# Supplementary material for: A Reductionist Approach Using Primary and Metastatic Cell–Derived Extracellular Vesicles Reveals Hub Proteins Associated with Oral Cancer Prognosis
Source: Mol Cell Proteomics. 2021 Jun 27;20:100118. doi: 10.1016/j.mcpro.2021.100118 (PMC8350068; doi:10.1016/j.mcpro.2021.100118)
Supplement: Supplemental Table S1 [file mmc2.xlsx]

## Sheet: Table S1
Table S1. All peptides identified in SCC-9-EV and LN1-EV replicates.
Sequence	N-term cleavage window	C-term cleavage window	Amino acid before	First amino acid	Second amino acid	Second last amino acid	Last amino acid	Amino acid after	A Count	R Count	N Count	D Count	C Count	Q Count	E Count	G Count	H Count	I Count	L Count	K Count	M Count	F Count	P Count	S Count	T Count	W Count	Y Count	V Count	U Count	O Count	Length	Missed cleavages	Mass	Proteins	Leading razor protein	Start position	End position	Gene names	Protein names	Unique (Groups)	Unique (Proteins)	Charges	PEP	Score	Identification type LN1-1	Identification type LN1-2	Identification type LN1-3	Identification type SCC9-1	Identification type SCC9-2
AAAAAAGAGPEMVR	________________	GAGPEMVRGQVFDVGP	M	A	A	V	R	G	7	1	0	0	0	0	1	2	0	0	0	0	1	0	1	0	0	0	0	1	0	0	14	0	1241.62	P28482-2;P28482	P28482-2	2	15	MAPK1	Mitogen-activated protein kinase 1	yes	no	2	3.5102e-05	110.14		By matching	By matching	By MS/MS	By MS/MS
AAAAAAGEAR	________________	AAAAGEARRVLVYGGR	M	A	A	A	R	R	7	1	0	0	0	0	1	1	0	0	0	0	0	0	0	0	0	0	0	0	0	0	10	0	857.436	P09417-2;P09417;D6RHJ7;B7Z415;D6RGG7	P09417-2	2	11	QDPR	Dihydropteridine reductase	yes	no	1	3.2051e-05	115.49			By matching	By MS/MS	By MS/MS
AAAAAGTATSQR	________________	AGTATSQRFFQSFSDA	M	A	A	Q	R	F	6	1	0	0	0	1	0	1	0	0	0	0	0	0	0	1	2	0	0	0	0	0	12	0	1074.54	Q9Y2Z0-2;Q9Y2Z0	Q9Y2Z0-2	2	13	SUGT1	Suppressor of G2 allele of SKP1 homolog	yes	no	2	0.010314	82.831	By matching	By matching	By matching		By MS/MS
AAAAAMAEQESAR	________________	MAEQESARNGGRNRGG	M	A	A	A	R	N	7	1	0	0	0	1	2	0	0	0	0	0	1	0	0	1	0	0	0	0	0	0	13	0	1275.59	Q7L5D6	Q7L5D6	2	14	GET4	Golgi to ER traffic protein 4 homolog	yes	yes	2	0.0079836	67.93		By matching		By matching	By MS/MS
AAAAAQGGGGGEPR	________________	GGGGGEPRRTEGVGPG	M	A	A	P	R	R	5	1	0	0	0	1	1	5	0	0	0	0	0	0	1	0	0	0	0	0	0	0	14	0	1168.56	E9PJF0;E9PQW4;P27361-2;P27361-3;P27361	E9PJF0	2	15	MAPK3	Mitogen-activated protein kinase;Mitogen-activated protein kinase 3	yes	no	2	8.6936e-21	151.79	By MS/MS	By MS/MS	By matching	By MS/MS	By MS/MS
AAAAELSLLEK	________________	AELSLLEKSLGLSKGN	M	A	A	E	K	S	4	0	0	0	0	0	2	0	0	0	3	1	0	0	0	1	0	0	0	0	0	0	11	0	1114.62	D6RBD7;C9J1V9;O43324-2;O43324	D6RBD7	2	12	EEF1E1;EEF1E1-BLOC1S5	Eukaryotic translation elongation factor 1 epsilon-1	yes	no	1	0.0051797	92.538					By matching
AAAAVVEFQR	________________	AAVVEFQRAQSLLSTD	M	A	A	Q	R	A	4	1	0	0	0	1	1	0	0	0	0	0	0	1	0	0	0	0	0	2	0	0	10	0	1060.57	O00231;O00231-2;J3QRY4	O00231	2	11	PSMD11	26S proteasome non-ATPase regulatory subunit 11	yes	no	2	0.0080027	93.178		By matching	By matching	By MS/MS	By MS/MS
AAAAVVVPAEWIK	________________	VVPAEWIKNWEKSGRG	M	A	A	I	K	N	5	0	0	0	0	0	1	0	0	1	0	1	0	0	1	0	0	1	0	3	0	0	13	0	1323.76	Q8NI27;F2Z2V2	Q8NI27	2	14	THOC2	THO complex subunit 2	yes	no	2	0.045453	75.294				By matching
AAAFEEQENETVVVK	NLVKAAQKAAAFEEQE	ENETVVVKEKMVGGIA	K	A	A	V	K	E	3	0	1	0	0	1	4	0	0	0	0	1	0	1	0	0	1	0	0	3	0	0	15	0	1662.81	Q9Y490	Q9Y490	2477	2491	TLN1	Talin-1	yes	yes	2	2.2697e-68	210.93	By MS/MS	By MS/MS	By MS/MS	By MS/MS	By MS/MS
AAAGEFADDPCSSVK	RKQGDLMKAAAGEFAD	DDPCSSVKRGNMVRAA	K	A	A	V	K	R	4	0	0	2	1	0	1	1	0	0	0	1	0	1	1	2	0	0	0	1	0	0	15	0	1523.66	P35221;P35221-2;G3XAM7;E5RIB1;E5RG03;E5RHV7;E5RGY6;E5RJ41	P35221	106	120	CTNNA1	Catenin alpha-1	yes	no	2	5.0937e-15	145.09	By MS/MS	By MS/MS		By MS/MS	By MS/MS
AAAGGGGGGAAAAGR	________________	GGAAAAGRAYSFKVVL	M	A	A	G	R	A	7	1	0	0	0	0	0	7	0	0	0	0	0	0	0	0	0	0	0	0	0	0	15	0	1070.52	Q9UL25	Q9UL25	2	16	RAB21	Ras-related protein Rab-21	yes	yes	2	6.0628e-82	213.85	By MS/MS		By matching	By matching	By matching
AAALSLSTLASPK	HRKHTQQRAAALSLST	LSTLASPKGGSGTAGT	R	A	A	P	K	G	4	0	0	0	0	0	0	0	0	0	3	1	0	0	1	3	1	0	0	0	0	0	13	0	1228.7	P98172	P98172	277	289	EFNB1	Ephrin-B1	yes	yes	2	0.0013299	95.483	By MS/MS	By matching		By MS/MS	By MS/MS
AAALVLQTIWGYK	NRSEKEVRAAALVLQT	LQTIWGYKELRKPLEK	R	A	A	Y	K	E	3	0	0	0	0	1	0	1	0	1	2	1	0	0	0	0	1	1	1	1	0	0	13	0	1432.81	C9JZR2;O60716-21;O60716-19;O60716-18;O60716-17;O60716-13;O60716-11;O60716-10;O60716-9;O60716-5;O60716-3;O60716-2;O60716;O60716-24;O60716-23;O60716-22;O60716-20;O60716-16;O60716-15;O60716-14;O60716-12;O60716-8;O60716-7;O60716-6;O60716-4;O60716-29;O60716-27;O60716-26;O60716-25;O60716-32;O60716-31;O60716-30;O60716-28	C9JZR2	821	833	CTNND1	Catenin delta-1	yes	no	2	0.00077131	150.15				By MS/MS	By MS/MS
AAAMAAAAAETSQR	YDEAEKAKAAAMAAAA	AAAETSQRIQEEECPP	K	A	A	Q	R	I	8	1	0	0	0	1	1	0	0	0	0	0	1	0	0	1	1	0	0	0	0	0	14	0	1318.63	H7C5F7;B4DGY6;A0A0C4DGW0;Q9NV92	H7C5F7	100	113	NDFIP2	NEDD4 family-interacting protein 2	yes	no	2	0.0041285	82.494		By matching	By matching	By MS/MS	By MS/MS
AAAPAPEEEMDECEQALAAEPK	AERKEEKKAAAPAPEE	QALAAEPKAKDPFAHL	K	A	A	P	K	A	7	0	0	1	1	1	6	0	0	0	1	1	1	0	3	0	0	0	0	0	0	0	22	0	2356.02	P26641;P26641-2	P26641	254	275	EEF1G	Elongation factor 1-gamma	yes	no	2;3	1.1332e-28	152.94			By matching	By MS/MS	By MS/MS
AAAQLLQSQAQQSGAQQTK	VNNFQKKKAAAQLLQS	QSGAQQTKKDKDKKK_	K	A	A	T	K	K	5	0	0	0	0	7	0	1	0	0	2	1	0	0	0	2	1	0	0	0	0	0	19	0	1956	D6RGI3;D6RER5;Q9NVA2;Q9NVA2-2;H0Y9G8;H0Y961	D6RGI3	400	418	2011-09-01	Septin-11	yes	no	2	5.299e-34	165.78		By MS/MS
AAATGPSFWLGNETLK	________________	WLGNETLKVPLALFAL	M	A	A	L	K	V	3	0	1	0	0	0	1	2	0	0	2	1	0	1	1	1	2	1	0	0	0	0	16	0	1661.84	P12955-3;P12955-2;P12955	P12955-3	2	17	PEPD	Xaa-Pro dipeptidase	yes	no	2	0.00035185	102.97
AAATPESQEPQAK	EGTAQEGKAAATPESQ	ESQEPQAKGAEASAAS	K	A	A	A	K	G	4	0	0	0	0	2	2	0	0	0	0	1	0	0	2	1	1	0	0	0	0	0	13	0	1326.64	P49006	P49006	145	157	MARCKSL1	MARCKS-related protein	yes	yes	2	0.0029669	87.568				By MS/MS	By MS/MS
AAAVSSGFDGAIQLVSLGGR	PDFSKLARAAAVSSGF	QLVSLGGRQLLTPEHV	R	A	A	G	R	Q	4	1	0	1	0	1	0	4	0	1	2	0	0	1	0	3	0	0	0	2	0	0	20	0	1874.98	O00468-6;O00468-3;O00468-7;O00468-5;O00468-4;O00468;A0A087X208;O00468-2;H0Y5U1	O00468-6	1777	1796	AGRN	Agrin;Agrin N-terminal 110 kDa subunit;Agrin C-terminal 110 kDa subunit;Agrin C-terminal 90 kDa fragment;Agrin C-terminal 22 kDa fragment	yes	no	2	3.5322e-12	134.37				By MS/MS	By matching
AADEEAFEDNSEEYIR	IVPNMEFRAADEEAFE	DNSEEYIRRDLEGSDI	R	A	A	I	R	R	3	1	1	2	0	0	5	0	0	1	0	0	0	1	0	1	0	0	1	0	0	0	16	0	1886.78	P55060-3;P55060;P55060-4	P55060-3	356	371	CSE1L	Exportin-2	yes	no	2	6.0359e-124	246.63	By matching	By matching		By MS/MS	By MS/MS
AADEEAFEDNSEEYIRR	IVPNMEFRAADEEAFE	NSEEYIRRDLEGSDID	R	A	A	R	R	D	3	2	1	2	0	0	5	0	0	1	0	0	0	1	0	1	0	0	1	0	0	0	17	1	2042.88	P55060-3;P55060;P55060-4	P55060-3	356	372	CSE1L	Exportin-2	yes	no	3	0.0068095	73.156	By matching			By matching	By matching
AADLLYAMCDR	RDVSVRQRAADLLYAM	LLYAMCDRSNAKQIVS	R	A	A	D	R	S	3	1	0	2	1	0	0	0	0	0	2	0	1	0	0	0	0	0	1	0	0	0	11	0	1297.58	O95782-2;O95782	O95782-2	389	399	AP2A1	AP-2 complex subunit alpha-1	yes	no	2	0.01573	66.056	By MS/MS
AADPPAENSSAPEAEQGGAE	PQDGKETKAADPPAEN	EAEQGGAE________	K	A	A	A	E	-	6	0	1	1	0	1	4	2	0	0	0	0	0	0	3	2	0	0	0	0	0	0	20	0	1896.8	H0Y449;P67809;A0A087X1S2	H0Y449	355	374	YBX1	Nuclease-sensitive element-binding protein 1	yes	no	2	0.0047519	66.289				By MS/MS
AADTDGDGQVNYEEFVR	EEVDEMIRAADTDGDG	VNYEEFVRVLVSK___	R	A	A	V	R	V	2	1	1	3	0	1	2	2	0	0	0	0	0	1	0	0	1	0	1	2	0	0	17	0	1884.81	P27482	P27482	128	144	CALML3	Calmodulin-like protein 3	yes	yes	2	8.9608e-70	209.11	By MS/MS
AADTQVSETLKR	________________	QVSETLKRFAGKVTTA	M	A	A	K	R	F	2	1	0	1	0	1	1	0	0	0	1	1	0	0	0	1	2	0	0	1	0	0	12	1	1317.69	Q92616	Q92616	2	13	GCN1L1	Translational activator GCN1	yes	yes	2	0.013255	62.408				By MS/MS
AAEAAAAPAESAAPAAGEEPSKEEGEPK	AAGGEAPKAAEAAAAP	SKEEGEPKKTEAPAAP	K	A	A	P	K	K	11	0	0	0	0	0	7	2	0	0	0	2	0	0	4	2	0	0	0	0	0	0	28	1	2635.22	P80723	P80723	122	149	BASP1	Brain acid soluble protein 1	yes	yes	3	9.9157e-06	67.11	By MS/MS	By MS/MS	By MS/MS	By matching	By MS/MS
AAECNIVVTQPR	DDFIQNDRAAECNIVV	NIVVTQPRRISAVSVA	R	A	A	P	R	R	2	1	1	0	1	1	1	0	0	1	0	0	0	0	1	0	1	0	0	2	0	0	12	0	1356.68	Q08211	Q08211	435	446	DHX9	ATP-dependent RNA helicase A	yes	yes	2	0.0092294	78.548		By MS/MS
AAEEAFVNDIDESSPGTEWER	QKTKANNRAAEEAFVN	SPGTEWERVARLCDFN	R	A	A	E	R	V	3	1	1	2	0	0	5	1	0	1	0	0	0	1	1	2	1	1	0	1	0	0	21	0	2351.02	P09496-2;P09496-5	P09496-2	163	183	CLTA	Clathrin light chain A	yes	no	2;3	1.6009e-96	270.99	By MS/MS	By MS/MS	By MS/MS	By matching	By MS/MS
AAEESASQIQSSAQR	QRTRQMIRAAEESASQ	QIQSSAQRLETQVSAS	R	A	A	Q	R	L	4	1	0	0	0	3	2	0	0	1	0	0	0	0	0	4	0	0	0	0	0	0	15	0	1561.73	Q13751	Q13751	855	869	LAMB3	Laminin subunit beta-3	yes	yes	2;3	5.3572e-164	262.15	By MS/MS	By MS/MS	By MS/MS	By MS/MS	By MS/MS
AAEFGEPTSEQTGTAAGK	MKRKFSLRAAEFGEPT	QTGTAAGKTIAQTTAP	R	A	A	G	K	T	4	0	0	0	0	1	3	3	0	0	0	1	0	1	1	1	3	0	0	0	0	0	18	0	1750.8	O95425-2;O95425-4;O95425-3;O95425	O95425-2	629	646	SVIL	Supervillin	yes	no	2	0.0063851	89.26				By MS/MS
AAEMMASLLK	MTNHQKKRAAEMMASL	EMMASLLKDLAEIGIA	R	A	A	L	K	D	3	0	0	0	0	0	1	0	0	0	2	1	2	0	0	1	0	0	0	0	0	0	10	0	1063.54	P33176	P33176	551	560	KIF5B	Kinesin-1 heavy chain	yes	yes	2	0.018204	65.305	By MS/MS
AAESLADPTEYENLFPGLK	NLSKVNQKAAESLADP	ENLFPGLKEAFVVEEW	K	A	A	L	K	E	3	0	1	1	0	0	3	1	0	0	3	1	0	1	2	1	1	0	1	0	0	0	19	0	2064.01	P35606-2;P35606	P35606-2	755	773	COPB2	Coatomer subunit beta	yes	no	2	2.9956e-73	203.74		By MS/MS	By MS/MS	By MS/MS	By MS/MS
AAESSSDSSDSDSSEDDEAPSKPAGTTK	TKPPPAKKAAESSSDS	SKPAGTTKNSSNKPAV	K	A	A	T	K	N	4	0	0	5	0	0	3	1	0	0	0	2	0	0	2	9	2	0	0	0	0	0	28	1	2757.12	A0A0A0MRM9;Q14978;Q14978-3;Q14978-2	A0A0A0MRM9	367	394	NOLC1	Nucleolar and coiled-body phosphoprotein 1	yes	no	3	0.00013388	59.539				By MS/MS
AAFALGGLGSGFASNR	LGYPVLVRAAFALGGL	GSGFASNREELSALVA	R	A	A	N	R	E	4	1	1	0	0	0	0	4	0	0	2	0	0	2	0	2	0	0	0	0	0	0	16	0	1494.76	F8VPD4;P27708	F8VPD4	556	571	CAD	CAD protein;Glutamine-dependent carbamoyl-phosphate synthase;Aspartate carbamoyltransferase;Dihydroorotase	yes	no	2	0.0063431	85.522			By matching	By matching	By matching
AAFDDAIAELDTLSEESYK	DRACRLAKAAFDDAIA	TLSEESYKDSTLIMQL	K	A	A	Y	K	D	4	0	0	3	0	0	3	0	0	1	2	1	0	1	0	2	1	0	1	0	0	0	19	0	2086.96	P62258;P62258-2;K7EM20	P62258	197	215	YWHAE	14-3-3 protein epsilon	yes	no	2;3	2.1162e-108	225.33		By MS/MS	By matching	By MS/MS	By MS/MS
AAFGLSEAGFNTACVTK	GAGGAGLRAAFGLSEA	FNTACVTKLFPTRSHT	R	A	A	T	K	L	4	0	1	0	1	0	1	2	0	0	1	1	0	2	0	1	2	0	0	1	0	0	17	0	1742.83	P31040-2;P31040;A0A087X1I3;D6RFM5;P31040-3	P31040-2	76	92	SDHA	Succinate dehydrogenase [ubiquinone] flavoprotein subunit, mitochondrial	yes	no	2	1.1867e-31	170.26					By matching
AAFGQGSGPIMLDEVQCTGTEASLADCK	NATQALGRAAFGQGSG	EASLADCKSLGWLKSN	R	A	A	C	K	S	4	0	0	2	2	2	2	4	0	1	2	1	1	1	1	2	2	0	0	1	0	0	28	0	2912.3	Q08380;K7EP36;K7ESM3;K7EKQ5;K7ERZ6;K7EJD3	Q08380	77	104	LGALS3BP	Galectin-3-binding protein	yes	no	2;3	1.0079e-51	161.56	By MS/MS	By MS/MS	By MS/MS	By MS/MS	By MS/MS
AAFVAYALAFPR	QEPHPGERAAFVAYAL	AYALAFPRAFQGLLDT	R	A	A	P	R	A	5	1	0	0	0	0	0	0	0	0	1	0	0	2	1	0	0	0	1	1	0	0	12	0	1295.7	Q6XQN6-3;Q6XQN6;G5E977;Q6XQN6-2;C9J8U2	Q6XQN6-3	270	281	NAPRT	Nicotinate phosphoribosyltransferase	yes	no	3	0.0041836	76.282				By matching	By MS/MS
AAFVLPEFAR	YYNSDVHRAAFVLPEF	FVLPEFARKALNDVS_	R	A	A	A	R	K	3	1	0	0	0	0	1	0	0	0	1	0	0	2	1	0	0	0	0	1	0	0	10	0	1119.61	P19623;K7EL89	P19623	286	295	SRM	Spermidine synthase	yes	no	2	0.0078474	78.516	By matching	By MS/MS	By matching	By MS/MS	By MS/MS
AAFVSEQQQK	CESNLQMRAAFVSEQQ	FVSEQQQKLSRLQYSR	R	A	A	Q	K	L	2	0	0	0	0	3	1	0	0	0	0	1	0	1	0	1	0	0	0	1	0	0	10	0	1134.57	P26006;P26006-1;H0YA49	P26006	629	638	ITGA3	Integrin alpha-3;Integrin alpha-3 heavy chain;Integrin alpha-3 light chain	yes	no	2	1.8929e-05	122.33	By MS/MS	By MS/MS	By matching	By MS/MS	By MS/MS
AAGASDVVLYK	SKEQGNVKAAGASDVV	ASDVVLYKIDVPANRY	K	A	A	Y	K	I	3	0	0	1	0	0	0	1	0	0	1	1	0	0	0	1	0	0	1	2	0	0	11	0	1092.58	Q9NSD9	Q9NSD9	54	64	FARSB	Phenylalanine--tRNA ligase beta subunit	yes	yes	2	0.0046544	91.087	By matching	By MS/MS	By MS/MS		By MS/MS
AAGDVDIGDAAYYFER	LRQNTSQKAAGDVDIG	DAAYYFERDIKGESLF	K	A	A	E	R	D	4	1	0	3	0	0	1	2	0	1	0	0	0	1	0	0	0	0	2	1	0	0	16	0	1731.77	P09758	P09758	213	228	TACSTD2	Tumor-associated calcium signal transducer 2	yes	yes	2;3	3.4295e-15	176.99		By matching	By matching	By MS/MS	By MS/MS
AAGFDEIEQDLTQR	KDFFSNVRAAGFDEIE	IEQDLTQRFEEKLQEL	R	A	A	Q	R	F	2	1	0	2	0	2	2	1	0	1	1	0	0	1	0	0	1	0	0	0	0	0	14	0	1591.75	O95786;O95786-2;A2A376	O95786	576	589	DDX58	Probable ATP-dependent RNA helicase DDX58	yes	no	2	4.4314e-52	188.27				By MS/MS	By MS/MS
AAGGDHGSPDSYR	________________	HGSPDSYRSPLASRYA	M	A	A	Y	R	S	2	1	0	2	0	0	0	3	1	0	0	0	0	0	1	2	0	0	1	0	0	0	13	0	1288.54	A0A096LNY4;P30566-2;P30566;B4DEP1;A0A096LP72;A0A096LNY5;A0A0A6YY92	A0A096LNY4	2	14	ADSL	Adenylosuccinate lyase	yes	no	2	0.001528	98.754
AAGHPGDPESQQR	SLIEEAKKAAGHPGDP	GDPESQQRLAQVAKAV	K	A	A	Q	R	L	2	1	0	1	0	2	1	2	1	0	0	0	0	0	2	1	0	0	0	0	0	0	13	0	1348.61	Q9Y490	Q9Y490	1172	1184	TLN1	Talin-1	yes	yes	3	0.0023798	85.924	By MS/MS	By matching	By matching	By matching	By matching
AAGSGELGVTMK	TDFKVDTKAAGSGELG	GELGVTMKGPKGLEEL	K	A	A	M	K	G	2	0	0	0	0	0	1	3	0	0	1	1	1	0	0	1	1	0	0	1	0	0	12	0	1119.56	O75369-2;O75369-9;O75369;O75369-8;O75369-6;O75369-3;E7EN95;O75369-7;O75369-5;O75369-4	O75369-2	481	492	FLNB	Filamin-B	yes	no	2	2.6121e-06	118.28
AAGTAAALAFLSQESR	________________	AFLSQESRTRAGGVGG	M	A	A	S	R	T	6	1	0	0	0	1	1	1	0	0	2	0	0	1	0	2	1	0	0	0	0	0	16	0	1562.81	O75607	O75607	2	17	NPM3	Nucleoplasmin-3	yes	yes	2	7.7726e-05	110.38				By MS/MS	By MS/MS
AAGTLYTYPENWR	________________	YTYPENWRAFKALIAA	M	A	A	W	R	A	2	1	1	0	0	0	1	1	0	0	1	0	0	0	1	0	2	1	2	0	0	0	13	0	1540.73	P26641	P26641	2	14	EEF1G	Elongation factor 1-gamma	yes	yes	2	6.6888e-65	199.33	By MS/MS	By MS/MS	By MS/MS	By MS/MS	By MS/MS
AAGVEAAAEVAATEIK	________________	EVAATEIKMEEESGAP	M	A	A	I	K	M	7	0	0	0	0	0	3	1	0	1	0	1	0	0	0	0	1	0	0	2	0	0	16	0	1499.78	A0A087X0X3;P52272-2;P52272;M0R019;M0R2T0;M0R0Y6;M0QYQ7;M0R0N3	A0A087X0X3	2	17	HNRNPM	Heterogeneous nuclear ribonucleoprotein M	yes	no	2	2.3458e-10	136.01				By matching	By matching
AAGVNVEPFWPGLFAK	DKINALIKAAGVNVEP	FWPGLFAKALANVNIG	K	A	A	A	K	A	3	0	1	0	0	0	1	2	0	0	1	1	0	2	2	0	0	1	0	2	0	0	16	0	1701.89	P05386	P05386	34	49	RPLP1	60S acidic ribosomal protein P1	yes	yes	2	2.0626e-42	184.31	By MS/MS	By matching	By MS/MS	By MS/MS	By MS/MS
AAHSEGNTTAGLDMR	ADLVAQLRAAHSEGNT	TTAGLDMREGTIGDMA	R	A	A	M	R	E	3	1	1	1	0	0	1	2	1	0	1	0	1	0	0	1	2	0	0	0	0	0	15	0	1529.69	P78371;P78371-2	P78371	467	481	CCT2	T-complex protein 1 subunit beta	yes	no	2;3	1.6019e-09	126.83	By matching	By MS/MS	By matching	By matching	By MS/MS
AAIDWFDGK	FDDPPSAKAAIDWFDG	AIDWFDGKEFSGNPIK	K	A	A	G	K	E	2	0	0	2	0	0	0	1	0	1	0	1	0	1	0	0	0	1	0	0	0	0	9	0	1021.49	H3BPE7;P35637-2;P35637;A0A075B7D9;Q92804-2;Q92804	H3BPE7	350	358	FUS;TAF15	RNA-binding protein FUS;TATA-binding protein-associated factor 2N	yes	no	2	0.012689	74.376	By matching	By matching	By matching	By matching	By matching
AAIGLLAR	LKDPASFRAAIGLLAR	AAIGLLARHLKATHGG	R	A	A	A	R	H	3	1	0	0	0	0	0	1	0	1	2	0	0	0	0	0	0	0	0	0	0	0	8	0	783.497	P07741;H3BQZ9;H3BQF1;P07741-2;H3BSW3;H3BQB1	P07741	41	48	APRT	Adenine phosphoribosyltransferase	yes	no	2	4.7437e-05	129.96	By matching	By matching	By matching	By matching	By MS/MS
AAILPTSIFLTNK	RWLGEPIKAAILPTSI	TSIFLTNKKGFPVLSK	K	A	A	N	K	K	2	0	1	0	0	0	0	0	0	2	2	1	0	1	1	1	2	0	0	0	0	0	13	0	1387.81	O14744-5;O14744;O14744-3;O14744-2;H0YJX6	O14744-5	184	196	PRMT5	Protein arginine N-methyltransferase 5;Protein arginine N-methyltransferase 5, N-terminally processed	yes	no	2	0.0028455	88.155	By matching	By MS/MS	By MS/MS	By MS/MS	By MS/MS
AAIYGGVEGGGTR	________________	GVEGGGTRSEVLLVSE	M	A	A	T	R	S	2	1	0	0	0	0	1	5	0	1	0	0	0	0	0	0	1	0	1	1	0	0	13	0	1206.6	Q9UJ70;H7C3G9;H7C1L7	Q9UJ70	2	14	NAGK	N-acetyl-D-glucosamine kinase	yes	no	2	0.00581	89.9	By matching	By MS/MS	By matching	By matching	By MS/MS
AALAPLPPLPAQFK	________________	PPLPAQFKSIQHHLRT	M	A	A	F	K	S	4	0	0	0	0	1	0	0	0	0	3	1	0	1	4	0	0	0	0	0	0	0	14	0	1432.84	A0A087WY55;Q9NP79	A0A087WY55	2	15	VTA1	Vacuolar protein sorting-associated protein VTA1 homolog	yes	no	2	0.0078775	78.934	By matching	By MS/MS	By matching	By matching	By MS/MS
AALDGTPGMIGYGMAK	LLTLAGAKAALDGTPG	MIGYGMAKGAVHQLCQ	K	A	A	A	K	G	3	0	0	1	0	0	0	4	0	1	1	1	2	0	1	0	1	0	1	0	0	0	16	0	1551.74	P09417-2;P09417	P09417-2	108	123	QDPR	Dihydropteridine reductase	yes	no	2	0.020079	120.77		By matching	By MS/MS	By matching	By matching
AALDSGAFQSVWVSTDHDEIENVAK	PLIGWVLRAALDSGAF	DEIENVAKQFGAQVHR	R	A	A	A	K	Q	4	0	1	3	0	1	2	1	1	1	1	1	0	1	0	3	1	1	0	3	0	0	25	0	2688.27	Q8NFW8-2;Q8NFW8	Q8NFW8-2	78	102	CMAS	N-acylneuraminate cytidylyltransferase	yes	no	3	0.020005	37.495				By matching
AALEALGSCLNNK	ASENFCSRAALEALGS	LGSCLNNKYSEGYPGK	R	A	A	N	K	Y	3	0	2	0	1	0	1	1	0	0	3	1	0	0	0	1	0	0	0	0	0	0	13	0	1359.68	P34897-3;P34897;P34897-2;G3V5L0;G3V540;G3V4W5;G3V2W0;G3V241;G3V3Y8;G3V4T0;G3V4X0;G3V2E4	P34897-3	62	74	SHMT2	Serine hydroxymethyltransferase, mitochondrial	yes	no	2	1.7687e-14	139.31					By MS/MS
AALGEPVR	________________	AALGEPVRLERDICRA	M	A	A	V	R	L	2	1	0	0	0	0	1	1	0	0	1	0	0	0	1	0	0	0	0	1	0	0	8	0	811.455	G3V1D4;Q9NUP9	G3V1D4	2	9	LIN7C	Protein lin-7 homolog C	yes	no	1	0.0015217	106.42		By matching		By MS/MS
AALGPLVTGLYDVQAFK	________________	LYDVQAFKFGDFVLKS	R	A	A	F	K	F	3	0	0	1	0	1	0	2	0	0	3	1	0	1	1	0	1	0	1	2	0	0	17	0	1761.97	P11172;F2Z3P2;F2Z303;F8WDG4;E9PFD2	P11172	6	22	UMPS	Uridine 5-monophosphate synthase;Orotate phosphoribosyltransferase;Orotidine 5-phosphate decarboxylase	yes	no	2	2.2787e-07	123.28				By matching	By MS/MS
AALLELWELR	LTVLSEERAALLELWE	LLELWELRRQQYEQCM	R	A	A	L	R	R	2	1	0	0	0	0	2	0	0	0	4	0	0	0	0	0	0	1	0	0	0	0	10	0	1212.69	A0A0D9SF54;A0A0D9SGF6;Q13813-3;Q13813;Q13813-2	A0A0D9SF54	450	459	SPTAN1	Spectrin alpha chain, non-erythrocytic 1	yes	no	2	0.00030624	110.87				By MS/MS	By MS/MS
AALLETLSLLLAK	DRFSWNVKAALLETLS	TLSLLLAKVGIALKPF	K	A	A	A	K	V	3	0	0	0	0	0	1	0	0	0	6	1	0	0	0	1	1	0	0	0	0	0	13	0	1354.84	Q92616	Q92616	2324	2336	GCN1L1	Translational activator GCN1	yes	yes	2	2.1194e-06	119.27
AALMESQGQQQEER	GNELERLRAALMESQG	QGQQQEERGQQEREVA	R	A	A	E	R	G	2	1	0	0	0	4	3	1	0	0	1	0	1	0	0	1	0	0	0	0	0	0	14	0	1603.73	Q14980-4;Q14980-3;Q14980-2;Q14980;A0A087WY61	Q14980-4	986	999	NUMA1	Nuclear mitotic apparatus protein 1	yes	no	2	5.156e-141	258.01			By matching	By MS/MS	By MS/MS
AALPSHVVTMLDNFPTNLHPMSQLSAAVTALNSESNFAR	LSKEWAKRAALPSHVV	NSESNFARAYAQGISR	R	A	A	A	R	A	6	1	4	1	0	1	1	0	2	0	5	0	2	2	3	5	3	0	0	3	0	0	39	0	4151.06	B4DJV2;O75390;A0A0C4DGI3;H0YH82;F8VRP1;F8VX68;F8VPF9;F8VPA1;F8VR34;F8W1S4;F8VRI6	B4DJV2	132	170	CS	Citrate synthase;Citrate synthase, mitochondrial	yes	no	4	5.8369e-07	50.88		By matching	By matching	By matching	By MS/MS
AALQEELQLCK	EEGCLSERAALQEELQ	QEELQLCKGLVQALQT	R	A	A	C	K	G	2	0	0	0	1	2	2	0	0	0	3	1	0	0	0	0	0	0	0	0	0	0	11	0	1301.66	P49327;A0A0U1RQF0	P49327	1132	1142	FASN	Fatty acid synthase;[Acyl-carrier-protein] S-acetyltransferase;[Acyl-carrier-protein] S-malonyltransferase;3-oxoacyl-[acyl-carrier-protein] synthase;3-oxoacyl-[acyl-carrier-protein] reductase;3-hydroxyacyl-[acyl-carrier-protein] dehydratase;Enoyl-[acyl-carrier-protein] reductase;Oleoyl-[acyl-carrier-protein] hydrolase	yes	no	2	0.00057032	93.258	By MS/MS
AALQELLSK	KIRGSLARAALQELLS	ALQELLSKGLIKLVSK	R	A	A	S	K	G	2	0	0	0	0	1	1	0	0	0	3	1	0	0	0	1	0	0	0	0	0	0	9	0	971.565	P62851	P62851	86	94	RPS25	40S ribosomal protein S25	yes	yes	2	0.032488	61.765			By matching	By matching	By matching
AALSALESFLK	HTNVELKKAALSALES	SALESFLKQVSNMVAK	K	A	A	L	K	Q	3	0	0	0	0	0	1	0	0	0	3	1	0	1	0	2	0	0	0	0	0	0	11	0	1148.64	P78527;P78527-2	P78527	311	321	PRKDC	DNA-dependent protein kinase catalytic subunit	yes	no	2	2.0956e-08	139.38		By MS/MS	By MS/MS	By MS/MS	By MS/MS
AALTAEHFAALQSLLK	________________	AALQSLLKASSKDVVR	M	A	A	L	K	A	5	0	0	0	0	1	1	0	1	0	4	1	0	1	0	1	1	0	0	0	0	0	16	0	1682.94	E9PJ95;Q9P000-2;Q9P000	E9PJ95	2	17	COMMD9	COMM domain-containing protein 9	yes	no	2;3	0.00095072	109.6				By matching	By MS/MS
AALTGLLHR	LMPHDLARAALTGLLH	ALTGLLHRTSVPKEVV	R	A	A	H	R	T	2	1	0	0	0	0	0	1	1	0	3	0	0	0	0	0	1	0	0	0	0	0	9	0	950.566	B5MD38;P55084-2;P55084;C9JEY0;C9JE81	B5MD38	82	90	HADHB	Trifunctional enzyme subunit beta, mitochondrial;3-ketoacyl-CoA thiolase	yes	no	3	0.021476	61.999	By MS/MS
AALTTLFK	________________	AALTTLFKYIDENQDR	M	A	A	F	K	Y	2	0	0	0	0	0	0	0	0	0	2	1	0	1	0	0	2	0	0	0	0	0	8	0	863.512	J3QQN6;J3QR27;J3QLU1;J3QKQ0;J3QRD0;J3QL02;J3KSV5;A0A087WYZ1;J3QKT2;Q96KP4;J3KSS4;J3QRP4;J3QRA8;Q96KP4-2	J3QQN6	2	9	CNDP2	Cytosolic non-specific dipeptidase	yes	no	1;2	0.0022038	98.997	By matching	By matching	By MS/MS	By MS/MS	By MS/MS
AALVDLEPGTMDSVR	SSQKYVPRAALVDLEP	PGTMDSVRSGPFGQLF	R	A	A	V	R	S	2	1	0	2	0	0	1	1	0	0	2	0	1	0	1	1	1	0	0	2	0	0	15	0	1572.78	Q9BUF5;K7EL29;K7EN98;K7ESQ3;K7EQT3;K7EJ64;K7ERA8;K7EJZ4;K7EPE5	Q9BUF5	63	77	TUBB6	Tubulin beta-6 chain	yes	no	2	5.5997e-12	150.09		By MS/MS	By matching	By MS/MS	By MS/MS
AALVVLENYYK	LGHLSIQRAALVVLEN	VVLENYYKDFTIYNPN	R	A	A	Y	K	D	2	0	1	0	0	0	1	0	0	0	2	1	0	0	0	0	0	0	2	2	0	0	11	0	1281.7	Q8TAA9-2;Q8TAA9	Q8TAA9-2	273	283	VANGL1	Vang-like protein 1	yes	no	2	0.034356	61.593					By MS/MS
AAMAVGGAGGSR	________________	VGGAGGSRVSSGRDLN	M	A	A	S	R	V	4	1	0	0	0	0	0	4	0	0	0	0	1	0	0	1	0	0	0	1	0	0	12	0	1003.49	O14744-5;O14744;G3V507;G3V2F5;G3V580;G3V2L6;G3V2X6;C9JSX3	O14744-5	2	13	PRMT5	Protein arginine N-methyltransferase 5;Protein arginine N-methyltransferase 5, N-terminally processed	yes	no	2	0.00054321	125.57					By MS/MS
AAMEALVVEVTK	AACITGLRAAMEALVV	ALVVEVTKQPAIISQL	R	A	A	T	K	Q	3	0	0	0	0	0	2	0	0	0	1	1	1	0	0	0	1	0	0	3	0	0	12	0	1259.68	Q08211;Q08211-2	Q08211	1105	1116	DHX9	ATP-dependent RNA helicase A	yes	no	2	0.011163	67.385		By MS/MS	By MS/MS	By MS/MS
AAMEPIVISAK	AQISPEGRAAMEPIVI	EPIVISAKTMLESAGG	R	A	A	A	K	T	3	0	0	0	0	0	1	0	0	2	0	1	1	0	1	1	0	0	0	1	0	0	11	0	1128.62	Q9Y490	Q9Y490	1594	1604	TLN1	Talin-1	yes	yes	2	0.015166	64.103	By matching	By matching		By MS/MS	By MS/MS
AAMFPETLDEGMQIPSTQFDAAHPTNVQR	MTRAQRVRAAMFPETL	AHPTNVQRLAEPSQML	R	A	A	Q	R	L	4	1	1	2	0	3	2	1	1	1	1	0	2	2	3	1	3	0	0	1	0	0	29	0	3201.49	P35222;B4DGU4;E7EMJ5	P35222	96	124	CTNNB1	Catenin beta-1	yes	no	3	0.00018892	58.938				By MS/MS
AAMTSLMDLTLLLAR	DVGTWVRKAAMTSLMD	DLTLLLARSQPELIEA	K	A	A	A	R	S	3	1	0	1	0	0	0	0	0	0	5	0	2	0	0	1	2	0	0	0	0	0	15	0	1618.88	J3KR97;Q9BTW9;Q9BTW9-4;A0A0J9YWI5;A0A0J9YVR1	J3KR97	874	888	TBCD	Tubulin-specific chaperone D	yes	no	2	9.0745e-05	117.86			By matching	By MS/MS	By matching
AANLNNLVVEAYQK	IAGEIESKAANLNNLV	LVVEAYQKLISEVKVQ	K	A	A	Q	K	L	3	0	3	0	0	1	1	0	0	0	2	1	0	0	0	0	0	0	1	2	0	0	14	0	1545.82	P26012-2;P26012	P26012-2	235	248	ITGB8	Integrin beta-8	yes	no	2	7.4064e-10	132.56				By MS/MS	By matching
AANSLEAFIFETQDK	LEKQEREKAANSLEAF	FIFETQDKLYQPEYQE	K	A	A	D	K	L	3	0	1	1	0	1	2	0	0	1	1	1	0	2	0	1	1	0	0	0	0	0	15	0	1682.82	A0A087X054;Q9Y4L1	A0A087X054	677	691	HYOU1	Hypoxia up-regulated protein 1	yes	no	2	2.912e-06	116.9			By MS/MS	By MS/MS	By MS/MS
AAPAQQTTQPGGGKR	________________	TQPGGGKRKGKAQYVL	M	A	A	K	R	K	3	1	0	0	0	3	0	3	0	0	0	1	0	0	2	0	2	0	0	0	0	0	15	1	1466.76	Q9NXG2;H3BNW0	Q9NXG2	2	16	THUMPD1	THUMP domain-containing protein 1	yes	no	2	0.0033192	78.548				By MS/MS
AAPLDSIHSLAAYYIDCIR	TYGLQCTRAAPLDSIH	AYYIDCIRQVQPEGPY	R	A	A	I	R	Q	4	1	0	2	1	0	0	0	1	3	2	0	0	0	1	2	0	0	2	0	0	0	19	0	2148.07	P49327;A0A0U1RQF0	P49327	2276	2294	FASN	Fatty acid synthase;[Acyl-carrier-protein] S-acetyltransferase;[Acyl-carrier-protein] S-malonyltransferase;3-oxoacyl-[acyl-carrier-protein] synthase;3-oxoacyl-[acyl-carrier-protein] reductase;3-hydroxyacyl-[acyl-carrier-protein] dehydratase;Enoyl-[acyl-carrier-protein] reductase;Oleoyl-[acyl-carrier-protein] hydrolase	yes	no	3	0.010847	56.25				By MS/MS
AAQALALLR	________________	AQALALLREVARLEAP	M	A	A	L	R	E	4	1	0	0	0	1	0	0	0	0	3	0	0	0	0	0	0	0	0	0	0	0	9	0	925.571	Q16401-2;Q16401;F2Z3J2	Q16401-2	2	10	PSMD5	26S proteasome non-ATPase regulatory subunit 5	yes	no	1;2	0.0025584	116.73			By matching	By matching	By MS/MS
AAQAPSSFQLLYDLK	ALAQAVQRAAQAPSSF	FQLLYDLKLPVEDKIR	R	A	A	L	K	L	3	0	0	1	0	2	0	0	0	0	3	1	0	1	1	2	0	0	1	0	0	0	15	0	1650.86	P11586;F5H2F4	P11586	805	819	MTHFD1	C-1-tetrahydrofolate synthase, cytoplasmic;Methylenetetrahydrofolate dehydrogenase;Methenyltetrahydrofolate cyclohydrolase;Formyltetrahydrofolate synthetase;C-1-tetrahydrofolate synthase, cytoplasmic, N-terminally processed	yes	no	2	6.5929e-41	185.2	By MS/MS	By MS/MS	By MS/MS	By MS/MS	By MS/MS
AAQGEPQVQFK	________________	GEPQVQFKLVLVGDGG	M	A	A	F	K	L	2	0	0	0	0	3	1	1	0	0	0	1	0	1	1	0	0	0	0	1	0	0	11	0	1201.61	B5MDF5;P62826;A0A087X0W0	B5MDF5	2	12	RAN	GTP-binding nuclear protein Ran	yes	no	1;2	1.2936e-08	132.88	By MS/MS	By MS/MS	By MS/MS	By MS/MS	By MS/MS
AAQVAQDEEIAR	LATQVDMRAAQVAQDE	AQDEEIARLLMAEEKK	R	A	A	A	R	L	4	1	0	1	0	2	2	0	0	1	0	0	0	0	0	0	0	0	0	1	0	0	12	0	1299.64	Q8IVM0;Q8IVM0-2	Q8IVM0	196	207	CCDC50	Coiled-coil domain-containing protein 50	yes	no	2	0.0039101	84.687	By MS/MS	By matching
AASAAAASAAAASAASGSPGPGEGSAGGEKR	________________	GSAGGEKRSTAPSAAA	M	A	A	K	R	S	13	1	0	0	0	0	2	6	0	0	0	1	0	0	2	6	0	0	0	0	0	0	31	1	2542.2	Q13263-2;Q13263	Q13263-2	2	32	TRIM28	Transcription intermediary factor 1-beta	yes	no	3	6.4496e-13	108.64			By MS/MS	By MS/MS	By MS/MS
AASAAFQENVGR	DRDINCRRAASAAFQE	AFQENVGRQGTFPHGI	R	A	A	G	R	Q	4	1	1	0	0	1	1	1	0	0	0	0	0	1	0	1	0	0	0	1	0	0	12	0	1219.59	J3KR97;Q9BTW9;Q9BTW9-4;Q9BTW9-5;I3L0V3	J3KR97	509	520	TBCD	Tubulin-specific chaperone D	yes	no	2	0.010849	77.288					By MS/MS
AASADSTTEGTPADGFTVLSTK	KKQGEVSKAASADSTT	GFTVLSTKSLFLGQKL	K	A	A	T	K	S	4	0	0	2	0	0	1	2	0	0	1	1	0	1	1	3	5	0	0	1	0	0	22	0	2126	O75367-2;O75367-3;O75367	O75367-2	168	189	H2AFY	Core histone macro-H2A.1	yes	no	2	0	323.16				By MS/MS	By MS/MS
AASASESALQTVIK	AAEDAANRAASASESA	SALQTVIKEDLPRKAK	R	A	A	I	K	E	4	0	0	0	0	1	1	0	0	1	1	1	0	0	0	3	1	0	0	1	0	0	14	0	1374.74	A0A0A6YYF2;Q16787-1;Q16787;A0A0A0MTS5;A0A0A0MSA0;Q16787-4;Q16787-3;K7EIP4	A0A0A6YYF2	587	600	LAMA3	Laminin subunit alpha-3	yes	no	2	0.00012188	136.27	By matching			By matching
AASASESALQTVIKEDLPR	AAEDAANRAASASESA	VIKEDLPRKAKTLSSN	R	A	A	P	R	K	4	1	0	1	0	1	2	0	0	1	2	1	0	0	1	3	1	0	0	1	0	0	19	1	1985.04	A0A0A6YYF2;Q16787-1;Q16787;A0A0A0MTS5;A0A0A0MSA0;Q16787-4;Q16787-3;K7EIP4	A0A0A6YYF2	587	605	LAMA3	Laminin subunit alpha-3	yes	no	3	0.011129	110.35				By MS/MS	By matching
AASDIAMTELPPTHPIR	ENSLVAYKAASDIAMT	LPPTHPIRLGLALNFS	K	A	A	I	R	L	3	1	0	1	0	0	1	0	1	2	1	0	1	0	3	1	2	0	0	0	0	0	17	0	1818.93	P62258;P62258-2;K7EM20	P62258	154	170	YWHAE	14-3-3 protein epsilon	yes	no	2	1.0025e-12	121.04		By MS/MS		By MS/MS	By MS/MS
AASFQAWGPPSPELLAPTR	VAAPAQPRAASFQAWG	PELLAPTRFALEMFNR	R	A	A	T	R	F	4	1	0	0	0	1	1	1	0	0	2	0	0	1	4	2	1	1	0	0	0	0	19	0	1995.02	Q9UBX1	Q9UBX1	26	44	CTSF	Cathepsin F	yes	yes	2	1.943e-17	145.69				By MS/MS	By MS/MS
AASGFNAMEDAQTLR	ATKGGTVKAASGFNAM	MEDAQTLRKAMKGLGT	K	A	A	L	R	K	4	1	1	1	0	1	1	1	0	0	1	0	1	1	0	1	1	0	0	0	0	0	15	0	1580.73	Q6P452;P09525;B4E1S2	Q6P452	12	26	ANXA4	Annexin;Annexin A4	yes	no	2	6.7348e-83	220.53	By matching	By matching	By MS/MS	By MS/MS	By MS/MS
AASQSTQVPTITEGVAAALLLLK	LLIQTVEKAASQSTQV	AAALLLLKLSVADSQA	K	A	A	L	K	L	5	0	0	0	0	2	1	1	0	1	4	1	0	0	1	2	3	0	0	2	0	0	23	0	2281.29	Q92616	Q92616	476	498	GCN1L1	Translational activator GCN1	yes	yes	3	0.0036189	51.876		By matching		By MS/MS	By MS/MS
AASSLLANLWQYNK	PDSEKSSRAASSLLAN	ANLWQYNKLHRDFRAK	R	A	A	N	K	L	3	0	2	0	0	1	0	0	0	0	3	1	0	0	0	2	0	1	1	0	0	0	14	0	1577.82	Q9Y446;Q9Y446-2;H0YEY5	Q9Y446	766	779	PKP3	Plakophilin-3	yes	no	2	4.6858e-119	238.73				By MS/MS	By MS/MS
AATAPLLEAVDNLSAFASNPEFSSIPAQISPEGR	EENRAQCRAATAPLLE	AQISPEGRAAMEPIVI	R	A	A	G	R	A	7	1	2	1	0	1	3	1	0	2	3	0	0	2	4	5	1	0	0	1	0	0	34	0	3469.74	Q9Y490	Q9Y490	1560	1593	TLN1	Talin-1	yes	yes	3;4	0.00076559	47.803	By matching	By matching	By MS/MS	By MS/MS	By matching
AATASAGAGGIDGKPR	________________	GGIDGKPRTSPKMGAT	M	A	A	P	R	T	5	1	0	1	0	0	0	4	0	1	0	1	0	0	1	1	1	0	0	0	0	0	16	1	1398.72	I3L1P8;Q02978-2;Q02978	I3L1P8	2	17	SLC25A11	Mitochondrial 2-oxoglutarate/malate carrier protein	yes	no	2	2.779e-30	169.09			By matching	By matching	By MS/MS
AATFFGEVVK	________________	TFFGEVVKAPCRAGTE	M	A	A	V	K	A	2	0	0	0	0	0	1	1	0	0	0	1	0	2	0	0	1	0	0	2	0	0	10	0	1067.57	O95456-2;O95456;F8WBH7	O95456-2	2	11	PSMG1	Proteasome assembly chaperone 1	yes	no	2	0.00015865	109.66			By MS/MS	By MS/MS	By MS/MS
AATSGVPSIYAPSTYAHLSPAK	EALYAAGKAATSGVPS	YAHLSPAKTPPPPAMI	K	A	A	A	K	T	5	0	0	0	0	0	0	1	1	1	1	1	0	0	3	4	2	0	2	1	0	0	22	0	2188.12	S4R3V8;Q86X29-6;Q86X29-5;Q86X29-4;Q86X29;Q86X29-3;Q86X29-2	S4R3V8	266	287	LSR	Lipolysis-stimulated lipoprotein receptor	yes	no	3	0.018867	44.238		By matching		By MS/MS	By MS/MS
AATVGSLAGQPLQER	LVEQGRVRAATVGSLA	AGQPLQERAQAWGERL	R	A	A	E	R	A	3	1	0	0	0	2	1	2	0	0	2	0	0	0	1	1	1	0	0	1	0	0	15	0	1496.79	P02649;H0Y7L5	P02649	210	224	APOE	Apolipoprotein E	yes	no	2	2.1885e-06	118.76	By matching	By MS/MS
AAVATFLQSVQVPEFTPK	GLTGSQDRAAVATFLQ	QVPEFTPKSGVKIHVS	R	A	A	P	K	S	3	0	0	0	0	2	1	0	0	0	1	1	0	2	2	1	2	0	0	3	0	0	18	0	1932.04	P22314-2;P22314;Q5JRR6	P22314-2	745	762	UBA1	Ubiquitin-like modifier-activating enzyme 1	yes	no	2;3	5.7224e-70	201.3	By matching	By MS/MS	By MS/MS	By MS/MS	By MS/MS
AAVDAGFVPNDMQVGQTGK	HAAVGASRAAVDAGFV	MQVGQTGKIVAPELYI	R	A	A	G	K	I	3	0	1	2	0	2	0	3	0	0	0	1	1	1	1	0	1	0	0	3	0	0	19	0	1903.91	P13804-2;P13804;H0YK49;H0YL12;H0YNX6;H0YLU7	P13804-2	201	219	ETFA	Electron transfer flavoprotein subunit alpha, mitochondrial	yes	no	2	5.6578e-17	137.39		By MS/MS	By MS/MS	By MS/MS	By MS/MS
AAVDLEK	________________	MAAVDLEKLRASGAGK	M	A	A	E	K	L	2	0	0	1	0	0	1	0	0	0	1	1	0	0	0	0	0	0	0	1	0	0	7	0	744.402	P17858;F8WEU2	P17858	2	8	PFKL	ATP-dependent 6-phosphofructokinase, liver type	yes	no	1	0.032737	58.782		By MS/MS		By matching	By matching
AAVEEVSNFYQVPK				A	A	P	K		2	0	1	0	0	1	2	0	0	0	0	1	0	1	1	1	0	0	1	3	0	0	14	0	1579.79		REV__Q9H706-2					yes	no	2	0.0054191	80.102	By matching	By MS/MS	By MS/MS
AAVENLPTFLVELSR	AAQKFLERAAVENLPT	TFLVELSRVLANPGNS	R	A	A	S	R	V	2	1	1	0	0	0	2	0	0	0	3	0	0	1	1	1	1	0	0	2	0	0	15	0	1657.9	Q14974;J3QR48	Q14974	28	42	KPNB1	Importin subunit beta-1	yes	no	2	1.7188e-40	179.67	By MS/MS	By matching	By MS/MS	By MS/MS	By matching
AAVESLGFILFR	DVNDDVRRAAVESLGF	SLGFILFRTPEQCPSV	R	A	A	F	R	T	2	1	0	0	0	0	1	1	0	1	2	0	0	2	0	1	0	0	0	1	0	0	12	0	1321.74	Q99460-2;Q99460;A0A087WW66;H7C378	Q99460-2	617	628	PSMD1	26S proteasome non-ATPase regulatory subunit 1	yes	no	2	0.0026627	142.98	By MS/MS	By matching	By matching	By matching	By matching
AAVLQQVLER	________________	VLQQVLERTELNKLPK	M	A	A	E	R	T	2	1	0	0	0	2	1	0	0	0	2	0	0	0	0	0	0	0	0	2	0	0	10	0	1125.65	P12270-2;P12270	P12270-2	2	11	TPR	Nucleoprotein TPR	yes	no	2	0.00071259	109.44			By matching	By MS/MS	By matching
AAVPSGASTGIYEALELR	FTSKGLFRAAVPSGAS	IYEALELRDNDKTRYM	R	A	A	L	R	D	4	1	0	0	0	0	2	2	0	1	2	0	0	0	1	2	1	0	1	1	0	0	18	0	1803.94	P06733;K7EM90;F5H1C3;E5RI09;E5RG95;K7EPM1;K7EKN2;E5RGZ4;F5H0C8;P13929-3;P09104-2;P13929-2;P13929;P09104	P06733	33	50	ENO1;ENO2;ENO3	Alpha-enolase;Enolase;Beta-enolase;Gamma-enolase	yes	no	2;3	1.1078e-32	180.3	By matching	By MS/MS	By MS/MS	By MS/MS	By MS/MS
AAVTSLFAK	TMLSAEEKAAVTSLFA	AVTSLFAKVKVDEVGG	K	A	A	A	K	V	3	0	0	0	0	0	0	0	0	0	1	1	0	1	0	1	1	0	0	1	0	0	9	0	906.517	CON__Q3SX09	CON__Q3SX09	64	72			yes	yes	1;2	0.0081694	104.06	By MS/MS	By MS/MS	By matching	By matching	By matching
AAYDVSSFSFFQR	EAKVVLLKAAYDVSSF	SSFSFFQRSSVQEFMT	K	A	A	Q	R	S	2	1	0	1	0	1	0	0	0	0	0	0	0	3	0	3	0	0	1	1	0	0	13	0	1523.7	O15498-2;O15498	O15498-2	21	33	YKT6	Synaptobrevin homolog YKT6	yes	no	2	0.0034107	95.483			By matching	By MS/MS	By matching
AAYEAELGDAR	SREVSGIKAAYEAELG	EAELGDARKTLDSVAK	K	A	A	A	R	K	4	1	0	1	0	0	2	1	0	0	1	0	0	0	0	0	0	0	1	0	0	0	11	0	1164.54	P02545;P02545-3;P02545-2;P02545-6;Q3BDU5	P02545	79	89	LMNA	Prelamin-A/C;Lamin-A/C	yes	no	2	0.016905	85.533		By MS/MS
AAYFGIYDTAK	VQGIIIYRAAYFGIYD	FGIYDTAKGMLPDPKN	R	A	A	A	K	G	3	0	0	1	0	0	0	1	0	1	0	1	0	1	0	0	1	0	2	0	0	0	11	0	1218.59	P05141	P05141	189	199	SLC25A5	ADP/ATP translocase 2;ADP/ATP translocase 2, N-terminally processed	yes	yes	2	0.0066423	72.607			By MS/MS	By MS/MS	By matching
AAYLQETGKPLDETLK	NAQRQQIKAAYLQETG	KPLDETLKKALTGHLE	K	A	A	L	K	K	2	0	0	1	0	1	2	1	0	0	3	2	0	0	1	0	2	0	1	0	0	0	16	1	1775.93	P04083;Q5T3N1;Q5T3N0	P04083	82	97	ANXA1	Annexin A1;Annexin	yes	no	2	3.7513e-86	223.36			By MS/MS	By MS/MS	By MS/MS
AAYLQETGKPLDETLKK	NAQRQQIKAAYLQETG	PLDETLKKALTGHLEE	K	A	A	K	K	A	2	0	0	1	0	1	2	1	0	0	3	3	0	0	1	0	2	0	1	0	0	0	17	2	1904.03	P04083;Q5T3N1;Q5T3N0	P04083	82	98	ANXA1	Annexin A1;Annexin	yes	no	2;3	6.3298e-53	211.83	By matching	By MS/MS	By MS/MS	By MS/MS	By MS/MS
AAYLSDPR	NTMSQEEKAAYLSDPR	AAYLSDPRAPPCEYKD	K	A	A	P	R	A	2	1	0	1	0	0	0	0	0	0	1	0	0	0	1	1	0	0	1	0	0	0	8	0	891.445	P78527	P78527	3826	3833	PRKDC	DNA-dependent protein kinase catalytic subunit	yes	yes	2	0.038421	66.073
AAYPDLENPPLLVTPSQQAK	EVFGHAIKAAYPDLEN	VTPSQQAKFGDYQCNS	K	A	A	A	K	F	3	0	1	1	0	2	1	0	0	0	3	1	0	0	4	1	1	0	1	1	0	0	20	0	2151.12	P54136-2;P54136;E5RJM9	P54136-2	18	37	RARS	Arginine--tRNA ligase, cytoplasmic	yes	no	2	1.8735e-17	142.19	By matching	By matching	By MS/MS		By MS/MS
AAYVLFYQR	SEDQIVSKAAYVLFYQ	AYVLFYQRQDTFSGTG	K	A	A	Q	R	Q	2	1	0	0	0	1	0	0	0	0	1	0	0	1	0	0	0	0	2	1	0	0	9	0	1129.59	Q9Y4E8-2;Q9Y4E8-3;Q9Y4E8;G5E9A6;Q13107-2;Q13107;P51784	Q9Y4E8-2	895	903	USP15;USP11;USP4	Ubiquitin carboxyl-terminal hydrolase 15;Ubiquitin carboxyl-terminal hydrolase;Ubiquitin carboxyl-terminal hydrolase 4;Ubiquitin carboxyl-terminal hydrolase 11	yes	no	2	0.0032723	89.369					By matching
ACADATLSQITNNIDPVGR	NQIRDARKACADATLS	NNIDPVGRIQMRTRRT	K	A	C	G	R	I	3	1	2	2	1	1	0	1	0	2	1	0	0	0	1	1	2	0	0	1	0	0	19	0	2014.97	P62873-2;P62873;B1AKQ8;F6UT28	P62873-2	24	42	GNB1	Guanine nucleotide-binding protein G(I)/G(S)/G(T) subunit beta-1	yes	no	2;3	2.0213e-58	192.54	By MS/MS	By matching		By MS/MS	By MS/MS
ACANPAAGSVILLENLR	CVGPEVEKACANPAAG	VILLENLRFHVEEEGK	K	A	C	L	R	F	4	1	2	0	1	0	1	1	0	1	3	0	0	0	1	1	0	0	0	1	0	0	17	0	1767.93	P00558;P00558-2	P00558	107	123	PGK1	Phosphoglycerate kinase 1	yes	no	2	2.278e-85	300.33	By matching	By MS/MS	By MS/MS	By MS/MS	By MS/MS
ACGDSTLTQITAGLDPVGR	NQIRDARKACGDSTLT	AGLDPVGRIQMRTRRT	K	A	C	G	R	I	2	1	0	2	1	1	0	3	0	1	2	0	0	0	1	1	3	0	0	1	0	0	19	0	1930.94	C9JIS1;C9JXA5;P62879;C9JZN1	C9JIS1	24	42	GNB2	Guanine nucleotide-binding protein G(I)/G(S)/G(T) subunit beta-2	yes	no	2	2.0793e-11	130.01	By MS/MS	By matching			By MS/MS
ACGLNFADLMAR	GQLTLRLRACGLNFAD	NFADLMARQGLYDRLP	R	A	C	A	R	Q	3	1	1	1	1	0	0	1	0	0	2	0	1	1	0	0	0	0	0	0	0	0	12	0	1337.62	Q99536;K7ERT7	Q99536	85	96	VAT1	Synaptic vesicle membrane protein VAT-1 homolog	yes	no	2	4.9111e-15	143.5	By matching	By MS/MS	By MS/MS	By matching	By MS/MS
ACGLVASNLNLKPGECLR	________________	LKPGECLRVRGEVAPD	M	A	C	L	R	V	2	1	2	0	2	0	1	2	0	0	4	1	0	0	1	1	0	0	0	1	0	0	18	1	1971	P09382;F8WEI7	P09382	2	19	LGALS1	Galectin-1	yes	no	2;3	0.00043213	106.58	By MS/MS			By MS/MS
ACLDTAVENMPSLK	LLDSPALKACLDTAVE	VENMPSLKMKVVEVLA	K	A	C	L	K	M	2	0	1	1	1	0	1	0	0	0	2	1	1	0	1	1	1	0	0	1	0	0	14	0	1547.73	P49327;A0A0U1RQF0	P49327	1226	1239	FASN	Fatty acid synthase;[Acyl-carrier-protein] S-acetyltransferase;[Acyl-carrier-protein] S-malonyltransferase;3-oxoacyl-[acyl-carrier-protein] synthase;3-oxoacyl-[acyl-carrier-protein] reductase;3-hydroxyacyl-[acyl-carrier-protein] dehydratase;Enoyl-[acyl-carrier-protein] reductase;Oleoyl-[acyl-carrier-protein] hydrolase	yes	no	2	8.7815e-53	196.27		By matching	By MS/MS	By MS/MS	By matching
ACNCNPMGSEPVGCR	PNPADKCRACNCNPMG	GSEPVGCRSDGTCVCK	R	A	C	C	R	S	1	1	2	0	3	0	1	2	0	0	0	0	1	0	2	1	0	0	0	1	0	0	15	0	1707.66	Q13753;Q13753-2	Q13753	572	586	LAMC2	Laminin subunit gamma-2	yes	no	2	1.6461e-52	187.58				By MS/MS
ACPLDQAIGLLVAIFHK	________________	LLVAIFHKYSGREGDK	M	A	C	H	K	Y	3	0	0	1	1	1	0	1	1	2	3	1	0	1	1	0	0	0	0	1	0	0	17	0	1865.02	R4GN98;P06703	R4GN98	2	18	S100A6	Protein S100;Protein S100-A6	yes	no	2	1.6971e-09	126.56	By MS/MS				By matching
ACVVHGSDLKDMTSEQLDDILK	QVNPRDAKACVVHGSD	EQLDDILKYHTEIVFA	K	A	C	L	K	Y	1	0	0	4	1	1	1	1	1	1	3	2	1	0	0	2	1	0	0	2	0	0	22	1	2473.18	P05023-4;P05023;P05023-3	P05023-4	662	683	ATP1A1	Sodium/potassium-transporting ATPase subunit alpha-1	yes	no	3	2.4265e-06	109.65		By matching		By matching	By MS/MS
ADAEGESDLENSR	SDLVNAIKADAEGESD	ESDLENSRKLLSAAKI	K	A	D	S	R	K	2	1	1	2	0	0	3	1	0	0	1	0	0	0	0	2	0	0	0	0	0	0	13	0	1391.58	Q9Y490	Q9Y490	842	854	TLN1	Talin-1	yes	yes	2	7.4435e-52	191.33	By MS/MS	By MS/MS	By MS/MS	By MS/MS	By matching
ADAEGESDLENSRK	SDLVNAIKADAEGESD	SDLENSRKLLSAAKIL	K	A	D	R	K	L	2	1	1	2	0	0	3	1	0	0	1	1	0	0	0	2	0	0	0	0	0	0	14	1	1519.67	Q9Y490	Q9Y490	842	855	TLN1	Talin-1	yes	yes	2;3	7.5665e-30	164.81	By MS/MS	By matching	By MS/MS	By MS/MS	By matching
ADALQAGASQFETSAAK	KLSELDDRADALQAGA	QFETSAAKLKRKYWWK	R	A	D	A	K	L	6	0	0	1	0	2	1	1	0	0	1	1	0	1	0	2	1	0	0	0	0	0	17	0	1664.8	Q15836;K7ENK9;K7EKX0;J3QRU4;F8WCA0;L7N2F9;P63027	Q15836	50	66	VAMP3;VAMP2	Vesicle-associated membrane protein 3;Vesicle-associated membrane protein 2	yes	no	2	1.9926e-103	225.21	By MS/MS	By MS/MS	By MS/MS	By MS/MS	By matching
ADASGFAPGFVALSVLPK	SVSIRRLKADASGFAP	VALSVLPKHLVSYSIE	K	A	D	P	K	H	4	0	0	1	0	0	0	2	0	0	2	1	0	2	2	2	0	0	0	2	0	0	18	0	1745.94	A0A087WZG2;Q04912-2;Q04912;J3KQS7;Q04912-5;Q04912-3;Q04912-4;Q04912-6	A0A087WZG2	223	240	MST1R	Receptor protein-tyrosine kinase;Macrophage-stimulating protein receptor;Macrophage-stimulating protein receptor alpha chain;Macrophage-stimulating protein receptor beta chain	yes	no	2	0.0171	84.169				By MS/MS	By matching
ADDADEFGYSR	LWRYGDFRADDADEFG	ADEFGYSR________	R	A	D	S	R	-	2	1	0	3	0	0	1	1	0	0	0	0	0	1	0	1	0	0	1	0	0	0	11	0	1244.49	Q7KZF4	Q7KZF4	900	910	SND1	Staphylococcal nuclease domain-containing protein 1	yes	yes	2	1.6152e-05	112.85		By MS/MS	By matching	By matching	By matching
ADDPSSYMEVVQAANTSGNWEELVK	EAIDSYIKADDPSSYM	GNWEELVKYLQMARKK	K	A	D	V	K	Y	3	0	2	2	0	1	3	1	0	0	1	1	1	0	1	3	1	1	1	3	0	0	25	0	2739.23	A0A087WVQ6;Q00610-2;Q00610	A0A087WVQ6	1135	1159	CLTC	Clathrin heavy chain;Clathrin heavy chain 1	yes	no	2;3	4.5156e-13	120.08		By MS/MS	By MS/MS	By MS/MS	By MS/MS
ADDVRPEVTWSFSR	TCNITTDRADDVRPEV	EVTWSFSRMPDSTLPG	R	A	D	S	R	M	1	2	0	2	0	0	1	0	0	0	0	0	0	1	1	2	1	1	0	2	0	0	14	1	1663.8	Q9P2B2	Q9P2B2	306	319	PTGFRN	Prostaglandin F2 receptor negative regulator	yes	yes	3	0.00089101	122.64	By MS/MS	By MS/MS	By matching	By MS/MS	By matching
ADEASELACPTPK	KLQELSSKADEASELA	ELACPTPKEDGLAQQQ	K	A	D	P	K	E	3	0	0	1	1	0	2	0	0	0	1	1	0	0	2	1	1	0	0	0	0	0	13	0	1387.63	P49327;A0A0U1RQF0	P49327	2194	2206	FASN	Fatty acid synthase;[Acyl-carrier-protein] S-acetyltransferase;[Acyl-carrier-protein] S-malonyltransferase;3-oxoacyl-[acyl-carrier-protein] synthase;3-oxoacyl-[acyl-carrier-protein] reductase;3-hydroxyacyl-[acyl-carrier-protein] dehydratase;Enoyl-[acyl-carrier-protein] reductase;Oleoyl-[acyl-carrier-protein] hydrolase	yes	no	2	0.00036345	102.53		By matching	By MS/MS		By MS/MS
ADEGISFR	AQDYGVLKADEGISFR	ADEGISFRGLFIIDDK	K	A	D	F	R	G	1	1	0	1	0	0	1	1	0	1	0	0	0	1	0	1	0	0	0	0	0	0	8	0	893.424	Q06830;A0A0A0MSI0	Q06830	121	128	PRDX1	Peroxiredoxin-1	yes	no	2	0.015942	82.279		By MS/MS		By MS/MS
ADELSEK	________________	MADELSEKQVYDAHTK	M	A	D	E	K	Q	1	0	0	1	0	0	2	0	0	0	1	1	0	0	0	1	0	0	0	0	0	0	7	0	790.371	C9JKI3;Q03135-2	C9JKI3	2	8	CAV1	Caveolin;Caveolin-1	yes	no	1	0.0037964	107.32		By MS/MS	By MS/MS	By matching	By matching
ADEVVWVR	VRDLTIQKADEVVWVR	ADEVVWVRARVHTSRA	K	A	D	V	R	A	1	1	0	1	0	0	1	0	0	0	0	0	0	0	0	0	0	1	0	3	0	0	8	0	972.503	P14868;C9J7S3;H7C278;C9JLC1;C9JQM9	P14868	56	63	DARS	Aspartate--tRNA ligase, cytoplasmic	yes	no	1;2	0.0054046	110.63			By matching	By matching	By matching
ADGELNVDSLITR	________________	NVDSLITRLLEVRGCR	M	A	D	T	R	L	1	1	1	2	0	0	1	1	0	1	2	0	0	0	0	1	1	0	0	1	0	0	13	0	1401.71	P62140;C9J9S3;C9JP48	P62140	2	14	PPP1CB	Serine/threonine-protein phosphatase PP1-beta catalytic subunit;Serine/threonine-protein phosphatase	yes	no	1;2	0.00084114	108.43		By matching	By matching	By MS/MS	By MS/MS
ADGGAEYATYQTK	QRRKKKGKADGGAEYA	EYATYQTKSTTPAEQR	K	A	D	T	K	S	3	0	0	1	0	1	1	2	0	0	0	1	0	0	0	0	2	0	2	0	0	0	13	0	1373.61	R4GN18;P15529-16;P15529-7;P15529-4;P15529-6;P15529-3;P15529-5;P15529-2	R4GN18	57	69	CD46		yes	no	2	7.4435e-52	191.33	By MS/MS
ADGNQLTLEER	TATVKVTRADGNQLTL	NQLTLEERRNNVVITV	R	A	D	E	R	R	1	1	1	1	0	1	2	1	0	0	2	0	0	0	0	0	1	0	0	0	0	0	11	0	1244.6	Q6YHK3;Q6YHK3-2;Q6YHK3-4;Q6YHK3-3	Q6YHK3	375	385	CD109	CD109 antigen	yes	no	2	3.5342e-21	189.17	By MS/MS	By matching	By matching	By MS/MS	By MS/MS
ADGQVAELLLR	________________	QVAELLLRRLEASDGG	M	A	D	L	R	R	2	1	0	1	0	1	1	1	0	0	3	0	0	0	0	0	0	0	0	1	0	0	11	0	1183.66	Q9Y285-2;Q9Y285;K7ER16;K7EK06	Q9Y285-2	2	12	FARSA	Phenylalanine--tRNA ligase alpha subunit	yes	no	1;2	4.7199e-19	158.08	By matching	By matching	By matching	By MS/MS	By MS/MS
ADGYEPPVQESV	ETGAKVERADGYEPPV	EPPVQESV________	R	A	D	S	V	-	1	0	0	1	0	1	2	1	0	0	0	0	0	0	2	1	0	0	1	2	0	0	12	0	1289.58	P61247;D6RAT0;H0Y9Y4;D6R9B6	P61247	253	264	RPS3A	40S ribosomal protein S3a	yes	no	1;2	4.1128e-06	121.5		By matching	By MS/MS	By MS/MS	By MS/MS
ADHQPLTEASYVNLPTIALCNTDSPLR	LLVVTDPRADHQPLTE	CNTDSPLRYVDIAIPC	R	A	D	L	R	Y	3	1	2	2	1	1	1	0	1	1	4	0	0	0	3	2	3	0	1	1	0	0	27	0	2995.47	C9J9K3;A0A0C4DG17;P08865	C9J9K3	129	155	RPSA	40S ribosomal protein SA	yes	no	3	5.7471e-19	130.14	By matching	By MS/MS	By matching	By MS/MS	By MS/MS
ADIFMFDEPSSYLDVK	CAVVCIQKADIFMFDE	PSSYLDVKQRLKAAIT	K	A	D	V	K	Q	1	0	0	3	0	0	1	0	0	1	1	1	1	2	1	2	0	0	1	1	0	0	16	0	1875.86	P61221;D6R9I9	P61221	235	250	ABCE1	ATP-binding cassette sub-family E member 1	yes	no	2	0.024409	55.291
ADIGVAMGIAGSDVSK	NDSPALKKADIGVAMG	IAGSDVSKQAADMILL	K	A	D	S	K	Q	3	0	0	2	0	0	0	3	0	2	0	1	1	0	0	2	0	0	0	2	0	0	16	0	1489.74	P05023-4;P05023;P05023-3;M0R116;A0A0A0MT26;P13637;P13637-2;P13637-3	P05023-4	728	743	ATP1A1;ATP1A3	Sodium/potassium-transporting ATPase subunit alpha-1;Sodium/potassium-transporting ATPase subunit alpha-3	yes	no	2	1.213e-54	193		By MS/MS	By MS/MS	By MS/MS	By MS/MS
ADIQMPFTCSVTYYGPSGQK	TLEYKTTKADIQMPFT	YYGPSGQKTIHSEQAV	K	A	D	Q	K	T	1	0	0	1	1	2	0	2	0	1	0	1	1	1	2	2	2	0	2	1	0	0	20	0	2249.01	Q13740-2;Q13740;F5GXJ9;H7C543;Q13740-4	Q13740-2	212	231	ALCAM	CD166 antigen	yes	no	2	4.4555e-25	154.47
ADIQTER	________________	MADIQTERAYQKQPTI	M	A	D	E	R	A	1	1	0	1	0	1	1	0	0	1	0	0	0	0	0	0	1	0	0	0	0	0	7	0	831.409	M0QZC5;P62280;M0R1H6	M0QZC5	2	8	RPS11	40S ribosomal protein S11	yes	no	1	8.8526e-05	128.86		By MS/MS	By MS/MS	By MS/MS	By matching
ADKEAAFDDAVEER	________________	FDDAVEERVINEEYKI	M	A	D	E	R	V	4	1	0	3	0	0	3	0	0	0	0	1	0	1	0	0	0	0	0	1	0	0	14	1	1564.7	Q09028-3;Q09028;E9PNS2;E9PIC4;E9PNS6	Q09028-3	2	15	RBBP4	Histone-binding protein RBBP4	yes	no	2	6.9319e-19	139.86	By matching	By MS/MS	By MS/MS	By matching	By MS/MS
ADLDKLNIDSIIQR	________________	NIDSIIQRLLEVRGSK	M	A	D	Q	R	L	1	1	1	3	0	1	0	0	0	3	2	1	0	0	0	1	0	0	0	0	0	0	14	1	1612.88	F8VYE8;P36873;P36873-2;F8VR82;A0A087WYY5	F8VYE8	2	15	PPP1CC	Serine/threonine-protein phosphatase;Serine/threonine-protein phosphatase PP1-gamma catalytic subunit	yes	no	2;3	1.0506e-98	227.48	By matching	By matching	By matching	By matching	By MS/MS
ADLEMQIESLKEELAYLK	LDELTLARADLEMQIE	KEELAYLKKNHEEEMN	R	A	D	L	K	K	2	0	0	1	0	1	4	0	0	1	4	2	1	0	0	1	0	0	1	0	0	0	18	1	2122.09	CON__P02533;P02533	CON__P02533	233	250	KRT14	Keratin, type I cytoskeletal 14	yes	no	3	7.1918e-07	116.86	By matching	By MS/MS		By matching	By matching
ADLEMQIESLTEELAYLK	LDELTLTKADLEMQIE	TEELAYLKKNHEEEMK	K	A	D	L	K	K	2	0	0	1	0	1	4	0	0	1	4	1	1	0	0	1	1	0	1	0	0	0	18	0	2095.04	CON__P13645;P13645	CON__P13645	267	284	KRT10	Keratin, type I cytoskeletal 10	yes	no	2;3	2.5398e-282	310.9	By MS/MS	By MS/MS	By MS/MS	By MS/MS	By MS/MS
ADLEMQIESLTEELAYLKK	LDELTLTKADLEMQIE	EELAYLKKNHEEEMKD	K	A	D	K	K	N	2	0	0	1	0	1	4	0	0	1	4	2	1	0	0	1	1	0	1	0	0	0	19	1	2223.13	CON__P13645;P13645	CON__P13645	267	285	KRT10	Keratin, type I cytoskeletal 10	yes	no	3	3.4541e-07	117.13	By MS/MS	By MS/MS	By MS/MS	By MS/MS	By MS/MS
ADLINNLGTIAK	DTGIGMTKADLINNLG	NNLGTIAKSGTKAFME	K	A	D	A	K	S	2	0	2	1	0	0	0	1	0	2	2	1	0	0	0	0	1	0	0	0	0	0	12	0	1241.7	P08238;Q58FF8;P07900;P07900-2;Q14568	P08238	96	107	HSP90AB1;HSP90AB2P;HSP90AA1;HSP90AA2P	Heat shock protein HSP 90-beta;Putative heat shock protein HSP 90-beta 2;Heat shock protein HSP 90-alpha;Heat shock protein HSP 90-alpha A2	no	no	1;2	2.224e-51	186.74	By MS/MS	By MS/MS	By MS/MS	By MS/MS	By MS/MS
ADLLLSTQPGR	ASASLPAKADLLLSTQ	LLSTQPGREEGSPLEL	K	A	D	G	R	E	1	1	0	1	0	1	0	1	0	0	3	0	0	0	1	1	1	0	0	0	0	0	11	0	1169.64	F5GZS6;P08195;J3KPF3;P08195-3;P08195-4;F5GZI0;P08195-2	F5GZS6	562	572	SLC3A2	4F2 cell-surface antigen heavy chain	no	no	1;2	4.2886e-09	135.71	By matching	By matching	By matching	By MS/MS	By MS/MS
ADLLLSTQPGREEGSPLELER	ASASLPAKADLLLSTQ	GSPLELERLKLEPHEG	K	A	D	E	R	L	1	2	0	1	0	1	4	2	0	0	5	0	0	0	2	2	1	0	0	0	0	0	21	1	2309.19	F5GZS6;P08195;J3KPF3;P08195-3;P08195-4;F5GZI0;P08195-2	F5GZS6	562	582	SLC3A2	4F2 cell-surface antigen heavy chain	no	no	2;3	4.3533e-38	162.81	By matching	By MS/MS	By MS/MS	By MS/MS	By MS/MS
ADLMPFLYWNMMLR	RLSMYLMKADLMPFLY	LYWNMMLRGYWGGPAF	K	A	D	L	R	G	1	1	1	1	0	0	0	0	0	0	3	0	3	1	1	0	0	1	1	0	0	0	14	0	1799.86	Q9Y6N5;H3BNP9	Q9Y6N5	419	432	SQRDL	Sulfide:quinone oxidoreductase, mitochondrial	yes	no	2	0.00078231	85.958				By matching	By MS/MS
ADLNQGIGEPQSPSR	LSAKLLRRADLNQGIG	GEPQSPSRRVFNPYTE	R	A	D	S	R	R	1	1	1	1	0	2	1	2	0	1	1	0	0	0	2	2	0	0	0	0	0	0	15	0	1567.76	Q96C19	Q96C19	63	77	EFHD2	EF-hand domain-containing protein D2	yes	yes	2	0.005021	77.912				By MS/MS
ADLTALFLPR	AEKKDQMKADLTALFL	LTALFLPRQPPMSLAE	K	A	D	P	R	Q	2	1	0	1	0	0	0	0	0	0	3	0	0	1	1	0	1	0	0	0	0	0	10	0	1115.63	Q13045-2;Q13045;Q13045-3	Q13045-2	820	829	FLII	Protein flightless-1 homolog	yes	no	2	0.0029718	107.29	By matching	By MS/MS	By MS/MS	By MS/MS	By matching
ADLTGISPSPNLYLSK	TDIFDETRADLTGISP	SPNLYLSKIIHKTFVE	R	A	D	S	K	I	1	0	1	1	0	0	0	1	0	1	3	1	0	0	2	3	1	0	1	0	0	0	16	0	1674.88	Q96P63;Q96P63-2	Q96P63	328	343	SERPINB12	Serpin B12	yes	no	2	9.6339e-05	104.17	By matching	By matching	By matching	By matching	By MS/MS
ADMGGAATICSAIVSAAK	SANMDLMRADMGGAAT	SAIVSAAKLNLPINII	R	A	D	A	K	L	6	0	0	1	1	0	0	2	0	2	0	1	1	0	0	2	1	0	0	1	0	0	18	0	1692.82	P28838-2;P28838;H0Y9Q1	P28838-2	273	290	LAP3	Cytosol aminopeptidase	yes	no	2	9.9971e-11	127.78				By matching	By MS/MS
ADMVETQQLMR	KIRVVLNKADMVETQQ	VETQQLMRVYGALMWA	K	A	D	M	R	V	1	1	0	1	0	2	1	0	0	0	1	0	2	0	0	0	1	0	0	1	0	0	11	0	1320.62	Q9NZN4;Q9NZN4-2	Q9NZN4	221	231	EHD2	EH domain-containing protein 2	yes	no	2	1.1285e-36	182.39		By MS/MS	By MS/MS	By MS/MS	By MS/MS
ADMVIEAVFEDLSLK	LDYQGFEKADMVIEAV	VFEDLSLKHRVLKEVE	K	A	D	L	K	H	2	0	0	2	0	0	2	0	0	1	2	1	1	1	0	1	0	0	0	2	0	0	15	0	1678.85	P40939	P40939	441	455	HADHA	Trifunctional enzyme subunit alpha, mitochondrial;Long-chain enoyl-CoA hydratase;Long chain 3-hydroxyacyl-CoA dehydrogenase	yes	yes	2	0.00070441	95.401				By MS/MS	By MS/MS
ADNFEYSDPVDGSISR	DKVYTVEKADNFEYSD	PVDGSISRNQGLRLIF	K	A	D	S	R	N	1	1	1	3	0	0	1	1	0	1	0	0	0	1	1	3	0	0	1	1	0	0	16	0	1770.77	P36871-3;P36871;P36871-2	P36871-3	274	289	PGM1	Phosphoglucomutase-1	yes	no	2	2.7983e-28	154.72		By MS/MS
ADPEAAWEPTEAEAR	DQEVSPDRADPEAAWE	EPTEAEARARASNEDG	R	A	D	A	R	A	5	1	0	1	0	0	4	0	0	0	0	0	0	0	2	0	1	1	0	0	0	0	15	0	1641.73	Q9UBT2;K7EPL2;Q9UBT2-2	Q9UBT2	211	225	UBA2	SUMO-activating enzyme subunit 2	yes	no	2	0.0087894	77.593					By matching
ADQIETQQLMR	KIRVVLNKADQIETQQ	IETQQLMRVYGALMWS	K	A	D	M	R	V	1	1	0	1	0	3	1	0	0	1	1	0	1	0	0	0	1	0	0	0	0	0	11	0	1331.65	A0A0C4DH83;Q9NZN3;Q9H4M9;A0A024R571;C9JC03;C9J2Z4;C9JDQ8	Q9H4M9	221	231	EHD3;EHD1	EH domain-containing protein 3;EH domain-containing protein 1	no	no	2	3.3367e-36	201.61	By MS/MS	By MS/MS	By MS/MS	By MS/MS	By MS/MS
ADQLTEEQIAEFK	HFAQQPCKADQLTEEQ	EEQIAEFKEAFSLFDK	K	A	D	F	K	E	2	0	0	1	0	2	3	0	0	1	1	1	0	1	0	0	1	0	0	0	0	0	13	0	1520.74	H0Y7A7;P62158;M0QZ52;F8WBR5;G3V479	H0Y7A7	40	52	CALM2;CALM1;CALM3	Calmodulin	yes	no	1;2	3.7958e-81	215.08	By MS/MS	By MS/MS	By MS/MS	By MS/MS	By MS/MS
ADQVDTQQLMR	KIRVVLNKADQVDTQQ	VDTQQLMRVYGALMWS	K	A	D	M	R	V	1	1	0	2	0	3	0	0	0	0	1	0	1	0	0	0	1	0	0	1	0	0	11	0	1303.62	Q9H223;A0A087WUA5	Q9H223	224	234	EHD4	EH domain-containing protein 4	yes	no	2	5.7001e-19	150.15	By MS/MS	By MS/MS	By matching	By MS/MS	By MS/MS
ADRDESSPYAAMLAAQDVAQR	VTGGMKVKADRDESSP	AAQDVAQRCKELGITA	K	A	D	Q	R	C	6	2	0	3	0	2	1	0	0	0	1	0	1	0	1	2	0	0	1	1	0	0	21	1	2264.05	P62263;H0YB22;E5RH77	P62263	64	84	RPS14	40S ribosomal protein S14	yes	no	3	0.0021491	74.703	By matching			By matching	By matching
ADSELQLVEQR	________________	ELQLVEQRIRSFPDFP	M	A	D	Q	R	I	1	1	0	1	0	2	2	0	0	0	2	0	0	0	0	1	0	0	0	1	0	0	11	0	1286.65	P07741;H3BQZ9;H3BQF1;P07741-2;H3BSW3	P07741	2	12	APRT	Adenine phosphoribosyltransferase	yes	no	1;2	3.971e-27	167.12	By matching	By matching	By MS/MS	By MS/MS	By MS/MS
ADSLLEDITDIPK	EVTLEGGKADSLLEDI	EDITDIPKLADNLKLF	K	A	D	P	K	L	1	0	0	3	0	0	1	0	0	2	2	1	0	0	1	1	1	0	0	0	0	0	13	0	1428.73	Q9BQL6;Q9BQL6-2;G3V1L6;Q9BQL6-4	Q9BQL6	359	371	FERMT1	Fermitin family homolog 1	yes	no	2	3.1797e-06	150.15		By matching		By matching	By MS/MS
ADSLSSLVTR	EAKRIKQKADSLSSLV	SLSSLVTRHMDEFKRT	K	A	D	T	R	H	1	1	0	1	0	0	0	0	0	0	2	0	0	0	0	3	1	0	0	1	0	0	10	0	1047.56	Q13753;Q13753-2	Q13753	878	887	LAMC2	Laminin subunit gamma-2	yes	no	2	0.00062815	105.2				By MS/MS
ADTDGGLIFR	PAHAVVVRADTDGGLI	TDGGLIFRLLNEGQRL	R	A	D	F	R	L	1	1	0	2	0	0	0	2	0	1	1	0	0	1	0	0	1	0	0	0	0	0	10	0	1063.53	P08582	P08582	285	294	MFI2	Melanotransferrin	yes	yes	2	5.7685e-05	117.89	By MS/MS	By MS/MS	By MS/MS
ADTLGELDLER	FQAHARYRADTLGELD	LGELDLERAPALGGSF	R	A	D	E	R	A	1	1	0	2	0	0	2	1	0	0	3	0	0	0	0	0	1	0	0	0	0	0	11	0	1230.61	G3V4F2;A0A087X0W7;A0A087WT95;Q86TX2;P49753	G3V4F2	54	64	ACOT1;ACOT2	Acyl-coenzyme A thioesterase 1;Acyl-coenzyme A thioesterase 2, mitochondrial	yes	no	2	0.011337	70.399					By matching
ADTLTDEINFLR	NKVELQAKADTLTDEI	TDEINFLRALYDAELS	K	A	D	L	R	A	1	1	1	2	0	0	1	0	0	1	2	0	0	1	0	0	2	0	0	0	0	0	12	0	1406.7	CON__P02538;P02538;CON__P04259	CON__P02538	288	299	KRT6A	Keratin, type II cytoskeletal 6A	no	no	2	1.8052e-51	188.99	By MS/MS	By MS/MS	By MS/MS	By MS/MS	By MS/MS
ADTLTLEER	NIVPVIAKADTLTLEE	DTLTLEERVHFKQRIT	K	A	D	E	R	V	1	1	0	1	0	0	2	0	0	0	2	0	0	0	0	0	2	0	0	0	0	0	9	0	1046.52	Q9UHD8-7;Q9UHD8-2;Q9UHD8-5;Q9UHD8;Q9UHD8-3;Q9UHD8-4;Q9UHD8-9;Q9UHD8-8;K7EL40	Q9UHD8-7	427	435	2009-09-01	Septin-9	yes	no	2	0.0059952	83.647					By MS/MS
ADTLTPEECQQFK	NIIPLIAKADTLTPEE	PEECQQFKKQIMKEIQ	K	A	D	F	K	K	1	0	0	1	1	2	2	0	0	0	1	1	0	1	1	0	2	0	0	0	0	0	13	0	1565.7	E7ES33;E7EPK1;Q16181-2;Q16181;G3V1Q4;A0A0U1RRE1	E7ES33	176	188	2007-09-01	Septin-7	yes	no	2	0.04362	52.725		By matching		By MS/MS	By matching
ADVFHAYLSLLK	KEREENVKADVFHAYL	HAYLSLLKQTRPVQSW	K	A	D	L	K	Q	2	0	0	1	0	0	0	0	1	0	3	1	0	1	0	1	0	0	1	1	0	0	12	0	1375.75	Q86VP6;Q86VP6-2;A0A0C4DGH5;H0YH27;Q86VP6-3	Q86VP6	392	403	CAND1	Cullin-associated NEDD8-dissociated protein 1	yes	no	3	0.038591	69.864
ADVGFAMGIAGTDVAK	NDGPALKKADVGFAMG	IAGTDVAKEASDIILT	K	A	D	A	K	E	4	0	0	2	0	0	0	3	0	1	0	1	1	1	0	0	1	0	0	2	0	0	16	0	1521.75	P20020-6;P20020-3;P20020-4;P20020;P20020-5;P20020-2;E7ERY9;Q16720-8;Q16720-7;Q16720-6;Q16720-3;Q16720-5;Q16720-2;Q16720-4;Q16720;H0Y7S3;Q01814-4;Q01814-7;Q01814-3;Q01814-6;Q01814-2;Q01814-8;Q01814-5;Q01814;P23634-5;P23634-4;P23634-3;P23634-2;P23634-7;P23634-6;P23634-8;P23634	P20020-6	808	823	ATP2B1;ATP2B3;ATP2B2;ATP2B4	Plasma membrane calcium-transporting ATPase 1;Calcium-transporting ATPase;Plasma membrane calcium-transporting ATPase 3;Plasma membrane calcium-transporting ATPase 2;Plasma membrane calcium-transporting ATPase 4	no	no	2	1.1737e-42	184.98		By MS/MS	By matching	By MS/MS	By MS/MS
ADVLFIAPR	VTYCINAKADVLFIAP	DVLFIAPREPGAVSY_	K	A	D	P	R	E	2	1	0	1	0	0	0	0	0	1	1	0	0	1	1	0	0	0	0	1	0	0	9	0	1000.57	Q92542-2;Q92542	Q92542-2	674	682	NCSTN	Nicastrin	yes	no	2	0.002638	94.302			By matching	By matching	By MS/MS
ADVQLFMDDDSYSHHSGLEYADPEK	________________	LEYADPEKFADSDQDR	K	A	D	E	K	F	2	0	0	5	0	1	2	1	2	0	2	1	1	1	1	3	0	0	2	1	0	0	25	0	2868.22	E9PCT3;P51636-3;P51636	E9PCT3	8	32	CAV2	Caveolin;Caveolin-2	yes	no	3	6.4078e-05	82.761					By MS/MS
ADVVESWIGEK	AFLQFNWKADVVESWI	VESWIGEKENSLKTDD	K	A	D	E	K	E	1	0	0	1	0	0	2	1	0	1	0	1	0	0	0	1	0	1	0	2	0	0	11	0	1231.61	A0A0D9SF54;A0A0D9SGF6;Q13813-3;Q13813;Q13813-2	A0A0D9SF54	1970	1980	SPTAN1	Spectrin alpha chain, non-erythrocytic 1	yes	no	2	0.016164	65.627	By matching	By matching		By matching	By matching
ADWLSHYWMPK	FERHYPGRADWLSHYW	LSHYWMPKWINATDPS	R	A	D	P	K	W	1	0	0	1	0	0	0	0	1	0	1	1	1	0	1	1	0	2	1	0	0	0	11	0	1432.66	P08243-2;P08243;P08243-3	P08243-2	509	519	ASNS	Asparagine synthetase [glutamine-hydrolyzing]	yes	no	3	0.031858	47.559				By matching	By matching
AEAALLLLPEAAAER	________________	LPEAAAERDAREKLAL	M	A	E	E	R	D	6	1	0	0	0	0	3	0	0	0	4	0	0	0	1	0	0	0	0	0	0	0	15	0	1536.85	Q96JB2-2;Q96JB2	Q96JB2-2	2	16	COG3	Conserved oligomeric Golgi complex subunit 3	yes	no	2	3.617e-09	127.17		By matching		By MS/MS	By MS/MS
AEAEESPGDPGTASPR	________________	DPGTASPRPLFAGLSD	M	A	E	P	R	P	3	1	0	1	0	0	3	2	0	0	0	0	0	0	3	2	1	0	0	0	0	0	16	0	1569.69	Q96EC8;B1AV70;Q96EC8-2	Q96EC8	2	17	YIPF6	Protein YIPF6;Protein YIPF	yes	no	2	0.00036582	103.43			By MS/MS	By MS/MS
AEAESLYQSK	EDIAQKSKAEAESLYQ	AESLYQSKYEELQITA	K	A	E	S	K	Y	2	0	0	0	0	1	2	0	0	0	1	1	0	0	0	2	0	0	1	0	0	0	10	0	1124.54	P04264;CON__P04264	P04264	367	376	KRT1	Keratin, type II cytoskeletal 1	yes	no	2	3.4379e-69	212.03	By MS/MS	By MS/MS	By matching	By MS/MS	By MS/MS
AEAGDNLGALVR	MFHKSLERAEAGDNLG	DNLGALVRGLKREDLR	R	A	E	V	R	G	3	1	1	1	0	0	1	2	0	0	2	0	0	0	0	0	0	0	0	1	0	0	12	0	1184.61	P49411	P49411	316	327	TUFM	Elongation factor Tu, mitochondrial	yes	yes	2	6.502e-22	169.58	By MS/MS	By MS/MS	By MS/MS	By MS/MS	By MS/MS
AEAGPEGVAPAPEGEK	TVQKPSEKAEAGPEGV	APAPEGEKKQKPARKR	K	A	E	E	K	K	4	0	0	0	0	0	4	3	0	0	0	1	0	0	3	0	0	0	0	1	0	0	16	0	1507.72	A0A087X054;Q9Y4L1	A0A087X054	608	623	HYOU1	Hypoxia up-regulated protein 1	yes	no	2	0.00063987	94.688		By matching	By matching	By MS/MS	By MS/MS
AEALTEPLNA	RKPENTTRAEALTEPL	ALTEPLNA________	R	A	E	N	A	-	3	0	1	0	0	0	2	0	0	0	2	0	0	0	1	0	1	0	0	0	0	0	10	0	1027.52	Q9NX76	Q9NX76	174	183	CMTM6	CKLF-like MARVEL transmembrane domain-containing protein 6	yes	yes	1	1.6217e-06	129.42	By MS/MS	By MS/MS	By MS/MS	By MS/MS	By MS/MS
AEDGATPSPSNETPK	ASSTSSPKAEDGATPS	SPSNETPKKKKKRFSF	K	A	E	P	K	K	2	0	1	1	0	0	2	1	0	0	0	1	0	0	3	2	2	0	0	0	0	0	15	0	1499.67	A0A087WZH7;P29966	A0A087WZH7	138	152	MARCKS	Myristoylated alanine-rich C-kinase substrate	yes	no	2	2.1127e-66	198.97	By MS/MS	By MS/MS	By MS/MS	By MS/MS	By MS/MS
AEDGATPSPSNETPKK	ASSTSSPKAEDGATPS	PSNETPKKKKKRFSFK	K	A	E	K	K	K	2	0	1	1	0	0	2	1	0	0	0	2	0	0	3	2	2	0	0	0	0	0	16	1	1627.77	A0A087WZH7;P29966	A0A087WZH7	138	153	MARCKS	Myristoylated alanine-rich C-kinase substrate	yes	no	3	0.016528	76.01	By MS/MS	By matching	By matching	By MS/MS	By matching
AEDGSVIDYELIDQDAR	VALAKGRRAEDGSVID	ELIDQDARDLYDAGVK	R	A	E	A	R	D	2	1	0	4	0	1	2	1	0	2	1	0	0	0	0	1	0	0	1	1	0	0	17	0	1907.87	P07355;P07355-2;H0YN42;H0YMD0;H0YMU9;H0YM50;H0YNP5;H0YN28;H0YL33;H0YNA0	P07355	180	196	ANXA2	Annexin A2;Annexin	yes	no	2;3	9.6578e-124	243.37	By MS/MS	By MS/MS	By MS/MS	By MS/MS	By MS/MS
AEDIPQMDDAFSQTVK	TFLLKIYRAEDIPQMD	DAFSQTVKEIFGGNAD	R	A	E	V	K	E	2	0	0	3	0	2	1	0	0	1	0	1	1	1	1	1	1	0	0	1	0	0	16	0	1793.81	Q9NZM1-6;Q9NZM1;Q9NZM1-2;Q9NZM1-3;Q9NZM1-5;Q9NZM1-7;Q9NZM1-8	Q9NZM1-6	367	382	MYOF	Myoferlin	yes	no	2	4.8567e-42	180.85		By MS/MS	By MS/MS	By MS/MS	By MS/MS
AEDNADTLALVFEAPNQEK	NEDIITLRAEDNADTL	FEAPNQEKVSDYEMKL	R	A	E	E	K	V	4	0	2	2	0	1	3	0	0	0	2	1	0	1	1	0	1	0	0	1	0	0	19	0	2073.99	P12004	P12004	92	110	PCNA	Proliferating cell nuclear antigen	yes	yes	2;3	4.771e-109	299.56		By MS/MS		By MS/MS	By MS/MS
AEDYEENLQVMR	MIVCVNPKAEDYEENL	EENLQVMRFAEVTQEV	K	A	E	M	R	F	1	1	1	1	0	1	3	0	0	0	1	0	1	0	0	0	0	0	1	1	0	0	12	0	1495.66	H7BYN4;Q02241-2;Q02241;Q02241-3	H7BYN4	417	428	KIF23	Kinesin-like protein;Kinesin-like protein KIF23	yes	no	2	0.000204	107.11		By MS/MS
AEEDEILNR	EEEDRKPKAEEDEILN	EEDEILNRSPRNRKPR	K	A	E	N	R	S	1	1	1	1	0	0	3	0	0	1	1	0	0	0	0	0	0	0	0	0	0	0	9	0	1087.51	P27824;P27824-2;P27824-3	P27824	574	582	CANX	Calnexin	yes	no	2	0.0002602	118.5		By MS/MS	By MS/MS	By matching	By MS/MS
AEEGIAAGGVMDVNTALQEVLK	________________	TALQEVLKTALIHDGL	M	A	E	L	K	T	4	0	1	1	0	1	3	3	0	1	2	1	1	0	0	0	1	0	0	3	0	0	22	0	2214.12	P25398	P25398	2	23	RPS12	40S ribosomal protein S12	yes	yes	2;3	5.2941e-29	155.63		By MS/MS	By matching	By MS/MS	By MS/MS
AEELFLWVPR	LRATRDIKAEELFLWV	ELFLWVPRKLLMTVES	K	A	E	P	R	K	1	1	0	0	0	0	2	0	0	0	2	0	0	1	1	0	0	1	0	1	0	0	10	0	1258.67	Q86TU7;Q6NXR6;Q86TU7-3;Q86TU7-2	Q86TU7	116	125	SETD3	Histone-lysine N-methyltransferase setd3	yes	no	2	0.0020818	90.629
AEELGLPILGVLR	ILLARRSKAEELGLPI	LPILGVLRSYAVVGVP	K	A	E	L	R	S	1	1	0	0	0	0	2	2	0	1	4	0	0	0	1	0	0	0	0	1	0	0	13	0	1378.82	H7C131;C9JDE9;P09110	H7C131	183	195	ACAA1	3-ketoacyl-CoA thiolase, peroxisomal	yes	no	2	0.00081281	91.636				By MS/MS
AEELVLER	________________	AEELVLERCDLELETN	M	A	E	E	R	C	1	1	0	0	0	0	3	0	0	0	2	0	0	0	0	0	0	0	0	1	0	0	8	0	957.513	P21980;P21980-2;A2A299;P21980-3;A2A2A0	P21980	2	9	TGM2	Protein-glutamine gamma-glutamyltransferase 2	yes	no	1	0.0012116	110.12			By matching	By MS/MS	By MS/MS
AEEQPQVELFVK	________________	PQVELFVKAGSDGAKI	M	A	E	V	K	A	1	0	0	0	0	2	3	0	0	0	1	1	0	1	1	0	0	0	0	2	0	0	12	0	1415.73	O00299	O00299	2	13	CLIC1	Chloride intracellular channel protein 1	yes	yes	1;2	0.0025838	97.214				By matching	By MS/MS
AEEYEFLTPVEEAPK	MVGSYGPRAEEYEFLT	TPVEEAPKGSISPSHP	R	A	E	P	K	G	2	0	0	0	0	0	5	0	0	0	1	1	0	1	2	0	1	0	1	1	0	0	15	0	1750.83	J3KTF8;J3QQX2;P52565;J3KRE2	J3KTF8	153	167	ARHGDIA	Rho GDP-dissociation inhibitor 1	yes	no	2	6.7847e-30	161.93	By MS/MS	By MS/MS	By MS/MS	By matching	By matching
AEFEQIVLGK	QAVDTCFKAEFEQIVL	FEQIVLGKRVIRKTDL	K	A	E	G	K	R	1	0	0	0	0	1	2	1	0	1	1	1	0	1	0	0	0	0	0	1	0	0	10	0	1132.61	Q16831	Q16831	165	174	UPP1	Uridine phosphorylase 1	yes	yes	2	0.0021368	90.149
AEFHQSVISR	LSIAVKNKAEFHQSVI	FHQSVISRYRVQSTPV	K	A	E	S	R	Y	1	1	0	0	0	1	1	0	1	1	0	0	0	1	0	2	0	0	0	1	0	0	10	0	1172.59	P32926	P32926	353	362	DSG3	Desmoglein-3	yes	yes	3	0.011155	73.887					By MS/MS
AEGDSAGTAGTPGGTPAGDK	SNTFSPSKAEGDSAGT	GGTPAGDKVASWELRV	K	A	E	D	K	V	4	0	0	2	0	0	1	6	0	0	0	1	0	0	2	1	3	0	0	0	0	0	20	0	1715.76	J3KMX2;B9EGA3;Q92925-3;Q92925-2;Q92925	J3KMX2	132	151	SMARCD2	SWI/SNF-related matrix-associated actin-dependent regulator of chromatin subfamily D member 2	yes	no	2	3.6411e-290	314.45			By matching	By MS/MS
AEGILDVFQTVK	STVLERVKAEGILDVF	LDVFQTVKSLRLQRPH	K	A	E	V	K	S	1	0	0	1	0	1	1	1	0	1	1	1	0	1	0	0	1	0	0	2	0	0	12	0	1318.71	P18433-4;P18433-2;P18433-3;P18433	P18433-4	745	756	PTPRA	Receptor-type tyrosine-protein phosphatase alpha	yes	no	2	0.0049746	80.737		By matching		By MS/MS	By MS/MS
AEGPEVDVNLPK	KFSVPGFKAEGPEVDV	EVDVNLPKADVDISGP	K	A	E	P	K	A	1	0	1	1	0	0	2	1	0	0	1	1	0	0	2	0	0	0	0	2	0	0	12	0	1266.65	Q09666	Q09666	764	775	AHNAK	Neuroblast differentiation-associated protein AHNAK	yes	no	2	0.0016711	98.754	By MS/MS	By matching	By matching	By MS/MS	By MS/MS
AEGSDVANAVLDGADCIMLSGETAK	IKKPRPTRAEGSDVAN	MLSGETAKGDYPLEAV	R	A	E	A	K	G	5	0	1	3	1	0	2	3	0	1	2	1	1	0	0	2	1	0	0	2	0	0	25	0	2493.14	P14618;P14618-3;B4DNK4;P14618-2;H3BTN5;H3BR70	P14618	343	367	PKM	Pyruvate kinase PKM;Pyruvate kinase	no	no	2;3	9.657e-104	218.36	By matching	By MS/MS	By MS/MS	By MS/MS	By MS/MS
AEGSDVANAVLDGADCIMLSGETAKGDYPLEAVR	IKKPRPTRAEGSDVAN	DYPLEAVRMQHLIARE	R	A	E	V	R	M	6	1	1	4	1	0	3	4	0	1	3	1	1	0	1	2	1	0	1	3	0	0	34	1	3493.63	P14618;P14618-3;B4DNK4;P14618-2;H3BTN5;H3BR70	P14618	343	376	PKM	Pyruvate kinase PKM;Pyruvate kinase	no	no	3	6.224e-17	110.9		By matching		By MS/MS	By MS/MS
AEGSEAAELAEIYAK	TAQIAAGRAEGSEAAE	ELAEIYAKLEEIEADK	R	A	E	A	K	L	5	0	0	0	0	0	4	1	0	1	1	1	0	0	0	1	0	0	1	0	0	0	15	0	1550.75	Q9NUQ8-2;Q9NUQ8	Q9NUQ8-2	274	288	ABCF3	ATP-binding cassette sub-family F member 3	yes	no	2	0.00013874	101.56					By MS/MS
AEGSSTASSGSQLAEGK	GDPGDQTKAEGSSTAS	GSQLAEGKGSQMGTVQ	K	A	E	G	K	G	3	0	0	0	0	1	2	3	0	0	1	1	0	0	0	5	1	0	0	0	0	0	17	0	1565.72	Q9NZB2;Q9NZB2-6;Q9NZB2-4;A0A0C4DH52;Q9NZB2-2;Q9NZB2-5	Q9NZB2	503	519	FAM120A	Constitutive coactivator of PPAR-gamma-like protein 1	yes	no	2	8.6944e-05	115.12		By matching	By MS/MS	By matching	By matching
AEIDMLDIR	LIRVMVSRAEIDMLDI	EIDMLDIRAHFKRLYG	R	A	E	I	R	A	1	1	0	2	0	0	1	0	0	2	1	0	1	0	0	0	0	0	0	0	0	0	9	0	1074.54	Q6P452;P09525;P09525-2	Q6P452	256	264	ANXA4	Annexin;Annexin A4	yes	no	2	0.00075887	108.98		By matching	By MS/MS	By MS/MS	By MS/MS
AEIISEIR	FTEQGNKRAEIISEIR	AEIISEIRAQLEACQQ	R	A	E	I	R	A	1	1	0	0	0	0	2	0	0	3	0	0	0	0	0	1	0	0	0	0	0	0	8	0	929.518	Q9Y6K5	Q9Y6K5	837	844	OAS3	2-5-oligoadenylate synthase 3	yes	yes	2	0.032593	69.598		By matching	By matching	By matching	By MS/MS
AEISNAIDQYVTGTIGEDEDLIK	KFKTGVKRAEISNAID	GEDEDLIKWKALFEEV	R	A	E	I	K	W	2	0	1	3	0	1	3	2	0	4	1	1	0	0	0	1	2	0	1	1	0	0	23	0	2493.21	P31939;P31939-2;H7C1S2	P31939	485	507	ATIC	Bifunctional purine biosynthesis protein PURH;Phosphoribosylaminoimidazolecarboxamide formyltransferase;IMP cyclohydrolase	yes	no	2	0.00016871	120.59		By matching		By matching	By MS/MS
AEKDEPGAWEETFK	KPEETQGKAEKDEPGA	GAWEETFKTHSDSKPY	K	A	E	F	K	T	2	0	0	1	0	0	4	1	0	0	0	2	0	1	1	0	1	1	0	0	0	0	14	1	1635.74	Q14697-2;E9PKU7;F5H6X6;Q14697	Q14697-2	240	253	GANAB	Neutral alpha-glucosidase AB	no	no	2	0.043651	84.605					By MS/MS
AELATEEFLPVTPILEGFVILR	VLLAHGERAELATEEF	LEGFVILRKNPNYDL_	R	A	E	L	R	K	2	1	0	0	0	0	4	1	0	2	4	0	0	2	2	0	2	0	0	2	0	0	22	0	2456.36	Q13200;Q13200-3;Q13200-2	Q13200	880	901	PSMD2	26S proteasome non-ATPase regulatory subunit 2	yes	no	3	0.0011709	77.899	By matching				By MS/MS
AELDQLLSGFGLEDPGSSLK	RGLSAQEKAELDQLLS	EDPGSSLKEMTDARSK	K	A	E	L	K	E	1	0	0	2	0	1	2	3	0	0	5	1	0	1	1	3	0	0	0	0	0	0	20	0	2075.04	Q68CZ2;C9JHU5;E9PCX8	Q68CZ2	423	442	TNS3	Tensin-3	yes	no	2	0.0024428	73.279		By MS/MS
AELGMGDSTSQSPPIK	IVVKHLGRAELGMGDS	TSQSPPIKRSCPDVQI	R	A	E	I	K	R	1	0	0	1	0	1	1	2	0	1	1	1	1	0	2	3	1	0	0	0	0	0	16	0	1616.77	Q9NR19;Q9NR19-2	Q9NR19	256	271	ACSS2	Acetyl-coenzyme A synthetase, cytoplasmic	yes	no	2	4.6976e-05	143.76					By matching
AELGTDLLSQLSLEDQK	ESTRESLKAELGTDLL	QLSLEDQKRVDALNDE	K	A	E	Q	K	R	1	0	0	2	0	2	2	1	0	0	5	1	0	0	0	2	1	0	0	0	0	0	17	0	1858.95	Q9UQE7	Q9UQE7	779	795	SMC3	Structural maintenance of chromosomes protein 3	yes	yes	2	0.019846	70.728					By MS/MS
AELIVQPELK	NCSDCLMRAELIVQPE	LIVQPELKYGDGIQLT	R	A	E	L	K	Y	1	0	0	0	0	1	2	0	0	1	2	1	0	0	1	0	0	0	0	1	0	0	10	0	1138.66	P15924;P15924-3;P15924-2	P15924	85	94	DSP	Desmoplakin	yes	no	2	0.029994	60.102	By matching	By matching	By matching	By MS/MS	By matching
AELNEFLTR	FVADGIFKAELNEFLT	ELNEFLTRELAEDGYS	K	A	E	T	R	E	1	1	1	0	0	0	2	0	0	0	2	0	0	1	0	0	1	0	0	0	0	0	9	0	1091.56	P23396;P23396-2;E9PPU1;E9PL09;H0YEU2;F2Z2S8;H0YCJ7;H0YF32;E9PQ96;E9PJH4;E9PK82;E9PQX2;H0YES8	P23396	19	27	RPS3	40S ribosomal protein S3	yes	no	2	0.00043684	125.97	By matching	By MS/MS	By MS/MS	By MS/MS	By MS/MS
AELNPWPEYIYTR	EGSGDGGRAELNPWPE	WPEYIYTRLEMYNILK	R	A	E	T	R	L	1	1	1	0	0	0	2	0	0	1	1	0	0	0	2	0	1	1	2	0	0	0	13	0	1650.8	P26639;P26639-2;D6RCA5;D6R9F8;D6RDJ6	P26639	45	57	TARS	Threonine--tRNA ligase, cytoplasmic	yes	no	2	0.0018713	107.03			By matching	By MS/MS	By MS/MS
AELQMLLEEEIPSGKR	________________	EEIPSGKRALIESYQN	M	A	E	K	R	A	1	1	0	0	0	1	4	1	0	1	3	1	1	0	1	1	0	0	0	0	0	0	16	1	1841.96	B6VEX4;A0A0A0MRT6;Q8IZP0-10;Q8IZP0-8;Q8IZP0-7;Q8IZP0-2;Q8IZP0-4;Q8IZP0-3;Q8IZP0-5;Q8IZP0-6;Q8IZP0-9;Q8IZP0-12;Q8IZP0;Q8IZP0-11	B6VEX4	2	17	ABI1	Abl interactor 1	yes	no	2	0.0021798	81.619				By matching
AELRDDPIISTHLAK	EKALTDYRAELRDDPI	IISTHLAKLYDNLLEQ	R	A	E	A	K	L	2	1	0	2	0	0	1	0	1	2	2	1	0	0	1	1	1	0	0	0	0	0	15	1	1677.9	O00231;O00231-2	O00231	311	325	PSMD11	26S proteasome non-ATPase regulatory subunit 11	yes	no	3	0.017482	63.212
AENFFILR	FMRFMMMRAENFFILR	AENFFILRRKPVEGYD	R	A	E	L	R	R	1	1	1	0	0	0	1	0	0	1	1	0	0	2	0	0	0	0	0	0	0	0	8	0	1008.54	F8WCF6;P59998;F8WDD7;A0A0A6YYG9;P59998-3;P59998-2;R4GN08;P59998-4	F8WCF6	98	105	ARPC4-TTLL3;ARPC4	Actin-related protein 2/3 complex subunit 4	yes	no	2	6.4104e-05	127.56	By matching	By MS/MS	By matching	By MS/MS	By MS/MS
AENNSEVGASGYGVPGPTWDR	LPPHLALKAENNSEVG	VPGPTWDRGANLKDYY	K	A	E	D	R	G	2	1	2	1	0	0	2	4	0	0	0	0	0	0	2	2	1	1	1	2	0	0	21	0	2161.97	Q08211	Q08211	121	141	DHX9	ATP-dependent RNA helicase A	yes	yes	2	8.6759e-80	210.39
AENYDIPSADR	IVAASNLRAENYDIPS	YDIPSADRHKSKLIAG	R	A	E	D	R	H	2	1	1	2	0	0	1	0	0	1	0	0	0	0	1	1	0	0	1	0	0	0	11	0	1249.56	P22314-2;P22314;Q5JRR6	P22314-2	830	840	UBA1	Ubiquitin-like modifier-activating enzyme 1	yes	no	2	0.015517	66.267					By MS/MS
AEPEDHYFLLTEPPLNTPENR	QVIFKYLRAEPEDHYF	PLNTPENREYTAEIMF	R	A	E	N	R	E	1	1	2	1	0	0	4	0	1	0	3	0	0	1	4	0	2	0	1	0	0	0	21	0	2481.18	P61158;B4DXW1;F8WDR7	P61158	103	123	ACTR3	Actin-related protein 3	yes	no	2;3	9.3987e-08	111.58	By MS/MS	By MS/MS	By MS/MS	By MS/MS	By matching
AEPPKAPEQEQAAPGPAAGGEAPK	TEGAAEAKAEPPKAPE	AAGGEAPKAAEAAAAP	K	A	E	P	K	A	7	0	0	0	0	2	4	3	0	0	0	2	0	0	6	0	0	0	0	0	0	0	24	1	2297.13	P80723	P80723	98	121	BASP1	Brain acid soluble protein 1	yes	yes	3	9.1225e-12	123.84	By MS/MS	By MS/MS	By MS/MS	By MS/MS	By MS/MS
AEQEEEFISNTLFK	ASVTIQARAEQEEEFI	FISNTLFKKIQALQKE	R	A	E	F	K	K	1	0	1	0	0	1	4	0	0	1	1	1	0	2	0	1	1	0	0	0	0	0	14	0	1683.8	Q16204	Q16204	105	118	CCDC6	Coiled-coil domain-containing protein 6	yes	yes	2	2.164e-09	124.48
AEQEGGMQFWVSSESK	ALNMLTWRAEQEGGMQ	FWVSSESKLSDSWQPR	R	A	E	S	K	L	1	0	0	0	0	2	3	2	0	0	0	1	1	1	0	3	0	1	0	1	0	0	16	0	1798.78	Q6YHK3;Q6YHK3-2;Q6YHK3-4	Q6YHK3	1115	1130	CD109	CD109 antigen	yes	no	2	7.1081e-104	233.52		By MS/MS	By matching	By MS/MS	By MS/MS
AEQEPTAEQLAQIAAENEEDEHSVNYKPPAQK	________________	NYKPPAQKSIQEIQEL	M	A	E	Q	K	S	6	0	2	1	0	4	7	0	1	1	1	2	0	0	3	1	1	0	1	1	0	0	32	1	3563.67	J3KTF8;J3QQX2;P52565;J3KRE2;J3KS60;J3KRY1;P52565-2	J3KTF8	2	33	ARHGDIA	Rho GDP-dissociation inhibitor 1	yes	no	3	2.7555e-07	77.907	By matching	By MS/MS	By matching	By MS/MS	By MS/MS
AEQVALSR	________________	AEQVALSRTQVCGILR	M	A	E	S	R	T	2	1	0	0	0	1	1	0	0	0	1	0	0	0	0	1	0	0	0	1	0	0	8	0	872.472	P11413;P11413-2;E7EUI8;E7EM57;E9PD92	P11413	2	9	G6PD	Glucose-6-phosphate 1-dehydrogenase	yes	no	1	2.0874e-05	129.42	By matching	By MS/MS	By matching	By MS/MS	By matching
AEQWNVNYVETSAK	SVEEAKNRAEQWNVNY	NYVETSAKTRANVDKV	R	A	E	A	K	T	2	0	2	0	0	1	2	0	0	0	0	1	0	0	0	1	1	1	1	2	0	0	14	0	1637.77	P11233;H7C3P7	P11233	146	159	RALA	Ras-related protein Ral-A	yes	no	2	7.4207e-40	174.46	By MS/MS	By matching	By MS/MS	By MS/MS	By matching
AESIIIR	________________	MAESIIIRVQSPDGVK	M	A	E	I	R	V	1	1	0	0	0	0	1	0	0	3	0	0	0	0	0	1	0	0	0	0	0	0	7	0	800.476	Q8TAT6;Q8TAT6-2;I3L4U9	Q8TAT6	2	8	NPLOC4	Nuclear protein localization protein 4 homolog	yes	no	1	0.00023689	123.99		By matching	By MS/MS	By MS/MS
AESVAAPITVR	KVHVVDLKAESVAAPI	VAAPITVRAYLNQTVT	K	A	E	V	R	A	3	1	0	0	0	0	1	0	0	1	0	0	0	0	1	1	1	0	0	2	0	0	11	0	1112.62	Q96K76-2;Q96K76-4;Q96K76	Q96K76-2	637	647	USP47	Ubiquitin carboxyl-terminal hydrolase 47	yes	no	2	0.039202	55.461					By MS/MS
AETECQNTEYQQLLDIK	EEQLQQIRAETECQNT	YQQLLDIKIRLENEIQ	R	A	E	I	K	I	1	0	1	1	1	3	3	0	0	1	2	1	0	0	0	0	2	0	1	0	0	0	17	0	2081.96	CON__P13645;P13645	CON__P13645	423	439	KRT10	Keratin, type I cytoskeletal 10	yes	no	2;3	0	365.69	By MS/MS	By MS/MS	By MS/MS	By MS/MS	By MS/MS
AETLEFNDVYQEVK	________________	NDVYQEVKGSMNDGRL	M	A	E	V	K	G	1	0	1	1	0	1	3	0	0	0	1	1	0	1	0	0	1	0	1	2	0	0	14	0	1683.8	Q08945	Q08945	2	15	SSRP1	FACT complex subunit SSRP1	yes	yes	2	1.0655e-09	134.18			By MS/MS	By MS/MS	By MS/MS
AETTPSMIPSQSR	VHHANLTKAETTPSMI	SMIPSQSRAFQTV___	K	A	E	S	R	A	1	1	0	0	0	1	1	0	0	1	0	0	1	0	2	3	2	0	0	0	0	0	13	0	1403.67	Q9H6B4	Q9H6B4	356	368	CLMP	CXADR-like membrane protein	yes	yes	2	1.9955e-06	118.77	By matching	By MS/MS	By MS/MS
AEVEVADELLENLAK	LVLESLEKAEVEVADE	ELLENLAKVFSLMDPN	K	A	E	A	K	V	3	0	1	1	0	0	4	0	0	0	3	1	0	0	0	0	0	0	0	2	0	0	15	0	1641.85	Q7L5D6;C9JPA8;C9JHN8;Q7L5D6-2	Q7L5D6	96	110	GET4	Golgi to ER traffic protein 4 homolog	yes	no	2	9.5668e-53	193.15				By MS/MS	By MS/MS
AEVQNLGGELVVSGVDSAMSLIQAAK	LNICSKVKAEVQNLGG	MSLIQAAKNLMNAVVQ	K	A	E	A	K	N	4	0	1	1	0	2	2	3	0	1	3	1	1	0	0	3	0	0	0	4	0	0	26	0	2585.34	P35221;P35221-3	P35221	798	823	CTNNA1	Catenin alpha-1	yes	no	3	0.00059852	50.364	By matching		By matching	By matching	By MS/MS
AEYDLTTR	________________	AEYDLTTRIAHFLDRH	M	A	E	T	R	I	1	1	0	1	0	0	1	0	0	0	1	0	0	0	0	0	2	0	1	0	0	0	8	0	967.461	P60228;E5RHS5;E5RII3;E5RIP5;E5RJ25	P60228	2	9	EIF3E	Eukaryotic translation initiation factor 3 subunit E	yes	no	1	0.0019476	101.33		By matching		By matching	By MS/MS
AEYLASIFGTEK	________________	ASIFGTEKDKVNCSFY	M	A	E	E	K	D	2	0	0	0	0	0	2	1	0	1	1	1	0	1	0	1	1	0	1	0	0	0	12	0	1327.67	P0DN76;Q01081-2;Q01081;K7EJH3;K7EJM7;M0QYK5;M0R2N4;Q01081-3;Q8WU68-3;Q8WU68-2;Q8WU68	P0DN76	2	13	U2AF1;U2AF1L4	Splicing factor U2AF 35 kDa subunit;Splicing factor U2AF 26 kDa subunit	yes	no	2	3.7731e-21	152.7		By matching	By MS/MS	By MS/MS	By MS/MS
AEYWAVSSLTGENVR	LQVAQEMKAEYWAVSS	SLTGENVREFFFRVAA	K	A	E	V	R	E	2	1	1	0	0	0	2	1	0	0	1	0	0	0	0	2	1	1	1	2	0	0	15	0	1680.81	C9JY26;A8MYQ9;Q9BZG1-4;Q9BZG1;C9JBG0;Q9BZG1-2;J3QLC6	C9JY26	192	206	RAB34	Ras-related protein Rab-34	yes	no	2	3.2937e-06	115.92		By matching		By MS/MS	By MS/MS
AFADAMEVIPSTLAENAGLNPISTVTELR	GMESYCVRAFADAMEV	ISTVTELRNRHAQGEK	R	A	F	L	R	N	5	1	2	1	0	0	3	1	0	2	3	0	1	1	2	2	3	0	0	2	0	0	29	0	3029.54	P50991;P50991-2	P50991	453	481	CCT4	T-complex protein 1 subunit delta	yes	no	3	0.00013677	52.674		By matching	By matching		By MS/MS
AFAHITGGGLLENIPR	VLRSGHVKAFAHITGG	GLLENIPRVLPEKLGV	K	A	F	P	R	V	2	1	1	0	0	0	1	3	1	2	2	0	0	1	1	0	1	0	0	0	0	0	16	0	1664.9	P22102	P22102	677	692	GART	Trifunctional purine biosynthetic protein adenosine-3;Phosphoribosylamine--glycine ligase;Phosphoribosylformylglycinamidine cyclo-ligase;Phosphoribosylglycinamide formyltransferase	yes	yes	2;3	0.0076444	69.261				By MS/MS	By MS/MS
AFAHLQVPER	TNRQGKVKAFAHLQVP	AHLQVPERVVPYFTQT	K	A	F	E	R	V	2	1	0	0	0	1	1	0	1	0	1	0	0	1	1	0	0	0	0	1	0	0	10	0	1166.62	P98160;A0A0U1RQT3	P98160	3652	3661	HSPG2	Basement membrane-specific heparan sulfate proteoglycan core protein;Endorepellin;LG3 peptide	yes	no	3	0.012253	66.692
AFALNDLDDYEK	FWLRFSNRAFALNDLD	NDLDDYEKHFTVMNYD	R	A	F	E	K	H	2	0	1	3	0	0	1	0	0	0	2	1	0	1	0	0	0	0	1	0	0	0	12	0	1412.65	Q14166	Q14166	499	510	TTLL12	Tubulin--tyrosine ligase-like protein 12	yes	yes	2	1.4283e-09	126.71		By MS/MS	By MS/MS	By MS/MS	By MS/MS
AFAMIIDKLEEDINSSMTNSTAASRPPVTLR	GPTNAIFKAFAMIIDK	SRPPVTLRLVVPATQC	K	A	F	L	R	L	4	2	2	2	0	0	2	0	0	3	2	1	2	1	2	4	3	0	0	1	0	0	31	2	3377.7	Q15365	Q15365	71	101	PCBP1	Poly(rC)-binding protein 1	yes	yes	4	3.5177e-05	57.648			By matching	By MS/MS	By MS/MS
AFAMIIDKLEEDISSSMTNSTAASRPPVTLR	GPTNAIFKAFAMIIDK	SRPPVTLRLVVPASQC	K	A	F	L	R	L	4	2	1	2	0	0	2	0	0	3	2	1	2	1	2	5	3	0	0	1	0	0	31	2	3350.68	Q15366-6;Q15366-3;Q15366;Q15366-2;F8VXH9;H3BRU6;F8VZX2;Q15366-7;Q15366-8;Q15366-4;Q15366-5;F8W0G4;F8W1G6;H3BND9	Q15366-6	71	101	PCBP2	Poly(rC)-binding protein 2	yes	no	4	6.5083e-05	53.361		By MS/MS	By matching	By MS/MS	By MS/MS
AFAVGVQQVLLK	EFAEVFLKAFAVGVQQ	GVQQVLLKVLYQYKEK	K	A	F	L	K	V	2	0	0	0	0	2	0	1	0	0	2	1	0	1	0	0	0	0	0	3	0	0	12	0	1271.76	O95373	O95373	295	306	IPO7	Importin-7	yes	yes	2	1.1841e-29	176.44	By matching	By MS/MS	By MS/MS	By MS/MS	By MS/MS
AFDSGIIPMEFVNK	AAAKMFSKAFDSGIIP	IPMEFVNKMKKEGKLI	K	A	F	N	K	M	1	0	1	1	0	0	1	1	0	2	0	1	1	2	1	1	0	0	0	1	0	0	14	0	1566.78	P53396-2;P53396;P53396-3	P53396-2	939	952	ACLY	ATP-citrate synthase	yes	no	2	0.00010991	107.85	By matching	By matching	By matching	By matching	By matching
AFEESLSTLK	EIILEIKKAFEESLST	EESLSTLKWMDEETRK	K	A	F	L	K	W	1	0	0	0	0	0	2	0	0	0	2	1	0	1	0	2	1	0	0	0	0	0	10	0	1123.58	B4DKB2;P42892-3;P42892-2;P42892-4;P42892	B4DKB2	474	483	ECE1	Endothelin-converting enzyme 1	yes	no	2	0.0023624	88.177	By MS/MS	By MS/MS			By MS/MS
AFFSEVER	GLKMKTSRAFFSEVER	AFFSEVERRFDAMPFT	R	A	F	E	R	R	1	1	0	0	0	0	2	0	0	0	0	0	0	2	0	1	0	0	0	1	0	0	8	0	983.471	Q9UQ80;Q9UQ80-2;F8VR77	Q9UQ80	264	271	PA2G4	Proliferation-associated protein 2G4	yes	no	2	0.0020814	114.5	By matching	By MS/MS	By matching	By MS/MS	By MS/MS
AFGHHAVSLLDGGLR	PRVWWMFRAFGHHAVS	SLLDGGLRHWLRQNLP	R	A	F	L	R	H	2	1	0	1	0	0	0	3	2	0	3	0	0	1	0	1	0	0	0	1	0	0	15	0	1548.82	P25325;P25325-2;B1AH49	P25325	119	133	MPST	3-mercaptopyruvate sulfurtransferase;Sulfurtransferase	yes	no	3	0.050674	44.436					By matching
AFGPGLQGGSAGSPAR	PTKPSKVKAFGPGLQG	GSAGSPARFTIDTKGA	K	A	F	A	R	F	3	1	0	0	0	1	0	5	0	0	1	0	0	1	2	2	0	0	0	0	0	0	16	0	1428.71	P21333-2;P21333;Q5HY54;Q60FE5;A0A087WWY3	P21333-2	1072	1087	FLNA	Filamin-A	yes	no	2	6.0597e-31	164.22	By MS/MS	By MS/MS	By MS/MS	By MS/MS	By MS/MS
AFGYYGPLR	GNKTELERAFGYYGPL	FGYYGPLRSVWVARNP	R	A	F	L	R	S	1	1	0	0	0	0	0	2	0	0	1	0	0	1	1	0	0	0	2	0	0	0	9	0	1042.52	A0A087X2D0;P84103-2;P84103	A0A087X2D0	29	37	SRSF3	Serine/arginine-rich splicing factor 3	yes	no	2	0.010878	100.07	By matching	By matching	By MS/MS	By matching	By MS/MS
AFHNEAQVNPER	TDLVAKLRAFHNEAQV	EAQVNPERKNLKWIGL	R	A	F	E	R	K	2	1	2	0	0	1	2	0	1	0	0	0	0	1	1	0	0	0	0	1	0	0	12	0	1410.66	P17987;F5H282;E7EQR6	P17987	469	480	TCP1	T-complex protein 1 subunit alpha	yes	no	2;3	0.016893	90.614	By matching	By MS/MS	By matching	By matching	By MS/MS
AFIDVTAAAENIR	NYLDILMRAFIDVTAA	TAAAENIRLPNAGTQV	R	A	F	I	R	L	4	1	1	1	0	0	1	0	0	2	0	0	0	1	0	0	1	0	0	1	0	0	13	0	1389.73	P23229-4;P23229-2;P23229-5;P23229-3;P23229-9;P23229-6;P23229;P23229-7;H7BZ97	P23229-4	972	984	ITGA6	Integrin alpha-6;Integrin alpha-6 heavy chain;Integrin alpha-6 light chain;Processed integrin alpha-6	yes	no	2	0.026202	71.085	By matching	By matching	By matching	By MS/MS
AFIPAIDSFGFETDLR	GSPLYTIKAFIPAIDS	FGFETDLRTHTQGQAF	K	A	F	L	R	T	2	1	0	2	0	0	1	1	0	2	1	0	0	3	1	1	1	0	0	0	0	0	16	0	1797.89	Q15029-2;Q15029-3;Q15029	Q15029-2	838	853	EFTUD2	116 kDa U5 small nuclear ribonucleoprotein component	yes	no	2	0.0087847	69.864					By matching
AFITNIPFDVK	ANPTKRYRAFITNIPF	TNIPFDVKWQSLKDLV	R	A	F	V	K	W	1	0	1	1	0	0	0	0	0	2	0	1	0	2	1	0	1	0	0	1	0	0	11	0	1263.69	A0A087X0X3;P52272-2;P52272;M0R019;M0R2T0;M0R0Y6;M0QYQ7;M0R0N3	A0A087X0X3	73	83	HNRNPM	Heterogeneous nuclear ribonucleoprotein M	yes	no	2	0.00013582	97.813					By MS/MS
AFLADPSAFVAAAPVAAATTAAPAAAAAPAK	FPLAEKVKAFLADPSA	AAAAAPAKVEAKEESE	K	A	F	A	K	V	17	0	0	1	0	0	0	0	0	0	1	1	0	2	4	1	2	0	0	2	0	0	31	0	2751.46	P05388;F8VWS0;P05388-2;F8W1K8	P05388	267	297	RPLP0	60S acidic ribosomal protein P0	yes	no	2;3	3.7022e-12	105.92		By MS/MS	By MS/MS	By MS/MS	By MS/MS
AFLDALQNQAEASSK	TIARSGSKAFLDALQN	NQAEASSKIIGQFGVG	K	A	F	S	K	I	4	0	1	1	0	2	1	0	0	0	2	1	0	1	0	2	0	0	0	0	0	0	15	0	1591.78	Q12931-2;Q12931	Q12931-2	129	143	TRAP1	Heat shock protein 75 kDa, mitochondrial	yes	no	2	3.3303e-06	115.83			By matching	By MS/MS	By matching
AFLDSLPDVK	VLNGIDLKAFLDSLPD	LDSLPDVKIVKMKCPD	K	A	F	V	K	I	1	0	0	2	0	0	0	0	0	0	2	1	0	1	1	1	0	0	0	1	0	0	10	0	1103.59	O15294-4;O15294-2;O15294-3;O15294	O15294-4	362	371	OGT	UDP-N-acetylglucosamine--peptide N-acetylglucosaminyltransferase 110 kDa subunit	yes	no	2	0.024301	78.516				By MS/MS	By matching
AFLLFPTIER	VPELPVIRAFLLFPTI	LLFPTIERMSESPNGR	R	A	F	E	R	M	1	1	0	0	0	0	1	0	0	1	2	0	0	2	1	0	1	0	0	0	0	0	10	0	1205.68	C9JHU6;C9JUM0;B5MCU4;A0A0A0MSH6;B5MDU6;Q9H6V9-4;Q9H6V9-3;Q9H6V9;Q9H6V9-2	C9JHU6	30	39	LDAH;C2orf43	UPF0554 protein C2orf43	yes	no	2	0.0020851	90.601			By matching	By MS/MS	By MS/MS
AFLLMFIK	QKEMLSLRAFLLMFIK	AFLLMFIKQLVMKDSG	R	A	F	I	K	Q	1	0	0	0	0	0	0	0	0	1	2	1	1	2	0	0	0	0	0	0	0	0	8	0	981.572	E9PEM5;P50851-2;P50851	E9PEM5	656	663	LRBA	Lipopolysaccharide-responsive and beige-like anchor protein	yes	no	2	0.037294	62.978
AFLLSLAALR	GHSEPSMRAFLLSLAA	LLSLAALRDNHTHSDI	R	A	F	L	R	D	3	1	0	0	0	0	0	0	0	0	4	0	0	1	0	1	0	0	0	0	0	0	10	0	1073.66	Q8IV08	Q8IV08	376	385	PLD3	Phospholipase D3	yes	yes	2	8.3189e-05	136.75		By MS/MS	By matching	By MS/MS	By MS/MS
AFLTLAEDILR	KANINIEKAFLTLAED	TLAEDILRKTPVKEPN	K	A	F	L	R	K	2	1	0	1	0	0	1	0	0	1	3	0	0	1	0	0	1	0	0	0	0	0	11	0	1260.71	P61026	P61026	162	172	RAB10	Ras-related protein Rab-10	yes	yes	2	4.2352e-75	211.52	By MS/MS	By MS/MS	By matching	By MS/MS	By MS/MS
AFMIIQEQR	GVVCQTGRAFMIIQEQ	FMIIQEQRTRAEEIFS	R	A	F	Q	R	T	1	1	0	0	0	2	1	0	0	2	0	0	1	1	0	0	0	0	0	0	0	0	9	0	1134.59	Q9H5V8;Q9H5V8-2	Q9H5V8	604	612	CDCP1	CUB domain-containing protein 1	yes	no	2	0.024449	63.534	By matching	By matching	By matching	By MS/MS	By MS/MS
AFMTADLPNELIELLEK	EEVSVTVKAFMTADLP	ELIELLEKIVLDNSVF	K	A	F	E	K	I	2	0	1	1	0	0	3	0	0	1	4	1	1	1	1	0	1	0	0	0	0	0	17	0	1946.01	A0A087WVQ6;Q00610-2;Q00610;P53675-2;P53675;A0A087WX41	A0A087WVQ6	998	1014	CLTC;CLTCL1	Clathrin heavy chain;Clathrin heavy chain 1;Clathrin heavy chain 2	yes	no	2;3	1.0643e-145	256.13	By MS/MS	By MS/MS	By MS/MS	By MS/MS	By MS/MS
AFNDPFIQK	NFKRFHGRAFNDPFIQ	FNDPFIQKEKENLSYD	R	A	F	Q	K	E	1	0	1	1	0	1	0	0	0	1	0	1	0	2	1	0	0	0	0	0	0	0	9	0	1078.54	Q92598-2;Q92598-3;Q92598;Q92598-4;A0A0A0MSM0;R4GN69	Q92598-2	74	82	HSPH1	Heat shock protein 105 kDa	yes	no	2	0.0031001	90.709	By matching	By matching	By matching	By MS/MS	By MS/MS
AFNEFLER	AFLRSYQRAFNEFLER	AFNEFLERGKQLTNYR	R	A	F	E	R	G	1	1	1	0	0	0	2	0	0	0	1	0	0	2	0	0	0	0	0	0	0	0	8	0	1024.5	Q03169;H0YLC0	Q03169	404	411	TNFAIP2	Tumor necrosis factor alpha-induced protein 2	yes	no	2	0.015436	82.75
AFNFLNEIK	LEDFERSRAFNFLNEI	FNFLNEIKKRFQTTYG	R	A	F	I	K	K	1	0	2	0	0	0	1	0	0	1	1	1	0	2	0	0	0	0	0	0	0	0	9	0	1094.58	P51809-3;P51809;P51809-2	P51809-3	34	42	VAMP7	Vesicle-associated membrane protein 7	yes	no	2	0.00028971	117.81				By MS/MS	By MS/MS
AFNSSSFNSNTFLTR	AVDALMQKAFNSSSFN	NSNTFLTRLLVHMGLL	K	A	F	T	R	L	1	1	3	0	0	0	0	0	0	0	1	0	0	3	0	4	2	0	0	0	0	0	15	0	1691.79	P46060	P46060	501	515	RANGAP1	Ran GTPase-activating protein 1	yes	yes	2	9.4259e-67	228.62		By matching	By MS/MS	By MS/MS	By MS/MS
AFNTISAWALQSGALDASR	VPGAHVVKAFNTISAW	SGALDASRQVFVCGND	K	A	F	S	R	Q	5	1	1	1	0	1	0	1	0	1	2	0	0	1	0	3	1	1	0	0	0	0	19	0	1977.99	C9JS50;Q687X5;Q687X5-2	C9JS50	133	151	STEAP4	Metalloreductase STEAP4	yes	no	2	4.9474e-59	197.17		By matching		By MS/MS	By MS/MS
AFPALTSLDLSDNPGLGER	AFSCEQVRAFPALTSL	DNPGLGERGLM_____	R	A	F	E	R	G	2	1	1	2	0	0	1	2	0	0	4	0	0	1	2	2	1	0	0	0	0	0	19	0	1971.99	D6RFL4;P08571	D6RFL4	192	210	CD14	Monocyte differentiation antigen CD14;Monocyte differentiation antigen CD14, urinary form;Monocyte differentiation antigen CD14, membrane-bound form	yes	no	2	5.3332e-05	102.29				By MS/MS	By matching
AFPMPGFDEH	QRVEQFARAFPMPGFD	PMPGFDEH________	R	A	F	E	H	-	1	0	0	1	0	0	1	1	1	0	0	0	1	2	2	0	0	0	0	0	0	0	10	0	1146.48	P34897-3;P34897;P34897-2	P34897-3	474	483	SHMT2	Serine hydroxymethyltransferase, mitochondrial	yes	no	2	0.0060729	77.058	By MS/MS	By matching	By matching	By MS/MS	By matching
AFSDPFVEAEK	GFKRFHGRAFSDPFVE	DPFVEAEKSNLAYDIV	R	A	F	E	K	S	2	0	0	1	0	0	2	0	0	0	0	1	0	2	1	1	0	0	0	1	0	0	11	0	1238.58	P34932;A0A087WYC1;A0A087WTS8;P34932-2	P34932	74	84	HSPA4	Heat shock 70 kDa protein 4	yes	no	2	0.0002198	108.57	By MS/MS	By MS/MS	By MS/MS	By matching	By MS/MS
AFSVNIFK	EEHVRVTKAFSVNIFK	AFSVNIFKVWVQAFKV	K	A	F	F	K	V	1	0	1	0	0	0	0	0	0	1	0	1	0	2	0	1	0	0	0	1	0	0	8	0	924.507	P11279;P11279-2	P11279	349	356	LAMP1	Lysosome-associated membrane glycoprotein 1	yes	no	2	0.0044794	102.77	By matching	By MS/MS	By matching	By MS/MS	By MS/MS
AFTHTAQYDEAISDYFR	TRRQLALKAFTHTAQY	EAISDYFRKQYSKGVS	K	A	F	F	R	K	3	1	0	2	0	1	1	0	1	1	0	0	0	2	0	1	2	0	2	0	0	0	17	0	2033.91	P31939;P31939-2;C9JLK0	P31939	178	194	ATIC	Bifunctional purine biosynthesis protein PURH;Phosphoribosylaminoimidazolecarboxamide formyltransferase;IMP cyclohydrolase	yes	no	2;3	2.1741e-124	247.11	By matching			By MS/MS	By MS/MS
AFTNTATATEEDVK	IDPIHEFKAFTNTATA	TATEEDVKMKFSNEVF	K	A	F	V	K	M	3	0	1	1	0	0	2	0	0	0	0	1	0	1	0	0	4	0	0	1	0	0	14	0	1496.7	Q5K651;C9JKF1	Q5K651	199	212	SAMD9	Sterile alpha motif domain-containing protein 9	yes	no	2	1.4288e-29	162.93				By MS/MS	By MS/MS
AFVAGVLPFK	CVTKIYGRAFVAGVLP	VAGVLPFKVAKDMAAA	R	A	F	F	K	V	2	0	0	0	0	0	0	1	0	0	1	1	0	2	1	0	0	0	0	2	0	0	10	0	1047.61	O00442;O00442-2	O00442	196	205	RTCA	RNA 3-terminal phosphate cyclase	yes	no	2	0.017456	94.407
AFVDFLSDEIK	SLHTDGDKAFVDFLSD	DFLSDEIKEERKIQKH	K	A	F	I	K	E	1	0	0	2	0	0	1	0	0	1	1	1	0	2	0	1	0	0	0	1	0	0	11	0	1282.64	Q07021	Q07021	81	91	C1QBP	Complement component 1 Q subcomponent-binding protein, mitochondrial	yes	yes	2	0.037641	56.013
AFVENYPQFK	LESIADMKAFVENYPQ	VENYPQFKKMSGTVSK	K	A	F	F	K	K	1	0	1	0	0	1	1	0	0	0	0	1	0	2	1	0	0	0	1	1	0	0	10	0	1241.61	A0A087WU65;Q9NRW7;Q5T4Q0;Q9NRW7-2	A0A087WU65	190	199	VPS45	Vacuolar protein sorting-associated protein 45	yes	no	2	0.021951	63.534				By matching	By MS/MS
AFVHWYVGEGMEEGEFSEAR	FDLMYAKRAFVHWYVG	EGEFSEAREDMAALEK	R	A	F	A	R	E	2	1	0	0	0	0	5	3	1	0	0	0	1	2	0	1	0	1	1	2	0	0	20	0	2329.01	F5H5D3;Q9BQE3;P68363;P68363-2;Q71U36-2;Q71U36;Q13748;P68366-2;P68366	P68363	473	492	TUBA1C;TUBA1B;TUBA1A;TUBA3C;TUBA4A	Tubulin alpha-1C chain;Tubulin alpha-1B chain;Tubulin alpha-1A chain;Tubulin alpha-3C/D chain;Tubulin alpha-4A chain	no	no	2;3	7.7602e-09	123.14	By matching	By MS/MS	By matching	By MS/MS	By MS/MS
AFVHWYVGEGMEEGEFSEAREDMAALEK	FDLMYAKRAFVHWYVG	EDMAALEKDYEEVGAD	R	A	F	E	K	D	4	1	0	1	0	0	7	3	1	0	1	1	2	2	0	1	0	1	1	2	0	0	28	1	3216.42	F5H5D3;Q9BQE3;P68363;P68363-2;Q71U36-2;Q71U36;P68366-2;P68366	P68363	473	500	TUBA1C;TUBA1B;TUBA1A;TUBA4A	Tubulin alpha-1C chain;Tubulin alpha-1B chain;Tubulin alpha-1A chain;Tubulin alpha-4A chain	no	no	4	0.00014119	54.728		By matching	By matching	By MS/MS	By MS/MS
AFYAELYHIISSNLEK	RAMVLDLRAFYAELYH	IISSNLEKIVNPKGEE	R	A	F	E	K	I	2	0	1	0	0	0	2	0	1	2	2	1	0	1	0	2	0	0	2	0	0	0	16	0	1896.96	A0A087X1Z3;Q9UL46;H0YM70	A0A087X1Z3	226	241	PSME2	Proteasome activator complex subunit 2	yes	no	2;3	2.0322e-05	107.99	By matching	By MS/MS	By matching	By MS/MS	By MS/MS
AFYMEEGVPYCER	CKTPIRNRAFYMEEGV	EGVPYCERDYEKMFGT	R	A	F	E	R	D	1	1	0	0	1	0	3	1	0	0	0	0	1	1	1	0	0	0	2	1	0	0	13	0	1649.69	Q9NR12-2;Q9NR12	Q9NR12-2	344	356	PDLIM7	PDZ and LIM domain protein 7	yes	no	2	0.024634	58.511			By matching	By matching	By MS/MS
AFYNNVLGEYEEYITK	DKLTLTSRAFYNNVLG	EYEEYITKLFNYHKVL	R	A	F	T	K	L	1	0	2	0	0	0	3	1	0	1	1	1	0	1	0	0	1	0	3	1	0	0	16	0	1951.92	P04181	P04181	114	129	OAT	Ornithine aminotransferase, mitochondrial;Ornithine aminotransferase, hepatic form;Ornithine aminotransferase, renal form	yes	yes	2	1.1353e-42	185.2		By MS/MS	By MS/MS	By MS/MS	By MS/MS
AFYPEEISSMVLTK	VSYKGETKAFYPEEIS	ISSMVLTKMKEIAEAY	K	A	F	T	K	M	1	0	0	0	0	0	2	0	0	1	1	1	1	1	1	2	1	0	1	1	0	0	14	0	1613.8	A0A0G2JIW1;P0DMV9;P0DMV8	A0A0G2JIW1	114	127	HSPA1B;HSPA1A	Heat shock 70 kDa protein 1B;Heat shock 70 kDa protein 1A	no	no	2;3	4.9722e-40	177.04	By matching	By MS/MS	By MS/MS	By MS/MS	By MS/MS
AGAAGTAEATAR	RDYVCVVRAGAAGTAE	GTAEATARLNVFAKPE	R	A	G	A	R	L	6	1	0	0	0	0	1	2	0	0	0	0	0	0	0	0	2	0	0	0	0	0	12	0	1045.52	P50895;A0A087WXM8;K7ENU8	P50895	129	140	BCAM	Basal cell adhesion molecule	yes	no	2	0.0003657	104.42				By matching
AGAAPYVQAFDSLLAGPVAEYLK	GYADSPSKAGAAPYVQ	GPVAEYLKISKEIGGD	K	A	G	L	K	I	6	0	0	1	0	1	1	2	0	0	3	1	0	1	2	1	0	0	2	2	0	0	23	0	2350.22	Q01518;Q5T0R7;Q5T0R6;Q5T0R5;Q5T0R4;Q5T0R3;Q5T0R2;Q5T0R1	Q01518	38	60	CAP1	Adenylyl cyclase-associated protein 1;Adenylyl cyclase-associated protein	yes	no	2;3	0.00071919	89.311		By matching	By MS/MS	By MS/MS	By MS/MS
AGAGSATLSMAYAGAR	GTEVVKAKAGAGSATL	SMAYAGARFVFSLVDA	K	A	G	A	R	F	6	1	0	0	0	0	0	3	0	0	1	0	1	0	0	2	1	0	1	0	0	0	16	0	1453.7	P40926;P40926-2;G3XAL0	P40926	242	257	MDH2	Malate dehydrogenase, mitochondrial;Malate dehydrogenase	yes	no	2	5.3805e-55	196.16		By MS/MS	By MS/MS	By MS/MS	By MS/MS
AGAIAPCEVTVPAQNTGLGPEK	NKVPAAARAGAIAPCE	NTGLGPEKTSFFQALG	R	A	G	E	K	T	4	0	1	0	1	1	2	3	0	1	1	1	0	0	3	0	2	0	0	2	0	0	22	0	2179.09	P05388;F8VU65;F8VWS0;P05388-2;F8VPE8;G3V210;F8VW21;Q8NHW5;F8VQY6;F8VRK7	P05388	113	134	RPLP0;RPLP0P6	60S acidic ribosomal protein P0;60S acidic ribosomal protein P0-like	yes	no	2	6.4268e-50	174.4	By MS/MS	By MS/MS	By MS/MS	By MS/MS	By MS/MS
AGAISASGPELQGAGHSK	TGSAVDIRAGAISASG	LQGAGHSKLQVTMPGI	R	A	G	S	K	L	4	0	0	0	0	1	1	4	1	1	1	1	0	0	1	3	0	0	0	0	0	0	18	0	1636.82	Q09666	Q09666	226	243	AHNAK	Neuroblast differentiation-associated protein AHNAK	yes	yes	2	8.7234e-17	147.51				By MS/MS	By MS/MS
AGALNSNDAFVLK	RAVEVLPKAGALNSND	SNDAFVLKTPSAAYLW	K	A	G	L	K	T	3	0	2	1	0	0	0	1	0	0	2	1	0	1	0	1	0	0	0	1	0	0	13	0	1318.69	A0A0A0MS51;A0A0A0MT01;P06396-2;P06396-4;P06396-3;P06396;CON__Q3SX14	A0A0A0MS51	551	563	GSN	Gelsolin	yes	no	2	0.016068	65.278				By MS/MS
AGALQCSPSDAYTK	GCAALVTKAGALQCSP	SPSDAYTKKELIECAR	K	A	G	T	K	K	3	0	0	1	1	1	0	1	0	0	1	1	0	0	1	2	1	0	1	0	0	0	14	0	1467.67	Q9Y490	Q9Y490	1934	1947	TLN1	Talin-1	yes	yes	2	5.1255e-05	121.68	By matching	By matching	By MS/MS	By MS/MS	By MS/MS
AGATSEGVLANFFNSLLSK	KKIDPNMKAGATSEGV	FFNSLLSKKTGSPGGP	K	A	G	S	K	K	3	0	2	0	0	0	1	2	0	0	3	1	0	2	0	3	1	0	0	1	0	0	19	0	1924.99	Q9Y6G9;E9PHI6	Q9Y6G9	436	454	DYNC1LI1	Cytoplasmic dynein 1 light intermediate chain 1	yes	no	2	0.00013285	113.65			By MS/MS	By MS/MS	By matching
AGDISCNADINPLK	LTGVQTDKAGDISCNA	NADINPLKIGQTSSSV	K	A	G	L	K	I	2	0	2	2	1	0	0	1	0	2	1	1	0	0	1	1	0	0	0	0	0	0	14	0	1486.71	P17301	P17301	1014	1027	ITGA2	Integrin alpha-2	yes	yes	2	1.6294e-09	127.52	By MS/MS		By matching	By MS/MS	By MS/MS
AGDKDDITEPAVCALR	ALIHAILRAGDKDDIT	EPAVCALRHLTSRHPE	R	A	G	L	R	H	3	1	0	3	1	0	1	1	0	1	1	1	0	0	1	0	1	0	0	1	0	0	16	1	1729.83	P14923	P14923	445	460	JUP	Junction plakoglobin	yes	yes	2;3	1.1329e-05	106.55	By matching	By matching		By MS/MS	By MS/MS
AGDLSAGFFMEELNTYR	________________	MEELNTYRQKQGVVLK	M	A	G	Y	R	Q	2	1	1	1	0	0	2	2	0	0	2	0	1	2	0	1	1	0	1	0	0	0	17	0	1919.87	P19525-2;P19525;C9JZT2;F8WBH4	P19525-2	2	18	EIF2AK2	Interferon-induced, double-stranded RNA-activated protein kinase	yes	no	2	2.8326e-05	99.669				By MS/MS	By MS/MS
AGDMENAENILTVMR	ALVTGHARAGDMENAE	ENILTVMRDAGIEPGP	R	A	G	M	R	D	2	1	2	1	0	0	2	1	0	1	1	0	2	0	0	0	1	0	0	1	0	0	15	0	1662.77	P42704;B8ZZ38;A0A0C4DG06;C9JCA9	P42704	245	259	LRPPRC	Leucine-rich PPR motif-containing protein, mitochondrial	yes	no	2	5.6369e-41	182.37				By MS/MS	By matching
AGDPVILYVNK	VEGVTHYKAGDPVILY	PVILYVNKVGPYHNPQ	K	A	G	N	K	V	1	0	1	1	0	0	0	1	0	1	1	1	0	0	1	0	0	0	1	2	0	0	11	0	1187.65	E9PSI1;E9PJC4;E9PQY7;E9PS99;E9PL78;E9PJM1;E9PMQ9;O15321-2;O15321	E9PSI1	247	257	TM9SF1	Transmembrane 9 superfamily member 1	yes	no	2	0.011482	83.783	By MS/MS			By MS/MS
AGDTVIPLYIPQCGECK	GEGVTKLKAGDTVIPL	IPQCGECKFCLNPKTN	K	A	G	C	K	F	1	0	0	1	2	1	1	2	0	2	1	1	0	0	2	0	1	0	1	1	0	0	17	0	1919.91	P11766;D6RFE4	P11766	85	101	ADH5	Alcohol dehydrogenase class-3	yes	no	2	0.0013723	85.973	By matching			By MS/MS	By MS/MS
AGELTPEEEAQYKK	________________	EEEAQYKKAFSAVDTD	M	A	G	K	K	A	2	0	0	0	0	1	4	1	0	0	1	2	0	0	1	0	1	0	1	0	0	0	14	1	1591.77	Q9NZT1	Q9NZT1	2	15	CALML5	Calmodulin-like protein 5	yes	yes	2	4.4703e-05	111.5	By MS/MS	By MS/MS	By matching	By MS/MS	By MS/MS
AGELWLPHGTVATPVFMPVGTQATMK	ECSRSRARAGELWLPH	VGTQATMKGITTEQLD	R	A	G	M	K	G	3	0	0	0	0	1	1	3	1	0	2	1	2	1	3	0	4	1	0	3	0	0	26	0	2738.39	Q9BXR0;K7ESP6;K7EJ21;Q9BXR0-2	Q9BXR0	30	55	QTRT1	Queuine tRNA-ribosyltransferase	yes	no	3	1.6429e-13	123.14				By matching	By matching
AGEQLAPFLPQLVPR	GFNVIATRAGEQLAPF	FLPQLVPRLYRYQFDP	R	A	G	P	R	L	2	1	0	0	0	2	1	1	0	0	3	0	0	1	3	0	0	0	0	1	0	0	15	0	1634.91	J3KN16;Q5VYK3	J3KN16	1284	1298	KIAA0368;ECM29	Proteasome-associated protein ECM29 homolog	yes	no	2	0.00031028	99.5		By matching	By MS/MS	By MS/MS	By MS/MS
AGEVINQPMMMAAR	DEEFPEQKAGEVINQP	QPMMMAARQLHDEARK	K	A	G	A	R	Q	3	1	1	0	0	1	1	1	0	1	0	0	3	0	1	0	0	0	0	1	0	0	14	0	1517.72	P18206-2;P18206;Q5JQ13	P18206-2	890	903	VCL	Vinculin	yes	no	2	4.095e-10	127.51		By MS/MS		By MS/MS	By matching
AGEVQEPELR	KIDVHWTRAGEVQEPE	EVQEPELRGDVLHNGN	R	A	G	L	R	G	1	1	0	0	0	1	3	1	0	0	1	0	0	0	1	0	0	0	0	1	0	0	10	0	1126.56	P25311	P25311	242	251	AZGP1	Zinc-alpha-2-glycoprotein	yes	yes	2	0.030103	60.064	By MS/MS
AGFADPDDFTLGAGPR	FEKLRGGRAGFADPDD	FTLGAGPRFPELGPDG	R	A	G	P	R	F	3	1	0	3	0	0	0	3	0	0	1	0	0	2	2	0	1	0	0	0	0	0	16	0	1605.74	J3KPS2;Q6ZRV2	J3KPS2	208	223	FAM83H	Protein FAM83H	yes	no	2	0.020397	81.625				By matching	By MS/MS
AGFAGDDAPR	DNGSGMCKAGFAGDDA	FAGDDAPRAVFPSIVG	K	A	G	P	R	A	3	1	0	2	0	0	0	2	0	0	0	0	0	1	1	0	0	0	0	0	0	0	10	0	975.441	A6NL76;F8WB63;B8ZZJ2;C9JFL5;F6UVQ4;F6QUT6;F8WCH0;P60709;E7EVS6;G5E9R0;C9JZR7;C9JUM1;C9JTX5;P63267-2;A5A3E0;P63261;I3L3I0;I3L1U9;I3L4N8;I3L3R2;K7EM38;J3KT65;P68133;P68032;P63267;P62736;Q6S8J3;P0CG38;P0CG39	P60709	19	28	ACTA1;ACTG2;ACTA2;ACTB;POTEF;ACTG1;ACTC1;POTEE;POTEI;POTEJ	Actin, cytoplasmic 1;Actin, cytoplasmic 1, N-terminally processed;Actin, gamma-enteric smooth muscle;POTE ankyrin domain family member F;Actin, cytoplasmic 2;Actin, cytoplasmic 2, N-terminally processed;Actin, alpha skeletal muscle;Actin, alpha cardiac muscle 1;Actin, aortic smooth muscle;POTE ankyrin domain family member E;POTE ankyrin domain family member I;POTE ankyrin domain family member J	no	no	1;2	1.9424e-07	134.26	By MS/MS	By MS/MS	By MS/MS	By MS/MS	By MS/MS
AGFAGDQIPK	DNGSGVIKAGFAGDQI	FAGDQIPKYCFPNYVG	K	A	G	P	K	Y	2	0	0	1	0	1	0	2	0	1	0	1	0	1	1	0	0	0	0	0	0	0	10	0	1002.51	R4GMT0;P61163;P42025	R4GMT0	23	32	ACTR1A;ACTR1B	Alpha-centractin;Beta-centractin	yes	no	2	0.00030473	109.44	By matching	By MS/MS	By MS/MS	By MS/MS	By matching
AGFAVNFFK	VSDGSINKAGFAVNFF	GFAVNFFKEVDECSRP	K	A	G	F	K	E	2	0	1	0	0	0	0	1	0	0	0	1	0	3	0	0	0	0	0	1	0	0	9	0	999.518	P13497-4;P13497-5;P13497-2;P13497-6;P13497	P13497-4	538	546	BMP1	Bone morphogenetic protein 1	yes	no	2	2.1402e-10	147.69	By matching	By MS/MS	By MS/MS	By MS/MS	By matching
AGFLAFTQLPK	VRRLVASKAGFLAFTQ	LAFTQLPKFRERLGVK	K	A	G	P	K	F	2	0	0	0	0	1	0	1	0	0	2	1	0	2	1	0	1	0	0	0	0	0	11	0	1191.67	O75165	O75165	440	450	DNAJC13	DnaJ homolog subfamily C member 13	yes	yes	2	0.014273	99.013		By matching	By matching	By MS/MS	By matching
AGFLDLK	PHNEQKHKAGFLDLKD	KAGFLDLKDFLPKEYV	K	A	G	L	K	D	1	0	0	1	0	0	0	1	0	0	2	1	0	1	0	0	0	0	0	0	0	0	7	0	762.428	Q9Y490	Q9Y490	257	263	TLN1	Talin-1	yes	yes	2	0.033225	79.116	By MS/MS
AGFLDLKDFLPK	PHNEQKHKAGFLDLKD	DLKDFLPKEYVKQKGE	K	A	G	P	K	E	1	0	0	2	0	0	0	1	0	0	3	2	0	2	1	0	0	0	0	0	0	0	12	1	1362.75	Q9Y490	Q9Y490	257	268	TLN1	Talin-1	yes	yes	2;3	0.00066029	110.84	By matching	By matching	By matching	By matching	By matching
AGGADAVQTVTGGLR	RQAGGRERAGGADAVQ	QTVTGGLRSLYLRKVL	R	A	G	L	R	S	3	1	0	1	0	1	0	4	0	0	1	0	0	0	0	0	2	0	0	2	0	0	15	0	1371.71	Q9H223;A0A087WUA5	Q9H223	15	29	EHD4	EH domain-containing protein 4	yes	no	2	1.4597e-21	153.81	By matching	By MS/MS	By MS/MS	By MS/MS	By MS/MS
AGGAFLMAGQVAEQLR	RCRGVLPRAGGAFLMA	GQVAEQLRGFNAQLQR	R	A	G	L	R	G	4	1	0	0	0	2	1	3	0	0	2	0	1	1	0	0	0	0	0	1	0	0	16	0	1617.83	Q13751	Q13751	825	840	LAMB3	Laminin subunit beta-3	yes	yes	2	4.5839e-31	165.35			By matching	By MS/MS	By matching
AGGAGVPAFYTPTGYGTLVQEGGSPIK	GTLAERIRAGGAGVPA	QEGGSPIKYNKDGSVA	R	A	G	I	K	Y	3	0	0	0	0	1	1	7	0	1	1	1	0	1	3	1	3	0	2	2	0	0	27	0	2594.3	P55809	P55809	147	173	OXCT1	Succinyl-CoA:3-ketoacid coenzyme A transferase 1, mitochondrial	yes	yes	2	2.1207e-34	151.59			By matching		By matching
AGGEAGVTLGQPHLSR	________________	LGQPHLSRQDLTTLDV	M	A	G	S	R	Q	2	1	0	0	0	1	1	4	1	0	2	0	0	0	1	1	1	0	0	1	0	0	16	0	1548.8	P41091;Q2VIR3;F8W810;Q2VIR3-2	P41091	2	17	EIF2S3;EIF2S3L	Eukaryotic translation initiation factor 2 subunit 3;Putative eukaryotic translation initiation factor 2 subunit 3-like protein	yes	no	2	1.0832e-14	144.51		By matching	By MS/MS	By MS/MS	By matching
AGGIETIANEFSDR	SCYIAVARAGGIETIA	IANEFSDRCTPSVISF	R	A	G	D	R	C	2	1	1	1	0	0	2	2	0	2	0	0	0	1	0	1	1	0	0	0	0	0	14	0	1478.7	Q92598-2;Q92598-3;Q92598;R4GN69	Q92598-2	20	33	HSPH1	Heat shock protein 105 kDa	yes	no	2	4.8699e-40	178.53					By MS/MS
AGGIETIANEYSDR	SCYVAVARAGGIETIA	IANEYSDRCTPACISF	R	A	G	D	R	C	2	1	1	1	0	0	2	2	0	2	0	0	0	0	0	1	1	0	1	0	0	0	14	0	1494.7	P34932;A0A087WYC1;A0A087WTS8;P34932-2	P34932	20	33	HSPA4	Heat shock 70 kDa protein 4	yes	no	2	2.2926e-14	137.4	By matching		By matching	By matching	By MS/MS
AGHMVPSDQGDMALK	LAFYWILKAGHMVPSD	DQGDMALKMMRLVTQQ	K	A	G	L	K	M	2	0	0	2	0	1	0	2	1	0	1	1	2	0	1	1	0	0	0	1	0	0	15	0	1555.71	Q9HB40;I3L4Z9	Q9HB40	429	443	SCPEP1	Retinoid-inducible serine carboxypeptidase	yes	no	3	0.010296	70.272		By matching	By matching	By MS/MS	By matching
AGITTIEAVK	________________	ITTIEAVKRKIQVLQQ	M	A	G	V	K	R	2	0	0	0	0	0	1	1	0	2	0	1	0	0	0	0	2	0	0	1	0	0	10	0	1001.58	Q5HYB6;P06753-5;P06753-2;A0A087WWU8;P06753-4;P06753-3;P06753-6;D6R904;Q5VU61;D6RFM2	Q5HYB6	2	11	DKFZp686J1372;TPM3	Tropomyosin alpha-3 chain	yes	no	1;2	0.0008452	90.709		By MS/MS	By matching
AGITTIEAVKR	________________	TTIEAVKRKIQVLQQQ	M	A	G	K	R	K	2	1	0	0	0	0	1	1	0	2	0	1	0	0	0	0	2	0	0	1	0	0	11	1	1157.68	Q5HYB6;P06753-5;P06753-2;A0A087WWU8;P06753-4;P06753-3;P06753-6;D6R904;Q5VU61;D6RFM2	Q5HYB6	2	12	DKFZp686J1372;TPM3	Tropomyosin alpha-3 chain	yes	no	2	0.029608	68.657				By MS/MS
AGIVTSLQAR	QQSISISKAGIVTSLQ	IVTSLQARCTVIAAAN	K	A	G	A	R	C	2	1	0	0	0	1	0	1	0	1	1	0	0	0	0	1	1	0	0	1	0	0	10	0	1014.58	H0Y8E6;P49736	H0Y8E6	546	555	MCM2	DNA replication licensing factor MCM2	yes	no	2	0.03591	63.816					By MS/MS
AGKEESGVSVSNSQPTNESHSIK	ISKGEEPRAGKEESGV	TNESHSIKAILKNISV	R	A	G	I	K	A	1	0	2	0	0	1	3	2	1	1	0	2	0	0	1	6	1	0	0	2	0	0	23	1	2371.13	Q99808;Q99808-2	Q99808	261	283	SLC29A1	Equilibrative nucleoside transporter 1	yes	no	4	0.020246	57.798
AGKPVICATQMLESMIK	MMIGRCNRAGKPVICA	QMLESMIKKPRPTRAE	R	A	G	I	K	K	2	0	0	0	1	1	1	1	0	2	1	2	2	0	1	1	1	0	0	1	0	0	17	1	1875.96	P14618;P14618-3;B4DNK4;P14618-2;H3BTN5;H3BR70	P14618	320	336	PKM	Pyruvate kinase PKM;Pyruvate kinase	no	no	2;3	5.4624e-16	145.94	By MS/MS	By MS/MS	By MS/MS	By MS/MS	By MS/MS
AGLESGAEPGDGDSDTTK	SKKDKKAKAGLESGAE	DGDSDTTKKKKKKKKA	K	A	G	T	K	K	2	0	0	3	0	0	2	4	0	0	1	1	0	0	1	2	2	0	0	0	0	0	18	0	1705.73	O60832	O60832	481	498	DKC1	H/ACA ribonucleoprotein complex subunit 4	yes	yes	2	0.00028139	96.866
AGLGSGLSLSGLVHPELSR	AGKQLRRRAGLGSGLS	LVHPELSRSGELAVRA	R	A	G	S	R	S	1	1	0	0	0	0	1	4	1	0	5	0	0	0	1	4	0	0	0	1	0	0	19	0	1849.01	P49748-2;P49748;P49748-3;G3V1M7	P49748-2	491	509	ACADVL	Very long-chain specific acyl-CoA dehydrogenase, mitochondrial	yes	no	2;3	0.0062617	89.506	By matching	By matching	By matching	By MS/MS	By MS/MS
AGLLPSGPRPGYAAIQALLSSR	QMLLQDLKAGLLPSGP	IQALLSSRGVRPVSFS	K	A	G	S	R	G	4	2	0	0	0	1	0	3	0	1	4	0	0	0	3	3	0	0	1	0	0	0	22	1	2194.22	P22570;P22570-2;P22570-7;A0A0C4DFN8;A0A0C4DGN7;A0A0A0MSZ4;P22570-4;P22570-5;P22570-3;A0A0A0MTN9;A0A0A0MTR6;A0A0A0MT64;P22570-6;J3QQX3	P22570	427	448	FDXR	NADPH:adrenodoxin oxidoreductase, mitochondrial	yes	no	3	0.00040434	84.581				By MS/MS
AGLNCSTENMPIK	DAVKEALRAGLNCSTE	STENMPIKINLIAPPR	R	A	G	I	K	I	1	0	2	0	1	0	1	1	0	1	1	1	1	0	1	1	1	0	0	0	0	0	13	0	1433.66	P05198;H0YJS4;G3V4T5	P05198	214	226	EIF2S1	Eukaryotic translation initiation factor 2 subunit 1	yes	no	2	9.6712e-05	109.16				By MS/MS	By matching
AGLPAPTIQSLNLAWNR	RLVPHPTRAGLPAPTI	SLNLAWNRLHAVPNLR	R	A	G	N	R	L	3	1	2	0	0	1	0	1	0	1	3	0	0	0	2	1	1	1	0	0	0	0	17	0	1820.99	Q8WUA8	Q8WUA8	179	195	TSKU	Tsukushin	yes	yes	2	1.9874e-69	206.74				By MS/MS	By MS/MS
AGLQDASGNLVPLEDVHIK	AKTSSSTKAGLQDASG	PLEDVHIKGRIIDTVA	K	A	G	I	K	G	2	0	1	2	0	1	1	2	1	1	3	1	0	0	1	1	0	0	0	2	0	0	19	0	1975.04	Q9UKK3	Q9UKK3	611	629	PARP4	Poly [ADP-ribose] polymerase 4	yes	yes	3	0.026984	46.121
AGLQFPVGR	KAKTRSSRAGLQFPVG	GLQFPVGRVHRLLRKG	R	A	G	G	R	V	1	1	0	0	0	1	0	2	0	0	1	0	0	1	1	0	0	0	0	1	0	0	9	0	943.524	A0A0U1RR32;A0A0U1RRH7;Q99878;Q96KK5;Q9BTM1;Q93077;Q7L7L0;P20671;P0C0S8;P04908;Q16777;Q6FI13;Q9BTM1-2;Q71UI9-5;P16104;Q8IUE6;Q96QV6	A0A0U1RR32	22	30	HIST1H2AJ;HIST1H2AH;H2AFJ;HIST1H2AC;HIST3H2A;HIST1H2AD;HIST1H2AG;HIST1H2AB;HIST2H2AC;HIST2H2AA3;H2AFV;H2AFX;HIST2H2AB;HIST1H2AA	Histone H2A type 1-J;Histone H2A type 1-H;Histone H2A.J;Histone H2A type 1-C;Histone H2A type 3;Histone H2A type 1-D;Histone H2A type 1;Histone H2A type 1-B/E;Histone H2A type 2-C;Histone H2A type 2-A;Histone H2A.V;Histone H2AX;Histone H2A type 2-B;Histone H2A type 1-A	no	no	2	0.00017555	120.46	By MS/MS	By matching	By MS/MS	By MS/MS	By MS/MS
AGLVELLLR	AVWTRATKAGLVELLL	GLVELLLRERWVRVVA	K	A	G	L	R	E	1	1	0	0	0	0	1	1	0	0	4	0	0	0	0	0	0	0	0	1	0	0	9	0	982.618	Q13425-2;Q13425	Q13425-2	25	33	SNTB2	Beta-2-syntrophin	yes	no	2	0.002787	93.143		By matching	By matching	By matching	By matching
AGMSAEQAQGLLEK	SILAAAEKAGMSAEQA	QAQGLLEKIATPKVKN	K	A	G	E	K	I	3	0	0	0	0	2	2	2	0	0	2	1	1	0	0	1	0	0	0	0	0	0	14	0	1431.7	E9PFN5;Q9Y2Q3-4;Q9Y2Q3-3;Q9Y2Q3;Q9Y2Q3-2	E9PFN5	145	158	GSTK1	Glutathione S-transferase kappa 1	yes	no	2	8.1184e-30	166.62			By matching	By MS/MS	By MS/MS
AGNILLNTEGHAK	RKIHRDIKAGNILLNT	LNTEGHAKLADFGVAG	K	A	G	A	K	L	2	0	2	0	0	0	1	2	1	1	2	1	0	0	0	0	1	0	0	0	0	0	13	0	1336.71	Q13188;Q13188-2;Q13043-2;Q13043;A0A087WVN8	Q13188	149	161	STK3;STK4	Serine/threonine-protein kinase 3;Serine/threonine-protein kinase 3 36kDa subunit;Serine/threonine-protein kinase 3 20kDa subunit;Serine/threonine-protein kinase 4;Serine/threonine-protein kinase 4 37kDa subunit;Serine/threonine-protein kinase 4 18kDa subunit	yes	no	2	4.9314e-05	110.84					By MS/MS
AGNLGGGVVTIER	ERIKVNGKAGNLGGGV	GGVVTIERSKSKITVT	K	A	G	E	R	S	1	1	1	0	0	0	1	4	0	1	1	0	0	0	0	0	1	0	0	2	0	0	13	0	1241.67	K7EJT5;K7EP65;K7EKS7;K7ELC4;K7EMH1;K7ERI7;P35268	K7EJT5	20	32	RPL22	60S ribosomal protein L22	yes	no	2	4.8644e-06	112.64		By matching	By matching	By MS/MS	By matching
AGPEGTSQEIPK	FRKKGGWKAGPEGTSQ	GTSQEIPKYITASTFA	K	A	G	P	K	Y	1	0	0	0	0	1	2	2	0	1	0	1	0	0	2	1	1	0	0	0	0	0	12	0	1212.6	Q99575;E5RK39	Q99575	89	100	POP1	Ribonucleases P/MRP protein subunit POP1	yes	no	2	0.050454	50.805				By MS/MS
AGPGTLSVTIEGPSK	EFFINTTRAGPGTLSV	VTIEGPSKVKMDCQET	R	A	G	S	K	V	1	0	0	0	0	0	1	3	0	1	1	1	0	0	2	2	2	0	0	1	0	0	15	0	1412.75	O75369-2;O75369-9;O75369;O75369-8;O75369-6;O75369-3;E7EN95;O75369-7	O75369-2	2388	2402	FLNB	Filamin-B	yes	no	2	0.00029362	99.669				By MS/MS	By MS/MS
AGPIWDLR	ELVPLFEKAGPIWDLR	AGPIWDLRLMMDPLTG	K	A	G	L	R	L	1	1	0	1	0	0	0	1	0	1	1	0	0	0	1	0	0	1	0	0	0	0	8	0	926.497	O43390;O43390-2;O43390-4;O43390-3;B4DT28;O60506-4;O60506-3;O60506-2;O60506;B7Z645;O60506-5	O60506-4	185	192	HNRNPR;SYNCRIP	Heterogeneous nuclear ribonucleoprotein R;Heterogeneous nuclear ribonucleoprotein Q	no	no	2	0.023624	75.109	By matching	By matching	By matching	By MS/MS	By matching
AGPSAQEPGSQTPLK	GTDLTGDKAGPSAQEP	PGSQTPLKSMLVISGG	K	A	G	L	K	S	2	0	0	0	0	2	1	2	0	0	1	1	0	0	3	2	1	0	0	0	0	0	15	0	1466.74	A0A087X2D8;O60271-9;O60271-4;O60271-2;O60271	A0A087X2D8	1244	1258	SPAG9	C-Jun-amino-terminal kinase-interacting protein 4	yes	no	2	3.8461e-11	166.11		By matching		By MS/MS	By MS/MS
AGQAVDDFIEK	RRIILLVKAGQAVDDF	AVDDFIEKLVPLLDTG	K	A	G	E	K	L	2	0	0	2	0	1	1	1	0	1	0	1	0	1	0	0	0	0	0	1	0	0	11	0	1191.58	P52209-2;P52209;K7EMN2;K7EM49;K7EPF6	P52209-2	64	74	PGD	6-phosphogluconate dehydrogenase, decarboxylating	yes	no	2	0.0055882	78.655				By MS/MS
AGQLTSEEDTLSLVTADHSHVFSFGGYPLR	MFDDAIERAGQLTSEE	SFGGYPLRGSSIFGLA	R	A	G	L	R	G	2	1	0	2	0	1	2	3	2	0	4	0	0	2	1	4	3	0	1	2	0	0	30	0	3233.56	P05187;A0A087X0P5;P10696	P05187	363	392	ALPP;ALPPL2	Alkaline phosphatase, placental type;Alkaline phosphatase;Alkaline phosphatase, placental-like	no	no	3;4	1.7305e-06	76.909				By MS/MS	By MS/MS
AGQPLQLLDASWYLPK	AEALRAPRAGQPLQLL	DASWYLPKLGRDARRE	R	A	G	P	K	L	2	0	0	1	0	2	0	1	0	0	4	1	0	0	2	1	0	1	1	0	0	0	16	0	1798.96	P25325;P25325-2;B1AH49	P25325	25	40	MPST	3-mercaptopyruvate sulfurtransferase;Sulfurtransferase	yes	no	2	6.1157e-31	164.13				By MS/MS	By MS/MS
AGQSAAGAAPGGGVDTR	________________	PGGGVDTRDAEMPATE	R	A	G	T	R	D	5	1	0	1	0	1	0	5	0	0	0	0	0	0	1	1	1	0	0	1	0	0	17	0	1441.69	P21333-2;P21333;Q5HY54	P21333-2	8	24	FLNA	Filamin-A	yes	no	2	2.0007e-22	154.13			By MS/MS	By MS/MS	By MS/MS
AGQVVTIWAAGAGATHSPPTDLVWK	FPPKFTLKAGQVVTIW	PPTDLVWKAQNTWGCG	K	A	G	W	K	A	5	0	0	1	0	1	0	3	1	1	1	1	0	0	2	1	3	2	0	3	0	0	25	0	2532.31	P02545;P02545-3;P02545-2;P02545-6;P02545-5;P02545-4;Q5TCI8;A0A0C4DGC5	P02545	491	515	LMNA	Prelamin-A/C;Lamin-A/C	yes	no	3	0.00075732	55.844				By MS/MS
AGSDGESIGNCPFSQR	PLIELFVKAGSDGESI	GNCPFSQRLFMILWLK	K	A	G	Q	R	L	1	1	1	1	1	1	1	3	0	1	0	0	0	1	1	3	0	0	0	0	0	0	16	0	1680.72	Q9Y696	Q9Y696	25	40	CLIC4	Chloride intracellular channel protein 4	yes	yes	2	1.4029e-43	186.16	By MS/MS	By MS/MS	By matching	By MS/MS	By matching
AGSGSQVPTEPK	LDNHIPERAGSGSQVP	SQVPTEPKKLEENEVI	R	A	G	P	K	K	1	0	0	0	0	1	1	2	0	0	0	1	0	0	2	2	1	0	0	1	0	0	12	0	1156.57	P31431;P31431-2	P31431	93	104	SDC4	Syndecan-4	yes	no	2	0.010068	70.808	By MS/MS	By matching	By matching	By matching
AGSKPPSCPAPGPTGAASIVPSVPGMALDLSQIPTK	SLNAVYPRAGSKPPSC	DLSQIPTKELDRFIQD	R	A	G	T	K	E	5	0	0	1	1	1	0	4	0	2	2	2	1	0	8	5	2	0	0	2	0	0	36	1	3455.78	Q9Y6K5	Q9Y6K5	379	414	OAS3	2-5-oligoadenylate synthase 3	yes	yes	3	2.049e-08	63.423				By matching
AGSSTPGDAPPAVAEVQGR	AGSSEQPRAGSSTPGD	AVAEVQGRSDGSGESA	R	A	G	G	R	S	4	1	0	1	0	1	1	3	0	0	0	0	0	0	3	2	1	0	0	2	0	0	19	0	1765.86	Q7Z6Z7-2;Q7Z6Z7-3;Q7Z6Z7	Q7Z6Z7-2	2885	2903	HUWE1	E3 ubiquitin-protein ligase HUWE1	yes	no	2	4.0789e-05	109.99
AGTELVNFLSYFVELGTQPATQ	QLTPLIKKAGTELVNF	LGTQPATQ________	K	A	G	T	Q	-	2	0	1	0	0	2	2	2	0	0	3	0	0	2	1	1	3	0	1	2	0	0	22	0	2384.19	V9GYE3;V9GYM3;P02652	V9GYE3	31	52	APOA2	Apolipoprotein A-II;Proapolipoprotein A-II;Truncated apolipoprotein A-II	yes	no	3	1.8781e-15	141.74		By MS/MS	By MS/MS
AGTGVDNVDLEAATR	EKLQVVGRAGTGVDNV	VDLEAATRKGILVMNT	R	A	G	T	R	K	3	1	1	2	0	0	1	2	0	0	1	0	0	0	0	0	2	0	0	2	0	0	15	0	1487.72	Q5SZU1;O43175	Q5SZU1	42	56	PHGDH	D-3-phosphoglycerate dehydrogenase	yes	no	2	0.0033879	82.705			By MS/MS	By matching
AGTLLPVIQFLQK	HGQKLKSRAGTLLPVI	PVIQFLQKSIQRHLDD	R	A	G	Q	K	S	1	0	0	0	0	2	0	1	0	1	3	1	0	1	1	0	1	0	0	1	0	0	13	0	1426.85	A0A096LPI6;A0A0B4J2E5;Q15269	A0A096LPI6	52	64	PWP2	Periodic tryptophan protein 2 homolog	yes	no	2	0.0052111	97.597				By matching	By matching
AGTQIENIDEDFR	WCNSHLRKAGTQIENI	ENIDEDFRDGLKLMLL	K	A	G	F	R	D	1	1	1	2	0	1	2	1	0	2	0	0	0	1	0	0	1	0	0	0	0	0	13	0	1506.7	O43707;F5GXS2;O43707-3;K7EP19	O43707	67	79	ACTN4	Alpha-actinin-4	yes	no	2	0.031183	57.567
AGTQIENIEEDFR	WCNSHLRKAGTQIENI	ENIEEDFRDGLKLMLL	K	A	G	F	R	D	1	1	1	1	0	1	3	1	0	2	0	0	0	1	0	0	1	0	0	0	0	0	13	0	1520.71	P12814;P12814-3;P12814-2;P12814-4;G3V2N5;P35609-2;P35609;Q08043;G3V5M4;A0A087WSZ2;G3V380	P12814	48	60	ACTN1;ACTN2;ACTN3	Alpha-actinin-1;Alpha-actinin-2;Alpha-actinin-3	yes	no	2	0.01064	83.137			By matching	By matching	By MS/MS
AGTQLLAGLR	CDLGNPMKAGTQLLAG	TQLLAGLRFSVHQQSE	K	A	G	L	R	F	2	1	0	0	0	1	0	2	0	0	3	0	0	0	0	0	1	0	0	0	0	0	10	0	998.587	P06756-3;P06756-2;P06756	P06756-3	673	682	ITGAV	Integrin alpha-V;Integrin alpha-V heavy chain;Integrin alpha-V light chain	yes	no	2	0.00030473	109.44	By MS/MS			By MS/MS
AGVAAPATQVAQVTLQSVQR	TEYNLRLKAGVAAPAT	VTLQSVQRRPELEDST	K	A	G	Q	R	R	5	1	0	0	0	4	0	1	0	0	1	0	0	0	1	1	2	0	0	4	0	0	20	0	1994.09	Q15149-7;Q15149-8;Q15149-9;Q15149-5;Q15149-4;Q15149-6;Q15149-3;Q15149-2;Q15149;E9PMV1	Q15149-7	462	481	PLEC	Plectin	yes	no	2	0.02944	88.951				By MS/MS
AGVLAHLEEER	GQSKVFFRAGVLAHLE	LAHLEEERDLKITDVI	R	A	G	E	R	D	2	1	0	0	0	0	3	1	1	0	2	0	0	0	0	0	0	0	0	1	0	0	11	0	1222.63	P35579;P35579-2;P35580;P35580-5;P35580-2;P35580-3;P35580-4	P35579	765	775	MYH9;MYH10	Myosin-9;Myosin-10	no	no	2;3	1.534e-08	109.29	By matching	By matching	By MS/MS	By MS/MS	By MS/MS
AGVMALANLLQIQR	DVNNPDFKAGVMALAN	ANLLQIQRHDDYLVML	K	A	G	Q	R	H	3	1	1	0	0	2	0	1	0	1	3	0	1	0	0	0	0	0	0	1	0	0	14	0	1496.85	Q9Y224;H0YJB9;G3V4C6	Q9Y224	132	145	C14orf166	UPF0568 protein C14orf166	yes	no	2	3.6453e-40	179.51		By matching	By MS/MS	By MS/MS	By MS/MS
AGVNFSEFTGVWK	SMFDRENKAGVNFSEF	SEFTGVWKYITDWQNV	K	A	G	W	K	Y	1	0	1	0	0	0	1	2	0	0	0	1	0	2	0	1	1	1	0	2	0	0	13	0	1440.7	O75340;O75340-2;A0A024QZ42	O75340	78	90	PDCD6	Programmed cell death protein 6	yes	no	2	1.7144e-76	199.8		By MS/MS		By MS/MS	By MS/MS
AGVNTVTTLVENK	TKRPPVLRAGVNTVTT	VTTLVENKKAQLVVIA	R	A	G	N	K	K	1	0	2	0	0	0	1	1	0	0	1	1	0	0	0	0	3	0	0	3	0	0	13	0	1344.72	Q5T8U3;P62424;Q5T8U2	Q5T8U3	165	177	RPL7A	60S ribosomal protein L7a	yes	no	2	8.5195e-30	193.3		By matching	By MS/MS	By MS/MS	By MS/MS
AGVPGVAAPGAPAAAPPAK	RAPADPGKAGVPGVAA	PAAAPPAKEIPEVLVD	K	A	G	A	K	E	8	0	0	0	0	0	0	3	0	0	0	1	0	0	5	0	0	0	0	2	0	0	19	0	1568.87	I3L387;P53350	I3L387	20	38	PLK1	Serine/threonine-protein kinase PLK1	yes	no	2	0.0030434	73.781			By MS/MS
AGVPMEVMGLMLGEFVDDYTVR	LKMLKHGRAGVPMEVM	FVDDYTVRVIDVFAMP	R	A	G	V	R	V	1	1	0	2	0	0	2	3	0	0	2	0	3	1	1	0	1	0	1	4	0	0	22	0	2428.15	O00487;C9JW37	O00487	47	68	PSMD14	26S proteasome non-ATPase regulatory subunit 14	yes	no	2;3	2.0115e-06	99.238		By MS/MS	By matching	By MS/MS	By MS/MS
AGVVGPELHEQLLSAEK	LYVHEAVKAGVVGPEL	EQLLSAEKAVTGYRDP	K	A	G	E	K	A	2	0	0	0	0	1	3	2	1	0	3	1	0	0	1	1	0	0	0	2	0	0	17	0	1775.94	Q15149-7;Q15149-8;Q15149-9;Q15149-5;Q15149-4;Q15149-6;Q15149-3;Q15149-2;Q15149	Q15149-7	3383	3399	PLEC	Plectin	yes	no	2	0.0067186	71.031				By MS/MS	By matching
AGVYPEKDQAENEDGAQENTFSMDPQLER	SWKASFLRAGVYPEKD	SMDPQLERQVETIRNL	R	A	G	E	R	Q	3	1	2	3	0	3	5	2	0	0	1	1	1	1	2	1	1	0	1	1	0	0	29	1	3267.43	P50570-2;P50570-5;P50570;P50570-3;P50570-4	P50570-3	619	647	DNM2	Dynamin-2	no	no	3	6.9831e-08	90.78		By MS/MS
AGYFGDPLAPNPADK	GIYCDQCKAGYFGDPL	LAPNPADKCRACNCNP	K	A	G	D	K	C	3	0	1	2	0	0	0	2	0	0	1	1	0	1	3	0	0	0	1	0	0	0	15	0	1531.73	Q13753;Q13753-2	Q13753	555	569	LAMC2	Laminin subunit gamma-2	yes	no	2	0.001398	91.961	By matching		By matching	By MS/MS	By MS/MS
AGYIIPLQGPGLTTTESR	DTINVHLRAGYIIPLQ	GLTTTESRQQPMALAV	R	A	G	S	R	Q	1	1	0	0	0	1	1	3	0	2	2	0	0	0	2	1	3	0	1	0	0	0	18	0	1872.99	P10253	P10253	820	837	GAA	Lysosomal alpha-glucosidase;76 kDa lysosomal alpha-glucosidase;70 kDa lysosomal alpha-glucosidase	yes	yes	2	6.1135e-11	132.06				By MS/MS	By MS/MS
AHAVEGQVEDVVGNLR	EAEEARSRAHAVEGQV	EDVVGNLRQGTVALQE	R	A	H	L	R	Q	2	1	1	1	0	1	2	2	1	0	1	0	0	0	0	0	0	0	0	4	0	0	16	0	1691.86	Q13751;X1WI29	Q13751	973	988	LAMB3	Laminin subunit beta-3	yes	no	2;3	4.1818e-31	167.22				By MS/MS	By MS/MS
AHDGGIYAISWSPDSTHLLSASGDK	VCALGGSKAHDGGIYA	LLSASGDKTSKIWDVS	K	A	H	D	K	T	3	0	0	3	0	0	0	3	2	2	2	1	0	0	1	5	1	1	1	0	0	0	25	0	2584.22	O75083;O75083-3	O75083	232	256	WDR1	WD repeat-containing protein 1	yes	no	3	3.7256e-06	108.96				By matching
AHGGYSVFAGVGER	ELINNVAKAHGGYSVF	VFAGVGERTREGNDLY	K	A	H	E	R	T	2	1	0	0	0	0	1	4	1	0	0	0	0	1	0	1	0	0	1	2	0	0	14	0	1405.67	P06576;H0YH81;F8W079;F8W0P7;H0YI37	P06576	226	239	ATP5B	ATP synthase subunit beta, mitochondrial;ATP synthase subunit beta	yes	no	2	0.0030531	86.114	By matching			By MS/MS
AHLVAVFNEYQR	AVLCSRSRAHLVAVFN	AVFNEYQRMTGRDIEK	R	A	H	Q	R	M	2	1	1	0	0	1	1	0	1	0	1	0	0	1	0	0	0	0	1	2	0	0	12	0	1445.74	P50995-2;P50995;H0Y6E1	P50995-2	356	367	ANXA11	Annexin A11	yes	no	2;3	9.4714e-10	125.74	By MS/MS	By MS/MS	By MS/MS	By MS/MS	By MS/MS
AHMGMFTELAILYSK	EAALGLERAHMGMFTE	ELAILYSKFKPQKMRE	R	A	H	S	K	F	2	0	0	0	0	0	1	1	1	1	2	1	2	1	0	1	1	0	1	0	0	0	15	0	1710.85	A0A087WVQ6;Q00610-2;Q00610;J3KS13;P53675-2;P53675;A0A087WV74;A0A087WXH4	A0A087WVQ6	1316	1330	CLTC;CLTCL1	Clathrin heavy chain;Clathrin heavy chain 1;Clathrin heavy chain 2	yes	no	2;3	1.5191e-09	131.08		By MS/MS	By MS/MS	By MS/MS	By MS/MS
AHQANQLYPFAISLIESVR	VPLAIVNKAHQANQLY	ISLIESVRTYERTCEK	K	A	H	V	R	T	3	1	1	0	0	2	1	0	1	2	2	0	0	1	1	2	0	0	1	1	0	0	19	0	2156.14	Q14204	Q14204	768	786	DYNC1H1	Cytoplasmic dynein 1 heavy chain 1	yes	yes	3	2.6439e-09	124.25		By MS/MS	By matching	By MS/MS	By MS/MS
AHQVVEDGYEFFAK	HDLDLICRAHQVVEDG	DGYEFFAKRQLVTLFS	R	A	H	A	K	R	2	0	0	1	0	1	2	1	1	0	0	1	0	2	0	0	0	0	1	2	0	0	14	0	1638.77	F8VYE8;P36873;P36873-2;F8W0W8;P62136;P62136-2;E9PMD7;P62136-3;P62140	F8VYE8	247	260	PPP1CC;PPP1CA;PPP1CB	Serine/threonine-protein phosphatase;Serine/threonine-protein phosphatase PP1-gamma catalytic subunit;Serine/threonine-protein phosphatase PP1-alpha catalytic subunit;Serine/threonine-protein phosphatase PP1-beta catalytic subunit	no	no	2;3	3.7274e-08	171.32	By MS/MS	By MS/MS	By MS/MS	By MS/MS	By MS/MS
AHSPMIAVGSDDSSPNAMAK	NFHIPSSRAHSPMIAV	SSPNAMAKVQIFEYNE	R	A	H	A	K	V	4	0	1	2	0	0	0	1	1	1	0	1	2	0	2	4	0	0	0	1	0	0	20	0	1984.9	K7ELV2;Q96EE3;Q96EE3-1;K7ENI5;K7EP88	K7ELV2	197	216	SEH1L	Nucleoporin SEH1	yes	no	3	1.3005e-11	131.45				By MS/MS	By MS/MS
AHSPVAVQVPGMQNNIADPEELFTK	________________	DPEELFTKLERIGKGS	M	A	H	T	K	L	3	0	2	1	0	2	2	1	1	1	1	1	1	1	3	1	1	0	0	3	0	0	25	0	2691.33	Q8NBY1;B4E0Y9;Q9P289;Q9P289-3	Q8NBY1	2	26	STK26	Serine/threonine-protein kinase 26	yes	no	3	0.00053631	63.63				By matching	By matching
AHSPVQSGLPGMQNLK	________________	LPGMQNLKADPEELFT	M	A	H	L	K	A	1	0	1	0	0	2	0	2	1	0	2	1	1	0	2	2	0	0	0	1	0	0	16	0	1662.85	B4DR80;Q9Y6E0-2	B4DR80	2	17	STK24	Serine/threonine-protein kinase 24;Serine/threonine-protein kinase 24 36 kDa subunit;Serine/threonine-protein kinase 24 12 kDa subunit	yes	no	2	0.010892	64.945					By MS/MS
AHSSMVGVNLPQK	DAFGTAHRAHSSMVGV	VGVNLPQKAGGFLMKK	R	A	H	Q	K	A	1	0	1	0	0	1	0	1	1	0	1	1	1	0	1	2	0	0	0	2	0	0	13	0	1366.7	P00558;P00558-2	P00558	172	184	PGK1	Phosphoglycerate kinase 1	yes	no	2;3	0.00021849	130.56	By matching	By MS/MS	By MS/MS	By MS/MS	By MS/MS
AHTDFFEAFK	LREGEFEKAHTDFFEA	TDFFEAFK________	K	A	H	F	K	-	2	0	0	1	0	0	1	0	1	0	0	1	0	3	0	0	1	0	0	0	0	0	10	0	1211.56	H0YKU5;B4DIH5;P61201;P61201-2	H0YKU5	254	263	COPS2	COP9 signalosome complex subunit 2	yes	no	3	0.021622	59.426
AHTDSLNTLVALHQLYQYTQK	THLAEISRAHTDSLNT	QLYQYTQKYYDEIINA	R	A	H	Q	K	Y	2	0	1	1	0	3	0	0	2	0	4	1	0	0	0	1	3	0	2	1	0	0	21	0	2443.25	O15031	O15031	1780	1800	PLXNB2	Plexin-B2	yes	yes	3	0.029905	41.41		By matching		By matching	By matching
AHTMTDDVTFWK	IEMKSKMKAHTMTDDV	TDDVTFWKWISLNTVA	K	A	H	W	K	W	1	0	0	2	0	0	0	0	1	0	0	1	1	1	0	0	3	1	0	1	0	0	12	0	1450.66	A0A087WVQ6;Q00610-2;Q00610;J3KSQ2	A0A087WVQ6	105	116	CLTC	Clathrin heavy chain;Clathrin heavy chain 1	yes	no	2	3.6686e-10	133.75	By MS/MS	By MS/MS	By MS/MS	By MS/MS	By MS/MS
AHVAHHPISDHEATLR	LQRADPPKAHVAHHPI	SDHEATLRCWALGFYP	K	A	H	L	R	C	3	1	0	1	0	0	1	0	4	1	1	0	0	0	1	1	1	0	0	1	0	0	16	0	1789.9	A0A0G2JNF2;D0EV57;A0A0G2JPA3;A0A0G2JH66;P30511;P30511-3	A0A0G2JNF2	187	202	HLA-F	HLA class I histocompatibility antigen, alpha chain F	yes	no	4	0.030264	54.094		By matching		By MS/MS	By MS/MS
AHVIVMAATNRPNSIDPALR	LMDGLKQRAHVIVMAA	NSIDPALRRFGRFDRE	R	A	H	L	R	R	4	2	2	1	0	0	0	0	1	2	1	0	1	0	2	1	1	0	0	2	0	0	20	1	2145.15	P55072	P55072	339	358	VCP	Transitional endoplasmic reticulum ATPase	yes	yes	3	0.051224	46.121		By matching	By matching	By MS/MS	By matching
AHVLAASVEQATENFLEK	KKRGRSKKAHVLAASV	ATENFLEKGDKIAKES	K	A	H	E	K	G	4	0	1	0	0	1	3	0	1	0	2	1	0	1	0	1	1	0	0	2	0	0	18	0	1956	P35221;P35221-2;G3XAM7;E5RIB1;E5RG03;E5RHV7;E5RGY6;E5RJL0;E5RIE0;E5RFM3	P35221	58	75	CTNNA1	Catenin alpha-1	yes	no	2;3	4.3447e-23	149.59	By matching	By matching	By matching	By MS/MS	By MS/MS
AIADTGANVVVTGGK	NLMDAQVKAIADTGAN	NVVVTGGKVADMALHY	K	A	I	G	K	V	3	0	1	1	0	0	0	3	0	1	0	1	0	0	0	0	2	0	0	3	0	0	15	0	1371.74	P50990-2;P50990;P50990-3;H7C4C8	P50990-2	263	277	CCT8	T-complex protein 1 subunit theta	yes	no	2	4.2854e-06	113.37				By MS/MS
AIAELGIYPAVDPLDSTSR	DATTVLSRAIAELGIY	DPLDSTSRIMDPNIVG	R	A	I	S	R	I	3	1	0	2	0	0	1	1	0	2	2	0	0	0	2	2	1	0	1	1	0	0	19	0	1987.03	P06576;H0YH81	P06576	388	406	ATP5B	ATP synthase subunit beta, mitochondrial;ATP synthase subunit beta	yes	no	2	8.3755e-25	156.08	By matching	By MS/MS	By MS/MS	By MS/MS	By MS/MS
AIAFLQQPR	YRKDVGFRAIAFLQQP	IAFLQQPRSLTYKESG	R	A	I	P	R	S	2	1	0	0	0	2	0	0	0	1	1	0	0	1	1	0	0	0	0	0	0	0	9	0	1042.59	P22102;P22102-2	P22102	425	433	GART	Trifunctional purine biosynthetic protein adenosine-3;Phosphoribosylamine--glycine ligase;Phosphoribosylformylglycinamidine cyclo-ligase;Phosphoribosylglycinamide formyltransferase	yes	no	2	0.0003178	117.16	By MS/MS	By matching		By MS/MS	By MS/MS
AIANECQANFISIK	CGKTLLAKAIANECQA	QANFISIKGPELLTMW	K	A	I	I	K	G	3	0	2	0	1	1	1	0	0	3	0	1	0	1	0	1	0	0	0	0	0	0	14	0	1577.79	P55072	P55072	530	543	VCP	Transitional endoplasmic reticulum ATPase	yes	yes	2	2.7441e-06	150.51	By MS/MS	By matching	By matching	By MS/MS	By MS/MS
AIAVLTSGGDAQGMNAAVR	AKTLGIGKAIAVLTSG	QGMNAAVRAVVRVGIF	K	A	I	V	R	A	5	1	1	1	0	1	0	3	0	1	1	0	1	0	0	1	1	0	0	2	0	0	19	0	1800.92	P08237;P08237-3;F8W1J8;F8VSF7;F8VW30;F8VSL1;F8VUB8;F8VTQ3;F8VYK8;F8VZI0;F8VX13;F8VNX2;F8VZQ1;F8VVE3;F8VP00;P08237-2	P08237	17	35	PFKM	ATP-dependent 6-phosphofructokinase, muscle type	yes	no	2	5.4977e-06	104.9				By MS/MS
AIAVTVQEMVTK	TTMVRTAKAIAVTVQE	TVQEMVTKSNTSPEEL	K	A	I	T	K	S	2	0	0	0	0	1	1	0	0	1	0	1	1	0	0	0	2	0	0	3	0	0	12	0	1288.71	Q9Y490	Q9Y490	1863	1874	TLN1	Talin-1	yes	yes	2	0.004609	79.23		By MS/MS	By matching	By MS/MS	By MS/MS
AIDLFTDAIK	LNDGELQKAIDLFTDA	DLFTDAIKLNPRLAIL	K	A	I	I	K	L	2	0	0	2	0	0	0	0	0	2	1	1	0	1	0	0	1	0	0	0	0	0	10	0	1105.6	H7C3I1;F6VDH7;Q3KNR6;A0A087X1H6;Q8IZP2;P50502;Q8NFI4	H7C3I1	46	55	ST13;ST13P4;ST13P5	Putative protein FAM10A4;Hsc70-interacting protein;Putative protein FAM10A5	yes	no	2	0.0045078	82.749	By MS/MS		By matching		By MS/MS
AIDTIYQTTDFSGIR	AQISSHVKAIDTIYQT	TTDFSGIRNISFMVKR	K	A	I	I	R	N	1	1	0	2	0	1	0	1	0	3	0	0	0	1	0	1	3	0	1	0	0	0	15	0	1699.84	O14672	O14672	252	266	ADAM10	Disintegrin and metalloproteinase domain-containing protein 10	yes	yes	2	5.6122e-100	225.63	By matching	By MS/MS	By matching	By MS/MS	By matching
AIDTTQLFSLPK	ALDLSGLRAIDTTQLF	TQLFSLPKDFWEQEVR	R	A	I	P	K	D	1	0	0	1	0	1	0	0	0	1	2	1	0	1	1	1	2	0	0	0	0	0	12	0	1332.73	Q16822;B4DW73;H0YML5	Q16822	589	600	PCK2	Phosphoenolpyruvate carboxykinase [GTP], mitochondrial	yes	no	2	8.6855e-48	174.77		By MS/MS		By MS/MS	By MS/MS
AIEALKEFNEDGALAVLQQFK	AHSDLDERAIEALKEF	LAVLQQFKDSDLSHVQ	R	A	I	F	K	D	4	0	1	1	0	2	3	1	0	1	3	2	0	2	0	0	0	0	0	1	0	0	21	1	2333.23	O60506-4;O60506-3;O60506-2;O60506;F6UXX1	O60506-4	61	81	SYNCRIP	Heterogeneous nuclear ribonucleoprotein Q	yes	no	3	3.9127e-06	100.77				By MS/MS	By MS/MS
AIEAVAISPWK	AAEELDMKAIEAVAIS	AVAISPWKTYQLVYFL	K	A	I	W	K	T	3	0	0	0	0	0	1	0	0	2	0	1	0	0	1	1	0	1	0	1	0	0	11	0	1183.66	Q9H4A4;A6NKB8	Q9H4A4	521	531	RNPEP	Aminopeptidase B	yes	no	2	0.017687	76.282				By matching
AIEDYINEFSVR	LKKQNLERAIEDYINE	YINEFSVRKCQPCQNG	R	A	I	V	R	K	1	1	1	1	0	0	2	0	0	2	0	0	0	1	0	1	0	0	1	1	0	0	12	0	1454.7	CON__Q3MHN2;P02748	CON__Q3MHN2	502	513	C9	Complement component C9;Complement component C9a;Complement component C9b	yes	no	2	2.1455e-06	120.09		By MS/MS	By MS/MS
AIEFLSAFK	VVMNLPAKAIEFLSAF	IEFLSAFKWLLDGQPC	K	A	I	F	K	W	2	0	0	0	0	0	1	0	0	1	1	1	0	2	0	1	0	0	0	0	0	0	9	0	1024.56	Q32P41	Q32P41	392	400	TRMT5	tRNA (guanine(37)-N1)-methyltransferase	yes	yes	2	0.0014316	104.2					By MS/MS
AIEINPDSAQPYK	AAIRDCDRAIEINPDS	PDSAQPYKWRGKAHRL	R	A	I	Y	K	W	2	0	1	1	0	1	1	0	0	2	0	1	0	0	2	1	0	0	1	0	0	0	13	0	1444.72	H7C3I1;F6VDH7;Q3KNR6;A0A087X1H6;Q8IZP2;P50502;Q8NFI4	H7C3I1	87	99	ST13;ST13P4;ST13P5	Putative protein FAM10A4;Hsc70-interacting protein;Putative protein FAM10A5	yes	no	2	0.0030341	99.283	By matching	By MS/MS	By matching
AIEIYTDMGR	EAINCLMRAIEIYTDM	EIYTDMGRFTIAAKHH	R	A	I	G	R	F	1	1	0	1	0	0	1	1	0	2	0	0	1	0	0	0	1	0	1	0	0	0	10	0	1167.56	M0R0Y2;P54920;M0R2M1;M0R027;M0R058;M0R0I4	M0R0Y2	68	77	NAPA	Alpha-soluble NSF attachment protein	yes	no	2	0.002652	85.862	By matching	By MS/MS	By matching		By matching
AIELFQR	RRKGDLDKAIELFQRV	KAIELFQRVLESTPNN	K	A	I	Q	R	V	1	1	0	0	0	1	1	0	0	1	1	0	0	1	0	0	0	0	0	0	0	0	7	0	875.486	O14879	O14879	260	266	IFIT3	Interferon-induced protein with tetratricopeptide repeats 3	yes	yes	2	0.016182	94.407				By MS/MS	By matching
AIELFSVGQGPAK	ERIQEIQKAIELFSVG	SVGQGPAKTMEEASKR	K	A	I	A	K	T	2	0	0	0	0	1	1	2	0	1	1	1	0	1	1	1	0	0	0	1	0	0	13	0	1315.71	P30419-2;P30419;K7EN82;B7Z8J4	P30419-2	15	27	NMT1	Glycylpeptide N-tetradecanoyltransferase 1	yes	no	2	0.0080767	84.479					By MS/MS
AIENIDTLTNLESLFLGK	ELGSNRIRAIENIDTL	LESLFLGKNKITKLQN	R	A	I	G	K	N	1	0	2	1	0	0	2	1	0	2	4	1	0	1	0	1	2	0	0	0	0	0	18	0	1990.06	C9JD73;H7C003;Q15435;B5MBZ8;C9J177;Q15435-3;Q15435-2;Q15435-5;Q15435-4	C9JD73	184	201	PPP1R7	Protein phosphatase 1 regulatory subunit 7	yes	no	2	1.9243e-55	219.95		By matching	By matching	By matching	By MS/MS
AIEQADLLQEEDESPR	TSKKSVLKAIEQADLL	QEEDESPR________	K	A	I	P	R	-	2	1	0	2	0	2	4	0	0	1	2	0	0	0	1	1	0	0	0	0	0	0	16	0	1841.86	H7C1E4;P61966	H7C1E4	176	191	AP1S1	AP-1 complex subunit sigma-1A	yes	no	2	2.1079e-22	173.25		By MS/MS	By MS/MS	By MS/MS
AIFLADGNVFTTGFSR	HEGARPMRAIFLADGN	VFTTGFSRMSERQLAL	R	A	I	S	R	M	2	1	1	1	0	0	0	2	0	1	1	0	0	3	0	1	2	0	0	1	0	0	16	0	1714.87	B4E3S0;Q9ULV4;Q9ULV4-2;Q9ULV4-3	B4E3S0	119	134	CORO1C	Coronin;Coronin-1C	yes	no	2	5.7106e-07	122.78	By matching	By MS/MS	By MS/MS	By MS/MS	By MS/MS
AIFMIPTNPPPTFR	YADIHPMRAIFMIPTN	TNPPPTFRKPELWSDD	R	A	I	F	R	K	1	1	1	0	0	0	0	0	0	2	0	0	1	2	4	0	2	0	0	0	0	0	14	0	1600.84	Q13188;Q13188-2;Q13043-2;Q13043;F5H5B4	Q13188	229	242	STK3;STK4	Serine/threonine-protein kinase 3;Serine/threonine-protein kinase 3 36kDa subunit;Serine/threonine-protein kinase 3 20kDa subunit;Serine/threonine-protein kinase 4;Serine/threonine-protein kinase 4 37kDa subunit;Serine/threonine-protein kinase 4 18kDa subunit	yes	no	2	0.028594	56.087				By MS/MS	By matching
AIFQTIQNR	VDEYQIFKAIFQTIQN	IFQTIQNRNPVWYQAL	K	A	I	N	R	N	1	1	1	0	0	2	0	0	0	2	0	0	0	1	0	0	1	0	0	0	0	0	9	0	1089.59	O95373	O95373	964	972	IPO7	Importin-7	yes	yes	2	0.025952	75.043	By MS/MS	By matching	By MS/MS	By matching
AIFSHAAGDNSTLLSFK	RNGRMRVKAIFSHAAG	NSTLLSFKEGDLITLL	K	A	I	F	K	E	3	0	1	1	0	0	0	1	1	1	2	1	0	2	0	3	1	0	0	0	0	0	17	0	1777.9	Q9UQB8-3;Q9UQB8-5;Q9UQB8-4;Q9UQB8-6;Q9UQB8-2;Q9UQB8;I3L4C2;B4DWA1;I3L3C6	Q9UQB8-3	381	397	BAIAP2	Brain-specific angiogenesis inhibitor 1-associated protein 2	yes	no	2	0.00091145	89.46				By matching	By matching
AIGAVPLIQGEYMIPCEK	DEVRELQKAIGAVPLI	EYMIPCEKVSTLPAIT	K	A	I	E	K	V	2	0	0	0	1	1	2	2	0	3	1	1	1	0	2	0	0	0	1	1	0	0	18	0	1988.01	P07339;H7C469;H7C1V0	P07339	314	331	CTSD	Cathepsin D;Cathepsin D light chain;Cathepsin D heavy chain	yes	no	2	2.5048e-16	143.64			By MS/MS	By MS/MS	By MS/MS
AIGGGLSSVGGGSSTIK	GFSSSSGRAIGGGLSS	GGGSSTIKYTTTSSSS	R	A	I	I	K	Y	1	0	0	0	0	0	0	6	0	2	1	1	0	0	0	4	1	0	0	1	0	0	17	0	1446.77	CON__P02538;P02538	CON__P02538	534	550	KRT6A	Keratin, type II cytoskeletal 6A	no	no	2	5.2853e-23	171.99	By MS/MS	By MS/MS	By matching	By MS/MS	By MS/MS
AIGPHDVLATLLNNLK	NTFGYIAKAIGPHDVL	ATLLNNLKVQERQNRV	K	A	I	L	K	V	2	0	2	1	0	0	0	1	1	1	4	1	0	0	1	0	1	0	0	1	0	0	16	0	1687.96	O75533;H7C341	O75533	1087	1102	SF3B1	Splicing factor 3B subunit 1	yes	no	3	0.01997	63.727					By MS/MS
AIGSASEGAQSSLQEVYHK	TFVQCDARAIGSASEG	SLQEVYHKSMTLKEAI	R	A	I	H	K	S	3	0	0	0	0	2	2	2	1	1	1	1	0	0	0	4	0	0	1	1	0	0	19	0	1960.95	P28066;P28066-2	P28066	169	187	PSMA5	Proteasome subunit alpha type-5	yes	no	2	1.7971e-73	206.67				By matching	By MS/MS
AIGVLTSGGDAQGMNAAVR	EHLSGAGKAIGVLTSG	QGMNAAVRAVVRMGIY	K	A	I	V	R	A	4	1	1	1	0	1	0	4	0	1	1	0	1	0	0	1	1	0	0	2	0	0	19	0	1786.9	Q01813;P17858	Q01813	26	44	PFKP;PFKL	ATP-dependent 6-phosphofructokinase, platelet type;ATP-dependent 6-phosphofructokinase, liver type	no	no	2;3	1.8127e-108	225.33		By MS/MS	By MS/MS	By MS/MS	By MS/MS
AIIASNIMYIVGQYPR	QKRGKDNKAIIASNIM	YIVGQYPRFLRAHWKF	K	A	I	P	R	F	2	1	1	0	0	1	0	1	0	4	0	0	1	0	1	1	0	0	2	1	0	0	16	0	1807.97	O14980	O14980	538	553	XPO1	Exportin-1	yes	yes	3	0.0089635	93.243	By matching	By matching	By matching	By matching	By MS/MS
AIIIFVPVPQLK	IEVGGGRKAIIIFVPV	FVPVPQLKSFQKIQVR	K	A	I	L	K	S	1	0	0	0	0	1	0	0	0	3	1	1	0	1	2	0	0	0	0	2	0	0	12	0	1336.85	P62081;B5MCP9	P62081	59	70	RPS7	40S ribosomal protein S7	yes	no	2	1.1475e-09	128.69		By matching	By matching	By MS/MS	By MS/MS
AIIKPQYVDQIPK	KILEDDLKAIIKPQYV	QYVDQIPKAAKGTVGS	K	A	I	P	K	A	1	0	0	1	0	2	0	0	0	3	0	2	0	0	2	0	0	0	1	1	0	0	13	1	1511.87	P61221;D6R9I9;D6RGF4;H0Y990	P61221	166	178	ABCE1	ATP-binding cassette sub-family E member 1	yes	no	3	0.007285	77.387
AIITALGVER	FGTAQSNKAIITALGV	ITALGVERRNRVLAGL	K	A	I	E	R	R	2	1	0	0	0	0	1	1	0	2	1	0	0	0	0	0	1	0	0	1	0	0	10	0	1041.62	Q92616	Q92616	1872	1881	GCN1L1	Translational activator GCN1	yes	yes	2	0.00047495	107.21		By matching		By MS/MS	By matching
AILVDLEPGTMDSVR	TGGKYVPRAILVDLEP	PGTMDSVRSGPFGQIF	R	A	I	V	R	S	1	1	0	2	0	0	1	1	0	1	2	0	1	0	1	1	1	0	0	2	0	0	15	0	1614.83	A0A0B4J269;Q5JP53;P07437;Q13509;G3V5W4;G3V2R8;G3V3R4;G3V2N6;Q13885;Q9BVA1	Q5JP53	45	59	TUBB3;TUBB;TUBB2A;TUBB2B	Tubulin beta chain;Tubulin beta-3 chain;Tubulin beta-2A chain;Tubulin beta-2B chain	no	no	2	1.202e-66	203.03	By MS/MS	By MS/MS	By MS/MS	By MS/MS	By MS/MS
AILVVFANK	LEEEELRKAILVVFAN	ILVVFANKQDMEQAMT	K	A	I	N	K	Q	2	0	1	0	0	0	0	0	0	1	1	1	0	1	0	0	0	0	0	2	0	0	9	0	973.596	B4DZG7;P40616-2;P40616;F8VYN9	B4DZG7	73	81	ARL1	ADP-ribosylation factor-like protein 1	yes	no	2	0.026038	58.981					By MS/MS
AIMAQLPQEQK	LIAGQSARAIMAQLPQ	AQLPQEQKAKIAEQVA	R	A	I	Q	K	A	2	0	0	0	0	3	1	0	0	1	1	1	1	0	1	0	0	0	0	0	0	0	11	0	1255.66	P35221;P35221-2;G3XAM7;P35221-3	P35221	671	681	CTNNA1	Catenin alpha-1	yes	no	2	0.00024455	107.45	By matching	By matching	By matching	By matching	By MS/MS
AIMTYVSSFYHAFSGAQK	GTARPDEKAIMTYVSS	HAFSGAQKAETAANRI	K	A	I	Q	K	A	3	0	0	0	0	1	0	1	1	1	0	1	1	2	0	3	1	0	2	1	0	0	18	0	2006.96	P12814;P12814-3;P12814-2;P12814-4;H9KV75;G3V2W4;G3V2N5;O43707	P12814	237	254	ACTN1;ACTN4	Alpha-actinin-1;Alpha-actinin-4	no	no	2;3	3.5583e-23	150.11		By matching	By matching	By MS/MS	By MS/MS
AINEAYKEDYHK	TRTNAEIRAINEAYKE	AYKEDYHKSLEDALSS	R	A	I	H	K	S	2	0	1	1	0	0	2	0	1	1	0	2	0	0	0	0	0	0	2	0	0	0	12	1	1479.7	P08133-2;P08133;E7EMC6;E5RK69	P08133-2	440	451	ANXA6	Annexin A6;Annexin	no	no	3	0.018282	78.692	By matching	By MS/MS	By matching	By matching
AINQGGLTSVAVR	YQVEYAFKAINQGGLT	GLTSVAVRGKDCAVIV	K	A	I	V	R	G	2	1	1	0	0	1	0	2	0	1	1	0	0	0	0	1	1	0	0	2	0	0	13	0	1284.71	G3V3U4;G3V3I1;G3V295;G3V5Z7;P60900-2;P60900	G3V3U4	31	43	PSMA6	Proteasome subunit alpha type;Proteasome subunit alpha type-6	yes	no	2	0.016108	65.234	By MS/MS
AINQIAAALFTIHK	NNIHCLAKAINQIAAA	AALFTIHKGSIEDRLK	K	A	I	H	K	G	4	0	1	0	0	1	0	0	1	3	1	1	0	1	0	0	1	0	0	0	0	0	14	0	1509.87	Q9Y2A7;Q9Y2A7-2	Q9Y2A7	1035	1048	NCKAP1	Nck-associated protein 1	yes	no	3	7.4037e-15	143.55				By MS/MS	By MS/MS
AIPDLTAPVAAVQAAVSNLVR	EEGEVDGKAIPDLTAP	AAVSNLVRVGKETVQT	K	A	I	V	R	V	6	1	1	1	0	1	0	0	0	1	2	0	0	0	2	1	1	0	0	4	0	0	21	0	2075.17	P18206-2;P18206;A0A096LPE1	P18206-2	36	56	VCL	Vinculin	yes	no	2;3	0.00096119	79.346					By MS/MS
AIQDAILEVLK	VHLDDPERAIQDAILE	DAILEVLKEGSGLFPD	R	A	I	L	K	E	2	0	0	1	0	1	1	0	0	2	2	1	0	0	0	0	0	0	0	1	0	0	11	0	1211.71	Q86Y56;H0Y650;E9PGY2;Q86Y56-3	Q86Y56	804	814	DNAAF5	Dynein assembly factor 5, axonemal	yes	no	2	0.0013273	96.113		By matching	By matching	By MS/MS	By MS/MS
AIQDGTIVLMGTYDDGATK	APFIEFLKAIQDGTIV	TYDDGATKLNDEARRL	K	A	I	T	K	L	2	0	0	3	0	1	0	3	0	2	1	1	1	0	0	0	3	0	1	1	0	0	19	0	1967.95	Q92520	Q92520	138	156	FAM3C	Protein FAM3C	yes	yes	2	5.221e-90	215.37				By MS/MS	By matching
AIQDMFPNMDQEVIR	RCSEEDLKAIQDMFPN	NMDQEVIRSVLEAQRG	K	A	I	I	R	S	1	1	1	2	0	2	1	0	0	2	0	0	2	1	1	0	0	0	0	1	0	0	15	0	1805.84	F2Z2Y8;Q9H0E2;E7EN89;Q9H0E2-2	F2Z2Y8	175	189	TOLLIP	Toll-interacting protein	yes	no	2	2.3338e-06	113.54		By MS/MS			By MS/MS
AIQLEYSEAR	LYYTGRIKAIQLEYSE	QLEYSEARRTMTNALR	K	A	I	A	R	R	2	1	0	0	0	1	2	0	0	1	1	0	0	0	0	1	0	0	1	0	0	0	10	0	1178.59	O43242;O43242-2	O43242	297	306	PSMD3	26S proteasome non-ATPase regulatory subunit 3	yes	no	2	0.015523	68.786		By MS/MS		By matching
AISHEHSPSDLEAHFVPLVK	DKAVESLRAISHEHSP	AHFVPLVKRLAGGDWF	R	A	I	V	K	R	2	0	0	1	0	0	2	0	3	1	2	1	0	1	2	3	0	0	0	2	0	0	20	0	2212.13	P30153;C9J9C1	P30153	114	133	PPP2R1A	Serine/threonine-protein phosphatase 2A 65 kDa regulatory subunit A alpha isoform	yes	no	3;4	0.035344	41.367				By matching	By MS/MS
AISSYFVSTMSSSIK	TAAQLILKAISSYFVS	STMSSSIKTVYFVLFD	K	A	I	I	K	T	1	0	0	0	0	0	0	0	0	2	0	1	1	1	0	6	1	0	1	1	0	0	15	0	1606.79	O75367-2;O75367-3;O75367;B4DJC3	O75367-2	330	344	H2AFY	Core histone macro-H2A.1;Histone H2A	yes	no	2	0.0078171	98.182				By MS/MS	By matching
AITEIYLTR	VKEKERTKAITEIYLT	ITEIYLTRLLSVKGTL	K	A	I	T	R	L	1	1	0	0	0	0	1	0	0	2	1	0	0	0	0	0	2	0	1	0	0	0	9	0	1078.6	O15031;A6QRG9	O15031	1616	1624	PLXNB2	Plexin-B2	yes	no	2	0.041709	78.264	By MS/MS	By matching		By matching	By matching
AITGASLADIMAK	RRAVKFQRAITGASLA	SLADIMAKRNQKPEVR	R	A	I	A	K	R	4	0	0	1	0	0	0	1	0	2	1	1	1	0	0	1	1	0	0	0	0	0	13	0	1260.67	C9JXB8;C9JNW5;P83731	C9JXB8	81	93	RPL24	60S ribosomal protein L24	yes	no	2	0.0037789	131.12		By MS/MS
AITGFDDPFSGK	QQIYAAEKAITGFDDP	FDDPFSGKTVSVSEAI	K	A	I	G	K	T	1	0	0	2	0	0	0	2	0	1	0	1	0	2	1	1	1	0	0	0	0	0	12	0	1253.59	P15924;P15924-3;P15924-2	P15924	2092	2103	DSP	Desmoplakin	yes	no	2	0.0030323	88.134	By matching			By MS/MS	By MS/MS
AITIAGIPQSIIECVK	MLPNSTERAITIAGIP	QSIIECVKQICVVMLE	R	A	I	V	K	Q	2	0	0	0	1	1	1	1	0	5	0	1	0	0	1	1	1	0	0	1	0	0	16	0	1711.95	Q15366-6;Q15366-3;Q15366;Q15366-2;F8VXH9;H3BRU6;F8VZX2;Q15366-7;Q15366-8;Q15366-4;Q15366-5;F8VRH0	Q15366-6	145	160	PCBP2	Poly(rC)-binding protein 2	yes	no	2	0.012902	64.64	By MS/MS			By matching	By matching
AITIANQTNCPLYITK	VEAEAVNRAITIANQT	NCPLYITKVMSKSSAE	R	A	I	T	K	V	2	0	2	0	1	1	0	0	0	3	1	1	0	0	1	0	3	0	1	0	0	0	16	0	1819.95	Q16555-2;Q16555	Q16555-2	203	218	DPYSL2	Dihydropyrimidinase-related protein 2	yes	no	2	5.6982e-145	249.98	By MS/MS	By MS/MS	By MS/MS	By MS/MS	By MS/MS
AITVFSPDGHLFQVEYAQEAVK	________________	EYAQEAVKKGSTAVGV	R	A	I	V	K	K	3	0	0	1	0	2	2	1	1	1	1	1	0	2	1	1	1	0	1	3	0	0	22	0	2448.23	O14818;Q8TAA3-2;Q8TAA3-5;Q8TAA3;O14818-4;F5GY34	O14818	6	27	PSMA7;PSMA8	Proteasome subunit alpha type-7;Proteasome subunit alpha type-7-like	yes	no	3	0.023327	42.172					By MS/MS
AIVAIENPADVSVISSR	EKLLLAARAIVAIENP	DVSVISSRNTGQRAVL	R	A	I	S	R	N	3	1	1	1	0	0	1	0	0	3	0	0	0	0	1	3	0	0	0	3	0	0	17	0	1739.94	C9J9K3;A0A0C4DG17;P08865;F8WD59	C9J9K3	64	80	RPSA	40S ribosomal protein SA	yes	no	2	2.5599e-85	212.11	By MS/MS	By MS/MS	By MS/MS	By MS/MS	By MS/MS
AIVEFLSNLAR	VEKGPDGKAIVEFLSN	EFLSNLARHTKAVNVV	K	A	I	A	R	H	2	1	1	0	0	0	1	0	0	1	2	0	0	1	0	1	0	0	0	1	0	0	11	0	1231.69	Q13112	Q13112	54	64	CHAF1B	Chromatin assembly factor 1 subunit B	yes	yes	2	0.0060667	79.659				By matching	By matching
AIVQQWLEYR	LGSTAEEKAIVQQWLE	VQQWLEYRVTQVDGHS	K	A	I	Y	R	V	1	1	0	0	0	2	1	0	0	1	1	0	0	0	0	0	0	1	1	1	0	0	10	0	1304.69	D6RBD7;C9J1V9;O43324-2;O43324;D6RCQ0;H0YAL7	D6RBD7	69	78	EEF1E1;EEF1E1-BLOC1S5	Eukaryotic translation elongation factor 1 epsilon-1	yes	no	2	0.00086698	111.06	By MS/MS	By matching	By matching	By MS/MS	By matching
AIVSILNYVIYK	GCTGKLQRAIVSILNY	ILNYVIYKNTHIKTVA	R	A	I	Y	K	N	1	0	1	0	0	0	0	0	0	3	1	1	0	0	0	1	0	0	2	2	0	0	12	0	1394.82	Q8IXQ6-3;Q8IXQ6-2;Q8IXQ6	Q8IXQ6-3	181	192	PARP9	Poly [ADP-ribose] polymerase 9	yes	no	2	4.3148e-40	182.16				By MS/MS	By MS/MS
AIVWGMQTR	TLFSRHTKAIVWGMQT	IVWGMQTRAVQGMLDF	K	A	I	T	R	A	1	1	0	0	0	1	0	1	0	1	0	0	1	0	0	0	1	1	0	1	0	0	9	0	1060.55	P53396-2;P53396;P53396-3	P53396-2	489	497	ACLY	ATP-citrate synthase	yes	no	2	0.016853	69.598				By matching	By MS/MS
AIWNVINWENVTER	NVRPDYLKAIWNVINW	NWENVTERYMACKK__	K	A	I	E	R	Y	1	1	3	0	0	0	2	0	0	2	0	0	0	0	0	0	1	2	0	2	0	0	14	0	1742.87	A0A0C4DG56;A0A0C4DFU1;A0A0C4DFU2;P04179-3;P04179-4;P04179-2;P04179	A0A0C4DG56	143	156	SOD2	Superoxide dismutase;Superoxide dismutase [Mn], mitochondrial	yes	no	2	0.0030548	112.84		By MS/MS
AIYDTPCIQAESEK	LSICKHYRAIYDTPCI	CIQAESEKWQQALKSV	R	A	I	E	K	W	2	0	0	1	1	1	2	0	0	2	0	1	0	0	1	1	1	0	1	0	0	0	14	0	1623.74	O00232;O00232-2	O00232	249	262	PSMD12	26S proteasome non-ATPase regulatory subunit 12	yes	no	2	4.6094e-06	112.02	By matching				By matching
AIYHDLEQSIR	LSNVAGYKAIYHDLEQ	HDLEQSIRAADAVEDL	K	A	I	I	R	A	1	1	0	1	0	1	1	0	1	2	1	0	0	0	0	1	0	0	1	0	0	0	11	0	1343.68	A0A0U1RR22;Q9UNF0-2;Q9UNF0	A0A0U1RR22	265	275	PACSIN2	Protein kinase C and casein kinase substrate in neurons protein 2	yes	no	2	0.03613	56.548	By matching	By matching
AKDPFAHLPK	QALAAEPKAKDPFAHL	DPFAHLPKSTFVLDEF	K	A	K	P	K	S	2	0	0	1	0	0	0	0	1	0	1	2	0	1	2	0	0	0	0	0	0	0	10	1	1122.62	P26641;P26641-2	P26641	276	285	EEF1G	Elongation factor 1-gamma	yes	no	3	0.033605	90.149
AKDVDEYKLK	YPPDKKVKAKDVDEYK	DVDEYKLKDHYLEFEK	K	A	K	L	K	D	1	0	0	2	0	0	1	0	0	0	1	3	0	0	0	0	0	0	1	1	0	0	10	2	1207.64	A0A087X1Z0;A0A087WXD8;B4DKF8;E5RJ29;Q9NYI0-3;Q9NYI0-2;Q9NYI0	A0A087X1Z0	182	191	PSD3	PH and SEC7 domain-containing protein 3	yes	no	1	8.3385e-10	137.9			By MS/MS
AKFEELNMDLFR	DFSETLTRAKFEELNM	ELNMDLFRSTMKPVQK	R	A	K	F	R	S	1	1	1	1	0	0	2	0	0	0	2	1	1	2	0	0	0	0	0	0	0	0	12	1	1511.74	P11021	P11021	325	336	HSPA5	78 kDa glucose-regulated protein	yes	yes	3	6.5462e-10	132.59	By matching		By matching	By matching	By MS/MS
AKFYPEDVAEELIQDITQK	NPLQFKFRAKFYPEDV	LIQDITQKLFFLQVKE	R	A	K	Q	K	L	2	0	0	2	0	2	3	0	0	2	1	2	0	1	1	0	1	0	1	1	0	0	19	1	2236.13	E7EQR4;P15311	E7EQR4	82	100	EZR	Ezrin	yes	no	3	0.0090296	63.337				By MS/MS
AKFYPEDVSEELIQDITQR	SPLLFKFRAKFYPEDV	LIQDITQRLFFLQVKE	R	A	K	Q	R	L	1	1	0	2	0	2	3	0	0	2	1	1	0	1	1	1	1	0	1	1	0	0	19	1	2280.13	P26038;V9GZ54	P26038	82	100	MSN	Moesin	yes	no	3	0.017821	56.121	By matching	By matching	By matching	By MS/MS	By MS/MS
AKGPLASQISGLYLPYK	PILSANIKAKGPLASQ	SGLYLPYKVLPVGDEV	K	A	K	Y	K	V	2	0	0	0	0	1	0	2	0	1	3	2	0	0	2	2	0	0	2	0	0	0	17	1	1805.01	P21589-2;P21589;Q96B60	P21589-2	146	162	NT5E	5-nucleotidase	yes	no	2;3	0.0028329	122.96	By matching	By matching	By matching	By matching	By MS/MS
AKKPEEESESSEEGSESEEEAPAGTR	GALPPAKRAKKPEEES	EEAPAGTRSQVKASEK	R	A	K	T	R	S	3	1	0	0	0	0	10	2	0	0	0	2	0	0	2	5	1	0	0	0	0	0	26	2	2778.2	J3KQ96;E7ETY2;Q13428-6;Q13428-7;Q13428;Q13428-3;Q13428-4;Q13428-5	J3KQ96	263	288	TCOF1	Treacle protein	yes	no	4	0.052267	35.359	By matching
AKLEEQAQQIR	KEQVAEVRAKLEEQAQ	EEQAQQIRLQAEAFQA	R	A	K	I	R	L	2	1	0	0	0	3	2	0	0	1	1	1	0	0	0	0	0	0	0	0	0	0	11	1	1312.71	P02649	P02649	259	269	APOE	Apolipoprotein E	yes	yes	2	0.02654	89.171		By MS/MS	By matching
AKLEQLFQDEVAK	ERFIEQEKAKLEQLFQ	LFQDEVAKAQQLREEQ	K	A	K	A	K	A	2	0	0	1	0	2	2	0	0	0	2	2	0	1	0	0	0	0	0	1	0	0	13	1	1517.81	Q15149-7;Q15149-8;Q15149-9;Q15149-5;Q15149-4;Q15149-6;Q15149-3;Q15149-2;Q15149;H0YDN1	Q15149-7	2482	2494	PLEC	Plectin	yes	no	2	1.134e-28	166.24		By matching	By matching	By MS/MS	By MS/MS
AKPEGALQNNDGLYDPDCDESGLFK	NGSKLGRRAKPEGALQ	CDESGLFKAKQCNGTS	R	A	K	F	K	A	2	0	2	4	1	1	2	3	0	0	3	2	0	1	2	1	0	0	1	0	0	0	25	1	2752.23	B5MCA4;P16422;C9JKY3	B5MCA4	110	134	EPCAM	Epithelial cell adhesion molecule	yes	no	3	1.6273e-08	104.23	By matching			By MS/MS	By MS/MS
AKSETVLTCATGR	VTLAAAKKAKSETVLT	VLTCATGRAHCVWLEC	K	A	K	G	R	A	2	1	0	0	1	0	1	1	0	0	1	1	0	0	0	1	3	0	0	1	0	0	13	1	1392.7	P26006;P26006-1	P26006	896	908	ITGA3	Integrin alpha-3;Integrin alpha-3 heavy chain;Integrin alpha-3 light chain	yes	no	2	1.4757e-08	128.57	By MS/MS	By matching	By matching		By matching
ALAAAGYDVEK	VSLAALKKALAAAGYD	AAGYDVEKNNSRIKLG	K	A	L	E	K	N	4	0	0	1	0	0	1	1	0	0	1	1	0	0	0	0	0	0	1	1	0	0	11	0	1106.56	P10412;P16402;P22492;Q02539;P16403	P16403	65	75	HIST1H1E;HIST1H1D;HIST1H1T;HIST1H1A;HIST1H1C	Histone H1.4;Histone H1.3;Histone H1t;Histone H1.1;Histone H1.2	no	no	1;2	2.2693e-05	118.71	By matching	By MS/MS	By matching	By MS/MS	By MS/MS
ALAAFLK	VNQQEFVRALAAFLKK	RALAAFLKKSGKLKVP	R	A	L	L	K	K	3	0	0	0	0	0	0	0	0	0	2	1	0	1	0	0	0	0	0	0	0	0	7	0	732.453	P39019;M0R2L9;M0QXK4;M0QYF7;M0R140	P39019	17	23	RPS19	40S ribosomal protein S19	yes	no	2	0.039019	74.832
ALAAGGVGSIVR	MLLQWHEKALAAGGVG	GGVGSIVRVLTARKTV	K	A	L	V	R	V	3	1	0	0	0	0	0	3	0	1	1	0	0	0	0	1	0	0	0	2	0	0	12	0	1069.62	O15511;O15511-2	O15511	132	143	ARPC5	Actin-related protein 2/3 complex subunit 5	yes	no	2	6.0342e-06	112.3	By MS/MS				By MS/MS
ALAAGGYDVEK	LSLAALKKALAAGGYD	AGGYDVEKNNSRIKLG	K	A	L	E	K	N	3	0	0	1	0	0	1	2	0	0	1	1	0	0	0	0	0	0	1	1	0	0	11	0	1092.55	P16401	P16401	68	78	HIST1H1B	Histone H1.5	yes	yes	1;2	9.6097e-06	117.53	By matching	By matching	By matching	By matching	By MS/MS
ALAAPAAEEK	AGAGPKRRALAAPAAE	AAPAAEEKEEAREKML	R	A	L	E	K	E	5	0	0	0	0	0	2	0	0	0	1	1	0	0	1	0	0	0	0	0	0	0	10	0	969.513	Q01650	Q01650	10	19	SLC7A5	Large neutral amino acids transporter small subunit 1	yes	yes	2	0.029046	60.436		By MS/MS	By matching	By matching	By matching
ALAAPAAEEKEEAR	AGAGPKRRALAAPAAE	AEEKEEAREKMLAAKS	R	A	L	A	R	E	6	1	0	0	0	0	4	0	0	0	1	1	0	0	1	0	0	0	0	0	0	0	14	1	1454.74	Q01650	Q01650	10	23	SLC7A5	Large neutral amino acids transporter small subunit 1	yes	yes	2	1.588e-08	128.36	By MS/MS	By MS/MS	By MS/MS	By MS/MS	By MS/MS
ALAAQNIVEDMEQR	DGNGGLYRALAAQNIV	IVEDMEQRGIWSIHVY	R	A	L	Q	R	G	3	1	1	1	0	2	2	0	0	1	1	0	1	0	0	0	0	0	0	1	0	0	14	0	1586.77	Q16222-2;Q16222-3;Q16222	Q16222-2	229	242	UAP1	UDP-N-acetylhexosamine pyrophosphorylase;UDP-N-acetylgalactosamine pyrophosphorylase;UDP-N-acetylglucosamine pyrophosphorylase	yes	no	2	1.8065e-21	156	By matching	By MS/MS	By MS/MS	By MS/MS	By MS/MS
ALADDDFLTVTGK	DMFEEALRALADDDFL	DFLTVTGKTVRLL___	R	A	L	G	K	T	2	0	0	3	0	0	0	1	0	0	2	1	0	1	0	0	2	0	0	1	0	0	13	0	1364.68	P33991	P33991	846	858	MCM4	DNA replication licensing factor MCM4	yes	yes	2	4.0091e-06	114.71				By MS/MS
ALADVATVLGR	NFVTDTAKALADVATV	DVATVLGRALYELAGG	K	A	L	G	R	A	3	1	0	1	0	0	0	1	0	0	2	0	0	0	0	0	1	0	0	2	0	0	11	0	1084.62	Q92542-2;Q92542;H0Y6T7	Q92542-2	466	476	NCSTN	Nicastrin	yes	no	2	0.013672	89.08		By matching		By MS/MS	By MS/MS
ALAEEWSCPFMETSAK	EVSYGEGKALAEEWSC	PFMETSAKNKASVDEL	K	A	L	A	K	N	3	0	0	0	1	0	3	0	0	0	1	1	1	1	1	2	1	1	0	0	0	0	16	0	1855.81	P61225	P61225	133	148	RAP2B	Ras-related protein Rap-2b	yes	yes	2	1.4217e-31	171.26	By MS/MS	By MS/MS	By MS/MS	By MS/MS	By MS/MS
ALAELFGLLVK	SASSRLGRALAELFGL	ELFGLLVKLCVGSPVR	R	A	L	V	K	L	2	0	0	0	0	0	1	1	0	0	4	1	0	1	0	0	0	0	0	1	0	0	11	0	1172.72	Q7Z6Z7-2;Q7Z6Z7-3;Q7Z6Z7	Q7Z6Z7-2	1062	1072	HUWE1	E3 ubiquitin-protein ligase HUWE1	yes	no	2	0.0053169	79.489	By matching		By matching	By MS/MS	By matching
ALAESWNAAFLESSAK	VISYEEGKALAESWNA	AFLESSAKENQTAVDV	K	A	L	A	K	E	5	0	1	0	0	0	2	0	0	0	2	1	0	1	0	3	0	1	0	0	0	0	16	0	1693.83	Q15382;C9J931	Q15382	136	151	RHEB	GTP-binding protein Rheb	yes	no	2	0.013622	63.727		By matching	By matching	By matching	By MS/MS
ALAGVTYAAK	AMGKNYEKALAGVTYA	AGVTYAAKGYFDALVK	K	A	L	A	K	G	4	0	0	0	0	0	0	1	0	0	1	1	0	0	0	0	1	0	1	1	0	0	10	0	963.539	Q9UQB8-3;Q9UQB8-5;Q9UQB8-4;Q9UQB8-6;Q9UQB8-2;Q9UQB8;I3L4C2;I3L327;I3L3C5;I3L0M4;I3L3J7	Q9UQB8-3	41	50	BAIAP2	Brain-specific angiogenesis inhibitor 1-associated protein 2	yes	no	2	0.052527	57.859				By MS/MS
ALANSLACQGK	AQEEYVKRALANSLAC	NSLACQGKYTPSGQAG	R	A	L	G	K	Y	3	0	1	0	1	1	0	1	0	0	2	1	0	0	0	1	0	0	0	0	0	0	11	0	1131.57	J3KPS3;P04075;P04075-2;H3BR68	J3KPS3	336	346	ALDOA	Fructose-bisphosphate aldolase;Fructose-bisphosphate aldolase A	yes	no	2	0.0019678	92.239	By matching	By MS/MS		By matching	By matching
ALAQLSLSR	LPSLAESRALAQLSLS	LAQLSLSRLSPEHRRL	R	A	L	S	R	L	2	1	0	0	0	1	0	0	0	0	3	0	0	0	0	2	0	0	0	0	0	0	9	0	957.561	Q6XQN6-3;Q6XQN6;G5E977;Q6XQN6-2;A0A087WUT5	Q6XQN6-3	482	490	NAPRT	Nicotinate phosphoribosyltransferase	yes	no	2	0.00028012	123.21				By MS/MS
ALASQLQDSLK	EGESPQARALASQLQD	SQLQDSLKDLKARMQE	R	A	L	L	K	D	2	0	0	1	0	2	0	0	0	0	3	1	0	0	0	2	0	0	0	0	0	0	11	0	1172.64	P18206-2;P18206;Q5JQ13	P18206-2	571	581	VCL	Vinculin	yes	no	2	0.038468	55.721
ALAVGGLGSIIR	VLLQWHEKALAVGGLG	GGLGSIIRVLTARKTV	K	A	L	I	R	V	2	1	0	0	0	0	0	3	0	2	2	0	0	0	0	1	0	0	0	1	0	0	12	0	1125.69	Q9BPX5	Q9BPX5	134	145	ARPC5L	Actin-related protein 2/3 complex subunit 5-like protein	yes	yes	2	0.036961	79.489	By matching	By matching	By matching	By MS/MS	By MS/MS
ALAVHLLDLGLR	SDPAEGCRALAVHLLD	HLLDLGLRRAARPRDA	R	A	L	L	R	R	2	1	0	1	0	0	0	1	1	0	5	0	0	0	0	0	0	0	0	1	0	0	12	0	1289.78	Q86Y56;Q86Y56-2	Q86Y56	94	105	DNAAF5	Dynein assembly factor 5, axonemal	yes	no	3	0.043325	48.188			By matching		By matching
ALCGFTEAAAQAAYLVGVSDPNSQAGQQGLVEPTQFAR	DAISTASKALCGFTEA	VEPTQFARANQAIQMA	K	A	L	A	R	A	8	1	1	1	1	5	2	4	0	0	3	0	0	2	2	2	2	0	1	3	0	0	38	0	3921.9	Q9Y490	Q9Y490	1432	1469	TLN1	Talin-1	yes	yes	4	0.0010615	38.988	By matching				By MS/MS
ALDCSEVTVR	PAFFEHLRALDCSEVT	DCSEVTVRALPEGSLA	R	A	L	V	R	A	1	1	0	1	1	0	1	0	0	0	1	0	0	0	0	1	1	0	0	2	0	0	10	0	1148.55	Q6XQN6-3;Q6XQN6;G5E977;Q6XQN6-2;C9J8U2;H0YF31	Q6XQN6-3	98	107	NAPRT	Nicotinate phosphoribosyltransferase	yes	no	2	0.017755	66.962
ALDDMISTLK	VVISAYRKALDDMIST	DDMISTLKKISIPVDI	K	A	L	L	K	K	1	0	0	2	0	0	0	0	0	1	2	1	1	0	0	1	1	0	0	0	0	0	10	0	1105.57	P49368;B4DUR8;P49368-2;E9PRC8;Q5SZX6;E9PM09;Q5SZX9;E9PQ35;Q5SZW8	P49368	129	138	CCT3	T-complex protein 1 subunit gamma	yes	no	2	0.019136	81.525	By matching	By MS/MS	By matching	By matching	By MS/MS
ALDEGDIALLK	EKDDKPIRALDEGDIA	EGDIALLKTYGQSTYS	R	A	L	L	K	T	2	0	0	2	0	0	1	1	0	1	3	1	0	0	0	0	0	0	0	0	0	0	11	0	1156.63	P35998;C9JLS9	P35998	24	34	PSMC2	26S protease regulatory subunit 7	yes	no	2	0.018389	63.426	By MS/MS	By matching	By matching
ALDELFEAIEQK	QASISAFRALDELFEA	LFEAIEQKQRELADYL	R	A	L	Q	K	Q	2	0	0	1	0	1	3	0	0	1	2	1	0	1	0	0	0	0	0	0	0	0	12	0	1404.71	A0A0A0MQU1;Q27J81-2;Q27J81	A0A0A0MQU1	346	357	INF2	Inverted formin-2	yes	no	2	0.0020193	106.16
ALDGAFTEENR	ANLVKTIKALDGAFTE	GAFTEENRAQCRAATA	K	A	L	N	R	A	2	1	1	1	0	0	2	1	0	0	1	0	0	1	0	0	1	0	0	0	0	0	11	0	1221.56	Q9Y490	Q9Y490	1545	1555	TLN1	Talin-1	yes	yes	1;2	0.0035522	147.4	By MS/MS	By MS/MS	By MS/MS
ALDGPEQMELEEGK	________________	QMELEEGKAGSGLRQY	M	A	L	G	K	A	1	0	0	1	0	1	4	2	0	0	2	1	1	0	1	0	0	0	0	0	0	0	14	0	1544.7	P62195;J3QQM1;J3QSE0;J3KTQ9	P62195	2	15	PSMC5	26S protease regulatory subunit 8	yes	no	2	1.4508e-31	173.72		By MS/MS	By MS/MS	By MS/MS	By MS/MS
ALDIAENEMPGLMR	GLAAWGRKALDIAENE	NEMPGLMRMRERYSAS	K	A	L	M	R	M	2	1	1	1	0	0	2	1	0	1	2	0	2	0	1	0	0	0	0	0	0	0	14	0	1558.75	P23526	P23526	21	34	AHCY	Adenosylhomocysteinase	yes	yes	2	1.7079e-22	160.72		By MS/MS	By matching	By MS/MS	By MS/MS
ALDLESLSLLGFVYK	VLRKLRRKALDLESLS	SLLGFVYKLEGNMNEA	K	A	L	Y	K	L	1	0	0	1	0	0	1	1	0	0	5	1	0	1	0	2	0	0	1	1	0	0	15	0	1666.92	P09914-2;P09914	P09914-2	403	417	IFIT1	Interferon-induced protein with tetratricopeptide repeats 1	yes	no	2	4.0542e-15	145.91				By MS/MS	By matching
ALDQFVNFSEQK	KYSHVNKKALDQFVNF	FVNFSEQKEKLIKRQE	K	A	L	Q	K	E	1	0	1	1	0	2	1	0	0	0	1	1	0	2	0	1	0	0	0	1	0	0	12	0	1424.69	Q9UQE7	Q9UQE7	986	997	SMC3	Structural maintenance of chromosomes protein 3	yes	yes	2	4.8242e-06	114.72				By MS/MS	By MS/MS
ALDTMNFDVIK	QQPADAERALDTMNFD	TMNFDVIKGKPVRIMW	R	A	L	I	K	G	1	0	1	2	0	0	0	0	0	1	1	1	1	1	0	0	1	0	0	1	0	0	11	0	1265.63	A0A087WTT1;P11940-2;P11940;E7EQV3;E7ERJ7;H0YBN4;E5RJB9;E5RGH3;E5RH24;B1ANR1;H0YEQ8;B1ANR0;Q13310-2;Q13310;Q13310-3	A0A087WTT1	43	53	PABPC1;PABPC4	Polyadenylate-binding protein;Polyadenylate-binding protein 1;Polyadenylate-binding protein 4	no	no	2	1.4694e-07	142.98	By MS/MS	By MS/MS	By matching	By matching	By MS/MS
ALDYEQLQSVK	EGILKVVKALDYEQLQ	YEQLQSVKLSIAVKNK	K	A	L	V	K	L	1	0	0	1	0	2	1	0	0	0	2	1	0	0	0	1	0	0	1	1	0	0	11	0	1292.66	P32926	P32926	334	344	DSG3	Desmoglein-3	yes	yes	2	9.6573e-14	147.3		By MS/MS		By matching	By MS/MS
ALDYYMLR	GIWLEAGKALDYYMLR	ALDYYMLRNGDTMEYR	K	A	L	L	R	N	1	1	0	1	0	0	0	0	0	0	2	0	1	0	0	0	0	0	2	0	0	0	8	0	1043.51	Q9Y490	Q9Y490	67	74	TLN1	Talin-1	yes	yes	2	0.0048095	98.523	By MS/MS	By MS/MS	By MS/MS	By MS/MS	By MS/MS
ALEAFDLDPAQWGVNVQPYSGSPANLAVYTALLQPHDR	IELLCQRRALEAFDLD	ALLQPHDRIMGLDLPD	R	A	L	D	R	I	6	1	2	3	0	3	1	2	1	0	5	0	0	1	4	2	1	1	2	3	0	0	38	0	4123.04	P34897-3;P34897;P34897-2;G3V5L0;G3V540;G3V4W5;G3V2W0;G3V241;G3V3Y8;G3V4T0;G3V4X0;G3V2E4	P34897-3	102	139	SHMT2	Serine hydroxymethyltransferase, mitochondrial	yes	no	3	3.1224e-07	60.194
ALEATTEHIR	DEATKGTRALEATTEH	EATTEHIRQELAVFCS	R	A	L	I	R	Q	2	1	0	0	0	0	2	0	1	1	1	0	0	0	0	0	2	0	0	0	0	0	10	0	1139.59	Q9Y490	Q9Y490	2145	2154	TLN1	Talin-1	yes	yes	2;3	5.4484e-11	123.21	By matching	By MS/MS	By MS/MS	By MS/MS	By MS/MS
ALEDFLASLR	QRSEDTLKALEDFLAS	EDFLASLRTAKLSAEP	K	A	L	L	R	T	2	1	0	1	0	0	1	0	0	0	3	0	0	1	0	1	0	0	0	0	0	0	10	0	1133.61	G3V5X4;A0A0A0MRE3;Q8WXH0;Q8WXH0-2	G3V5X4	1324	1333	SYNE2	Nesprin-2	yes	no	2	0.0024675	87.258					By matching
ALEDMFDALEGK	EFLQCVEKALEDMFDA	MFDALEGKSIKS____	K	A	L	G	K	S	2	0	0	2	0	0	2	1	0	0	2	1	1	1	0	0	0	0	0	0	0	0	12	0	1337.62	P23786	P23786	643	654	CPT2	Carnitine O-palmitoyltransferase 2, mitochondrial	yes	yes	2	3.4278e-06	117.52
ALEEAMEQK	TKALSLARALEEAMEQ	LEEAMEQKAELERLNK	R	A	L	Q	K	A	2	0	0	0	0	1	3	0	0	0	1	1	1	0	0	0	0	0	0	0	0	0	9	0	1047.49	P35579;P35579-2	P35579	1484	1492	MYH9	Myosin-9	yes	no	2	0.0042523	85.161		By matching
ALEEANADLEVK	ASYLDKVRALEEANAD	ANADLEVKIRDWYQRQ	R	A	L	V	K	I	3	0	1	1	0	0	3	0	0	0	2	1	0	0	0	0	0	0	0	1	0	0	12	0	1300.65	CON__P02533;P02533;CON__P08779;P08779;K7ERE3;CON__ENSEMBL:ENSP00000377550;P13646-3;P13646;CON__P13646-1;P13646-2;K7EMD9	CON__P02533	135	146	KRT14;KRT16;KRT13	Keratin, type I cytoskeletal 14;Keratin, type I cytoskeletal 16;Keratin, type I cytoskeletal 13	no	no	2	0.00067135	152.67	By MS/MS	By MS/MS	By MS/MS	By MS/MS	By MS/MS
ALEEANTELEVK	ASYLDKVRALEEANTE	ANTELEVKIRDWYQRQ	R	A	L	V	K	I	2	0	1	0	0	0	4	0	0	0	2	1	0	0	0	0	1	0	0	1	0	0	12	0	1344.68	CON__Q04695;Q04695;CON__Q9QWL7;K7EPJ9	CON__Q04695	104	115	KRT17	Keratin, type I cytoskeletal 17	yes	no	2	1.8978e-15	147.28	By MS/MS	By matching	By matching	By MS/MS	By matching
ALEEPAVDMLHTVTDMVR	TIVKQQIKALEEPAVD	HTVTDMVRLAFTDVSI	K	A	L	V	R	L	2	1	0	2	0	0	2	0	1	0	2	0	2	0	1	0	2	0	0	3	0	0	18	0	2025.99	P20591;F8W8T1	P20591	464	481	MX1	Interferon-induced GTP-binding protein Mx1;Interferon-induced GTP-binding protein Mx1, N-terminally processed	yes	no	2;3	0.0014394	77.894					By MS/MS
ALEEPGPAADPTAFQGPWAR	RALEALRRALEEPGPA	AFQGPWARLLLPRLLR	R	A	L	A	R	L	5	1	0	1	0	1	2	2	0	0	1	0	0	1	4	0	1	1	0	0	0	0	20	0	2080	Q86Y56;Q86Y56-2	Q86Y56	56	75	DNAAF5	Dynein assembly factor 5, axonemal	yes	no	2	0.0017426	76.358		By matching	By matching
ALEESNYELEGK	ASYLDKVRALEESNYE	SNYELEGKIKEWYEKH	R	A	L	G	K	I	1	0	1	0	0	0	4	1	0	0	2	1	0	0	0	1	0	0	1	0	0	0	12	0	1380.64	CON__P13645;P13645;CON__P02535-1	CON__P13645	166	177	KRT10	Keratin, type I cytoskeletal 10	yes	no	1;2	1.1613e-51	192.44	By MS/MS	By MS/MS	By MS/MS	By MS/MS	By MS/MS
ALEHAFQLEHIMDLTR	TSNGLVTKALEHAFQL	EHIMDLTRLRCLGSLF	K	A	L	T	R	L	2	1	0	1	0	1	2	0	2	1	3	0	1	1	0	0	1	0	0	0	0	0	16	0	1922.97	Q14204	Q14204	2436	2451	DYNC1H1	Cytoplasmic dynein 1 heavy chain 1	yes	yes	3	0.013369	54.811		By matching		By matching	By matching
ALEHFTDLYDIK	EKAGLLQRALEHFTDL	FTDLYDIKRAVVHTHL	R	A	L	I	K	R	1	0	0	2	0	0	1	0	1	1	2	1	0	1	0	0	1	0	1	0	0	0	12	0	1463.73	A0A087WVQ6;Q00610-2;Q00610	A0A087WVQ6	630	641	CLTC	Clathrin heavy chain;Clathrin heavy chain 1	yes	no	2;3	2.4258e-06	121.68	By MS/MS	By MS/MS	By matching	By MS/MS	By MS/MS
ALEHFTDLYDIKR	EKAGLLQRALEHFTDL	TDLYDIKRAVVHTHLL	R	A	L	K	R	A	1	1	0	2	0	0	1	0	1	1	2	1	0	1	0	0	1	0	1	0	0	0	13	1	1619.83	A0A087WVQ6;Q00610-2;Q00610	A0A087WVQ6	630	642	CLTC	Clathrin heavy chain;Clathrin heavy chain 1	yes	no	3;4	0.00034886	125.03	By MS/MS	By matching	By MS/MS	By MS/MS	By MS/MS
ALEIADFSGNPLSR	PESIKFCKALEIADFS	FSGNPLSRLPDGFTQL	K	A	L	S	R	L	2	1	1	1	0	0	1	1	0	1	2	0	0	1	1	2	0	0	0	0	0	0	14	0	1488.76	A0A0G2JNZ2;A0A0G2JPP5;Q14160;Q14160-3;A0A0G2JMS7;Q14160-2	A0A0G2JNZ2	106	119	SCRIB	Protein scribble homolog	yes	no	2	0.051879	49.356					By MS/MS
ALEIIPR	LLIGAYAKALEIIPRQ	KALEIIPRQLCDNAGF	K	A	L	P	R	Q	1	1	0	0	0	0	1	0	0	2	1	0	0	0	1	0	0	0	0	0	0	0	7	0	810.496	Q99832;Q99832-3;Q99832-4;Q99832-2	Q99832	441	447	CCT7	T-complex protein 1 subunit eta	yes	no	2	0.010322	104.11	By matching	By matching	By MS/MS	By matching	By MS/MS
ALELDSNLYR	QACVLMIKALELDSNL	ELDSNLYRIGQSKVFF	K	A	L	Y	R	I	1	1	1	1	0	0	1	0	0	0	3	0	0	0	0	1	0	0	1	0	0	0	10	0	1192.61	P35579;P35579-2	P35579	746	755	MYH9	Myosin-9	yes	no	1;2	3.5134e-15	150.36	By MS/MS	By MS/MS	By MS/MS	By MS/MS	By MS/MS
ALELEQER	ELEEQTRRALELEQER	ALELEQERKRAQSEAE	R	A	L	E	R	K	1	1	0	0	0	1	3	0	0	0	2	0	0	0	0	0	0	0	0	0	0	0	8	0	986.503	P26038	P26038	372	379	MSN	Moesin	yes	yes	2	0.021942	76.679	By matching	By MS/MS	By matching
ALELTGLK	ESAEDLEKALELTGLK	ALELTGLKVFGNEIKL	K	A	L	L	K	V	1	0	0	0	0	0	1	1	0	0	3	1	0	0	0	0	1	0	0	0	0	0	8	0	843.507	P19338	P19338	363	370	NCL	Nucleolin	yes	yes	2	0.041506	64.207	By matching		By matching	By MS/MS	By matching
ALEPQGLLLYNGNAR	LRLALEFRALEPQGLL	LLYNGNARGKDFLALA	R	A	L	A	R	G	2	1	2	0	0	1	1	2	0	0	4	0	0	0	1	0	0	0	1	0	0	0	15	0	1627.87	O00468-6;O00468-3;O00468-7;O00468-5;O00468-4;O00468;A0A087X208;O00468-2	O00468-6	1402	1416	AGRN	Agrin;Agrin N-terminal 110 kDa subunit;Agrin C-terminal 110 kDa subunit;Agrin C-terminal 90 kDa fragment;Agrin C-terminal 22 kDa fragment	yes	no	2	0.0016466	88.803				By MS/MS	By matching
ALEPTGQSGEAVK	SKLEALQKALEPTGQS	GQSGEAVKELYSQLGE	K	A	L	V	K	E	2	0	0	0	0	1	2	2	0	0	1	1	0	0	1	1	1	0	0	1	0	0	13	0	1285.65	A0A0X1KG71;Q8WX92	A0A0X1KG71	574	586	NELFB	Negative elongation factor B	yes	no	2	0.035261	55.98		By matching	By matching	By matching
ALEQFATVVEAK	RSGELAVRALEQFATV	FATVVEAKLIKHKKGI	R	A	L	A	K	L	3	0	0	0	0	1	2	0	0	0	1	1	0	1	0	0	1	0	0	2	0	0	12	0	1304.7	P49748-2;P49748;P49748-3;G3V1M7;J3QRJ8;K7EMF8	P49748-2	517	528	ACADVL	Very long-chain specific acyl-CoA dehydrogenase, mitochondrial	yes	no	2	5.2804e-10	133.05	By matching	By MS/MS	By MS/MS	By MS/MS	By matching
ALEQQVEEMK	HELEKSKRALEQQVEE	EQQVEEMKTQLEELED	R	A	L	M	K	T	1	0	0	0	0	2	3	0	0	0	1	1	1	0	0	0	0	0	0	1	0	0	10	0	1203.58	P35579;P35579-2	P35579	1529	1538	MYH9	Myosin-9	yes	no	2	0.0030579	84.817					By MS/MS
ALESDMAPVLIMATNR	ESFSFLNRALESDMAP	VLIMATNRGITRIRGT	R	A	L	N	R	G	3	1	1	1	0	0	1	0	0	1	2	0	2	0	1	1	1	0	0	1	0	0	16	0	1730.87	Q9Y230;Q9Y230-2;M0R0Y3	Q9Y230	315	330	RUVBL2	RuvB-like 2	yes	no	2	1.1862e-42	184.96		By MS/MS	By MS/MS	By MS/MS	By MS/MS
ALESPERPFLAILGGAK	KELNYFAKALESPERP	LAILGGAKVADKIQLI	K	A	L	A	K	V	3	1	0	0	0	0	2	2	0	1	3	1	0	1	2	1	0	0	0	0	0	0	17	1	1767.99	P00558;P00558-2	P00558	200	216	PGK1	Phosphoglycerate kinase 1	yes	no	3	2.0871e-06	122.1	By matching	By MS/MS	By matching	By MS/MS	By MS/MS
ALESSIAPIVIFASNR	ECFTYLHRALESSIAP	IVIFASNRGNCVIRGT	R	A	L	N	R	G	3	1	1	0	0	0	1	0	0	3	1	0	0	1	1	3	0	0	0	1	0	0	16	0	1686.93	Q9Y265;Q9Y265-2;E7ETR0;H7C4G5;J3QLR1;H7C4I3	Q9Y265	318	333	RUVBL1	RuvB-like 1	yes	no	2;3	0.00066128	148.85	By MS/MS	By matching	By MS/MS	By MS/MS	By MS/MS
ALETLTGALFQRPPLIAAVK	EGGTQLSRALETLTGA	PPLIAAVKRQLRVRTI	R	A	L	V	K	R	4	1	0	0	0	1	1	1	0	1	4	1	0	1	2	0	2	0	0	1	0	0	20	1	2108.24	O60832;H7C0M1;C9IYT0;O60832-2;H7BZF2	O60832	172	191	DKC1	H/ACA ribonucleoprotein complex subunit 4	yes	no	3	0.0020799	75.143			By matching	By MS/MS	By matching
ALEYTIYNQELNETR	QKWDKMRRALEYTIYN	NQELNETRAKLDELSA	R	A	L	T	R	A	1	1	2	0	0	1	3	0	0	1	2	0	0	0	0	0	2	0	2	0	0	0	15	0	1855.9	Q9UQE7	Q9UQE7	222	236	SMC3	Structural maintenance of chromosomes protein 3	yes	yes	2	6.4721e-30	162.48				By MS/MS
ALFEEVPELLTEAEK	DEDLIKWKALFEEVPE	ELLTEAEKKEWVEKLT	K	A	L	E	K	K	2	0	0	0	0	0	5	0	0	0	3	1	0	1	1	0	1	0	0	1	0	0	15	0	1716.88	P31939;P31939-2;H7C1S2	P31939	510	524	ATIC	Bifunctional purine biosynthesis protein PURH;Phosphoribosylaminoimidazolecarboxamide formyltransferase;IMP cyclohydrolase	yes	no	2;3	7.9636e-07	122.34		By matching		By MS/MS	By MS/MS
ALFEEVPELLTEAEKK	DEDLIKWKALFEEVPE	LLTEAEKKEWVEKLTE	K	A	L	K	K	E	2	0	0	0	0	0	5	0	0	0	3	2	0	1	1	0	1	0	0	1	0	0	16	1	1844.98	P31939;P31939-2;H7C1S2	P31939	510	525	ATIC	Bifunctional purine biosynthesis protein PURH;Phosphoribosylaminoimidazolecarboxamide formyltransferase;IMP cyclohydrolase	yes	no	2;3	0.0087719	103.21	By matching	By matching	By matching	By matching	By MS/MS
ALFGLQK	ITASSTHRALFGLQKW	RALFGLQKWYPYYARL	R	A	L	Q	K	W	1	0	0	0	0	1	0	1	0	0	2	1	0	1	0	0	0	0	0	0	0	0	7	0	775.459	O43854-2;O43854	O43854-2	172	178	EDIL3	EGF-like repeat and discoidin I-like domain-containing protein 3	yes	no	2	0.027687	83.229	By MS/MS	By matching	By matching	By matching	By matching
ALFLETEQLK	SKPEIVSKALFLETEQ	FLETEQLKKLGDCISE	K	A	L	L	K	K	1	0	0	0	0	1	2	0	0	0	3	1	0	1	0	0	1	0	0	0	0	0	10	0	1190.65	Q13740-2;Q13740;F5GXJ9	Q13740-2	143	152	ALCAM	CD166 antigen	yes	no	2	0.00091283	101.46	By matching			By MS/MS	By matching
ALFLIPR	LCDMHPMRALFLIPRN	RALFLIPRNPPPRLKS	R	A	L	P	R	N	1	1	0	0	0	0	0	0	0	1	2	0	0	1	1	0	0	0	0	0	0	0	7	0	828.522	Q8N4C8-5;Q8N4C8-2;Q8N4C8-3;Q8N4C8-4;Q8N4C8;C9J338;Q9UKE5-8;Q9UKE5-5;Q9UKE5-7;Q9UKE5-3;Q9UKE5-6;Q9UKE5-2;Q9UKE5-4;Q9UKE5;I3L2I2;E7ENQ1;G3XAA2;H7C360;G5E948;E7EN19;E7ESS2;A0A0D9SEY1;O95819-4;O95819-2;O95819;O95819-5;O95819-3	Q8N4C8-5	241	247	MINK1;TNIK;MAP4K4	Misshapen-like kinase 1;TRAF2 and NCK-interacting protein kinase;Mitogen-activated protein kinase kinase kinase kinase 4	no	no	2	0.050899	69.39
ALFLYSR	KQKGAIRRALFLYSRS	RALFLYSRSPSHSKNM	R	A	L	S	R	S	1	1	0	0	0	0	0	0	0	0	2	0	0	1	0	1	0	0	1	0	0	0	7	0	868.481	P06756-3;P06756-2;P06756	P06756-3	495	501	ITGAV	Integrin alpha-V;Integrin alpha-V heavy chain;Integrin alpha-V light chain	yes	no	2	0.039877	74.439	By matching	By MS/MS	By matching	By matching	By matching
ALFLYTSHLR	DEESRICKALFLYTSH	FLYTSHLRKYNDALII	K	A	L	L	R	K	1	1	0	0	0	0	0	0	1	0	3	0	0	1	0	1	1	0	1	0	0	0	10	0	1219.67	O95786;O95786-2;A2A376	O95786	537	546	DDX58	Probable ATP-dependent RNA helicase DDX58	yes	no	3	0.011155	68.016				By matching	By matching
ALFPGDSEIDQLFR	YTHEVTRRALFPGDSE	SEIDQLFRIFRTLGTP	R	A	L	F	R	I	1	1	0	2	0	1	1	1	0	1	2	0	0	2	1	1	0	0	0	0	0	0	14	0	1606.8	E7ESI2;G3V5T9;P24941-2;P24941;Q00526;K7EJ83	E7ESI2	141	154	CDK2;CDK3	Cyclin-dependent kinase 2;Cyclin-dependent kinase 3	yes	no	2	4.0445e-06	125.23		By matching	By matching		By MS/MS
ALFVFMALSFAR	QPGLLGPKALFVFMAL	FMALSFARDEIIWLLR	K	A	L	A	R	D	3	1	0	0	0	0	0	0	0	0	2	0	1	3	0	1	0	0	0	1	0	0	12	0	1371.74	Q9Y2A7;Q9Y2A7-2	Q9Y2A7	368	379	NCKAP1	Nck-associated protein 1	yes	no	2	0.006268	73.985					By MS/MS
ALGALAAALR	EFVEKARRALGALAAA	GALAAALRERGGRLGA	R	A	L	L	R	E	5	1	0	0	0	0	0	1	0	0	3	0	0	0	0	0	0	0	0	0	0	0	10	0	925.571	Q9Y6K5;F8VS35;F8VWK9	Q9Y6K5	32	41	OAS3	2-5-oligoadenylate synthase 3	yes	no	2	0.0086716	102.77	By matching			By matching	By MS/MS
ALGDLISATK	NAVKDVAKALGDLISA	GDLISATKAAAGKVGD	K	A	L	T	K	A	2	0	0	1	0	0	0	1	0	1	2	1	0	0	0	1	1	0	0	0	0	0	10	0	987.56	Q9Y490	Q9Y490	2090	2099	TLN1	Talin-1	yes	yes	1;2	0.0001029	112.71	By MS/MS	By matching	By matching	By matching	By matching
ALGEPITLFGEGPAER	SEVKACLRALGEPITL	FGEGPAERRERLRNIL	R	A	L	E	R	R	2	1	0	0	0	0	3	3	0	1	2	0	0	1	2	0	1	0	0	0	0	0	16	0	1655.85	O43172-2;O43172	O43172-2	113	128	PRPF4	U4/U6 small nuclear ribonucleoprotein Prp4	yes	no	2	3.7953e-06	113.69		By matching	By MS/MS	By MS/MS	By MS/MS
ALGEYLER	DLLGKIQKALGEYLER	ALGEYLERERSSFPRF	K	A	L	E	R	E	1	1	0	0	0	0	2	1	0	0	2	0	0	0	0	0	0	0	1	0	0	0	8	0	949.487	Q14204	Q14204	1614	1621	DYNC1H1	Cytoplasmic dynein 1 heavy chain 1	yes	yes	2	0.034877	64.207	By matching	By MS/MS	By matching	By matching	By matching
ALGGFGFGSR	AGGALSGRALGGFGFG	GGFGFGSRAFMGQGAG	R	A	L	S	R	A	1	1	0	0	0	0	0	4	0	0	1	0	0	2	0	1	0	0	0	0	0	0	10	0	967.488	CON__Q5XKE5;Q5XKE5	CON__Q5XKE5	84	93	KRT79	Keratin, type II cytoskeletal 79	yes	no	2	0.0065425	78.264	By MS/MS
ALGLGVEQLPVVFEDVVLHQATILPK	IVWKTLARALGLGVEQ	HQATILPKTGTVSLEV	R	A	L	P	K	T	2	0	0	1	0	2	2	2	1	1	5	1	0	1	2	0	1	0	0	5	0	0	26	0	2784.58	P49327;A0A0U1RQF0	P49327	902	927	FASN	Fatty acid synthase;[Acyl-carrier-protein] S-acetyltransferase;[Acyl-carrier-protein] S-malonyltransferase;3-oxoacyl-[acyl-carrier-protein] synthase;3-oxoacyl-[acyl-carrier-protein] reductase;3-hydroxyacyl-[acyl-carrier-protein] dehydratase;Enoyl-[acyl-carrier-protein] reductase;Oleoyl-[acyl-carrier-protein] hydrolase	yes	no	3	8.7975e-05	77.584
ALGQNPTNAEVLK	SQCGDVMRALGQNPTN	PTNAEVLKVLGNPKSD	R	A	L	L	K	V	2	0	2	0	0	1	1	1	0	0	2	1	0	0	1	0	1	0	0	1	0	0	13	0	1353.73	F8W1R7;J3KND3;G8JLA2;G3V1V0;B7Z6Z4;P60660-2;P60660;F8VPF3;F8W1I5;P14649	F8W1R7	38	50	MYL6;MYL6B	Myosin light polypeptide 6;Myosin light chain 6B	yes	no	2	2.548e-15	137.01	By matching	By MS/MS	By MS/MS	By MS/MS	By MS/MS
ALGSAAADAQR	DKTQQAERALGSAAAD	SAAADAQRAKNGAGEA	R	A	L	Q	R	A	5	1	0	1	0	1	0	1	0	0	1	0	0	0	0	1	0	0	0	0	0	0	11	0	1029.52	Q13753;Q13753-2	Q13753	996	1006	LAMC2	Laminin subunit gamma-2	yes	no	2	1.7184e-05	112.11	By MS/MS	By matching		By matching	By matching
ALGSGMAVDCSTLTSK	PGGRCQCRALGSGMAV	DCSTLTSKCLLLKARM	R	A	L	S	K	C	2	0	0	1	1	0	0	2	0	0	2	1	1	0	0	3	2	0	0	1	0	0	16	0	1596.75	P09758	P09758	57	72	TACSTD2	Tumor-associated calcium signal transducer 2	yes	yes	2	1.1862e-42	184.96	By MS/MS	By MS/MS		By MS/MS	By MS/MS
ALGTEVIQLFPEK	CALGRKARALGTEVIQ	VIQLFPEKGNMGKILP	R	A	L	E	K	G	1	0	0	0	0	1	2	1	0	1	2	1	0	1	1	0	1	0	0	1	0	0	13	0	1443.8	O95831-3;O95831;O95831-2	O95831-3	321	333	AIFM1	Apoptosis-inducing factor 1, mitochondrial	yes	no	2	0.01569	77.124		By matching		By MS/MS	By matching
ALGTLVSHVTLR	CVMPSRLKALGTLVSH	LVSHVTLRLLKPECVL	K	A	L	L	R	L	1	1	0	0	0	0	0	1	1	0	3	0	0	0	0	1	2	0	0	2	0	0	12	0	1265.75	Q92616	Q92616	915	926	GCN1L1	Translational activator GCN1	yes	yes	2	0.0009798	92.239	By matching	By MS/MS	By matching
ALGTPNNEVWPEVESLQDYK	DQLFRIFRALGTPNNE	VESLQDYKNTFPKWKP	R	A	L	Y	K	N	1	0	2	1	0	1	3	1	0	0	2	1	0	0	2	1	1	1	1	2	0	0	20	0	2288.1	A0A024QZP7;P06493;P06493-2	A0A024QZP7	219	238	CDC2;CDK1	Cyclin-dependent kinase 1	yes	no	2	6.6915e-109	228.9					By matching
ALGVEQDLALPAIAVIGDQSSGK	IDLIDSLRALGVEQDL	IGDQSSGKSSVLEALS	R	A	L	G	K	S	4	0	0	2	0	2	1	3	0	2	3	1	0	0	1	2	0	0	0	2	0	0	23	0	2251.21	P20591;P20591-2;H9KVC7;H9KVC9;P20592-2;P20592;C9JEL4	P20591	61	83	MX1;MX2	Interferon-induced GTP-binding protein Mx1;Interferon-induced GTP-binding protein Mx1, N-terminally processed;Interferon-induced GTP-binding protein Mx2	yes	no	2;3	5.1872e-22	187.75				By MS/MS	By MS/MS
ALGVLAQLIWSR	TVLFGVSRALGVLAQL	LAQLIWSRALGFPLER	R	A	L	S	R	A	2	1	0	0	0	1	0	1	0	1	3	0	0	0	0	1	0	1	0	1	0	0	12	0	1325.78	B4DJV2;O75390;A0A0C4DGI3;H0YIC4	B4DJV2	416	427	CS	Citrate synthase;Citrate synthase, mitochondrial	yes	no	2	0.0013595	96.015			By matching	By MS/MS	By MS/MS
ALHEGVGSGSGSPDGAVVQGLVEK	QALSLVRKALHEGVGS	VVQGLVEKLEKTKSLA	K	A	L	E	K	L	2	0	0	1	0	1	2	6	1	0	2	1	0	0	1	3	0	0	0	4	0	0	24	0	2249.13	Q13753;Q13753-2	Q13753	796	819	LAMC2	Laminin subunit gamma-2	yes	no	2;3	7.1566e-137	237.34				By matching	By MS/MS
ALHHGIDLEK	DPQLLTERALHHGIDL	HHGIDLEKIKAYIDSF	R	A	L	E	K	I	1	0	0	1	0	0	1	1	2	1	2	1	0	0	0	0	0	0	0	0	0	0	10	0	1131.6	P14868;P14868-2;H7BZ35	P14868	442	451	DARS	Aspartate--tRNA ligase, cytoplasmic	yes	no	3	0.00032177	107.21	By matching	By matching	By MS/MS	By matching	By matching
ALHLLEEYR	VRKQDTQRALHLLEEY	LHLLEEYRSKLSQTED	R	A	L	Y	R	S	1	1	0	0	0	0	2	0	1	0	3	0	0	0	0	0	0	0	1	0	0	0	9	0	1142.61	A0A0C4DFT3;Q12959-5;Q12959-3;Q12959-6;Q12959-4;Q12959;Q12959-7;Q12959-2;E7EQD7;B4E2H8;C9J110;F2Z2L0;C9JUA9;C9JN61;C9JCP6;A8MUT6	A0A0C4DFT3	11	19	DLG1	Disks large homolog 1	yes	no	3	0.011648	77.318
ALHVDLSHNLIHR	FTTHSQGRALHVDLSH	LSHNLIHRLVPHPTRA	R	A	L	H	R	L	1	1	1	1	0	0	0	0	3	1	3	0	0	0	0	1	0	0	0	1	0	0	13	0	1523.83	Q8WUA8	Q8WUA8	159	171	TSKU	Tsukushin	yes	yes	4	0.006007	72.152	By matching			By MS/MS	By MS/MS
ALIAAQYSGAQVR	PENWRAFKALIAAQYS	QYSGAQVRVLSAPPHF	K	A	L	V	R	V	4	1	0	0	0	2	0	1	0	1	1	0	0	0	0	1	0	0	1	1	0	0	13	0	1346.73	P26641;P26641-2	P26641	18	30	EEF1G	Elongation factor 1-gamma	yes	no	2	4.155e-32	217.02	By MS/MS	By MS/MS	By MS/MS	By MS/MS	By MS/MS
ALIAGGGAPEIELALR	IRCLVKKRALIAGGGA	PEIELALRLTEYSRTL	R	A	L	L	R	L	4	1	0	0	0	0	2	3	0	2	3	0	0	0	1	0	0	0	0	0	0	0	16	0	1549.88	P50991;P50991-2	P50991	420	435	CCT4	T-complex protein 1 subunit delta	yes	no	2	7.8551e-07	122.18	By matching	By matching		By MS/MS	By MS/MS
ALIEILATR	EGAGTDEKALIEILAT	LIEILATRTNAEIRAI	K	A	L	T	R	T	2	1	0	0	0	0	1	0	0	2	2	0	0	0	0	0	1	0	0	0	0	0	9	0	998.612	P08133-2;P08133;E7EMC6;E5RK69	P08133-2	425	433	ANXA6	Annexin A6;Annexin	no	no	2	0.0010217	107.57	By MS/MS	By MS/MS	By matching
ALIESYQNLTR	EEIPSGKRALIESYQN	ESYQNLTRVADYCENN	R	A	L	T	R	V	1	1	1	0	0	1	1	0	0	1	2	0	0	0	0	1	1	0	1	0	0	0	11	0	1306.69	B6VEX4;A0A0A0MRT6;Q8IZP0-10;Q8IZP0-8;Q8IZP0-7;Q8IZP0-2;Q8IZP0-4;Q8IZP0-3;Q8IZP0-5;Q8IZP0-6;Q8IZP0-9;Q8IZP0-12;Q8IZP0;Q8IZP0-11	B6VEX4	18	28	ABI1	Abl interactor 1	yes	no	2	0.0020314	91.855	By matching	By MS/MS		By MS/MS	By MS/MS
ALILVGGYGTR	________________	LVGGYGTRLRPLTLST	K	A	L	T	R	L	1	1	0	0	0	0	0	3	0	1	2	0	0	0	0	0	1	0	1	1	0	0	11	0	1118.64	Q9Y5P6;Q9Y5P6-2	Q9Y5P6	3	13	GMPPB	Mannose-1-phosphate guanyltransferase beta	yes	no	2	0.0039639	83.647				By matching	By matching
ALIPLALEGTDVGQTK	VVAQGGGRALIPLALE	GTDVGQTKAAQALAKL	R	A	L	T	K	A	2	0	0	1	0	1	1	2	0	1	3	1	0	0	1	0	2	0	0	1	0	0	16	0	1624.9	Q9H3U1-2;Q9H3U1	Q9H3U1-2	677	692	UNC45A	Protein unc-45 homolog A	yes	no	2	3.0055e-06	115.92		By matching	By matching	By MS/MS	By matching
ALIVLAHSER	________________	IVLAHSERTSFNYAMK	R	A	L	E	R	T	2	1	0	0	0	0	1	0	1	1	2	0	0	0	0	1	0	0	0	1	0	0	10	0	1107.64	P15559-2;P15559;B4DLR8;P15559-3;H3BRK3	P15559-2	6	15	NQO1	NAD(P)H dehydrogenase [quinone] 1	yes	no	2	1.1255e-05	123.21	By MS/MS	By MS/MS	By MS/MS	By MS/MS	By MS/MS
ALIVVQQGMTPSAK	MQEENITRALIVVQQG	QGMTPSAKQLVPEHVV	R	A	L	A	K	Q	2	0	0	0	0	2	0	1	0	1	1	1	1	0	1	1	1	0	0	2	0	0	14	0	1441.8	A0A087WVZ9;A0A0A0MQR7;P19388;A0A087WVN5;A0A087WWX0	A0A087WVZ9	102	115	POLR2E	DNA-directed RNA polymerases I, II, and III subunit RPABC1	yes	no	2	0.017165	88.338
ALKDPNAFLFDHLLTLKPVK	DAHRCIVRALKDPNAF	LLTLKPVKFLEGELIH	R	A	L	V	K	F	2	0	1	2	0	0	0	0	1	0	5	3	0	2	2	0	1	0	0	1	0	0	20	2	2279.3	Q7L2H7;Q7L2H7-2;H0YCQ8;J3KNJ2	Q7L2H7	211	230	EIF3M	Eukaryotic translation initiation factor 3 subunit M	yes	no	4	0.017066	52.365	By matching	By matching	By MS/MS	By matching	By matching
ALLANQDSGEVQQDPK	AAVTEAVRALLANQDS	GEVQQDPKYQGLRARG	R	A	L	P	K	Y	2	0	1	2	0	3	1	1	0	0	2	1	0	0	1	1	0	0	0	1	0	0	16	0	1711.84	M0QWZ7;Q9NP81;M0R2C6;B4DJM9	M0QWZ7	119	134	SARS2	Serine--tRNA ligase, mitochondrial	yes	no	2	7.4815e-31	176.99				By matching	By MS/MS
ALLDASETTSTR	QQEYTEMKALLDASET	ASETTSTRKIKEEEKR	K	A	L	T	R	K	2	1	0	1	0	0	1	0	0	0	2	0	0	0	0	2	3	0	0	0	0	0	12	0	1263.63	Q14258	Q14258	250	261	TRIM25	E3 ubiquitin/ISG15 ligase TRIM25	yes	yes	2	0.0082758	77.288	By matching	By MS/MS
ALLELQLEPEELYQTFQR	LMMNKMDRALLELQLE	ELYQTFQRIVENVNVI	R	A	L	Q	R	I	1	1	0	0	0	3	4	0	0	0	5	0	0	1	1	0	1	0	1	0	0	0	18	0	2219.15	P13639	P13639	163	180	EEF2	Elongation factor 2	yes	yes	2;3	0.0056107	90.444	By matching	By MS/MS	By MS/MS	By MS/MS	By MS/MS
ALLEVVQSGGK	LTIKLVIKALLEVVQS	EVVQSGGKNIELAVMR	K	A	L	G	K	N	1	0	0	0	0	1	1	2	0	0	2	1	0	0	0	1	0	0	0	2	0	0	11	0	1099.62	O14818;O14818-2;Q8TAA3-2;Q8TAA3-5;Q8TAA3;A0A087WYS6	O14818	194	204	PSMA7;PSMA8	Proteasome subunit alpha type-7;Proteasome subunit alpha type-7-like	yes	no	2	0.0017493	93.561	By matching	By matching	By MS/MS	By MS/MS	By MS/MS
ALLFIPR	VEGQLEFRALLFIPRR	RALLFIPRRAPFDLFE	R	A	L	P	R	R	1	1	0	0	0	0	0	0	0	1	2	0	0	1	1	0	0	0	0	0	0	0	7	0	828.522	P08238	P08238	331	337	HSP90AB1	Heat shock protein HSP 90-beta	yes	yes	2	0.00029423	126.05	By MS/MS	By MS/MS	By MS/MS	By MS/MS	By MS/MS
ALLFVPR	VEGQLEFRALLFVPRR	RALLFVPRRAPFDLFE	R	A	L	P	R	R	1	1	0	0	0	0	0	0	0	0	2	0	0	1	1	0	0	0	0	1	0	0	7	0	814.507	P07900;P07900-2	P07900	339	345	HSP90AA1	Heat shock protein HSP 90-alpha	yes	no	2	0.019003	91.093	By MS/MS	By matching	By matching	By MS/MS	By MS/MS
ALLIFLEK	GVNMDVIRALLIFLEK	ALLIFLEKRLHKTHRL	R	A	L	E	K	R	1	0	0	0	0	0	1	0	0	1	3	1	0	1	0	0	0	0	0	0	0	0	8	0	945.59	Q9NPQ8-4;Q9NPQ8;Q9NPQ8-3;Q9NPQ8-2;H0YEN0	Q9NPQ8-4	311	318	RIC8A	Synembryn-A	yes	no	2	0.037832	66.429	By matching	By matching	By matching	By matching	By matching
ALLKDQQPGTFLLR	FISKERERALLKDQQP	QPGTFLLRFSESSREG	R	A	L	L	R	F	1	1	0	1	0	2	0	1	0	0	4	1	0	1	1	0	1	0	0	0	0	0	14	1	1598.91	P42224-2;P42224;J3KPM9	P42224-2	589	602	STAT1	Signal transducer and activator of transcription 1-alpha/beta;Signal transducer and activator of transcription	yes	no	3	0.049198	75.479		By matching	By matching	By matching	By matching
ALLLLCGEDD	DTSGDYKKALLLLCGE	LLLCGEDD________	K	A	L	D	D	-	1	0	0	2	1	0	1	1	0	0	4	0	0	0	0	0	0	0	0	0	0	0	10	0	1117.53	P08758;D6RBL5;D6RBE9	P08758	311	320	ANXA5	Annexin A5;Annexin	yes	no	1;2	0.001331	107.32	By matching	By MS/MS	By MS/MS	By MS/MS	By MS/MS
ALLNELASVK	PFPSELVKALLNELAS	LNELASVKVNEVVRYE	K	A	L	V	K	V	2	0	1	0	0	0	1	0	0	0	3	1	0	0	0	1	0	0	0	1	0	0	10	0	1056.62	Q8N271;Q8N271-2;F8WDW5	Q8N271	86	95	PROM2	Prominin-2	yes	no	2	0.01769	89.047		By matching	By matching	By MS/MS
ALLNHLDVGVGR	SLTLQQLKALLNHLDV	HLDVGVGRGNVTQHVQ	K	A	L	G	R	G	1	1	1	1	0	0	0	2	1	0	3	0	0	0	0	0	0	0	0	2	0	0	12	0	1262.71	E5RIP4;Q15043-2;Q15043-3;Q15043;E5RFZ8;E5RGA7;E5RJ40;E5RJG5	E5RIP4	64	75	SLC39A14	Zinc transporter ZIP14	yes	no	3	0.0098086	77.674	By matching	By MS/MS	By matching	By matching	By MS/MS
ALLNVVDNAR	SGRTPDLKALLNVVDN	LNVVDNARSFIYVAVM	K	A	L	A	R	S	2	1	2	1	0	0	0	0	0	0	2	0	0	0	0	0	0	0	0	2	0	0	10	0	1083.6	Q8IV08	Q8IV08	310	319	PLD3	Phospholipase D3	yes	yes	2	0.019964	65.157	By MS/MS
ALLPILQWHK	ENAVESGRALLPILQW	LPILQWHKHPNDYFSK	R	A	L	H	K	H	1	0	0	0	0	1	0	0	1	1	3	1	0	0	1	0	0	1	0	0	0	0	10	0	1217.73	Q9P0J1;Q9P0J1-2;E5RIV4	Q9P0J1	185	194	PDP1	[Pyruvate dehydrogenase [acetyl-transferring]]-phosphatase 1, mitochondrial	yes	no	3	0.011174	67.993	By matching			By matching	By matching
ALLQAILQTEDMLK	LNSLCTVRALLQAILQ	LQTEDMLKVYEARLTE	R	A	L	L	K	V	2	0	0	1	0	2	1	0	0	1	4	1	1	0	0	0	1	0	0	0	0	0	14	0	1585.87	P15924;P15924-3;P15924-2	P15924	772	785	DSP	Desmoplakin	yes	no	2	2.5468e-21	153.74	By matching	By MS/MS		By MS/MS	By matching
ALLQEFDNAVLSK	NKQSNAFKALLQEFDN	FDNAVLSKENHMQGKL	K	A	L	S	K	E	2	0	1	1	0	1	1	0	0	0	3	1	0	1	0	1	0	0	0	1	0	0	13	0	1446.77	H7BYN4;Q02241-2;Q02241;Q02241-3	H7BYN4	524	536	KIF23	Kinesin-like protein;Kinesin-like protein KIF23	yes	no	2	3.4243e-15	147.24	By MS/MS	By MS/MS	By MS/MS	By MS/MS	By MS/MS
ALLQEMPLTALLR	LKSKEVWKALLQEMPL	MPLTALLRNLGKMTAN	K	A	L	L	R	N	2	1	0	0	0	1	1	0	0	0	5	0	1	0	1	0	1	0	0	0	0	0	13	0	1467.85	P10155-3;P10155-5;P10155-4;P10155	P10155-3	271	283	TROVE2	60 kDa SS-A/Ro ribonucleoprotein	yes	no	2	0.0067515	74.46				By MS/MS	By matching
ALLQMVQQFGVDFEK	DDPTRKTKALLQMVQQ	QFGVDFEKRIEGSGDQ	K	A	L	E	K	R	1	0	0	1	0	3	1	1	0	0	2	1	1	2	0	0	0	0	0	2	0	0	15	0	1751.89	P50570-2;P50570-5;P50570;P50570-3;P50570-4;K7EMQ3	P50570-3	328	342	DNM2	Dynamin-2	no	no	2	0.020602	86.288					By MS/MS
ALLQQQPEDDSKR	NMAKGLQRALLQQQPE	QPEDDSKRSPRPQDLI	R	A	L	K	R	S	1	1	0	2	0	3	1	0	0	0	2	1	0	0	1	1	0	0	0	0	0	0	13	1	1526.77	Q9UHB9-4;Q9UHB9;Q9UHB9-2;Q9UHB9-3	Q9UHB9-4	367	379	SRP68	Signal recognition particle subunit SRP68	yes	no	2	0.027011	89.548
ALLTLADGR	ETSGDFRKALLTLADG	LLTLADGRRDESLKVD	K	A	L	G	R	R	2	1	0	1	0	0	0	1	0	0	3	0	0	0	0	0	1	0	0	0	0	0	9	0	928.534	P12429;D6RA82	P12429	155	163	ANXA3	Annexin A3;Annexin	yes	no	2	0.00015003	124.08		By matching		By MS/MS	By MS/MS
ALLVEPVINSYLLAER	ESNLIKVRALLVEPVI	NSYLLAERDLYLENPE	R	A	L	E	R	D	2	1	1	0	0	0	2	0	0	1	4	0	0	0	1	1	0	0	1	2	0	0	16	0	1799.02	P21980	P21980	565	580	TGM2	Protein-glutamine gamma-glutamyltransferase 2	yes	yes	2;3	8.5005e-07	200.76	By matching	By matching	By matching	By MS/MS	By MS/MS
ALLVTASQCQQPAENK	HTGLKLERALLVTASQ	CQQPAENKLSDLLAPI	R	A	L	N	K	L	3	0	1	0	1	3	1	0	0	0	2	1	0	0	1	1	1	0	0	1	0	0	16	0	1756.88	Q01518;Q5T0R7;Q5T0R6;Q5T0R5;Q5T0R4;Q5T0R3;Q5T0R2;Q5T0R1;Q01518-2;Q5T0R9	Q01518	85	100	CAP1	Adenylyl cyclase-associated protein 1;Adenylyl cyclase-associated protein	yes	no	2	4.2978e-170	272.59	By MS/MS	By MS/MS	By MS/MS	By MS/MS	By MS/MS
ALLYLCGGDD	DTKGDYQKALLYLCGG	LYLCGGDD________	K	A	L	D	D	-	1	0	0	2	1	0	0	2	0	0	3	0	0	0	0	0	0	0	1	0	0	0	10	0	1095.49	P07355;P07355-2;A6NMY6	P07355	330	339	ANXA2;ANXA2P2	Annexin A2;Putative annexin A2-like protein	yes	no	1;2	1.8284e-06	128.48	By MS/MS	By MS/MS	By MS/MS	By MS/MS	By MS/MS
ALMDEVVK	EAFARGTKALMDEVVK	ALMDEVVKATSRGCIT	K	A	L	V	K	A	1	0	0	1	0	0	1	0	0	0	1	1	1	0	0	0	0	0	0	2	0	0	8	0	903.474	P00558;P00558-2	P00558	354	361	PGK1	Phosphoglycerate kinase 1	yes	no	2	0.0050851	97.798		By MS/MS		By MS/MS	By MS/MS
ALMGSPQLVAAVVR	SKKEASRRALMGSPQL	QLVAAVVRTMQNTSDL	R	A	L	V	R	T	3	1	0	0	0	1	0	1	0	0	2	0	1	0	1	1	0	0	0	3	0	0	14	0	1410.8	P14923;C9JTX4;C9J826;C9JK18;C9JKY1	P14923	178	191	JUP	Junction plakoglobin	yes	no	2	0.0021691	129	By MS/MS	By matching	By matching	By MS/MS	By MS/MS
ALMLQGVDLLADAVAVTMGPK	VKFGADARALMLQGVD	VAVTMGPKGRTVIIEQ	R	A	L	P	K	G	4	0	0	2	0	1	0	2	0	0	4	1	2	0	1	0	1	0	0	3	0	0	21	0	2112.13	P10809;E7ESH4;E7EXB4;C9JL25;P10809-2;C9JL19;C9JCQ4;C9J0S9	P10809	38	58	HSPD1	60 kDa heat shock protein, mitochondrial	yes	no	2;3	8.8539e-22	148.52		By MS/MS	By MS/MS	By MS/MS	By MS/MS
ALNAQGLDVEKPLILTVK	PSFLITCRALNAQGLD	KPLILTVKILDINDNP	R	A	L	V	K	I	2	0	1	1	0	1	1	1	0	1	4	2	0	0	1	0	1	0	0	2	0	0	18	1	1921.12	P32926	P32926	129	146	DSG3	Desmoglein-3	yes	yes	3	0.003172	76.391		By matching		By matching	By MS/MS
ALNLAYSSIYGSYR	PQYLHGSKALNLAYSS	SSIYGSYRNFVGPPHF	K	A	L	Y	R	N	2	1	1	0	0	0	0	1	0	1	2	0	0	0	0	3	0	0	3	0	0	0	14	0	1576.79	Q7L576;Q7L576-2;Q7L576-3	Q7L576	893	906	CYFIP1	Cytoplasmic FMR1-interacting protein 1	yes	no	2	6.2555e-40	176.32				By MS/MS	By MS/MS
ALNSIIDVYHK	________________	SIIDVYHKYSLIKGNF	K	A	L	H	K	Y	1	0	1	1	0	0	0	0	1	2	1	1	0	0	0	1	0	0	1	1	0	0	11	0	1271.69	P05109	P05109	8	18	S100A8	Protein S100-A8;Protein S100-A8, N-terminally processed	yes	yes	2	0.011337	70.399					By MS/MS
ALNVEPDGTGLTCSLAPNIISQL	VVQDGIVKALNVEPDG	APNIISQL________	K	A	L	Q	L	-	2	0	2	1	1	1	1	2	0	2	4	0	0	0	2	2	2	0	0	1	0	0	23	0	2382.21	P30044-2;P30044;P30044-3;P30044-4	P30044-2	140	162	PRDX5	Peroxiredoxin-5, mitochondrial	yes	no	2	0.00046433	80.706				By MS/MS	By matching
ALPAVQQNNLDEDLIR	LAQAVNARALPAVQQN	NLDEDLIRKLAYVAAG	R	A	L	I	R	K	2	1	2	2	0	2	1	0	0	1	3	0	0	0	1	0	0	0	0	1	0	0	16	0	1807.94	P22314-2;P22314	P22314-2	329	344	UBA1	Ubiquitin-like modifier-activating enzyme 1	yes	no	2	6.9599e-15	148.62	By MS/MS	By matching	By matching	By matching	By MS/MS
ALPFWNEEIVPQIK	SLKDTIARALPFWNEE	EEIVPQIKEGKRVLIA	R	A	L	I	K	E	1	0	1	0	0	1	2	0	0	2	1	1	0	1	2	0	0	1	0	1	0	0	14	0	1682.9	P18669;P15259;Q8N0Y7	P18669	163	176	PGAM1;PGAM2;PGAM4	Phosphoglycerate mutase 1;Phosphoglycerate mutase 2;Probable phosphoglycerate mutase 4	yes	no	2	0.0014471	125.28
ALPGQLKPFETLLSQNQGGK	AGKDDYVKALPGQLKP	LSQNQGGKTFIVGDQI	K	A	L	G	K	T	1	0	1	0	0	3	1	3	0	0	4	2	0	1	2	1	1	0	0	0	0	0	20	1	2125.15	P09211;A0A087X243	P09211	122	141	GSTP1	Glutathione S-transferase P	yes	no	2;3	1.5374e-10	127.05	By matching	By matching	By matching	By MS/MS	By MS/MS
ALPLALVLHELGAGR	DGTVELVRALPLALVL	LHELGAGRSRAGEPLR	R	A	L	G	R	S	3	1	0	0	0	0	1	2	1	0	5	0	0	0	1	0	0	0	0	1	0	0	15	0	1528.91	P19971;C9JGI3;P19971-2	P19971	394	408	TYMP	Thymidine phosphorylase	yes	no	2;3	0.00064165	117.25	By matching	By matching	By matching	By MS/MS	By MS/MS
ALQAAIQQLAEAQPEATAK	YRDAASRRALQAAIQQ	AQPEATAKNLLHSLQS	R	A	L	A	K	N	7	0	0	0	0	4	2	0	0	1	2	1	0	0	1	0	1	0	0	0	0	0	19	0	1951.04	Q92616	Q92616	69	87	GCN1L1	Translational activator GCN1	yes	yes	2	3.7732e-11	124.5				By MS/MS
ALQAAYGASAPSVTSAALR	EAIALVEKALQAAYGA	SVTSAALRWMYHHSQL	K	A	L	L	R	W	7	1	0	0	0	1	0	1	0	0	2	0	0	0	1	3	1	0	1	1	0	0	19	0	1803.95	O43488;H3BLU7	O43488	279	297	AKR7A2	Aflatoxin B1 aldehyde reductase member 2	yes	no	2	1.7833e-07	118.08	By MS/MS	By matching	By matching	By MS/MS	By MS/MS
ALQALEELR	EAAREKQRALQALEEL	LQALEELRLQAEEAER	R	A	L	L	R	L	2	1	0	0	0	1	2	0	0	0	3	0	0	0	0	0	0	0	0	0	0	0	9	0	1041.58	Q15149-7;Q15149-8;Q15149-9;Q15149-5;Q15149-4;Q15149-6;Q15149-3;Q15149-2;Q15149	Q15149-7	1502	1510	PLEC	Plectin	yes	no	2	0.00027391	118.18		By MS/MS		By MS/MS	By MS/MS
ALQATVGNSYK	KAANGSLRALQATVGN	ATVGNSYKCNAEEHVR	R	A	L	Y	K	C	2	0	1	0	0	1	0	1	0	0	1	1	0	0	0	1	1	0	1	1	0	0	11	0	1150.6	P11279;P11279-2	P11279	327	337	LAMP1	Lysosome-associated membrane glycoprotein 1	yes	no	1;2	1.4576e-12	139.38	By MS/MS	By MS/MS	By MS/MS	By MS/MS	By MS/MS
ALQDEWDAVMLHSFTLR	TSIPAILKALQDEWDA	MLHSFTLRQQLQTTRQ	K	A	L	L	R	Q	2	1	0	2	0	1	1	0	1	0	3	0	1	1	0	1	1	1	0	1	0	0	17	0	2030.99	Q9UMS4;F5GY56	Q9UMS4	77	93	PRPF19	Pre-mRNA-processing factor 19	yes	no	3	0.014464	51.147		By MS/MS	By matching	By MS/MS	By matching
ALQDLENAASGDATVR	LLTEELIKALQDLENA	ASGDATVRQKIASLPQ	K	A	L	V	R	Q	4	1	1	2	0	1	1	1	0	0	2	0	0	0	0	1	1	0	0	1	0	0	16	0	1629.8	Q9NQG5;A2A2M0	Q9NQG5	183	198	RPRD1B	Regulation of nuclear pre-mRNA domain-containing protein 1B	yes	no	2	1.7546e-06	119.45				By MS/MS	By MS/MS
ALQDPNVAAFMVEPIQGEAGVVVPDPGYLMGVR	NDLPALERALQDPNVA	PGYLMGVRELCTRHQV	R	A	L	V	R	E	4	1	1	2	0	2	2	4	0	1	2	0	2	1	4	0	0	0	1	6	0	0	33	0	3438.73	P04181;P04181-2	P04181	218	250	OAT	Ornithine aminotransferase, mitochondrial;Ornithine aminotransferase, hepatic form;Ornithine aminotransferase, renal form	yes	no	3	6.6045e-08	64.686				By MS/MS	By MS/MS
ALQEALVLSDR	ALSGPQSRALQEALVL	EALVLSDRAPFAAPSP	R	A	L	D	R	A	2	1	0	1	0	1	1	0	0	0	3	0	0	0	0	1	0	0	0	1	0	0	11	0	1213.67	P19971;C9JGI3;P19971-2	P19971	454	464	TYMP	Thymidine phosphorylase	yes	no	2	0.046776	73.9		By matching			By matching
ALQFLEEVK	GFEAAKEKALQFLEEV	LQFLEEVKVSREMDRE	K	A	L	V	K	V	1	0	0	0	0	1	2	0	0	0	2	1	0	1	0	0	0	0	0	1	0	0	9	0	1075.59	P40227;P40227-2	P40227	130	138	CCT6A	T-complex protein 1 subunit zeta	yes	no	1;2	0.0027286	100.02			By matching	By MS/MS	By MS/MS
ALQLEEER	ELSEQIQRALQLEEER	ALQLEEERKRAQEEAE	R	A	L	E	R	K	1	1	0	0	0	1	3	0	0	0	2	0	0	0	0	0	0	0	0	0	0	0	8	0	986.503	E7EQR4;P15311	E7EQR4	372	379	EZR	Ezrin	yes	no	1	0.015888	98.629		By matching			By matching
ALQNAVTTFVNR	ESHEQFLKALQNAVTT	AVTTFVNRMKSNHMRG	K	A	L	N	R	M	2	1	2	0	0	1	0	0	0	0	1	0	0	1	0	0	2	0	0	2	0	0	12	0	1332.71	O14964-2;O14964	O14964-2	411	422	HGS	Hepatocyte growth factor-regulated tyrosine kinase substrate	yes	no	2	3.6195e-06	117.14	By matching	By matching	By MS/MS	By matching	By MS/MS
ALQNHVGEALPPEMVTR	SSKSFSLKALQNHVGE	LPPEMVTRLYDGMRRV	K	A	L	T	R	L	2	1	1	0	0	1	2	1	1	0	2	0	1	0	2	0	1	0	0	2	0	0	17	0	1860.95	Q6P9B6;H3BM75;H3BUB0;H3BTC5	Q6P9B6	49	65	TLDC1	TLD domain-containing protein 1	yes	no	2	0.0091298	65.528				By MS/MS
ALQPLEEGEDEEK	EQQGLLLRALQPLEEG	EEGEDEEKVSHQAGDH	R	A	L	E	K	V	1	0	0	1	0	1	5	1	0	0	2	1	0	0	1	0	0	0	0	0	0	0	13	0	1485.68	Q14764	Q14764	336	348	MVP	Major vault protein	yes	yes	2	0.00045481	105.25		By MS/MS
ALQQYTLEPSEKPFDLK	VSIPGLERALQQYTLE	SEKPFDLKSVPLATAP	R	A	L	L	K	S	1	0	0	1	0	2	2	0	0	0	3	2	0	1	2	1	1	0	1	0	0	0	17	1	2006.04	Q9Y678	Q9Y678	561	577	COPG1	Coatomer subunit gamma-1	yes	yes	2;3	1.71e-21	170.95			By MS/MS	By MS/MS	By MS/MS
ALQSPALGLR	GDALALFRALQSPALG	QSPALGLRGLQQQNSD	R	A	L	L	R	G	2	1	0	0	0	1	0	1	0	0	3	0	0	0	1	1	0	0	0	0	0	0	10	0	1024.6	P46940;A0A0J9YXZ5	P46940	327	336	IQGAP1	Ras GTPase-activating-like protein IQGAP1	yes	no	2	0.022085	85.161	By matching	By matching	By matching	By MS/MS
ALQSQASEEAK	________________	SQASEEAKGPWQEADQ	M	A	L	A	K	G	3	0	0	0	0	2	2	0	0	0	1	1	0	0	0	2	0	0	0	0	0	0	11	0	1160.57	P36021	P36021	2	12	SLC16A2	Monocarboxylate transporter 8	yes	yes	1;2	2.0603e-37	185.33	By matching	By MS/MS		By matching	By MS/MS
ALQSVGQIVGEVLK	EKSENDLKALQSVGQI	QIVGEVLKQLTEEKFI	K	A	L	L	K	Q	1	0	0	0	0	2	1	2	0	1	2	1	0	0	0	1	0	0	0	3	0	0	14	0	1439.83	A0A087X2I1;P62333;H0YJC0;H0YJE9;H0YJT1	A0A087X2I1	63	76	PSMC6	26S protease regulatory subunit 10B	yes	no	2;3	3.4405e-22	176.99	By matching	By MS/MS	By MS/MS	By MS/MS	By MS/MS
ALSADQGSYR	AYRLSVSRALSADQGS	SADQGSYRCIVSEWIA	R	A	L	Y	R	C	2	1	0	1	0	1	0	1	0	0	1	0	0	0	0	2	0	0	1	0	0	0	10	0	1066.5	Q9P2B2	Q9P2B2	237	246	PTGFRN	Prostaglandin F2 receptor negative regulator	yes	yes	2	0.0010382	99.815	By MS/MS
ALSAIADLLTNEHER	RSALRQEKALSAIADL	LLTNEHERVVKAASGA	K	A	L	E	R	V	3	1	1	1	0	0	2	0	1	1	3	0	0	0	0	1	1	0	0	0	0	0	15	0	1651.85	C9JZR2;O60716-21;O60716-19;O60716-18;O60716-17;O60716-13;O60716-11;O60716-10;O60716-9;O60716-5;O60716-3;O60716-2;O60716;O60716-24;O60716-23;O60716-22;O60716-20;O60716-16;O60716-15;O60716-14;O60716-12;O60716-8;O60716-7;O60716-6;O60716-4;O60716-29;O60716-27;O60716-26;O60716-25;O60716-32;O60716-31;O60716-30;O60716-28	C9JZR2	711	725	CTNND1	Catenin delta-1	yes	no	2;3	1.4895e-15	147.96		By MS/MS	By matching	By MS/MS	By MS/MS
ALSAYQR	LLLEDYSKALSAYQRY	KALSAYQRYYSLQADY	K	A	L	Q	R	Y	2	1	0	0	0	1	0	0	0	0	1	0	0	0	0	1	0	0	1	0	0	0	7	0	807.424	A6NCS7;A0A087WUN6;F5H5V6;F5H6S1;A0A096LPD8;F5H3N7;A0A087X2I9;F8W8R6;F5GWV3;A0A087X0Y2;A0A087X0R0;F5H8B4;O14607-2;O14607-5;O14607-3;O14607;O14607-4;O15550	A6NCS7	109	115	UTY;KDM6A	Histone demethylase UTY;Lysine-specific demethylase 6A	yes	no	2	0.00032598	124.89			By MS/MS		By MS/MS
ALSEALTELGYK	HQVVANCRALSEALTE	ALTELGYKIVTGGSDN	R	A	L	Y	K	I	2	0	0	0	0	0	2	1	0	0	3	1	0	0	0	1	1	0	1	0	0	0	12	0	1293.68	P34896-2;P34896;P34896-4	P34896-2	298	309	SHMT1	Serine hydroxymethyltransferase, cytosolic	yes	no	2	0.0026046	90.149					By MS/MS
ALSEFAALMNTER	QDTTVALKALSEFAAL	AALMNTERTNIQVTVT	K	A	L	E	R	T	3	1	1	0	0	0	2	0	0	0	2	0	1	1	0	1	1	0	0	0	0	0	13	0	1451.71	Q6YHK3;Q6YHK3-2;Q6YHK3-4	Q6YHK3	1190	1202	CD109	CD109 antigen	yes	no	2	1.4606e-65	205.07	By MS/MS	By matching	By matching	By MS/MS	By MS/MS
ALSIGFETCR	PTMAQMEKALSIGFET	SIGFETCRYGFIEGHV	K	A	L	C	R	Y	1	1	0	0	1	0	1	1	0	1	1	0	0	1	0	1	1	0	0	0	0	0	10	0	1152.56	P16070-18;P16070-12;P16070-14;P16070-13;P16070-11;P16070-10;P16070-16;P16070-8;P16070-17;P16070-6;P16070-4;P16070-3;P16070-7;P16070-5;P16070;H0YD13;H0Y2P0;H0YDW7;H0YCV9;H0Y5E4;P16070-15;P16070-9;H0YDX6;H0YD17;E9PKC6	P16070-18	69	78	CD44	CD44 antigen	yes	no	2	1.3283e-10	143.37	By MS/MS	By MS/MS	By matching	By MS/MS	By matching
ALSPLEEWLR	AVLGALGRALSPLEEW	SPLEEWLRLHTYLAGE	R	A	L	L	R	L	1	1	0	0	0	0	2	0	0	0	3	0	0	0	1	1	0	1	0	0	0	0	10	0	1212.65	P26640;A2ABF4;A0A0G2JJT9	P26640	138	147	VARS	Valine--tRNA ligase	yes	no	2	0.014465	64.841	By MS/MS	By MS/MS	By matching	By MS/MS	By matching
ALSTDPAAPNLK	SKLLLAAKALSTDPAA	DPAAPNLKSQLAAAAR	K	A	L	L	K	S	3	0	1	1	0	0	0	0	0	0	2	1	0	0	2	1	1	0	0	0	0	0	12	0	1196.64	Q9Y490	Q9Y490	1321	1332	TLN1	Talin-1	yes	yes	2	0.0018672	103.26	By MS/MS	By MS/MS	By MS/MS	By MS/MS	By MS/MS
ALSTMDLQK	QVTKALDKALSTMDLQ	LSTMDLQKVSSVMDRF	K	A	L	Q	K	V	1	0	0	1	0	1	0	0	0	0	2	1	1	0	0	1	1	0	0	0	0	0	9	0	1005.52	F8VUA2;F8VVT7;Q9HD42;F5H875	F8VUA2	99	107	CHMP1A	Charged multivesicular body protein 1a	yes	no	2	0.018575	68.224	By matching	By MS/MS
ALSVGNIDDALQCYSEAIK	ELKEKGNKALSVGNID	QCYSEAIKLDPHNHVL	K	A	L	I	K	L	3	0	1	2	1	1	1	1	0	2	2	1	0	0	0	2	0	0	1	1	0	0	19	0	2066	P31948-3;P31948;P31948-2;F5H783;F5GXD8	P31948-3	14	32	STIP1	Stress-induced-phosphoprotein 1	yes	no	2	0.0083363	81.713
ALTDADNSVNK	TQNEDFKKALTDADNS	DADNSVNKLTNKLPDL	K	A	L	N	K	L	2	0	2	2	0	0	0	0	0	0	1	1	0	0	0	1	1	0	0	1	0	0	11	0	1146.55	A0A0A6YYF2;Q16787-1;Q16787;A0A0A0MTS5;A0A0A0MSA0;Q16787-4;Q16787-3;K7EIP4	A0A0A6YYF2	722	732	LAMA3	Laminin subunit alpha-3	yes	no	2	0.0010821	97.597
ALTETIMFDDAIER	HHESRAYRALTETIMF	MFDDAIERAGQLTSEE	R	A	L	E	R	A	2	1	0	2	0	0	2	0	0	2	1	0	1	1	0	0	2	0	0	0	0	0	14	0	1623.78	P05187;A0A087X0P5;P10696	P05187	349	362	ALPP;ALPPL2	Alkaline phosphatase, placental type;Alkaline phosphatase;Alkaline phosphatase, placental-like	no	no	2	0.011713	67.879					By MS/MS
ALTGHLEEVVLALLK	PLDETLKKALTGHLEE	EVVLALLKTPAQFDAD	K	A	L	L	K	T	2	0	0	0	0	0	2	1	1	0	5	1	0	0	0	0	1	0	0	2	0	0	15	0	1604.95	P04083;Q5T3N1;Q5T3N0	P04083	99	113	ANXA1	Annexin A1;Annexin	yes	no	2;3	2.4406e-40	145.09	By MS/MS	By MS/MS	By MS/MS	By MS/MS	By MS/MS
ALTLGALTLPLAR	VQVKDDSRALTLGALT	ALTLPLARLLTAPELI	R	A	L	A	R	L	3	1	0	0	0	0	0	1	0	0	5	0	0	0	1	0	2	0	0	0	0	0	13	0	1308.81	Q9BSJ8;Q9BSJ8-2	Q9BSJ8	551	563	ESYT1	Extended synaptotagmin-1	yes	no	2	5.4676e-15	146.11		By MS/MS	By matching	By MS/MS	By MS/MS
ALTLIAGSPLK	ITRLTTVKALTLIAGS	LIAGSPLKIDLRPVLG	K	A	L	L	K	I	2	0	0	0	0	0	0	1	0	1	3	1	0	0	1	1	1	0	0	0	0	0	11	0	1082.67	Q86VP6;Q86VP6-2;A0A0C4DGH5	Q86VP6	631	641	CAND1	Cullin-associated NEDD8-dissociated protein 1	yes	no	2	0.019256	91.636	By matching	By matching	By matching	By matching	By MS/MS
ALTLPGSSENEYIMK	ILLTNLFKALTLPGSS	SENEYIMKAIMRSFSL	K	A	L	M	K	A	1	0	1	0	0	0	2	1	0	1	2	1	1	0	1	2	1	0	1	0	0	0	15	0	1651.81	P55060-3;P55060;P55060-4	P55060-3	560	574	CSE1L	Exportin-2	yes	no	2	8.0028e-15	142.76	By matching		By matching	By matching	By MS/MS
ALTLQDLDNIWAAQAGK	LRFVIKEKALTLQDLD	IWAAQAGKHEAIVKNV	K	A	L	G	K	H	4	0	1	2	0	2	0	1	0	1	3	1	0	0	0	0	1	1	0	0	0	0	17	0	1826.95	Q93008-1;Q93008;O00507-2;O00507	Q93008-1	425	441	USP9X;USP9Y	Probable ubiquitin carboxyl-terminal hydrolase FAF-X;Probable ubiquitin carboxyl-terminal hydrolase FAF-Y	yes	no	2	2.7614e-85	211.22				By MS/MS	By matching
ALTSEIALLQSR	KSLETEHKALTSEIAL	EIALLQSRLKTEGSDL	K	A	L	S	R	L	2	1	0	0	0	1	1	0	0	1	3	0	0	0	0	2	1	0	0	0	0	0	12	0	1300.74	P04843;B7Z4L4	P04843	525	536	RPN1	Dolichyl-diphosphooligosaccharide--protein glycosyltransferase subunit 1	yes	no	2	0.0019056	93.442			By MS/MS
ALTSELANAR	ERVQKHLKALTSELAN	TSELANARDESKKTAN	K	A	L	A	R	D	3	1	1	0	0	0	1	0	0	0	2	0	0	0	0	1	1	0	0	0	0	0	10	0	1044.56	P26038	P26038	524	533	MSN	Moesin	yes	yes	2	1.4055e-10	143.04	By matching	By MS/MS	By matching	By MS/MS	By MS/MS
ALTSQLTDEELAQGR	SVFLEAAKALTSQLTD	DEELAQGRLYPPLANI	K	A	L	G	R	L	2	1	0	1	0	2	2	1	0	0	3	0	0	0	0	1	2	0	0	0	0	0	15	0	1630.82	P23368	P23368	497	511	ME2	NAD-dependent malic enzyme, mitochondrial	yes	yes	2	2.0715e-48	223.36				By MS/MS	By matching
ALTTMGFR	VDPQELQKALTTMGFR	ALTTMGFRLSPQAVNS	K	A	L	F	R	L	1	1	0	0	0	0	0	1	0	0	1	0	1	1	0	0	2	0	0	0	0	0	8	0	895.459	C9J0K6;P30626-3;P30626-2;P30626	C9J0K6	85	92	SRI	Sorcin	yes	no	2	0.010394	87.754	By MS/MS		By matching
ALTVPELTQQMFDAK	SRGSQQYRALTVPELT	TQQMFDAKNMMAACDP	R	A	L	A	K	N	2	0	0	1	0	2	1	0	0	0	2	1	1	1	1	0	2	0	0	1	0	0	15	0	1690.86	A0A0B4J269;Q13509-2;P04350;P68371;Q13509	P68371	283	297	TUBB3;TUBB4A;TUBB4B	Tubulin beta-3 chain;Tubulin beta-4A chain;Tubulin beta-4B chain	no	no	2;3	6.7348e-83	220.53	By MS/MS	By MS/MS	By MS/MS	By MS/MS	By MS/MS
ALTVPELTQQMFDAR	SRGSQQYRALTVPELT	TQQMFDARNMMAACDP	R	A	L	A	R	N	2	1	0	1	0	2	1	0	0	0	2	0	1	1	1	0	2	0	0	1	0	0	15	0	1718.87	Q9BUF5;K7ESM5	Q9BUF5	283	297	TUBB6	Tubulin beta-6 chain	yes	no	2;3	1.639e-52	187.62	By matching	By MS/MS	By MS/MS	By MS/MS	By MS/MS
ALTVPELTQQMFDSK	SRGSQQYRALTVPELT	TQQMFDSKNMMAACDP	R	A	L	S	K	N	1	0	0	1	0	2	1	0	0	0	2	1	1	1	1	1	2	0	0	1	0	0	15	0	1706.85	Q13885;Q9BVA1	Q13885	283	297	TUBB2A;TUBB2B	Tubulin beta-2A chain;Tubulin beta-2B chain	yes	no	2	6.2361e-07	122.52	By MS/MS	By matching	By matching	By MS/MS	By MS/MS
ALTVPELTQQVFDAK	SRGSQQYRALTVPELT	TQQVFDAKNMMAACDP	R	A	L	A	K	N	2	0	0	1	0	2	1	0	0	0	2	1	0	1	1	0	2	0	0	2	0	0	15	0	1658.89	Q5JP53;P07437;Q5ST81	Q5JP53	265	279	TUBB	Tubulin beta chain	yes	no	2;3	4.2909e-164	264.3	By MS/MS	By MS/MS	By MS/MS	By MS/MS	By MS/MS
ALVAIGTHDLDTLSGPFTYTAK	HQNICRKRALVAIGTH	GPFTYTAKRPSDIKFK	R	A	L	A	K	R	3	0	0	2	0	0	0	2	1	1	3	1	0	1	1	1	4	0	1	1	0	0	22	0	2290.18	Q9NSD9;Q9NSD9-2	Q9NSD9	155	176	FARSB	Phenylalanine--tRNA ligase beta subunit	yes	no	3	0.0059319	50.87
ALVDILSEVSK	HLQEQPRKALVDILSE	DILSEVSKATLQEILP	K	A	L	S	K	A	1	0	0	1	0	0	1	0	0	1	2	1	0	0	0	2	0	0	0	2	0	0	11	0	1172.67	Q9BQG0;Q9BQG0-2;I3L1L3	Q9BQG0	180	190	MYBBP1A	Myb-binding protein 1A	yes	no	2	0.000476	104.22				By MS/MS	By MS/MS
ALVEMQDVVAELLR	QKLSGSHKALVEMQDV	DVVAELLRTVPWEQPA	K	A	L	L	R	T	2	1	0	1	0	1	2	0	0	0	3	0	1	0	0	0	0	0	0	3	0	0	14	0	1584.85	Q9C0H2-3;Q9C0H2-2;Q9C0H2;Q9C0H2-4	Q9C0H2-3	146	159	TTYH3	Protein tweety homolog 3	yes	no	2	5.3863e-10	133.71	By MS/MS	By matching		By MS/MS	By matching
ALVEQVDQLLTDYEIK	NANPEDLKALVEQVDQ	LLTDYEIKDGHVILQL	K	A	L	I	K	D	1	0	0	2	0	2	2	0	0	1	3	1	0	0	0	0	1	0	1	2	0	0	16	0	1875.98	CON__Q1A7A4	CON__Q1A7A4	1442	1457			yes	yes	2	3.6269e-32	173.33		By MS/MS	By matching
ALVLIAFAQYLQQCPFEDHVK	DLGEENFKALVLIAFA	CPFEDHVKLVNEVTEF	K	A	L	V	K	L	3	0	0	1	1	3	1	0	1	1	3	1	0	2	1	0	0	0	1	2	0	0	21	0	2489.28	A0A0C4DGB6;CON__P02768-1;P02768;A0A087WWT3;P02768-3;H7C013	A0A0C4DGB6	45	65	ALB	Serum albumin	yes	no	2;3;4	0.0025881	93.226		By MS/MS
ALVLIAFAQYLQQCPFEDHVKLVNEVTEFAK	DLGEENFKALVLIAFA	NEVTEFAKTCVADESA	K	A	L	A	K	T	4	0	1	1	1	3	3	0	1	1	4	2	0	3	1	0	1	0	1	4	0	0	31	1	3619.87	A0A0C4DGB6;CON__P02768-1;P02768;A0A087WWT3;P02768-3;H7C013	A0A0C4DGB6	45	75	ALB	Serum albumin	yes	no	3	3.2365e-06	64.502	By matching	By MS/MS	By MS/MS	By matching
ALVMLLEVR	EVRKNVCRALVMLLEV	LVMLLEVRMDRLLPHM	R	A	L	V	R	M	1	1	0	0	0	0	1	0	0	0	3	0	1	0	0	0	0	0	0	2	0	0	9	0	1042.62	Q92973-3;Q92973-2;Q92973;O14787-2;A0A075B780;O14787	Q92973-3	196	204	TNPO1;TNPO2	Transportin-1;Transportin-2	yes	no	2	2.6966e-06	130.22		By MS/MS		By MS/MS	By MS/MS
ALVNQVAATVQNR	VVYVAPTKALVNQVAA	VAATVQNRFTKNLPSG	K	A	L	N	R	F	3	1	2	0	0	2	0	0	0	0	1	0	0	0	0	0	1	0	0	3	0	0	13	0	1382.76	Q8IY21	Q8IY21	819	831	DDX60	Probable ATP-dependent RNA helicase DDX60	yes	yes	2	2.2213e-06	119.03
ALVSAQWVAEALR	MASPQLCRALVSAQWV	QWVAEALRAPRAGQPL	R	A	L	L	R	A	4	1	0	0	0	1	1	0	0	0	2	0	0	0	0	1	0	1	0	2	0	0	13	0	1412.78	P25325;P25325-2;B1AH49	P25325	9	21	MPST	3-mercaptopyruvate sulfurtransferase;Sulfurtransferase	yes	no	2	1.3488e-09	146.5				By MS/MS	By MS/MS
ALVSEEGEGKNPVDYIQGLLDLK	SYLREQGKALVSEEGE	IQGLLDLKSRFDRFLL	K	A	L	L	K	S	1	0	1	2	0	1	3	3	0	1	4	2	0	0	1	1	0	0	1	2	0	0	23	1	2486.29	Q13618-2;Q13618;Q13618-3	Q13618-2	303	325	CUL3	Cullin-3	yes	no	3	0.0037978	57.142		By matching
ALWADSGIQNAYDR	LQYLPAIRALWADSGI	GIQNAYDRRREFQLGE	R	A	L	D	R	R	3	1	1	2	0	1	0	1	0	1	1	0	0	0	0	1	0	1	1	0	0	0	14	0	1578.74	Q14344;Q14344-2	Q14344	151	164	GNA13	Guanine nucleotide-binding protein subunit alpha-13	yes	no	2	4.1571e-40	179.67	By MS/MS	By MS/MS	By MS/MS
ALWLAENQAQPMLR	ALTHLNLKALWLAENQ	NQAQPMLRFQTEDDAR	K	A	L	L	R	F	3	1	1	0	0	2	1	0	0	0	3	0	1	0	1	0	0	1	0	0	0	0	14	0	1639.85	A0A0G2JNZ2;A0A0G2JPP5;Q14160;Q14160-3;A0A0G2JMS7;Q14160-2	A0A0G2JNZ2	384	397	SCRIB	Protein scribble homolog	yes	no	2	0.0020254	88.596				By MS/MS	By MS/MS
ALYDAELSQMQTHISDTSVVLSMDNNR	TDEINFLRALYDAELS	VLSMDNNRNLDLDSII	R	A	L	N	R	N	2	1	2	3	0	2	1	0	1	1	3	0	2	0	0	4	2	0	1	2	0	0	27	0	3037.41	CON__P02538;P02538;CON__P04259	CON__P02538	300	326	KRT6A	Keratin, type II cytoskeletal 6A	no	no	3	7.6752e-19	133.15		By matching		By MS/MS	By MS/MS
ALYDTFSAFGNILSCK	LDKSIDNKALYDTFSA	FGNILSCKVVCDENGS	K	A	L	C	K	V	2	0	1	1	1	0	0	1	0	1	2	1	0	2	0	2	1	0	1	0	0	0	16	0	1805.87	A0A087WTT1;P11940-2;P11940;E7EQV3;E5RJB9;E5RGH3;B1ANR1;H0YEQ8;B1ANR0;Q13310-2;Q13310;Q13310-3;H0Y5F5	A0A087WTT1	89	104	PABPC1;PABPC4	Polyadenylate-binding protein;Polyadenylate-binding protein 1;Polyadenylate-binding protein 4	no	no	2	0.00010743	113.52	By MS/MS	By matching		By matching
ALYDYAGQEADELSFR	AATGVRVRALYDYAGQ	EADELSFRAGEELLKM	R	A	L	F	R	A	3	1	0	2	0	1	2	1	0	0	2	0	0	1	0	1	0	0	2	0	0	0	16	0	1846.84	A0A0C4DGG1;Q9UKS6	A0A0C4DGG1	370	385	PACSIN3	Protein kinase C and casein kinase substrate in neurons protein 3	yes	no	2	3.3121e-22	155.14		By matching		By MS/MS	By MS/MS
ALYEAGER	DLADSDARALYEAGER	ALYEAGERRKGTDVNV	R	A	L	E	R	R	2	1	0	0	0	0	2	1	0	0	1	0	0	0	0	0	0	0	1	0	0	0	8	0	907.44	P04083	P04083	205	212	ANXA1	Annexin A1	yes	yes	2	0.014948	83.206	By matching	By matching	By matching	By MS/MS	By MS/MS
ALYFITPTSK	REPVRQMKALYFITPT	YFITPTSKSVDCFLHD	K	A	L	S	K	S	1	0	0	0	0	0	0	0	0	1	1	1	0	1	1	1	2	0	1	0	0	0	10	0	1139.62	O00186	O00186	77	86	STXBP3	Syntaxin-binding protein 3	yes	yes	2	0.0024629	87.308	By matching	By matching	By matching	By MS/MS	By MS/MS
ALYPSSVGQPFQGAYLEINKNPK	SELFKDKKALYPSSVG	LEINKNPKYKKLKDAI	K	A	L	P	K	Y	2	0	2	0	0	2	1	2	0	1	2	2	0	1	3	2	0	0	2	1	0	0	23	1	2520.3	E9PDF6;O43795-2;O43795;H7C2Y7	E9PDF6	924	946	MYO1B	Unconventional myosin-Ib	yes	no	3	0.041148	38.721		By matching	By matching	By matching	By MS/MS
AMAAEAEASR	KLPVQLQRAMAAEAEA	AAEAEASREARAKVIA	R	A	M	S	R	E	5	1	0	0	0	0	2	0	0	0	0	0	1	0	0	1	0	0	0	0	0	0	10	0	1005.45	P27105	P27105	206	215	STOM	Erythrocyte band 7 integral membrane protein	yes	yes	2	0.014651	67.494
AMADALLER	LQVLKNARAMADALLE	MADALLERGYSLVSGG	R	A	M	E	R	G	3	1	0	1	0	0	1	0	0	0	2	0	1	0	0	0	0	0	0	0	0	0	9	0	988.501	P34897-3;P34897;P34897-2;G3V2Y4;H0YIZ0	P34897-3	339	347	SHMT2	Serine hydroxymethyltransferase, mitochondrial;Serine hydroxymethyltransferase	yes	no	2	0.00091273	108.74	By MS/MS
AMADELSEK	NIYKPNNKAMADELSE	MADELSEKQVYDAHTK	K	A	M	E	K	Q	2	0	0	1	0	0	2	0	0	0	1	1	1	0	0	1	0	0	0	0	0	0	9	0	992.448	Q03135;E9PCT5	Q03135	31	39	CAV1	Caveolin-1;Caveolin	yes	no	2	0.021022	66.27		By matching	By matching	By MS/MS	By matching
AMADPEVQQIMSDPAMR	SPEDVKRRAMADPEVQ	IMSDPAMRLILEQMQK	R	A	M	M	R	L	3	1	0	2	0	2	1	0	0	1	0	0	3	0	2	1	0	0	0	1	0	0	17	0	1888.85	P31948-3;P31948;P31948-2;H0YGI8	P31948-3	465	481	STIP1	Stress-induced-phosphoprotein 1	yes	no	2	0.027146	65.565
AMALLTALLQGASPVER	MNQQLQTKAMALLTAL	QGASPVERKHMLDYLW	K	A	M	E	R	K	4	1	0	0	0	1	1	1	0	0	4	0	1	0	1	1	1	0	0	1	0	0	17	0	1739.96	F8W9E7;Q96BJ8-2;Q96BJ8;Q96BJ8-3	F8W9E7	267	283	ELMO3	Engulfment and cell motility protein 3	yes	no	2	0.00012112	97.223
AMAPLSSGINLPLLDR	IRNPNSLKAMAPLSSG	INLPLLDRTIPDYTSF	K	A	M	D	R	T	2	1	1	1	0	0	0	1	0	1	4	0	1	0	2	2	0	0	0	0	0	0	16	0	1666.91	B1AKC9;P29323-2;P29323-3;P29323	B1AKC9	887	902	EPHB2	Receptor protein-tyrosine kinase;Ephrin type-B receptor 2	yes	no	2	1.371e-06	119.88		By MS/MS	By MS/MS	By MS/MS	By MS/MS
AMAVLESLR	VLNDTAPRAMAVLESL	MAVLESLRVIITNFPA	R	A	M	L	R	V	2	1	0	0	0	0	1	0	0	0	2	0	1	0	0	1	0	0	0	1	0	0	9	0	988.538	P47897-2;P47897;B4DDN1;H7C0R3	P47897-2	557	565	QARS	Glutamine--tRNA ligase	yes	no	2	0.015199	70.919				By MS/MS
AMDEIQPDLR	DKLRLEIRAMDEIQPD	DEIQPDLRELMETMHR	R	A	M	L	R	E	1	1	0	2	0	1	1	0	0	1	1	0	1	0	1	0	0	0	0	0	0	0	10	0	1186.57	Q9UK41;E9PQR7;Q9UK41-2;E9PM90	Q9UK41	149	158	VPS28	Vacuolar protein sorting-associated protein 28 homolog	yes	no	2	0.0021414	90.108	By MS/MS
AMDQEITVNPQFVQK	IELDERLKAMDQEITV	VNPQFVQKSMGSQEDD	K	A	M	Q	K	S	1	0	1	1	0	3	1	0	0	1	0	1	1	1	1	0	1	0	0	2	0	0	15	0	1746.86	Q9UNS2;H7C3P9;Q9UNS2-2	Q9UNS2	392	406	COPS3	COP9 signalosome complex subunit 3	yes	no	2	1.1064e-07	151.16
AMDSDWFAENYMGR	GQILANFKAMDSDWFA	FAENYMGRKTKVGLPP	K	A	M	G	R	K	2	1	1	2	0	0	1	1	0	0	0	0	2	1	0	1	0	1	1	0	0	0	14	0	1691.67	B5MD38;P55084-2;P55084;F5GZQ3	B5MD38	269	282	HADHB	Trifunctional enzyme subunit beta, mitochondrial;3-ketoacyl-CoA thiolase	yes	no	2	0.036831	93.839					By MS/MS
AMESHKDEFTIIPVLVGALSESK	MHLPYTAKAMESHKDE	VGALSESKEQEFGKLF	K	A	M	S	K	E	2	0	0	1	0	0	3	1	1	2	2	2	1	1	1	3	1	0	0	2	0	0	23	1	2500.29	Q9Y316-2;Q9Y316;Q9Y316-3	Q9Y316-2	120	142	MEMO1	Protein MEMO1	yes	no	4	0.010829	46.982		By matching	By matching	By matching	By MS/MS
AMEVDERPTEQYSDIGGLDK	TEYDSRVKAMEVDERP	SDIGGLDKQIQELVEA	K	A	M	D	K	Q	1	1	0	3	0	1	3	2	0	1	1	1	1	0	1	1	1	0	1	1	0	0	20	1	2252.03	R4GNH3;E9PM69;P17980;E9PN50;E9PMD8	R4GNH3	158	177	PSMC3	26S protease regulatory subunit 6A	yes	no	3	4.4144e-08	122.29	By matching	By matching	By matching	By MS/MS	By MS/MS
AMEWITAK	FGTKISARAMEWITAK	AMEWITAKLKEARGRG	R	A	M	A	K	L	2	0	0	0	0	0	1	0	0	1	0	1	1	0	0	0	1	1	0	0	0	0	8	0	948.474	Q01813;Q01813-2;B1APP8;H0Y757	Q01813	693	700	PFKP	ATP-dependent 6-phosphofructokinase, platelet type	yes	no	2	0.020239	75.043
AMGIMNSFVNDIFER	PDTGISSKAMGIMNSF	FVNDIFERIAGEASRL	K	A	M	E	R	I	1	1	2	1	0	0	1	1	0	2	0	0	2	2	0	1	0	0	0	1	0	0	15	0	1742.81	Q8N257;Q16778;P33778;P23527;P06899;Q99879;B2R4S9;U3KQK0;Q99880;Q99877;Q93079;Q5QNW6;P62807;P58876;P57053;O60814;Q5QNW6-2	Q99879	59	73	HIST3H2BB;HIST2H2BE;HIST1H2BB;HIST1H2BO;HIST1H2BJ;HIST1H2BM;HIST1H2BI;HIST1H2BN;HIST1H2BL;HIST1H2BH;HIST2H2BF;HIST1H2BC;HIST1H2BD;H2BFS;HIST1H2BK	Histone H2B type 3-B;Histone H2B type 2-E;Histone H2B type 1-B;Histone H2B type 1-O;Histone H2B type 1-J;Histone H2B type 1-M;Histone H2B;Histone H2B type 1-L;Histone H2B type 1-N;Histone H2B type 1-H;Histone H2B type 2-F;Histone H2B type 1-C/E/F/G/I;Histone H2B type 1-D;Histone H2B type F-S;Histone H2B type 1-K	no	no	2;3	2.9096e-182	284.12	By MS/MS	By MS/MS	By MS/MS	By MS/MS	By MS/MS
AMGNLQIDFADPSR	QSIMAIVKAMGNLQID	IDFADPSRADDARQLF	K	A	M	S	R	A	2	1	1	2	0	1	0	1	0	1	1	0	1	1	1	1	0	0	0	0	0	0	14	0	1533.72	P04899;P04899-4;P04899-6;P04899-3;P04899-5;P04899-2	P04899	87	100	GNAI2	Guanine nucleotide-binding protein G(i) subunit alpha-2	yes	no	2	1.136e-29	163.71		By MS/MS	By MS/MS	By MS/MS	By MS/MS
AMGPLVLTEVLFNEK	EAERLDVKAMGPLVLT	TEVLFNEKIREQIKKY	K	A	M	E	K	I	1	0	1	0	0	0	2	1	0	0	3	1	1	1	1	0	1	0	0	2	0	0	15	0	1659.89	P55010	P55010	274	288	EIF5	Eukaryotic translation initiation factor 5	yes	yes	2	6.1951e-08	124.21		By matching	By matching	By MS/MS	By matching
AMGTLLNTAISEVIGK	LPVNIYCKAMGTLLNT	AISEVIGKITALE___	K	A	M	G	K	I	2	0	1	0	0	0	1	2	0	2	2	1	1	0	0	1	2	0	0	1	0	0	16	0	1616.88	O43264-2;O43264	O43264-2	652	667	ZW10	Centromere/kinetochore protein zw10 homolog	yes	no	2	1.0209e-09	127.79			By matching	By matching	By MS/MS
AMKEAAEKEQELLR	EKAIAAERAMKEAAEK	EKEQELLREKQKEQQQ	R	A	M	L	R	E	3	1	0	0	0	1	4	0	0	0	2	2	1	0	0	0	0	0	0	0	0	0	14	2	1644.85	Q96PP9	Q96PP9	508	521	GBP4	Guanylate-binding protein 4	yes	yes	3	0.0046138	81.565					By MS/MS
AMLESIGVPLEK	SYYENVIKAMLESIGV	SIGVPLEKLKFIKGTD	K	A	M	E	K	L	1	0	0	0	0	0	2	1	0	1	2	1	1	0	1	1	0	0	0	1	0	0	12	0	1285.7	P54577;A0A0C4DGZ5	P54577	103	114	YARS	Tyrosine--tRNA ligase, cytoplasmic;Tyrosine--tRNA ligase, cytoplasmic, N-terminally processed;Tyrosine--tRNA ligase	yes	no	2	0.004983	80.706
AMLHLQWPYK	NGPSSFSKAMLHLQWP	LHLQWPYKYNNNTLLY	K	A	M	Y	K	Y	1	0	0	0	0	1	0	0	1	0	2	1	1	0	1	0	0	1	1	0	0	0	10	0	1285.66	P06756-3;P06756-2;P06756	P06756-3	777	786	ITGAV	Integrin alpha-V;Integrin alpha-V heavy chain;Integrin alpha-V light chain	yes	no	3	0.023665	59.153				By MS/MS
AMLLQGTESLNR	MNRLQSQRAMLLQGTE	QGTESLNRATQSIERS	R	A	M	N	R	A	1	1	1	0	0	1	1	1	0	0	3	0	1	0	0	1	1	0	0	0	0	0	12	0	1331.69	H0YJL5;H0YJJ5;Q9UEU0-2;Q9UEU0	H0YJL5	47	58	VTI1B	Vesicle transport through interaction with t-SNAREs homolog 1B	yes	no	2	0.013348	64.439					By MS/MS
AMLQLLQDKDTYSWLLK	TYGQQLQKAMLQLLQD	DTYSWLLKERSDTSDK	K	A	M	L	K	E	1	0	0	2	0	2	0	0	0	0	5	2	1	0	0	1	1	1	1	0	0	0	17	1	2065.09	P20591;F8W8T1	P20591	615	631	MX1	Interferon-induced GTP-binding protein Mx1;Interferon-induced GTP-binding protein Mx1, N-terminally processed	yes	no	3	7.6854e-05	108.36				By MS/MS	By MS/MS
AMQDALADLPEWYGIK	IKTTAYAKAMQDALAD	LPEWYGIKGMQAHWIG	K	A	M	I	K	G	3	0	0	2	0	1	1	1	0	1	2	1	1	0	1	0	0	1	1	0	0	0	16	0	1819.88	Q15031;E9PHM2	Q15031	251	266	LARS2	Probable leucine--tRNA ligase, mitochondrial	yes	no	2	4.3717e-16	148.41					By matching
AMQEQLENYDFTK	AGDFPEVKAMQEQLEN	LENYDFTKFHSLKPKL	K	A	M	T	K	F	1	0	1	1	0	2	2	0	0	0	1	1	1	1	0	0	1	0	1	0	0	0	13	0	1615.72	Q9H223;A0A087WUA5	Q9H223	361	373	EHD4	EH domain-containing protein 4	yes	no	2	4.2798e-98	227.48	By matching	By MS/MS	By MS/MS	By MS/MS	By MS/MS
AMSLTIEPR	VVDLSNERAMSLTIEP	MSLTIEPRPVKQSRKF	R	A	M	P	R	P	1	1	0	0	0	0	1	0	0	1	1	0	1	0	1	1	1	0	0	0	0	0	9	0	1016.53	Q9H5V8;Q9H5V8-2	Q9H5V8	354	362	CDCP1	CUB domain-containing protein 1	yes	no	2	0.0021011	95.741		By MS/MS
AMSTTSISSPQPGK	EIFKQKERAMSTTSIS	ISSPQPGKLRSPFLQK	R	A	M	G	K	L	1	0	0	0	0	1	0	1	0	1	0	1	1	0	2	4	2	0	0	0	0	0	14	0	1390.68	Q9UJU6;Q9UJU6-2;Q9UJU6-3;B4DDD6;Q9UJU6-6;H0Y5J4;Q9UJU6-5;Q9UJU6-4	Q9UJU6	267	280	DBNL	Drebrin-like protein	yes	no	2	1.6941e-05	111.5		By matching	By matching	By matching	By matching
AMTGSTPCSSMSNHTK	________________	SSMSNHTKERVTMTKV	M	A	M	T	K	E	1	0	1	0	1	0	0	1	1	0	0	1	2	0	1	4	3	0	0	0	0	0	16	0	1695.7	Q15208	Q15208	2	17	STK38	Serine/threonine-protein kinase 38	yes	yes	2	0.0040641	72.2			By MS/MS
AMTGVEQWPYR	HALTEKSKAMTGVEQW	GVEQWPYRAVAQALEV	K	A	M	Y	R	A	1	1	0	0	0	1	1	1	0	0	0	0	1	0	1	0	1	1	1	1	0	0	11	0	1336.62	P49368;B4DUR8;P49368-2	P49368	428	438	CCT3	T-complex protein 1 subunit gamma	yes	no	2	0.025904	58.63	By matching	By matching	By matching	By MS/MS	By matching
AMTMLTIEQLSYLLK	ECIETQSKAMTMLTIE	EQLSYLLKFAIQKMKQ	K	A	M	L	K	F	1	0	0	0	0	1	1	0	0	1	4	1	2	0	0	1	2	0	1	0	0	0	15	0	1753.94	Q5TH12;A0A087WV57;A0A087WYS3;H7C4X9;A0A0A0MTK7;A0A087WVZ6;Q9ULU4-17;Q9ULU4-15;Q9ULU4-8;Q9ULU4-21;Q9ULU4-18;Q9ULU4-14;Q9ULU4-12;Q9ULU4-22;Q9ULU4-16;Q9ULU4-9;Q9ULU4-5;Q9ULU4-20;Q9ULU4;Q9ULU4-13;Q9ULU4-10;Q9ULU4-11;Q9ULU4-7;Q9ULU4-19	Q5TH12	120	134	ZMYND8	Protein kinase C-binding protein 1	yes	no	2	0.0034284	74.698				By matching	By matching
AMVSEFLK	________________	AMVSEFLKQAWFIENE	M	A	M	L	K	Q	1	0	0	0	0	0	1	0	0	0	1	1	1	1	0	1	0	0	0	1	0	0	8	0	923.479	P04083;Q5T3N0	P04083	2	9	ANXA1	Annexin A1;Annexin	yes	no	1;2	0.0020925	98.997	By matching	By MS/MS	By MS/MS	By MS/MS	By MS/MS
AMYETVPNQQLFETSR				A	M	S	R		1	1	1	0	0	2	2	0	0	0	1	0	1	1	1	1	2	0	1	1	0	0	16	0	1912.9		REV__A0A0C4DGX4					yes	no	2	0.01908	58.511
ANDHQGFYLLNSIIEHMPPESVDQYR	FQKLIASKANDHQGFY	PESVDQYRKQIFILLF	K	A	N	Y	R	K	1	1	2	2	0	2	2	1	2	2	2	0	1	1	2	2	0	0	2	1	0	0	26	0	3072.44	P55060-3;P55060;P55060-4	P55060-3	742	767	CSE1L	Exportin-2	yes	no	4	0.00045044	51.431				By matching	By MS/MS
ANEFLEVGK	RPENALKRANEFLEVG	NEFLEVGKKQPALDVL	R	A	N	G	K	K	1	0	1	0	0	0	2	1	0	0	1	1	0	1	0	0	0	0	0	1	0	0	9	0	1005.51	Q14152	Q14152	15	23	EIF3A	Eukaryotic translation initiation factor 3 subunit A	yes	yes	2	0.015808	72.243		By MS/MS
ANEVEQMIR	DAKDNQQKANEVEQMI	NEVEQMIRDLEASIAR	K	A	N	I	R	D	1	1	1	0	0	1	2	0	0	1	0	0	1	0	0	0	0	0	0	1	0	0	9	0	1088.53	Q14204	Q14204	3430	3438	DYNC1H1	Cytoplasmic dynein 1 heavy chain 1	yes	yes	2	0.018391	68.371	By matching	By matching	By matching	By matching	By MS/MS
ANINVENAFFTLAR	KFMETSAKANINVENA	NAFFTLARDIKAKMDK	K	A	N	A	R	D	3	1	3	0	0	0	1	0	0	1	1	0	0	2	0	0	1	0	0	1	0	0	14	0	1578.82	P61006	P61006	154	167	RAB8A	Ras-related protein Rab-8A	yes	yes	2;3	1.4126e-06	141.34	By matching	By matching	By matching	By matching	By MS/MS
ANIPIMDTGENPEVPFPR	FVEKEIRKANIPIMDT	NPEVPFPRDMIDLEMA	K	A	N	P	R	D	1	1	2	1	0	0	2	1	0	2	0	0	1	1	4	0	1	0	0	1	0	0	18	0	1995.97	B7Z641;B7Z2A9;Q93050-1;Q93050;Q93050-3;K7ELZ6;K7EM24;K7EN36	B7Z641	75	92	ATP6V0A1	V-type proton ATPase subunit a;V-type proton ATPase 116 kDa subunit a isoform 1	yes	no	2	0.021406	67.234			By MS/MS
ANKLDHVVTIIK	DYAVKIVKANKLDHVV	DHVVTIIKGKVEEVEL	K	A	N	I	K	G	1	0	1	1	0	0	0	0	1	2	1	2	0	0	0	0	1	0	0	2	0	0	12	1	1349.8	E9PKG1;H7C2I1;Q99873-3;Q99873-2;Q99873-4;Q99873;E9PQ98;E9PIX6;A0A087X1W2;E9PNR9;H0YDE4	E9PKG1	86	97	PRMT1	Protein arginine N-methyltransferase 1	yes	no	2	0.0035604	105.13					By MS/MS
ANLGVFSVFAPR	HKTDEKGRANLGVFSV	VFSVFAPRGEHTLQVK	R	A	N	P	R	G	2	1	1	0	0	0	0	1	0	0	1	0	0	2	1	1	0	0	0	2	0	0	12	0	1276.69	J3KTL8;A6NHR9-2;A6NHR9;A6NHR9-3	J3KTL8	796	807	SMCHD1	Structural maintenance of chromosomes flexible hinge domain-containing protein 1	yes	no	2	0.001622	131.09				By matching
ANLINNIFELAGLGK	YVLSDKDRANLINNIF	FELAGLGKVPLKRAFD	R	A	N	G	K	V	2	0	3	0	0	0	1	2	0	2	3	1	0	1	0	0	0	0	0	0	0	0	15	0	1585.88	Q9UIQ6-3;Q9UIQ6-2;Q9UIQ6	Q9UIQ6-3	710	724	LNPEP	Leucyl-cystinyl aminopeptidase;Leucyl-cystinyl aminopeptidase, pregnancy serum form	yes	no	2	1.6019e-09	126.83			By matching	By matching	By MS/MS
ANLISEDIESAISDSK	LFQCDEVKANLISEDI	ESAISDSKGGKQKRRP	K	A	N	S	K	G	2	0	1	2	0	0	2	0	0	3	1	1	0	0	0	4	0	0	0	0	0	0	16	0	1690.83	F5H0R8;Q12929	F5H0R8	173	188	EPS8	Epidermal growth factor receptor kinase substrate 8	yes	no	2	0.0010561	89.747				By MS/MS	By matching
ANLPQSFQVDTSK	GLSPGMVRANLPQSFQ	SFQVDTSKAGVAPLQV	R	A	N	S	K	A	1	0	1	1	0	2	0	0	0	0	1	1	0	1	1	2	1	0	0	1	0	0	13	0	1433.72	P21333-2;P21333;Q5HY54;Q60FE5;A0A087WWY3	P21333-2	1465	1477	FLNA	Filamin-A	yes	no	2	1.3187e-06	121.21	By matching	By MS/MS	By MS/MS	By MS/MS	By matching
ANLPVLPPVAVLPLGTGNDLAR	WILETIDKANLPVLPP	GTGNDLARCLRWGGGY	K	A	N	A	R	C	3	1	2	1	0	0	0	2	0	0	5	0	0	0	4	0	1	0	0	3	0	0	22	0	2196.26	G3V4E1;P23743;H0YJH4	G3V4E1	367	388	DGKA	Diacylglycerol kinase;Diacylglycerol kinase alpha	yes	no	2;3	1.5623e-06	104.7				By MS/MS	By matching
ANLQIDQINTDLNLER	LINDRLKKANLQIDQI	NTDLNLERSHAQKNEN	K	A	N	E	R	S	1	1	3	2	0	2	1	0	0	2	3	0	0	0	0	0	1	0	0	0	0	0	16	0	1868.96	P35579;P35579-2	P35579	1755	1770	MYH9	Myosin-9	yes	no	2	1.0847e-41	175.88		By MS/MS	By matching	By matching	By matching
ANNSTYGLAAAVFTK	TIEEVVGRANNSTYGL	LAAAVFTKDLDKANYL	R	A	N	T	K	D	4	0	2	0	0	0	0	1	0	0	1	1	0	1	0	1	2	0	1	1	0	0	15	0	1526.77	P05091-2;P05091	P05091-2	390	404	ALDH2	Aldehyde dehydrogenase, mitochondrial	yes	no	2	0.0096315	92.269			By MS/MS
ANTFVAELK	VTTLDIVRANTFVAEL	NTFVAELKGLDPARVN	R	A	N	L	K	G	2	0	1	0	0	0	1	0	0	0	1	1	0	1	0	0	1	0	0	1	0	0	9	0	991.534	P40926;G3XAL0	P40926	177	185	MDH2	Malate dehydrogenase, mitochondrial;Malate dehydrogenase	yes	no	2	0.0011253	106.88	By matching	By matching		By MS/MS	By MS/MS
ANTNEVLWAVVAAFTK	DPEVECLKANTNEVLW	AVVAAFTK________	K	A	N	T	K	-	4	0	2	0	0	0	1	0	0	0	1	1	0	1	0	0	2	1	0	3	0	0	16	0	1732.91	Q9H4A6	Q9H4A6	283	298	GOLPH3	Golgi phosphoprotein 3	yes	yes	3	0.0096754	99.796			By matching	By matching	By matching
ANTTAFLTPLEIK	STPSSASKANTTAFLT	FLTPLEIKAKVETDDV	K	A	N	I	K	A	2	0	1	0	0	0	1	0	0	1	2	1	0	1	1	0	3	0	0	0	0	0	13	0	1417.78	Q9Y5K6	Q9Y5K6	558	570	CD2AP	CD2-associated protein	yes	yes	2	1.2674e-14	142.1	By MS/MS	By MS/MS	By MS/MS	By MS/MS	By MS/MS
ANVAVVSGAPLQGLVAR	SLNEEEIRANVAVVSG	PLQGLVARPSSINYMV	R	A	N	A	R	P	4	1	1	0	0	1	0	2	0	0	2	0	0	0	1	1	0	0	0	4	0	0	17	0	1620.93	O00560-2;G5EA09	O00560-2	68	84	SDCBP	Syntenin-1	yes	no	2	5.1852e-69	199.8	By MS/MS	By MS/MS	By MS/MS	By MS/MS	By MS/MS
ANVAVVSGAPLQGQLVAR	SLNEEEIRANVAVVSG	LQGQLVARPSSINYMV	R	A	N	A	R	P	4	1	1	0	0	2	0	2	0	0	2	0	0	0	1	1	0	0	0	4	0	0	18	0	1748.99	O00560;O00560-3	O00560	68	85	SDCBP	Syntenin-1	yes	no	2;3	2.458e-56	214.47	By MS/MS	By MS/MS	By MS/MS	By MS/MS	By matching
ANVEAIMLAVMK	TVLSDQQKANVEAIML	AIMLAVMKKLTYDEEY	K	A	N	M	K	K	3	0	1	0	0	0	1	0	0	1	1	1	2	0	0	0	0	0	0	2	0	0	12	0	1288.69	O43592	O43592	370	381	XPOT	Exportin-T	yes	yes	2	0.0057999	87.641
ANVTVLDTQIR	TLPLTEGKANVTVLDT	TVLDTQIRKLRSRSLS	K	A	N	I	R	K	1	1	1	1	0	1	0	0	0	1	1	0	0	0	0	0	2	0	0	2	0	0	11	0	1228.68	Q9NZM1-6;Q9NZM1;Q9NZM1-2;Q9NZM1-3;Q9NZM1-5;H0YD14	Q9NZM1-6	700	710	MYOF	Myoferlin	yes	no	2	4.562e-36	177.57				By MS/MS	By MS/MS
ANWYFLLAR	MWITNGGKANWYFLLA	NWYFLLARSDPDPKAP	K	A	N	A	R	S	2	1	1	0	0	0	0	0	0	0	2	0	0	1	0	0	0	1	1	0	0	0	9	0	1152.61	B7Z9I1;Q5T4U5;P11310;P11310-2	B7Z9I1	162	170	ACADM	Medium-chain specific acyl-CoA dehydrogenase, mitochondrial	yes	no	2	8.5157e-23	172.14	By matching		By matching	By MS/MS	By MS/MS
ANYLASPPLVIAYAIAGTIR	GRVHPNTRANYLASPP	YAIAGTIRIDFEKEPL	R	A	N	I	R	I	5	1	1	0	0	0	0	1	0	3	2	0	0	0	2	1	1	0	2	1	0	0	20	0	2073.16	P21399	P21399	548	567	ACO1	Cytoplasmic aconitate hydratase	yes	yes	2	0.0053737	64.407			By MS/MS
ANYWWLR	CTRLAGDKANYWWLRH	KANYWWLRHHPQVLSM	K	A	N	L	R	H	1	1	1	0	0	0	0	0	0	0	1	0	0	0	0	0	0	2	1	0	0	0	7	0	1007.5	P31939;P31939-2;H7C1S2	P31939	462	468	ATIC	Bifunctional purine biosynthesis protein PURH;Phosphoribosylaminoimidazolecarboxamide formyltransferase;IMP cyclohydrolase	yes	no	2	0.0062694	114.59	By MS/MS	By MS/MS	By matching	By matching	By MS/MS
APAMFNIR	KKDWYDVKAPAMFNIR	APAMFNIRNIGKTLVT	K	A	P	I	R	N	2	1	1	0	0	0	0	0	0	1	0	0	1	1	1	0	0	0	0	0	0	0	8	0	918.475	P61247;E9PFI5;D6RG13;H0Y8L7;H0Y9Y4;D6RI02	P61247	35	42	RPS3A	40S ribosomal protein S3a	yes	no	2	0.0076752	90.986	By MS/MS	By MS/MS	By matching	By MS/MS	By MS/MS
APAQPAMHAVPR	DSAPRADRAPAQPAMH	PAMHAVPRGFGKKVRV	R	A	P	P	R	G	4	1	0	0	0	1	0	0	1	0	0	0	1	0	3	0	0	0	0	1	0	0	12	0	1244.64	Q96ME1-4;H0Y6I6;Q96ME1-2;Q96ME1	Q96ME1-4	435	446	FBXL18	F-box/LRR-repeat protein 18	yes	no	3	0.023379	50.452		By matching	By matching
APASEEEFQFLR	PSPSPTERAPASEEEF	EEEFQFLRCQQCQAEA	R	A	P	L	R	C	2	1	0	0	0	1	3	0	0	0	1	0	0	2	1	1	0	0	0	0	0	0	12	0	1422.68	H3BT57;P29590-14;P29590-10;P29590-4;P29590-12;P29590-2;P29590-5;P29590-9;P29590-13;P29590-3;P29590-8;P29590-11;P29590	H3BT57	45	56	PML	Protein PML	yes	no	2	0.0029434	84.507				By MS/MS	By MS/MS
APDEETLIALLAHAK	GQPKVVVKAPDEETLI	IALLAHAKMLGLTVSL	K	A	P	A	K	M	4	0	0	1	0	0	2	0	1	1	3	1	0	0	1	0	1	0	0	0	0	0	15	0	1590.86	J3KQ48;Q9Y3E5	J3KQ48	121	135	PTRH2	Peptidyl-tRNA hydrolase 2, mitochondrial	yes	no	3	1.3535e-06	119.25				By matching	By MS/MS
APDFLPLLNK	AQRVFREKAPDFLPLL	DFLPLLNKGPVIALEF	K	A	P	N	K	G	1	0	1	1	0	0	0	0	0	0	3	1	0	1	2	0	0	0	0	0	0	0	10	0	1126.64	O75695	O75695	285	294	RP2	Protein XRP2	yes	yes	2	0.0039413	83.998	By MS/MS	By MS/MS	By MS/MS	By matching	By MS/MS
APDFVFYAPR	VIKPIDKKAPDFVFYA	DFVFYAPRLRINKRIL	K	A	P	P	R	L	2	1	0	1	0	0	0	0	0	0	0	0	0	2	2	0	0	0	1	1	0	0	10	0	1181.59	P26038;E7EQR4;P15311;P35241;P35241-5;P35241-4	P26038	264	273	MSN;EZR;RDX	Moesin;Ezrin;Radixin	no	no	1;2	8.9766e-07	125.16	By MS/MS	By MS/MS	By MS/MS	By MS/MS	By MS/MS
APDVDVNIAGPDAALK	GEIDASLKAPDVDVNI	AGPDAALKVDVKSPKT	K	A	P	L	K	V	4	0	1	3	0	0	0	1	0	1	1	1	0	0	2	0	0	0	0	2	0	0	16	0	1564.81	Q09666	Q09666	5057	5072	AHNAK	Neuroblast differentiation-associated protein AHNAK	yes	yes	2	0.0014131	86.738
APDVEGQGLDWSLK	RGPKVDIKAPDVEGQG	QGLDWSLKIPKMKMPK	K	A	P	L	K	I	1	0	0	2	0	1	1	2	0	0	2	1	0	0	1	1	0	1	0	1	0	0	14	0	1513.74	Q09666	Q09666	1112	1125	AHNAK	Neuroblast differentiation-associated protein AHNAK	yes	yes	2	0.0073864	75.102			By matching		By matching
APDVTTLPR	AAAEALQKAPDVTTLP	PDVTTLPRNVMFVFFQ	K	A	P	P	R	N	1	1	0	1	0	0	0	0	0	0	1	0	0	0	2	0	2	0	0	1	0	0	9	0	968.529	Q92542-2;Q92542;H0Y6T7;Q5T205;H0Y3Z4	Q92542-2	295	303	NCSTN	Nicastrin	yes	no	2	0.046506	57.59	By matching	By matching	By matching	By MS/MS	By matching
APEATVTLPVFIGNIAVNHAPVSPR	YYLQVSLKAPEATVTL	NHAPVSPRPGLGLPPG	K	A	P	P	R	P	4	1	2	0	0	0	1	1	1	2	1	0	0	1	4	1	2	0	0	4	0	0	25	0	2569.4	Q5T370;Q8N5I2	Q5T370	234	258	ARRDC1	Arrestin domain-containing protein 1	yes	no	3	0.0051378	47.288		By matching		By MS/MS	By matching
APEDAGPQPGSYEIR	AVETPGWKAPEDAGPQ	QPGSYEIRHYGPAKWV	K	A	P	I	R	H	2	1	0	1	0	1	2	2	0	1	0	0	0	0	3	1	0	0	1	0	0	0	15	0	1585.74	Q9Y5Z4;Q5THN1	Q9Y5Z4	27	41	HEBP2	Heme-binding protein 2	yes	no	2	0.0046625	78.964
APEEPNIQVNPLGIPVNSK	RIQLRVYKAPEEPNIQ	LGIPVNSKEPEEVATC	K	A	P	S	K	E	1	0	3	0	0	1	2	1	0	2	1	1	0	0	4	1	0	0	0	2	0	0	19	0	2015.07	P43121	P43121	135	153	MCAM	Cell surface glycoprotein MUC18	yes	yes	2	0.0071109	65.528	By matching	By matching	By MS/MS
APEEPNIQVNPLGIPVNSKEPEEVATCVGR	RIQLRVYKAPEEPNIQ	EVATCVGRNGYPIPQV	K	A	P	G	R	N	2	1	3	0	1	1	5	2	0	2	1	1	0	0	5	1	1	0	0	4	0	0	30	1	3242.62	P43121	P43121	135	164	MCAM	Cell surface glycoprotein MUC18	yes	yes	3	0.0010144	49.445	By MS/MS
APEQEQAAPGPAAGGEAPK	EAKAEPPKAPEQEQAA	AAGGEAPKAAEAAAAP	K	A	P	P	K	A	6	0	0	0	0	2	3	3	0	0	0	1	0	0	4	0	0	0	0	0	0	0	19	0	1774.85	P80723	P80723	103	121	BASP1	Brain acid soluble protein 1	yes	yes	2	0.0022624	106.6	By MS/MS
APFAAPSPFAELVLPPQQ	EALVLSDRAPFAAPSP	ELVLPPQQ________	R	A	P	Q	Q	-	4	0	0	0	0	2	1	0	0	0	2	0	0	2	5	1	0	0	0	1	0	0	18	0	1878.99	P19971;P19971-2	P19971	465	482	TYMP	Thymidine phosphorylase	yes	no	2;3	0.00076678	108.98			By matching	By MS/MS	By MS/MS
APGAEEYAQQDVLK	TKFCDYGKAPGAEEYA	YAQQDVLKKSYSKAFT	K	A	P	L	K	K	3	0	0	1	0	2	2	1	0	0	1	1	0	0	1	0	0	0	1	1	0	0	14	0	1517.74	P09543-2;P09543	P09543-2	242	255	CNP	2,3-cyclic-nucleotide 3-phosphodiesterase	yes	no	2	2.1602e-08	117.93	By MS/MS	By matching			By MS/MS
APGEQTVPALNLQNAFR	TYRASNIKAPGEQTVP	LNLQNAFRIIKEVQKR	K	A	P	F	R	I	3	1	2	0	0	2	1	1	0	0	2	0	0	1	2	0	1	0	0	1	0	0	17	0	1824.95	Q9Y5B9	Q9Y5B9	607	623	SUPT16H	FACT complex subunit SPT16	yes	yes	2	2.7783e-10	132.86
APGLLDSLYGTVR	RWLAPRVRAPGLLDSL	DSLYGTVRRFLSVVQL	R	A	P	V	R	R	1	1	0	1	0	0	0	2	0	0	3	0	0	0	1	1	1	0	1	1	0	0	13	0	1360.74	Q8N271;Q8N271-2;F8WDW5	Q8N271	56	68	PROM2	Prominin-2	yes	no	2	0.014944	77.062				By matching	By matching
APGPGLAQGLPQLHSLVLR	VSGCGSLRAPGPGLAQ	QLHSLVLRRNALGPGL	R	A	P	L	R	R	2	1	0	0	0	2	0	3	1	0	5	0	0	0	3	1	0	0	0	1	0	0	19	0	1923.11	Q8N1G4	Q8N1G4	65	83	LRRC47	Leucine-rich repeat-containing protein 47	yes	yes	3	0.012978	59.502					By MS/MS
APGQLALFSVSDK	________________	ALFSVSDKTGLVEFAR	M	A	P	D	K	T	2	0	0	1	0	1	0	1	0	0	2	1	0	1	1	2	0	0	0	1	0	0	13	0	1331.71	P31939;F8WEF0	P31939	2	14	ATIC	Bifunctional purine biosynthesis protein PURH;Phosphoribosylaminoimidazolecarboxamide formyltransferase;IMP cyclohydrolase	yes	no	2	1.805e-06	120.03	By matching	By MS/MS	By MS/MS	By MS/MS	By MS/MS
APGTNVAMASNQAVR	EEAQSILKAPGTNVAM	MASNQAVRIVKEPTSH	K	A	P	V	R	I	4	1	2	0	0	1	0	1	0	0	0	0	1	0	1	1	1	0	0	2	0	0	15	0	1485.74	P49792	P49792	1307	1321	RANBP2	E3 SUMO-protein ligase RanBP2	yes	yes	2	0.00015645	104.41	By matching		By matching	By MS/MS	By MS/MS
APHLQLIEGK	REVRSPTKAPHLQLIE	HLQLIEGKSSHETLNI	K	A	P	G	K	S	1	0	0	0	0	1	1	1	1	1	2	1	0	0	1	0	0	0	0	0	0	0	10	0	1104.63	I6L9B1;E9PII3;E9PK52;E9PHY5;O43491-2;O43491-3;O43491-4;O43491;H0Y5B0	I6L9B1	602	611	EPB41L2	Band 4.1-like protein 2	yes	no	3	0.033813	49.466	By MS/MS
APIIAVTR	QVARYRPRAPIIAVTR	APIIAVTRNPQTARQA	R	A	P	T	R	N	2	1	0	0	0	0	0	0	0	2	0	0	0	0	1	0	1	0	0	1	0	0	8	0	839.523	P14618;P14618-3;B4DNK4;P14618-2;H3BTN5;H3BR70	P14618	448	455	PKM	Pyruvate kinase PKM;Pyruvate kinase	no	no	2	0.0047762	101.33	By matching	By matching	By MS/MS	By matching	By matching
APILIATDVASR	LNEFRSGKAPILIATD	IATDVASRGLDVEDVK	K	A	P	S	R	G	3	1	0	1	0	0	0	0	0	2	1	0	0	0	1	1	1	0	0	1	0	0	12	0	1225.7	H3BLZ8;Q92841;Q92841-1;Q92841-3;Q92841-2;A0A0U1RQJ0;J3KTA4;P17844-2;P17844	H3BLZ8	469	480	DDX17;DDX5	Probable ATP-dependent RNA helicase DDX17;Probable ATP-dependent RNA helicase DDX5	no	no	2	1.3886e-06	121.61	By MS/MS	By matching	By MS/MS	By MS/MS	By matching
APIRPDIVNFVHTNLR	VTLPAVFKAPIRPDIV	NFVHTNLRKNNRQPYA	K	A	P	L	R	K	1	2	2	1	0	0	0	0	1	2	1	0	0	1	2	0	1	0	0	2	0	0	16	1	1861.03	P36578;H3BTP7;H3BU31	P36578	30	45	RPL4	60S ribosomal protein L4	yes	no	3	0.028271	56.768				By MS/MS	By matching
APKPDGPGGGPGGSHMGGNYGDDR	RNECNQCKAPKPDGPG	GGNYGDDRRGGRGGYD	K	A	P	D	R	R	1	1	1	3	0	0	0	9	1	0	0	1	1	0	4	1	0	0	1	0	0	0	24	1	2251.97	H3BPE7;P35637-2;P35637	H3BPE7	450	473	FUS	RNA-binding protein FUS	yes	no	3;4	0.00024866	84.025			By MS/MS	By MS/MS	By MS/MS
APLDIPVPDPVK	EANLSNLKAPLDIPVP	IPVPDPVKEKEKEERK	K	A	P	V	K	E	1	0	0	2	0	0	0	0	0	1	1	1	0	0	4	0	0	0	0	2	0	0	12	0	1259.71	Q06323;Q06323-3;Q06323-2	Q06323	59	70	PSME1	Proteasome activator complex subunit 1	yes	no	2	0.01533	73.887				By MS/MS	By MS/MS
APLDIPVPDPVKEK	EANLSNLKAPLDIPVP	VPDPVKEKEKEERKKQ	K	A	P	E	K	E	1	0	0	2	0	0	1	0	0	1	1	2	0	0	4	0	0	0	0	2	0	0	14	1	1516.85	Q06323;Q06323-3;Q06323-2	Q06323	59	72	PSME1	Proteasome activator complex subunit 1	yes	no	3	0.019104	63.76				By MS/MS
APLEHELAGEPQLR	ARLDSYLRAPLEHELA	LAGEPQLRESRRRFLD	R	A	P	L	R	E	2	1	0	0	0	1	3	1	1	0	3	0	0	0	2	0	0	0	0	0	0	0	14	0	1558.81	O95833	O95833	144	157	CLIC3	Chloride intracellular channel protein 3	yes	yes	2	0.049135	61.419				By MS/MS
APLHYLAPLLSNLSQR	CTPGYNARAPLHYLAP	LLSNLSQRPAARAFLL	R	A	P	Q	R	P	2	1	1	0	0	1	0	0	1	0	5	0	0	0	2	2	0	0	1	0	0	0	16	0	1792	Q9BTY7	Q9BTY7	171	186	HGH1	Protein HGH1 homolog	yes	yes	3	0.016512	57.425			By matching	By matching	By matching
APLKPYPVSPSDK	EFIFTTIKAPLKPYPV	YPVSPSDKVLIQEKTQ	K	A	P	D	K	V	1	0	0	1	0	0	0	0	0	0	1	2	0	0	4	2	0	0	1	1	0	0	13	1	1397.76	P41252;A0A0A0MSX9;J3KR24;Q5TCC6	P41252	1039	1051	IARS	Isoleucine--tRNA ligase, cytoplasmic	yes	no	3	0.051244	51.612
APLNVQFNSPLPGDAVK	VYTKGAGKAPLNVQFN	PLPGDAVKDLDIIDNY	K	A	P	V	K	D	2	0	2	1	0	1	0	1	0	0	2	1	0	1	3	1	0	0	0	2	0	0	17	0	1765.94	O75369-2;O75369-9;O75369;O75369-8;O75369-6;O75369-3;E7EN95;O75369-7;O75369-5;O75369-4	O75369-2	878	894	FLNB	Filamin-B	yes	no	2	1.9279e-10	134.06				By MS/MS	By MS/MS
APLPDLYPFGTMR	ALPSPAIRAPLPDLYP	LYPFGTMRGGGFGDRD	R	A	P	M	R	G	1	1	0	1	0	0	0	1	0	0	2	0	1	1	3	0	1	0	1	0	0	0	13	0	1476.74	H3BLZ8;Q92841	H3BLZ8	69	81	DDX17	Probable ATP-dependent RNA helicase DDX17	yes	no	2	0.0093708	71.03			By matching	By MS/MS	By MS/MS
APMAAQGMVETR	KMMSFDTRAPMAAQGM	AQGMVETRVFLQYLPA	R	A	P	T	R	V	3	1	0	0	0	1	1	1	0	0	0	0	2	0	1	0	1	0	0	1	0	0	12	0	1260.6	Q14344;Q14344-2	Q14344	129	140	GNA13	Guanine nucleotide-binding protein subunit alpha-13	yes	no	2	0.0014454	90.108		By MS/MS	By MS/MS	By matching	By matching
APNLYMVPQGIR	LPILPPQRAPNLYMVP	YMVPQGIRPVVQLTAI	R	A	P	I	R	P	1	1	1	0	0	1	0	1	0	1	1	0	1	0	2	0	0	0	1	1	0	0	12	0	1357.72	Q9NZM1-6;Q9NZM1;Q9NZM1-2;Q9NZM1-3;H0YD14	Q9NZM1-6	1274	1285	MYOF	Myoferlin	yes	no	2	0.013145	64.711					By MS/MS
APNTPDILEIEFK	TKTQDPAKAPNTPDIL	DILEIEFKKGVPVKVT	K	A	P	F	K	K	1	0	1	1	0	0	2	0	0	2	1	1	0	1	2	0	1	0	0	0	0	0	13	0	1485.77	P00966	P00966	216	228	ASS1	Argininosuccinate synthase	yes	yes	2	1.9049e-14	147.58		By matching	By matching	By MS/MS	By MS/MS
APNTPDILEIEFKK	TKTQDPAKAPNTPDIL	ILEIEFKKGVPVKVTN	K	A	P	K	K	G	1	0	1	1	0	0	2	0	0	2	1	2	0	1	2	0	1	0	0	0	0	0	14	1	1613.87	P00966	P00966	216	229	ASS1	Argininosuccinate synthase	yes	yes	3	0.0011006	94.122
APPLVENEEAEPGR	LGLGRRKKAPPLVENE	NEEAEPGRGGLGVGEP	K	A	P	G	R	G	2	1	1	0	0	0	4	1	0	0	1	0	0	0	3	0	0	0	0	1	0	0	14	0	1506.73	O14908;K7ELJ2	O14908	11	24	GIPC1	PDZ domain-containing protein GIPC1	yes	no	2	2.859e-07	136.01	By MS/MS	By MS/MS		By MS/MS	By matching
APPPSLTDCIGTVDSR	LFGKAKPKAPPPSLTD	CIGTVDSRAESIDKKI	K	A	P	S	R	A	1	1	0	2	1	0	0	1	0	1	1	0	0	0	3	2	2	0	0	1	0	0	16	0	1684.81	Q9NZZ3;Q9NZZ3-2	Q9NZZ3	12	27	CHMP5	Charged multivesicular body protein 5	yes	no	2	0.00097679	90.689	By matching	By MS/MS	By matching		By matching
APPSVFAEVPQAQPVLVFK	________________	AQPVLVFKLTADFRED	M	A	P	F	K	L	3	0	0	0	0	2	1	0	0	0	1	1	0	2	4	1	0	0	0	4	0	0	19	0	2023.11	P17174	P17174	2	20	GOT1	Aspartate aminotransferase, cytoplasmic	yes	yes	2;3	0.0043399	87.083					By MS/MS
APQETYADIGGLDNQIQEIK	VTVMKVEKAPQETYAD	DNQIQEIKESVELPLT	K	A	P	I	K	E	2	0	1	2	0	3	2	2	0	3	1	1	0	0	1	0	1	0	1	0	0	0	20	0	2202.08	P62191;P62191-2;G3V4X1	P62191	179	198	PSMC1	26S protease regulatory subunit 4	yes	no	2;3	1.0527e-151	254.72	By matching	By MS/MS	By MS/MS	By MS/MS	By MS/MS
APQVLVLAPTR	LQDRKRGRAPQVLVLA	VLVLAPTRELANQVSK	R	A	P	T	R	E	2	1	0	0	0	1	0	0	0	0	2	0	0	0	2	0	1	0	0	2	0	0	11	0	1163.7	Q9NR30-2;Q9NR30	Q9NR30-2	192	202	DDX21	Nucleolar RNA helicase 2	yes	no	2	0.028444	59.265
APSHVPFLLIGGGTAAFAAAR	GEEVPQDKAPSHVPFL	TAAFAAARSIRARDPG	K	A	P	A	R	S	6	1	0	0	0	0	0	3	1	1	2	0	0	2	2	1	1	0	0	1	0	0	21	0	2023.1	O95831-3;O95831;O95831-6;O95831-4	O95831-3	124	144	AIFM1	Apoptosis-inducing factor 1, mitochondrial	yes	no	3	0.018231	46.15				By MS/MS
APSIIFIDELDAIGTK	AFALAKEKAPSIIFID	ELDAIGTKRFDSEKAG	K	A	P	T	K	R	2	0	0	2	0	0	1	1	0	4	1	1	0	1	1	1	1	0	0	0	0	0	16	0	1701.92	R4GNH3;E9PM69;P17980;E9PN50;E9PMD8;E9PKD5	R4GNH3	263	278	PSMC3	26S protease regulatory subunit 6A	yes	no	2	0.00032979	98.368				By MS/MS	By matching
APSTYGGGLSVSSR	VLAGGSCRAPSTYGGG	GGLSVSSRFSSGGACG	R	A	P	S	R	F	1	1	0	0	0	0	0	3	0	0	1	0	0	0	1	4	1	0	1	1	0	0	14	0	1337.66	CON__P08779;P08779	CON__P08779	42	55	KRT16	Keratin, type I cytoskeletal 16	yes	no	2	0.0020326	90.434	By MS/MS	By matching	By matching	By matching
APSTYGGGLSVSSSR	VLAGGSCRAPSTYGGG	GLSVSSSRFSSGGAYG	R	A	P	S	R	F	1	1	0	0	0	0	0	3	0	0	1	0	0	0	1	5	1	0	1	1	0	0	15	0	1424.69	CON__P02533;P02533	CON__P02533	42	56	KRT14	Keratin, type I cytoskeletal 14	yes	no	2	2.6937e-10	135.1	By MS/MS	By MS/MS	By MS/MS	By matching	By MS/MS
APSVATVGSICDLNLK	ESITRTSRAPSVATVG	SICDLNLKIPEINSSD	R	A	P	L	K	I	2	0	1	1	1	0	0	1	0	1	2	1	0	0	1	2	1	0	0	2	0	0	16	0	1643.86	O75369-2;O75369-9;O75369;O75369-8;E7EN95;O75369-7;O75369-5;O75369-4;A0A0C4DGA1	O75369-2	2081	2096	FLNB	Filamin-B	yes	no	2	0.00012862	137.95			By matching	By MS/MS	By MS/MS
APSYIEIFGR	IGTQAIERAPSYIEIF	SYIEIFGRTMQLNLSR	R	A	P	G	R	T	1	1	0	0	0	0	1	1	0	2	0	0	0	1	1	1	0	0	1	0	0	0	10	0	1151.6	Q5T4S7-3;Q5T4S7;Q5T4S7-2;Q5T4S7-4;A0A0A0MSW0;Q5T4S7-5	Q5T4S7-3	2364	2373	UBR4	E3 ubiquitin-protein ligase UBR4	yes	no	2	0.0059867	79.489				By MS/MS	By MS/MS
APTIEQMKDVYIVQDLMETDLYK	IGINDIIRAPTIEQMK	LMETDLYKLLKTQHLS	R	A	P	Y	K	L	1	0	0	3	0	2	2	0	0	2	2	2	2	0	1	0	2	0	2	2	0	0	23	1	2742.35	P28482-2;P28482	P28482-2	92	114	MAPK1	Mitogen-activated protein kinase 1	yes	no	3	3.6566e-05	90.464					By MS/MS
APTNEFYA	GKKPIYKKAPTNEFYA	APTNEFYA________	K	A	P	Y	A	-	2	0	1	0	0	0	1	0	0	0	0	0	0	1	1	0	1	0	1	0	0	0	8	0	911.403	P31431	P31431	191	198	SDC4	Syndecan-4	yes	yes	1	0.031566	86.833	By matching	By matching	By matching	By MS/MS	By MS/MS
APVDFGYVGIDSILEQMR	APASRNEKAPVDFGYV	DSILEQMRRKAMKQGF	K	A	P	M	R	R	1	1	0	2	0	1	1	2	0	2	1	0	1	1	1	1	0	0	1	2	0	0	18	0	2008.99	Q9UHD8-7;Q9UHD8-2;Q9UHD8-5;Q9UHD8;Q9UHD8-3;Q9UHD8-4;Q9UHD8-9;Q9UHD8-8;K7EL40;K7EK18;K7ER52;K7EIE4;K7EQD7;K7ELJ9;K7ER14;K7EIR4;K7EKN4;K7EN52;K7ENQ5;K7EJZ2;K7EJL9;K7EQ08	Q9UHD8-7	253	270	2009-09-01	Septin-9	yes	no	2	1.9192e-43	186.56	By matching	By MS/MS	By MS/MS	By MS/MS	By MS/MS
APVDFGYVGIDSILEQMRR	APASRNEKAPVDFGYV	SILEQMRRKAMKQGFE	K	A	P	R	R	K	1	2	0	2	0	1	1	2	0	2	1	0	1	1	1	1	0	0	1	2	0	0	19	1	2165.09	Q9UHD8-7;Q9UHD8-2;Q9UHD8-5;Q9UHD8;Q9UHD8-3;Q9UHD8-4;Q9UHD8-9;Q9UHD8-8;K7EL40;K7EK18;K7ER52;K7EIE4;K7EQD7;K7ELJ9;K7ER14;K7EIR4;K7EKN4;K7EN52;K7ENQ5;K7EJZ2;K7EJL9;K7EQ08	Q9UHD8-7	253	271	2009-09-01	Septin-9	yes	no	3	0.017525	60.968				By matching	By matching
APVLLSSLDR	VHSFGLDKAPVLLSSL	VLLSSLDRKGIVTTSR	K	A	P	D	R	K	1	1	0	1	0	0	0	0	0	0	3	0	0	0	1	2	0	0	0	1	0	0	10	0	1069.61	Q9P2B2	Q9P2B2	742	751	PTGFRN	Prostaglandin F2 receptor negative regulator	yes	yes	2	0.00010817	112.11	By MS/MS	By MS/MS	By MS/MS	By MS/MS	By MS/MS
APVNTAELTDLLIQQNHIGSVIK	LLQQLFLKAPVNTAEL	NHIGSVIKQTDVSEDS	K	A	P	I	K	Q	2	0	2	1	0	2	1	1	1	3	3	1	0	0	1	1	2	0	0	2	0	0	23	0	2473.35	Q9P287-4;Q9P287-3;Q9P287;Q9P287-2	Q9P287-4	85	107	BCCIP	BRCA2 and CDKN1A-interacting protein	yes	no	3	3.2581e-05	121.91				By MS/MS
APVPASELLASGVLSR	RLSFSGLRAPVPASEL	LASGVLSRAQFEQLKD	R	A	P	S	R	A	3	1	0	0	0	0	1	1	0	0	3	0	0	0	2	3	0	0	0	2	0	0	16	0	1565.88	Q15149-7;Q15149-8;Q15149-9;Q15149-5;Q15149-4;Q15149-6;Q15149-3;Q15149-2;Q15149	Q15149-7	3278	3293	PLEC	Plectin	yes	no	2;3	0.0015194	95.428	By matching	By matching	By MS/MS	By MS/MS	By MS/MS
APVPGTPDSLSSGSSR	GVYGALTKAPVPGTPD	SLSSGSSRDVQGTDAS	K	A	P	S	R	D	1	1	0	1	0	0	0	2	0	0	1	0	0	0	3	5	1	0	0	1	0	0	16	0	1513.74	Q9UJZ1;Q9UJZ1-2;A0A087WYB4	Q9UJZ1	322	337	STOML2	Stomatin-like protein 2, mitochondrial	yes	no	2	0.010451	67.749					By MS/MS
APVPTGEVYFADSFDR	SSPKVTYKAPVPTGEV	YFADSFDRGTLSGWIL	K	A	P	D	R	G	2	1	0	2	0	0	1	1	0	0	0	0	0	2	2	1	1	0	1	2	0	0	16	0	1769.83	P27824;P27824-2;H0Y9Q7;D6RAQ8;D6RAU8;D6RB85;D6RDP7;D6RHJ3;D6RD16	P27824	62	77	CANX	Calnexin	yes	no	2	0.0055372	79.466		By matching	By matching	By MS/MS	By MS/MS
APVQPQQSPAAAPGGTDEKPSGK	MEEGGRDKAPVQPQQS	TDEKPSGKERRDAGDK	K	A	P	G	K	E	4	0	0	1	0	3	1	3	0	0	0	2	0	0	5	2	1	0	0	1	0	0	23	1	2217.1	Q13200;C9JPC0;F8WBS8	Q13200	9	31	PSMD2	26S proteasome non-ATPase regulatory subunit 2	yes	no	3	5.688e-07	107.56	By matching	By MS/MS	By MS/MS	By MS/MS	By MS/MS
APVSYPNTLPESFTK	QKLPAEEKAPVSYPNT	TLPESFTKFLQEQRMA	K	A	P	T	K	F	1	0	1	0	0	0	1	0	0	0	1	1	0	1	3	2	2	0	1	1	0	0	15	0	1649.83	A0A0X1KG71;Q8WX92	A0A0X1KG71	447	461	NELFB	Negative elongation factor B	yes	no	2	0.0035048	82.362			By matching	By MS/MS	By matching
APVYLGSPPSGKPK	GNSTISIRAPVYLGSP	SPPSGKPKSLPTNSFV	R	A	P	P	K	S	1	0	0	0	0	0	0	2	0	0	1	2	0	0	4	2	0	0	1	1	0	0	14	1	1396.77	A0A0A6YYF2;Q16787-1;Q16787;A0A0A0MTS5;A0A0A0MSA0;Q16787-4;Q16787-3	A0A0A6YYF2	1495	1508	LAMA3	Laminin subunit alpha-3	yes	no	3	0.013135	69.864				By MS/MS	By matching
APWELLELR	HAYLDNMKAPWELLEL	PWELLELRVSYYENVI	K	A	P	L	R	V	1	1	0	0	0	0	2	0	0	0	3	0	0	0	1	0	0	1	0	0	0	0	9	0	1125.62	P54577;A0A0C4DGZ5	P54577	85	93	YARS	Tyrosine--tRNA ligase, cytoplasmic;Tyrosine--tRNA ligase, cytoplasmic, N-terminally processed;Tyrosine--tRNA ligase	yes	no	2	0.0014312	104.2				By matching	By matching
APWIEQEGPEYWDGETR	ASQRMEPRAPWIEQEG	EYWDGETRKVKAHSQT	R	A	P	T	R	K	1	1	0	1	0	1	4	2	0	1	0	0	0	0	2	0	1	2	1	0	0	0	17	0	2061.91	P10319;P18465;P01892;A0A0G2JNY4	P01892	73	89	HLA-B;HLA-A	HLA class I histocompatibility antigen, B-58 alpha chain;HLA class I histocompatibility antigen, B-57 alpha chain;HLA class I histocompatibility antigen, A-2 alpha chain	no	no	2	5.8833e-32	172.1	By MS/MS	By MS/MS	By MS/MS	By MS/MS	By MS/MS
APWIEQEGPEYWDGETRK	ASQRMEPRAPWIEQEG	YWDGETRKVKAHSQTH	R	A	P	R	K	V	1	1	0	1	0	1	4	2	0	1	0	1	0	0	2	0	1	2	1	0	0	0	18	1	2190	P01892;A0A0G2JNY4	P01892	73	90	HLA-A	HLA class I histocompatibility antigen, A-2 alpha chain	yes	no	3	0.0037523	84.403		By matching		By matching	By MS/MS
APWIEQEGPEYWDQETR	ASQRMEPRAPWIEQEG	EYWDQETRNVKAHSQT	R	A	P	T	R	N	1	1	0	1	0	2	4	1	0	1	0	0	0	0	2	0	1	2	1	0	0	0	17	0	2132.94	P30459;Q9GJ45;P10314;Q5SRN7;Q5SRN5;P04439;A0A0G2JI36;A0A0G2JIF2;A0A0G2JL56;P30455;P30443;P13746;P13746-2	Q5SRN7	73	89	HLA-A	HLA class I histocompatibility antigen, A-74 alpha chain;HLA class I histocompatibility antigen, A-32 alpha chain;HLA class I histocompatibility antigen, A-3 alpha chain;HLA class I histocompatibility antigen, A-36 alpha chain;HLA class I histocompatibility antigen, A-1 alpha chain;HLA class I histocompatibility antigen, A-11 alpha chain	no	no	2	6.8969e-10	127.07				By MS/MS	By MS/MS
APWIEQEGPEYWDR	ASQRMEPRAPWIEQEG	EGPEYWDRNTRNVKAQ	R	A	P	D	R	N	1	1	0	1	0	1	3	1	0	1	0	0	0	0	2	0	0	2	1	0	0	0	14	0	1774.8	P10316;P01891;P30481	P10316	73	86	HLA-A;HLA-B	HLA class I histocompatibility antigen, A-69 alpha chain;HLA class I histocompatibility antigen, A-68 alpha chain;HLA class I histocompatibility antigen, B-44 alpha chain	no	no	2	5.0018e-22	160.22	By MS/MS	By MS/MS	By MS/MS	By MS/MS	By MS/MS
APWVEQEGPEYWDR	ASPRGEPRAPWVEQEG	EGPEYWDRETQKYKRQ	R	A	P	D	R	E	1	1	0	1	0	1	3	1	0	0	0	0	0	0	2	0	0	2	1	1	0	0	14	0	1760.78	P30508;Q07000;Q29963;Q29960-2;Q29960;P30510;Q29865;P30505;A0A0G2JIF0;A0A0G2JH50;A2BF26;Q9TNN7;P04222	P30508	73	86	HLA-C	HLA class I histocompatibility antigen, Cw-12 alpha chain;HLA class I histocompatibility antigen, Cw-15 alpha chain;HLA class I histocompatibility antigen, Cw-6 alpha chain;HLA class I histocompatibility antigen, Cw-16 alpha chain;HLA class I histocompatibility antigen, Cw-14 alpha chain;HLA class I histocompatibility antigen, Cw-18 alpha chain;HLA class I histocompatibility antigen, Cw-8 alpha c…	no	no	2	0.046191	61.48					By MS/MS
AQAAAPASVPAQAPK	AKAKDQTKAQAAAPAS	SVPAQAPKRTQAPTKA	K	A	Q	P	K	R	7	0	0	0	0	2	0	0	0	0	0	1	0	0	3	1	0	0	0	1	0	0	15	0	1376.74	P47914	P47914	135	149	RPL29	60S ribosomal protein L29	yes	yes	2	2.0136e-06	119.21		By matching	By matching	By MS/MS	By MS/MS
AQAEAQQPTFDALRDELR	KASLKKLRAQAEAQQP	DALRDELRGAQEVGER	R	A	Q	L	R	G	4	2	0	2	0	3	2	0	0	0	2	0	0	1	1	0	1	0	0	0	0	0	18	1	2058.01	Q15149-7;Q15149-8;Q15149-9;Q15149-5;Q15149-4;Q15149-6;Q15149-3;Q15149-2;Q15149	Q15149-7	1105	1122	PLEC	Plectin	yes	no	2	0.00083743	102.9
AQALAIETEAELQR	SVLQAKLKAQALAIET	ETEAELQRVQKVRELE	K	A	Q	Q	R	V	4	1	0	0	0	2	3	0	0	1	2	0	0	0	0	0	1	0	0	0	0	0	14	0	1541.8	Q14764	Q14764	748	761	MVP	Major vault protein	yes	yes	2	0.01435	76.868		By matching			By MS/MS
AQAQPGVPLRELGQVVECSLDFGLVCR	QPLGLECRAQAQPGVP	LDFGLVCRNREQVGKF	R	A	Q	C	R	N	2	2	0	1	2	3	2	3	0	0	4	0	0	1	2	1	0	0	0	4	0	0	27	1	2997.52	Q9HC84	Q9HC84	2362	2388	MUC5B	Mucin-5B	yes	no	3	1.5353e-09	109.68	By MS/MS
AQATPDHVLFMLLNAK	LAEILQWRAQATPDHV	LFMLLNAKGTTVCTAS	R	A	Q	A	K	G	3	0	1	1	0	1	0	0	1	0	3	1	1	1	1	0	1	0	0	1	0	0	16	0	1767.93	Q9P265	Q9P265	999	1014	DIP2B	Disco-interacting protein 2 homolog B	yes	yes	3	0.00049851	89.26		By matching		By MS/MS	By MS/MS
AQAVSEDAGGNEGR	RDERSDSRAQAVSEDA	DAGGNEGRAAEAEPRA	R	A	Q	G	R	A	3	1	1	1	0	1	2	3	0	0	0	0	0	0	0	1	0	0	0	1	0	0	14	0	1359.6	P55884;P55884-2;C9JZG1	P55884	121	134	EIF3B	Eukaryotic translation initiation factor 3 subunit B	yes	no	2	1.1541e-18	143.55	By matching
AQDEIPALSVSRPQTGLSFLGPEPEDLEDLYSR	EIGILVEKAQDEIPAL	DLEDLYSRYKKLQQEL	K	A	Q	S	R	Y	2	2	0	3	0	2	4	2	0	1	5	0	0	1	4	4	1	0	1	1	0	0	33	1	3628.79	P43686;P43686-2	P43686	11	43	PSMC4	26S protease regulatory subunit 6B	yes	no	3	1.8493e-08	70.784		By matching	By matching	By MS/MS	By MS/MS
AQDGAAMEMQPLK	IENRNKAKAQDGAAME	AMEMQPLKSEEGGDGD	K	A	Q	L	K	S	3	0	0	1	0	2	1	1	0	0	1	1	2	0	1	0	0	0	0	0	0	0	13	0	1388.64	P20020-6;P20020-3;P20020-4;P20020;P20020-5;P20020-2;E7ERY9	P20020-6	325	337	ATP2B1	Plasma membrane calcium-transporting ATPase 1;Calcium-transporting ATPase	yes	no	2	1.1466e-06	119.39		By MS/MS	By MS/MS		By matching
AQDGDFIFSK	YGERSKQRAQDGDFIF	DGDFIFSKEHTDTFNF	R	A	Q	S	K	E	1	0	0	2	0	1	0	1	0	1	0	1	0	2	0	1	0	0	0	0	0	0	10	0	1126.53	Q9P2B2	Q9P2B2	483	492	PTGFRN	Prostaglandin F2 receptor negative regulator	yes	yes	1;2	0.00010172	112.85	By MS/MS	By MS/MS	By matching	By MS/MS	By MS/MS
AQDQGEKENPMR	________________	GEKENPMRELRIRKLC	M	A	Q	M	R	E	1	1	1	1	0	2	2	1	0	0	0	1	1	0	1	0	0	0	0	0	0	0	12	1	1401.63	P62913	P62913	2	13	RPL11	60S ribosomal protein L11	yes	yes	2	5.2665e-05	112.94	By MS/MS	By MS/MS	By matching	By MS/MS	By MS/MS
AQEACGPLEMDSALSVVQNLEK	ELRTAAQKAQEACGPL	SVVQNLEKDLQEVKAA	K	A	Q	E	K	D	3	0	1	1	1	2	3	1	0	0	3	1	1	0	1	2	0	0	0	2	0	0	22	0	2388.13	Q9Y490	Q9Y490	1041	1062	TLN1	Talin-1	yes	yes	2;3	1.2039e-20	140.89	By MS/MS	By matching	By MS/MS	By MS/MS	By MS/MS
AQEAPGQAEPPAAAEVQGAGNENEPR	QVREELLRAQEAPGQA	AGNENEPREADKSHPE	R	A	Q	P	R	E	7	1	2	0	0	3	5	3	0	0	0	0	0	0	4	0	0	0	0	1	0	0	26	0	2587.19	O14745;J3QRP6	O14745	113	138	SLC9A3R1	Na(+)/H(+) exchange regulatory cofactor NHE-RF1	yes	no	3	0.00014664	74.471				By MS/MS	By MS/MS
AQEENTWFSYLK	ADLDTESRAQEENTWF	NTWFSYLKKGYLTLSD	R	A	Q	L	K	K	1	0	1	0	0	1	2	0	0	0	1	1	0	1	0	1	1	1	1	0	0	0	12	0	1514.7	K7EN15;Q8WVQ1-2;Q8WVQ1-3;Q8WVQ1	K7EN15	119	130	CANT1	Soluble calcium-activated nucleotidase 1	yes	no	2	1.0206e-29	163.46		By matching	By matching	By MS/MS	By MS/MS
AQELQQTGVLGAFESSFWHMQEK	RTQRLEQRAQELQQTG	SFWHMQEKLGIVQGIV	R	A	Q	E	K	L	2	0	0	0	0	4	3	2	1	0	2	1	1	2	0	2	1	1	0	1	0	0	23	0	2650.25	P55268	P55268	1215	1237	LAMB2	Laminin subunit beta-2	yes	yes	3	0.00069225	63.056				By MS/MS
AQEPESGLSEETQVK	GSKDHNIRAQEPESGL	LSEETQVKCLMDQATD	R	A	Q	V	K	C	1	0	0	0	0	2	4	1	0	0	1	1	0	0	1	2	1	0	0	1	0	0	15	0	1630.77	P78527;P78527-2	P78527	4091	4105	PRKDC	DNA-dependent protein kinase catalytic subunit	yes	no	2	0.028334	65.241		By MS/MS			By matching
AQFEGIVTDLIR	HLNMKLTRAQFEGIVT	GIVTDLIRRTIAPCQK	R	A	Q	I	R	R	1	1	0	1	0	1	1	1	0	2	1	0	0	1	0	0	1	0	0	1	0	0	12	0	1360.74	P38646;H0YBG6	P38646	349	360	HSPA9	Stress-70 protein, mitochondrial	yes	no	2;3	8.6502e-15	140.63	By matching	By MS/MS	By MS/MS	By MS/MS	By MS/MS
AQGGDGVVPDTELEGR	RMEALISKAQGGDGVV	PDTELEGRMQQAEQAL	K	A	Q	G	R	M	1	1	0	2	0	1	2	4	0	0	1	0	0	0	1	0	1	0	0	2	0	0	16	0	1598.75	Q13753;Q13753-2	Q13753	637	652	LAMC2	Laminin subunit gamma-2	yes	no	2	2.2819e-31	170.26	By MS/MS			By MS/MS	By MS/MS
AQGLEEGVAETLVLVK	FGEVFLAKAQGLEEGV	AETLVLVKSLQSKDEQ	K	A	Q	V	K	S	2	0	0	0	0	1	3	2	0	0	3	1	0	0	0	0	1	0	0	3	0	0	16	0	1654.91	Q13308-3;Q13308-4;Q13308-2;Q13308;Q13308-6;C9JQR6;H0Y8F1	Q13308-3	685	700	PTK7	Inactive tyrosine-protein kinase 7	yes	no	2	0.0011844	88.224		By matching	By matching	By matching	By MS/MS
AQGPAASAEEPKPVEAPAANSDQTVTVKE	EAPSSTPKAQGPAASA	DQTVTVKE________	K	A	Q	K	E	-	7	0	1	1	0	2	4	1	0	0	0	2	0	0	4	2	2	0	0	3	0	0	29	2	2891.41	P80723;P80723-2	P80723	199	227	BASP1	Brain acid soluble protein 1	yes	no	3	2.1016e-16	117.94	By MS/MS	By MS/MS	By matching		By matching
AQGPQQQPGSEGPSYAK	IGSRGSTKAQGPQQQP	SEGPSYAKKVALWLAG	K	A	Q	A	K	K	2	0	0	0	0	4	1	3	0	0	0	1	0	0	3	2	0	0	1	0	0	0	17	0	1728.81	M0R047;Q3ZCQ8;Q3ZCQ8-2;M0QXC3;M0R2Z3;M0R303;M0R2D2;M0R1Y4;M0R003	M0R047	43	59	TIMM50	Mitochondrial import inner membrane translocase subunit TIM50	yes	no	2	2.3562e-32	173.19
AQIAGYLYGVSPPDNPQVK	FICISDLRAQIAGYLY	PPDNPQVKEIRCIVMV	R	A	Q	V	K	E	2	0	1	1	0	2	0	2	0	1	1	1	0	0	3	1	0	0	2	2	0	0	19	0	2016.03	Q6P2Q9	Q6P2Q9	2122	2140	PRPF8	Pre-mRNA-processing-splicing factor 8	yes	yes	2	0.00015694	97.797					By matching
AQIFANTVDNAR	FKIIEDLRAQIFANTV	ANTVDNARIVLQIDNA	R	A	Q	A	R	I	3	1	2	1	0	1	0	0	0	1	0	0	0	1	0	0	1	0	0	1	0	0	12	0	1318.66	F8VZY9;P05783	F8VZY9	138	149	KRT18	Keratin, type I cytoskeletal 18	yes	no	2	9.4682e-30	174.57	By matching	By matching			By MS/MS
AQIHDLVLVGGSTR	LRDAKLDKAQIHDLVL	VLVGGSTRIPKVQKLL	K	A	Q	T	R	I	1	1	0	1	0	1	0	2	1	1	2	0	0	0	0	1	1	0	0	2	0	0	14	0	1464.8	A0A0G2JIW1;P0DMV9;P0DMV8;P0DMV8-2;V9GZ37	A0A0G2JIW1	330	343	HSPA1B;HSPA1A	Heat shock 70 kDa protein 1B;Heat shock 70 kDa protein 1A	yes	no	2	0.00092065	96.591	By matching	By matching	By MS/MS	By matching	By MS/MS
AQILPIR	________________	MAQILPIRFQEHLQLQ	M	A	Q	I	R	F	1	1	0	0	0	1	0	0	0	2	1	0	0	0	1	0	0	0	0	0	0	0	7	0	809.512	A0A087WVQ6;Q00610-2;Q00610;J3KS13;J3KSQ2;J3QL20	A0A087WVQ6	2	8	CLTC	Clathrin heavy chain;Clathrin heavy chain 1	yes	no	1	0.0071938	92.692		By MS/MS	By MS/MS	By MS/MS	By MS/MS
AQIWDTAGQER	QVDGKTIKAQIWDTAG	WDTAGQERYRAITSAY	K	A	Q	E	R	Y	2	1	0	1	0	2	1	1	0	1	0	0	0	0	0	0	1	1	0	0	0	0	11	0	1273.61	Q15907;Q15907-2;H3BMH2;H3BSC1;P62491-2;P62491	Q15907	62	72	RAB11B;RAB11A	Ras-related protein Rab-11B;Ras-related protein Rab-11A	yes	no	2	0.0059326	77.597	By MS/MS	By matching	By matching	By MS/MS	By matching
AQLELYPEPLLVANAIK	ALDDIIYRAQLELYPE	LLVANAIKASLPHGPM	R	A	Q	I	K	A	3	0	1	0	0	1	2	0	0	1	4	1	0	0	2	0	0	0	1	1	0	0	17	0	1881.06	H7C0W7;Q9BYI3-3;Q9BYI3	H7C0W7	319	335	FAM126A	Hyccin	yes	no	2	2.1946e-05	110.51		By matching	By matching	By MS/MS	By MS/MS
AQLEPVASPAK	ELQLVTYKAQLEPVAS	EPVASPAKKPKVQSGS	K	A	Q	A	K	K	3	0	0	0	0	1	1	0	0	0	1	1	0	0	2	1	0	0	0	1	0	0	11	0	1109.61	Q15149-7;Q15149-8;Q15149-9;Q15149-5;Q15149-4;Q15149-6;Q15149-3;Q15149-2;Q15149	Q15149-7	1259	1269	PLEC	Plectin	yes	no	2	0.019388	62.466
AQLFALTGVQPAR	DEPPMVFKAQLFALTG	LTGVQPARQKVMVKGG	K	A	Q	A	R	Q	3	1	0	0	0	2	0	1	0	0	2	0	0	1	1	0	1	0	0	1	0	0	13	0	1370.77	A6NJA2;P54578-2;P54578-3;P54578;J3QQT6;J3KS55	A6NJA2	31	43	USP14	Ubiquitin carboxyl-terminal hydrolase;Ubiquitin carboxyl-terminal hydrolase 14	yes	no	2	7.6982e-08	124.21	By MS/MS	By MS/MS	By MS/MS	By matching	By matching
AQLGVQAFADALLIIPK	HKPSVKGRAQLGVQAF	DALLIIPKVLAQNSGF	R	A	Q	P	K	V	4	0	0	1	0	2	0	1	0	2	3	1	0	1	1	0	0	0	0	1	0	0	17	0	1767.03	P40227;P40227-2	P40227	433	449	CCT6A	T-complex protein 1 subunit zeta	yes	no	2	3.58e-05	109.44		By matching		By matching	By MS/MS
AQLLQPTLEINPR	LAKTQEERAQLLQPTL	PTLEINPRHALIKKLN	R	A	Q	P	R	H	1	1	1	0	0	2	1	0	0	1	3	0	0	0	2	0	1	0	0	0	0	0	13	0	1491.84	Q12931-2;Q12931;I3L0K7	Q12931-2	582	594	TRAP1	Heat shock protein 75 kDa, mitochondrial	yes	no	2	0.0060583	78.903	By matching	By matching	By matching	By MS/MS	By MS/MS
AQMVQEDLEK	EAVEWQQKAQMVQEDL	MVQEDLEKTRAELKTA	K	A	Q	E	K	T	1	0	0	1	0	2	2	0	0	0	1	1	1	0	0	0	0	0	0	1	0	0	10	0	1189.56	P26038	P26038	449	458	MSN	Moesin	yes	yes	2	0.0022486	89.171	By MS/MS	By matching	By matching	By matching
AQNLNPMVDVK	RAEASLERAQNLNPMV	LNPMVDVKVDTEDIEK	R	A	Q	V	K	V	1	0	2	1	0	1	0	0	0	0	1	1	1	0	1	0	0	0	0	2	0	0	11	0	1227.63	M0QZS6;Q9UBE0;M0QX65;B3KNJ4;Q9UBE0-2;Q9UBE0-3;M0R286;M0QYM8;M0R054	M0QZS6	99	109	SAE1	SUMO-activating enzyme subunit 1;SUMO-activating enzyme subunit 1, N-terminally processed	yes	no	2	0.045896	88.681		By matching		By matching	By MS/MS
AQPAQPADEPAEK	LEERPQRKAQPAQPAD	PADEPAEKADEPMEH_	K	A	Q	E	K	A	4	0	0	1	0	2	2	0	0	0	0	1	0	0	3	0	0	0	0	0	0	0	13	0	1350.64	P25786;P25786-2;F5GX11	P25786	244	256	PSMA1	Proteasome subunit alpha type-1	yes	no	2	0.0018552	92.943		By MS/MS	By matching	By MS/MS	By MS/MS
AQPAQPADEPAEKADEPMEH	LEERPQRKAQPAQPAD	KADEPMEH________	K	A	Q	E	H	-	5	0	0	2	0	2	4	0	1	0	0	1	1	0	4	0	0	0	0	0	0	0	20	1	2159.94	P25786;P25786-2;F5GX11	P25786	244	263	PSMA1	Proteasome subunit alpha type-1	yes	no	3	0.038236	48.288
AQPVQVAEGSEPDGFWEALGGK	QELLRVLRAQPVQVAE	FWEALGGKAAYRTSPR	R	A	Q	G	K	A	3	0	0	1	0	2	3	4	0	0	1	1	0	1	2	1	0	1	0	2	0	0	22	0	2271.08	A0A0A0MS51;A0A0A0MT01;P06396-2;P06396-4;P06396-3;P06396	A0A0A0MS51	593	614	GSN	Gelsolin	yes	no	2	1.8833e-28	149.31
AQQAADKYLYVDK	________________	DKYLYVDKNFINNPLA	M	A	Q	D	K	N	3	0	0	2	0	2	0	0	0	0	1	2	0	0	0	0	0	0	2	1	0	0	13	1	1511.76	P35579;Q5BKV1;B1AH99	P35579	2	14	MYH9	Myosin-9	yes	no	2	0.0086646	87.719	By matching	By matching	By matching	By MS/MS	By MS/MS
AQQATPGGAAPTIFSR	TDGNEVAKAQQATPGG	AAPTIFSRILDKSLPA	K	A	Q	S	R	I	4	1	0	0	0	2	0	2	0	1	0	0	0	1	2	1	2	0	0	0	0	0	16	0	1571.81	Q9BX68	Q9BX68	43	58	HINT2	Histidine triad nucleotide-binding protein 2, mitochondrial	yes	yes	2	0.0021183	84.297					By MS/MS
AQQEFAAGVFSNPAVR	RTGASFQKAQQEFAAG	VFSNPAVRTAAANAAA	K	A	Q	V	R	T	4	1	1	0	0	2	1	1	0	0	0	0	0	2	1	1	0	0	0	2	0	0	16	0	1690.84	O14828-2;O14828	O14828-2	288	303	SCAMP3	Secretory carrier-associated membrane protein 3	yes	no	2	6.8392e-16	174.95	By matching	By MS/MS	By MS/MS	By MS/MS	By MS/MS
AQQEFATGVMSNK	TTGASFEKAQQEFATG	ATGVMSNKTVQTAAAN	K	A	Q	N	K	T	2	0	1	0	0	2	1	1	0	0	0	1	1	1	0	1	1	0	0	1	0	0	13	0	1409.66	A0A087WU14;A0A087WXB0;O15126	A0A087WU14	167	179	SCAMP1	Secretory carrier-associated membrane protein 1	yes	no	2	4.3433e-05	110.8				By MS/MS	By MS/MS
AQQIHSQTSQQYPLYDLDLGK	TMKTELQKAQQIHSQT	LYDLDLGKFGEKVTQL	K	A	Q	G	K	F	1	0	0	2	0	5	0	1	1	1	3	1	0	0	1	2	1	0	2	0	0	0	21	0	2432.2	P15924;P15924-3;P15924-2	P15924	835	855	DSP	Desmoplakin	yes	no	3	0.0001052	91.926	By MS/MS			By MS/MS	By MS/MS
AQQLAEVEVK	QLELEVSKAQQLAEVE	QLAEVEVKKFKQMTEA	K	A	Q	V	K	K	2	0	0	0	0	2	2	0	0	0	1	1	0	0	0	0	0	0	0	2	0	0	10	0	1113.6	Q14764	Q14764	784	793	MVP	Major vault protein	yes	yes	2	0.0078266	108.43	By matching	By MS/MS		By MS/MS	By MS/MS
AQQVAVQEQEIAR	VQVQVVERAQQVAVQE	VQEQEIARREKELEAR	R	A	Q	A	R	R	3	1	0	0	0	4	2	0	0	1	0	0	0	0	0	0	0	0	0	2	0	0	13	0	1468.76	O75955;O75955-2;A2AB09	O75955	262	274	FLOT1	Flotillin-1	yes	no	2	8.0525e-132	234.3	By MS/MS	By MS/MS	By MS/MS	By MS/MS	By MS/MS
AQSVGDSEVAAIGQLAFLR	NSLPPCSRAQSVGDSE	IGQLAFLRHLTLAQLP	R	A	Q	L	R	H	4	1	0	1	0	2	1	2	0	1	2	0	0	1	0	2	0	0	0	2	0	0	19	0	1931.01	Q96ME1-4;H0Y6I6;Q96ME1-2;Q96ME1	Q96ME1-4	516	534	FBXL18	F-box/LRR-repeat protein 18	yes	no	2	1.1826e-07	120.21				By matching	By MS/MS
AQTEGINISEEALNHLGEIGTK	MKQIIKIRAQTEGINI	HLGEIGTKTTLRYSVQ	R	A	Q	T	K	T	2	0	2	0	0	1	4	3	1	3	2	1	0	0	0	1	2	0	0	0	0	0	22	0	2323.17	Q9Y265;H7C4G5;J3QLR1	Q9Y265	379	400	RUVBL1	RuvB-like 1	yes	no	2	0.00012226	102.72				By matching	By matching
AQTYELQESNVQLK	FCPNVKLKAQTYELQE	QESNVQLKLTIVNTVG	K	A	Q	L	K	L	1	0	1	0	0	3	2	0	0	0	2	1	0	0	0	1	1	0	1	1	0	0	14	0	1649.83	E7EW69;E7EX04;B5ME97;Q9P0V9-3;Q9P0V9;Q9P0V9-2	E7EW69	107	120	2010-09-01	Septin-10	yes	no	2	3.8558e-30	170.95		By MS/MS
AQVADVVVSR	KLYTLQDKAQVADVVV	VADVVVSRWLRVTVAG	K	A	Q	S	R	W	2	1	0	1	0	1	0	0	0	0	0	0	0	0	0	1	0	0	0	4	0	0	10	0	1042.58	P49327;A0A0U1RQF0	P49327	1073	1082	FASN	Fatty acid synthase;[Acyl-carrier-protein] S-acetyltransferase;[Acyl-carrier-protein] S-malonyltransferase;3-oxoacyl-[acyl-carrier-protein] synthase;3-oxoacyl-[acyl-carrier-protein] reductase;3-hydroxyacyl-[acyl-carrier-protein] dehydratase;Enoyl-[acyl-carrier-protein] reductase;Oleoyl-[acyl-carrier-protein] hydrolase	yes	no	2	0.019899	86.898	By matching		By matching	By matching	By MS/MS
AQYDDIVTR	DCIIAEIKAQYDDIVT	QYDDIVTRSRAEAESW	K	A	Q	T	R	S	1	1	0	2	0	1	0	0	0	1	0	0	0	0	0	0	1	0	1	1	0	0	9	0	1079.52	A0A087X106;CON__O43790;CON__Q14533;O43790;Q14533	A0A087X106	280	288	KRT81;KRT86	Keratin, type II cuticular Hb6;Keratin, type II cuticular Hb1	yes	no	2	0.027802	64.04	By MS/MS	By matching		By matching	By matching
AQYEDIANR	DSIIAEVKAQYEDIAN	QYEDIANRSRTEAESW	K	A	Q	N	R	S	2	1	1	1	0	1	1	0	0	1	0	0	0	0	0	0	0	0	1	0	0	0	9	0	1078.5	CON__Q5XQN5;CON__Q922U2;CON__P05787;P05787;P05787-2;F8VUG2	CON__Q5XQN5	345	353	KRT8	Keratin, type II cytoskeletal 8	no	no	2	0.003504	99.013	By matching			By MS/MS	By MS/MS
AQYEDIAQK	DSIIAEVKAQYEDIAQ	QYEDIAQKSKAEAESL	K	A	Q	Q	K	S	2	0	0	1	0	2	1	0	0	1	0	1	0	0	0	0	0	0	1	0	0	0	9	0	1064.51	P04264	P04264	356	364	KRT1	Keratin, type II cytoskeletal 1	yes	yes	1;2	0.0023779	122.19	By MS/MS	By MS/MS	By matching	By matching	By MS/MS
AQYEEIANR	DSIIAEVKAQYEEIAN	QYEEIANRSRTEAESW	K	A	Q	N	R	S	2	1	1	0	0	1	2	0	0	1	0	0	0	0	0	0	0	0	1	0	0	0	9	0	1092.52	CON__P13647;P13647;H0YI76;H0YIN9	CON__P13647	344	352	KRT5	Keratin, type II cytoskeletal 5	yes	no	2	0.031454	83.647	By matching	By MS/MS		By matching
AQYEEIAQR	DSIIAEVKAQYEEIAQ	QYEEIAQRSKEEAEAL	K	A	Q	Q	R	S	2	1	0	0	0	2	2	0	0	1	0	0	0	0	0	0	0	0	1	0	0	0	9	0	1106.54	CON__P35908;P35908;CON__P02538;P02538;CON__P04259;CON__P19013;P19013	P35908	360	368	KRT2;KRT6A;KRT4	Keratin, type II cytoskeletal 2 epidermal;Keratin, type II cytoskeletal 6A;Keratin, type II cytoskeletal 4	no	no	1;2	6.7417e-06	154.12	By MS/MS	By MS/MS	By matching	By MS/MS	By MS/MS
AQYELIAQR	DSIIAEVKAQYELIAQ	QYELIAQRSRAEAEAW	K	A	Q	Q	R	S	2	1	0	0	0	2	1	0	0	1	1	0	0	0	0	0	0	0	1	0	0	0	9	0	1090.58	CON__Q5XKE5;Q5XKE5	CON__Q5XKE5	320	328	KRT79	Keratin, type II cytoskeletal 79	yes	no	2	0.0013284	105.1	By MS/MS
AQYEQTLAELHR	AKEAEKTKAQYEQTLA	QTLAELHRYTPRYMED	K	A	Q	H	R	Y	2	1	0	0	0	2	2	0	1	0	2	0	0	0	0	0	1	0	1	0	0	0	12	0	1457.73	A0A0C4DGG1;Q9UKS6;E9PIY1	A0A0C4DGG1	204	215	PACSIN3	Protein kinase C and casein kinase substrate in neurons protein 3	yes	no	2	0.015857	64.121	By matching	By matching		By MS/MS	By matching
AQYYLPDGSTIEIGPSR	DETLETEKAQYYLPDG	TIEIGPSRFRAPELLF	K	A	Q	S	R	F	1	1	0	1	0	1	1	2	0	2	1	0	0	0	2	2	1	0	2	0	0	0	17	0	1865.92	R4GMT0;P61163	R4GMT0	239	255	ACTR1A	Alpha-centractin	yes	no	2	2.29e-38	171.11		By matching	By MS/MS	By MS/MS	By MS/MS
ARDDLITDLLNEAK	QARLKVLRARDDLITD	TDLLNEAKQRLSKVVK	R	A	R	A	K	Q	2	1	1	3	0	0	1	0	0	1	3	1	0	0	0	0	1	0	0	0	0	0	14	1	1585.83	P36543-2;P36543;C9J8H1	P36543-2	64	77	ATP6V1E1	V-type proton ATPase subunit E 1	yes	no	2;3	0.0039719	142.1		By matching	By matching	By matching	By MS/MS
AREQAEAEVASLNR	REVEGERRAREQAEAE	AEVASLNRRIQLVEEE	R	A	R	N	R	R	4	2	1	0	0	1	3	0	0	0	1	0	0	0	0	1	0	0	0	1	0	0	14	1	1542.78	Q5HYB6;P06753-5;P06753-2;A0A087WWU8;P06753-4;P06753-3;P06753-6;D6R904	Q5HYB6	41	54	DKFZp686J1372;TPM3	Tropomyosin alpha-3 chain	yes	no	2	1.5122e-11	135.94				By MS/MS
AREQEELLAPADGTVELVR	ERRQLLPRAREQEELL	DGTVELVRALPLALVL	R	A	R	V	R	A	3	2	0	1	0	1	4	1	0	0	3	0	0	0	1	0	1	0	0	2	0	0	19	1	2095.09	P19971;C9JGI3	P19971	375	393	TYMP	Thymidine phosphorylase	yes	no	2	3.6732e-174	262.73				By matching	By MS/MS
AREQTFGGVNYFFDVEVGR	RRPLQVLRAREQTFGG	FFDVEVGRTICTKSQP	R	A	R	G	R	T	1	2	1	1	0	1	2	3	0	0	0	0	0	3	0	0	1	0	1	3	0	0	19	1	2190.05	P01036	P01036	73	91	CST4	Cystatin-S	yes	yes	3	0.0018389	102.84	By MS/MS
ARFEELCSDLFR	DFYTSITRARFEELCS	ELCSDLFRSTLEPVEK	R	A	R	F	R	S	1	2	0	1	1	0	2	0	0	0	2	0	0	2	0	1	0	0	0	0	0	0	12	1	1541.73	A0A0G2JIW1;P0DMV9;P0DMV8;P0DMV8-2;V9GZ37;P17066;P48741	A0A0G2JIW1	301	312	HSPA1B;HSPA1A;HSPA6;HSPA7	Heat shock 70 kDa protein 1B;Heat shock 70 kDa protein 1A;Heat shock 70 kDa protein 6;Putative heat shock 70 kDa protein 7	no	no	2	0.012892	96.756			By MS/MS
ARFEELNADLFR	DFYTSITRARFEELNA	ELNADLFRGTLDPVEK	R	A	R	F	R	G	2	2	1	1	0	0	2	0	0	0	2	0	0	2	0	0	0	0	0	0	0	0	12	1	1479.75	P11142;E9PKE3;P11142-2;E9PNE6;A8K7Q2;P54652;E9PN89	P11142	300	311	HSPA8;HSPA2	Heat shock cognate 71 kDa protein;Heat shock-related 70 kDa protein 2	no	no	2;3	0.0046942	128.85	By MS/MS	By matching	By MS/MS	By MS/MS	By matching
ARPEYMLPVHFYGR	RYGNPWEKARPEYMLP	LPVHFYGRVEHTPDGV	K	A	R	G	R	V	1	2	0	0	0	0	1	1	1	0	1	0	1	1	2	0	0	0	2	1	0	0	14	1	1734.87	P11216	P11216	193	206	PYGB	Glycogen phosphorylase, brain form	yes	yes	3	0.042415	58.595			By matching		By MS/MS
ARPFPDGLAEDIDKGEVSAR	KHNRLYMKARPFPDGL	DKGEVSARQELKQRAR	K	A	R	A	R	Q	3	2	0	3	0	0	2	2	0	1	1	1	0	1	2	1	0	0	0	1	0	0	20	2	2142.07	P13639	P13639	606	625	EEF2	Elongation factor 2	yes	yes	3;4	8.7785e-12	134.52	By matching	By MS/MS	By MS/MS	By MS/MS	By MS/MS
ARPVINIVHK	SDHIVLLRARPVINIV	PVINIVHKTLVPRPAV	R	A	R	H	K	T	1	1	1	0	0	0	0	0	1	2	0	1	0	0	1	0	0	0	0	2	0	0	10	1	1145.7	P26006;P26006-1;K7EMU3	P26006	462	471	ITGA3	Integrin alpha-3;Integrin alpha-3 heavy chain;Integrin alpha-3 light chain	yes	no	3	0.00079179	122.33	By MS/MS	By MS/MS	By matching	By MS/MS	By MS/MS
ARQQTVGGVNYFFDVEVGR	RRPLRVLRARQQTVGG	FFDVEVGRTICTKSQP	R	A	R	G	R	T	1	2	1	1	0	2	1	3	0	0	0	0	0	2	0	0	1	0	1	4	0	0	19	1	2141.07	P01037	P01037	73	91	CST1	Cystatin-SN	yes	yes	3	0.00065724	88.781	By MS/MS
ASAAPKPEPVPVQK	SLNMTLQRASAAPKPE	PEPVPVQKPTVTSVCS	R	A	S	Q	K	P	3	0	0	0	0	1	1	0	0	0	0	2	0	0	4	1	0	0	0	2	0	0	14	1	1417.79	Q96HC4-7;Q96HC4-4;Q96HC4;Q96HC4-6;H0Y929;A0A0D9SFR4;H0YBI4;Q96HC4-3;Q96HC4-2	Q96HC4-7	84	97	PDLIM5	PDZ and LIM domain protein 5	yes	no	3	0.017603	65.295					By MS/MS
ASAETVDPASLWEY	GDHAGVLKASAETVDP	DPASLWEY________	K	A	S	E	Y	-	3	0	0	1	0	0	2	0	0	0	1	0	0	0	1	2	1	1	1	1	0	0	14	0	1537.69	Q16658	Q16658	480	493	FSCN1	Fascin	yes	yes	2	6.8598e-10	132.88				By matching	By MS/MS
ASAGPQPLLVQSCK	QHAASTPKASAGPQPL	PLLVQSCKAVAEQIPL	K	A	S	C	K	A	2	0	0	0	1	2	0	1	0	0	2	1	0	0	2	2	0	0	0	1	0	0	14	0	1454.76	Q9Y490	Q9Y490	944	957	TLN1	Talin-1	yes	yes	2	7.1459e-16	148.78	By MS/MS	By matching	By MS/MS	By MS/MS	By MS/MS
ASALEQFVNSVR	________________	EQFVNSVRQLSAQGQM	M	A	S	V	R	Q	2	1	1	0	0	1	1	0	0	0	1	0	0	1	0	2	0	0	0	2	0	0	12	0	1319.68	Q9UNS2;J3QL22;J3QS85;J3KTQ1;J3QKR0;C9JLV5	Q9UNS2	2	13	COPS3	COP9 signalosome complex subunit 3	yes	no	2	2.9299e-14	136.81	By matching	By MS/MS		By MS/MS	By MS/MS
ASASDGSSFVVAR	TKKMGVGKASASDGSS	GSSFVVARYFPAGNVV	K	A	S	A	R	Y	3	1	0	1	0	0	0	1	0	0	0	0	0	1	0	4	0	0	0	2	0	0	13	0	1252.6	Q9H4G4;Q5VZR0;A0A087WUM5	Q9H4G4	120	132	GLIPR2	Golgi-associated plant pathogenesis-related protein 1	yes	no	2	2.7486e-22	160.77	By MS/MS	By MS/MS	By MS/MS	By MS/MS	By matching
ASASGSGAQVGGPISSGSSASSVTVTR	TCGQPADKASASGSGA	ASSVTVTRSYRSVGGS	K	A	S	T	R	S	4	1	0	0	0	1	0	5	0	1	0	0	0	0	1	9	2	0	0	3	0	0	27	0	2364.15	P02545;P02545-3;P02545-5;P02545-4;A0A0C4DGC5	P02545	598	624	LMNA	Prelamin-A/C;Lamin-A/C	yes	no	2	4.1225e-57	181.49
ASAVSPANLPAVLLQPR	________________	PAVLLQPRWKRVVGWS	M	A	S	P	R	W	4	1	1	0	0	1	0	0	0	0	3	0	0	0	3	2	0	0	0	2	0	0	17	0	1702.97	A6NEM2;P51610-2;P51610;P51610-4;P51610-3	A6NEM2	2	18	HCFC1	Host cell factor 1;HCF N-terminal chain 1;HCF N-terminal chain 2;HCF N-terminal chain 3;HCF N-terminal chain 4;HCF N-terminal chain 5;HCF N-terminal chain 6;HCF C-terminal chain 1;HCF C-terminal chain 2;HCF C-terminal chain 3;HCF C-terminal chain 4;HCF C-terminal chain 5;HCF C-terminal chain 6	yes	no	2	0.0029384	86.467
ASAYYPSSFPK	VITRQKQKASAYYPSS	YYPSSFPKKKYVDQ__	K	A	S	P	K	K	2	0	0	0	0	0	0	0	0	0	0	1	0	1	2	3	0	0	2	0	0	0	11	0	1216.58	F8VS22;Q4V9L6	F8VS22	124	134	TMEM119	Transmembrane protein 119	yes	no	2	0.0054278	79.148	By MS/MS	By MS/MS	By matching
ASCLYGQLPK	TWQEGSLKASCLYGQL	CLYGQLPKFQDGDLTL	K	A	S	P	K	F	1	0	0	0	1	1	0	1	0	0	2	1	0	0	1	1	0	0	1	0	0	0	10	0	1135.57	P09211;A8MX94;A0A087X2E9	P09211	46	55	GSTP1	Glutathione S-transferase P	yes	no	2	0.030953	78.113	By matching	By MS/MS	By matching	By MS/MS
ASCYNSALGCCSDGK	TPGPPVERASCYNSAL	LGCCSDGKTPSLDAEG	R	A	S	G	K	T	2	0	1	1	3	0	0	2	0	0	1	1	0	0	0	3	0	0	1	0	0	0	15	0	1648.63	O00468-6;O00468-3;O00468-7;O00468-5;O00468-4;O00468;A0A087X208;O00468-2	O00468-6	1103	1117	AGRN	Agrin;Agrin N-terminal 110 kDa subunit;Agrin C-terminal 110 kDa subunit;Agrin C-terminal 90 kDa fragment;Agrin C-terminal 22 kDa fragment	yes	no	2	0.0069248	73.834				By MS/MS
ASEAASPLPDSPGDK	NVLPDFSKASEAASPL	LPDSPGDKLVIVKFVQ	K	A	S	D	K	L	3	0	0	2	0	0	1	1	0	0	1	1	0	0	3	3	0	0	0	0	0	0	15	0	1440.67	Q68CZ2;Q68CZ2-2	Q68CZ2	1144	1158	TNS3	Tensin-3	yes	no	2	0.00067201	96.604		By MS/MS
ASEDGESVGHCPSCQR	TKLQLFVKASEDGESV	GHCPSCQRLFMVLLLK	K	A	S	Q	R	L	1	1	0	1	2	1	2	2	1	0	0	0	0	0	1	3	0	0	0	1	0	0	16	0	1774.7	O95833	O95833	12	27	CLIC3	Chloride intracellular channel protein 3	yes	yes	3	0.043984	45.014				By MS/MS
ASEGPAFFPGR	DKGGYVIKASEGPAFF	GPAFFPGRCAEIFARG	K	A	S	G	R	C	2	1	0	0	0	0	1	2	0	0	0	0	0	2	2	1	0	0	0	0	0	0	11	0	1134.55	Q9NSD9;Q9NSD9-2	Q9NSD9	537	547	FARSB	Phenylalanine--tRNA ligase beta subunit	yes	no	2	0.0022208	90.709		By matching	By matching	By MS/MS	By MS/MS
ASEIQPLQGTNENR	MQLTRDNRASEIQPLQ	LQGTNENRENSPAGRA	R	A	S	N	R	E	1	1	2	0	0	2	2	1	0	1	1	0	0	0	1	1	1	0	0	0	0	0	14	0	1555.76	H7C284;Q6ZSS7	H7C284	17	30	MFSD6	Major facilitator superfamily domain-containing protein 6	yes	no	2	4.9412e-05	103.46
ASELNPESIYSVFK	TALKSFTKASELNPES	ESIYSVFKVAAIQQIL	K	A	S	F	K	V	1	0	1	0	0	0	2	0	0	1	1	1	0	1	1	3	0	0	1	1	0	0	14	0	1582.79	Q6PGP7;D6RCE2	Q6PGP7	624	637	TTC37	Tetratricopeptide repeat protein 37	yes	no	2	0.045749	50.786				By MS/MS
ASEMAGPPQMPNDFLSFQDIATEAAHPIR	LLVLGLHRASEMAGPP	TEAAHPIRLFCRYIDR	R	A	S	I	R	L	5	1	1	2	0	2	2	1	1	2	1	0	2	2	4	2	1	0	0	0	0	0	29	0	3140.47	Q6P2Q9	Q6P2Q9	1058	1086	PRPF8	Pre-mRNA-processing-splicing factor 8	yes	yes	3	1.1211e-05	67.218
ASEVMGPVEAAPEYR	EYISKQAKASEVMGPV	VEAAPEYRVIVDANNL	K	A	S	Y	R	V	3	1	0	0	0	0	3	1	0	0	0	0	1	0	2	1	0	0	1	2	0	0	15	0	1604.75	E7EU94;E7ESX0;E7EN72;E7EVX8;Q8WWY3-2;Q8WWY3-4;Q8WWY3	E7EU94	77	91	PRPF31	U4/U6 small nuclear ribonucleoprotein Prp31	yes	no	2	1.195e-21	154.15			By matching	By MS/MS	By matching
ASEWVQQVSGLMDGK	NAANRGLKASEWVQQV	VSGLMDGKGGGKDVSA	K	A	S	G	K	G	1	0	0	1	0	2	1	2	0	0	1	1	1	0	0	2	0	1	0	2	0	0	15	0	1633.78	P49588;P49588-2	P49588	916	930	AARS	Alanine--tRNA ligase, cytoplasmic	yes	no	2	5.276e-09	125.54	By matching				By matching
ASFITPVPGGVGPMTVAMLMQSTVESAK	AYDEAKERASFITPVP	QSTVESAKRFLEKFKP	R	A	S	A	K	R	3	0	0	0	0	1	1	3	0	1	1	1	3	1	3	3	3	0	0	4	0	0	28	0	2805.41	P11586;F5H2F4	P11586	265	292	MTHFD1	C-1-tetrahydrofolate synthase, cytoplasmic;Methylenetetrahydrofolate dehydrogenase;Methenyltetrahydrofolate cyclohydrolase;Formyltetrahydrofolate synthetase;C-1-tetrahydrofolate synthase, cytoplasmic, N-terminally processed	yes	no	3	1.8246e-06	71.678				By MS/MS	By MS/MS
ASFPQGPIGGANR	LSCWLPLRASFPQGPI	GPIGGANRDISILQCH	R	A	S	N	R	D	2	1	1	0	0	1	0	3	0	1	0	0	0	1	2	1	0	0	0	0	0	0	13	0	1270.64	A0A087X1K9;O75608-2;O75608;E5RGR0	A0A087X1K9	86	98	LYPLA1	Acyl-protein thioesterase 1	yes	no	2	4.6888e-06	121.61					By MS/MS
ASFSVLGDILGSAMR	NVVEESARASFSVLGD	DILGSAMRNTQNLLQM	R	A	S	M	R	N	2	1	0	1	0	0	0	2	0	1	2	0	1	1	0	3	0	0	0	1	0	0	15	0	1522.78	CON__ENSEMBL:ENSBTAP00000024146	CON__ENSEMBL:ENSBTAP00000024146	950	964			yes	yes	2	3.2207e-06	114.72		By MS/MS
ASFVTEVLAHSGR	________________	EVLAHSGRLEKEDLGT	M	A	S	G	R	L	2	1	0	0	0	0	1	1	1	0	1	0	0	1	0	2	1	0	0	2	0	0	13	0	1372.71	O43264-2;O43264;F5H3C1	O43264-2	2	14	ZW10	Centromere/kinetochore protein zw10 homolog	yes	no	2	3.9804e-21	147.91		By matching	By matching		By MS/MS
ASGADSKGDDLSTAILK	________________	DLSTAILKQKNRPNRL	M	A	S	L	K	Q	3	0	0	3	0	0	0	2	0	1	2	2	0	0	0	3	1	0	0	0	0	0	17	1	1647.83	P55072	P55072	2	18	VCP	Transitional endoplasmic reticulum ATPase	yes	yes	2	1.3757e-122	240.73	By MS/MS	By MS/MS	By MS/MS	By MS/MS	By MS/MS
ASGEMASAQYITAALR	KRYAGALRASGEMASA	QYITAALRDLFDSMDK	R	A	S	L	R	D	5	1	0	0	0	1	1	1	0	1	1	0	1	0	0	2	1	0	1	0	0	0	16	0	1638.8	A6NJA2;P54578-2;P54578-3;P54578	A6NJA2	96	111	USP14	Ubiquitin carboxyl-terminal hydrolase;Ubiquitin carboxyl-terminal hydrolase 14	yes	no	2	0.0042737	107.93	By matching	By MS/MS		By matching	By matching
ASGNYATVISHNPETK	GDRGKLARASGNYATV	ISHNPETKKTRVKLPS	R	A	S	T	K	K	2	0	2	0	0	0	1	1	1	1	0	1	0	0	1	2	2	0	1	1	0	0	16	0	1687.82	E9PKZ0;P62917;G3V1A1	E9PKZ0	129	144	RPL8	60S ribosomal protein L8	yes	no	2	2.6665e-16	197.38			By matching	By MS/MS	By matching
ASGPGLNTTGVPASLPVEFTIDAK	THDASKVKASGPGLNT	VEFTIDAKDAGEGLLA	K	A	S	A	K	D	3	0	1	1	0	0	1	3	0	1	2	1	0	1	3	2	3	0	0	2	0	0	24	0	2341.22	P21333-2;P21333;Q5HY54;Q60FE5;A0A087WWY3	P21333-2	1550	1573	FLNA	Filamin-A	yes	no	2	1.646e-10	130.95		By matching		By MS/MS	By MS/MS
ASGPPVSELITK	KAGGTPRKASGPPVSE	PVSELITKAVAASKER	K	A	S	T	K	A	1	0	0	0	0	0	1	1	0	1	1	1	0	0	2	2	1	0	0	1	0	0	12	0	1197.66	P10412;P16402;P16403	P16403	35	46	HIST1H1E;HIST1H1D;HIST1H1C	Histone H1.4;Histone H1.3;Histone H1.2	no	no	2	2.5833e-06	108.9	By matching	By matching	By matching	By MS/MS	By MS/MS
ASGVAVSDGVIK	________________	AVSDGVIKVFNDMKVR	M	A	S	I	K	V	2	0	0	1	0	0	0	2	0	1	0	1	0	0	0	2	0	0	0	3	0	0	12	0	1101.6	P23528;E9PP50;E9PS23	P23528	2	13	CFL1	Cofilin-1	yes	no	1;2	2.7408e-09	128.51	By matching	By MS/MS	By MS/MS	By MS/MS	By matching
ASHEEVEGLVEK	DTWSWGERASHEEVEG	EVEGLVEKIRFPMMLP	R	A	S	E	K	I	1	0	0	0	0	0	4	1	1	0	1	1	0	0	0	1	0	0	0	2	0	0	12	0	1325.65	Q08380	Q08380	334	345	LGALS3BP	Galectin-3-binding protein	yes	yes	1;2;3	9.0224e-52	193.83	By MS/MS	By matching	By matching	By MS/MS	By MS/MS
ASILNTWISLK	HLVWSKLRASILNTWI	LNTWISLKQADKKIRE	R	A	S	L	K	Q	1	0	1	0	0	0	0	0	0	2	2	1	0	0	0	2	1	1	0	0	0	0	11	0	1244.71	P22234;P22234-2;D6RF62	P22234	404	414	PAICS	Multifunctional protein ADE2;Phosphoribosylaminoimidazole-succinocarboxamide synthase;Phosphoribosylaminoimidazole carboxylase	yes	no	2	0.0037481	84.31	By matching	By MS/MS		By MS/MS	By MS/MS
ASIPFSVVGSNQLIEAK	KEQTRLLKASIPFSVV	SNQLIEAKGKKVRGRL	K	A	S	A	K	G	2	0	1	0	0	1	1	1	0	2	1	1	0	1	1	3	0	0	0	2	0	0	17	0	1758.95	Q15019;Q15019-3;Q15019-2;B5MCX3;H7C2Y0	Q15019	233	249	2002-09-01	Septin-2	yes	no	2	0.00070274	92.295	By MS/MS	By MS/MS
ASITPGTILIILTGR	SQHVRKLRASITPGTI	ILIILTGRHRGKRVVF	R	A	S	G	R	H	1	1	0	0	0	0	0	2	0	4	2	0	0	0	1	1	3	0	0	0	0	0	15	0	1524.92	Q02878;F8VR69;F8VZ45;U3KQR5	Q02878	142	156	RPL6	60S ribosomal protein L6	yes	no	2;3	1.5466e-09	150.51		By matching	By matching	By MS/MS	By MS/MS
ASIWVGHR	________________	ASIWVGHRGTVRDYPD	M	A	S	H	R	G	1	1	0	0	0	0	0	1	1	1	0	0	0	0	0	1	0	1	0	1	0	0	8	0	924.493	P12429;D6RFG5;D6RCA8;D6RAZ8	P12429	2	9	ANXA3	Annexin A3;Annexin	yes	no	2	0.011169	101.33
ASLACGPMVK	YNYEIVNRASLACGPM	LACGPMVKWAIAQLNY	R	A	S	V	K	W	2	0	0	0	1	0	0	1	0	0	1	1	1	0	1	1	0	0	0	1	0	0	10	0	1032.51	Q14204	Q14204	3385	3394	DYNC1H1	Cytoplasmic dynein 1 heavy chain 1	yes	yes	2	0.027778	59.245			By matching
ASLDSAGGSGSSPILLPTPVVGGPR	RSSGRRVRASLDSAGG	TPVVGGPRYHLLAHTT	R	A	S	P	R	Y	2	1	0	1	0	0	0	5	0	1	3	0	0	0	4	5	1	0	0	2	0	0	25	0	2291.21	Q9BST9-3;Q9BST9-2;Q9BST9	Q9BST9-3	181	205	RTKN	Rhotekin	yes	no	2	4.3379e-25	137.27
ASLEAAIADAEQR	IEGLKGQRASLEAAIA	AIADAEQRGELAIKDA	R	A	S	Q	R	G	5	1	0	1	0	1	2	0	0	1	1	0	0	0	0	1	0	0	0	0	0	0	13	0	1343.67	CON__P05787;P05787;P05787-2;CON__H-INV:HIT000292931	CON__P05787	329	341	KRT8	Keratin, type II cytoskeletal 8	yes	no	2	0.00098259	143				By matching	By matching
ASLEDAPVDDLTR	SPDQISHRASLEDAPV	APVDDLTRKFTYLGSQ	R	A	S	T	R	K	2	1	0	3	0	0	1	0	0	0	2	0	0	0	1	1	1	0	0	1	0	0	13	0	1400.68	Q7Z2W4;C9J6P4;Q7Z2W4-2;Q7Z2W4-3	Q7Z2W4	283	295	ZC3HAV1	Zinc finger CCCH-type antiviral protein 1	yes	no	2	0.023161	60.691		By matching		By matching	By MS/MS
ASLEGNLAETENR	LQSQLSMKASLEGNLA	NLAETENRYCVQLSQI	K	A	S	N	R	Y	2	1	2	0	0	0	3	1	0	0	2	0	0	0	0	1	1	0	0	0	0	0	13	0	1402.67	CON__Q04695;Q04695;F5GWP8	CON__Q04695	322	334	KRT17	Keratin, type I cytoskeletal 17	yes	no	2	7.1578e-10	132.5	By MS/MS	By matching		By MS/MS	By MS/MS
ASLENSLEETK	LQSQLSMKASLENSLE	ENSLEETKGRYCMQLA	K	A	S	T	K	G	1	0	1	0	0	0	3	0	0	0	2	1	0	0	0	2	1	0	0	0	0	0	11	0	1219.59	CON__P02533;P02533;CON__P08779;P08779;K7ENW6;CON__Q9Z2K1;CON__Q3ZAW8	CON__P02533	353	363	KRT14;KRT16	Keratin, type I cytoskeletal 14;Keratin, type I cytoskeletal 16	no	no	2	2.1083e-66	250.72	By MS/MS
ASLESWWQNPVPGLR	AEILSEMRASLESWWQ	QNPVPGLRLTFPEQSV	R	A	S	L	R	L	1	1	1	0	0	1	1	1	0	0	2	0	0	0	2	2	0	2	0	1	0	0	15	0	1738.88	Q9Y6K5;F8VS35;F8VWK9	Q9Y6K5	103	117	OAS3	2-5-oligoadenylate synthase 3	yes	no	2	2.2015e-112	284.28				By MS/MS	By MS/MS
ASLGSLEGEAEAEASSPK	KGDLKSSKASLGSLEG	EAEASSPKGKFSLFKS	K	A	S	P	K	G	4	0	0	0	0	0	4	2	0	0	2	1	0	0	1	4	0	0	0	0	0	0	18	0	1731.82	Q09666	Q09666	5748	5765	AHNAK	Neuroblast differentiation-associated protein AHNAK	yes	yes	2	2.0024e-55	186.56					By MS/MS
ASLIEYIK	PSFWNNNKASLIEYIK	ASLIEYIKQVHLGVKG	K	A	S	I	K	Q	1	0	0	0	0	0	1	0	0	2	1	1	0	0	0	1	0	0	1	0	0	0	8	0	935.533	P14384;H0YHN7	P14384	302	309	CPM	Carboxypeptidase M	yes	no	2	0.007876	93.429	By matching	By MS/MS	By MS/MS	By matching	By matching
ASLMNDDFEK	SELHLEVKASLMNDDF	LMNDDFEKIKNWQKEA	K	A	S	E	K	I	1	0	1	2	0	0	1	0	0	0	1	1	1	1	0	1	0	0	0	0	0	0	10	0	1168.51	A0A0U1RR22;Q9UNF0-2;Q9UNF0;B0QYG7;B0QYG8	A0A0U1RR22	102	111	PACSIN2	Protein kinase C and casein kinase substrate in neurons protein 2	yes	no	2	0.0028491	85.355	By MS/MS	By MS/MS	By matching		By matching
ASLSLAPVNIFK	________________	LAPVNIFKAGADEERA	M	A	S	F	K	A	2	0	1	0	0	0	0	0	0	1	2	1	0	1	1	2	0	0	0	1	0	0	12	0	1258.73	P78371;F5GWF6;F8VQ14	P78371	2	13	CCT2	T-complex protein 1 subunit beta	yes	no	1;2	6.6256e-06	118.71	By matching	By MS/MS	By MS/MS	By MS/MS	By MS/MS
ASLTYAEAQLR	TKSVINSKASLTYAEA	TYAEAQLRIDSANMND	K	A	S	L	R	I	3	1	0	0	0	1	1	0	0	0	2	0	0	0	0	1	1	0	1	0	0	0	11	0	1221.64	Q9Y2L1;G3V1J5;Q9Y2L1-2	Q9Y2L1	586	596	DIS3	Exosome complex exonuclease RRP44	yes	no	2	0.00060842	101.97
ASMGTLAFDEYGRPFLIIK	________________	GRPFLIIKDQDRKSRL	M	A	S	I	K	D	2	1	0	1	0	0	1	2	0	2	2	1	1	2	1	1	1	0	1	0	0	0	19	1	2128.1	P48643;E7ENZ3;D6RIZ7	P48643	2	20	CCT5	T-complex protein 1 subunit epsilon	yes	no	2	3.5797e-11	133.16		By matching	By matching	By MS/MS	By MS/MS
ASNLENSTYDLYTIPK	NAVLLCTRASNLENST	YDLYTIPKDADSQNPD	R	A	S	P	K	D	1	0	2	1	0	0	1	0	0	1	2	1	0	0	1	2	2	0	2	0	0	0	16	0	1827.89	P53621;P53621-2	P53621	383	398	COPA	Coatomer subunit alpha;Xenin;Proxenin	yes	no	2	2.4846e-169	270.79	By MS/MS	By MS/MS	By MS/MS	By MS/MS	By MS/MS
ASNTADTLFQEVLGR	KLENVLNRASNTADTL	LFQEVLGRKDKADSTR	R	A	S	G	R	K	2	1	1	1	0	1	1	1	0	0	2	0	0	1	0	1	2	0	0	1	0	0	15	0	1620.81	Q96KP1	Q96KP1	249	263	EXOC2	Exocyst complex component 2	yes	yes	2	1.3687e-06	120.87				By MS/MS	By MS/MS
ASNTAEVFFDGVR	PEKKMGIKASNTAEVF	EVFFDGVRVPSENVLG	K	A	S	V	R	V	2	1	1	1	0	0	1	1	0	0	0	0	0	2	0	1	1	0	0	2	0	0	13	0	1411.67	P49748-2;P49748;P49748-3	P49748-2	282	294	ACADVL	Very long-chain specific acyl-CoA dehydrogenase, mitochondrial	yes	no	2	7.104e-99	234.63	By MS/MS	By MS/MS	By MS/MS	By MS/MS	By MS/MS
ASPATQPPPLLPPSATGPDATVGGPAPTPLLPPSATASVK	GGSRGGARASPATQPP	PSATASVKMEPENKYL	R	A	S	V	K	M	7	0	0	1	0	1	0	3	0	0	4	1	0	0	12	4	5	0	0	2	0	0	40	0	3725.99	Q07666-3;Q07666	Q07666-3	57	96	KHDRBS1	KH domain-containing, RNA-binding, signal transduction-associated protein 1	yes	no	3	0.0064726	36.338					By MS/MS
ASPTQNLFLSPWSISSTMAMVYMGSR	NLFKHLAKASPTQNLF	AMVYMGSRGSTEDQMA	K	A	S	S	R	G	2	1	1	0	0	1	0	1	0	1	2	0	3	1	2	6	2	1	1	1	0	0	26	0	2861.36	P05120;E7ERB5;E7EPJ9;E9PDK7	P05120	22	47	SERPINB2	Plasminogen activator inhibitor 2	yes	no	3	0.0022839	45.862				By MS/MS	By matching
ASQSQGIQQLLQAEK	________________	QQLLQAEKRAAEKVAD	M	A	S	E	K	R	2	0	0	0	0	5	1	1	0	1	2	1	0	0	0	2	0	0	0	0	0	0	15	0	1627.85	F2Z307;O95670-2;O95670;O75348	F2Z307	2	16	ATP6V1G2-DDX39B;ATP6V1G2;ATP6V1G1	V-type proton ATPase subunit G 2;V-type proton ATPase subunit G 1	yes	no	2	2.1799e-15	148.41				By MS/MS	By MS/MS
ASSAQSGGSSGGPAVPTVQR	________________	PAVPTVQRGIIKMVLS	M	A	S	Q	R	G	3	1	0	0	0	2	0	4	0	0	0	0	0	0	2	5	1	0	0	2	0	0	20	0	1799.88	Q7KZF4	Q7KZF4	2	21	SND1	Staphylococcal nuclease domain-containing protein 1	yes	yes	2	0.0016765	85.006	By matching		By matching	By MS/MS	By MS/MS
ASSEGGTAAGAGLDSLHK	RFQNLDKKASSEGGTA	AGLDSLHKNSVSQISV	K	A	S	H	K	N	4	0	0	1	0	0	1	4	1	0	2	1	0	0	0	3	1	0	0	0	0	0	18	0	1627.78	O15143	O15143	309	326	ARPC1B	Actin-related protein 2/3 complex subunit 1B	yes	yes	2	7.8095e-05	102.9			By matching	By MS/MS	By MS/MS
ASSIIDELFQDR	VMQDHFSRASSIIDEL	IDELFQDRFFTREPQD	R	A	S	D	R	F	1	1	0	2	0	1	1	0	0	2	1	0	0	1	0	2	0	0	0	0	0	0	12	0	1392.69	P10909-4;P10909;P10909-5;P10909-2;P10909-3;H0YC35;E7ERK6;H0YLK8	P10909-4	150	161	CLU	Clusterin;Clusterin beta chain;Clusterin alpha chain;Clusterin	yes	no	2	1.2405e-39	174.4	By MS/MS	By MS/MS	By MS/MS	By MS/MS	By MS/MS
ASSLISLLK	RSDEDKEKASSLISLL	SSLISLLKQEGIATSD	K	A	S	L	K	Q	1	0	0	0	0	0	0	0	0	1	3	1	0	0	0	3	0	0	0	0	0	0	9	0	930.575	H0Y3P2;D3DQV9;P78344-2;P78344;E9PKF8	H0Y3P2	562	570	EIF4G2	Eukaryotic translation initiation factor 4 gamma 2	yes	no	2	0.0031139	90.601	By matching	By MS/MS	By matching	By MS/MS	By MS/MS
ASSSAGNLGVLIPVIAVLTR	SEKGPALKASSSAGNL	PVIAVLTRRLPPIKEA	K	A	S	T	R	R	3	1	1	0	0	0	0	2	0	2	3	0	0	0	1	3	1	0	0	3	0	0	20	0	1937.13	J3KN10;P42356	J3KN10	760	779	PI4KA	Phosphatidylinositol 4-kinase alpha	yes	no	2	0.016472	51.466			By matching	By matching	By MS/MS
ASSTSPVEISEWLDQK	GGSASSEKASSTSPVE	ISEWLDQKLTKSDRPE	K	A	S	Q	K	L	1	0	0	1	0	1	2	0	0	1	1	1	0	0	1	4	1	1	0	1	0	0	16	0	1775.86	P13804-2;P13804;H0YK49;H0YL12;H0YNX6;H0YLU7;H0YKF0	P13804-2	139	154	ETFA	Electron transfer flavoprotein subunit alpha, mitochondrial	yes	no	2	4.8071e-10	133.15			By matching		By MS/MS
ASTSTTIR	________________	ASTSTTIRSHSSSRRG	M	A	S	I	R	S	1	1	0	0	0	0	0	0	0	1	0	0	0	0	0	2	3	0	0	0	0	0	8	0	835.44	CON__P02538;P02538;CON__P04259	CON__P02538	2	9	KRT6A	Keratin, type II cytoskeletal 6A	no	no	1	0.0032538	93.195	By MS/MS	By matching	By matching
ASVDELFAEIVR	METSAKNKASVDELFA	ELFAEIVRQMNYAAQP	K	A	S	V	R	Q	2	1	0	1	0	0	2	0	0	1	1	0	0	1	0	1	0	0	0	2	0	0	12	0	1347.7	P61225	P61225	151	162	RAP2B	Ras-related protein Rap-2b	yes	yes	2;3	1.9904e-51	225.67	By MS/MS	By MS/MS	By MS/MS	By MS/MS	By MS/MS
ASVPTIQDQASAMQLSQCAK	GKMVAAAKASVPTIQD	MQLSQCAKNLGTALAE	K	A	S	A	K	N	4	0	0	1	1	4	0	0	0	1	1	1	1	0	1	3	1	0	0	1	0	0	20	0	2133.02	Q9Y490	Q9Y490	1006	1025	TLN1	Talin-1	yes	yes	2	4.263e-109	230.67	By MS/MS	By MS/MS	By MS/MS	By MS/MS	By MS/MS
ASVSVTAEDEGTQR	GNDSFSAKASVSVTAE	AEDEGTQRLTCAVILG	K	A	S	Q	R	L	2	1	0	1	0	1	2	1	0	0	0	0	0	0	0	2	2	0	0	2	0	0	14	0	1448.67	P05362;E7ESS4	P05362	274	287	ICAM1	Intercellular adhesion molecule 1	yes	no	2	3.4684e-52	231.07	By MS/MS	By MS/MS	By MS/MS	By MS/MS	By MS/MS
ASVVTLPVYLNFTR	KQTNTEKKASVVTLPV	PVYLNFTRADLIFTVD	K	A	S	T	R	A	1	1	1	0	0	0	0	0	0	0	2	0	0	1	1	1	2	0	1	3	0	0	14	0	1578.88	Q14204	Q14204	4602	4615	DYNC1H1	Cytoplasmic dynein 1 heavy chain 1	yes	yes	2	0.0040295	95.094		By matching	By matching	By MS/MS	By MS/MS
ASYAQQPAESR	GIDTLLIRASYAQQPA	AQQPAESRVSGISMDV	R	A	S	S	R	V	3	1	0	0	0	2	1	0	0	0	0	0	0	0	1	2	0	0	1	0	0	0	11	0	1206.56	P98160	P98160	1091	1101	HSPG2	Basement membrane-specific heparan sulfate proteoglycan core protein;Endorepellin;LG3 peptide	yes	yes	2	0.026308	75.566				By matching
ASYGVEDPEYAVTQLAQTTMR	LRIMDPYKASYGVEDP	QLAQTTMRSELGKLSL	K	A	S	M	R	S	3	1	0	1	0	2	2	1	0	0	1	0	1	0	1	1	3	0	2	2	0	0	21	0	2329.09	Q9UJZ1;Q9UJZ1-2;A0A087WYB4	Q9UJZ1	115	135	STOML2	Stomatin-like protein 2, mitochondrial	yes	no	2;3	3.162e-38	165.02		By matching	By MS/MS	By MS/MS	By MS/MS
ASYVAWGHSTVVNPWGEVLAK	ASPARDDKASYVAWGH	PWGEVLAKAGTEEAIV	K	A	S	A	K	A	3	0	1	0	0	0	1	2	1	0	1	1	0	0	1	2	1	2	1	4	0	0	21	0	2270.15	Q9NQR4	Q9NQR4	214	234	NIT2	Omega-amidase NIT2	yes	yes	3	0.038049	38.103
ATAAPAGAPPQPQDLEFTK	LKVAPKVKATAAPAGA	PQDLEFTKLPNGLVIA	K	A	T	T	K	L	5	0	0	1	0	2	1	1	0	0	1	1	0	1	4	0	2	0	0	0	0	0	19	0	1908.96	H3BRG4;P22695;H3BUE4;H3BUI9;H3BSJ9	H3BRG4	24	42	UQCRC2	Cytochrome b-c1 complex subunit 2, mitochondrial	yes	no	2	0.006068	71.513				By MS/MS	By MS/MS
ATADDELSFK	AIAKYDFKATADDELS	ADDELSFKRGDILKVL	K	A	T	F	K	R	2	0	0	2	0	0	1	0	0	0	1	1	0	1	0	1	1	0	0	0	0	0	10	0	1095.51	P62993;J3KT38;P62993-2;J3QRL5	P62993	11	20	GRB2	Growth factor receptor-bound protein 2	yes	no	2	0.04784	68.846	By MS/MS	By matching	By matching	By matching	By matching
ATAEVLNIGK	________________	AEVLNIGKKLYEGKTK	M	A	T	G	K	K	2	0	1	0	0	0	1	1	0	1	1	1	0	0	0	0	1	0	0	1	0	0	10	0	1014.57	P22234;P22234-2;E9PBS1	P22234	2	11	PAICS	Multifunctional protein ADE2;Phosphoribosylaminoimidazole-succinocarboxamide synthase;Phosphoribosylaminoimidazole carboxylase	yes	no	1;2	1.8774e-05	140.14		By MS/MS	By matching	By MS/MS
ATAEVLNIGKK	________________	EVLNIGKKLYEGKTKE	M	A	T	K	K	L	2	0	1	0	0	0	1	1	0	1	1	2	0	0	0	0	1	0	0	1	0	0	11	1	1142.67	P22234;P22234-2;E9PBS1	P22234	2	12	PAICS	Multifunctional protein ADE2;Phosphoribosylaminoimidazole-succinocarboxamide synthase;Phosphoribosylaminoimidazole carboxylase	yes	no	2	0.022912	76.1	By matching	By matching	By MS/MS	By MS/MS	By matching
ATAFNEQVDKFFPLIEVNK	VDESGEIRATAFNEQV	FPLIEVNKVYYFSKGT	R	A	T	N	K	V	2	0	2	1	0	1	2	0	0	1	1	2	0	3	1	0	1	0	0	2	0	0	19	1	2209.14	P27694	P27694	235	253	RPA1	Replication protein A 70 kDa DNA-binding subunit;Replication protein A 70 kDa DNA-binding subunit, N-terminally processed	yes	yes	3	0.006272	68.413				By matching	By matching
ATAGDTHLGGEDFDNR	DDGIFEVKATAGDTHL	GGEDFDNRLVNHFVEE	K	A	T	N	R	L	2	1	1	3	0	0	1	3	1	0	1	0	0	1	0	0	2	0	0	0	0	0	16	0	1674.72	A0A0G2JIW1;P0DMV9;P0DMV8;P0DMV8-2;V9GZ37;P17066;P48741	A0A0G2JIW1	222	237	HSPA1B;HSPA1A;HSPA6;HSPA7	Heat shock 70 kDa protein 1B;Heat shock 70 kDa protein 1A;Heat shock 70 kDa protein 6;Putative heat shock 70 kDa protein 7	no	no	2	9.6876e-42	176.99	By MS/MS	By MS/MS	By MS/MS	By MS/MS	By MS/MS
ATAPQTQHVSPMR	EKSSPGHRATAPQTQH	TQHVSPMRQVEPPAKK	R	A	T	M	R	Q	2	1	0	0	0	2	0	0	1	0	0	0	1	0	2	1	2	0	0	1	0	0	13	0	1422.7	E9PK01;P29692;E9PPR1;E9PL12;E9PQ49;E9PI39;A0A087X1X7;E9PRY8;P29692-3;P29692-2;E9PL71;E9PQZ1;P29692-4;E9PK06	E9PK01	124	136	EEF1D	Elongation factor 1-delta	yes	no	3	0.0064181	67.456	By matching	By MS/MS	By MS/MS	By MS/MS	By MS/MS
ATAPVSFNYYGVVTGPSASK	WFHRNPLKATAPVSFN	VTGPSASKICNDLRSS	K	A	T	S	K	I	3	0	1	0	0	0	0	2	0	0	0	1	0	1	2	3	2	0	2	3	0	0	20	0	2015	Q5VW32-2;Q5VW32;F5GXQ0;Q5VW33	Q5VW32-2	12	31	BROX	BRO1 domain-containing protein BROX	yes	no	2	1.5269e-73	203.27	By MS/MS	By MS/MS	By MS/MS	By MS/MS	By MS/MS
ATAPYNYSYIFK	________________	YNYSYIFKYIIIGDMG	M	A	T	F	K	Y	2	0	1	0	0	0	0	0	0	1	0	1	0	1	1	1	1	0	3	0	0	0	12	0	1436.7	P61106;X6RFL8	P61106	2	13	RAB14	Ras-related protein Rab-14	yes	no	2	0.0031301	96.113	By matching	By matching	By matching	By MS/MS	By matching
ATAVMPDGQFK	GHPAPNFKATAVMPDG	VMPDGQFKDISLSDYK	K	A	T	F	K	D	2	0	0	1	0	1	0	1	0	0	0	1	1	1	1	0	1	0	0	1	0	0	11	0	1163.56	Q06830;A0A0A0MSI0	Q06830	17	27	PRDX1	Peroxiredoxin-1	yes	no	2	0.011056	68.847	By MS/MS	By matching	By matching	By MS/MS
ATCAPQHGAPGPGPADASK	VFVDSLTKATCAPQHG	PGPADASKVVAKGLGL	K	A	T	S	K	V	5	0	0	1	1	1	0	3	1	0	0	1	0	0	4	1	1	0	0	0	0	0	19	0	1788.82	P21333-2;P21333;Q5HY54;Q60FE5;A0A087WWY3	P21333-2	2533	2551	FLNA	Filamin-A	yes	no	3	0.0009455	82.367	By MS/MS	By matching	By MS/MS	By MS/MS	By matching
ATDLGGTSQAGTSQR	RPPSGSSKATDLGGTS	SQAGTSQRFLENGSQE	K	A	T	Q	R	F	2	1	0	1	0	2	0	3	0	0	1	0	0	0	0	2	3	0	0	0	0	0	15	0	1448.69	Q7Z2W4;C9J6P4;Q7Z2W4-2;Q7Z2W4-3	Q7Z2W4	315	329	ZC3HAV1	Zinc finger CCCH-type antiviral protein 1	yes	no	2	6.3461e-30	174.05	By MS/MS	By MS/MS	By matching	By matching	By matching
ATDTINSQGQFPSYLETVTK	ILSTVLLRATDTINSQ	SYLETVTKDILAPNLQ	R	A	T	T	K	D	1	0	1	1	0	2	1	1	0	1	1	1	0	1	1	2	4	0	1	1	0	0	20	0	2199.07	Q86Y56;Q86Y56-2;H0Y650;E9PGY2;Q86Y56-3	Q86Y56	636	655	DNAAF5	Dynein assembly factor 5, axonemal	yes	no	2	5.0333e-15	132.15
ATDTSQGELVHPK	________________	QGELVHPKALPLIVGA	M	A	T	P	K	A	1	0	0	1	0	1	1	1	1	0	1	1	0	0	1	1	2	0	0	1	0	0	13	0	1381.68	X6RGJ2;Q5SSJ5;B0QZK9;B0QZK8;Q5SSJ5-5	X6RGJ2	2	14	HP1BP3	Heterochromatin protein 1-binding protein 3	yes	no	2	0.016598	82.494				By MS/MS
ATEEFIIR	________________	ATEEFIIRIPPYHYIH	M	A	T	I	R	I	1	1	0	0	0	0	2	0	0	2	0	0	0	1	0	0	1	0	0	0	0	0	8	0	977.518	Q14764;H3BQK6;H3BRL2;H3BUK7;H3BNF6;H3BP76;H3BPZ2;H3BNF2;H3BUP3;H3BQE7	Q14764	2	9	MVP	Major vault protein	yes	no	1;2	0.0083043	107.29	By matching	By MS/MS	By MS/MS	By MS/MS	By MS/MS
ATELLTLLK	GAEAIRTRATELLTLL	TELLTLLKMPSVAQFV	R	A	T	L	K	M	1	0	0	0	0	0	1	0	0	0	4	1	0	0	0	0	2	0	0	0	0	0	9	0	1000.62	O43299	O43299	751	759	AP5Z1	AP-5 complex subunit zeta-1	yes	yes	2	4.0672e-05	105.1					By MS/MS
ATEMVEVGADDDEGGAER	EGQVEVLKATEMVEVG	DDEGGAERGEAGDLRR	K	A	T	E	R	G	3	1	0	3	0	0	4	3	0	0	0	0	1	0	0	0	1	0	0	2	0	0	18	0	1849.76	Q6NZI2;Q6NZI2-2;Q6NZI2-3	Q6NZI2	338	355	PTRF	Polymerase I and transcript release factor	yes	no	2	2.2081e-86	214.48				By MS/MS	By MS/MS
ATENDIANFFSPLNPIR	HMRGLPFRATENDIAN	FSPLNPIRVHIDIGAD	R	A	T	I	R	V	2	1	3	1	0	0	1	0	0	2	1	0	0	2	2	1	1	0	0	0	0	0	17	0	1917.96	P31942-4;P31942-3;P31942-2;P31942;P31942-6;P31942-5	P31942-4	75	91	HNRNPH3	Heterogeneous nuclear ribonucleoprotein H3	yes	no	2;3	2.6356e-85	211.77		By MS/MS	By MS/MS	By MS/MS	By MS/MS
ATENDIYNFFSPLNPMR	HMRGLPYRATENDIYN	FSPLNPMRVHIEIGPD	R	A	T	M	R	V	1	1	3	1	0	0	1	0	0	1	1	0	1	2	2	1	1	0	1	0	0	0	17	0	2027.94	P55795	P55795	300	316	HNRNPH2	Heterogeneous nuclear ribonucleoprotein H2	yes	yes	2;3	0.014931	82.705		By matching
ATESGAQSAPLPMEGVDISPK	________________	EGVDISPKQDEGVLKV	K	A	T	P	K	Q	3	0	0	1	0	1	2	2	0	1	1	1	1	0	3	3	1	0	0	1	0	0	21	0	2084.01	Q02790;F5H120	Q02790	8	28	FKBP4	Peptidyl-prolyl cis-trans isomerase FKBP4;Peptidyl-prolyl cis-trans isomerase FKBP4, N-terminally processed	yes	no	2	3.7059e-29	159.64				By MS/MS	By MS/MS
ATFDNVTSYLK	ASFSSLYKATFDNVTS	DNVTSYLKKKEERLQQ	K	A	T	L	K	K	1	0	1	1	0	0	0	0	0	0	1	1	0	1	0	1	2	0	1	1	0	0	11	0	1257.62	P57081-3;P57081-2;P57081	P57081-3	217	227	WDR4	tRNA (guanine-N(7)-)-methyltransferase non-catalytic subunit WDR4	yes	no	2	0.016517	65.278	By matching		By matching	By MS/MS	By matching
ATGGGLSSVGGGSSTIK	GFSSSSGRATGGGLSS	GGGSSTIKYTTTSSSS	R	A	T	I	K	Y	1	0	0	0	0	0	0	6	0	1	1	1	0	0	0	4	2	0	0	1	0	0	17	0	1434.73	CON__P04259	CON__P04259	534	550			no	no	2	4.8357e-42	177.36	By MS/MS	By matching	By matching
ATGILLYGLASR	TLGSTIDKATGILLYG	LLYGLASRLRDTRRLS	K	A	T	S	R	L	2	1	0	0	0	0	0	2	0	1	3	0	0	0	0	1	1	0	1	0	0	0	12	0	1233.71	P47897-2;P47897;C9J165;A0A0U1RQT0;A0A0U1RQM8;A0A0U1RQU2;F2Z2V6;A0A0U1RRI9;A0A0U1RQE9;A0A0U1RQL2	P47897-2	51	62	QARS	Glutamine--tRNA ligase	yes	no	2	0.0024713	106.16			By matching	By MS/MS	By MS/MS
ATGPPVSELITK	GAGAAKRKATGPPVSE	PVSELITKAVAASKER	K	A	T	T	K	A	1	0	0	0	0	0	1	1	0	1	1	1	0	0	2	1	2	0	0	1	0	0	12	0	1211.68	P16401	P16401	38	49	HIST1H1B	Histone H1.5	yes	yes	2	3.1282e-10	134.57	By matching	By matching		By MS/MS	By MS/MS
ATGYLELSNWPEVAPDPSVR	LSHTLNIKATGYLELS	VAPDPSVRNVEVIELA	K	A	T	V	R	N	2	1	1	1	0	0	2	1	0	0	2	0	0	0	3	2	1	1	1	2	0	0	20	0	2200.08	O00203-3;O00203	O00203-3	581	600	AP3B1	AP-3 complex subunit beta-1	yes	no	2	0.00016506	95.751
ATHDGAPELGAGGTR	LFHQYLQKATHDGAPE	ELGAGGTRQQQPSASQ	K	A	T	T	R	Q	3	1	0	1	0	0	1	4	1	0	1	0	0	0	1	0	2	0	0	0	0	0	15	0	1408.67	Q9BXW7-2;Q9BXW7;A8MYZ9	Q9BXW7-2	302	316	CECR5	Cat eye syndrome critical region protein 5	yes	no	3	0.0070349	68.972			By matching	By MS/MS	By matching
ATISNDGATILK	LIVDGRGKATISNDGA	NDGATILKLLDVVHPA	K	A	T	L	K	L	2	0	1	1	0	0	0	1	0	2	1	1	0	0	0	1	2	0	0	0	0	0	12	0	1202.65	Q99832;Q99832-3;F8WAM2	Q99832	56	67	CCT7	T-complex protein 1 subunit eta	yes	no	2	1.0598e-10	136.02	By matching	By matching	By matching	By MS/MS	By matching
ATLKDQLIYNLLK	________________	QLIYNLLKEEQTPQNK	M	A	T	L	K	E	1	0	1	1	0	1	0	0	0	1	4	2	0	0	0	0	1	0	1	0	0	0	13	1	1531.9	P00338;F5GXY2;P00338-5;P00338-4;P00338-2;F5GYU2;F5GXH2;F5H5J4;F5H6W8;F5GZQ4;F5H8H6;F5GXC7;F5GWW2;F5GXU1	P00338	2	14	LDHA	L-lactate dehydrogenase A chain	yes	no	2	1.6798e-87	252.97	By matching	By MS/MS	By matching	By MS/MS	By matching
ATLKDQLIYNLLKEEQTPQNK	________________	EEQTPQNKITVVGVGA	M	A	T	N	K	I	1	0	2	1	0	3	2	0	0	1	4	3	0	0	1	0	2	0	1	0	0	0	21	2	2486.34	P00338;F5GXY2;P00338-5;P00338-4;P00338-2;F5GYU2;F5GXH2;F5H5J4;F5H6W8;F5GZQ4;F5H8H6;F5GXC7;F5GWW2;F5GXU1	P00338	2	22	LDHA	L-lactate dehydrogenase A chain	yes	no	3	0.0023691	79.695	By MS/MS	By matching	By MS/MS	By MS/MS	By MS/MS
ATLQEILPEVLK	DILSEVSKATLQEILP	EILPEVLKADLNIILS	K	A	T	L	K	A	1	0	0	0	0	1	2	0	0	1	3	1	0	0	1	0	1	0	0	1	0	0	12	0	1352.79	Q9BQG0;Q9BQG0-2;I3L1L3	Q9BQG0	191	202	MYBBP1A	Myb-binding protein 1A	yes	no	2	1.5501e-15	147.62				By MS/MS	By MS/MS
ATLVCLISDFYPGAVTVAWK	SEELQANKATLVCLIS	GAVTVAWKADSSPVKA	K	A	T	W	K	A	3	0	0	1	1	0	0	1	0	1	2	1	0	1	1	1	2	1	1	3	0	0	20	0	2210.14	A0A075B6L0;A0A075B6K9;A0A075B6K8;A0A0B4J231;P0CG06;P0CG05;P0CG04;B9A064	A0A075B6L0	24	43	IGLC3;IGLC2;IGLC1;IGLL5	Ig lambda-3 chain C regions;Ig lambda-2 chain C regions;Ig lambda-1 chain C regions;Immunoglobulin lambda-like polypeptide 5	yes	no	2	0.0011499	97.767
ATLWYVPLSLK	GAKKLTNKATLWYVPL	WYVPLSLKNVDKVLEV	K	A	T	L	K	N	1	0	0	0	0	0	0	0	0	0	3	1	0	0	1	1	1	1	1	1	0	0	11	0	1289.74	O00154-4;O00154-2;O00154-3;O00154-6;O00154-7;O00154;O00154-5;K7EKP8	O00154-4	116	126	ACOT7	Cytosolic acyl coenzyme A thioester hydrolase	yes	no	2	0.0003002	107.21	By matching	By matching	By MS/MS	By MS/MS	By matching
ATLYVTAIEDR	DGLIFPDRATLYVTAI	YVTAIEDRQYKDYKIH	R	A	T	D	R	Q	2	1	0	1	0	0	1	0	0	1	1	0	0	0	0	0	2	0	1	1	0	0	11	0	1250.65	E9PKG1;H7C2I1;Q99873-3;Q99873-2;Q99873-4;Q99873;E9PQ98;E9PIX6;E9PNR9;H0YDE4	E9PKG1	150	160	PRMT1	Protein arginine N-methyltransferase 1	yes	no	2	0.0026465	88.134	By matching	By MS/MS	By matching	By MS/MS	By matching
ATMCNLLAYLK	EFQNREFKATMCNLLA	CNLLAYLKHLKGQNEA	K	A	T	L	K	H	2	0	1	0	1	0	0	0	0	0	3	1	1	0	0	0	1	0	1	0	0	0	11	0	1296.66	A0A087X279;P09913	A0A087X279	51	61	IFIT2	Interferon-induced protein with tetratricopeptide repeats 2	yes	no	2	0.0024194	87.149				By MS/MS	By matching
ATMYNLLAYIK	EFLNTEFKATMYNLLA	YNLLAYIKHLDGNNEA	K	A	T	I	K	H	2	0	1	0	0	0	0	0	0	1	2	1	1	0	0	0	1	0	2	0	0	0	11	0	1299.69	O14879	O14879	51	61	IFIT3	Interferon-induced protein with tetratricopeptide repeats 3	yes	yes	2	4.9586e-13	138.08				By MS/MS	By MS/MS
ATNDEIFSILK	LAVAFKSKATNDEIFS	DEIFSILKDVPNPNQD	K	A	T	L	K	D	1	0	1	1	0	0	1	0	0	2	1	1	0	1	0	1	1	0	0	0	0	0	11	0	1249.66	Q09161	Q09161	512	522	NCBP1	Nuclear cap-binding protein subunit 1	yes	yes	2	1.4448e-26	163.84	By matching	By matching	By MS/MS	By MS/MS	By MS/MS
ATNFLAHEK	________________	TNFLAHEKIWFDKFKY	M	A	T	E	K	I	2	0	1	0	0	0	1	0	1	0	1	1	0	1	0	0	1	0	0	0	0	0	9	0	1029.52	E9PK01;P29692;E9PPR1;E9PL12;E9PQ49;E9PI39;P29692-3;E9PMW7;E9PL71;E9PQZ1;P29692-4;E9PN91;E9PK06;E9PKK3;E9PK72;E9PNW6;E9PJD0	E9PK01	2	10	EEF1D	Elongation factor 1-delta	yes	no	2	0.012528	86.882	By matching	By matching		By MS/MS	By matching
ATQADLMELDMAMEPDRK	________________	MAMEPDRKAAVSHWQQ	M	A	T	R	K	A	3	1	0	3	0	1	2	0	0	0	2	1	3	0	1	0	1	0	0	0	0	0	18	1	2063.93	P35222;E7EMJ5;E9PDF9;E7EV28	P35222	2	19	CTNNB1	Catenin beta-1	yes	no	2	2.1281e-31	162.7		By MS/MS		By MS/MS	By MS/MS
ATQALVLAPTR	QQIELDLKATQALVLA	ALVLAPTRELAQQIQK	K	A	T	T	R	E	3	1	0	0	0	1	0	0	0	0	2	0	0	0	1	0	2	0	0	1	0	0	11	0	1139.67	P60842;J3KT12;P60842-2;J3KTB5;J3QS69;J3QR64;J3QL43;J3QLN6;J3KS25;J3QKZ9	P60842	100	110	EIF4A1	Eukaryotic initiation factor 4A-I	yes	no	1;2	3.664e-19	159.34	By matching	By matching	By MS/MS	By MS/MS	By MS/MS
ATQMPEGGQGAPPMYQLYK	MVMFMLGKATQMPEGG	PPMYQLYKRTFPVLLR	K	A	T	Y	K	R	2	0	0	0	0	3	1	3	0	0	1	1	2	0	3	0	1	0	2	0	0	0	19	0	2065.96	P78527;P78527-2	P78527	945	963	PRKDC	DNA-dependent protein kinase catalytic subunit	yes	no	2	0.025956	77.192				By matching
ATQQQHDFTLTQTADGR	WPVAGQIRATQQQHDF	LTQTADGRSSFDWLTG	R	A	T	G	R	S	2	1	0	2	0	4	0	1	1	0	1	0	0	1	0	0	4	0	0	0	0	0	17	0	1916.9	P78527;P78527-2	P78527	2637	2653	PRKDC	DNA-dependent protein kinase catalytic subunit	yes	no	2;3	2.8687e-80	196.84					By MS/MS
ATSFLLALEPELEAR	LGGGSTSRATSFLLAL	LEPELEARLAHLGVQV	R	A	T	A	R	L	3	1	0	0	0	0	3	0	0	0	4	0	0	1	1	1	1	0	0	0	0	0	15	0	1658.89	P04843;F8WF32	P04843	66	80	RPN1	Dolichyl-diphosphooligosaccharide--protein glycosyltransferase subunit 1	yes	no	2	1.2313e-14	139.32			By matching	By MS/MS	By MS/MS
ATSIDPNTYITWIDK	TEVEIFGKATSIDPNT	TYITWIDKYQAQLVVL	K	A	T	D	K	Y	1	0	1	2	0	0	0	0	0	3	0	1	0	0	1	1	3	1	1	0	0	0	15	0	1736.86	Q14204	Q14204	1730	1744	DYNC1H1	Cytoplasmic dynein 1 heavy chain 1	yes	yes	2	0.00084952	95.183
ATSNVFAMFDQSQIQEFK	KTKKRPQRATSNVFAM	QSQIQEFKEAFNMIDQ	R	A	T	F	K	E	2	0	1	1	0	3	1	0	0	1	0	1	1	3	0	2	1	0	0	1	0	0	18	0	2089.98	J3QRS3;P19105;O14950;J3KTJ1;P24844-2;P24844	J3QRS3	23	40	MYL12A;MYL12B;MYL9	Myosin regulatory light chain 12A;Myosin regulatory light chain 12B;Myosin regulatory light polypeptide 9	yes	no	2	2.4458e-282	311.33		By matching	By MS/MS	By MS/MS	By MS/MS
ATTATMATSGSAR	________________	MATSGSARKRLLKEED	M	A	T	A	R	K	4	1	0	0	0	0	0	1	0	0	0	0	1	0	0	2	4	0	0	0	0	0	13	0	1224.58	P38919;I3L3H2	P38919	2	14	EIF4A3	Eukaryotic initiation factor 4A-III;Eukaryotic initiation factor 4A-III, N-terminally processed	yes	no	1;2	4.1344e-66	208.15		By matching	By MS/MS	By MS/MS	By MS/MS
ATTGTPTADRGDAAATDDPAAR	________________	ATDDPAARFQVQKHSW	M	A	T	A	R	F	7	2	0	4	0	0	0	2	0	0	0	0	0	0	2	0	5	0	0	0	0	0	22	1	2100.97	Q86TI2-4;Q86TI2	Q86TI2-4	2	23	DPP9	Dipeptidyl peptidase 9	yes	no	2	0.0044848	82.925
ATTLSNAVSSLASTGLSLTK	KDSTAASRATTLSNAV	STGLSLTKVDEREKQA	R	A	T	T	K	V	3	0	1	0	0	0	0	1	0	0	4	1	0	0	0	5	4	0	0	1	0	0	20	0	1921.04	Q13492-4;Q13492-3;Q13492-2;Q13492-5;Q13492	Q13492-4	248	267	PICALM	Phosphatidylinositol-binding clathrin assembly protein	yes	no	2	1.8722e-34	167.92		By MS/MS	By matching	By MS/MS	By matching
ATTPADGEEPAPEAEALAAAR	________________	AEALAAARERSSRFLS	R	A	T	A	R	E	8	1	0	1	0	0	4	1	0	0	1	0	0	0	3	0	2	0	0	0	0	0	21	0	2036.97	Q96S44;Q5JZ02	Q96S44	6	26	TP53RK	TP53-regulating kinase	yes	no	2;3	6.4803e-50	178.22					By MS/MS
ATVEPETTPTPNPPTTEEEKTESNQEVANPEHYIK	________________	ANPEHYIKHPLQNRWA	M	A	T	I	K	H	2	0	3	0	0	1	8	0	1	1	0	2	0	0	6	1	7	0	1	2	0	0	35	1	3906.83	P06730;P06730-2;D6RFJ3	P06730	2	36	EIF4E	Eukaryotic translation initiation factor 4E	yes	no	3	0.0096235	44.763
ATVLNYLPK	RGEAFTLKATVLNYLP	TVLNYLPKCIRVSVQL	K	A	T	P	K	C	1	0	1	0	0	0	0	0	0	0	2	1	0	0	1	0	1	0	1	1	0	0	9	0	1017.59	CON__ENSEMBL:ENSBTAP00000024146;P20742-2;P01023;P20742	CON__ENSEMBL:ENSBTAP00000024146	817	825	PZP;A2M	Pregnancy zone protein;Alpha-2-macroglobulin	yes	no	2	0.0027845	93.162	By MS/MS	By MS/MS			By matching
ATVQQLEGR	________________	TVQQLEGRWRLVDSKG	M	A	T	G	R	W	1	1	0	0	0	2	1	1	0	0	1	0	0	0	0	0	1	0	0	1	0	0	9	0	1000.53	Q01469	Q01469	2	10	FABP5	Fatty acid-binding protein, epidermal	yes	yes	1	7.837e-06	124.08	By matching		By matching	By MS/MS	By MS/MS
ATVWDEAEQDGIGEEVLK	________________	GIGEEVLKMSTEEIIQ	M	A	T	L	K	M	2	0	0	2	0	1	4	2	0	1	1	1	0	0	0	0	1	1	0	2	0	0	18	0	1987.94	R4GNH3;E9PN50	R4GNH3	2	19	PSMC3		yes	no	2	2.0029e-23	159.18			By matching	By MS/MS	By MS/MS
ATYLEFIQQNEER	________________	FIQQNEERDGVRFSWN	M	A	T	E	R	D	1	1	1	0	0	2	3	0	0	1	1	0	0	1	0	0	1	0	1	0	0	0	13	0	1639.78	Q5QPE2;Q15437	Q5QPE2	2	14	SEC23B	Protein transport protein Sec23B	yes	no	2	4.5056e-09	125.28			By matching
AVAALLTIPEAEK	ELKRSAMRAVAALLTI	LTIPEAEKSPLMSEFQ	R	A	V	E	K	S	4	0	0	0	0	0	2	0	0	1	2	1	0	0	1	0	1	0	0	1	0	0	13	0	1324.76	Q86VP6;Q86VP6-2;A0A0C4DGH5	Q86VP6	1179	1191	CAND1	Cullin-associated NEDD8-dissociated protein 1	yes	no	2	0.0072682	75.566	By matching	By matching	By MS/MS
AVAEAVETGEEDVIMEALR	________________	DVIMEALRSYNQEHSQ	R	A	V	L	R	S	4	1	0	1	0	0	5	1	0	1	1	0	1	0	0	0	1	0	0	3	0	0	19	0	2030.98	Q9NPQ8-4;Q9NPQ8;Q9NPQ8-3;E9PSI0;E9PI04;E9PLE5	Q9NPQ8-4	5	23	RIC8A	Synembryn-A	yes	no	2	0.0092968	91.812				By MS/MS	By matching
AVAEMQFGELLAAVR	LVSVSEVKAVAEMQFG	GELLAAVRKAQANVML	K	A	V	V	R	K	4	1	0	0	0	1	2	1	0	0	2	0	1	1	0	0	0	0	0	2	0	0	15	0	1603.84	O95361;B3KP96;H0Y626;K7EL43	O95361	213	227	TRIM16	Tripartite motif-containing protein 16	yes	no	2	1.0503e-06	121.24			By MS/MS	By MS/MS	By MS/MS
AVAEQIPLLVQGVR	PLLVQSCKAVAEQIPL	PLLVQGVRGSQAQPDS	K	A	V	V	R	G	2	1	0	0	0	2	1	1	0	1	2	0	0	0	1	0	0	0	0	3	0	0	14	0	1491.88	Q9Y490	Q9Y490	958	971	TLN1	Talin-1	yes	yes	2;3	3.482e-22	160.18	By MS/MS	By MS/MS	By MS/MS	By MS/MS	By MS/MS
AVAGDASESALLK	ENLPILKRAVAGDASE	ASESALLKCIELCCGS	R	A	V	L	K	C	4	0	0	1	0	0	1	1	0	0	2	1	0	0	0	2	0	0	0	1	0	0	13	0	1230.65	P05023-4;P05023;P05023-3;P05023-2	P05023-4	446	458	ATP1A1	Sodium/potassium-transporting ATPase subunit alpha-1	yes	no	2	1.1345e-09	130.01	By matching	By MS/MS	By matching	By MS/MS	By matching
AVANETGAFFFLINGPEIMSK	TGKTLIARAVANETGA	NGPEIMSKLAGESESN	R	A	V	S	K	L	3	0	2	0	0	0	2	2	0	2	1	1	1	3	1	1	1	0	0	1	0	0	21	0	2255.13	P55072	P55072	257	277	VCP	Transitional endoplasmic reticulum ATPase	yes	yes	2;3	2.4031e-14	125.03		By MS/MS		By MS/MS	By MS/MS
AVANYDSVEEGEK	EIRRRGGKAVANYDSV	DSVEEGEKVVKTALDA	K	A	V	E	K	V	2	0	1	1	0	0	3	1	0	0	0	1	0	0	0	1	0	0	1	2	0	0	13	0	1409.63	E7ER27;P51659;E7EWE5;P51659-3;P51659-2	E7ER27	69	81	HSD17B4	Peroxisomal multifunctional enzyme type 2;(3R)-hydroxyacyl-CoA dehydrogenase;Enoyl-CoA hydratase 2	yes	no	2	0.017008	64.224			By matching	By matching	By matching
AVAQALEVIPR	GVEQWPYRAVAQALEV	QALEVIPRTLIQNCGA	R	A	V	P	R	T	3	1	0	0	0	1	1	0	0	1	1	0	0	0	1	0	0	0	0	2	0	0	11	0	1165.68	P49368;B4DUR8;P49368-2	P49368	439	449	CCT3	T-complex protein 1 subunit gamma	yes	no	2	2.7345e-09	134.84	By MS/MS	By matching	By MS/MS	By MS/MS	By MS/MS
AVASAAAALVLK	DALMQLAKAVASAAAA	AAAALVLKAKSVAQRT	K	A	V	L	K	A	6	0	0	0	0	0	0	0	0	0	2	1	0	0	0	1	0	0	0	2	0	0	12	0	1083.67	Q9Y490	Q9Y490	674	685	TLN1	Talin-1	yes	yes	2	0.0022788	106.88		By MS/MS	By MS/MS	By MS/MS	By MS/MS
AVASQLDCNFLK	TGKTLLARAVASQLDC	QLDCNFLKVVSSSIVD	R	A	V	L	K	V	2	0	1	1	1	1	0	0	0	0	2	1	0	1	0	1	0	0	0	1	0	0	12	0	1364.68	A0A087X2I1;P62333;H0YJC0;H0YJS8	A0A087X2I1	200	211	PSMC6	26S protease regulatory subunit 10B	yes	no	2	0.0040116	84.31	By MS/MS
AVASQPDSVDAAER	ALDGVVKRAVASQPDS	DSVDAAERAEKFRQKY	R	A	V	E	R	A	4	1	0	2	0	1	1	0	0	0	0	0	0	0	1	2	0	0	0	2	0	0	14	0	1414.67	A0A0G2JR38;E9PHT6;Q9NVE7;H0YA26	A0A0G2JR38	424	437	PANK4	Pantothenate kinase 4	yes	no	2	0.0019082	91.123				By MS/MS	By matching
AVAVGRPSNEELR	________________	RPSNEELRNLSLSGHV	M	A	V	L	R	N	2	2	1	0	0	0	2	1	0	0	1	0	0	0	1	1	0	0	0	2	0	0	13	1	1396.74	D6RGI3;D6RER5;Q9NVA2	D6RGI3	2	14	2011-09-01	Septin-11	yes	no	2	0.039244	83.869	By matching	By matching	By MS/MS	By MS/MS	By matching
AVAVVVDPIQSVK	SFEALSERAVAVVVDP	VDPIQSVKGKVVIDAF	R	A	V	V	K	G	2	0	0	1	0	1	0	0	0	1	0	1	0	0	1	1	0	0	0	5	0	0	13	0	1323.78	O00487	O00487	140	152	PSMD14	26S proteasome non-ATPase regulatory subunit 14	yes	yes	2	1.3849e-09	128.51	By matching	By matching	By MS/MS	By MS/MS	By matching
AVCMLSNTTAIAEAWAR	GDLAKVQRAVCMLSNT	AIAEAWARLDHKFDLM	R	A	V	A	R	L	5	1	1	0	1	0	1	0	0	1	1	0	1	0	0	1	2	1	0	1	0	0	17	0	1863.9	P68363;P68363-2;Q71U36-2;Q71U36;Q13748;Q13748-2;Q6PEY2;V9GZ17;P68366-2;P68366	P68363	374	390	TUBA1B;TUBA1A;TUBA3C;TUBA3E;TUBA8;TUBA4A	Tubulin alpha-1B chain;Tubulin alpha-1A chain;Tubulin alpha-3C/D chain;Tubulin alpha-3E chain;Tubulin alpha-4A chain	no	no	2;3	7.795e-251	302.63	By matching	By MS/MS	By MS/MS	By MS/MS	By MS/MS
AVCMLSNTTAVAEAWAR	GDLAKVQRAVCMLSNT	AVAEAWARLDHKFDLM	R	A	V	A	R	L	5	1	1	0	1	0	1	0	0	0	1	0	1	0	0	1	2	1	0	2	0	0	17	0	1849.88	F5H5D3;Q9BQE3	F5H5D3	444	460	TUBA1C	Tubulin alpha-1C chain	yes	no	2	3.0978e-31	206.66	By matching	By matching	By matching	By matching	By matching
AVDAGLNVMPYIK	GAGLLAKKAVDAGLNV	LNVMPYIKTSLSPGSG	K	A	V	I	K	T	2	0	1	1	0	0	0	1	0	1	1	1	1	0	1	0	0	0	1	2	0	0	13	0	1389.73	P21399	P21399	456	468	ACO1	Cytoplasmic aconitate hydratase	yes	yes	2	0.0001116	108.7		By matching	By MS/MS
AVDDLNLHSYSNLPIWVNK	EILNRVQKAVDDLNLH	NLPIWVNKLDMEIERI	K	A	V	N	K	L	1	0	3	2	0	0	0	0	1	1	3	1	0	0	1	2	0	1	1	2	0	0	19	0	2197.12	Q14204	Q14204	884	902	DYNC1H1	Cytoplasmic dynein 1 heavy chain 1	yes	yes	2	2.1242e-07	116.87
AVDIPHMDIEALK	QQHCDEAKAVDIPHMD	HMDIEALKKLNKNKKL	K	A	V	L	K	K	2	0	0	2	0	0	1	0	1	2	1	1	1	0	1	0	0	0	0	1	0	0	13	0	1450.75	P62906	P62906	79	91	RPL10A	60S ribosomal protein L10a	yes	yes	3	0.023349	49.934		By matching	By matching	By MS/MS	By matching
AVDNQVYVATASPAR	WELLQRSRAVDNQVYV	VATASPARDDKASYVA	R	A	V	A	R	D	4	1	1	1	0	1	0	0	0	0	0	0	0	0	1	1	1	0	1	3	0	0	15	0	1560.79	Q9NQR4	Q9NQR4	196	210	NIT2	Omega-amidase NIT2	yes	yes	2	2.4866e-48	234.87		By matching	By MS/MS	By MS/MS
AVDSLVPIGR	EPMQTGIKAVDSLVPI	DSLVPIGRGQRELIIG	K	A	V	G	R	G	1	1	0	1	0	0	0	1	0	1	1	0	0	0	1	1	0	0	0	2	0	0	10	0	1025.59	P25705;P25705-2;P25705-3;K7ERX7;K7ENJ4;K7EK77	P25705	195	204	ATP5A1	ATP synthase subunit alpha, mitochondrial	yes	no	2	0.0020851	90.601	By matching	By matching	By matching	By MS/MS	By matching
AVDTWSWGER	PSELALLKAVDTWSWG	DTWSWGERASHEEVEG	K	A	V	E	R	A	1	1	0	1	0	0	1	1	0	0	0	0	0	0	0	1	1	2	0	1	0	0	10	0	1205.55	Q08380	Q08380	324	333	LGALS3BP	Galectin-3-binding protein	yes	yes	1;2	5.1006e-23	167.12	By MS/MS	By matching	By MS/MS	By MS/MS	By MS/MS
AVDVFFPPEAQNDFPVAMQISEK	GNQPFPKKAVDVFFPP	VAMQISEKHDVVFLIT	K	A	V	E	K	H	3	0	1	2	0	2	2	0	0	1	0	1	1	3	3	1	0	0	0	3	0	0	23	0	2578.24	A0A087WVQ6;Q00610-2;Q00610	A0A087WVQ6	251	273	CLTC	Clathrin heavy chain;Clathrin heavy chain 1	yes	no	2;3	0.00026833	80.361			By MS/MS	By MS/MS	By MS/MS
AVEDIHGLFSLSK	ELWQEAFKAVEDIHGL	HGLFSLSKKPPKPQLM	K	A	V	S	K	K	1	0	0	1	0	0	1	1	1	1	2	1	0	1	0	2	0	0	0	1	0	0	13	0	1414.75	Q14152;Q14152-2	Q14152	252	264	EIF3A	Eukaryotic translation initiation factor 3 subunit A	yes	no	2	0.0044908	83.226		By matching	By matching	By MS/MS	By MS/MS
AVEEEDKMTPEQLAIK	ELAKNYNKAVEEEDKM	TPEQLAIKNVGKQDPK	K	A	V	I	K	N	2	0	0	1	0	1	4	0	0	1	1	2	1	0	1	0	1	0	0	1	0	0	16	1	1829.91	O00487	O00487	258	273	PSMD14	26S proteasome non-ATPase regulatory subunit 14	yes	yes	2	3.0599e-08	126.95				By matching	By MS/MS
AVEFQEAQAYADDNSLLFMETSAK	KADLASKRAVEFQEAQ	LFMETSAKTAMNVNEI	R	A	V	A	K	T	5	0	1	2	0	2	3	0	0	0	2	1	1	2	0	2	1	0	1	1	0	0	24	0	2677.22	P51148;P51148-2;K7ENY4	P51148	143	166	RAB5C	Ras-related protein Rab-5C	yes	no	3	0.0002454	71.678					By MS/MS
AVEGCVSASQAATEDGQLLR	EAGRLVAKAVEGCVSA	TEDGQLLRGVGAAATA	K	A	V	L	R	G	4	1	0	1	1	2	2	2	0	0	2	0	0	0	0	2	1	0	0	2	0	0	20	0	2060.98	Q9Y490	Q9Y490	746	765	TLN1	Talin-1	yes	yes	2	1.0159e-108	225.31
AVEHLDDLPGALSELSDLHAHK	KVAAALTKAVEHLDDL	LSDLHAHKLRVDPVNF	K	A	V	H	K	L	3	0	0	3	0	0	2	1	3	0	5	1	0	0	1	2	0	0	0	1	0	0	22	0	2366.19	CON__P01966	CON__P01966	70	91			yes	yes	3;4;5	9.5841e-05	89.604	By matching	By matching	By matching	By MS/MS	By MS/MS
AVETPPLSSVNLLEGLSR	LDVVIGGRAVETPPLS	NLLEGLSRTVVYITYS	R	A	V	S	R	T	1	1	1	0	0	0	2	1	0	0	4	0	0	0	2	3	1	0	0	2	0	0	18	0	1881.02	F8W9S7;Q14C86-3;Q14C86-4;Q14C86-5;Q14C86-2;Q14C86;Q14C86-6;B0QZ65;A0A0A0MQV8;B4DGD8;H0Y4E7;H0Y7I9;C9IZ08	F8W9S7	387	404	GAPVD1	GTPase-activating protein and VPS9 domain-containing protein 1	yes	no	2	1.4509e-23	156.6				By MS/MS	By MS/MS
AVEYFQDNSPDSPELNK	GSMAKIQKAVEYFQDN	PDSPELNKVKLLFERG	K	A	V	N	K	V	1	0	2	2	0	1	2	0	0	0	1	1	0	1	2	2	0	0	1	1	0	0	17	0	1951.88	C9JME6;C9JKC2;B5MCY9;K7ERQ5;A0A0A0MRE1;B4DJ07;A0A0A0MSB8;Q9UPT5-4;Q9UPT5-2;Q9UPT5-5;Q9UPT5-1;Q9UPT5-6;Q9UPT5	C9JME6	69	85	EXOC7	Exocyst complex component 7	yes	no	2	0.0025693	119.17				By matching
AVEYLLMGIPGDR	ASFNNPDRAVEYLLMG	LMGIPGDRESQAVVDP	R	A	V	D	R	E	1	1	0	1	0	0	1	2	0	1	2	0	1	0	1	0	0	0	1	1	0	0	13	0	1432.74	P54727;P54727-2	P54727	221	233	RAD23B	UV excision repair protein RAD23 homolog B	yes	no	2	0.022977	59.265				By matching	By MS/MS
AVFDETYPDPVR	AKAIQGLRAVFDETYP	ETYPDPVRVVSIGVPV	R	A	V	V	R	V	1	1	0	2	0	0	1	0	0	0	0	0	0	1	2	0	1	0	1	2	0	0	12	0	1407.67	P49588;P49588-2;H3BPK7	P49588	684	695	AARS	Alanine--tRNA ligase, cytoplasmic	yes	no	2	5.4607e-06	113.44		By matching	By MS/MS	By MS/MS	By MS/MS
AVFPSIVGR	FAGDDAPRAVFPSIVG	VFPSIVGRPRHQGVMV	R	A	V	G	R	P	1	1	0	0	0	0	0	1	0	1	0	0	0	1	1	1	0	0	0	2	0	0	9	0	944.544	A6NL76;F8WB63;B8ZZJ2;C9JFL5;F6UVQ4;F6QUT6;F8WCH0;P60709;E7EVS6;G5E9R0;C9JZR7;C9JUM1;C9JTX5;P63267-2;A5A3E0;P63261;I3L3I0;I3L1U9;I3L4N8;I3L3R2;K7EM38;J3KT65;P68133;P68032;P63267;P62736;Q6S8J3;P0CG38	P60709	29	37	ACTA1;ACTG2;ACTA2;ACTB;POTEF;ACTG1;ACTC1;POTEE;POTEI	Actin, cytoplasmic 1;Actin, cytoplasmic 1, N-terminally processed;Actin, gamma-enteric smooth muscle;POTE ankyrin domain family member F;Actin, cytoplasmic 2;Actin, cytoplasmic 2, N-terminally processed;Actin, alpha skeletal muscle;Actin, alpha cardiac muscle 1;Actin, aortic smooth muscle;POTE ankyrin domain family member E;POTE ankyrin domain family member I	no	no	1;2	4.4738e-06	127.46	By MS/MS	By MS/MS	By MS/MS	By MS/MS	By MS/MS
AVFPSIVGRPR	FAGDDAPRAVFPSIVG	PSIVGRPRHQGVMVGM	R	A	V	P	R	H	1	2	0	0	0	0	0	1	0	1	0	0	0	1	2	1	0	0	0	2	0	0	11	1	1197.7	A6NL76;F8WB63;B8ZZJ2;C9JFL5;F6UVQ4;F6QUT6;F8WCH0;P60709;E7EVS6;G5E9R0;C9JZR7;C9JUM1;C9JTX5;P63267-2;A5A3E0;P63261;I3L3I0;I3L1U9;I3L4N8;I3L3R2;K7EM38;J3KT65;P68133;P68032;P63267;P62736;Q6S8J3;P0CG38	P60709	29	39	ACTA1;ACTG2;ACTA2;ACTB;POTEF;ACTG1;ACTC1;POTEE;POTEI	Actin, cytoplasmic 1;Actin, cytoplasmic 1, N-terminally processed;Actin, gamma-enteric smooth muscle;POTE ankyrin domain family member F;Actin, cytoplasmic 2;Actin, cytoplasmic 2, N-terminally processed;Actin, alpha skeletal muscle;Actin, alpha cardiac muscle 1;Actin, aortic smooth muscle;POTE ankyrin domain family member E;POTE ankyrin domain family member I	no	no	2	8.6942e-08	131.06	By MS/MS	By matching	By MS/MS	By MS/MS	By MS/MS
AVFQANQENLPILK	RIAGLCNRAVFQANQE	QENLPILKRAVAGDAS	R	A	V	L	K	R	2	0	2	0	0	2	1	0	0	1	2	1	0	1	1	0	0	0	0	1	0	0	14	0	1583.87	P05023-4;P05023;P05023-3;P05023-2	P05023-4	431	444	ATP1A1	Sodium/potassium-transporting ATPase subunit alpha-1	yes	no	2	2.3249e-52	193.22	By MS/MS	By MS/MS	By MS/MS	By matching	By MS/MS
AVFVDLEPTVIDEIR	GAGKHVPRAVFVDLEP	PTVIDEIRNGPYRQLF	R	A	V	I	R	N	1	1	0	2	0	0	2	0	0	2	1	0	0	1	1	0	1	0	0	3	0	0	15	0	1714.91	P68366-2;P68366;C9JEV8;C9JQ00;C9JJQ8;C9JDL2	P68366-2	50	64	TUBA4A	Tubulin alpha-4A chain	yes	no	2;3	0.0001537	109.16	By MS/MS	By MS/MS	By MS/MS	By MS/MS	By MS/MS
AVFVDLEPTVIDEVR	GAGKHVPRAVFVDLEP	PTVIDEVRTGTYRQLF	R	A	V	V	R	T	1	1	0	2	0	0	2	0	0	1	1	0	0	1	1	0	1	0	0	4	0	0	15	0	1700.9	F5H5D3;Q9BQE3;F8VVB9;F8VRZ4;F8VS66;F8VWV9;F8VX09;F8VRK0;P68363;P68363-2;Q71U36-2;Q71U36;F8VQQ4	P68363	135	149	TUBA1C;TUBA1B;TUBA1A	Tubulin alpha-1C chain;Tubulin alpha-1B chain;Tubulin alpha-1A chain	no	no	2;3	2.8688e-30	168.85	By MS/MS	By MS/MS	By MS/MS	By MS/MS	By MS/MS
AVGESVQKPLDYYR	VIHFAGLKAVGESVQK	QKPLDYYRVNLTGTIQ	K	A	V	Y	R	V	1	1	0	1	0	1	1	1	0	0	1	1	0	0	1	1	0	0	2	2	0	0	14	1	1623.83	Q5QPP1;A0A0U1RVH7;Q5QPP3;Q5QPP4;Q14376-2;Q14376	Q5QPP1	93	106	GALE	UDP-glucose 4-epimerase	yes	no	2	0.0063562	98.407				By MS/MS
AVGHPFVIQLGR	KTNVRACKAVGHPFVI	PFVIQLGRIYLDMLNV	K	A	V	G	R	I	1	1	0	0	0	1	0	2	1	1	1	0	0	1	1	0	0	0	0	2	0	0	12	0	1292.74	O14980	O14980	701	712	XPO1	Exportin-1	yes	yes	3	0.0003907	99.973					By MS/MS
AVGIVGIER	GPQPGRIRAVGIVGIE	VGIVGIERKLEEKRKE	R	A	V	E	R	K	1	1	0	0	0	0	1	2	0	2	0	0	0	0	0	0	0	0	0	2	0	0	9	0	912.539	Q86VN1-2;Q86VN1	Q86VN1-2	95	103	VPS36	Vacuolar protein-sorting-associated protein 36	yes	no	2	0.042502	58.782					By MS/MS
AVGLLTVISK	QCWTARIRAVGLLTVI	GLLTVISKGCSLNCVD	R	A	V	S	K	G	1	0	0	0	0	0	0	1	0	1	2	1	0	0	0	1	1	0	0	2	0	0	10	0	999.633	O43653	O43653	55	64	PSCA	Prostate stem cell antigen	yes	yes	2	1.9248e-10	152.11	By matching	By matching	By matching	By MS/MS	By MS/MS
AVGPSSTQLYMVR	FDIKVPRRAVGPSSTQ	STQLYMVRTMLESLIA	R	A	V	V	R	T	1	1	0	0	0	1	0	1	0	0	1	0	1	0	1	2	1	0	1	2	0	0	13	0	1407.72	E7EVJ5;Q96F07-2;H7C229;E7EW33;Q7L576;A0A0G2JR96;A0A0G2JQT1	Q7L576	551	563	CYFIP2;CYFIP1	Cytoplasmic FMR1-interacting protein 2;Cytoplasmic FMR1-interacting protein 1	no	no	2	0.0071789	73.9		By MS/MS	By matching	By MS/MS	By MS/MS
AVGSISSTAFDIR	EVIRNACKAVGSISST	SSTAFDIRFNPDIFSP	K	A	V	I	R	F	2	1	0	1	0	0	0	1	0	2	0	0	0	1	0	3	1	0	0	1	0	0	13	0	1322.68	I3L2B0;K7EIG1;O75153	I3L2B0	743	755	CLUH	Clustered mitochondria protein homolog	yes	no	2	0.031799	72.531			By matching
AVHEDIVAVELLPK	QGLKHLNRAVHEDIVA	VAVELLPKSQWVAPSS	R	A	V	P	K	S	2	0	0	1	0	0	2	0	1	1	2	1	0	0	1	0	0	0	0	3	0	0	14	0	1531.86	Q9Y2L1;G3V1J5;Q9Y2L1-2;F2Z2C0	Q9Y2L1	286	299	DIS3	Exosome complex exonuclease RRP44	yes	no	3	0.0010899	92.781	By matching	By matching	By matching		By matching
AVIEDWVFR	WLDYDCDRAVIEDWVF	VIEDWVFRVPHVAIFL	R	A	V	F	R	V	1	1	0	1	0	0	1	0	0	1	0	0	0	1	0	0	0	1	0	2	0	0	9	0	1133.59	Q6P9B6	Q6P9B6	194	202	TLDC1	TLD domain-containing protein 1	yes	yes	2	0.055953	54.776					By MS/MS
AVIGSTYMLTQDEVLWEK	DVKTGKVRAVIGSTYM	QDEVLWEKELPPGVEE	R	A	V	E	K	E	1	0	0	1	0	1	2	1	0	1	2	1	1	0	0	1	2	1	1	2	0	0	18	0	2082.03	Q14764	Q14764	400	417	MVP	Major vault protein	yes	yes	2	2.1754e-86	214.61		By matching		By MS/MS	By MS/MS
AVILGPPGSGK	________________	LGPPGSGKGTVCQRIA	R	A	V	G	K	G	1	0	0	0	0	0	0	3	0	1	1	1	0	0	2	1	0	0	0	1	0	0	11	0	994.581	P27144	P27144	8	18	AK4	Adenylate kinase 4, mitochondrial	yes	yes	2	0.032422	57.859	By matching			By matching	By MS/MS
AVIQVSQIVAR	RSFEVNLRAVIQVSQI	QVSQIVARGLIARGVP	R	A	V	A	R	G	2	1	0	0	0	2	0	0	0	2	0	0	0	0	0	1	0	0	0	3	0	0	11	0	1182.71	J3KRZ4;J3KS22;Q7Z4W1;J3QS45;J3KSZ5;J3QL34;J3QS36	J3KRZ4	83	93	DCXR	L-xylulose reductase	yes	no	2	0.013612	89.171		By matching	By matching	By MS/MS	By MS/MS
AVITSLLDQIPEMFADTR	LVNVNESRAVITSLLD	PEMFADTRETETVFVP	R	A	V	T	R	E	2	1	0	2	0	1	1	0	0	2	2	0	1	1	1	1	2	0	0	1	0	0	18	0	2019.03	G5EA31;P53992	G5EA31	596	613	SEC24C	Protein transport protein Sec24C	yes	no	3	0.016527	48.423				By MS/MS	By MS/MS
AVIVLVENFYK	DCYTELEKAVIVLVEN	VLVENFYKYVSKYSLV	K	A	V	Y	K	Y	1	0	1	0	0	0	1	0	0	1	1	1	0	1	0	0	0	0	1	3	0	0	11	0	1293.73	Q96FQ6	Q96FQ6	11	21	S100A16	Protein S100-A16	yes	yes	2	1.274e-05	116.52	By matching				By MS/MS
AVLAELPQQVVQYFK	AAKETLAKAVLAELPQ	QQVVQYFKHKNLPPTN	K	A	V	F	K	H	2	0	0	0	0	3	1	0	0	0	2	1	0	1	1	0	0	0	1	3	0	0	15	0	1731.96	Q96FN4;Q96FN4-2	Q96FN4	522	536	CPNE2	Copine-2	yes	no	2	1.0234e-06	112.13	By matching	By MS/MS	By MS/MS	By matching	By matching
AVLAESYER	GPFLLGIKAVLAESYE	VLAESYERIHRSNLVG	K	A	V	E	R	I	2	1	0	0	0	0	2	0	0	0	1	0	0	0	0	1	0	0	1	1	0	0	9	0	1036.52	P21399	P21399	794	802	ACO1	Cytoplasmic aconitate hydratase	yes	yes	2	0.032775	61.679		By MS/MS
AVLCPQPTR	TVFDEAIRAVLCPQPT	VLCPQPTRQQKRACSL	R	A	V	T	R	Q	1	1	0	0	1	1	0	0	0	0	1	0	0	0	2	0	1	0	0	1	0	0	9	0	1040.54	P15153;B1AH77;B1AH80	P15153	175	183	RAC2	Ras-related C3 botulinum toxin substrate 2	yes	no	2	0.01064	74.127	By MS/MS	By matching
AVLGTSNFK	FTYINLDKAVLGTSNF	VLGTSNFKVSASPLLY	K	A	V	F	K	V	1	0	1	0	0	0	0	1	0	0	1	1	0	1	0	1	1	0	0	1	0	0	9	0	935.508	P02786;G3V0E5	P02786	487	495	TFRC	Transferrin receptor protein 1;Transferrin receptor protein 1, serum form	yes	no	1	0.019842	82.241			By MS/MS
AVLIAGQPGTGK	REGKIAGRAVLIAGQP	AGQPGTGKTAIAMGMA	R	A	V	G	K	T	2	0	0	0	0	1	0	3	0	1	1	1	0	0	1	0	1	0	0	1	0	0	12	0	1110.64	Q9Y230;Q9Y230-2;M0R0Y3;X6R2L4;M0QXI6	Q9Y230	72	83	RUVBL2	RuvB-like 2	yes	no	2	0.0006053	99.568	By MS/MS	By matching	By MS/MS	By MS/MS	By MS/MS
AVLLAGPPGTGK	KSKKMAGRAVLLAGPP	AGPPGTGKTALALAIA	R	A	V	G	K	T	2	0	0	0	0	0	0	3	0	0	2	1	0	0	2	0	1	0	0	1	0	0	12	0	1079.63	Q9Y265;Q9Y265-2;E7ETR0	Q9Y265	65	76	RUVBL1	RuvB-like 1	yes	no	2	0.013398	66.962	By matching	By MS/MS	By MS/MS	By MS/MS	By MS/MS
AVLLDLEPR	DDEHYIPRAVLLDLEP	VLLDLEPRVIHSILNS	R	A	V	P	R	V	1	1	0	1	0	0	1	0	0	0	3	0	0	0	1	0	0	0	0	1	0	0	9	0	1024.59	P23258;K7EIS0;Q9NRH3;K7EKE5	P23258	64	72	TUBG1;TUBG2	Tubulin gamma-1 chain;Tubulin gamma chain;Tubulin gamma-2 chain	yes	no	2	0.0031068	90.657	By MS/MS	By MS/MS	By MS/MS
AVLNPLCQVDYR	LCSRTTCRAVLNPLCQ	PLCQVDYRAKLWACNF	R	A	V	Y	R	A	1	1	1	1	1	1	0	0	0	0	2	0	0	0	1	0	0	0	1	2	0	0	12	0	1446.73	F5H365;Q15436;G3V4V1;G3V1W4;G3V3G5;G3V2R6;Q5QPE2;Q15437	F5H365	68	79	SEC23A;SEC23B	Protein transport protein Sec23A;Protein transport protein Sec23B	no	no	2	0.0022922	86.189	By MS/MS
AVLPEGQDVTSGFSR	FKSEEILRAVLPEGQD	DVTSGFSRIGHIAHLN	R	A	V	S	R	I	1	1	0	1	0	1	1	2	0	0	1	0	0	1	1	2	1	0	0	2	0	0	15	0	1561.77	Q32P41	Q32P41	188	202	TRMT5	tRNA (guanine(37)-N1)-methyltransferase	yes	yes	2	0.0047136	78.814				By matching	By MS/MS
AVLSSPAVTEQEVAQVASAILSLR	KSKIEQIRAVLSSPAV	ASAILSLRRTLQGLQL	R	A	V	L	R	R	5	1	0	0	0	2	2	0	0	1	3	0	0	0	1	4	1	0	0	4	0	0	24	0	2438.34	Q13751	Q13751	636	659	LAMB3	Laminin subunit beta-3	yes	yes	2;3	1.8647e-15	127.1	By MS/MS		By matching	By MS/MS	By MS/MS
AVLTCSEQDGSPPSEYTWFK	SSATIGNRAVLTCSEQ	PSEYTWFKDGIVMPTN	R	A	V	F	K	D	1	0	0	1	1	1	2	1	0	0	1	1	0	1	2	3	2	1	1	1	0	0	20	0	2301.03	A0A087WY82;Q9Y624;Q9Y624-2	A0A087WY82	129	148	F11R	Junctional adhesion molecule A	yes	no	2	1.2778e-17	144.4				By MS/MS	By MS/MS
AVLVDLEPGTMDSVR	TGGKYVPRAVLVDLEP	PGTMDSVRSGPFGQIF	R	A	V	V	R	S	1	1	0	2	0	0	1	1	0	0	2	0	1	0	1	1	1	0	0	3	0	0	15	0	1600.81	P04350;M0R278;M0QY85;M0QZL7;M0R0X0;M0QY37;M0QX14;A0A075B724;P68371;Q3ZCM7	P68371	63	77	TUBB4A;TUBB8;TUBB4B	Tubulin beta-4A chain;Tubulin beta-4B chain;Tubulin beta-8 chain	no	no	2;3	8.9338e-22	156.01	By MS/MS	By MS/MS	By MS/MS	By MS/MS	By MS/MS
AVMDDFAAFVEK	KATKEQLKAVMDDFAA	DFAAFVEKCCKADDKE	K	A	V	E	K	C	3	0	0	2	0	0	1	0	0	0	0	1	1	2	0	0	0	0	0	2	0	0	12	0	1341.63	A0A0C4DGB6;CON__P02768-1;P02768;H0YA55;D6RHD5;B7WNR0;C9JKR2;P02768-2;A0A087WWT3;P02768-3	A0A0C4DGB6	570	581	ALB	Serum albumin	yes	no	2	0.0020819	92.611	By MS/MS	By MS/MS	By matching
AVMDHVSDSFLETNVPLLVLIEAAK	DLRRQLRKAVMDHVSD	LVLIEAAKNGNEKEVK	K	A	V	A	K	N	3	0	1	2	0	0	2	0	1	1	4	1	1	1	1	2	1	0	0	4	0	0	25	0	2710.43	P35221;P35221-2;G3XAM7;P35221-3;E5RJP7;E5RGD2;E5RFG3;E5RFK9;E5RFM5;E5RGG4;E5RJ43;E5RGS1;A0A087WZL6;E5RGU3;E5RHJ5	P35221	385	409	CTNNA1	Catenin alpha-1	yes	no	3	3.3668e-06	94.564		By matching		By MS/MS	By MS/MS
AVNVYSTSVTSDNLSR	________________	VTSDNLSRHDMLAWIN	M	A	V	S	R	H	1	1	2	1	0	0	0	0	0	0	1	0	0	0	0	4	2	0	1	3	0	0	16	0	1711.84	Q15691	Q15691	2	17	MAPRE1	Microtubule-associated protein RP/EB family member 1	yes	yes	2	0.014955	82.069				By MS/MS
AVPLALALISVSNPR	YGEPTLRRAVPLALAL	LISVSNPRLNILDTLS	R	A	V	P	R	L	3	1	1	0	0	0	0	0	0	1	3	0	0	0	2	2	0	0	0	2	0	0	15	0	1519.91	Q13200;Q13200-3;Q13200-2;H7C1H2	Q13200	689	703	PSMD2	26S proteasome non-ATPase regulatory subunit 2	yes	no	2	1.2829e-09	128.81	By MS/MS	By MS/MS	By MS/MS	By MS/MS	By MS/MS
AVPLAVPLGQTEVFQALQR	________________	EVFQALQRLHMTIFSQ	R	A	V	Q	R	L	3	1	0	0	0	3	1	1	0	0	3	0	0	1	2	0	1	0	0	3	0	0	19	0	2036.14	Q86W42-3;Q86W42	Q86W42-3	4	22	THOC6	THO complex subunit 6 homolog	yes	no	2	1.634e-24	150.9
AVPTGDMEDLPCGLVLSSIGYK	EGVDEATRAVPTGDME	VLSSIGYKSRPVDPSV	R	A	V	Y	K	S	1	0	0	2	1	0	1	3	0	1	3	1	1	0	2	2	1	0	1	2	0	0	22	0	2321.13	P22570;P22570-2;P22570-7;A0A0C4DFN8;A0A0C4DGN7;A0A0A0MSZ4;P22570-4;P22570-5;P22570-3;A0A0A0MTN9;A0A0A0MTR6;A0A0A0MT64;P22570-6;J3QQX3	P22570	342	363	FDXR	NADPH:adrenodoxin oxidoreductase, mitochondrial	yes	no	2;3	0.00013183	88.706				By matching	By MS/MS
AVPWVILSDGDGTVEK	VYQIEGSKAVPWVILS	DGDGTVEKGNWTLSSA	K	A	V	E	K	G	1	0	0	2	0	0	1	2	0	1	1	1	0	0	1	1	1	1	0	3	0	0	16	0	1684.87	K7EN15;Q8WVQ1-2;Q8WVQ1-3;Q8WVQ1	K7EN15	195	210	CANT1	Soluble calcium-activated nucleotidase 1	yes	no	2	1.1889e-06	121.04			By matching	By matching	By MS/MS
AVQFFVQALR	YYEDCIEKAVQFFVQA	QFFVQALRMAPDHEKA	K	A	V	L	R	M	2	1	0	0	0	2	0	0	0	0	1	0	0	2	0	0	0	0	0	2	0	0	10	0	1177.66	Q99615-2;Q99615;K7EPP7;K7ESP1;K7EIH8	Q99615-2	173	182	DNAJC7	DnaJ homolog subfamily C member 7	yes	no	2	0.011966	71.692				By MS/MS
AVQGAQQPSLYQIR	IIHRGKRKAVQGAQQP	QPSLYQIRTNGSALCT	K	A	V	I	R	T	2	1	0	0	0	4	0	1	0	1	1	0	0	0	1	1	0	0	1	1	0	0	14	0	1557.83	Q13045-2;Q13045;Q13045-3	Q13045-2	992	1005	FLII	Protein flightless-1 homolog	yes	no	2	0.0014177	93.839					By MS/MS
AVQGFFTSNNATR	LNHYVLYKAVQGFFTS	FTSNNATRDFLLPFLE	K	A	V	T	R	D	2	1	2	0	0	1	0	1	0	0	0	0	0	2	0	1	2	0	0	1	0	0	13	0	1411.68	O43242	O43242	116	128	PSMD3	26S proteasome non-ATPase regulatory subunit 3	yes	yes	2	1.9667e-14	138.2		By MS/MS			By MS/MS
AVQTLQMELQQIMK	TAGDHPGRAVQTLQME	MELQQIMKGNFSSFMQ	R	A	V	M	K	G	1	0	0	0	0	4	1	0	0	1	2	1	2	0	0	0	1	0	0	1	0	0	14	0	1659.87	Q06210-2;Q06210	Q06210-2	305	318	GFPT1	Glutamine--fructose-6-phosphate aminotransferase [isomerizing] 1	yes	no	2	0.013293	71.888					By MS/MS
AVSDSFGPGEWDDR	HGYDGEERAVSDSFGP	GPGEWDDR________	R	A	V	D	R	-	1	1	0	3	0	0	1	2	0	0	0	0	0	1	1	2	0	1	0	1	0	0	14	0	1536.65	C9JAP5;C9JEN3;C9IYT2;F8WDY4;C9IZ27;C9JW19;C9JWV9;B4DUD2;Q969X1	C9JAP5	79	92	TMBIM1	Protein lifeguard 3	yes	no	2	2.3115e-21	155.47	By MS/MS	By matching	By matching	By matching	By matching
AVSESQLK	________________	AVSESQLKKMVSKYKY	M	A	V	L	K	K	1	0	0	0	0	1	1	0	0	0	1	1	0	0	0	2	0	0	0	1	0	0	8	0	860.46	F5H442;Q99816;Q99816-2	F5H442	2	9	TSG101	Tumor susceptibility gene 101 protein	yes	no	1	0.00093809	113.41	By MS/MS	By MS/MS	By matching
AVSSAIAQLLGEVAQGNENYAGIAAR	QDLGNSTKAVSSAIAQ	NYAGIAARDVAGGLRS	K	A	V	A	R	D	7	1	2	0	0	2	2	3	0	2	2	0	0	0	0	2	0	0	1	2	0	0	26	0	2572.32	Q9Y490	Q9Y490	1097	1122	TLN1	Talin-1	yes	yes	2;3;4	3.7249e-09	124.26	By MS/MS	By MS/MS	By MS/MS	By MS/MS	By MS/MS
AVTDSINQLITMCTQQAPGQK	SQLAAAARAVTDSINQ	TQQAPGQKECDNALRE	R	A	V	Q	K	E	2	0	1	1	1	4	0	1	0	2	1	1	1	0	1	1	3	0	0	1	0	0	21	0	2303.12	Q9Y490	Q9Y490	1341	1361	TLN1	Talin-1	yes	yes	2;3	2.1024e-21	148.18	By matching	By MS/MS	By MS/MS	By matching	By MS/MS
AVTELGRPDEEYWNSQK	DSDVGEFRAVTELGRP	EEYWNSQKDFLEDRRA	R	A	V	Q	K	D	1	1	1	1	0	1	3	1	0	0	1	1	0	0	1	1	1	1	1	1	0	0	17	1	2020.95	P20039;A0A0G2JJV3	P20039	78	94	HLA-DRB1	HLA class II histocompatibility antigen, DRB1-11 beta chain	yes	no	2	0.00047952	110.55
AVTELNEPLSNEDR	DDMASAMKAVTELNEP	EPLSNEDRNLLSVAYK	K	A	V	D	R	N	1	1	2	1	0	0	3	0	0	0	2	0	0	0	1	1	1	0	0	1	0	0	14	0	1585.76	Q04917	Q04917	29	42	YWHAH	14-3-3 protein eta	yes	yes	2	0.0022121	89.44
AVTEQGAELSNEER	DDMATCMKAVTEQGAE	AELSNEERNLLSVAYK	K	A	V	E	R	N	2	1	1	0	0	1	4	1	0	0	1	0	0	0	0	1	1	0	0	1	0	0	14	0	1531.71	P27348;E9PG15	P27348	28	41	YWHAQ	14-3-3 protein theta	yes	no	2	5.3943e-84	223.36	By matching	By MS/MS			By MS/MS
AVTEQGHELSNEER	DDMAAAMKAVTEQGHE	HELSNEERNLLSVAYK	K	A	V	E	R	N	1	1	1	0	0	1	4	1	1	0	1	0	0	0	0	1	1	0	0	1	0	0	14	0	1597.73	P31946-2;P31946;Q4VY20;Q4VY19;A0A0J9YWE8;A0A0J9YWZ2	P31946-2	28	41	YWHAB	14-3-3 protein beta/alpha;14-3-3 protein beta/alpha, N-terminally processed	yes	no	2;3	4.5117e-66	229.56	By MS/MS	By MS/MS	By MS/MS	By MS/MS	By MS/MS
AVTGYNDPETGNIISLFQAMNK	EKLLSAERAVTGYNDP	SLFQAMNKELIEKGHG	R	A	V	N	K	E	2	0	3	1	0	1	1	2	0	2	1	1	1	1	1	1	2	0	1	1	0	0	22	0	2382.15	P15924;P15924-3;P15924-2	P15924	2335	2356	DSP	Desmoplakin	yes	no	2	2.4553e-38	161.94				By MS/MS	By MS/MS
AVTLDKDAYYR	________________	LDKDAYYRRVKRLYSN	M	A	V	Y	R	R	2	1	0	2	0	0	0	0	0	0	1	1	0	0	0	0	1	0	2	1	0	0	11	1	1313.66	Q9Y5B9;G3V5A4;G3V401;G3V2X0	Q9Y5B9	2	12	SUPT16H	FACT complex subunit SPT16	yes	no	2	0.04188	81.865
AVTNEPEEEELATLSEEEIAMAVTAWEK	QPSPAEGRAVTNEPEE	MAVTAWEKGLESLPPL	R	A	V	E	K	G	5	0	1	0	0	0	9	0	0	1	2	1	1	0	1	1	3	1	0	2	0	0	28	0	3118.45	P56192;P56192-2;H0YHV5	P56192	215	242	MARS	Methionine--tRNA ligase, cytoplasmic	yes	no	3	4.9106e-06	62.582					By matching
AVTPPMPLLTPATPGGLPPAAAVAAAAATAK	GQYLRVGKAVTPPMPL	AAAAATAKITAQVRAH	K	A	V	A	K	I	11	0	0	0	0	0	0	2	0	0	3	1	1	0	7	0	4	0	0	2	0	0	31	0	2793.55	A0A0J9YVR6;E9PQ56;A0A0J9YWM1;H0YEM1;A0A0J9YYL3;A0A0J9YXJ8;A0A0J9YVP6;A0A0J9YXX5;Q9UHX1-4;Q9UHX1-6;Q9UHX1-3;Q9UHX1-5;Q9UHX1-2;Q9UHX1;H0YCP8	A0A0J9YVR6	276	306	PUF60	Poly(U)-binding-splicing factor PUF60	yes	no	3	6.8986e-05	52.685				By MS/MS	By matching
AVTVMMDPNSTQR	ALCEQLVKAVTVMMDP	MDPNSTQRYRLEALKF	K	A	V	Q	R	Y	1	1	1	1	0	1	0	0	0	0	0	0	2	0	1	1	2	0	0	2	0	0	13	0	1448.68	Q9HAV4;E2QRM3	Q9HAV4	16	28	XPO5	Exportin-5	yes	no	2	6.1591e-08	124.12			By matching	By MS/MS	By matching
AVVGVVAGGGR	KVISSANRAVVGVVAG	GVVAGGGRIDKPILKA	R	A	V	G	R	I	2	1	0	0	0	0	0	4	0	0	0	0	0	0	0	0	0	0	0	4	0	0	11	0	940.545	E9PKZ0;P62917;E9PP36;E9PKU4	E9PKZ0	164	174	RPL8	60S ribosomal protein L8	yes	no	2	1.0479e-05	116.9	By MS/MS	By matching	By matching	By matching	By MS/MS
AVVMTPVPLFSK	HSKPILVRAVVMTPVP	TPVPLFSKQRSGCRPF	R	A	V	S	K	Q	1	0	0	0	0	0	0	0	0	0	1	1	1	1	2	1	1	0	0	3	0	0	12	0	1287.73	O14976-2;O14976	O14976-2	500	511	GAK	Cyclin-G-associated kinase	yes	no	2	0.001405	94.692	By matching	By MS/MS	By matching	By matching
AVVYSNTIQSIMAIVK	EEECRQYRAVVYSNTI	QSIMAIVKAMGNLQID	R	A	V	V	K	A	2	0	1	0	0	1	0	0	0	3	0	1	1	0	0	2	1	0	1	3	0	0	16	0	1735.95	P04899;P04899-4;P04899-6;P04899-3;P04899-5;P04899-2	P04899	71	86	GNAI2	Guanine nucleotide-binding protein G(i) subunit alpha-2	yes	no	2	1.7578e-250	301.35		By MS/MS	By MS/MS	By MS/MS	By MS/MS
AVYTQDCPLAAAK	NEMIEAAKAVYTQDCP	DCPLAAAKAIQGLRAV	K	A	V	A	K	A	4	0	0	1	1	1	0	0	0	0	1	1	0	0	1	0	1	0	1	1	0	0	13	0	1406.69	P49588;P49588-2;H3BPK7	P49588	665	677	AARS	Alanine--tRNA ligase, cytoplasmic	yes	no	2	2.2928e-26	147.28	By MS/MS	By MS/MS	By MS/MS	By MS/MS	By MS/MS
AWDIGVATMK	LGKGQVIKAWDIGVAT	DIGVATMKKGEICHLL	K	A	W	M	K	K	2	0	0	1	0	0	0	1	0	1	0	1	1	0	0	0	1	1	0	1	0	0	10	0	1090.55	Q13451;Q13451-2	Q13451	89	98	FKBP5	Peptidyl-prolyl cis-trans isomerase FKBP5;Peptidyl-prolyl cis-trans isomerase FKBP5, N-terminally processed	yes	no	2	0.0006152	104.01
AWGAVVPLVGK	ADEKLQEKAWGAVVPL	AVVPLVGKLKKFYEFS	K	A	W	G	K	L	2	0	0	0	0	0	0	2	0	0	1	1	0	0	1	0	0	1	0	3	0	0	11	0	1095.64	Q9NUQ9;E5RI16;A0A087X178;E5RJE1;E5RIR8;E5RJL8	Q9NUQ9	79	89	FAM49B	Protein FAM49B	yes	no	2	0.0074367	84.916	By MS/MS		By matching	By MS/MS	By matching
AWGPGLEGGVVGK	ECGNQKVRAWGPGLEG	LEGGVVGKSADFVVEA	R	A	W	G	K	S	1	0	0	0	0	0	1	5	0	0	1	1	0	0	1	0	0	1	0	2	0	0	13	0	1225.65	P21333-2;P21333;Q5HY54;Q60FE5;A0A087WWY3	P21333-2	581	593	FLNA	Filamin-A	yes	no	2	0.0015521	94.409	By matching	By MS/MS	By matching	By matching	By matching
AWTQVLLGQAEDK	VRLQAGLRAWTQVLLG	LLGQAEDKAEVDMDTD	R	A	W	D	K	A	2	0	0	1	0	2	1	1	0	0	2	1	0	0	0	0	1	1	0	1	0	0	13	0	1457.75	Q14204	Q14204	921	933	DYNC1H1	Cytoplasmic dynein 1 heavy chain 1	yes	yes	2	3.6727e-40	182.1		By MS/MS	By matching	By matching	By MS/MS
AYAALAALEK	GSNKKVAKAYAALAAL	AALAALEKLFPDTPLA	K	A	Y	E	K	L	5	0	0	0	0	0	1	0	0	0	2	1	0	0	0	0	0	0	1	0	0	0	10	0	1019.57	Q12906-5;Q12906-4;Q12906-2;Q12906-6;Q12906-3;Q12906;Q12906-7	Q12906-5	578	587	ILF3	Interleukin enhancer-binding factor 3	yes	no	2	0.001599	94.85	By matching	By MS/MS	By MS/MS	By matching
AYAQQLADWAR	QERARIEKAYAQQLAD	QQLADWARKWRGTVEK	K	A	Y	A	R	K	4	1	0	1	0	2	0	0	0	0	1	0	0	0	0	0	0	1	1	0	0	0	11	0	1291.63	A0A0C4DGG1;Q9UKS6;E9PIY1;E9PJ75;E9PNM9;E9PJ33	A0A0C4DGG1	52	62	PACSIN3	Protein kinase C and casein kinase substrate in neurons protein 3	yes	no	2	0.00040675	105.4	By matching	By MS/MS		By matching
AYAYLFK	________________	MAYAYLFKYIIIGDTG	M	A	Y	F	K	Y	2	0	0	0	0	0	0	0	0	0	1	1	0	1	0	0	0	0	2	0	0	0	7	0	874.459	P61019;P61019-2;E9PKL7	P61019	2	8	RAB2A	Ras-related protein Rab-2A	yes	no	1;2	0.0053404	109.88	By MS/MS	By MS/MS	By MS/MS	By MS/MS	By MS/MS
AYDASLAMLMR	HEVVDLFRAYDASLAM	ASLAMLMRKGQDSIEP	R	A	Y	M	R	K	3	1	0	1	0	0	0	0	0	0	2	0	2	0	0	1	0	0	1	0	0	0	11	0	1240.59	Q9NR50-3;Q9NR50-2;Q9NR50	Q9NR50-3	123	133	EIF2B3	Translation initiation factor eIF-2B subunit gamma	yes	no	2	0.00046906	99.013					By MS/MS
AYDATHLVK	GTDQSKWKAYDATHLV	YDATHLVKSYPGSQLD	K	A	Y	V	K	S	2	0	0	1	0	0	0	0	1	0	1	1	0	0	0	0	1	0	1	1	0	0	9	0	1016.53	X6RA14;P10768;H7BZT7;U3KQT1	X6RA14	172	180	ESD	S-formylglutathione hydrolase	yes	no	3	0.010723	72.23					By MS/MS
AYEEDYGSSLEEDIQADTSGYLER	NQLREIMKAYEEDYGS	DTSGYLERILVCLLQG	K	A	Y	E	R	I	2	1	0	3	0	1	5	2	0	1	2	0	0	0	0	3	1	0	3	0	0	0	24	0	2739.17	P13928;A0A087WTN9;P13928-3;Q5VT79;A0A075B752;A0A087WUP0	P13928	134	157	ANXA8;ANXA8L2;ANXA8L1	Annexin A8;Annexin;Annexin A8-like protein 2	no	no	2;3	3.9566e-17	136.63				By MS/MS	By MS/MS
AYFHLLNQIAPK	SADIKDSKAYFHLLNQ	LLNQIAPKGQKEGEPR	K	A	Y	P	K	G	2	0	1	0	0	1	0	0	1	1	2	1	0	1	1	0	0	0	1	0	0	0	12	0	1413.78	P13797;A0A0A0MSQ0;P13797-3;P13797-2;H7C4N2;Q14651;C9JAM8	P13797	301	312	PLS3;PLS1	Plastin-3;Plastin-1	yes	no	3	3.0134e-15	144.77	By matching	By MS/MS	By matching	By matching	By MS/MS
AYGENIGYSEK	TEIRIECKAYGENIGY	ENIGYSEKDRFQGRFD	K	A	Y	E	K	D	1	0	1	0	0	0	2	2	0	1	0	1	0	0	0	1	0	0	2	0	0	0	11	0	1229.56	P05026-2;P05026	P05026-2	278	288	ATP1B1	Sodium/potassium-transporting ATPase subunit beta-1	yes	no	2	1.7301e-05	107.03				By MS/MS
AYGPGIEPTGNMVK	KLNPKKARAYGPGIEP	EPTGNMVKKRAEFTVE	R	A	Y	V	K	K	1	0	1	0	0	0	1	3	0	1	0	1	1	0	2	0	1	0	1	1	0	0	14	0	1432.7	P21333-2;P21333;Q5HY54;Q60FE5;A0A087WWY3;F8WE98	P21333-2	286	299	FLNA	Filamin-A	yes	no	2	0.00076323	96.756		By MS/MS	By MS/MS	By MS/MS	By MS/MS
AYHEQLSVAEITNACFEPANQMVK	APVISAEKAYHEQLSV	EPANQMVKCDPRHGKY	K	A	Y	V	K	C	4	0	2	0	1	2	3	0	1	1	1	1	1	1	1	1	1	0	1	2	0	0	24	0	2749.28	P68363;P68363-2;C9JDS9;Q71U36-2;Q71U36;Q13748;Q13748-2;Q6PEY2;P68366-2;P68366	P68363	281	304	TUBA1B;TUBA4A;TUBA1A;TUBA3C;TUBA3E	Tubulin alpha-1B chain;Tubulin alpha-1A chain;Tubulin alpha-3C/D chain;Tubulin alpha-3E chain;Tubulin alpha-4A chain	no	no	3	7.675e-11	113.24			By MS/MS	By MS/MS	By MS/MS
AYHEQLTVAEITNACFEPANQMVK	APVISAEKAYHEQLTV	EPANQMVKCDPRHGKY	K	A	Y	V	K	C	4	0	2	0	1	2	3	0	1	1	1	1	1	1	1	0	2	0	1	2	0	0	24	0	2763.3	F5H5D3;Q9BQE3	F5H5D3	351	374	TUBA1C	Tubulin alpha-1C chain	yes	no	3	1.1478e-05	91.276	By matching		By MS/MS	By MS/MS	By MS/MS
AYHSFLVEPISCHAWNK	________________	ISCHAWNKDRTQIAIC	M	A	Y	N	K	D	2	0	1	0	1	0	1	0	2	1	1	1	0	1	1	2	0	1	1	1	0	0	17	0	2057.98	O15143;C9JM51;F8WEB3;C9JTT6;C9JBJ7;C9K057;C9J4Z7;F8VXW2;C9JEY1;C9JQM8;C9JFG9;C9J6C8	O15143	2	18	ARPC1B	Actin-related protein 2/3 complex subunit 1B	yes	no	3	0.0067106	87.566
AYIATQGPLAESTEDFWR	LDGYRQQKAYIATQGP	ESTEDFWRMLWEHNST	K	A	Y	W	R	M	3	1	0	1	0	1	2	1	0	1	1	0	0	1	1	1	2	1	1	0	0	0	18	0	2053.97	H0Y380;H0Y4H1;H0Y7Z9;H0Y6Z7;P10586-2;P10586	H0Y380	780	797	PTPRF	Receptor-type tyrosine-protein phosphatase F	yes	no	2	7.3803e-43	175.66				By MS/MS
AYILNLVK	DRVLREERAYILNLVK	AYILNLVKQIKKTGCN	R	A	Y	V	K	Q	1	0	1	0	0	0	0	0	0	1	2	1	0	0	0	0	0	0	1	1	0	0	8	0	932.569	P50991;P50991-2	P50991	281	288	CCT4	T-complex protein 1 subunit delta	yes	no	2	0.029093	71.715				By MS/MS
AYLEEECPATLR	PVYVQRAKAYLEEECP	EECPATLRKYLKYSKN	K	A	Y	L	R	K	2	1	0	0	1	0	3	0	0	0	2	0	0	0	1	0	1	0	1	0	0	0	12	0	1450.68	P25311;C9JEV0	P25311	180	191	AZGP1	Zinc-alpha-2-glycoprotein	yes	no	2	0.0018695	89.9		By MS/MS
AYLEGTCVEWLR	AHVAEQLRAYLEGTCV	GTCVEWLRRYLENGKE	R	A	Y	L	R	R	1	1	0	0	1	0	2	1	0	0	2	0	0	0	0	0	1	1	1	1	0	0	12	0	1495.71	P30504;P30508;Q07000;Q29963;Q29960-2;Q29960;P30510;Q29865;P30505;A0A0G2JIF0;A0A0G2JH50;A2BF26;Q9TNN7;P01892;A0A0G2JNY4;P10316;P01891;P30459;Q9GJ45;P10314;B0UXQ0;P30512	P01892	182	193	HLA-C;HLA-A	HLA class I histocompatibility antigen, Cw-4 alpha chain;HLA class I histocompatibility antigen, Cw-12 alpha chain;HLA class I histocompatibility antigen, Cw-15 alpha chain;HLA class I histocompatibility antigen, Cw-6 alpha chain;HLA class I histocompatibility antigen, Cw-16 alpha chain;HLA class I histocompatibility antigen, Cw-14 alpha chain;HLA class I histocompatibility antigen, Cw-18 alpha c…	no	no	2	0.0010503	97.472	By MS/MS		By matching		By MS/MS
AYLNQTVTEFK	VAAPITVRAYLNQTVT	NQTVTEFKQLISKAIH	R	A	Y	F	K	Q	1	0	1	0	0	1	1	0	0	0	1	1	0	1	0	0	2	0	1	1	0	0	11	0	1312.67	Q96K76-2;Q96K76-4;Q96K76	Q96K76-2	648	658	USP47	Ubiquitin carboxyl-terminal hydrolase 47	yes	no	2	0.04867	66.962	By matching			By matching
AYLPVNESFGFTADLR	GTPMFVVKAYLPVNES	FGFTADLRSNTGGQAF	K	A	Y	L	R	S	2	1	1	1	0	0	1	1	0	0	2	0	0	2	1	1	1	0	1	1	0	0	16	0	1798.89	P13639	P13639	786	801	EEF2	Elongation factor 2	yes	yes	2	6.2449e-42	180.3		By matching	By matching	By MS/MS	By MS/MS
AYLQQLR	KQEDEVMRAYLQQLRQ	RAYLQQLRQETGLRLC	R	A	Y	L	R	Q	1	1	0	0	0	2	0	0	0	0	2	0	0	0	0	0	0	0	1	0	0	0	7	0	890.497	O15145	O15145	131	137	ARPC3	Actin-related protein 2/3 complex subunit 3	yes	yes	2	0.035066	77.748					By MS/MS
AYPDVAALSDGYWVVSNR	SYFNASGRAYPDVAAL	GYWVVSNRVPIPWVSG	R	A	Y	N	R	V	3	1	1	2	0	0	0	1	0	0	1	0	0	0	1	2	0	1	2	3	0	0	18	0	1981.95	A0A0C4DGZ9;O14773-2;O14773	A0A0C4DGZ9	448	465	TPP1	Tripeptidyl-peptidase 1	yes	no	3	0.04551	53.565				By MS/MS	By matching
AYQCVVLLQGK	TEEEFKKRAYQCVVLL	CVVLLQGKNPDITKAW	R	A	Y	G	K	N	1	0	0	0	1	2	0	1	0	0	2	1	0	0	0	0	0	0	1	2	0	0	11	0	1277.68	P54136-2;P54136	P54136-2	218	228	RARS	Arginine--tRNA ligase, cytoplasmic	yes	no	2	0.01709	64.711	By MS/MS		By matching		By matching
AYSDPSTGEPATYGELQQR	SAPRADAKAYSDPSTG	TYGELQQRCRPDQLTG	K	A	Y	Q	R	C	2	1	0	1	0	2	2	2	0	0	1	0	0	0	2	2	2	0	2	0	0	0	19	0	2068.93	Q15149-7;Q15149-8;Q15149-9;Q15149-5;Q15149-4;Q15149-6;Q15149-3;Q15149-2;Q15149	Q15149-7	3148	3166	PLEC	Plectin	yes	no	2	4.6311e-109	233.52				By MS/MS	By matching
AYSDQAIVNLLK	KDKNTVVRAYSDQAIV	QAIVNLLKMRQGEEVF	R	A	Y	L	K	M	2	0	1	1	0	1	0	0	0	1	2	1	0	0	0	1	0	0	1	1	0	0	12	0	1333.72	Q92616	Q92616	2610	2621	GCN1L1	Translational activator GCN1	yes	yes	2	0.0031215	87.713			By MS/MS	By MS/MS
AYSNWPTYPQLYVK	EEVRQGLKAYSNWPTY	TYPQLYVKGELVGGLD	K	A	Y	V	K	G	1	0	1	0	0	1	0	0	0	0	1	1	0	0	2	1	1	1	3	1	0	0	14	0	1728.85	O76003	O76003	295	308	GLRX3	Glutaredoxin-3	yes	yes	2	4.1619e-06	113.22				By matching
AYSQEEITQGFEETGDTLYAPYSTHFQLQNQPPQK	KSYGVENRAYSQEEIT	LQNQPPQKEFSIPRAH	R	A	Y	Q	K	E	2	0	1	1	0	6	4	2	1	1	2	1	0	2	3	2	4	0	3	0	0	0	35	0	4044.87	Q8NFJ5	Q8NFJ5	299	333	GPRC5A	Retinoic acid-induced protein 3	yes	yes	3	2.2583e-22	116.6				By MS/MS	By MS/MS
AYTNFDAER	PSAYGSVKAYTNFDAE	YTNFDAERDALNIETA	K	A	Y	E	R	D	2	1	1	1	0	0	1	0	0	0	0	0	0	1	0	0	1	0	1	0	0	0	9	0	1085.48	P07355;P07355-2;H0YN42;H0YMD0;H0YMU9;A6NMY6;H0YKS4;H0YMM1;H0YKZ7;H0YLV6;H0YMT9;H0YKX9;H0YKL9;H0YMW4;H0YKV8;H0YMD9;H0YNB8;H0YKN4	P07355	29	37	ANXA2;ANXA2P2	Annexin A2;Annexin;Putative annexin A2-like protein	yes	no	1;2	1.3128e-41	187.22	By matching	By MS/MS	By MS/MS	By MS/MS	By MS/MS
AYTNFDAERDALNIETAIK	PSAYGSVKAYTNFDAE	LNIETAIKTKGVDEVT	K	A	Y	I	K	T	4	1	2	2	0	0	2	0	0	2	1	1	0	1	0	0	2	0	1	0	0	0	19	1	2154.06	P07355;P07355-2;H0YN42;H0YMD0;H0YMU9;A6NMY6;H0YKS4;H0YMM1;H0YKZ7;H0YLV6;H0YMT9;H0YKX9;H0YKL9;H0YMW4;H0YKV8;H0YMD9;H0YNB8;H0YKN4	P07355	29	47	ANXA2;ANXA2P2	Annexin A2;Annexin;Putative annexin A2-like protein	yes	no	2;3	8.6023e-34	161.94	By matching	By MS/MS	By matching	By MS/MS	By MS/MS
AYTVLLYGNGPGYVLK	PGKARDRKAYTVLLYG	NGPGYVLKDGARPDVT	K	A	Y	L	K	D	1	0	1	0	0	0	0	3	0	0	3	1	0	0	1	0	1	0	3	2	0	0	16	0	1726.93	P05187;A0A087X0P5;P10696	P05187	409	424	ALPP;ALPPL2	Alkaline phosphatase, placental type;Alkaline phosphatase;Alkaline phosphatase, placental-like	no	no	2	4.0362e-103	224.66				By MS/MS	By MS/MS
AYVDDTPAEQMK	EKLIQEGKAYVDDTPA	DTPAEQMKAEREQRID	K	A	Y	M	K	A	2	0	0	2	0	1	1	0	0	0	0	1	1	0	1	0	1	0	1	1	0	0	12	0	1366.61	P07814;V9GYZ6	P07814	289	300	EPRS	Bifunctional glutamate/proline--tRNA ligase;Glutamate--tRNA ligase;Proline--tRNA ligase	yes	no	2	6.4186e-15	142.83	By MS/MS	By matching	By MS/MS	By MS/MS	By matching
AYVPALQMAFK	NIIELDVRAYVPALQM	PALQMAFKLGLSYTPL	R	A	Y	F	K	L	3	0	0	0	0	1	0	0	0	0	1	1	1	1	1	0	0	0	1	1	0	0	11	0	1237.65	P78527;P78527-2	P78527	747	757	PRKDC	DNA-dependent protein kinase catalytic subunit	yes	no	2	0.030975	52.482	By matching	By matching	By matching	By matching	By matching
AYVSTLMGVPGR	QNGRMSIKAYVSTLMG	TLMGVPGRTMGVMFTP	K	A	Y	G	R	T	1	1	0	0	0	0	0	2	0	0	1	0	1	0	1	1	1	0	1	2	0	0	12	0	1249.65	O00303;A0A0D9SEZ9	O00303	215	226	EIF3F	Eukaryotic translation initiation factor 3 subunit F	yes	no	2	0.0051369	76.943					By MS/MS
AYVVLGQFLVLK	LEERGFDKAYVVLGQF	LGQFLVLKKDEDLFRE	K	A	Y	L	K	K	1	0	0	0	0	1	0	1	0	0	3	1	0	1	0	0	0	0	1	3	0	0	12	0	1348.81	O75531	O75531	42	53	BANF1	Barrier-to-autointegration factor;Barrier-to-autointegration factor, N-terminally processed	yes	yes	2	0.045811	64.42				By matching	By matching
CALGVFR	PENSALLRCALGVFRK	RCALGVFRKFSRFPEA	R	C	A	F	R	K	1	1	0	0	1	0	0	1	0	0	1	0	0	1	0	0	0	0	0	1	0	0	7	0	821.422	Q13200;Q13200-3;Q13200-2;C9JPC0	Q13200	251	257	PSMD2	26S proteasome non-ATPase regulatory subunit 2	yes	no	2	0.03838	84.609	By MS/MS
CDENILWLDYK	LDNAYMEKCDENILWL	NILWLDYKNICKVVEV	K	C	D	Y	K	N	0	0	1	2	1	0	1	0	0	1	2	1	0	0	0	0	0	1	1	0	0	0	11	0	1467.67	P14618;P14618-3;B4DNK4;H3BQ34;H3BUW1;H3BTJ2;P14618-2;H3BTN5	P14618	152	162	PKM	Pyruvate kinase PKM;Pyruvate kinase	no	no	2	1.2762e-36	183.85	By MS/MS	By matching	By MS/MS	By MS/MS	By MS/MS
CDPHEATCYDDGK	GNGKGEFKCDPHEATC	ATCYDDGKTYHVGEQW	K	C	D	G	K	T	1	0	0	3	2	0	1	1	1	0	0	1	0	0	1	0	1	0	1	0	0	0	13	0	1566.57	P02751-5;P02751-17;P02751-3;P02751;P02751-6;P02751-10;P02751-9;P02751-14;P02751-8;P02751-7;P02751-15;P02751-13;P02751-11;P02751-12;H0Y7Z1	P02751-5	2113	2125	FN1	Fibronectin;Anastellin;Ugl-Y1;Ugl-Y2;Ugl-Y3	yes	no	3	0.0047609	82.774
CDSSPDSAEDVR	QFSVLFTKCDSSPDSA	PDSAEDVRKLCPDCPL	K	C	D	V	R	K	1	1	0	3	1	0	1	0	0	0	0	0	0	0	1	3	0	0	0	1	0	0	12	0	1336.52	CON__P12763;P02765	CON__P12763	132	143	AHSG	Alpha-2-HS-glycoprotein;Alpha-2-HS-glycoprotein chain A;Alpha-2-HS-glycoprotein chain B	yes	no	2	8.0842e-40	178.54	By MS/MS	By MS/MS	By matching	By matching	By matching
CEDVNECEAQR	LLAADGKRCEDVNECE	VNECEAQRCSQECANI	R	C	E	Q	R	C	1	1	1	1	2	1	3	0	0	0	0	0	0	0	0	0	0	0	0	1	0	0	11	0	1408.53	P98095;P98095-2	P98095	941	951	FBLN2	Fibulin-2	yes	no	2	2.1667e-47	190.57	By MS/MS
CEHPPPGPVCGSDGVTYGSACELR	AGQCVCPRCEHPPPGP	YGSACELREAACLQQT	R	C	E	L	R	E	1	1	0	1	3	0	2	4	1	0	1	0	0	0	4	2	1	0	1	2	0	0	24	0	2601.1	O00468-6;O00468-3;O00468-7;O00468-5;O00468-4;O00468;A0A087X208;O00468-2	O00468-6	623	646	AGRN	Agrin;Agrin N-terminal 110 kDa subunit;Agrin C-terminal 110 kDa subunit;Agrin C-terminal 90 kDa fragment;Agrin C-terminal 22 kDa fragment	yes	no	3	0.0041028	67.785				By MS/MS
CELLYEGPPDDEAAMGIK	PVTAQKYRCELLYEGP	DEAAMGIKSCDPKGPL	R	C	E	I	K	S	2	0	0	2	1	0	3	2	0	1	2	1	1	0	2	0	0	0	1	0	0	0	18	0	2006.9	P13639	P13639	369	386	EEF2	Elongation factor 2	yes	yes	2	4.1798e-56	195.72			By MS/MS	By MS/MS	By MS/MS
CEMEQQNQEYK	EEQLAQLRCEMEQQNQ	EQQNQEYKILLDVKTR	R	C	E	Y	K	I	0	0	1	0	1	3	3	0	0	0	0	1	1	0	0	0	0	0	1	0	0	0	11	0	1485.59	CON__P02533;P02533;CON__Q61782;CON__Q04695;Q04695;CON__Q9QWL7;F5GWP8	CON__P02533	389	399	KRT14;KRT17	Keratin, type I cytoskeletal 14;Keratin, type I cytoskeletal 17	no	no	2	4.6242e-93	235.01	By MS/MS			By matching	By MS/MS
CGDLEEELK	RAEVAESKCGDLEEEL	GDLEEELKIVTNNLKS	K	C	G	L	K	I	0	0	0	1	1	0	3	1	0	0	2	1	0	0	0	0	0	0	0	0	0	0	9	0	1091.48	Q5TCU3;Q5TCU8;P07951;K7ENT6;P67936;P67936-2;K7EPV9;K7EMU5;K7EPB9;U3KQK2	Q5TCU3	190	198	TPM2;TPM4	Tropomyosin beta chain;Tropomyosin alpha-4 chain	yes	no	2	0.050441	60.828
CGNQAAIMELDDTLK	SAPNYCYRCGNQAAIM	MELDDTLKYSFLQFDP	R	C	G	L	K	Y	2	0	1	2	1	1	1	1	0	1	2	1	1	0	0	0	1	0	0	0	0	0	15	0	1677.77	P67775;P67775-2;P62714;H0YC23;H0YBN9	P67775	269	283	PPP2CA;PPP2CB	Serine/threonine-protein phosphatase 2A catalytic subunit alpha isoform;Serine/threonine-protein phosphatase 2A catalytic subunit beta isoform	yes	no	2	6.8696e-10	131.79				By MS/MS	By MS/MS
CGTGIVGVFVK	QKLPMCDKCGTGIVGV	GIVGVFVKLRDRHRHP	K	C	G	V	K	L	0	0	0	0	1	0	0	3	0	1	0	1	0	1	0	0	1	0	0	3	0	0	11	0	1135.61	O00151	O00151	263	273	PDLIM1	PDZ and LIM domain protein 1	yes	yes	2	0.0026393	88.177	By matching	By matching		By MS/MS	By MS/MS
CIESLIAVFQK	SSPTETERCIESLIAV	SLIAVFQKYAGKDGYN	R	C	I	Q	K	Y	1	0	0	0	1	1	1	0	0	2	1	1	0	1	0	1	0	0	0	1	0	0	11	0	1306.7	P31949	P31949	13	23	S100A11	Protein S100-A11;Protein S100-A11, N-terminally processed	yes	yes	2	1.5028e-09	135.71	By matching	By matching		By MS/MS	By MS/MS
CLAYDFYPGK	PGEKKKLKCLAYDFYP	AYDFYPGKIDVHWTRA	K	C	L	G	K	I	1	0	0	1	1	0	0	1	0	0	1	1	0	1	1	0	0	0	2	0	0	0	10	0	1232.55	P25311	P25311	225	234	AZGP1	Zinc-alpha-2-glycoprotein	yes	yes	2	0.014251	69.825	By MS/MS
CLYASVLTAQPR	QIIPTARRCLYASVLT	SVLTAQPRLMEPIYLV	R	C	L	P	R	L	2	1	0	0	1	1	0	0	0	0	2	0	0	0	1	1	1	0	1	1	0	0	12	0	1377.71	P13639	P13639	728	739	EEF2	Elongation factor 2	yes	yes	2	1.4779e-22	200.56	By MS/MS	By matching	By MS/MS	By matching	By matching
CNEIINWLDK	DKQKILDKCNEIINWL	EIINWLDKNQTAEKEE	K	C	N	D	K	N	0	0	2	1	1	0	1	0	0	2	1	1	0	0	0	0	0	1	0	0	0	0	10	0	1303.62	P11142;E9PKE3;E9PNE6;A8K7Q2;E9PS65;E9PM13	P11142	574	583	HSPA8	Heat shock cognate 71 kDa protein	yes	no	2	0.011243	75.509	By MS/MS
CNEPAVWSQLAK	RAYEFAERCNEPAVWS	AVWSQLAKAQLQKGMV	R	C	N	A	K	A	2	0	1	0	1	1	1	0	0	0	1	1	0	0	1	1	0	1	0	1	0	0	12	0	1401.67	A0A087WVQ6;Q00610-2;Q00610	A0A087WVQ6	1106	1117	CLTC	Clathrin heavy chain;Clathrin heavy chain 1	yes	no	2	1.0078e-21	156.01	By MS/MS	By MS/MS	By MS/MS	By MS/MS	By matching
CPEALFQPSFLGMESCGIHETTFNSIMK	TIGNERFRCPEALFQP	TTFNSIMKCDVDIRKD	R	C	P	M	K	C	1	0	1	0	2	1	3	2	1	2	2	1	2	3	2	3	2	0	0	0	0	0	28	0	3230.45	P60709;P63261	P60709	257	284	ACTB;ACTG1	Actin, cytoplasmic 1;Actin, cytoplasmic 1, N-terminally processed;Actin, cytoplasmic 2;Actin, cytoplasmic 2, N-terminally processed	no	no	3	4.9365e-23	128.51	By MS/MS	By MS/MS	By MS/MS	By MS/MS	By MS/MS
CPFGALSIVNLPSNLEK	GCGICIKKCPFGALSI	NLPSNLEKETTHRYCA	K	C	P	E	K	E	1	0	2	0	1	0	1	1	0	1	3	1	0	1	2	2	0	0	0	1	0	0	17	0	1857.97	P61221;D6R9I9;D6RGF4	P61221	65	81	ABCE1	ATP-binding cassette sub-family E member 1	yes	no	2	1.3314e-54	188.4				By MS/MS	By MS/MS
CPFTGNVSIR	EGTYIDKKCPFTGNVS	FTGNVSIRGRILSGVV	K	C	P	I	R	G	0	1	1	0	1	0	0	1	0	1	0	0	0	1	1	1	1	0	0	1	0	0	10	0	1149.56	M0QZC5;P62280	M0QZC5	60	69	RPS11	40S ribosomal protein S11	yes	no	2	0.030908	78.149		By matching	By matching	By MS/MS	By MS/MS
CPVDLSTATCEK	NRMGDVYKCPVDLSTA	LSTATCEKLNLQTSTS	K	C	P	E	K	L	1	0	0	1	2	0	1	0	0	0	1	1	0	0	1	1	2	0	0	1	0	0	12	0	1379.61	P17301;D6RG08;E7ESP4;E7EMF1;E9PB77	P17301	83	94	ITGA2	Integrin alpha-2	no	no	2	0.017387	72.2	By MS/MS
CQCPAGAALQADGR	NAIPGAPRCQCPAGAA	AALQADGRSCTASATQ	R	C	Q	G	R	S	4	1	0	1	2	2	0	2	0	0	1	0	0	0	1	0	0	0	0	0	0	0	14	0	1473.65	P07204	P07204	265	278	THBD	Thrombomodulin	yes	yes	2	0.0003663	99.844	By MS/MS	By matching	By matching	By matching
CQEECVELMWTAVR				C	Q	V	R		1	1	0	0	2	1	3	0	0	0	1	0	1	0	0	0	1	1	0	2	0	0	14	0	1809.78		REV__P30279-2					yes	no	2	0.0061707	75.566	By matching	By matching		By MS/MS	By matching
CQVFEETQIGGER	LSADVLGRCQVFEETQ	ETQIGGERYNFFTGCP	R	C	Q	E	R	Y	0	1	0	0	1	2	3	2	0	1	0	0	0	1	0	0	1	0	0	1	0	0	13	0	1551.7	Q99832;Q99832-3;Q99832-4;Q99832-2	Q99832	345	357	CCT7	T-complex protein 1 subunit eta	yes	no	2	0.00020257	106.79	By MS/MS				By matching
CSDIVFAR	ILVRFQNKCSDIVFAR	CSDIVFARKTERDELL	K	C	S	A	R	K	1	1	0	1	1	0	0	0	0	1	0	0	0	1	0	1	0	0	0	1	0	0	8	0	966.459	Q8WUM4;Q8WUM4-2	Q8WUM4	691	698	PDCD6IP	Programmed cell death 6-interacting protein	yes	no	2	0.046002	73.248	By MS/MS	By matching		By matching	By matching
CSSLEQALAVLVTTFHK	________________	VLVTTFHKYSCQEGDK	M	C	S	H	K	Y	2	0	0	0	1	1	1	0	1	0	3	1	0	1	0	2	2	0	0	2	0	0	17	0	1902.99	Q5RHS7	Q5RHS7	2	18	S100A2		yes	yes	2	1.2512e-54	194.55	By MS/MS			By MS/MS	By MS/MS
CTGGEVGATSALAPK	EIKVVYLRCTGGEVGA	ATSALAPKIGPLGLSP	R	C	T	P	K	I	3	0	0	0	1	0	1	3	0	0	1	1	0	0	1	1	2	0	0	1	0	0	15	0	1417.69	P30050;P30050-2	P30050	17	31	RPL12	60S ribosomal protein L12	yes	no	2	0.020733	77.185	By MS/MS
CVDVNECETGVHR	HASDDGTKCVDVNECE	ECETGVHRCGEGQVCH	K	C	V	H	R	C	0	1	1	1	2	0	2	1	1	0	0	0	0	0	0	0	1	0	0	3	0	0	13	0	1573.66	P98095;P98095-2	P98095	856	868	FBLN2	Fibulin-2	yes	no	2	2.8415e-05	104.07	By MS/MS
CVLLSNLSSTSHVPEVDPGSAELQK	EPGGNRLRCVLLSNLS	PGSAELQKVLQGDLVM	R	C	V	Q	K	V	1	0	1	1	1	1	2	1	1	0	4	1	0	0	2	5	1	0	0	3	0	0	25	0	2666.32	P49327;A0A0U1RQF0	P49327	1471	1495	FASN	Fatty acid synthase;[Acyl-carrier-protein] S-acetyltransferase;[Acyl-carrier-protein] S-malonyltransferase;3-oxoacyl-[acyl-carrier-protein] synthase;3-oxoacyl-[acyl-carrier-protein] reductase;3-hydroxyacyl-[acyl-carrier-protein] dehydratase;Enoyl-[acyl-carrier-protein] reductase;Oleoyl-[acyl-carrier-protein] hydrolase	yes	no	3	0.00018685	77.847	By matching			By matching	By matching
CVSCLPGQR	AVTQALNRCVSCLPGQ	VSCLPGQRDVDNALRA	R	C	V	Q	R	D	0	1	0	0	2	1	0	1	0	0	1	0	0	0	1	1	0	0	0	1	0	0	9	0	1075.49	Q9Y490	Q9Y490	1199	1207	TLN1	Talin-1	yes	yes	2	0.011381	75.738	By MS/MS	By matching		By matching
CVVTISLSDEAR				C	V	A	R		1	1	0	1	1	0	1	0	0	1	1	0	0	0	0	2	1	0	0	2	0	0	12	0	1348.67		REV__Q5SYB0					yes	yes	3	0.0030873	72.289		By MS/MS
CVVVGDGAVGK	________________	VGDGAVGKTCLLISYT	K	C	V	G	K	T	1	0	0	1	1	0	0	3	0	0	0	1	0	0	0	0	0	0	0	4	0	0	11	0	1059.54	P15153;B1AH78;P60763;F8WET9;B1AH79;G3V4H1;G3V476;A0A0C4DH03;Q9H4E5-2;P17081;Q9H4E5;P60953;Q5JYX0;P60953-1;P63000;P63000-2;P84095	P63000	6	16	RAC2;RAC3;RHOQ;RHOJ;CDC42;RAC1;RHOG	Ras-related C3 botulinum toxin substrate 2;Ras-related C3 botulinum toxin substrate 3;Rho-related GTP-binding protein RhoJ;Rho-related GTP-binding protein RhoQ;Cell division control protein 42 homolog;Ras-related C3 botulinum toxin substrate 1;Rho-related GTP-binding protein RhoG	no	no	2	0.02631	60.019	By MS/MS		By matching		By matching
DAAIYLVTSLASK	PSVNWKHKDAAIYLVT	LVTSLASKAQTQKHGI	K	D	A	S	K	A	3	0	0	1	0	0	0	0	0	1	2	1	0	0	0	2	1	0	1	1	0	0	13	0	1350.74	P55060-3;P55060;P55060-4	P55060-3	428	440	CSE1L	Exportin-2	yes	no	2	0.015187	66.267				By matching	By MS/MS
DAANLLNDALAIR	LVDQNKYKDAANLLND	LNDALAIREKTLGKDH	K	D	A	I	R	E	4	1	2	2	0	0	0	0	0	1	3	0	0	0	0	0	0	0	0	0	0	0	13	0	1368.74	G5E9S8;G3V2E7;F8W6L3;G3V3H3;G3V5R9;E7EVH7;Q07866-8;Q07866-2;Q07866-3;Q07866;Q07866-7;Q07866-5;Q07866-10;Q07866-6;Q07866-4;Q07866-9	G5E9S8	271	283	KLC1	Kinesin light chain 1	yes	no	2	0.0028077	88.338			By matching	By matching	By MS/MS
DADAGDEDEESEEPR	DGEAAGARDADAGDED	DEESEEPRAARPSSFQ	R	D	A	P	R	A	2	1	0	4	0	0	5	1	0	0	0	0	0	0	1	1	0	0	0	0	0	0	15	0	1662.61	Q9NZT2-2;Q9NZT2;A0A087X028	Q9NZT2-2	35	49	OGFR	Opioid growth factor receptor	yes	no	2	1.5524e-66	202.18				By MS/MS	By MS/MS
DADIGVAEAER	TQTAVVQRDADIGVAE	IGVAEAERDAGIREAE	R	D	A	E	R	D	3	1	0	2	0	0	2	1	0	1	0	0	0	0	0	0	0	0	0	1	0	0	11	0	1144.54	J3QLD9;E7EMK3;Q14254;K7EKW9	J3QLD9	178	188	FLOT2	Flotillin-2	yes	no	2	0.0056346	78.513		By MS/MS	By matching	By matching	By MS/MS
DADLTDTAQTR	DWVFVSSKDADLTDTA	LTDTAQTRALFEKVQP	K	D	A	T	R	A	2	1	0	3	0	1	0	0	0	0	1	0	0	0	0	0	3	0	0	0	0	0	11	0	1205.55	E9PKL9;Q13630;E9PLH9;E9PP14;A0A0J9YX13	E9PKL9	45	55	TSTA3	GDP-L-fucose synthase	yes	no	2	0.0065935	75.566		By matching	By matching	By MS/MS	By matching
DADPILISLR	AEEWVSGRDADPILIS	DPILISLREAYVPSKQ	R	D	A	L	R	E	1	1	0	2	0	0	0	0	0	2	2	0	0	0	1	1	0	0	0	0	0	0	10	0	1111.62	Q9BR76	Q9BR76	384	393	CORO1B	Coronin-1B	yes	yes	2	0.0074415	76.282
DADSITLFDVQQK	GTGNLLLRDADSITLF	TLFDVQQKRTLASVKI	R	D	A	Q	K	R	1	0	0	3	0	2	0	0	0	1	1	1	0	1	0	1	1	0	0	1	0	0	13	0	1478.73	P53621;P53621-2	P53621	468	480	COPA	Coatomer subunit alpha;Xenin;Proxenin	yes	no	2	0.025283	77.674		By MS/MS	By matching	By matching	By MS/MS
DADSQNPDAPEGK	YDLYTIPKDADSQNPD	NPDAPEGKRSSGLTAV	K	D	A	G	K	R	2	0	1	3	0	1	1	1	0	0	0	1	0	0	2	1	0	0	0	0	0	0	13	0	1342.56	P53621;P53621-2	P53621	399	411	COPA	Coatomer subunit alpha;Xenin;Proxenin	yes	no	2	2.1945e-07	107.17	By matching		By matching
DAEAWFNEK	QLAEQNRKDAEAWFNE	AEAWFNEKSKELTTEI	K	D	A	E	K	S	2	0	1	1	0	0	2	0	0	0	0	1	0	1	0	0	0	1	0	0	0	0	9	0	1108.48	CON__P13645;P13645;CON__Q148H6;CON__Q7Z3Y7;Q7Z3Y7;CON__Q7Z3Z0;CON__Q7Z3Y8;Q7Z3Z0;Q7Z3Y8	CON__P13645	335	343	KRT10;KRT28;KRT25;KRT27	Keratin, type I cytoskeletal 10;Keratin, type I cytoskeletal 28;Keratin, type I cytoskeletal 25;Keratin, type I cytoskeletal 27	yes	no	1;2	1.047e-21	166.3	By MS/MS	By MS/MS	By MS/MS	By MS/MS	By MS/MS
DAEDAMDAMDGAVLDGR	FVRFHDKRDAEDAMDA	DGAVLDGRELRVQMAR	R	D	A	G	R	E	4	1	0	5	0	0	1	2	0	0	1	0	2	0	0	0	0	0	0	1	0	0	17	0	1750.71	J3QL05;J3KP15;Q01130-2;Q01130	J3QL05	67	83	SRSF2	Serine/arginine-rich splicing factor 2	yes	no	2	7.92e-55	187.62				By MS/MS	By MS/MS
DAEDAVYGR	FVEFEDPRDAEDAVYG	AEDAVYGRDGYDYDGY	R	D	A	G	R	D	2	1	0	2	0	0	1	1	0	0	0	0	0	0	0	0	0	0	1	1	0	0	9	0	994.436	J3KTL2;Q07955-3;Q07955;Q07955-2	J3KTL2	66	74	SRSF1	Serine/arginine-rich splicing factor 1	yes	no	2	0.0069271	82.279			By matching
DAEDWFFSK	KMAEKNRKDAEDWFFS	AEDWFFSKTEELNREV	K	D	A	S	K	T	1	0	0	2	0	0	1	0	0	0	0	1	0	2	0	1	0	1	0	0	0	0	9	0	1143.49	CON__Q04695;Q04695;CON__Q9QWL7;F5GWP8;K7ESE1	CON__Q04695	270	278	KRT17	Keratin, type I cytoskeletal 17	yes	no	1;2	1.2924e-09	140.35	By MS/MS	By matching	By matching	By MS/MS	By MS/MS
DAEEWFFTK	KMAEKNRKDAEEWFFT	AEEWFFTKTEELNREV	K	D	A	T	K	T	1	0	0	1	0	0	2	0	0	0	0	1	0	2	0	0	1	1	0	0	0	0	9	0	1171.52	CON__P02533;P02533	CON__P02533	301	309	KRT14	Keratin, type I cytoskeletal 14	no	no	1;2	1.6029e-21	162.25	By matching	By matching	By matching	By MS/MS	By MS/MS
DAEGILEDLQSYR	NQVNVVLKDAEGILED	LEDLQSYRGAGHEIRE	K	D	A	Y	R	G	1	1	0	2	0	1	2	1	0	1	2	0	0	0	0	1	0	0	1	0	0	0	13	0	1507.72	Q9NUQ9;E5RI16;E5RJE1;E5RIR8;E5RJL8;E5RK61;E5RFS4;E5RHU5;E5RGI7	Q9NUQ9	45	57	FAM49B	Protein FAM49B	yes	no	2	7.0513e-15	145.23	By matching	By matching	By matching	By MS/MS	By MS/MS
DAESIHQYLLQR	LNAAWLKRDAESIHQY	IHQYLLQRKASPPTV_	R	D	A	Q	R	K	1	1	0	1	0	2	1	0	1	1	2	0	0	0	0	1	0	0	1	0	0	0	12	0	1471.74	E9PLK3;P55786-2;P55786;H0YDG0	E9PLK3	897	908	NPEPPS	Puromycin-sensitive aminopeptidase	yes	no	2	0.0157	82.261			By matching		By matching
DAETWFLSK	QMAEKNRRDAETWFLS	AETWFLSKTEELNKEV	R	D	A	S	K	T	1	0	0	1	0	0	1	0	0	0	1	1	0	1	0	1	1	1	0	0	0	0	9	0	1095.52	CON__P08779;P08779;K7ENW6	CON__P08779	303	311	KRT16	Keratin, type I cytoskeletal 16	yes	no	2	4.9749e-15	154.49	By MS/MS	By MS/MS	By matching	By MS/MS	By MS/MS
DAFLGSFLYEYSR	CKNYQEAKDAFLGSFL	SFLYEYSRRHPEYAVS	K	D	A	S	R	R	1	1	0	1	0	0	1	1	0	0	2	0	0	2	0	2	0	0	2	0	0	0	13	0	1566.74	CON__P02769	CON__P02769	347	359			yes	yes	2	3.9934e-21	150.46	By MS/MS			By MS/MS	By MS/MS
DAFQNAYLELGGLGER	QPLDEELKDAFQNAYL	ELGGLGERVLGFCHLF	K	D	A	E	R	V	2	1	1	1	0	1	2	3	0	0	3	0	0	1	0	0	0	0	1	0	0	0	16	0	1751.85	P05023-4;P05023;P05023-3;P05023-2	P05023-4	536	551	ATP1A1	Sodium/potassium-transporting ATPase subunit alpha-1	yes	no	2	3.0411e-103	247.11		By MS/MS	By matching	By matching	By MS/MS
DAFSLAEGLR	AWEQGCKKDAFSLAEG	FSLAEGLRTVLGLIQQ	K	D	A	L	R	T	2	1	0	1	0	0	1	1	0	0	2	0	0	1	0	1	0	0	0	0	0	0	10	0	1077.55	Q9Y6K5	Q9Y6K5	244	253	OAS3	2-5-oligoadenylate synthase 3	yes	yes	1;2	4.6029e-07	134.48				By matching	By MS/MS
DAFVYAIK	IDLDKEKRDAFVYAIK	DAFVYAIKNHYWYQMY	R	D	A	I	K	N	2	0	0	1	0	0	0	0	0	1	0	1	0	1	0	0	0	0	1	1	0	0	8	0	925.491	Q9HD45;Q5TB53	Q9HD45	118	125	TM9SF3	Transmembrane 9 superfamily member 3	yes	no	1	0.017862	97.071			By matching	By matching	By MS/MS
DAGEGGLSLAIEGPSK	ATFTVNTKDAGEGGLS	LAIEGPSKAEISCTDN	K	D	A	S	K	A	2	0	0	1	0	0	2	4	0	1	2	1	0	0	1	2	0	0	0	0	0	0	16	0	1499.75	P21333-2;P21333;Q5HY54;Q60FE5;A0A087WWY3	P21333-2	1884	1899	FLNA	Filamin-A	yes	no	2	8.6294e-05	107.39		By MS/MS	By matching	By MS/MS	By matching
DAGEGLLAVQITDPEGKPK	VEFTIDAKDAGEGLLA	TDPEGKPKKTHIQDNH	K	D	A	P	K	K	2	0	0	2	0	1	2	3	0	1	2	2	0	0	2	0	1	0	0	1	0	0	19	1	1937.01	P21333-2;P21333;Q5HY54;Q60FE5;A0A087WWY3	P21333-2	1574	1592	FLNA	Filamin-A	yes	no	2	4.6043e-34	173.25		By matching	By matching		By MS/MS
DAGFYWCLTNGDTLWR	ILNQLTSRDAGFYWCL	TNGDTLWRTTVEIKII	R	D	A	W	R	T	1	1	1	2	1	0	0	2	0	0	2	0	0	1	0	0	2	2	1	0	0	0	16	0	1973.87	P01833	P01833	435	450	PIGR	Polymeric immunoglobulin receptor;Secretory component	yes	yes	2	0.011249	77.74	By MS/MS
DAGIEPGPDTYLALLNAYAEK	ENILTVMRDAGIEPGP	LLNAYAEKGDIDHVKQ	R	D	A	E	K	G	4	0	1	2	0	0	2	2	0	1	3	1	0	0	2	0	1	0	2	0	0	0	21	0	2220.09	P42704;B8ZZ38;A0A0C4DG06;C9JCA9	P42704	260	280	LRPPRC	Leucine-rich PPR motif-containing protein, mitochondrial	yes	no	2	0.0009336	79.652		By matching	By matching
DAGQISGLNVLR	DSQRQATKDAGQISGL	ISGLNVLRVINEPTAA	K	D	A	L	R	V	1	1	1	1	0	1	0	2	0	1	2	0	0	0	0	1	0	0	0	1	0	0	12	0	1241.67	P38646	P38646	207	218	HSPA9	Stress-70 protein, mitochondrial	yes	yes	2	1.1439e-39	175.33	By matching	By MS/MS		By MS/MS	By MS/MS
DAGTIAGLNVLR	DSQRQATKDAGTIAGL	IAGLNVLRIINEPTAA	K	D	A	L	R	I	2	1	1	1	0	0	0	2	0	1	2	0	0	0	0	0	1	0	0	1	0	0	12	0	1198.67	P11142;E9PKE3;P11142-2;E9PLF4;E9PQQ4;E9PQK7;E9PK54;E9PI65;E9PN89	P11142	160	171	HSPA8	Heat shock cognate 71 kDa protein	no	no	1;2;3	2.8226e-80	213.8	By MS/MS	By MS/MS	By MS/MS	By MS/MS	By MS/MS
DAGTIAGLNVMR	DAQRQATKDAGTIAGL	IAGLNVMRIINEPTAA	K	D	A	M	R	I	2	1	1	1	0	0	0	2	0	1	1	0	1	0	0	0	1	0	0	1	0	0	12	0	1216.62	P11021	P11021	186	197	HSPA5	78 kDa glucose-regulated protein	yes	yes	2	1.1913e-06	121.6		By matching	By MS/MS	By MS/MS	By MS/MS
DAGVIAGLNVLR	DSQRQATKDAGVIAGL	IAGLNVLRIINEPTAA	K	D	A	L	R	I	2	1	1	1	0	0	0	2	0	1	2	0	0	0	0	0	0	0	0	2	0	0	12	0	1196.69	A0A0G2JIW1;P0DMV9;P0DMV8;P0DMV8-2	A0A0G2JIW1	161	172	HSPA1B;HSPA1A	Heat shock 70 kDa protein 1B;Heat shock 70 kDa protein 1A	no	no	2	6.9142e-22	157.75	By MS/MS	By MS/MS	By MS/MS	By MS/MS	By MS/MS
DAGYGGISLAVEGPSK	SDFIVDTRDAGYGGIS	LAVEGPSKVDIQTEDL	R	D	A	S	K	V	2	0	0	1	0	0	1	4	0	1	1	1	0	0	1	2	0	0	1	1	0	0	16	0	1519.75	O75369-2;O75369-9;O75369;O75369-8;O75369-6;O75369-3;E7EN95;O75369-7;O75369-5;O75369-4	O75369-2	2005	2020	FLNB	Filamin-B	yes	no	2	0.017658	68.033				By MS/MS	By MS/MS
DAHNALLDIQSSGR	AFRQGLTKDAHNALLD	LDIQSSGRAKELLGQG	K	D	A	G	R	A	2	1	1	2	0	1	0	1	1	1	2	0	0	0	0	2	0	0	0	0	0	0	14	0	1495.74	Q99613-2;Q99613;B5ME19	Q99613-2	618	631	EIF3C;EIF3CL	Eukaryotic translation initiation factor 3 subunit C;Eukaryotic translation initiation factor 3 subunit C-like protein	yes	no	2	0.00023657	116.19			By matching		By MS/MS
DAIAALGLLQK	VVLSRNSRDAIAALGL	AALGLLQKAVEGLLDA	R	D	A	Q	K	A	3	0	0	1	0	1	0	1	0	1	3	1	0	0	0	0	0	0	0	0	0	0	11	0	1111.66	A5YKK6-2;A5YKK6;A5YKK6-3;H3BMZ2	A5YKK6-2	1649	1659	CNOT1	CCR4-NOT transcription complex subunit 1	yes	no	2	0.0064197	76.1		By matching		By matching	By matching
DALLLIFANK	LLTEKELRDALLLIFA	LLLIFANKQDVAGALS	R	D	A	N	K	Q	2	0	1	1	0	0	0	0	0	1	3	1	0	1	0	0	0	0	0	0	0	0	10	0	1116.65	P36406-3;P36406-2;P36406	P36406-3	505	514	TRIM23	E3 ubiquitin-protein ligase TRIM23	yes	no	2	3.1035e-07	132.76	By matching	By matching	By matching	By matching	By MS/MS
DALNIETAIK	YTNFDAERDALNIETA	LNIETAIKTKGVDEVT	R	D	A	I	K	T	2	0	1	1	0	0	1	0	0	2	1	1	0	0	0	0	1	0	0	0	0	0	10	0	1086.59	P07355;P07355-2;H0YN42;H0YMD0;H0YMU9;A6NMY6;H0YKS4;H0YMM1;H0YKZ7;H0YLV6;H0YMT9;H0YKX9;H0YKL9;H0YMW4;H0YKV8;H0YMD9;H0YNB8;H0YKN4	P07355	38	47	ANXA2;ANXA2P2	Annexin A2;Annexin;Putative annexin A2-like protein	yes	no	1;2	2.5629e-32	183.72	By MS/MS	By MS/MS	By MS/MS	By MS/MS	By MS/MS
DALSDLALHFLNK	LIQKSILRDALSDLAL	LALHFLNKMKIMVIKD	R	D	A	N	K	M	2	0	1	2	0	0	0	0	1	0	4	1	0	1	0	1	0	0	0	0	0	0	13	0	1455.77	P50991;P50991-2	P50991	307	319	CCT4	T-complex protein 1 subunit delta	yes	no	3	2.2457e-05	111.27	By matching	By matching	By matching	By MS/MS	By MS/MS
DAMQYASESK	CKKDSLYKDAMQYASE	MQYASESKDTELAEEL	K	D	A	S	K	D	2	0	0	1	0	1	1	0	0	0	0	1	1	0	0	2	0	0	1	0	0	0	10	0	1128.48	A0A087WVQ6;Q00610-2;Q00610;J3KS13;K7EJJ5;J3KRF5	A0A087WVQ6	1540	1549	CLTC	Clathrin heavy chain;Clathrin heavy chain 1	yes	no	2	1.4935e-42	188.91	By MS/MS	By MS/MS	By matching	By matching
DANLYISGLPR	RPSSEVIKDANLYISG	LYISGLPRTMTQKDVE	K	D	A	P	R	T	1	1	1	1	0	0	0	1	0	1	2	0	0	0	1	1	0	0	1	0	0	0	11	0	1217.64	M0QZR9;Q15717;Q15717-2;M0R055	M0QZR9	105	115	ELAVL1	ELAV-like protein 1	yes	no	2	0.011927	69.815	By matching	By matching		By MS/MS	By MS/MS
DAPVSYPDSQLMQAAQVK				D	A	V	K		3	0	0	2	0	3	0	0	0	0	1	1	1	0	2	2	0	0	1	2	0	0	18	0	1946.94		REV__P18206-3					yes	no	2	0.014742	58.274		By MS/MS
DAQDVQASQAEADQQQTR	LLEAGQARDAQDVQAS	EADQQQTRLKELESQV	R	D	A	T	R	L	4	1	0	3	0	6	1	0	0	0	0	0	0	0	0	1	1	0	0	1	0	0	18	0	1987.88	A0A087WVV2;A0A0A0MRV0;Q9P2E9-3;Q9P2E9-2;Q9P2E9;F8W7S5	A0A087WVV2	495	512	RRBP1	Ribosome-binding protein 1	yes	no	2	5.9634e-123	260.08
DAQELYAAGENR	VDMSLAQRDAQELYAA	LYAAGENRLGTDESKF	R	D	A	N	R	L	3	1	1	1	0	1	2	1	0	0	1	0	0	0	0	0	0	0	1	0	0	0	12	0	1335.61	P50995-2;P50995	P50995-2	327	338	ANXA11	Annexin A11	yes	no	2	2.9597e-09	124.39	By matching	By matching	By MS/MS	By MS/MS	By matching
DASLMVTNDGATILK	KILLSSGRDASLMVTN	NDGATILKNIGVDNPA	R	D	A	L	K	N	2	0	1	2	0	0	0	1	0	1	2	1	1	0	0	1	2	0	0	1	0	0	15	0	1547.79	P78371;F5GWF6;P78371-2;F8VQ14	P78371	58	72	CCT2	T-complex protein 1 subunit beta	yes	no	2	6.1455e-15	143.42		By matching	By matching	By MS/MS	By MS/MS
DATGAEEEAPWAATER	QGVAELLRDATGAEEE	APWAATERRMPGQCSV	R	D	A	E	R	R	5	1	0	1	0	0	4	1	0	0	0	0	0	0	1	0	2	1	0	0	0	0	16	0	1702.74	Q8IVS2;Q8IVS2-2	Q8IVS2	41	56	MCAT	Malonyl-CoA-acyl carrier protein transacylase, mitochondrial	yes	no	2	0.00028143	98.942
DATNVGDEGGFAPNILENK	VIKEKYGKDATNVGDE	APNILENKEGLELLKT	K	D	A	N	K	E	2	0	3	2	0	0	2	3	0	1	1	1	0	1	1	0	1	0	0	1	0	0	19	0	1959.92	P06733;P06733-2	P06733	203	221	ENO1	Alpha-enolase	yes	no	2;3	2.9515e-201	316.54		By MS/MS	By matching	By matching	By MS/MS
DATNVGDEGGFAPNILENKEGLELLK	VIKEKYGKDATNVGDE	KEGLELLKTAIGKAGY	K	D	A	L	K	T	2	0	3	2	0	0	4	4	0	1	4	2	0	1	1	0	1	0	0	1	0	0	26	1	2742.37	P06733;P06733-2	P06733	203	228	ENO1	Alpha-enolase	yes	no	3	8.1451e-06	91.883	By MS/MS	By MS/MS	By MS/MS	By MS/MS	By MS/MS
DAVCSSSPSVVVSAR	CPTAVLEKDAVCSSSP	PSVVVSARTLNNRYTG	K	D	A	A	R	T	2	1	0	1	1	0	0	0	0	0	0	0	0	0	1	5	0	0	0	4	0	0	15	0	1519.73	P32926	P32926	500	514	DSG3	Desmoglein-3	yes	yes	2	6.7774e-10	132.56			By matching	By matching	By MS/MS
DAVEDLESVGK	GGLGKLGKDAVEDLES	EDLESVGKGAVHDVKD	K	D	A	G	K	G	1	0	0	2	0	0	2	1	0	0	1	1	0	0	0	1	0	0	0	2	0	0	11	0	1160.56	P81605;P81605-2	P81605	86	96	DCD	Dermcidin;Survival-promoting peptide;DCD-1	yes	no	2	3.593e-06	121.83	By MS/MS	By matching	By matching	By matching	By matching
DAVITVPVFFNQAER	DFAEQPIKDAVITVPV	VFFNQAERRAVLQAAR	K	D	A	E	R	R	2	1	1	1	0	1	1	0	0	1	0	0	0	2	1	0	1	0	0	3	0	0	15	0	1704.88	A0A087X054;Q9Y4L1;E9PJ21;A0A087WWI4;K7EQK2;Q9Y4L1-2;J3KTF1;J3QL06	A0A087X054	171	185	HYOU1	Hypoxia up-regulated protein 1	yes	no	2	0.018252	67.879			By matching	By matching	By MS/MS
DAVLLLFANK	MLLVDELRDAVLLLFA	VLLLFANKQDLPNAMA	R	D	A	N	K	Q	2	0	1	1	0	0	0	0	0	0	3	1	0	1	0	0	0	0	0	1	0	0	10	0	1102.64	P18085;C9JPM4;C9JAK5;U3KQF2	P18085	118	127	ARF4	ADP-ribosylation factor 4	yes	no	2	2.2101e-42	186.3	By MS/MS	By MS/MS	By MS/MS	By MS/MS	By MS/MS
DAVLLVFANK	MLAEDELRDAVLLVFA	VLLVFANKQDLPNAMN	R	D	A	N	K	Q	2	0	1	1	0	0	0	0	0	0	2	1	0	1	0	0	0	0	0	2	0	0	10	0	1088.62	P84077;P61204;F5H423;P61204-2;P84085;C9J1Z8	P84077	118	127	ARF1;ARF3;ARF5	ADP-ribosylation factor 1;ADP-ribosylation factor 3;ADP-ribosylation factor 5	no	no	2	1.2453e-10	143.73	By MS/MS	By MS/MS		By MS/MS	By MS/MS
DAVTYTEHAK	VFLENVIRDAVTYTEH	VTYTEHAKRKTVTAMD	R	D	A	A	K	R	2	0	0	1	0	0	1	0	1	0	0	1	0	0	0	0	2	0	1	1	0	0	10	0	1133.54	P62805	P62805	69	78	HIST1H4A	Histone H4	yes	yes	2;3	1.9115e-42	172.23	By matching	By matching	By matching	By MS/MS	By MS/MS
DAVVYPILVEFTR	KVKPFVVRDAVVYPIL	PILVEFTREVEEEPGI	R	D	A	T	R	E	1	1	0	1	0	0	1	0	0	1	1	0	0	1	1	0	1	0	1	3	0	0	13	0	1520.82	A0A087X054;Q9Y4L1;E9PJ21;A0A087WWI4;K7EQK2;Q9Y4L1-2	A0A087X054	439	451	HYOU1	Hypoxia up-regulated protein 1	yes	no	2	0.00034936	97.163		By matching	By matching	By MS/MS	By MS/MS
DAYTTLLNQLER	WKNKQNIKDAYTTLLN	TLLNQLERFKLSALAP	K	D	A	E	R	F	1	1	1	1	0	1	1	0	0	0	3	0	0	0	0	0	2	0	1	0	0	0	12	0	1435.73	Q8IY21	Q8IY21	209	220	DDX60	Probable ATP-dependent RNA helicase DDX60	yes	yes	2	2.6755e-06	119.03				By MS/MS	By matching
DCEDPNPLIR	MAVNSFVKDCEDPNPL	EDPNPLIRALAVRTMG	K	D	C	I	R	A	0	1	1	2	1	0	1	0	0	1	1	0	0	0	2	0	0	0	0	0	0	0	10	0	1227.56	P63010-3;P63010;P63010-2;A0A087WU93;A0A087WZQ6;K7EN71;K7ERB2;Q10567-4;Q10567-3;Q10567-2;Q10567;C9J1E7	P63010-3	37	46	AP2B1;AP1B1	AP-2 complex subunit beta;AP-1 complex subunit beta-1	no	no	2	0.017611	78.556	By MS/MS		By matching
DCVGDVTENQICNK	PTPQFGGKDCVGDVTE	TENQICNKQDCPIDGC	K	D	C	N	K	Q	0	0	2	2	2	1	1	1	0	1	0	1	0	0	0	0	1	0	0	2	0	0	14	0	1650.7	P07996;P07996-2	P07996	530	543	THBS1	Thrombospondin-1	yes	no	2	4.9927e-100	232.17				By MS/MS	By MS/MS
DDANNDPQWSEEQLIAAK	PKVELFFKDDANNDPQ	EEQLIAAKFCFAGLLI	K	D	D	A	K	F	3	0	2	3	0	2	2	0	0	1	1	1	0	0	1	1	0	1	0	0	0	0	18	0	2042.92	P22234;P22234-2;E9PBS1;D6RF62	P22234	132	149	PAICS	Multifunctional protein ADE2;Phosphoribosylaminoimidazole-succinocarboxamide synthase;Phosphoribosylaminoimidazole carboxylase	yes	no	2	4.5841e-11	142.19
DDDIAALVVDNGSGMCK	________________	DNGSGMCKAGFAGDDA	M	D	D	C	K	A	2	0	1	4	1	0	0	2	0	1	1	1	1	0	0	1	0	0	0	2	0	0	17	0	1778.78	P60709;E7EVS6;G5E9R0;C9JZR7;C9JTX5	P60709	2	18	ACTB	Actin, cytoplasmic 1;Actin, cytoplasmic 1, N-terminally processed	yes	no	2	9.3403e-86	216.34	By MS/MS	By MS/MS	By MS/MS	By MS/MS	By MS/MS
DDETMYVESK	NRAVIHYRDDETMYVE	ETMYVESKKDRVTVVF	R	D	D	S	K	K	0	0	0	2	0	0	2	0	0	0	0	1	1	0	0	1	1	0	1	1	0	0	10	0	1215.5	O15144	O15144	148	157	ARPC2	Actin-related protein 2/3 complex subunit 2	yes	yes	2	2.1805e-10	138.08					By MS/MS
DDGISFSNQTGPAWAGSER	LEDEDNKKDDGISFSN	PAWAGSERDYTYEELL	K	D	D	E	R	D	2	1	1	2	0	1	1	3	0	1	0	0	0	1	1	3	1	1	0	0	0	0	19	0	1993.88	P20042	P20042	154	172	EIF2S2	Eukaryotic translation initiation factor 2 subunit 2	yes	yes	2	9.6679e-09	110.57
DDGLFSGDPNWFPK	LGGLAVARDDGLFSGD	GDPNWFPKKSKENPRN	R	D	D	P	K	K	0	0	1	3	0	0	0	2	0	0	1	1	0	2	2	1	0	1	0	0	0	0	14	0	1593.71	P37802;P37802-2;X6RJP6	P37802	140	153	TAGLN2	Transgelin-2	yes	no	2	5.6343e-30	203.02	By MS/MS	By MS/MS	By MS/MS	By MS/MS	By MS/MS
DDGSWEVIEGYR	SLSFPIRRDDGSWEVI	WEVIEGYRAQHSQHRT	R	D	D	Y	R	A	0	1	0	2	0	0	2	2	0	1	0	0	0	0	0	1	0	1	1	1	0	0	12	0	1424.62	P00367;P49448	P00367	125	136	GLUD1;GLUD2	Glutamate dehydrogenase 1, mitochondrial;Glutamate dehydrogenase 2, mitochondrial	yes	no	2	3.6195e-06	117.14				By matching
DDGVFVQEVTQNSPAAR	HGLTIAQRDDGVFVQE	TQNSPAARTGVVKEGD	R	D	D	A	R	T	2	1	1	2	0	2	1	1	0	0	0	0	0	1	1	1	1	0	0	3	0	0	17	0	1831.87	Q09666;E9PQE3;E9PJZ0;E9PKR9;E9PJC6;E9PLK4;Q09666-2	Q09666	29	45	AHNAK	Neuroblast differentiation-associated protein AHNAK	yes	no	2	1.5787e-31	206.45	By matching	By MS/MS	By MS/MS	By MS/MS
DDGVSIPGEYTSFLAPISSSK	DGAQHFLKDDGVSIPG	LAPISSSKLYNEVRAC	K	D	D	S	K	L	1	0	0	2	0	0	1	2	0	2	1	1	0	1	2	5	1	0	1	1	0	0	21	0	2169.05	O14744-5;O14744;O14744-3;O14744-2;O14744-4;H0YJD3	O14744-5	415	435	PRMT5	Protein arginine N-methyltransferase 5;Protein arginine N-methyltransferase 5, N-terminally processed	yes	no	2	0.00056076	80.706					By MS/MS
DDILNGSHPVSFDK	NLLYVQARDDILNGSH	SHPVSFDKACEFAGFQ	R	D	D	D	K	A	0	0	1	3	0	0	0	1	1	1	1	1	0	1	1	2	0	0	0	1	0	0	14	0	1542.73	Q9Y490	Q9Y490	221	234	TLN1	Talin-1	yes	yes	2	0.015878	65.395	By matching	By matching	By MS/MS	By matching
DDKESVPISDTIIPAVPPPTDLR	NVSVYTVKDDKESVPI	VPPPTDLRFTNIGPDT	K	D	D	L	R	F	1	1	0	4	0	0	1	0	0	3	1	1	0	0	5	2	2	0	0	2	0	0	23	1	2474.29	P02751-5;P02751-17;P02751-3;P02751;P02751-6;P02751-10;P02751-9;P02751-14;P02751-8;P02751-4	P02751-5	1252	1274	FN1	Fibronectin;Anastellin;Ugl-Y1;Ugl-Y2;Ugl-Y3	yes	no	2;3	1.7749e-09	132.51	By matching	By matching	By matching	By MS/MS	By MS/MS
DDKHGSYEDAVHSGALND	IKLHPESKDDKHGSYE	VHSGALND________	K	D	D	N	D	-	2	0	1	4	0	0	1	2	2	0	1	1	0	0	0	2	0	0	1	1	0	0	18	1	1928.81	P17987;F5H282;E7EQR6	P17987	539	556	TCP1	T-complex protein 1 subunit alpha	yes	no	2	0.001949	85.976					By MS/MS
DDMIFEDCGDVPSEPK	KYKDSAQRDDMIFEDC	GDVPSEPKERGDFNHE	R	D	D	P	K	E	0	0	0	4	1	0	2	1	0	1	0	1	1	1	2	1	0	0	0	1	0	0	16	0	1852.75	P05026-2;P05026;V9GYR2	P05026-2	119	134	ATP1B1	Sodium/potassium-transporting ATPase subunit beta-1	yes	no	2	0.0059036	77.124		By MS/MS			By MS/MS
DDPLTNLNTAFDVAEK	IDYGKLRKDDPLTNLN	TAFDVAEKYLDIPKML	K	D	D	E	K	Y	2	0	2	3	0	0	1	0	0	0	2	1	0	1	1	0	2	0	0	1	0	0	16	0	1761.84	P12814;P12814-3;P12814-2;P12814-4;H9KV75;G3V2W4;G3V2N5	P12814	199	214	ACTN1	Alpha-actinin-1	yes	no	2	0.00064644	108.23				By MS/MS	By matching
DDPVTNLNNAFEVAEK	IEYDKLRKDDPVTNLN	NAFEVAEKYLDIPKML	K	D	D	E	K	Y	2	0	3	2	0	0	2	0	0	0	1	1	0	1	1	0	1	0	0	2	0	0	16	0	1774.84	O43707;K7EJH8	O43707	218	233	ACTN4	Alpha-actinin-4	yes	no	2	0.0084625	70.272
DDSIEGIYDTLK	SCFLLSMKDDSIEGIY	EGIYDTLKQCALISKS	K	D	D	L	K	Q	0	0	0	3	0	0	1	1	0	2	1	1	0	0	0	1	1	0	1	0	0	0	12	0	1367.65	P23921;E9PL69;E9PP77;H0YCY7	P23921	225	236	RRM1	Ribonucleoside-diphosphate reductase large subunit;Ribonucleoside-diphosphate reductase	yes	no	2	0.014389	74.533					By matching
DDVAQTDLLQIDPNFGSK	GPIHKNQKDDVAQTDL	IDPNFGSKEDFDSLLQ	K	D	D	S	K	E	1	0	1	4	0	2	0	1	0	1	2	1	0	1	1	1	1	0	0	1	0	0	18	0	1974.95	F5GZS6;P08195;J3KPF3;P08195-3;P08195-4;P08195-2;F5H0E2	F5GZS6	239	256	SLC3A2	4F2 cell-surface antigen heavy chain	no	no	2;3	0	337.85	By MS/MS	By MS/MS	By MS/MS	By MS/MS	By MS/MS
DDVAQTDLLQIDPNFGSKEDFDSLLQSAK	GPIHKNQKDDVAQTDL	DSLLQSAKKKSIRVIL	K	D	D	A	K	K	2	0	1	6	0	3	1	1	0	1	4	2	0	2	1	3	1	0	0	1	0	0	29	1	3208.54	F5GZS6;P08195;J3KPF3;P08195-3;P08195-4;P08195-2	F5GZS6	239	267	SLC3A2	4F2 cell-surface antigen heavy chain	no	no	3;4	1.3966e-40	152.17	By matching	By MS/MS	By MS/MS	By MS/MS	By MS/MS
DDVSSFVDPALALQDAQDLYAAGEK	VCLLQGSRDDVSSFVD	DLYAAGEKIRGTDEMK	R	D	D	E	K	I	5	0	0	5	0	2	1	1	0	0	3	1	0	1	1	2	0	0	1	2	0	0	25	0	2637.24	Q5VT79;A0A075B752;A0A087WUP0;B4DTF2;A0A0B4J2F9;Q5VT79-2	Q5VT79	168	192	ANXA8L2;ANXA8L1	Annexin A8-like protein 2;Annexin	yes	no	2;3	5.9396e-05	92.427				By MS/MS	By MS/MS
DDVSSFVDPGLALQDAQDLYAAGEK	VCLLQGSRDDVSSFVD	DLYAAGEKIRGTDEMK	R	D	D	E	K	I	4	0	0	5	0	2	1	2	0	0	3	1	0	1	1	2	0	0	1	2	0	0	25	0	2623.23	P13928;A0A087WTN9;P13928-3;A0A075B765	P13928	168	192	ANXA8	Annexin A8;Annexin	yes	no	2;3	2.6033e-13	121.25		By matching		By MS/MS	By MS/MS
DDYELIDVLVNNAK	LLRHLYAKDDYELIDV	DVLVNNAKTHGDTRAL	K	D	D	A	K	T	1	0	2	3	0	0	1	0	0	1	2	1	0	0	0	0	0	0	1	2	0	0	14	0	1619.8	Q6PGP7	Q6PGP7	1534	1547	TTC37	Tetratricopeptide repeat protein 37	yes	yes	2	0.013078	68.551
DEAGHFLWPGFGENAR	FHVNWFRRDEAGHFLW	PGFGENARVLDWICRR	R	D	E	A	R	V	2	1	1	1	0	0	2	3	1	0	1	0	0	2	1	0	0	1	0	0	0	0	16	0	1801.82	Q16822;B4DW73;H0YML5	Q16822	538	553	PCK2	Phosphoenolpyruvate carboxykinase [GTP], mitochondrial	yes	no	3	0.016195	60.968				By matching	By matching
DEAVGALHLIQAAK	VEGMSVPKDEAVGALH	LHLIQAAKLGNAKAQS	K	D	E	A	K	L	4	0	0	1	0	1	1	1	1	1	2	1	0	0	0	0	0	0	0	1	0	0	14	0	1434.78	Q9Y223-3;Q9Y223;Q9Y223-2;Q9Y223-5;Q9Y223-4	Q9Y223-3	614	627	GNE	Bifunctional UDP-N-acetylglucosamine 2-epimerase/N-acetylmannosamine kinase;UDP-N-acetylglucosamine 2-epimerase (hydrolyzing);N-acetylmannosamine kinase	yes	no	2	5.1648e-07	123.01	By matching	By matching	By MS/MS	By matching	By matching
DEEVHAGLGELLR	VLSAEQLRDEEVHAGL	AGLGELLRSLSNSTAR	R	D	E	L	R	S	1	1	0	1	0	0	3	2	1	0	3	0	0	0	0	0	0	0	0	1	0	0	13	0	1436.73	P50454;E9PR70;E9PPV6;E9PK86;E9PMI5;E9PNX1;E9PJH8;E9PIG2;E9PRS3;E9PQ34	P50454	104	116	SERPINH1	Serpin H1	yes	no	3	0.013822	57.52				By MS/MS	By matching
DEFEFLEK	IEQSLTKRDEFEFLEK	DEFEFLEKASKLRGIS	R	D	E	E	K	A	0	0	0	1	0	0	3	0	0	0	1	1	0	2	0	0	0	0	0	0	0	0	8	0	1055.48	Q14258	Q14258	303	310	TRIM25	E3 ubiquitin/ISG15 ligase TRIM25	yes	yes	2	0.034603	68.383	By matching	By matching		By MS/MS
DEFEGLFK	EHTLQWARDEFEGLFK	DEFEGLFKQPAENVNQ	R	D	E	F	K	Q	0	0	0	1	0	0	2	1	0	0	1	1	0	2	0	0	0	0	0	0	0	0	8	0	983.46	P22314-2;P22314;Q5JRR6	P22314-2	610	617	UBA1	Ubiquitin-like modifier-activating enzyme 1	yes	no	1;2	9.8269e-09	147.69	By MS/MS	By matching	By MS/MS	By MS/MS	By MS/MS
DEFTNTCPSDKEVEIAYSDVAK	YLTNAYSRDEFTNTCP	IAYSDVAKRLTK____	R	D	E	A	K	R	2	0	1	3	1	0	3	0	0	1	0	2	0	1	1	2	2	0	1	2	0	0	22	1	2517.12	Q9Y696	Q9Y696	228	249	CLIC4	Chloride intracellular channel protein 4	yes	yes	3	0.044252	40.381	By MS/MS
DEGNYLDDALVR	VSLSAGGRDEGNYLDD	YLDDALVRQDAQDLYE	R	D	E	V	R	Q	1	1	1	3	0	0	1	1	0	0	2	0	0	0	0	0	0	0	1	1	0	0	12	0	1378.64	Q6P452;P09525;P09525-2	Q6P452	141	152	ANXA4	Annexin;Annexin A4	yes	no	2	1.1802e-10	152.64	By matching	By MS/MS	By matching	By MS/MS	By matching
DEIIWLLR	FMALSFARDEIIWLLR	DEIIWLLRHADNMPKK	R	D	E	L	R	H	0	1	0	1	0	0	1	0	0	2	2	0	0	0	0	0	0	1	0	0	0	0	8	0	1056.6	Q9Y2A7;Q9Y2A7-2	Q9Y2A7	380	387	NCKAP1	Nck-associated protein 1	yes	no	2	0.05247	68.787
DEILPTTPISEQK	HVSIVEPKDEILPTTP	TTPISEQKGGKPEPPA	K	D	E	Q	K	G	0	0	0	1	0	1	2	0	0	2	1	1	0	0	2	1	2	0	0	0	0	0	13	0	1469.76	P23396;P23396-2;E9PPU1;E9PL09;H0YEU2;E9PSF4	P23396	215	227	RPS3	40S ribosomal protein S3	yes	no	2	2.2213e-06	122.69	By MS/MS	By MS/MS	By MS/MS	By MS/MS	By MS/MS
DELHIVEAEAMNYEGSPIK	VSLGAGAKDELHIVEA	NYEGSPIKVTLATLKM	K	D	E	I	K	V	2	0	1	1	0	0	4	1	1	2	1	1	1	0	1	1	0	0	1	1	0	0	19	0	2144.01	P06748-2;P06748;P06748-3	P06748-2	55	73	NPM1	Nucleophosmin	yes	no	3	0.00052212	86.573				By MS/MS
DELLQVLR	DKDEKISRDELLQVLR	DELLQVLRMMVGVNIS	R	D	E	L	R	M	0	1	0	1	0	1	1	0	0	0	3	0	0	0	0	0	0	0	0	1	0	0	8	0	984.56	Q99653	Q99653	133	140	CHP1	Calcineurin B homologous protein 1	yes	yes	2	0.0015444	106.36				By MS/MS	By MS/MS
DELNADHPFIYIIR	GARILQHKDELNADHP	HPFIYIIRHNKTRNII	K	D	E	I	R	H	1	1	1	2	0	0	1	0	1	3	1	0	0	1	1	0	0	0	1	0	0	0	14	0	1714.87	P36952	P36952	346	359	SERPINB5	Serpin B5	yes	yes	2	0.013674	67.879					By matching
DELTLEGIK	PIRILVKRDELTLEGI	ELTLEGIKQFFVAVER	R	D	E	I	K	Q	0	0	0	1	0	0	2	1	0	1	2	1	0	0	0	0	1	0	0	0	0	0	9	0	1016.54	P38919	P38919	244	252	EIF4A3	Eukaryotic initiation factor 4A-III;Eukaryotic initiation factor 4A-III, N-terminally processed	yes	yes	1;2	0.0011775	106.42	By MS/MS		By matching	By MS/MS	By MS/MS
DENLALYVENQFR	PREAGSQKDENLALYV	LYVENQFREFKLSKVW	K	D	E	F	R	E	1	1	2	1	0	1	2	0	0	0	2	0	0	1	0	0	0	0	1	1	0	0	13	0	1609.77	P02786;G3V0E5	P02786	162	174	TFRC	Transferrin receptor protein 1;Transferrin receptor protein 1, serum form	yes	no	2	0.0023655	103.43
DENSVELTMAEGPYK	ARLSVSGRDENSVELT	TMAEGPYKIILTARPF	R	D	E	Y	K	I	1	0	1	1	0	0	3	1	0	0	1	1	1	0	1	1	1	0	1	1	0	0	15	0	1681.75	Q14697-2;E9PKU7;E9PNH1;F5H6X6;Q14697	Q14697-2	134	148	GANAB	Neutral alpha-glucosidase AB	no	no	2	1.987e-40	177.36				By MS/MS	By MS/MS
DEPDWESLIFLAR	YVCGISSKDEPDWESL	ESLIFLARLIPRMCHN	K	D	E	A	R	L	1	1	0	2	0	0	2	0	0	1	2	0	0	1	1	1	0	1	0	0	0	0	13	0	1589.77	P49915;P49915-2	P49915	536	548	GMPS	GMP synthase [glutamine-hydrolyzing]	yes	no	2	2.0224e-14	137.89	By matching			By matching	By MS/MS
DEQLESLFQR	AEVLEYTKDEQLESLF	QLESLFQRTAWVFDDK	K	D	E	Q	R	T	0	1	0	1	0	2	2	0	0	0	2	0	0	1	0	1	0	0	0	0	0	0	10	0	1263.61	P05198;H0YJS4;G3V4T5	P05198	124	133	EIF2S1	Eukaryotic translation initiation factor 2 subunit 1	yes	no	2	0.00095715	100.88	By matching		By matching	By MS/MS	By matching
DEQLLTNVLETLR	VQPRRKQRDEQLLTNV	TNVLETLRGDGNVLIA	R	D	E	L	R	G	0	1	1	1	0	1	2	0	0	0	4	0	0	0	0	0	2	0	0	1	0	0	13	0	1542.83	Q9P2I0	Q9P2I0	216	228	CPSF2	Cleavage and polyadenylation specificity factor subunit 2	yes	yes	2	1.1796e-29	165.35					By MS/MS
DEQQISAAVEK	LPCIVDVRDEQQISAA	QISAAVEKAIKKFGAY	R	D	E	E	K	A	2	0	0	1	0	2	2	0	0	1	0	1	0	0	0	1	0	0	0	1	0	0	11	0	1216.59	Q6YN16-2;Q6YN16	Q6YN16-2	77	87	HSDL2	Hydroxysteroid dehydrogenase-like protein 2	yes	no	2	0.020237	62.166	By matching				By MS/MS
DESSPYAAMLAAQDVAQR	GMKVKADRDESSPYAA	AAQDVAQRCKELGITA	R	D	E	Q	R	C	5	1	0	2	0	2	1	0	0	0	1	0	1	0	1	2	0	0	1	1	0	0	18	0	1921.88	P62263;H0YB22;E5RH77	P62263	67	84	RPS14	40S ribosomal protein S14	yes	no	2	8.4492e-11	129.17				By MS/MS	By matching
DESTNVDMSLAQR	ISLSQGNRDESTNVDM	VDMSLAQRDAQELYAA	R	D	E	Q	R	D	1	1	1	2	0	1	1	0	0	0	1	0	1	0	0	2	1	0	0	1	0	0	13	0	1464.65	P50995-2;P50995	P50995-2	314	326	ANXA11	Annexin A11	yes	no	2	3.0008e-81	220.29		By MS/MS	By MS/MS	By MS/MS	By MS/MS
DETEFYLGK	KIEGVYARDETEFYLG	ETEFYLGKRCAYVYKA	R	D	E	G	K	R	0	0	0	1	0	0	2	1	0	0	1	1	0	1	0	0	1	0	1	0	0	0	9	0	1100.5	F8WBS5;F8WB72;C9K025;P18077	F8WBS5	37	45	RPL35A	60S ribosomal protein L35a	yes	no	2	0.0034874	87.696
DETNYGIPQR	IIMWKLTRDETNYGIP	TNYGIPQRALRGHSHF	R	D	E	Q	R	A	0	1	1	1	0	1	1	1	0	1	0	0	0	0	1	0	1	0	1	0	0	0	10	0	1191.55	P63244;D6RAC2;D6REE5;D6RHH4;D6R9Z1;D6R9L0;D6RFX4;D6RAU2;E9PD14;D6RBD0;D6RFZ9;D6RGK8;D6R909	P63244	48	57	GNB2L1	Guanine nucleotide-binding protein subunit beta-2-like 1;Guanine nucleotide-binding protein subunit beta-2-like 1, N-terminally processed	yes	no	1;2	0.00030868	129.42	By MS/MS	By matching	By matching	By MS/MS	By MS/MS
DEWLRPEDLPIK	QPIAALHRDEWLRPED	RPEDLPIKYAGLSTCF	R	D	E	I	K	Y	0	1	0	2	0	0	2	0	0	1	2	1	0	0	2	0	0	1	0	0	0	0	12	1	1509.78	Q5T5C7;P49591	Q5T5C7	282	293	SARS	Serine--tRNA ligase, cytoplasmic	yes	no	3	0.050656	52.391	By matching		By matching		By matching
DFAAEVVHPGDLK	TAYVDLEKDFAAEVVH	VVHPGDLKNSVEVALN	K	D	F	L	K	N	2	0	0	2	0	0	1	1	1	0	1	1	0	1	1	0	0	0	0	2	0	0	13	0	1396.7	P54577;A0A0C4DGZ5	P54577	298	310	YARS	Tyrosine--tRNA ligase, cytoplasmic;Tyrosine--tRNA ligase, cytoplasmic, N-terminally processed;Tyrosine--tRNA ligase	yes	no	2	0.0050713	99.973		By MS/MS	By MS/MS	By MS/MS	By MS/MS
DFASEVSNVLNK	FHLEVCSRDFASEVSN	EVSNVLNKGHPKVCEK	R	D	F	N	K	G	1	0	2	1	0	0	1	0	0	0	1	1	0	1	0	2	0	0	0	2	0	0	12	0	1321.65	Q92783-2;Q92783	Q92783-2	88	99	STAM	Signal transducing adapter molecule 1	yes	no	2	0.012385	68.132	By matching	By matching	By matching	By matching
DFDFVPPVVR	LLALLQLKDFDFVPPV	DFVPPVVRWLNEQRYY	K	D	F	V	R	W	0	1	0	2	0	0	0	0	0	0	0	0	0	2	2	0	0	0	0	3	0	0	10	0	1189.61	P01024	P01024	1245	1254	C3	Complement C3;Complement C3 beta chain;C3-beta-c;Complement C3 alpha chain;C3a anaphylatoxin;Acylation stimulating protein;Complement C3b alpha chain;Complement C3c alpha chain fragment 1;Complement C3dg fragment;Complement C3g fragment;Complement C3d fragment;Complement C3f fragment;Complement C3c alpha chain fragment 2	yes	yes	2	0.011307	72.23		By matching	By matching	By MS/MS
DFDPVHGDVIK	GSFSLSVRDFDPVHGD	PVHGDVIKHYKIRSLD	R	D	F	I	K	H	0	0	0	3	0	0	0	1	1	1	0	1	0	1	1	0	0	0	0	2	0	0	11	0	1240.61	P07948-2;P07948	P07948-2	150	160	LYN	Tyrosine-protein kinase Lyn	yes	no	2	0.0028245	87.149		By MS/MS
DFEQPLAISR	GFRLVGGKDFEQPLAI	EQPLAISRVTPGSKAA	K	D	F	S	R	V	1	1	0	1	0	1	1	0	0	1	1	0	0	1	1	1	0	0	0	0	0	0	10	0	1174.6	O00151	O00151	23	32	PDLIM1	PDZ and LIM domain protein 1	yes	yes	2	0.014439	91.549	By matching	By matching	By matching	By MS/MS	By MS/MS
DFEVGQPFPLR	NTVSKLVRDFEVGQPF	VGQPFPLRTTKVCFLE	R	D	F	L	R	T	0	1	0	1	0	1	1	1	0	0	1	0	0	2	2	0	0	0	0	1	0	0	11	0	1303.66	Q8IY21	Q8IY21	421	431	DDX60	Probable ATP-dependent RNA helicase DDX60	yes	yes	2	0.00012755	110.14		By matching		By MS/MS	By MS/MS
DFFLANASR	QPAVHLKRDFFLANAS	FFLANASRARSEQFIN	R	D	F	S	R	A	2	1	1	1	0	0	0	0	0	0	1	0	0	2	0	1	0	0	0	0	0	0	9	0	1039.51	P07384	P07384	463	471	CAPN1	Calpain-1 catalytic subunit	yes	yes	2	0.00085023	109.29		By MS/MS	By matching	By MS/MS	By MS/MS
DFFQSYGNVVELR	EVDKSELKDFFQSYGN	YGNVVELRINSGGKLP	K	D	F	L	R	I	0	1	1	1	0	1	1	1	0	0	1	0	0	2	0	1	0	0	1	2	0	0	13	0	1572.76	Q13283	Q13283	358	370	G3BP1	Ras GTPase-activating protein-binding protein 1	yes	yes	2	0.013182	68.515		By matching	By matching	By matching	By matching
DFGHVQFVGSYK	GIITQGAKDFGHVQFV	VQFVGSYKLAYSNDGE	K	D	F	Y	K	L	0	0	0	1	0	1	0	2	1	0	0	1	0	2	0	1	0	0	1	2	0	0	12	0	1382.66	O43854-2;O43854	O43854-2	388	399	EDIL3	EGF-like repeat and discoidin I-like domain-containing protein 3	yes	no	2;3	9.7666e-05	110.08	By MS/MS	By MS/MS	By matching	By MS/MS	By matching
DFGNALNWAK	RHFYIKKKDFGNALNW	GNALNWAKQAKIIEPD	K	D	F	A	K	Q	2	0	2	1	0	0	0	1	0	0	1	1	0	1	0	0	0	1	0	0	0	0	10	0	1134.55	Q5K651;C9JKF1	Q5K651	1098	1107	SAMD9	Sterile alpha motif domain-containing protein 9	yes	no	2	0.0020091	91.265
DFHYIVFGAPGTYNWK	GVAATFTKDFHYIVFG	APGTYNWKGLLFLTSV	K	D	F	W	K	G	1	0	1	1	0	0	0	2	1	1	0	1	0	2	1	0	1	1	2	1	0	0	16	0	1913.91	P23229-4;P23229-2;P23229-5;P23229-3;P23229-9;P23229-6;P23229;P23229-7;C9JXX7	P23229-4	199	214	ITGA6	Integrin alpha-6;Integrin alpha-6 heavy chain;Integrin alpha-6 light chain;Processed integrin alpha-6	yes	no	3	0.041344	89.26				By MS/MS
DFIDSLGLLHEQNMAK	VKFYQNNKDFIDSLGL	LHEQNMAKMRLLTFMG	K	D	F	A	K	M	1	0	1	2	0	1	1	1	1	1	3	1	1	1	0	1	0	0	0	0	0	0	16	0	1829.9	Q7L2H7;Q7L2H7-2;H0YCQ8	Q7L2H7	261	276	EIF3M	Eukaryotic translation initiation factor 3 subunit M	yes	no	3	0.016149	51.643				By MS/MS
DFILPISDVR	PDKKGVPRDFILPISD	ILPISDVRASIGAGFI	R	D	F	V	R	A	0	1	0	2	0	0	0	0	0	2	1	0	0	1	1	1	0	0	0	1	0	0	10	0	1173.64	A0A087WVM4;B7ZM99;Q6UB35;Q4VXM1;Q4VXM0	A0A087WVM4	861	870	MTHFD1L	Monofunctional C1-tetrahydrofolate synthase, mitochondrial	yes	no	2	0.039043	56.916
DFLIPIGK	FPPEAQSKDFLIPIGK	DFLIPIGKAKIERQGR	K	D	F	G	K	A	0	0	0	1	0	0	0	1	0	2	1	1	0	1	1	0	0	0	0	0	0	0	8	0	901.527	F8WF02;C9J634;P11177-2;P11177;P11177-3	F8WF02	220	227	PDHB	Pyruvate dehydrogenase E1 component subunit beta, mitochondrial	yes	no	2	0.036836	67.032	By matching	By matching	By matching	By matching	By MS/MS
DFLLKPELLR	SIHSSGFRDFLLKPEL	LLKPELLRAIVDCGFE	R	D	F	L	R	A	0	1	0	1	0	0	1	0	0	0	4	1	0	1	1	0	0	0	0	0	0	0	10	1	1242.73	Q13838;Q13838-2;Q5STU3;F6WLT2;O00148;A0A0A0MT12;F6TRA5;O00148-2;F6S4E6;K7EQN7;O00148-3;K7EPJ3;K7EN69;F6QYI9;A0A0G2JJL7;F6R6M7;K7ENP6;A0A0G2JHN7;K7EL56;K7EIL8;F6U6E2;F6S2B7;F6SXL5	Q13838	49	58	DDX39B;DDX39A	Spliceosome RNA helicase DDX39B;ATP-dependent RNA helicase DDX39A	yes	no	3	0.0012377	99.013	By matching	By MS/MS	By matching	By MS/MS	By MS/MS
DFLLNYPFSTSVK	SRFSIFGKDFLLNYPF	YPFSTSVKLSTGCTGT	K	D	F	V	K	L	0	0	1	1	0	0	0	0	0	0	2	1	0	2	1	2	1	0	1	1	0	0	13	0	1529.78	O95084-2;O95084	O95084-2	111	123	PRSS23	Serine protease 23	yes	no	2	2.1119e-14	137.4	By MS/MS	By MS/MS	By MS/MS	By MS/MS	By MS/MS
DFLLQQTMLR	SDADPSTKDFLLQQTM	LLQQTMLRVKDPKKSL	K	D	F	L	R	V	0	1	0	1	0	2	0	0	0	0	3	0	1	1	0	0	1	0	0	0	0	0	10	0	1263.66	Q04760-2;Q04760	Q04760-2	29	38	GLO1	Lactoylglutathione lyase	yes	no	2	0.001279	95.775		By MS/MS		By MS/MS	By MS/MS
DFLQLVEPGGGGSANSLR	PGPKLWYRDFLQLVEP	GGSANSLRMCRPQPAL	R	D	F	L	R	M	1	1	1	1	0	1	1	4	0	0	3	0	0	1	1	2	0	0	0	1	0	0	18	0	1815.91	B4DEK9;A0A0C4DGV8;Q13214-2;Q13214	B4DEK9	348	365	SEMA3B	Semaphorin-3B	yes	no	2	0.00055418	92.575				By matching	By matching
DFLTPPLLSVR	VLNIECLRDFLTPPLL	TPPLLSVRFRYGGAPQ	R	D	F	V	R	F	0	1	0	1	0	0	0	0	0	0	3	0	0	1	2	1	1	0	0	1	0	0	11	0	1256.71	O95782-2;O95782	O95782-2	811	821	AP2A1	AP-2 complex subunit alpha-1	yes	no	2	0.014206	67.563	By matching		By matching	By MS/MS	By MS/MS
DFLVTLNQPQAR	LSEAISIRDFLVTLNQ	TLNQPQARQEEQVRVV	R	D	F	A	R	Q	1	1	1	1	0	2	0	0	0	0	2	0	0	1	1	0	1	0	0	1	0	0	12	0	1400.74	P23469-3;P23469-2;P23469	P23469-3	483	494	PTPRE	Receptor-type tyrosine-protein phosphatase epsilon	yes	no	2	0.0097102	71.221		By MS/MS		By matching	By matching
DFNVGDYIQAVLDR	APNDFNLRDFNVGDYI	YIQAVLDRNLAENISR	R	D	F	D	R	N	1	1	1	3	0	1	0	1	0	1	1	0	0	1	0	0	0	0	1	2	0	0	14	0	1623.79	P06737-2;P06737;E9PK47	P06737-2	223	236	PYGL	Glycogen phosphorylase, liver form;Alpha-1,4 glucan phosphorylase	yes	no	2	0.00032039	101.39				By matching	By MS/MS
DFPLNDLLSATELDK	NDYNPLMKDFPLNDLL	LSATELDKIRQALVAI	K	D	F	D	K	I	1	0	1	3	0	0	1	0	0	0	4	1	0	1	1	1	1	0	0	0	0	0	15	0	1689.85	Q14204	Q14204	338	352	DYNC1H1	Cytoplasmic dynein 1 heavy chain 1	yes	yes	2	1.5723e-52	198.48			By matching	By MS/MS	By MS/MS
DFQEYVEPGEDFPASPQR	QMEQKLIRDFQEYVEP	DFPASPQRRNTASQED	R	D	F	Q	R	R	1	1	0	2	0	2	3	1	0	0	0	0	0	2	3	1	0	0	1	1	0	0	18	0	2109.93	Q9Y6G9;E9PHI6;C9JGM7	Q9Y6G9	193	210	DYNC1LI1	Cytoplasmic dynein 1 light intermediate chain 1	yes	no	2	6.8832e-70	199.33				By MS/MS
DFQYNEEEMKADKEEMNR	RENKFIVRDFQYNEEE	ADKEEMNRLSTDKKKQ	R	D	F	N	R	L	1	1	2	2	0	1	5	0	0	0	0	2	2	1	0	0	0	0	1	0	0	0	18	2	2304.96	E7EV59;P21283	E7EV59	175	192	ATP6V1C1	V-type proton ATPase subunit C 1	yes	no	3	0.0078483	65.477					By MS/MS
DFSALESQLQDTQELLQEENR	SKSSKLTKDFSALESQ	ELLQEENRQKLSLSTK	K	D	F	N	R	Q	1	1	1	2	0	4	4	0	0	0	4	0	0	1	0	2	1	0	0	0	0	0	21	0	2492.17	P35579	P35579	1302	1322	MYH9	Myosin-9	yes	yes	2;3	9.7428e-50	204.17	By matching	By MS/MS	By MS/MS	By MS/MS	By MS/MS
DFSWSPGGNIIAFWVPEDK	SLKISGIKDFSWSPGG	AFWVPEDKDIPARVTL	K	D	F	D	K	D	1	0	1	2	0	0	1	2	0	2	0	1	0	2	2	2	0	2	0	1	0	0	19	0	2164.03	P55884;P55884-2	P55884	469	487	EIF3B	Eukaryotic translation initiation factor 3 subunit B	yes	no	2	0.021131	51.939
DFSYNYFGFK	NSAIIYDRDFSYNYFG	SYNYFGFKTLERSYLL	R	D	F	F	K	T	0	0	1	1	0	0	0	1	0	0	0	1	0	3	0	1	0	0	2	0	0	0	10	0	1286.56	P23921	P23921	140	149	RRM1	Ribonucleoside-diphosphate reductase large subunit	yes	yes	2	2.9292e-16	158.87				By matching	By MS/MS
DFTIYNPNLLTASK	VVLENYYKDFTIYNPN	PNLLTASKFRAAKHMA	K	D	F	S	K	F	1	0	2	1	0	0	0	0	0	1	2	1	0	1	1	1	2	0	1	0	0	0	14	0	1595.82	Q8TAA9-2;Q8TAA9	Q8TAA9-2	284	297	VANGL1	Vang-like protein 1	yes	no	2	0.0069385	76.24			By matching	By MS/MS	By MS/MS
DFTPVCTTELGR	GILFSHPRDFTPVCTT	VCTTELGRAAKLAPEF	R	D	F	G	R	A	0	1	0	1	1	0	1	1	0	0	1	0	0	1	1	0	3	0	0	1	0	0	12	0	1394.65	P30041	P30041	42	53	PRDX6	Peroxiredoxin-6	yes	yes	2	0.00051401	101.3	By MS/MS	By matching	By matching		By matching
DFTVSAMHGDMDQK	LTEKMHARDFTVSAMH	MHGDMDQKERDVIMRE	R	D	F	Q	K	E	1	0	0	3	0	1	0	1	1	0	0	1	2	1	0	1	1	0	0	1	0	0	14	0	1580.66	P60842;J3KT12;P60842-2;J3KSZ0;J3QL52	P60842	296	309	EIF4A1	Eukaryotic initiation factor 4A-I	yes	no	2;3	8.9866e-07	120.03	By MS/MS	By MS/MS	By MS/MS	By matching	By MS/MS
DFTVSAMHGDMDQKER	LTEKMHARDFTVSAMH	GDMDQKERDVIMREFR	R	D	F	E	R	D	1	1	0	3	0	1	1	1	1	0	0	1	2	1	0	1	1	0	0	1	0	0	16	1	1865.8	P60842;J3KT12;P60842-2;J3KSZ0;J3QL52	P60842	296	311	EIF4A1	Eukaryotic initiation factor 4A-I	yes	no	3	0.0018186	78.285		By MS/MS	By matching	By MS/MS	By MS/MS
DFVAEPMGEKPVGSLAGIGEVLGK	MTTSQKHRDFVAEPMG	GIGEVLGKKLEERGFD	R	D	F	G	K	K	2	0	0	1	0	0	3	5	0	1	2	2	1	1	2	1	0	0	0	3	0	0	24	1	2399.24	O75531	O75531	9	32	BANF1	Barrier-to-autointegration factor;Barrier-to-autointegration factor, N-terminally processed	yes	yes	3	1.4303e-06	99.407				By matching	By matching
DFVSEAYLLTLGK	LCHAERRKDFVSEAYL	AYLLTLGKFINMFAVL	K	D	F	G	K	F	1	0	0	1	0	0	1	1	0	0	3	1	0	1	0	1	1	0	1	1	0	0	13	0	1454.77	E7EVJ5;Q96F07-2;Q96F07;A0A087WVE1;A0A087WTQ3;A0A087WWZ1	E7EVJ5	125	137	CYFIP2	Cytoplasmic FMR1-interacting protein 2	yes	no	2	0.0011876	96.171		By matching		By matching	By MS/MS
DFYVAFQDLPTR	RKEIPLAKDFYVAFQD	AFQDLPTRHKIRELTS	K	D	F	T	R	H	1	1	0	2	0	1	0	0	0	0	1	0	0	2	1	0	1	0	1	1	0	0	12	0	1470.71	Q14566	Q14566	109	120	MCM6	DNA replication licensing factor MCM6	yes	yes	2	0.034128	56.551	By matching			By MS/MS	By matching
DGAFAEFLR	SYQELLARDGAFAEFL	GAFAEFLRTYASTEQE	R	D	G	L	R	T	2	1	0	1	0	0	1	1	0	0	1	0	0	2	0	0	0	0	0	0	0	0	9	0	1024.5	A0A0A0MS99;I3L4X2;P33527-8;P33527-6;P33527-7;P33527-5;P33527-4;P33527-2;P33527-3;P33527;P33527-9	A0A0A0MS99	533	541	ABCC1	Multidrug resistance-associated protein 1	yes	no	2	0.0010325	107.69	By matching	By matching	By matching	By matching	By matching
DGAPSPMMPNEAR	SKPTHWERDGAPSPMM	PMMPNEARLRNLTYSA	R	D	G	A	R	L	2	1	1	1	0	0	1	1	0	0	0	0	2	0	3	1	0	0	0	0	0	0	13	0	1371.59	C9J4M6;C9J2Y9;P30876	C9J4M6	27	39	POLR2B	DNA-directed RNA polymerase;DNA-directed RNA polymerase II subunit RPB2	yes	no	2	0.0074803	68.132		By matching	By matching	By MS/MS	By matching
DGARPDVTESESGSPEYR	NGPGYVLKDGARPDVT	ESGSPEYRQQSAVPLD	K	D	G	Y	R	Q	1	2	0	2	0	0	3	2	0	0	0	0	0	0	2	3	1	0	1	1	0	0	18	1	1950.86	P05187;A0A087X0P5;P10696	P05187	425	442	ALPP;ALPPL2	Alkaline phosphatase, placental type;Alkaline phosphatase;Alkaline phosphatase, placental-like	no	no	2;3	1.962e-31	198.81				By MS/MS	By MS/MS
DGAWGAFR	DLVMNVYRDGAWGAFR	DGAWGAFRHFLLEEDK	R	D	G	F	R	H	2	1	0	1	0	0	0	2	0	0	0	0	0	1	0	0	0	1	0	0	0	0	8	0	878.404	P49327;A0A0U1RQF0	P49327	1508	1515	FASN	Fatty acid synthase;[Acyl-carrier-protein] S-acetyltransferase;[Acyl-carrier-protein] S-malonyltransferase;3-oxoacyl-[acyl-carrier-protein] synthase;3-oxoacyl-[acyl-carrier-protein] reductase;3-hydroxyacyl-[acyl-carrier-protein] dehydratase;Enoyl-[acyl-carrier-protein] reductase;Oleoyl-[acyl-carrier-protein] hydrolase	yes	no	2	0.014362	83.753	By matching	By matching	By matching	By matching	By matching
DGDTQTDAGGEPDSLGQQPTDTPYEWDLDKK	QELYGDGKDGDTQTDA	YEWDLDKKAWFPKITE	K	D	G	K	K	A	1	0	0	7	0	3	2	4	0	0	2	2	0	0	3	1	4	1	1	0	0	0	31	1	3378.46	Q5H919;Q5H918;O43719	Q5H919	27	57	HTATSF1	HIV Tat-specific factor 1	yes	no	7	0.050793	16.4	By MS/MS
DGEAGAQGPPGPAGPAGER	GAVGPAGKDGEAGAQG	PAGPAGERGEQGPAGS	K	D	G	E	R	G	4	1	0	1	0	1	2	6	0	0	0	0	0	0	4	0	0	0	0	0	0	0	19	0	1689.77	P02452	P02452	613	631	COL1A1	Collagen alpha-1(I) chain	yes	yes	2	3.5492e-34	168.47				By MS/MS	By MS/MS
DGEDQTQDTELVETR	EITLTWQRDGEDQTQD	DTELVETRPAGDGTFQ	R	D	G	T	R	P	0	1	0	3	0	2	3	1	0	0	1	0	0	0	0	0	3	0	0	1	0	0	15	0	1734.75	P10319;P18465;P30508;Q07000;Q29963;Q29960-2;Q29960;P30505;A0A0G2JIF0;A0A0G2JH50;A2BF26;Q9TNN7;P30501;P01892;A0A0G2JNY4;P10316;P01891;P30459;Q9GJ45;P10314;B0UXQ0;P30512;Q5SRN7;Q5SRN5;P04439;A0A0G2JI36;A0A0G2JIF2;A0A0G2JL56;P30455;P30443;P13746;P13746-2;P30481	P01892	244	258	HLA-B;HLA-C;HLA-A	HLA class I histocompatibility antigen, B-58 alpha chain;HLA class I histocompatibility antigen, B-57 alpha chain;HLA class I histocompatibility antigen, Cw-12 alpha chain;HLA class I histocompatibility antigen, Cw-15 alpha chain;HLA class I histocompatibility antigen, Cw-6 alpha chain;HLA class I histocompatibility antigen, Cw-16 alpha chain;HLA class I histocompatibility antigen, Cw-8 alpha cha…	no	no	2	6.5084e-189	332.56	By MS/MS	By MS/MS	By MS/MS	By MS/MS	By MS/MS
DGEDQTQDTELVETRPAGDGTFQK	EITLTWQRDGEDQTQD	AGDGTFQKWAAVVVPS	R	D	G	Q	K	W	1	1	0	4	0	3	3	3	0	0	1	1	0	1	1	0	4	0	0	1	0	0	24	1	2636.18	P30508;Q07000;Q29963;Q29960-2;Q29960;P30505;A0A0G2JIF0;A0A0G2JH50;A2BF26;Q9TNN7;P30501;P01892;A0A0G2JNY4;P10316;P01891;P30459;Q9GJ45;P10314;B0UXQ0;P30512;Q5SRN7;Q5SRN5;P04439;A0A0G2JI36;A0A0G2JIF2;A0A0G2JL56;P30455;P30443;P13746;P13746-2	P01892	244	267	HLA-C;HLA-A	HLA class I histocompatibility antigen, Cw-12 alpha chain;HLA class I histocompatibility antigen, Cw-15 alpha chain;HLA class I histocompatibility antigen, Cw-6 alpha chain;HLA class I histocompatibility antigen, Cw-16 alpha chain;HLA class I histocompatibility antigen, Cw-8 alpha chain;HLA class I histocompatibility antigen, Cw-5 alpha chain;HLA class I histocompatibility antigen, Cw-2 alpha cha…	no	no	2;3	3.4667e-51	189.04	By MS/MS	By MS/MS	By MS/MS	By MS/MS	By MS/MS
DGEDQTQDTELVETRPAGDR	EITLTWQRDGEDQTQD	ETRPAGDRTFQKWAAV	R	D	G	D	R	T	1	2	0	4	0	2	3	2	0	0	1	0	0	0	1	0	3	0	0	1	0	0	20	1	2230.99	P10319;P18465;P30481	P10319	244	263	HLA-B	HLA class I histocompatibility antigen, B-58 alpha chain;HLA class I histocompatibility antigen, B-57 alpha chain;HLA class I histocompatibility antigen, B-44 alpha chain	no	no	2;3	5.5368e-24	147.83	By matching	By matching	By matching	By MS/MS	By MS/MS
DGEEAGAYDGPR	YPTLKIFRDGEEAGAY	AGAYDGPRTADGIVSH	R	D	G	P	R	T	2	1	0	2	0	0	2	3	0	0	0	0	0	0	1	0	0	0	1	0	0	0	12	0	1235.51	P30101;H7BZJ3	P30101	108	119	PDIA3	Protein disulfide-isomerase A3	no	no	2	0.046497	64.103					By MS/MS
DGETLEELMK	EALAALLRDGETLEEL	ETLEELMKLSPEELLL	R	D	G	M	K	L	0	0	0	1	0	0	3	1	0	0	2	1	1	0	0	0	1	0	0	0	0	0	10	0	1163.54	P13797;A0A0A0MSQ0;P13797-3;P13797-2	P13797	257	266	PLS3	Plastin-3	yes	no	2	0.004753	80.455				By MS/MS	By matching
DGETPDPEDPSR	VALMSAIRDGETPDPE	PDPEDPSRKIYKFIQK	R	D	G	S	R	K	0	1	0	3	0	0	2	1	0	0	0	0	0	0	3	1	1	0	0	0	0	0	12	0	1313.54	P09960-3;P09960-2;P09960-4;P09960	P09960-3	152	163	LTA4H	Leukotriene A-4 hydrolase	yes	no	2	0.043865	53.124				By matching
DGEVGGAVYVYMNQQGR	GAPQYFDRDGEVGGAV	VYMNQQGRWNNVKPIR	R	D	G	G	R	W	1	1	1	1	0	2	1	4	0	0	0	0	1	0	0	0	0	0	2	3	0	0	17	0	1841.84	P23229-4;P23229-2;P23229-5;P23229-3;P23229-9;P23229-6;P23229;P23229-7	P23229-4	339	355	ITGA6	Integrin alpha-6;Integrin alpha-6 heavy chain;Integrin alpha-6 light chain;Processed integrin alpha-6	yes	no	2	3.0739e-64	181.66				By MS/MS
DGFIDLMELK	FKQYDAGRDGFIDLME	FIDLMELKLMMEKLGA	R	D	G	L	K	L	0	0	0	2	0	0	1	1	0	1	2	1	1	1	0	0	0	0	0	0	0	0	10	0	1179.58	Q96C19;A0A087X1Z2;H0Y4Y4;Q9BUP0-2;Q9BUP0	Q96C19	109	118	EFHD2;EFHD1	EF-hand domain-containing protein D2;EF-hand domain-containing protein D1	yes	no	2	0.0019726	91.584		By matching	By matching	By MS/MS	By matching
DGFVQDEGATFPVGK	CSSPPALKDGFVQDEG	GATFPVGKNIMYTCKE	K	D	G	G	K	N	1	0	0	2	0	1	1	3	0	0	0	1	0	2	1	0	1	0	0	2	0	0	15	0	1565.74	CON__Q29RQ1	CON__Q29RQ1	579	593			yes	yes	2	4.8323e-15	145.29	By matching	By MS/MS	By MS/MS		By matching
DGGVQACFSR	GVIKRLWRDGGVQACF	GVQACFSRSREYQLND	R	D	G	S	R	S	1	1	0	1	1	1	0	2	0	0	0	0	0	1	0	1	0	0	0	1	0	0	10	0	1095.48	P08754	P08754	133	142	GNAI3	Guanine nucleotide-binding protein G(k) subunit alpha	yes	yes	2	0.043482	55.353	By MS/MS
DGIDDESYGQIFKPIISK	YAVNFPMRDGIDDESY	IFKPIISKVMEMYQPS	R	D	G	S	K	V	0	0	0	3	0	1	1	2	0	4	0	2	0	1	1	2	0	0	1	0	0	0	18	1	2024.01	Q92769-3;Q92769	Q92769-3	201	218	HDAC2	Histone deacetylase 2	yes	no	2;3	0.0010604	108.06				By matching	By MS/MS
DGIEPGHIPGTVNIPFTDFLSQEGLEK	RGTEPEPRDGIEPGHI	LSQEGLEKSPEEIRHL	R	D	G	E	K	S	0	0	1	2	0	1	3	4	1	3	2	1	0	2	3	1	2	0	0	1	0	0	27	0	2909.44	P25325;P25325-2	P25325	198	224	MPST	3-mercaptopyruvate sulfurtransferase	yes	no	3	3.5298e-06	88.418		By matching		By MS/MS	By MS/MS
DGIEPMWEDEK	GCDYSLFKDGIEPMWE	EPMWEDEKNKRGGRWL	K	D	G	E	K	N	0	0	0	2	0	0	3	1	0	1	0	1	1	0	1	0	0	1	0	0	0	0	11	0	1347.57	P06730;P06730-2;H0Y8J7;D6RBW1;P06730-3	P06730	96	106	EIF4E	Eukaryotic translation initiation factor 4E	yes	no	2	0.016615	62.463
DGLLPENTFIVGYAR	PTIWWLFRDGLLPENT	TFIVGYARSRLTVADI	R	D	G	A	R	S	1	1	1	1	0	0	1	2	0	1	2	0	0	1	1	0	1	0	1	1	0	0	15	0	1663.86	P11413;P11413-2;P11413-3;E7EUI8;E7EM57;E9PD92	P11413	58	72	G6PD	Glucose-6-phosphate 1-dehydrogenase	yes	no	2	2.6402e-12	130.69	By matching	By MS/MS	By MS/MS	By MS/MS	By MS/MS
DGLTDVYNK	KLEDLIVKDGLTDVYN	GLTDVYNKIHMGSCAE	K	D	G	N	K	I	0	0	1	2	0	0	0	1	0	0	1	1	0	0	0	0	1	0	1	1	0	0	9	0	1023.49	P24752;H0YEL7	P24752	182	190	ACAT1	Acetyl-CoA acetyltransferase, mitochondrial	yes	no	1	3.8486e-09	139.97					By matching
DGMDNQGGYGSVGR	SGMGGYGRDGMDNQGG	GGYGSVGRMGMGNNYS	R	D	G	G	R	M	0	1	1	2	0	1	0	5	0	0	0	0	1	0	0	1	0	0	1	1	0	0	14	0	1411.58	P31942-4;P31942-3;P31942-2;P31942	P31942-4	157	170	HNRNPH3	Heterogeneous nuclear ribonucleoprotein H3	yes	no	2	0.039792	50.484				By MS/MS
DGMLDDEEFALASHLIEAK	WKLSDVDRDGMLDDEE	ASHLIEAKLEGHGLPA	R	D	G	A	K	L	3	0	0	3	0	0	3	1	1	1	3	1	1	1	0	1	0	0	0	0	0	0	19	0	2102.98	Q9NZN4;Q9NZN4-2	Q9NZN4	498	516	EHD2	EH domain-containing protein 2	yes	no	3	0.00068243	81.651		By matching	By matching	By MS/MS	By MS/MS
DGNASGTTLLEALDCILPPTRPTDK	KGWKVTRKDGNASGTT	PPTRPTDKPLRLPLQD	K	D	G	D	K	P	2	1	1	3	1	0	1	2	0	1	4	1	0	0	3	1	4	0	0	0	0	0	25	1	2654.32	Q5VTE0;P68104;A0A087WVQ9;P68104-2;A0A087WV01	Q5VTE0	220	244	EEF1A1P5;EEF1A1	Putative elongation factor 1-alpha-like 3;Elongation factor 1-alpha 1;Elongation factor 1-alpha	yes	no	3	0.00020438	81.144	By matching	By matching	By matching	By MS/MS
DGNASGTTLLEALDCILPPTRPTDKPLR	KGWKVTRKDGNASGTT	RPTDKPLRLPLQDVYK	K	D	G	L	R	L	2	2	1	3	1	0	1	2	0	1	5	1	0	0	4	1	4	0	0	0	0	0	28	2	3020.56	Q5VTE0;P68104;A0A087WVQ9;P68104-2;A0A087WV01	Q5VTE0	220	247	EEF1A1P5;EEF1A1	Putative elongation factor 1-alpha-like 3;Elongation factor 1-alpha 1;Elongation factor 1-alpha	yes	no	3;4	5.9787e-08	96.708	By matching	By MS/MS	By MS/MS	By MS/MS	By MS/MS
DGNVLLHEMQIQHPTASLIAK	AGDIKLTKDGNVLLHE	PTASLIAKVATAQDDI	K	D	G	A	K	V	2	0	1	1	0	2	1	1	2	2	3	1	1	0	1	1	1	0	0	1	0	0	21	0	2314.21	P40227	P40227	59	79	CCT6A	T-complex protein 1 subunit zeta	yes	yes	3	0.0026116	113.73		By matching	By MS/MS	By matching	By MS/MS
DGPALSGPQSR	TPWLRVHRDGPALSGP	ALSGPQSRALQEALVL	R	D	G	S	R	A	1	1	0	1	0	1	0	2	0	0	1	0	0	0	2	2	0	0	0	0	0	0	11	0	1083.53	P19971;C9JGI3;P19971-2	P19971	443	453	TYMP	Thymidine phosphorylase	yes	no	2	0.025892	60.167	By matching	By matching		By MS/MS	By matching
DGPLNMILDDGGDLTNLIHTK	IEQTLYFKDGPLNMIL	LTNLIHTKYPQLLPGI	K	D	G	T	K	Y	0	0	2	4	0	0	0	3	1	2	4	1	1	0	1	0	2	0	0	0	0	0	21	0	2251.12	P23526;P23526-2	P23526	122	142	AHCY	Adenosylhomocysteinase	yes	no	3	1.6801e-10	122.83	By MS/MS	By matching	By matching	By MS/MS	By MS/MS
DGPNALTPPPTTPEWIK	RAAEILARDGPNALTP	PTTPEWIKFCRQLFGG	R	D	G	I	K	F	1	0	1	1	0	0	1	1	0	1	1	1	0	0	5	0	3	1	0	0	0	0	17	0	1832.93	P05023-4;P05023;P05023-3;P05023-2;Q5TC01;Q5TC02	P05023-4	75	91	ATP1A1	Sodium/potassium-transporting ATPase subunit alpha-1	yes	no	2	0.027274	53.869	By MS/MS	By matching			By MS/MS
DGPVGFADFVYK	LVELWGGKDGPVGFAD	GFADFVYKHIVPACFL	K	D	G	Y	K	H	1	0	0	2	0	0	0	2	0	0	0	1	0	2	1	0	0	0	1	2	0	0	12	0	1313.63	O43592	O43592	860	871	XPOT	Exportin-T	yes	yes	2	0.046582	52.167			By matching
DGQAMLWDLNEGK	SLCASGGKDGQAMLWD	LWDLNEGKHLYTLDGG	K	D	G	G	K	H	1	0	1	2	0	1	1	2	0	0	2	1	1	0	0	0	0	1	0	0	0	0	13	0	1475.67	P63244;D6RAC2;J3KPE3;D6REE5;D6R9Z1;H0Y8W2;D6R9L0;D6RFX4;H0YAF8;H0YAM7;H0Y8R5	P63244	213	225	GNB2L1	Guanine nucleotide-binding protein subunit beta-2-like 1;Guanine nucleotide-binding protein subunit beta-2-like 1, N-terminally processed	yes	no	2	1.5582e-160	263.07	By MS/MS	By MS/MS	By MS/MS	By MS/MS	By MS/MS
DGQILPVPNVVVR	AIFIEKTKDGQILPVP	PVPNVVVRDVACGANH	K	D	G	V	R	D	0	1	1	1	0	1	0	1	0	1	1	0	0	0	2	0	0	0	0	4	0	0	13	0	1404.81	Q9P258	Q9P258	321	333	RCC2	Protein RCC2	yes	yes	2	0.0074364	86.344		By matching	By matching	By matching	By MS/MS
DGQLIYTPFTEDTETVGQR	SVSFYTRKDGQLIYTP	DTETVGQRALHSILNA	K	D	G	Q	R	A	0	1	0	2	0	2	2	2	0	1	1	0	0	1	1	0	4	0	1	1	0	0	19	0	2169.02	E7ES96;P49768-3;P49768-5;P49768-6;P49768-2;P49768;G3V3Z0;G3V499;G3V2G7;P49768-4;P49768-7	E7ES96	18	36	PSEN1	Presenilin;Presenilin-1;Presenilin-1 NTF subunit;Presenilin-1 CTF subunit;Presenilin-1 CTF12	yes	no	2	1.1717e-41	169.98
DGQVINETSQHHDDLE	LIKTVETRDGQVINET	SQHHDDLE________	R	D	G	L	E	-	0	0	1	3	0	2	2	1	2	1	1	0	0	0	0	1	1	0	0	1	0	0	16	0	1835.79	P08670	P08670	451	466	VIM	Vimentin	yes	yes	2	6.5608e-11	136.27	By matching	By MS/MS	By MS/MS
DGSLFWQSPK	FPLDIRLKDGSLFWQS	SLFWQSPKRPPSPIKF	K	D	G	P	K	R	0	0	0	1	0	1	0	1	0	0	1	1	0	1	1	2	0	1	0	0	0	0	10	0	1163.56	A0AVT1-2;A0AVT1;H0Y8S8	A0AVT1-2	256	265	UBA6	Ubiquitin-like modifier-activating enzyme 6	yes	no	2	0.0074661	76.228	By matching	By matching			By matching
DGTAGIPNLQLYDVK	WQPYTTSKDGTAGIPN	NLQLYDVKTGTCLKSF	K	D	G	V	K	T	1	0	1	2	0	1	0	2	0	1	2	1	0	0	1	0	1	0	1	1	0	0	15	0	1602.83	Q9BY44-3;Q9BY44;F8WAE5;C9IZE1;H7C5Q3	Q9BY44-3	76	90	EIF2A	Eukaryotic translation initiation factor 2A;Eukaryotic translation initiation factor 2A, N-terminally processed	yes	no	2	0.00081895	95.428	By matching	By matching	By MS/MS	By MS/MS	By MS/MS
DGTFPLPIGESVTVTR	LPELKCLKDGTFPLPI	GESVTVTRDLEGTYLC	K	D	G	T	R	D	0	1	0	1	0	0	1	2	0	1	1	0	0	1	2	1	3	0	0	2	0	0	16	0	1687.88	P05362;E7ESS4	P05362	434	449	ICAM1	Intercellular adhesion molecule 1	yes	no	2	0.00097608	90.697	By matching	By MS/MS	By MS/MS
DGTGVVEFVR	VCYADVYRDGTGVVEF	TGVVEFVRKEDMTYAV	R	D	G	V	R	K	0	1	0	1	0	0	1	2	0	0	0	0	0	1	0	0	1	0	0	3	0	0	10	0	1077.55	J3KTL2;Q07955-3;Q07955;Q07955-2;J3KSR8	J3KTL2	155	164	SRSF1	Serine/arginine-rich splicing factor 1	yes	no	2	0.015523	70.908	By matching			By MS/MS	By matching
DGTIDFTPGSELLITK	TFAGGPGRDGTIDFTP	GSELLITKAKNGHLAV	R	D	G	T	K	A	0	0	0	2	0	0	1	2	0	2	2	1	0	1	1	1	3	0	0	0	0	0	16	0	1705.88	F5H6E2;O00159-3;O00159;O00159-2	F5H6E2	1008	1023	MYO1C	Unconventional myosin-Ic	no	no	2	3.1412e-22	155.47	By matching	By matching	By matching	By MS/MS	By MS/MS
DGTISEDTIR	VTTVGPSRDGTISEDT	TISEDTIRASLISAVS	R	D	G	I	R	A	0	1	0	2	0	0	1	1	0	2	0	0	0	0	0	1	2	0	0	0	0	0	10	0	1105.53	F5H442;Q99816;Q99816-2	F5H442	218	227	TSG101	Tumor susceptibility gene 101 protein	yes	no	2	0.03713	57.59	By matching	By matching		By matching	By matching
DGTPPIDAHTR	APLNSVFKDGTPPIDA	PPIDAHTRNLLRNHII	K	D	G	T	R	N	1	1	0	2	0	0	0	1	1	1	0	0	0	0	2	0	2	0	0	0	0	0	11	0	1178.57	Q15582;H0Y8L3;S4R3C6;H0Y9D7	Q15582	422	432	TGFBI	Transforming growth factor-beta-induced protein ig-h3	yes	no	2	0.018119	63.694	By matching	By MS/MS	By matching	By matching	By matching
DGTSVQPWDVMPALLYQTPAGDLDK	MQACFLSRDGTSVQPW	TPAGDLDKFISEFLQP	R	D	G	D	K	F	2	0	0	4	0	2	0	2	0	0	3	1	1	0	3	1	2	1	1	2	0	0	25	0	2716.31	Q9Y6K5	Q9Y6K5	733	757	OAS3	2-5-oligoadenylate synthase 3	yes	yes	2;3	3.2297e-18	127.49				By MS/MS
DGTTHQTSLELFMYLNEVAGK	PVKVTNVKDGTTHQTS	YLNEVAGKHGVGRIDI	K	D	G	G	K	H	1	0	1	1	0	1	2	2	1	0	3	1	1	1	0	1	3	0	1	1	0	0	21	0	2353.13	P00966	P00966	240	260	ASS1	Argininosuccinate synthase	yes	yes	2;3	4.7113e-21	145.05		By MS/MS	By MS/MS	By MS/MS	By MS/MS
DGTVLCELINALYPEGQAPVKK	ENFQNWLKDGTVLCEL	EGQAPVKKIQASTMAF	K	D	G	K	K	I	2	0	1	1	1	1	2	2	0	1	3	2	0	0	2	0	1	0	1	2	0	0	22	1	2414.25	P37802;P37802-2;X6RJP6	P37802	58	79	TAGLN2	Transgelin-2	yes	no	3	0.000564	79.97					By MS/MS
DGTYAVTYVPLTAGMYTLTMK	EVSIQNNKDGTYAVTY	GMYTLTMKYGGELVPH	K	D	G	M	K	Y	2	0	0	1	0	0	0	2	0	0	2	1	2	0	1	0	5	0	3	2	0	0	21	0	2295.12	O75369-2;O75369-9;O75369;O75369-8;O75369-6;O75369-3;E7EN95;O75369-7;O75369-5;O75369-4	O75369-2	1187	1207	FLNB	Filamin-B	yes	no	2;3	8.2089e-06	99.069				By MS/MS	By MS/MS
DGVIEASINHEK	FIVAKAIRDGVIEASI	EASINHEKGYVQSKEM	R	D	G	E	K	G	1	0	1	1	0	0	2	1	1	2	0	1	0	0	0	1	0	0	0	1	0	0	12	0	1310.65	O43242;O43242-2	O43242	444	455	PSMD3	26S proteasome non-ATPase regulatory subunit 3	yes	no	2	0.0056201	78.342		By MS/MS		By MS/MS
DGVVEITGK	DELTVKTKDGVVEITG	GVVEITGKHEERQDEH	K	D	G	G	K	H	0	0	0	1	0	0	1	2	0	1	0	1	0	0	0	0	1	0	0	2	0	0	9	0	916.487	P04792	P04792	115	123	HSPB1	Heat shock protein beta-1	yes	yes	1	0.0088863	90.601
DGVYVLDLAAK	INPLVVTKDGVYVLDL	YVLDLAAKVDATADYI	K	D	G	A	K	V	2	0	0	2	0	0	0	1	0	0	2	1	0	0	0	0	0	0	1	2	0	0	11	0	1162.62	P53396-2;P53396	P53396-2	210	220	ACLY	ATP-citrate synthase	yes	no	2	0.0010075	98.048	By matching	By matching	By matching	By MS/MS	By MS/MS
DGWQDIVIGAPQYFDR	VAVVDLNKDGWQDIVI	GAPQYFDRDGEVGGAV	K	D	G	D	R	D	1	1	0	3	0	2	0	2	0	2	0	0	0	1	1	0	0	1	1	1	0	0	16	0	1878.89	P23229-4;P23229-2;P23229-5;P23229-3;P23229-9;P23229-6;P23229;P23229-7;C9JXX7	P23229-4	323	338	ITGA6	Integrin alpha-6;Integrin alpha-6 heavy chain;Integrin alpha-6 light chain;Processed integrin alpha-6	yes	no	2	0.0009947	90.476	By matching	By matching		By MS/MS	By MS/MS
DGYADIVDVLNSPLEGPDQK	RNRIKVTKDGYADIVD	PLEGPDQKSFIPVERA	K	D	G	Q	K	S	1	0	1	4	0	1	1	2	0	1	2	1	0	0	2	1	0	0	1	2	0	0	20	0	2144.03	G3V4F2;A0A087X0W7;A0A087WT95;Q86TX2;P49753;P49753-2	G3V4F2	261	280	ACOT1;ACOT2	Acyl-coenzyme A thioesterase 1;Acyl-coenzyme A thioesterase 2, mitochondrial	yes	no	2	0.00024973	93.237					By matching
DGYAQILR	QIRATIERDGYAQILR	DGYAQILRDLGGIVLA	R	D	G	L	R	D	1	1	0	1	0	1	0	1	0	1	1	0	0	0	0	0	0	0	1	0	0	0	8	0	934.487	A2A274;Q99798	A2A274	455	462	ACO2	Aconitate hydratase, mitochondrial	yes	no	2	0.037961	66.351	By matching		By matching		By MS/MS
DGYDYDGYR	AEDAVYGRDGYDYDGY	GYDYDGYRLRVEFPRS	R	D	G	Y	R	L	0	1	0	3	0	0	0	2	0	0	0	0	0	0	0	0	0	0	3	0	0	0	9	0	1122.43	J3KTL2;Q07955-3;Q07955;Q07955-2	J3KTL2	75	83	SRSF1	Serine/arginine-rich splicing factor 1	yes	no	2	0.016728	71.614				By MS/MS	By matching
DGYNYTLSK	VFQKYAGKDGYNYTLS	GYNYTLSKTEFLSFMN	K	D	G	S	K	T	0	0	1	1	0	0	0	1	0	0	1	1	0	0	0	1	1	0	2	0	0	0	9	0	1059.49	P31949	P31949	28	36	S100A11	Protein S100-A11;Protein S100-A11, N-terminally processed	yes	yes	1;2	5.0121e-16	160.82	By matching	By MS/MS	By matching	By MS/MS	By MS/MS
DHFGLEGDEESTMLEDSVSPK	ILKKKKSKDHFGLEGD	LEDSVSPKKSTVLQQQ	K	D	H	P	K	K	0	0	0	3	0	0	4	2	1	0	2	1	1	1	1	3	1	0	0	1	0	0	21	0	2321	Q9Y490	Q9Y490	407	427	TLN1	Talin-1	yes	yes	2;3	2.9763e-06	101.01					By MS/MS
DHGVNSFLVYMAFK	EEMEALVKDHGVNSFL	FLVYMAFKDRFQLTDC	K	D	H	F	K	D	1	0	1	1	0	0	0	1	1	0	1	1	1	2	0	1	0	0	1	2	0	0	14	0	1626.79	Q16555-2;Q16555	Q16555-2	122	135	DPYSL2	Dihydropyrimidinase-related protein 2	yes	no	3	0.035055	82.543		By MS/MS	By matching	By matching	By matching
DHINDIIK	RDRLQYFRDHINDIIK	DHINDIIKIQAFIRAN	R	D	H	I	K	I	0	0	1	2	0	0	0	0	1	3	0	1	0	0	0	0	0	0	0	0	0	0	8	0	966.513	P46940;A0A0J9YXZ5;H0YLE8	P46940	834	841	IQGAP1	Ras GTPase-activating-like protein IQGAP1	yes	no	2	0.037961	66.351					By MS/MS
DHLYGTLDPNTR	IDPKAISKDHLYGTLD	GTLDPNTREWTDGLFT	K	D	H	T	R	E	0	1	1	2	0	0	0	1	1	0	2	0	0	0	1	0	2	0	1	0	0	0	12	0	1400.67	Q14204	Q14204	2262	2273	DYNC1H1	Cytoplasmic dynein 1 heavy chain 1	yes	yes	2	0.0070556	80.24		By MS/MS
DHPPIPITDLADNIER	CPNTSSMRDHPPIPIT	DLADNIERLKANDGLK	R	D	H	E	R	L	1	1	1	3	0	0	1	0	1	3	1	0	0	0	3	0	1	0	0	0	0	0	16	0	1814.92	H0Y380;H0Y4H1;H0Y7Z9;H0Y6Z7;P10586-2;P10586	H0Y380	400	415	PTPRF	Receptor-type tyrosine-protein phosphatase F	yes	no	2;3	0.014567	121.99				By MS/MS
DHQYQFLEDAVR	DCQLNAHKDHQYQFLE	QFLEDAVRNQRKLLAS	K	D	H	V	R	N	1	1	0	2	0	2	1	0	1	0	1	0	0	1	0	0	0	0	1	1	0	0	12	0	1519.71	Q13263-2;Q13263;M0R3C0;M0R2I3	Q13263-2	157	168	TRIM28	Transcription intermediary factor 1-beta	yes	no	2	1.5644e-22	160.67
DHSGTLGPEEFK	ASFNHFDRDHSGTLGP	TLGPEEFKACLISLGY	R	D	H	F	K	A	0	0	0	1	0	0	2	2	1	0	1	1	0	1	1	1	1	0	0	0	0	0	12	0	1315.6	P12814;P12814-3	P12814	761	772	ACTN1	Alpha-actinin-1	yes	no	2	0.047295	58.699		By matching	By matching	By matching
DHSPDLYSLELAGLDEIGKR	SRHKHLAKDHSPDLYS	GLDEIGKRYGEDSEQF	K	D	H	K	R	Y	1	1	0	3	0	0	2	2	1	1	4	1	0	0	1	2	0	0	1	0	0	0	20	1	2227.11	H7C3E1;O75787-2;O75787;H0Y750	H7C3E1	181	200	ATP6AP2	Renin receptor	yes	no	4	0.027142	42.149				By MS/MS
DHYIPNTLNPVFGR	GKKVIEDRDHYIPNTL	TLNPVFGRMYELSCYL	R	D	H	G	R	M	0	1	2	1	0	0	0	1	1	1	1	0	0	1	2	0	1	0	1	1	0	0	14	0	1641.83	Q9NZM1-6;Q9NZM1;Q9NZM1-2;Q9NZM1-3;H0YD14	Q9NZM1-6	1578	1591	MYOF	Myoferlin	yes	no	2;3	4.108e-06	132.56		By matching	By MS/MS	By MS/MS	By MS/MS
DICEAQVNSLGR	LIALHEAKDICEAQVN	AQVNSLGRSIAKAGDF	K	D	I	G	R	S	1	1	1	1	1	1	1	1	0	1	1	0	0	0	0	1	0	0	0	1	0	0	12	0	1360.64	CON__Q2UVX4	CON__Q2UVX4	1155	1166			yes	yes	2	0.02779	58.781	By MS/MS
DICNDVLSLLEK	EKIETELRDICNDVLS	DVLSLLEKFLIPNASQ	R	D	I	E	K	F	0	0	1	2	1	0	1	0	0	1	3	1	0	0	0	1	0	0	0	1	0	0	12	0	1417.71	P63104;E7EX29;B0AZS6;E7ESK7	P63104	92	103	YWHAZ	14-3-3 protein zeta/delta	yes	no	2	1.2382e-39	174.42	By MS/MS	By matching	By MS/MS	By MS/MS	By MS/MS
DIDAFWLQR	KKKDLHPRDIDAFWLQ	IDAFWLQRQLSRFYDD	R	D	I	Q	R	Q	1	1	0	2	0	1	0	0	0	1	1	0	0	1	0	0	0	1	0	0	0	0	9	0	1162.58	O75643;O75643-2	O75643	262	270	SNRNP200	U5 small nuclear ribonucleoprotein 200 kDa helicase	yes	no	2	2.8716e-05	128.69	By matching	By matching	By MS/MS	By MS/MS	By MS/MS
DIDEVSSLLR	CCSAKNLRDIDEVSSL	DEVSSLLRTSIMSKQY	R	D	I	L	R	T	0	1	0	2	0	0	1	0	0	1	2	0	0	0	0	2	0	0	0	1	0	0	10	0	1145.59	P50990-2;P50990;P50990-3;H7C4C8	P50990-2	137	146	CCT8	T-complex protein 1 subunit theta	yes	no	2	2.4729e-10	138.4	By MS/MS	By matching	By matching	By MS/MS	By MS/MS
DIDIEDLEELDPDFIMAK	ELGAKAFKDIDIEDLE	DPDFIMAKQVEQLEKE	K	D	I	A	K	Q	1	0	0	5	0	0	3	0	0	3	2	1	1	1	1	0	0	0	0	0	0	0	18	0	2119.99	Q14152;Q14152-2	Q14152	655	672	EIF3A	Eukaryotic translation initiation factor 3 subunit A	yes	no	2	0.0277	49.333				By MS/MS	By MS/MS
DIDISSPEFK	VTGREGAKDIDISSPE	DISSPEFKIKIPRHEL	K	D	I	F	K	I	0	0	0	2	0	0	1	0	0	2	0	1	0	1	1	2	0	0	0	0	0	0	10	0	1149.56	Q09666	Q09666	172	181	AHNAK	Neuroblast differentiation-associated protein AHNAK	yes	yes	1;2	3.2118e-05	123.21					By MS/MS
DIELVMSQANVSR	DETGVEVKDIELVMSQ	MSQANVSRAKAVRALK	K	D	I	S	R	A	1	1	1	1	0	1	1	0	0	1	1	0	1	0	0	2	0	0	0	2	0	0	13	0	1460.73	F8VZJ2;H0YHX9;Q13765;E9PAV3-2;E9PAV3;F8W0W4	F8VZJ2	101	113	NACA	Nascent polypeptide-associated complex subunit alpha;Nascent polypeptide-associated complex subunit alpha, muscle-specific form	yes	no	2	0.0080721	72.731					By matching
DIENQYETQITQIEHEVSSSGQEVQSSAK	QLIAKNRKDIENQYET	QEVQSSAKEVTQLRHG	K	D	I	A	K	E	1	0	1	1	0	5	5	1	1	3	0	1	0	0	0	5	2	0	1	2	0	0	29	0	3263.51	CON__P35527;P35527;K7EQQ3	CON__P35527	340	368	KRT9	Keratin, type I cytoskeletal 9	yes	no	3	5.485e-24	133.8	By MS/MS	By MS/MS	By MS/MS	By MS/MS	By MS/MS
DIETFYNTSIEEMPLNVADLI	EEDKRTLRDIETFYNT	PLNVADLI________	R	D	I	L	I	-	1	0	2	2	0	0	3	0	0	3	2	0	1	1	1	1	2	0	1	1	0	0	21	0	2426.16	P60842	P60842	386	406	EIF4A1	Eukaryotic initiation factor 4A-I	yes	yes	2	0.037841	55.011					By MS/MS
DIHDDQDYLHSLGK	SVVSYTLKDIHDDQDY	DYLHSLGKARTAQVQK	K	D	I	G	K	A	0	0	0	4	0	1	0	1	2	1	2	1	0	0	0	1	0	0	1	0	0	0	14	0	1654.76	O75955;O75955-2;A2AB09;A2AB12;A2AB10;A2AB13;A2AB11;A0A0G2JJQ6	O75955	153	166	FLOT1	Flotillin-1	yes	no	3	0.016644	59.864	By matching	By MS/MS	By matching	By matching	By matching
DIHTLAQLISAYSLVDPEK	QLWKQNPKDIHTLAQL	YSLVDPEKAKALSKHL	K	D	I	E	K	A	2	0	0	2	0	1	1	0	1	2	3	1	0	0	1	2	1	0	1	1	0	0	19	0	2112.11	O76094;D6RDY6;O76094-2	O76094	480	498	SRP72	Signal recognition particle subunit SRP72	yes	no	3	0.035174	43.208					By MS/MS
DIIALNPLYR	AEIVKTIRDIIALNPL	IALNPLYRESVLQMMQ	R	D	I	Y	R	E	1	1	1	1	0	0	0	0	0	2	2	0	0	0	1	0	0	0	1	0	0	0	10	0	1186.67	K7EJE8;K7EKE6;P36776-3;P36776-2;P36776	K7EJE8	172	181	LONP1	Lon protease homolog, mitochondrial	yes	no	2	0.0014635	96.034			By MS/MS	By MS/MS	By matching
DIICQIAYAR	MIVRVTNRDIICQIAY	ICQIAYARIEGDMIVC	R	D	I	A	R	I	2	1	0	1	1	1	0	0	0	3	0	0	0	0	0	0	0	0	1	0	0	0	10	0	1221.62	P46777;Q5T7N0	P46777	59	68	RPL5	60S ribosomal protein L5	yes	no	2	0.0065072	79.148	By matching	By matching	By MS/MS		By matching
DIILQSNPLLEAFGNAK	GTKVQHVKDIILQSNP	LEAFGNAKTVRNNNSS	K	D	I	A	K	T	2	0	2	1	0	1	1	1	0	2	3	1	0	1	1	1	0	0	0	0	0	0	17	0	1841.99	Q12965;O00160	Q12965	144	160	MYO1E;MYO1F	Unconventional myosin-Ie;Unconventional myosin-If	yes	no	2	5.8099e-05	123.29		By matching		By MS/MS	By MS/MS
DIINEEEVQFLK	KKDPDMVKDIINEEEV	EEEVQFLKTLSRGRRI	K	D	I	L	K	T	0	0	1	1	0	1	3	0	0	2	1	1	0	1	0	0	0	0	0	1	0	0	12	0	1475.75	P49588;P49588-2	P49588	373	384	AARS	Alanine--tRNA ligase, cytoplasmic	yes	no	2	1.4354e-09	126.66			By matching	By MS/MS	By MS/MS
DIISDTSGDFR	MYKTDLEKDIISDTSG	SDTSGDFRKLMVALAK	K	D	I	F	R	K	0	1	0	3	0	0	0	1	0	2	0	0	0	1	0	2	1	0	0	0	0	0	11	0	1224.56	P07355;P07355-2;H0YN42;H0YMD0;H0YMU9;A6NMY6;H0YM50;H0YKS4;H0YNP5;H0YN28;H0YL33;H0YNA0;H0YN52	P07355	158	168	ANXA2;ANXA2P2	Annexin A2;Annexin;Putative annexin A2-like protein	yes	no	1;2	1.7646e-36	194.94	By MS/MS	By MS/MS	By MS/MS	By MS/MS	By MS/MS
DIISDTSGDFRK	MYKTDLEKDIISDTSG	DTSGDFRKLMVALAKG	K	D	I	R	K	L	0	1	0	3	0	0	0	1	0	2	0	1	0	1	0	2	1	0	0	0	0	0	12	1	1352.66	P07355;P07355-2;H0YN42;H0YMD0;H0YMU9;A6NMY6;H0YM50;H0YKS4;H0YNP5;H0YN28;H0YL33;H0YNA0;H0YN52	P07355	158	169	ANXA2;ANXA2P2	Annexin A2;Annexin;Putative annexin A2-like protein	yes	no	2	5.3193e-15	148.56			By MS/MS	By matching	By MS/MS
DIISELLTSDDMK	PFNQLLQKDIISELLT	LLTSDDMKNAYKLHTL	K	D	I	M	K	N	0	0	0	3	0	0	1	0	0	2	2	1	1	0	0	2	1	0	0	0	0	0	13	0	1478.72	Q9NYY8-2;Q9NYY8	Q9NYY8-2	523	535	FASTKD2	FAST kinase domain-containing protein 2	yes	no	2	0.0052996	78.548				By matching	By matching
DIKGESLFQGR	DAAYYFERDIKGESLF	GESLFQGRGGLDLRVR	R	D	I	G	R	G	0	1	0	1	0	1	1	2	0	1	1	1	0	1	0	1	0	0	0	0	0	0	11	1	1248.65	P09758	P09758	229	239	TACSTD2	Tumor-associated calcium signal transducer 2	yes	yes	1;2;3	0.00012711	126.39	By MS/MS	By matching	By matching	By MS/MS	By MS/MS
DIKPQNLLLDPDTAVLK	HSFGICHRDIKPQNLL	DPDTAVLKLCDFGSAK	R	D	I	L	K	L	1	0	1	3	0	1	0	0	0	1	4	2	0	0	2	0	1	0	0	1	0	0	17	1	1892.06	P49841;P49841-2	P49841	181	197	GSK3B	Glycogen synthase kinase-3 beta	yes	no	3	0.0010428	88.992	By matching	By matching	By matching	By MS/MS	By matching
DILADLIPK	SASSTNLKDILADLIP	ILADLIPKEQARIKTF	K	D	I	P	K	E	1	0	0	2	0	0	0	0	0	2	2	1	0	0	1	0	0	0	0	0	0	0	9	0	996.586	B4DJV2;O75390;F8VTT8;F8W4S1;F8VU34;F8VR34;F8W0J2;F8VP03;F8VWQ5;F8W031	B4DJV2	22	30	CS	Citrate synthase;Citrate synthase, mitochondrial	yes	no	2	0.0022978	96.948	By matching	By matching	By MS/MS	By matching	By MS/MS
DILADVNHPFVVK	RVRTKMERDILADVNH	VNHPFVVKLHYAFQTE	R	D	I	V	K	L	1	0	1	2	0	0	0	0	1	1	1	1	0	1	1	0	0	0	0	3	0	0	13	0	1465.79	E9PMM7;E9PGT3;Q15418-3;Q15418-4;Q15418;Q15418-2;E9PAN7	E9PMM7	22	34	RPS6KA1	Ribosomal protein S6 kinase;Ribosomal protein S6 kinase alpha-1	yes	no	2	7.9613e-05	99.343
DILDIGANILK	KTRFYTHKDILDIGAN	DIGANILKKEEQFQED	K	D	I	L	K	K	1	0	1	2	0	0	0	1	0	3	2	1	0	0	0	0	0	0	0	0	0	0	11	0	1183.68	Q5TEZ5	Q5TEZ5	47	57	C6orf163	Uncharacterized protein C6orf163	yes	yes	2	0.0024985	89.029			By MS/MS
DILIQYDR	EASKKEIKDILIQYDR	DILIQYDRTLLVADPR	K	D	I	D	R	T	0	1	0	2	0	1	0	0	0	2	1	0	0	0	0	0	0	0	1	0	0	0	8	0	1034.54	M0R210;A0A087WZ27;P62249	M0R210	93	100	RPS16;ZNF90	40S ribosomal protein S16	yes	no	2	0.044422	62.463					By MS/MS
DILLLPLQLPR	ICAYCHTRDILLLPLQ	LLPLQLPRAIHHAATH	R	D	I	P	R	A	0	1	0	1	0	1	0	0	0	1	5	0	0	0	2	0	0	0	0	0	0	0	11	0	1289.81	E9PNR2;Q13671-2;Q13671	E9PNR2	48	58	RIN1	Ras and Rab interactor 1	yes	no	2	0.0024624	89.247				By matching	By matching
DILLQGLK	KPLYENLRDILLQGLK	DILLQGLKAIGSKDDG	R	D	I	L	K	A	0	0	0	1	0	1	0	1	0	1	3	1	0	0	0	0	0	0	0	0	0	0	8	0	898.549	H0YJ50;Q99986;H0YJJ9	H0YJ50	179	186	VRK1	Serine/threonine-protein kinase VRK1	yes	no	2	0.029709	71.342	By matching	By matching		By matching	By matching
DILPTPTVVHFK	AISTTFERDILPTPTV	TPTVVHFKVTEQGITL	R	D	I	F	K	V	0	0	0	1	0	0	0	0	1	1	1	1	0	1	2	0	2	0	0	2	0	0	12	0	1365.77	Q8IZW8	Q8IZW8	612	623	TNS4	Tensin-4	yes	yes	3	0.041073	48.741
DILQNVFK	FPWSGKVKDILQNVFK	DILQNVFKLEKFRPLQ	K	D	I	F	K	L	0	0	1	1	0	1	0	0	0	1	1	1	0	1	0	0	0	0	0	1	0	0	8	0	975.539	P46063;F8WA66;F8WD97;F5H2L2;F5H4P4;F5H3W0	P46063	81	88	RECQL	ATP-dependent DNA helicase Q1	yes	no	2	0.024138	72.789			By MS/MS
DILYVFQGIDGK	ITEAALVRDILYVFQG	VFQGIDGKNIKMNNTE	R	D	I	G	K	N	0	0	0	2	0	1	0	2	0	2	1	1	0	1	0	0	0	0	1	1	0	0	12	0	1366.71	Q96CW5-2;Q96CW5;A0A087WWB5;A0A087WU06;Q96CW5-3	Q96CW5-2	253	264	TUBGCP3	Gamma-tubulin complex component 3	yes	no	2	0.020818	61.235				By matching	By matching
DIMAEIYK	YSVSNSEKDIMAEIYK	DIMAEIYKNGPVEGAF	K	D	I	Y	K	N	1	0	0	1	0	0	1	0	0	2	0	1	1	0	0	0	0	0	1	0	0	0	8	0	981.484	P07858	P07858	238	245	CTSB	Cathepsin B;Cathepsin B light chain;Cathepsin B heavy chain	yes	yes	2	0.039415	61.999	By matching	By matching		By matching	By MS/MS
DIMEDAIDNR	SRWTPFIKDIMEDAID	MEDAIDNRLDSKEWPY	K	D	I	N	R	L	1	1	1	3	0	0	1	0	0	2	0	0	1	0	0	0	0	0	0	0	0	0	10	0	1190.52	O00186	O00186	480	489	STXBP3	Syntaxin-binding protein 3	yes	yes	2	8.8139e-05	112.71		By MS/MS	By matching
DINAYNCEEPTEK	EDHLAWSKDINAYNCE	NCEEPTEKLPFPIIDD	K	D	I	E	K	L	1	0	2	1	1	0	3	0	0	1	0	1	0	0	1	0	1	0	1	0	0	0	13	0	1581.66	P30041	P30041	85	97	PRDX6	Peroxiredoxin-6	yes	yes	2	6.004e-15	145.81	By MS/MS	By matching	By MS/MS	By MS/MS	By matching
DINQEVYNFLATAGAK	EKDLRRAKDINQEVYN	FLATAGAKYGVGFWKP	K	D	I	A	K	Y	3	0	2	1	0	1	1	1	0	1	1	1	0	1	0	0	1	0	1	1	0	0	16	0	1752.87	A2A274;Q99798	A2A274	145	160	ACO2	Aconitate hydratase, mitochondrial	yes	no	2;3	7.9777e-15	146.84				By matching	By MS/MS
DINTDFLLVVLR	IVDEIHERDINTDFLL	DFLLVVLRDVVQAYPE	R	D	I	L	R	D	0	1	1	2	0	0	0	0	0	1	3	0	0	1	0	0	1	0	0	2	0	0	12	0	1416.8	Q08211	Q08211	517	528	DHX9	ATP-dependent RNA helicase A	yes	yes	2	0.0084713	74.611				By matching	By matching
DIPGLTDTTVPR	VIVKKGEKDIPGLTDT	LTDTTVPRRLGPKRAS	K	D	I	P	R	R	0	1	0	2	0	0	0	1	0	1	1	0	0	0	2	0	3	0	0	1	0	0	12	0	1283.67	P62753;A2A3R5	P62753	120	131	RPS6	40S ribosomal protein S6	yes	no	2	0.019271	65.157	By matching	By matching		By MS/MS	By MS/MS
DIPVVHQLLTR	GLRPMETKDIPVVHQL	VVHQLLTRYLKQFHLT	K	D	I	T	R	Y	0	1	0	1	0	1	0	0	1	1	2	0	0	0	1	0	1	0	0	2	0	0	11	0	1289.75	P30419-2;P30419	P30419-2	265	275	NMT1	Glycylpeptide N-tetradecanoyltransferase 1	yes	no	2	0.01262	69.346		By MS/MS	By MS/MS	By MS/MS	By MS/MS
DIQEDSGMEPR	EEYSVLNKDIQEDSGM	EDSGMEPRNEEEGNSE	K	D	I	P	R	N	0	1	0	2	0	1	2	1	0	1	0	0	1	0	1	1	0	0	0	0	0	0	11	0	1275.54	O75844	O75844	293	303	ZMPSTE24	CAAX prenyl protease 1 homolog	yes	yes	2	0.0031258	84.615			By MS/MS	By MS/MS	By matching
DIQENDEEAVQVK	ILHSIVKRDIQENDEE	DEEAVQVKEQSILELG	R	D	I	V	K	E	1	0	1	2	0	2	3	0	0	1	0	1	0	0	0	0	0	0	0	2	0	0	13	0	1515.71	O00231;O00231-2;J3QRY4	O00231	34	46	PSMD11	26S proteasome non-ATPase regulatory subunit 11	yes	no	2	0.0031438	77.674					By MS/MS
DIQGSLQDIFK	ELVIVGGKDIQGSLQD	GSLQDIFKFARTSPVP	K	D	I	F	K	F	0	0	0	2	0	2	0	1	0	2	1	1	0	1	0	1	0	0	0	0	0	0	11	0	1262.65	A0A0A0MTR1;P55290;P55290-4;P55290-3;P55290-2	A0A0A0MTR1	104	114	CDH13	Cadherin-13	yes	no	2	3.5075e-19	155.53	By matching	By MS/MS		By MS/MS	By MS/MS
DIQMPDGIR	ACKVDGHKDIQMPDGI	IQMPDGIRREEFVQWV	K	D	I	I	R	R	0	1	0	2	0	1	0	1	0	2	0	0	1	0	1	0	0	0	0	0	0	0	9	0	1043.51	Q14204	Q14204	4293	4301	DYNC1H1	Cytoplasmic dynein 1 heavy chain 1	yes	yes	2	0.012683	72.928	By matching	By MS/MS	By MS/MS		By matching
DIQQTLTQNMER	TLPPQRRRDIQQTLTQ	TLTQNMERIFSFLLNT	R	D	I	E	R	I	0	1	1	1	0	3	1	0	0	1	1	0	1	0	0	0	2	0	0	0	0	0	12	0	1475.7	Q9HAV4	Q9HAV4	177	188	XPO5	Exportin-5	yes	yes	2	0.013698	63.966				By matching	By MS/MS
DISEASVFDAYVLPK	IVEAAAVRDISEASVF	FDAYVLPKLYVKLHYC	R	D	I	P	K	L	2	0	0	2	0	0	1	0	0	1	1	1	0	1	1	2	0	0	1	2	0	0	15	0	1652.83	P62854	P62854	52	66	RPS26	40S ribosomal protein S26	yes	yes	2	1.0158e-09	147.62		By matching		By MS/MS	By matching
DISEMFLQIYK	DYYQELQRDISEMFLQ	EMFLQIYKQGGFLGLS	R	D	I	Y	K	Q	0	0	0	1	0	1	1	0	0	2	1	1	1	1	0	1	0	0	1	0	0	0	11	0	1385.69	A0A087WVJ0;A0A0A0MSH4;A0A0C4DGW3;A0A087X2A4;A0A087WWM1;P15941-7;P15941-17;P15941-11;P15941-8;P15941-4;P15941-3;P15941;P15941-2;P15941-13;A0A087X061;A0A087WZZ6;Q7Z536	A0A087WVJ0	59	69	MUC1	Mucin-1;Mucin-1 subunit alpha;Mucin-1 subunit beta	yes	no	2	0.014649	70.399				By MS/MS
DISLSDYK	VMPDGQFKDISLSDYK	DISLSDYKGKYVVFFF	K	D	I	Y	K	G	0	0	0	2	0	0	0	0	0	1	1	1	0	0	0	2	0	0	1	0	0	0	8	0	939.455	Q06830;A0A0A0MSI0	Q06830	28	35	PRDX1	Peroxiredoxin-1	yes	no	1	0.0048613	116.37		By matching	By matching	By MS/MS	By MS/MS
DISPVLKDPASFR	PTPGVVFRDISPVLKD	LKDPASFRAAIGLLAR	R	D	I	F	R	A	1	1	0	2	0	0	0	0	0	1	1	1	0	1	2	2	0	0	0	1	0	0	13	1	1443.77	P07741;H3BQZ9;H3BQF1;P07741-2;H3BSW3;H3BQB1	P07741	28	40	APRT	Adenine phosphoribosyltransferase	yes	no	2;3	1.7036e-08	117.95	By matching	By matching	By matching	By MS/MS	By MS/MS
DISQAYYTVYK	TRTSRQMKDISQAYYT	QAYYTVYKKSLGDDIS	K	D	I	Y	K	K	1	0	0	1	0	1	0	0	0	1	0	1	0	0	0	1	1	0	3	1	0	0	11	0	1349.65	P12429;D6RA82;D6RFG5	P12429	127	137	ANXA3	Annexin A3;Annexin	yes	no	2	0.00073723	99.788		By MS/MS		By matching	By matching
DISTTLNADEAVAR	RIAKFFGKDISTTLNA	NADEAVARGCALQCAI	K	D	I	A	R	G	3	1	1	2	0	0	1	0	0	1	1	0	0	0	0	1	2	0	0	1	0	0	14	0	1474.73	Q92598-2;Q92598-3;Q92598;Q92598-4;A0A0A0MSM0;E9PDE8;O95757;D6RJ96	Q92598-2	361	374	HSPH1;HSPA4L	Heat shock protein 105 kDa;Heat shock 70 kDa protein 4L	no	no	2	3.4924e-21	152.38	By matching	By matching		By matching	By MS/MS
DITEEIMSGAR	RDPNQGGKDITEEIMS	EEIMSGARTASTPTPP	K	D	I	A	R	T	1	1	0	1	0	0	2	1	0	2	0	0	1	0	0	1	1	0	0	0	0	0	11	0	1220.57	E7EX73;E9PGM1;E7EUU4;Q04637-5;Q04637-4;Q04637-3;Q04637;Q04637-8;Q04637-9;C9J6B6;C9JF13;C9J2Z7;C9K073;F8WCF2;C9JHW9	E7EX73	27	37	EIF4G1	Eukaryotic translation initiation factor 4 gamma 1	yes	no	2	0.0012263	95.483
DITPLQVVLPNTALHLK	YPGEVLEKDITPLQVV	PNTALHLKALLDFEDK	K	D	I	L	K	A	1	0	1	1	0	1	0	0	1	1	4	1	0	0	2	0	2	0	0	2	0	0	17	0	1871.09	Q14764;H3BQK6;H3BRL2	Q14764	108	124	MVP	Major vault protein	yes	no	2	0.0030095	78.985	By matching	By matching	By matching	By matching	By MS/MS
DITSDTSGDFR	ELKRDLAKDITSDTSG	SDTSGDFRNALLSLAK	K	D	I	F	R	N	0	1	0	3	0	0	0	1	0	1	0	0	0	1	0	2	2	0	0	0	0	0	11	0	1212.53	P04083;Q5T3N1	P04083	167	177	ANXA1	Annexin A1;Annexin	yes	no	1;2	2.0358e-18	168.26	By MS/MS	By MS/MS	By MS/MS	By MS/MS	By MS/MS
DITYFIQQLLR	KHIPIAGRDITYFIQQ	YFIQQLLRDREVGIPP	R	D	I	L	R	D	0	1	0	1	0	2	0	0	0	2	2	0	0	1	0	0	1	0	1	0	0	0	11	0	1408.77	P61158;B4DXW1;A0A0A0MTI9;H7C4J1;C9IZN3;Q9C0K3;Q9P1U1-2;Q9P1U1-3;Q9P1U1	P61158	199	209	ACTR3;ACTR3C;ACTR3B	Actin-related protein 3;Actin-related protein 3C;Actin-related protein 3B	yes	no	2	1.1246e-26	166.07	By matching	By MS/MS	By matching	By MS/MS	By MS/MS
DIVQFVPFR	PLGEVAIRDIVQFVPF	IVQFVPFRQFQNAPKE	R	D	I	F	R	Q	0	1	0	1	0	1	0	0	0	1	0	0	0	2	1	0	0	0	0	2	0	0	9	0	1119.61	E7ENV7;Q86YQ8;Q86YQ8-2;Q9HCH3-2;Q8IYJ1;Q96A23;O95741;Q9UBL6-2;Q96A23-2;Q9HCH3;O95741-2;Q9UBL6;O75131;Q96FN4;Q96FN4-2	O75131	485	493	CPNE8;CPNE5;CPNE9;CPNE4;CPNE6;CPNE7;CPNE3;CPNE2	Copine-8;Copine-5;Copine-9;Copine-4;Copine-6;Copine-7;Copine-3;Copine-2	no	no	1;2	2.5255e-06	126.24	By MS/MS	By MS/MS	By MS/MS	By MS/MS	By MS/MS
DIVQFVPYR	RSGQAAARDIVQFVPY	IVQFVPYRRFQNAPRE	R	D	I	Y	R	R	0	1	0	1	0	1	0	0	0	1	0	0	0	1	1	0	0	0	1	2	0	0	9	0	1135.6	F2Z2V0;B0QZ18;Q99829;H0Y524	F2Z2V0	478	486	CPNE1	Copine-1	yes	no	2	0.0016754	88.948	By MS/MS	By matching	By MS/MS	By MS/MS	By MS/MS
DKAPVQPQQSPAAAPGGTDEKPSGK	________________	TDEKPSGKERRDAGDK	R	D	K	G	K	E	4	0	0	2	0	3	1	3	0	0	0	3	0	0	5	2	1	0	0	1	0	0	25	2	2460.22	Q13200;C9JPC0;F8WBS8	Q13200	7	31	PSMD2	26S proteasome non-ATPase regulatory subunit 2	yes	no	3;4	6.2917e-13	122.44	By matching	By MS/MS	By MS/MS	By MS/MS	By MS/MS
DKDFAIDIIK	FAFNAEFKDKDFAIDI	DFAIDIIKSTHDHWKA	K	D	K	I	K	S	1	0	0	3	0	0	0	0	0	3	0	2	0	1	0	0	0	0	0	0	0	0	10	1	1176.64	Q15181	Q15181	212	221	PPA1	Inorganic pyrophosphatase	yes	yes	3	0.033068	66.663
DKEAIQAYSESLMTSAPK	SSSKKGSKDKEAIQAY	SLMTSAPKGSVLQEAK	K	D	K	P	K	G	3	0	0	1	0	1	2	0	0	1	1	2	1	0	1	3	1	0	1	0	0	0	18	1	1967.95	B7ZKQ9;Q8WTV0-3;Q8WTV0-4;Q8WTV0-2	B7ZKQ9	455	472	SCARB1	Scavenger receptor class B member 1	yes	no	3	0.02954	56.906		By MS/MS
DKLNNLVLFDK	KWSKGKVRDKLNNLVL	NNLVLFDKATYDKLCK	R	D	K	D	K	A	0	0	2	2	0	0	0	0	0	0	3	2	0	1	0	0	0	0	0	1	0	0	11	1	1317.73	P62851	P62851	42	52	RPS25	40S ribosomal protein S25	yes	yes	2	0.039391	95.483	By matching	By matching	By matching	By matching	By MS/MS
DKLPQPVQPDPVSHCK	NITKVESRDKLPQPVQ	PDPVSHCKEKDVDDCW	R	D	K	C	K	E	0	0	0	2	1	2	0	0	1	0	1	2	0	0	4	1	0	0	0	2	0	0	16	1	1843.93	P05556;P05556-2;P05556-5;P05556-4;P05556-3	P05556	677	692	ITGB1	Integrin beta-1	yes	no	2;3	1.8549e-06	119.65	By MS/MS	By MS/MS	By matching	By matching	By matching
DKPNPQLIYDDEIPSLK	GTVFFEEKDKPNPQLI	DDEIPSLKIEDTVFHV	K	D	K	L	K	I	0	0	1	3	0	1	1	0	0	2	2	2	0	0	3	1	0	0	1	0	0	0	17	1	1984.02	Q9Y2L1;G3V1J5;Q9Y2L1-2	Q9Y2L1	879	895	DIS3	Exosome complex exonuclease RRP44	yes	no	2	0.017044	83.869
DKSFLAMVVDIVQELK	YVLTGYTRDKSFLAMV	VDIVQELKQQNPRLVY	R	D	K	L	K	Q	1	0	0	2	0	1	1	0	0	1	2	2	1	1	0	1	0	0	0	3	0	0	16	1	1833.99	F2Z2Y4;O00764;O00764-3	F2Z2Y4	47	62	PDXK	Pyridoxal kinase	yes	no	3	8.6056e-05	109.1				By matching	By MS/MS
DKVFQGNFDNDTHR	YQDEKQRKDKVFQGNF	NFDNDTHRKNVIDPPI	K	D	K	H	R	K	0	1	2	3	0	1	0	1	1	0	0	1	0	2	0	0	1	0	0	1	0	0	14	1	1691.77	O43854-2;O43854	O43854-2	420	433	EDIL3	EGF-like repeat and discoidin I-like domain-containing protein 3	yes	no	3	0.028805	96.707		By MS/MS
DKVFQGNFDNDTHRK	YQDEKQRKDKVFQGNF	FDNDTHRKNVIDPPIY	K	D	K	R	K	N	0	1	2	3	0	1	0	1	1	0	0	2	0	2	0	0	1	0	0	1	0	0	15	2	1819.86	O43854-2;O43854	O43854-2	420	434	EDIL3	EGF-like repeat and discoidin I-like domain-containing protein 3	yes	no	3	0.0028503	90.707	By matching	By MS/MS	By matching	By matching
DKVMSEFNNNFR	AIAGYVFRDKVMSEFN	SEFNNNFRQQMENYPK	R	D	K	F	R	Q	0	1	3	1	0	0	1	0	0	0	0	1	1	2	0	1	0	0	0	1	0	0	12	1	1499.68	F8VNT9;F8VV56;F8W022;F8VWK8;P08962-3;P08962-2;P08962	F8VNT9	109	120	CD63	Tetraspanin;CD63 antigen	yes	no	2;3	1.0114e-13	139.86	By MS/MS	By MS/MS	By matching	By MS/MS	By matching
DKVQAGDVITIDK	KMIESLTKDKVQAGDV	GDVITIDKATGKISKL	K	D	K	D	K	A	1	0	0	3	0	1	0	1	0	2	0	2	0	0	0	0	1	0	0	2	0	0	13	1	1400.75	Q9Y230;Q9Y230-2;M0R0Y3	Q9Y230	185	197	RUVBL2	RuvB-like 2	yes	no	2	2.4981e-05	118.77	By matching	By matching	By matching	By MS/MS	By MS/MS
DKWLAPDGLIFPDR	LNTVLYARDKWLAPDG	DGLIFPDRATLYVTAI	R	D	K	D	R	A	1	1	0	3	0	0	0	1	0	1	2	1	0	1	2	0	0	1	0	0	0	0	14	1	1641.85	E9PKG1;H7C2I1;Q99873-3;Q99873-2;Q99873-4;Q99873;E9PQ98;E9PIX6;E9PNR9;H0YDE4	E9PKG1	136	149	PRMT1	Protein arginine N-methyltransferase 1	yes	no	3	0.0074243	76.759	By matching	By matching	By matching	By MS/MS	By MS/MS
DKYEPAAVSEQGDK	________________	AVSEQGDKKGKKGKKD	R	D	K	D	K	K	2	0	0	2	0	1	2	1	0	0	0	2	0	0	1	1	0	0	1	1	0	0	14	1	1535.71	P05023-4;P05023;P05023-2	P05023-4	8	21	ATP1A1	Sodium/potassium-transporting ATPase subunit alpha-1	yes	no	2	0.044012	72.496
DKYEPAAVSEQGDKK	________________	VSEQGDKKGKKGKKDR	R	D	K	K	K	G	2	0	0	2	0	1	2	1	0	0	0	3	0	0	1	1	0	0	1	1	0	0	15	2	1663.81	P05023-4;P05023;P05023-2	P05023-4	8	22	ATP1A1	Sodium/potassium-transporting ATPase subunit alpha-1	yes	no	3;4	4.6852e-30	170.78	By MS/MS	By MS/MS	By MS/MS	By MS/MS	By matching
DKYPNLQVIGGNVVTAAQAK	INMIKYIKDKYPNLQV	VVTAAQAKNLIDAGVD	K	D	K	A	K	N	3	0	2	1	0	2	0	2	0	1	1	2	0	0	1	0	1	0	1	3	0	0	20	1	2085.12	H0Y4R1;P12268	H0Y4R1	224	243	IMPDH2	Inosine-5-monophosphate dehydrogenase 2	yes	no	2	0.00061223	106.28
DLADELALVDVIEDK	CAISILMKDLADELAL	LVDVIEDKLKGEMMDL	K	D	L	D	K	L	2	0	0	4	0	0	2	0	0	1	3	1	0	0	0	0	0	0	0	2	0	0	15	0	1656.85	P00338;P00338-3;F5GXY2;P00338-5;P00338-4;P00338-2;F5GYU2;F5GXH2;F5H5J4;F5H6W8;F5GZQ4	P00338	43	57	LDHA	L-lactate dehydrogenase A chain	yes	no	2;3	1.3508e-52	224.25	By MS/MS	By MS/MS	By MS/MS	By MS/MS	By MS/MS
DLADWLNIK	STALANARDLADWLNI	LADWLNIKQMGLFNFR	R	D	L	I	K	Q	1	0	1	2	0	0	0	0	0	1	2	1	0	0	0	0	0	1	0	0	0	0	9	0	1086.57	Q8N3C0	Q8N3C0	1498	1506	ASCC3	Activating signal cointegrator 1 complex subunit 3	yes	yes	2	0.021097	74.92
DLAEDAPWK	AEMPATEKDLAEDAPW	LAEDAPWKKIQQNTFT	K	D	L	W	K	K	2	0	0	2	0	0	1	0	0	0	1	1	0	0	1	0	0	1	0	0	0	0	9	0	1043.49	P21333-2;P21333;Q5HY54;Q60FE5;A0A087WWY3;F8WE98;Q14315-2;Q14315;O75369-2;O75369-9;O75369;O75369-8;O75369-6;O75369-3;O75369-5;O75369-4	P21333-2	34	42	FLNA;FLNC;FLNB	Filamin-A;Filamin-C;Filamin-B	no	no	2	0.053357	55.549
DLAEDLYDGQVLQK	VGERIIVKDLAEDLYD	YDGQVLQKLFEKLESE	K	D	L	Q	K	L	1	0	0	3	0	2	1	1	0	0	3	1	0	0	0	0	0	0	1	1	0	0	14	0	1605.79	J3KNQ4;Q9NVD7;E9PS97;Q9NVD7-2	J3KNQ4	158	171	PARVA	Alpha-parvin	yes	no	2	0.0019851	90.697		By MS/MS
DLAGAPPGEVVGCFTPQSR	RLEGRGRRDLAGAPPG	GCFTPQSRRLRELPLA	R	D	L	S	R	R	2	1	0	1	1	1	1	3	0	0	1	0	0	1	3	1	1	0	0	2	0	0	19	0	1956.94	Q9Y446;Q9Y446-2	Q9Y446	557	575	PKP3	Plakophilin-3	yes	no	2	0.0077408	59.709				By MS/MS
DLAGSIIGK	TTQVTIPKDLAGSIIG	LAGSIIGKGGQRIKQI	K	D	L	G	K	G	1	0	0	1	0	0	0	2	0	2	1	1	0	0	0	1	0	0	0	0	0	0	9	0	872.497	P61978-3;P61978-2;P61978;S4R359	P61978-3	373	381	HNRNPK	Heterogeneous nuclear ribonucleoprotein K	yes	no	1	0.006003	98.458			By MS/MS	By MS/MS
DLALVNDQLLGFVR	TIITAAKRDLALVNDQ	DQLLGFVRERTLDKRW	R	D	L	V	R	E	1	1	1	2	0	1	0	1	0	0	4	0	0	1	0	0	0	0	0	2	0	0	14	0	1571.87	Q29RF7-3;Q29RF7	Q29RF7-3	391	404	PDS5A	Sister chromatid cohesion protein PDS5 homolog A	yes	no	2	0.0048591	81.525				By matching	By matching
DLAMVASDMMVLLK	NGSGAYAKDLAMVASD	SDMMVLLKTFFSCHKE	K	D	L	L	K	T	2	0	0	2	0	0	0	0	0	0	3	1	3	0	0	1	0	0	0	2	0	0	14	0	1535.78	Q9HB40;I3L4Z3;Q9HB40-2	Q9HB40	134	147	SCPEP1	Retinoid-inducible serine carboxypeptidase	yes	no	2	5.0375e-06	111.86		By matching
DLAQALINR	NTLKTRRRDLAQALIN	LAQALINRGVNLDPLG	R	D	L	N	R	G	2	1	1	1	0	1	0	0	0	1	2	0	0	0	0	0	0	0	0	0	0	0	9	0	1012.57	A0A087WV73;P46087-3;P46087-2;P46087;P46087-4;F5GYR3	A0A087WV73	323	331	NOP2	Probable 28S rRNA (cytosine(4447)-C(5))-methyltransferase	yes	no	2	0.0084888	82.426	By MS/MS			By MS/MS
DLASVNNLLK	LASEDYGKDLASVNNL	ASVNNLLKKHQLLEAD	K	D	L	L	K	K	1	0	2	1	0	0	0	0	0	0	3	1	0	0	0	1	0	0	0	1	0	0	10	0	1085.61	A0A0D9SF54;A0A0D9SGF6;Q13813-3;Q13813;Q13813-2	A0A0D9SF54	1674	1683	SPTAN1	Spectrin alpha chain, non-erythrocytic 1	yes	no	2	0.014529	69.598				By MS/MS	By MS/MS
DLASVQALLR	MASDDFGRDLASVQAL	ASVQALLRKHEGLERD	R	D	L	L	R	K	2	1	0	1	0	1	0	0	0	0	3	0	0	0	0	1	0	0	0	1	0	0	10	0	1084.62	A0A0D9SF54;A0A0D9SGF6;Q13813-3;Q13813;Q13813-2	A0A0D9SF54	286	295	SPTAN1	Spectrin alpha chain, non-erythrocytic 1	yes	no	2	0.002626	86.898
DLAVAGPEMQVK	AIGPSTIRDLAVAGPE	AGPEMQVKLLQSLGLK	R	D	L	V	K	L	2	0	0	1	0	1	1	1	0	0	1	1	1	0	1	0	0	0	0	2	0	0	12	0	1256.64	Q14764	Q14764	809	820	MVP	Major vault protein	yes	yes	2	5.4677e-07	123.11		By MS/MS		By matching	By MS/MS
DLDDFQSWLSR	SKLQQFLRDLDDFQSW	DFQSWLSRTQTAIASE	R	D	L	S	R	T	0	1	0	3	0	1	0	0	0	0	2	0	0	1	0	2	0	1	0	0	0	0	11	0	1380.63	Q01082-3;Q01082-2;Q01082;A0A087WUZ3	Q01082-3	1057	1067	SPTBN1	Spectrin beta chain, non-erythrocytic 1	yes	no	2	2.0669e-60	203.02				By MS/MS	By MS/MS
DLDIIDNYDYSHTVK	PLPGDAVKDLDIIDNY	YDYSHTVKYTPTQQGN	K	D	L	V	K	Y	0	0	1	4	0	0	0	0	1	2	1	1	0	0	0	1	1	0	2	1	0	0	15	0	1809.84	O75369-2;O75369-9;O75369;O75369-8;O75369-6;O75369-3;E7EN95;O75369-7;O75369-5;O75369-4	O75369-2	895	909	FLNB	Filamin-B	yes	no	2	3.7072e-41	176.99				By MS/MS	By MS/MS
DLDQASLAAVSQQLAPR	AALNSCLRDLDQASLA	VSQQLAPREGISQEAL	R	D	L	P	R	E	4	1	0	2	0	3	0	0	0	0	3	0	0	0	1	2	0	0	0	1	0	0	17	0	1781.93	Q9Y490	Q9Y490	1674	1690	TLN1	Talin-1	yes	yes	2;3	3.1648e-22	149.82	By MS/MS	By matching	By MS/MS	By MS/MS	By MS/MS
DLEADIIGDTSGHFQK	AYKDAYERDLEADIIG	DTSGHFQKMLVVLLQG	R	D	L	Q	K	M	1	0	0	3	0	1	1	2	1	2	1	1	0	1	0	1	1	0	0	0	0	0	16	0	1744.83	P08133-2;P08133;E5RK63;E5RJF5	P08133-2	109	124	ANXA6	Annexin A6;Annexin	yes	no	2	3.3788e-06	114.87		By MS/MS	By matching
DLEEDHACIPIK	LHLEICLKDLEEDHAC	DHACIPIKKSDPVVSY	K	D	L	I	K	K	1	0	0	2	1	0	2	0	1	2	1	1	0	0	1	0	0	0	0	0	0	0	12	0	1438.68	P13639	P13639	560	571	EEF2	Elongation factor 2	yes	yes	2	0.04252	53.597				By matching	By matching
DLEGSDIDTR	NSEEYIRRDLEGSDID	EGSDIDTRRRAACDLV	R	D	L	T	R	R	0	1	0	3	0	0	1	1	0	1	1	0	0	0	0	1	1	0	0	0	0	0	10	0	1119.5	P55060-3;P55060;P55060-4	P55060-3	373	382	CSE1L	Exportin-2	yes	no	2	0.0022041	96.665	By MS/MS				By MS/MS
DLEGTYLCR	GESVTVTRDLEGTYLC	LEGTYLCRARSTQGEV	R	D	L	C	R	A	0	1	0	1	1	0	1	1	0	0	2	0	0	0	0	0	1	0	1	0	0	0	9	0	1125.51	P05362;E7ESS4	P05362	450	458	ICAM1	Intercellular adhesion molecule 1	yes	no	2	0.012298	96.034	By MS/MS
DLEKPFLLPVEAVYSVPGR	TYIPVPARDLEKPFLL	AVYSVPGRGTVVTGTL	R	D	L	G	R	G	1	1	0	1	0	0	2	1	0	0	3	1	0	1	3	1	0	0	1	3	0	0	19	1	2128.16	P49411	P49411	253	271	TUFM	Elongation factor Tu, mitochondrial	yes	yes	2;3;4	0.011517	82.709	By matching	By matching	By matching	By matching	By MS/MS
DLFDPIIEDR	EESYEVFKDLFDPIIE	FDPIIEDRHGGYKPSD	K	D	L	D	R	H	0	1	0	3	0	0	1	0	0	2	1	0	0	1	1	0	0	0	0	0	0	0	10	0	1231.61	P12277;G3V461;G3V4N7	P12277	87	96	CKB	Creatine kinase B-type	yes	no	2	0.00031606	109.29			By matching	By MS/MS	By MS/MS
DLFEDELVPLFEK	IFVGKIPRDLFEDELV	ELVPLFEKAGPIWDLR	R	D	L	E	K	A	0	0	0	2	0	0	3	0	0	0	3	1	0	2	1	0	0	0	0	1	0	0	13	0	1592.8	O60506-4;O60506-3;O60506-2;O60506;B7Z645;F6UXX1;O60506-5	O60506-4	172	184	SYNCRIP	Heterogeneous nuclear ribonucleoprotein Q	yes	no	2	0.0016699	93.839		By MS/MS	By MS/MS	By MS/MS	By MS/MS
DLFQVAFNR	QRLSIITKDLFQVAFN	LFQVAFNRVARGMLHQ	K	D	L	N	R	V	1	1	1	1	0	1	0	0	0	0	1	0	0	2	0	0	0	0	0	1	0	0	9	0	1108.57	Q14204	Q14204	3862	3870	DYNC1H1	Cytoplasmic dynein 1 heavy chain 1	yes	yes	2	0.0044868	92.838	By MS/MS	By matching	By matching	By MS/MS	By MS/MS
DLGAPQAAAEAELAAAQR	LLWEMRARDLGAPQAA	AELAAAQRLLARVQEQ	R	D	L	Q	R	L	8	1	0	1	0	2	2	1	0	0	2	0	0	0	1	0	0	0	0	0	0	0	18	0	1751.88	O15230	O15230	2330	2347	LAMA5	Laminin subunit alpha-5	yes	yes	2	0.009977	63.212				By MS/MS
DLGEELEALK	NKAEKQKRDLGEELEA	GEELEALKTELEDTLD	R	D	L	L	K	T	1	0	0	1	0	0	3	1	0	0	3	1	0	0	0	0	0	0	0	0	0	0	10	0	1115.57	P35579	P35579	1136	1145	MYH9	Myosin-9	no	no	2	0.030481	59.931	By matching	By matching		By matching	By MS/MS
DLGELLQAWGAGAK	LGAPIQARDLGELLQA	QAWGAGAKTGAPKGSR	R	D	L	A	K	T	3	0	0	1	0	1	1	3	0	0	3	1	0	0	0	0	0	1	0	0	0	0	14	0	1427.74	O60826	O60826	271	284	CCDC22	Coiled-coil domain-containing protein 22	yes	yes	2	0.017807	70.089
DLGTESQIFISR	ISDLLVPKDLGTESQI	ESQIFISRTYDATTHF	K	D	L	S	R	T	0	1	0	1	0	1	1	1	0	2	1	0	0	1	0	2	1	0	0	0	0	0	12	0	1364.69	P50395;P50395-2	P50395	391	402	GDI2	Rab GDP dissociation inhibitor beta	yes	no	2	5.7115e-05	112.64				By MS/MS	By MS/MS
DLGVPDTK	VFVVSYAKDLGVPDTK	DLGVPDTKAAFLLTIL	K	D	L	T	K	A	0	0	0	2	0	0	0	1	0	0	1	1	0	0	1	0	1	0	0	1	0	0	8	0	843.434	O15427;J3QQV2;J3QSC3;J3KTI8	O15427	255	262	SLC16A3	Monocarboxylate transporter 4	yes	no	1;2	0.0034957	118.74		By MS/MS	By matching	By MS/MS	By MS/MS
DLHDANTDLIGR	AGKSGVKKDLHDANTD	ANTDLIGRHPKQEKRS	K	D	L	G	R	H	1	1	1	3	0	0	0	1	1	1	2	0	0	0	0	0	1	0	0	0	0	0	12	0	1338.65	P53985;Q5T8R3;Q5T8R5;P53985-2	P53985	225	236	SLC16A1	Monocarboxylate transporter 1	yes	no	2;3	1.458e-09	144.55	By MS/MS	By MS/MS	By MS/MS	By MS/MS	By MS/MS
DLHQGIEAASDEEDLR	EKFHELHRDLHQGIEA	ASDEEDLRWWRSTHGP	R	D	L	L	R	W	2	1	0	3	0	1	3	1	1	1	2	0	0	0	0	1	0	0	0	0	0	0	16	0	1796.82	A0A0C4DGG1;Q9UKS6;E9PIY1	A0A0C4DGG1	267	282	PACSIN3	Protein kinase C and casein kinase substrate in neurons protein 3	yes	no	2	3.8575e-86	222.55				By MS/MS	By MS/MS
DLIGVQNLLK	AASTNRGKDLIGVQNL	IGVQNLLKKHQALQAE	K	D	L	L	K	K	0	0	1	1	0	1	0	1	0	1	3	1	0	0	0	0	0	0	0	1	0	0	10	0	1111.66	A0A0D9SF54;A0A0D9SGF6;Q13813-3;Q13813;Q13813-2	A0A0D9SF54	815	824	SPTAN1	Spectrin alpha chain, non-erythrocytic 1	yes	no	2	0.021951	63.534			By matching	By MS/MS	By matching
DLISHDEMFSDIYK	________________	EMFSDIYKIREIADGL	R	D	L	Y	K	I	0	0	0	3	0	0	1	0	1	2	1	1	1	1	0	2	0	0	1	0	0	0	14	0	1711.78	Q5W0H4;A0A0B4J2C3;P13693	Q5W0H4	6	19	TPT1	Translationally-controlled tumor protein	yes	no	2;3	0.0019934	88.803		By matching	By matching	By MS/MS	By MS/MS
DLITEAMEIK	AKPVSILRDLITEAME	ITEAMEIKAKRHEEQQ	R	D	L	I	K	A	1	0	0	1	0	0	2	0	0	2	1	1	1	0	0	0	1	0	0	0	0	0	10	0	1161.6	Q13188;Q13188-2;E5RFQ9;A0A087WZ06	Q13188	289	298	STK3	Serine/threonine-protein kinase 3;Serine/threonine-protein kinase 3 36kDa subunit;Serine/threonine-protein kinase 3 20kDa subunit	yes	no	2	0.034621	56.432			By matching		By MS/MS
DLIYTLYYWK	SLRDVFGKDLIYTLYY	IYTLYYWKSSSSGKKT	K	D	L	W	K	S	0	0	0	1	0	0	0	0	0	1	2	1	0	0	0	0	1	1	3	0	0	0	10	0	1376.7	P13726;P13726-2	P13726	182	191	F3	Tissue factor	yes	no	2	2.4729e-10	138.4	By MS/MS	By MS/MS	By MS/MS	By matching	By MS/MS
DLKPENILLDEEGHIK	HSLGIIYRDLKPENIL	LDEEGHIKLT______	R	D	L	I	K	L	0	0	1	2	0	0	3	1	1	2	3	2	0	0	1	0	0	0	0	0	0	0	16	1	1861.98	E9PMM7;E9PGT3;Q15418-3;Q15418-4;Q15418;Q15418-2;D6R910;B1AXG1;B7Z3B5;F2Z2J1;Q15349;Q15349-3;Q15349-2;P51812	E9PMM7	95	110	RPS6KA1;RPS6KA2;RPS6KA3	Ribosomal protein S6 kinase;Ribosomal protein S6 kinase alpha-1;Ribosomal protein S6 kinase alpha-2;Ribosomal protein S6 kinase alpha-3	no	no	3	0.0094217	70.167					By MS/MS
DLKPVLDSYVFNDGSSR	VNVITLYKDLKPVLDS	VFNDGSSRELMNLTGT	K	D	L	S	R	E	0	1	1	3	0	0	0	1	0	0	2	1	0	1	1	3	0	0	1	2	0	0	17	1	1910.94	F5H442;Q99816	F5H442	34	50	TSG101	Tumor susceptibility gene 101 protein	yes	no	2;3	0.00022662	110.57	By matching	By matching	By matching	By matching	By MS/MS
DLLDDLKSELTGK	AFKTLFGRDLLDDLKS	LKSELTGKFEKLIVAL	R	D	L	G	K	F	0	0	0	3	0	0	1	1	0	0	4	2	0	0	0	1	1	0	0	0	0	0	13	1	1445.76	P08758;E9PHT9	P08758	64	76	ANXA5	Annexin A5;Annexin	yes	no	2;3	8.7079e-51	190.66		By MS/MS	By MS/MS	By MS/MS	By MS/MS
DLLDDLKSELTGKFEK	AFKTLFGRDLLDDLKS	ELTGKFEKLIVALMKP	R	D	L	E	K	L	0	0	0	3	0	0	2	1	0	0	4	3	0	1	0	1	1	0	0	0	0	0	16	2	1849.97	P08758;E9PHT9	P08758	64	79	ANXA5	Annexin A5;Annexin	yes	no	3	3.4552e-06	120.7	By matching	By MS/MS	By MS/MS	By MS/MS	By MS/MS
DLLDLLVEAK	ERNINITKDLLDLLVE	LDLLVEAKQEVPSWLE	K	D	L	A	K	Q	1	0	0	2	0	0	1	0	0	0	4	1	0	0	0	0	0	0	0	1	0	0	10	0	1127.64	A0A0D9SFB3;A0A0D9SG12;A0A0D9SF53;O00571-2;O00571;O15523-2;O15523;A0A0J9YVQ7;A0A087WVZ1	A0A0D9SFB3	555	564	DDX3X;DDX3Y	ATP-dependent RNA helicase DDX3X;ATP-dependent RNA helicase DDX3Y	yes	no	2	0.02234	80.688			By matching	By MS/MS	By MS/MS
DLLFQALGR	MPTVSVKRDLLFQALG	LLFQALGRTYTDEEFD	R	D	L	G	R	T	1	1	0	1	0	1	0	1	0	0	3	0	0	1	0	0	0	0	0	0	0	0	9	0	1031.58	Q9NSD9	Q9NSD9	9	17	FARSB	Phenylalanine--tRNA ligase beta subunit	yes	yes	2	0.0002602	118.5	By MS/MS	By MS/MS	By MS/MS	By MS/MS	By MS/MS
DLLHPSPEEEK	________________	HPSPEEEKRKHKKKRL	K	D	L	E	K	R	0	0	0	1	0	0	3	0	1	0	2	1	0	0	2	1	0	0	0	0	0	0	11	0	1292.62	Q5T4L4;P42677	Q5T4L4	6	16	RPS27	40S ribosomal protein S27	yes	no	2	0.0011061	87.149
DLLLDPAWEK	QPEEDWDRDLLLDPAW	LLDPAWEKQQRKTFTA	R	D	L	E	K	Q	1	0	0	2	0	0	1	0	0	0	3	1	0	0	1	0	0	1	0	0	0	0	10	0	1198.62	P12814;P12814-3;P12814-2;P12814-4;P35609-2;P35609;Q08043;D6RH00;O43707;O43707-2;F5GXS2;O43707-3;K7EP19	P12814	22	31	ACTN1;ACTN2;ACTN3;ACTN4	Alpha-actinin-1;Alpha-actinin-2;Alpha-actinin-3;Alpha-actinin-4	no	no	2	0.022082	63.426
DLLLFLAER	YPSEPDLRDLLLFLAE	LLLFLAERLPTDASED	R	D	L	E	R	L	1	1	0	1	0	0	1	0	0	0	4	0	0	1	0	0	0	0	0	0	0	0	9	0	1088.62	O60826	O60826	99	107	CCDC22	Coiled-coil domain-containing protein 22	yes	yes	2	0.0031139	90.601				By matching	By matching
DLLLNTMSQEEK	LENTVTLKDLLLNTMS	NTMSQEEKAAYLSDPR	K	D	L	E	K	A	0	0	1	1	0	1	2	0	0	0	3	1	1	0	0	1	1	0	0	0	0	0	12	0	1419.69	P78527	P78527	3814	3825	PRKDC	DNA-dependent protein kinase catalytic subunit	yes	yes	2	0.0020539	91.123		By MS/MS	By matching	By MS/MS
DLLLTSSYLSDSGSTGEHTK	LSLLESNKDLLLTSSY	GSTGEHTKSLVTQYLN	K	D	L	T	K	S	0	0	0	2	0	0	1	2	1	0	4	1	0	0	0	5	3	0	1	0	0	0	20	0	2110.01	F5GZS6;P08195;J3KPF3;P08195-3;P08195-4;H0YFX4;P08195-2	F5GZS6	366	385	SLC3A2	4F2 cell-surface antigen heavy chain	no	no	2;3	9.63e-109	260.97		By MS/MS	By matching	By MS/MS	By MS/MS
DLLNNHILK	LGDPEALRDLLNNHIL	LLNNHILKSAMCAEAI	R	D	L	L	K	S	0	0	2	1	0	0	0	0	1	1	3	1	0	0	0	0	0	0	0	0	0	0	9	0	1078.61	Q15582;H0Y8L3;S4R3C6	Q15582	305	313	TGFBI	Transforming growth factor-beta-induced protein ig-h3	yes	no	2	0.001078	107.29	By matching	By MS/MS	By matching	By MS/MS	By matching
DLLPLLPGTIAGEIESK	GKQFHWYKDLLPLLPG	IAGEIESKAANLNNLV	K	D	L	S	K	A	1	0	0	1	0	0	2	2	0	2	4	1	0	0	2	1	1	0	0	0	0	0	17	0	1764.99	P26012-2;P26012	P26012-2	218	234	ITGB8	Integrin beta-8	yes	no	2	0.0011852	92.781				By matching
DLLQFFKPR	HNYEGTLRDLLQFFKP	LLQFFKPRQPKKLYYQ	R	D	L	P	R	Q	0	1	0	1	0	1	0	0	0	0	2	1	0	2	1	0	0	0	0	0	0	0	9	1	1162.65	Q93009-3;Q93009;H3BND8	Q93009-3	847	855	USP7	Ubiquitin carboxyl-terminal hydrolase 7;Ubiquitin carboxyl-terminal hydrolase	yes	no	3	0.021644	69.628	By matching	By matching	By matching	By matching	By matching
DLLQNLLK	PKLNATGRDLLQNLLK	DLLQNLLKCNPVQRIS	R	D	L	L	K	C	0	0	1	1	0	1	0	0	0	0	4	1	0	0	0	0	0	0	0	0	0	0	8	0	955.57	Q00535;Q00535-2	Q00535	261	268	CDK5	Cyclin-dependent-like kinase 5	yes	no	2	0.0031986	109.01		By matching	By matching	By MS/MS	By MS/MS
DLLSSVSR	AYSRMANRDLLSSVSR	DLLSSVSREFSGYVES	R	D	L	S	R	E	0	1	0	1	0	0	0	0	0	0	2	0	0	0	0	3	0	0	0	1	0	0	8	0	875.471	P20073-2;P20073	P20073-2	368	375	ANXA7	Annexin A7	yes	no	1;2	1.3575e-12	157.21	By MS/MS	By MS/MS	By MS/MS	By MS/MS	By MS/MS
DLLYFDGLR	VASPIAARDLLYFDGL	LLYFDGLRKLIFIKKK	R	D	L	L	R	K	0	1	0	2	0	0	0	1	0	0	3	0	0	1	0	0	0	0	1	0	0	0	9	0	1110.57	Q9Y446;Q9Y446-2	Q9Y446	738	746	PKP3	Plakophilin-3	yes	no	2	0.024106	66.568	By matching	By matching		By MS/MS	By matching
DLLYFDGLRK	VASPIAARDLLYFDGL	LYFDGLRKLIFIKKKR	R	D	L	R	K	L	0	1	0	2	0	0	0	1	0	0	3	1	0	1	0	0	0	0	1	0	0	0	10	1	1238.67	Q9Y446;Q9Y446-2	Q9Y446	738	747	PKP3	Plakophilin-3	yes	no	2	0.0050246	97.431				By matching	By MS/MS
DLMPHDLAR	LLSGTSYKDLMPHDLA	LMPHDLARAALTGLLH	K	D	L	A	R	A	1	1	0	2	0	0	0	0	1	0	2	0	1	0	1	0	0	0	0	0	0	0	9	0	1066.52	B5MD38;P55084-2;P55084;C9JEY0;C9JE81;C9K0M0	B5MD38	73	81	HADHB	Trifunctional enzyme subunit beta, mitochondrial;3-ketoacyl-CoA thiolase	yes	no	3	0.034546	49.418				By MS/MS	By MS/MS
DLMVGDEASELR	KVGNIEIKDLMVGDEA	GDEASELRSMLEVNYP	K	D	L	L	R	S	1	1	0	2	0	0	2	1	0	0	2	0	1	0	0	1	0	0	0	1	0	0	12	0	1333.62	P61160	P61160	54	65	ACTR2	Actin-related protein 2	yes	yes	2	5.6872e-30	167.12	By matching	By MS/MS		By MS/MS	By MS/MS
DLPDVQELITQVR	GAFKNSLKDLPDVQEL	QELITQVRSEKCSLQA	K	D	L	V	R	S	0	1	0	2	0	2	1	0	0	1	2	0	0	0	1	0	1	0	0	2	0	0	13	0	1524.81	Q9UHB9-4;Q9UHB9;Q9UHB9-2;Q9UHB9-3	Q9UHB9-4	471	483	SRP68	Signal recognition particle subunit SRP68	yes	no	2	4.8644e-06	112.64				By MS/MS	By matching
DLPEHAVLK	KKAEVEGKDLPEHAVL	LPEHAVLKMKGNFTLP	K	D	L	L	K	M	1	0	0	1	0	0	1	0	1	0	2	1	0	0	1	0	0	0	0	1	0	0	9	0	1020.56	Q00839-2;Q00839	Q00839-2	608	616	HNRNPU	Heterogeneous nuclear ribonucleoprotein U	yes	no	2	0.01436	62.546	By matching	By matching	By MS/MS	By matching	By matching
DLPLAQGIK	TCTINYSKDLPLAQGI	LPLAQGIKFQ______	K	D	L	I	K	F	1	0	0	1	0	1	0	1	0	1	2	1	0	0	1	0	0	0	0	0	0	0	9	0	953.555	P49419-2;P49419;F8VS02;P49419-4	P49419-2	501	509	ALDH7A1	Alpha-aminoadipic semialdehyde dehydrogenase	yes	no	1	0.0089711	90.37				By matching
DLPLLLFR	RPEVPLRRDLPLLLFR	DLPLLLFRTQTSDPAM	R	D	L	F	R	T	0	1	0	1	0	0	0	0	0	0	4	0	0	1	1	0	0	0	0	0	0	0	8	0	985.596	Q5SZU1;O43175	Q5SZU1	428	435	PHGDH	D-3-phosphoglycerate dehydrogenase	yes	no	2	0.00084609	120.62				By MS/MS
DLPNALDEK	VLVLGNKRDLPNALDE	LPNALDEKQLIEKMNL	R	D	L	E	K	Q	1	0	1	2	0	0	1	0	0	0	2	1	0	0	1	0	0	0	0	0	0	0	9	0	1013.5	Q9NVJ2	Q9NVJ2	133	141	ARL8B	ADP-ribosylation factor-like protein 8B	yes	yes	1	0.02273	80.755			By matching		By MS/MS
DLPVSEQQER	FLGCVDIKDLPVSEQQ	PVSEQQERAFTLGLAG	K	D	L	E	R	A	0	1	0	1	0	2	2	0	0	0	1	0	0	0	1	1	0	0	0	1	0	0	10	0	1199.58	Q9UNM6;J3KNQ3;A0A087WUL9;Q9UNM6-2;E9PL38;H0YD73	Q9UNM6	187	196	PSMD13	26S proteasome non-ATPase regulatory subunit 13	yes	no	2	0.0071869	76.843	By MS/MS	By matching	By matching	By matching	By MS/MS
DLQFVEVTDVK	SDTVPSPRDLQFVEVT	FVEVTDVKVTIMWTPP	R	D	L	V	K	V	0	0	0	2	0	1	1	0	0	0	1	1	0	1	0	0	1	0	0	3	0	0	11	0	1291.67	P02751-5;P02751-17;P02751-3;P02751;P02751-6;P02751-10;P02751-9;P02751-14;P02751-8;P02751-7;P02751-15;P02751-4;P02751-13;P02751-11;P02751-12	P02751-5	912	922	FN1	Fibronectin;Anastellin;Ugl-Y1;Ugl-Y2;Ugl-Y3	yes	no	1;2	1.534e-08	125.97	By matching	By MS/MS	By matching	By MS/MS	By MS/MS
DLQLLSQFLK	VDMCELKRDLQLLSQF	QLLSQFLKHPQKASRR	R	D	L	L	K	H	0	0	0	1	0	2	0	0	0	0	4	1	0	1	0	1	0	0	0	0	0	0	10	0	1203.69	H3BSJ6;H3BNH4;H3BV52;H3BRH0;Q9Y653-5;Q9Y653-2;Q9Y653-3;Q9Y653	H3BSJ6	11	20	ADGRG1;GPR56	G-protein coupled receptor 56;GPR56 N-terminal fragment;GPR56 C-terminal fragment	yes	no	2	5.3608e-07	130.94		By matching		By MS/MS	By MS/MS
DLQQSIAR	TERDELLKDLQQSIAR	DLQQSIAREPSAPSIP	K	D	L	A	R	E	1	1	0	1	0	2	0	0	0	1	1	0	0	0	0	1	0	0	0	0	0	0	8	0	929.493	Q8WUM4;Q8WUM4-2	Q8WUM4	708	715	PDCD6IP	Programmed cell death 6-interacting protein	yes	no	2	3.8963e-08	132.76	By MS/MS	By matching	By matching	By matching	By matching
DLQQYQSQAK	QEDEQSGRDLQQYQSQ	QQYQSQAKQLFRKLNE	R	D	L	A	K	Q	1	0	0	1	0	4	0	0	0	0	1	1	0	0	0	1	0	0	1	0	0	0	10	0	1207.58	O75396	O75396	29	38	SEC22B	Vesicle-trafficking protein SEC22b	yes	yes	2	0.0053766	80.834		By MS/MS	By matching	By matching	By matching
DLQSNVEHLTEK	FEEPFDIRDLQSNVEH	NVEHLTEKMKTTIQRG	R	D	L	E	K	M	0	0	1	1	0	1	2	0	1	0	2	1	0	0	0	1	1	0	0	1	0	0	12	0	1411.69	Q01813;Q01813-2;B1APP8	Q01813	614	625	PFKP	ATP-dependent 6-phosphofructokinase, platelet type	yes	no	2	4.1826e-09	175.74	By MS/MS	By matching	By matching	By MS/MS	By MS/MS
DLSEPYSIYTYR	DIMRLITKDLSEPYSI	PYSIYTYRYFIHNWPQ	K	D	L	Y	R	Y	0	1	0	1	0	0	1	0	0	1	1	0	0	0	1	2	1	0	3	0	0	0	12	0	1505.7	Q147X3-2;Q147X3	Q147X3-2	197	208	NAA30	N-alpha-acetyltransferase 30	yes	no	2	0.0034788	86.344					By MS/MS
DLSFFGGLLR	ASGAAALRDLSFFGGL	SFFGGLLRRAACLRRC	R	D	L	L	R	R	0	1	0	1	0	0	0	2	0	0	3	0	0	2	0	1	0	0	0	0	0	0	10	0	1123.6	Q32P28-4;Q32P28;Q32P28-3;E2QRI1;Q32P28-2	Q32P28-4	106	115	LEPRE1;P3H1	Prolyl 3-hydroxylase 1	yes	no	2	3.642e-06	124.08	By matching		By MS/MS	By MS/MS	By MS/MS
DLSLLQIQMR	KDNLQILRDLSLLQIQ	SLLQIQMRDLEGYRET	R	D	L	M	R	D	0	1	0	1	0	2	0	0	0	1	3	0	1	0	0	1	0	0	0	0	0	0	10	0	1215.66	A0A0B4J1W3;Q9BXJ9;Q9BXJ9-4;Q6N069;Q6N069-5;Q6N069-4;Q6N069-3;Q6N069-2	A0A0B4J1W3	119	128	NAA15;NAA16	N-alpha-acetyltransferase 15, NatA auxiliary subunit;N-alpha-acetyltransferase 16, NatA auxiliary subunit	yes	no	2	1.1652e-05	122.94				By matching	By MS/MS
DLSSLLQAVGR	RRLHCSLRDLSSLLQA	SLLQAVGRLAEYFIGD	R	D	L	G	R	L	1	1	0	1	0	1	0	1	0	0	3	0	0	0	0	2	0	0	0	1	0	0	11	0	1157.64	H3BPG8;Q96QU8-2;Q96QU8	H3BPG8	73	83	XPO6	Exportin-6	yes	no	2	1.2163e-05	115.7			By matching		By MS/MS
DLSSVQTLLTK	LKTDDYGRDLSSVQTL	SVQTLLTKQETFDAGL	R	D	L	T	K	Q	0	0	0	1	0	1	0	0	0	0	3	1	0	0	0	2	2	0	0	1	0	0	11	0	1203.67	A0A0D9SF54;A0A0D9SGF6;Q13813-3;Q13813;Q13813-2	A0A0D9SF54	1992	2002	SPTAN1	Spectrin alpha chain, non-erythrocytic 1	yes	no	2	0.053283	50.484				By MS/MS
DLSTPAQYALMEK	LFLVGSKKDLSTPAQY	AQYALMEKDALQVAQE	K	D	L	E	K	D	2	0	0	1	0	1	1	0	0	0	2	1	1	0	1	1	1	0	1	0	0	0	13	0	1465.71	C9JY26;A8MYQ9;Q9BZG1-4;Q9BZG1;C9JBG0;Q96PJ7;E7ES60	C9JY26	169	181	RAB34	Ras-related protein Rab-34	yes	no	2	0.0050877	79.23
DLTDGHFENILADNSVNDQTK	GQINNSIKDLTDGHFE	NSVNDQTKILVVNAAY	K	D	L	T	K	I	1	0	3	4	0	1	1	1	1	1	2	1	0	1	0	1	2	0	0	1	0	0	21	0	2345.08	P36952;P36952-2	P36952	138	158	SERPINB5	Serpin B5	yes	no	2	4.0617e-17	124.04
DLTDYLMK	LRLDLAGRDLTDYLMK	DLTDYLMKILTERGYS	R	D	L	M	K	I	0	0	0	2	0	0	0	0	0	0	2	1	1	0	0	0	1	0	1	0	0	0	8	0	997.479	P60709;P63267-2;P63261;I3L3I0;I3L1U9;I3L4N8;P68133;P68032;P63267;P62736;Q562R1	P60709	184	191	ACTB;ACTG2;ACTG1;ACTA1;ACTC1;ACTA2;ACTBL2	Actin, cytoplasmic 1;Actin, cytoplasmic 1, N-terminally processed;Actin, gamma-enteric smooth muscle;Actin, cytoplasmic 2;Actin, cytoplasmic 2, N-terminally processed;Actin, alpha skeletal muscle;Actin, alpha cardiac muscle 1;Actin, aortic smooth muscle;Beta-actin-like protein 2	no	no	1;2	4.0747e-13	157.21	By MS/MS	By MS/MS	By MS/MS	By MS/MS	By MS/MS
DLTDYLMKILTER	LRLDLAGRDLTDYLMK	LMKILTERGYSFTTTA	R	D	L	E	R	G	0	1	0	2	0	0	1	0	0	1	3	1	1	0	0	0	2	0	1	0	0	0	13	1	1609.84	P60709;P63267-2;P63261;I3L3I0;I3L1U9;I3L4N8;P68133;P68032;P63267;P62736;Q562R1	P60709	184	196	ACTB;ACTG2;ACTG1;ACTA1;ACTC1;ACTA2;ACTBL2	Actin, cytoplasmic 1;Actin, cytoplasmic 1, N-terminally processed;Actin, gamma-enteric smooth muscle;Actin, cytoplasmic 2;Actin, cytoplasmic 2, N-terminally processed;Actin, alpha skeletal muscle;Actin, alpha cardiac muscle 1;Actin, aortic smooth muscle;Beta-actin-like protein 2	no	no	3	0.023732	66.023		By matching	By matching	By matching	By MS/MS
[truncated: 8,659 more rows]
[truncated: 29 more columns]
