# Supplementary material for: A Reductionist Approach Using Primary and Metastatic Cell–Derived Extracellular Vesicles Reveals Hub Proteins Associated with Oral Cancer Prognosis
Source: Mol Cell Proteomics. 2021 Jun 27;20:100118. doi: 10.1016/j.mcpro.2021.100118 (PMC8350068; doi:10.1016/j.mcpro.2021.100118)
Supplement: Supplemental Table S2 [file mmc3.xlsx]

## Sheet: Table S2
Table S2. All proteins identified in SCC-9-EV and LN1-EV replicates.
Protein IDs	Majority protein IDs	Peptide counts (all)	Peptide counts (razor+unique)	Peptide counts (unique)	Protein names	Gene names	Fasta headers	Number of proteins	Peptides	Razor + unique peptides	Unique peptides	Peptides LN1_1-EV	Peptides LN1_2-EV	Peptides LN1_3-EV	Peptides SCC9_1-EV	Peptides SCC9_2-EV	Peptides SCC9_3-EV	Razor + unique peptides LN1_1-EV	Razor + unique peptides LN1_2-EV	Razor + unique peptides LN1_3-EV	Razor + unique peptides SCC9_1-EV	Razor + unique peptides SCC9_2-EV	Razor + unique peptides SCC9_3-EV	Unique peptides LN1_1-EV	Unique peptides LN1_2-EV	Unique peptides LN1_3-EV	Unique peptides SCC9_1-EV	Unique peptides SCC9_2-EV	Unique peptides SCC9_3-EV	Sequence coverage [%]	Unique + razor sequence coverage [%]	Unique sequence coverage [%]	Mol. weight [kDa]	Sequence length	Sequence lengths	Fraction average	Fraction 1	Fraction 2	Fraction 3	Q-value	Score	Identification type LN1_1-EV	Identification type LN1_2-EV	Identification type LN1_3-EV	Identification type SCC9_1-EV	Identification type SCC9_2-EV	Identification type SCC9_3-EV	Sequence coverage LN1_1-EV [%]	Sequence coverage LN1_2-EV [%]
A0A024QZP7;P06493;P06493-2;A0A087WZZ9;E5RIU6;K7ELV5;G3V317;F8VXD2;F8VYH9;F8VZZ0;F8VTV8;F8VWX7;F8VZ51;H0YAZ9;Q9BVE2;E7EUK8;E5RGN0;A0A087X209;A0A087WZU2;J3QSD7;P11802-2;P11802;Q00534;Q96Q40-2;Q96Q40-4;Q96Q40-3;O94921-3;Q96Q40-5;Q96Q40;O94921-2;O94921;Q07002;Q07002-2;Q00536;Q00536-3;Q07002-3;Q00536-2;Q9NYV4-3;Q14004-2;Q9NYV4-2;Q9NYV4;Q14004	A0A024QZP7;P06493;P06493-2;A0A087WZZ9;E5RIU6	10;10;9;8;6;2;1;1;1;1;1;1;1;1;1;1;1;1;1;1;1;1;1;1;1;1;1;1;1;1;1;1;1;1;1;1;1;1;1;1;1;1	10;10;9;8;6;2;1;1;1;1;1;1;1;1;1;1;1;1;1;1;1;1;1;1;1;1;1;1;1;1;1;1;1;1;1;1;1;1;1;1;1;1	8;8;8;6;4;0;0;0;0;0;0;0;0;0;0;0;0;0;0;0;0;0;0;0;0;0;0;0;0;0;0;0;0;0;0;0;0;0;0;0;0;0	Cyclin-dependent kinase 1	CDC2;CDK1	tr|A0A024QZP7|A0A024QZP7_HUMAN Isoform of P06493, Cyclin-dependent kinase 1 OS=Homo sapiens GN=CDK1 PE=1 SV=1;sp|P06493|CDK1_HUMAN Cyclin-dependent kinase 1 OS=Homo sapiens GN=CDK1 PE=1 SV=3;sp|P06493-2|CDK1_HUMAN Isoform of P06493, Isoform 2 of Cyclin-dep	42	10	10	8	3	4	2	4	9	9	3	4	2	4	9	9	2	2	1	3	7	8	44.8	44.8	38.4	34.081	297	297;297;240;224;189;165;39;132;170;186;201;203;208;260;324;340;393;418;448;1201;183;303;326;358;384;400;423;429;435;451;469;472;474;496;502;504;570;1273;1452;1481;1490;1512	2.09	16	17	21	0	183.14	By matching	By MS/MS	By matching	By MS/MS	By MS/MS	By MS/MS	12.5	16.2
A0A024QZX5;A0A087X1N8;P35237	A0A024QZX5;A0A087X1N8;P35237	4;4;4	4;4;4	4;4;4	Serpin B6	SERPINB6	tr|A0A024QZX5|A0A024QZX5_HUMAN Isoform of P35237, Serpin B6 OS=Homo sapiens GN=SERPINB6 PE=1 SV=1;tr|A0A087X1N8|A0A087X1N8_HUMAN Isoform of P35237, Serpin B6 OS=Homo sapiens GN=SERPINB6 PE=1 SV=1;sp|P35237|SPB6_HUMAN Serpin B6 OS=Homo sapiens GN=SERPINB6 P	3	4	4	4	1	3	2	3	4	2	1	3	2	3	4	2	1	3	2	3	4	2	15.3	15.3	15.3	43.024	380	380;395;376	2.05	6	7	7	0	45.786	By matching	By MS/MS	By matching	By MS/MS	By MS/MS	By MS/MS	3.9	11.1
A0A024R4E5;Q00341;Q00341-2;H7C0A4;H0Y394;C9JMQ6;C9JQ82;C9JBS3;C9JEJ8;A0A0U1RVI6;C9JHN6;C9JT62;C9JHS7;C9JK79;C9JHZ8;C9JES8;C9JZI8;C9J5E5;C9JIZ1	A0A024R4E5;Q00341;Q00341-2;H7C0A4;H0Y394	4;4;3;2;2;1;1;1;1;1;1;1;1;1;1;1;1;1;1	4;4;3;2;2;1;1;1;1;1;1;1;1;1;1;1;1;1;1	4;4;3;2;2;1;1;1;1;1;1;1;1;1;1;1;1;1;1	Vigilin	HDLBP	tr|A0A024R4E5|A0A024R4E5_HUMAN Isoform of Q00341, High density lipoprotein binding protein (Vigilin), isoform CRA_a OS=Homo sapiens GN=HDLBP PE=1 SV=1;sp|Q00341|VIGLN_HUMAN Vigilin OS=Homo sapiens GN=HDLBP PE=1 SV=2;sp|Q00341-2|VIGLN_HUMAN Isoform of Q0034	19	4	4	4	2	3	3	3	4	4	2	3	3	3	4	4	2	3	3	3	4	4	4	4	4	141.44	1268	1268;1268;1235;333;973;47;54;69;79;81;82;96;126;128;141;147;164;221;224	2	10	10	10	0	93.968	By MS/MS	By MS/MS	By MS/MS	By MS/MS	By MS/MS	By MS/MS	1.8	2.8
A0A024R4M0;P46781;B5MCT8;C9JM19;F2Z3C0;A8MXK4	A0A024R4M0;P46781;B5MCT8;C9JM19	8;8;6;6;1;1	8;8;6;6;1;1	8;8;6;6;1;1	40S ribosomal protein S9	RPS9	tr|A0A024R4M0|A0A024R4M0_HUMAN Isoform of P46781, 40S ribosomal protein S9 OS=Homo sapiens GN=RPS9 PE=1 SV=1;sp|P46781|RS9_HUMAN 40S ribosomal protein S9 OS=Homo sapiens GN=RPS9 PE=1 SV=3;tr|B5MCT8|B5MCT8_HUMAN Isoform of P46781, 40S ribosomal protein S9 O	6	8	8	8	2	5	5	6	6	8	2	5	5	6	6	8	2	5	5	6	6	8	27.8	27.8	27.8	22.591	194	194;194;139;156;77;79	2.04	18	19	20	0	52.194	By matching	By MS/MS	By matching	By MS/MS	By MS/MS	By MS/MS	8.8	17.5
A0A024RA52;P25787;H3BT36;C9JCK5;H7C402	A0A024RA52;P25787	5;5;2;2;1	5;5;2;2;1	5;5;2;2;1	Proteasome subunit alpha type;Proteasome subunit alpha type-2	PSMA2	tr|A0A024RA52|A0A024RA52_HUMAN Isoform of P25787, Proteasome subunit alpha type OS=Homo sapiens GN=PSMA2 PE=1 SV=1;sp|P25787|PSA2_HUMAN Proteasome subunit alpha type-2 OS=Homo sapiens GN=PSMA2 PE=1 SV=2	5	5	5	5	0	2	1	4	5	3	0	2	1	4	5	3	0	2	1	4	5	3	38	38	38	25.898	234	234;234;48;164;36	1.92	8	10	6	0	31.449		By MS/MS	By matching	By MS/MS	By MS/MS	By MS/MS	0	14.1
A0A0G2JL47;A0A024RCR6;A0A0G2JK23;P46379-5;P46379-2;P46379;P46379-3;P46379-4;F6S6P2;X6REW1;A0A0G2JJM1;H0Y710	A0A0G2JL47;A0A024RCR6;A0A0G2JK23;P46379-5;P46379-2;P46379;P46379-3;P46379-4;F6S6P2;X6REW1;A0A0G2JJM1	4;4;4;4;4;4;4;3;2;2;2;1	4;4;4;4;4;4;4;3;2;2;2;1	4;4;4;4;4;4;4;3;2;2;2;1	Large proline-rich protein BAG6	BAT3;BAG6	tr|A0A0G2JL47|A0A0G2JL47_HUMAN Isoform of P46379, Large proline-rich protein BAG6 OS=Homo sapiens GN=BAG6 PE=1 SV=1;tr|A0A024RCR6|A0A024RCR6_HUMAN Isoform of P46379, HLA-B associated transcript 3, isoform CRA_a OS=Homo sapiens GN=BAT3 PE=1 SV=1;tr|A0A0G2JK	12	4	4	4	1	3	2	3	2	4	1	3	2	3	2	4	1	3	2	3	2	4	5.1	5.1	5.1	113.46	1077	1077;1126;1132;1077;1126;1132;1162;903;515;743;743;226	2	10	5	10	0	90.469	By matching	By MS/MS	By matching	By MS/MS	By MS/MS	By MS/MS	0.9	3.5
H0Y7V4;A0A075B6F3;Q96JB1-2;Q96JB1	H0Y7V4;A0A075B6F3;Q96JB1-2;Q96JB1	1;1;1;1	1;1;1;1	1;1;1;1	Dynein heavy chain 8, axonemal	DNAH8	tr|H0Y7V4|H0Y7V4_HUMAN Isoform of Q96JB1, Dynein heavy chain 8, axonemal OS=Homo sapiens GN=DNAH8 PE=1 SV=1;tr|A0A075B6F3|A0A075B6F3_HUMAN Isoform of Q96JB1, Dynein heavy chain 8, axonemal OS=Homo sapiens GN=DNAH8 PE=1 SV=2;sp|Q96JB1-2|DYH8_HUMAN Isoform o	4	1	1	1	1	1	0	1	1	1	1	1	0	1	1	1	1	1	0	1	1	1	0.3	0.3	0.3	478.87	4188	4188;4707;4454;4490	2.17	2	1	3	1	-2	By matching	By matching		By MS/MS	By matching	By matching	0.3	0.3
A0A075B6F6;Q8TCT9-5;Q8TCT9;Q8TCT9-4;Q8TCT9-2;A0A0C4DGU3	A0A075B6F6;Q8TCT9-5;Q8TCT9;Q8TCT9-4;Q8TCT9-2;A0A0C4DGU3	2;2;2;2;2;1	2;2;2;2;2;1	2;2;2;2;2;1	Minor histocompatibility antigen H13	HM13	tr|A0A075B6F6|A0A075B6F6_HUMAN Isoform of Q8TCT9, Minor histocompatibility antigen H13 (Fragment) OS=Homo sapiens GN=HM13 PE=1 SV=1;sp|Q8TCT9-5|HM13_HUMAN Isoform of Q8TCT9, Isoform 5 of Minor histocompatibility antigen H13 OS=Homo sapiens GN=HM13;sp|Q8TCT	6	2	2	2	1	2	2	1	1	1	1	2	2	1	1	1	1	2	2	1	1	1	8.1	8.1	8.1	30.162	272	272;335;377;394;426;143	1.9	5	1	4	0.0018963	11.474	By matching	By MS/MS	By MS/MS	By matching	By matching	By MS/MS	4.4	8.1
A0A087WV90;E9PDN5;A0A087WTU7;A0A075B6G3;P11532-3;P11532-2;P11532-4;P11532	A0A087WV90;E9PDN5;A0A087WTU7;A0A075B6G3;P11532-3;P11532-2;P11532-4;P11532	1;1;1;1;1;1;1;1	1;1;1;1;1;1;1;1	1;1;1;1;1;1;1;1	Dystrophin	DMD	tr|A0A087WV90|A0A087WV90_HUMAN Isoform of P11532, Dystrophin OS=Homo sapiens GN=DMD PE=1 SV=1;tr|E9PDN5|E9PDN5_HUMAN Isoform of P11532, Dystrophin OS=Homo sapiens GN=DMD PE=1 SV=1;tr|A0A087WTU7|A0A087WTU7_HUMAN Isoform of P11532, Dystrophin OS=Homo sapiens	8	1	1	1	1	1	1	1	1	1	1	1	1	1	1	1	1	1	1	1	1	1	0.3	0.3	0.3	426.09	3680	3680;3681;3684;3685;2341;2344;3677;3685	2.12	3	1	4	0.0077963	6.3794	By matching	By MS/MS	By MS/MS	By MS/MS	By matching	By matching	0.3	0.3
A0A075B6L0;A0A075B6K9;A0A075B6K8;A0A0B4J231;P0CG06;P0CG05;P0CG04;B9A064	A0A075B6L0;A0A075B6K9;A0A075B6K8;A0A0B4J231;P0CG06;P0CG05;P0CG04;B9A064	1;1;1;1;1;1;1;1	1;1;1;1;1;1;1;1	1;1;1;1;1;1;1;1	Ig lambda-3 chain C regions;Ig lambda-2 chain C regions;Ig lambda-1 chain C regions;Immunoglobulin lambda-like polypeptide 5	IGLC3;IGLC2;IGLC1;IGLL5	tr|A0A075B6L0|A0A075B6L0_HUMAN Isoform of P0CG06, Ig lambda-3 chain C regions (Fragment) OS=Homo sapiens GN=IGLC3 PE=1 SV=2;tr|A0A075B6K9|A0A075B6K9_HUMAN Isoform of P0CG05, Ig lambda-2 chain C regions (Fragment) OS=Homo sapiens GN=IGLC2 PE=4 SV=1;tr|A0A07	8	1	1	1	0	0	0	0	0	1	0	0	0	0	0	1	0	0	0	0	0	1	18.9	18.9	18.9	11.208	106	106;106;106;215;106;106;106;214	2	1	1	1	0.0033241	6.9393						By MS/MS	0	0
A0A075B7B5;B7ZM87;A2RUF3;O75044;Q5VZB4;G5EA48;Q7Z6B7-2;Q7Z6B7;A0A075B7C8;A0A075B743;A0A075B7E6;A0A075B7E9;P0DMP2;P0DJJ0	A0A075B7B5;B7ZM87;A2RUF3;O75044;Q5VZB4;G5EA48;Q7Z6B7-2;Q7Z6B7	3;3;3;3;2;2;2;2;1;1;1;1;1;1	3;3;3;3;2;2;2;2;1;1;1;1;1;1	3;3;3;3;2;2;2;2;1;1;1;1;1;1	SLIT-ROBO Rho GTPase-activating protein 2;SLIT-ROBO Rho GTPase-activating protein 1	SRGAP2;SRGAP1	tr|A0A075B7B5|A0A075B7B5_HUMAN Isoform of O75044, SLIT-ROBO Rho GTPase-activating protein 2 OS=Homo sapiens GN=SRGAP2 PE=1 SV=1;tr|B7ZM87|B7ZM87_HUMAN Isoform of O75044, SLIT-ROBO Rho GTPase-activating protein 2 OS=Homo sapiens GN=SRGAP2 PE=1 SV=1;tr|A2RUF	14	3	3	3	2	1	1	2	2	1	2	1	1	2	2	1	2	1	1	2	2	1	4.2	4.2	4.2	90.908	789	789;1070;1071;1071;450;1022;1062;1085;86;118;224;294;458;459	2.09	2	6	3	0	19.05	By MS/MS	By matching	By matching	By matching	By MS/MS	By matching	2.7	1.5
E2QRB9;E9PIR7;F8W809;A0A087WSW9;E9PNQ6;A0A087WSY9;Q16881-7;Q16881-5;Q16881-2;Q16881-4;Q16881-3;Q16881-6;Q16881	E2QRB9;E9PIR7;F8W809;A0A087WSW9;E9PNQ6;A0A087WSY9;Q16881-7;Q16881-5;Q16881-2;Q16881-4;Q16881-3;Q16881-6;Q16881	1;1;1;1;1;1;1;1;1;1;1;1;1	1;1;1;1;1;1;1;1;1;1;1;1;1	1;1;1;1;1;1;1;1;1;1;1;1;1	Thioredoxin reductase 1, cytoplasmic	TXNRD1	tr|E2QRB9|E2QRB9_HUMAN Isoform of Q16881, Thioredoxin reductase 1, cytoplasmic OS=Homo sapiens GN=TXNRD1 PE=1 SV=2;tr|E9PIR7|E9PIR7_HUMAN Isoform of Q16881, Thioredoxin reductase 1, cytoplasmic OS=Homo sapiens GN=TXNRD1 PE=1 SV=1;tr|F8W809|F8W809_HUMAN Iso	13	1	1	1	0	1	0	1	1	1	0	1	0	1	1	1	0	1	0	1	1	1	5	5	5	50.723	460	460;482;498;548;568;648;461;499;543;551;598;614;649	2.17	2	1	3	0.0073107	6.4013		By matching		By matching	By matching	By MS/MS	0	5
K7ERP4;A0A087X2I2;A0A087WT12;P36969-2;P36969;A0A0A0MTT1;K7EKX7;R4GNE4;K7ENB4;K7EJ20	K7ERP4;A0A087X2I2;A0A087WT12;P36969-2;P36969;A0A0A0MTT1;K7EKX7;R4GNE4;K7ENB4;K7EJ20	2;2;2;2;2;1;1;1;1;1	2;2;2;2;2;1;1;1;1;1	2;2;2;2;2;1;1;1;1;1	Glutathione peroxidase;Phospholipid hydroperoxide glutathione peroxidase, mitochondrial	GPX4	tr|K7ERP4|K7ERP4_HUMAN Isoform of P36969, Glutathione peroxidase (Fragment) OS=Homo sapiens GN=GPX4 PE=1 SV=1;tr|A0A087X2I2|A0A087X2I2_HUMAN Isoform of P36969, Glutathione peroxidase OS=Homo sapiens GN=GPX4 PE=1 SV=1;tr|A0A087WT12|A0A087WT12_HUMAN Isoform	10	2	2	2	1	1	0	2	1	2	1	1	0	2	1	2	1	1	0	2	1	2	14.8	14.8	14.8	17.629	155	155;196;233;170;197;166;175;180;180;242	1.89	4	2	3	0.00065531	12.017	By MS/MS	By matching		By matching	By MS/MS	By matching	7.1	7.1
G3V4F2;A0A087X0W7;A0A087WT95;Q86TX2;P49753;P49753-2	G3V4F2;A0A087X0W7;A0A087WT95;Q86TX2;P49753;P49753-2	2;2;2;2;2;1	2;2;2;2;2;1	2;2;2;2;2;1	Acyl-coenzyme A thioesterase 1;Acyl-coenzyme A thioesterase 2, mitochondrial	ACOT1;ACOT2	tr|G3V4F2|G3V4F2_HUMAN Isoform of Q86TX2, Acyl-coenzyme A thioesterase 1 OS=Homo sapiens GN=ACOT1 PE=1 SV=1;tr|A0A087X0W7|A0A087X0W7_HUMAN Isoform of P49753, Acyl-coenzyme A thioesterase 2, mitochondrial OS=Homo sapiens GN=ACOT2 PE=1 SV=1;tr|A0A087WT95|A0A	6	2	2	2	0	0	0	0	2	2	0	0	0	0	2	2	0	0	0	0	2	2	7.8	7.8	7.8	43.733	395	395;421;463;421;483;301	2	2	3	2	0	13.548					By matching	By MS/MS	0	0
A0A087WTA5;E7ERK9;Q9UI10-3;Q9UI10;Q9UI10-2	A0A087WTA5;E7ERK9;Q9UI10-3;Q9UI10;Q9UI10-2	2;2;2;2;2	2;2;2;2;2	2;2;2;2;2	Translation initiation factor eIF-2B subunit delta	EIF2B4	tr|A0A087WTA5|A0A087WTA5_HUMAN Isoform of Q9UI10, Translation initiation factor eIF-2B subunit delta OS=Homo sapiens GN=EIF2B4 PE=1 SV=1;tr|E7ERK9|E7ERK9_HUMAN Isoform of Q9UI10, Translation initiation factor eIF-2B subunit delta OS=Homo sapiens GN=EIF2B4	5	2	2	2	0	0	0	1	1	2	0	0	0	1	1	2	0	0	0	1	1	2	6.9	6.9	6.9	57.495	520	520;544;522;523;543	1.83	2	3	1	0	13.755				By matching	By matching	By MS/MS	0	0
A0A087WZS4;A0A087X1V2;A0A087WVU1;A0A0D9SF98;A0A087WWJ5;H7BYX6;A0A087WTE4;A0A087WTF6;A0A087WX77;A0A087WWD4;A0A087WV75;P13591-4;P13591-3;P13591-1;P13591	A0A087WZS4;A0A087X1V2;A0A087WVU1;A0A0D9SF98;A0A087WWJ5;H7BYX6;A0A087WTE4;A0A087WTF6;A0A087WX77;A0A087WWD4;A0A087WV75;P13591-4;P13591-3;P13591-1;P13591	1;1;1;1;1;1;1;1;1;1;1;1;1;1;1	1;1;1;1;1;1;1;1;1;1;1;1;1;1;1	1;1;1;1;1;1;1;1;1;1;1;1;1;1;1	Neural cell adhesion molecule 1	NCAM1	tr|A0A087WZS4|A0A087WZS4_HUMAN Isoform of P13591, Neural cell adhesion molecule 1 (Fragment) OS=Homo sapiens GN=NCAM1 PE=1 SV=5;tr|A0A087X1V2|A0A087X1V2_HUMAN Isoform of P13591, Neural cell adhesion molecule 1 (Fragment) OS=Homo sapiens GN=NCAM1 PE=1 SV=5;	15	1	1	1	1	1	1	0	0	0	1	1	1	0	0	0	1	1	1	0	0	0	9.6	9.6	9.6	14.802	136	136;229;305;357;372;725;761;848;858;884;884;726;761;848;858	1.75	2	1	1	0.0033576	7.0766	By MS/MS	By matching	By matching				9.6	9.6
A0A087WTP2;A0A087X1D8;A0A087WVN4;P14324-2;P14324	A0A087WTP2;A0A087X1D8;A0A087WVN4;P14324-2;P14324	1;1;1;1;1	1;1;1;1;1	1;1;1;1;1	Farnesyl pyrophosphate synthase	FDPS	tr|A0A087WTP2|A0A087WTP2_HUMAN Isoform of P14324, Farnesyl pyrophosphate synthase OS=Homo sapiens GN=FDPS PE=1 SV=1;tr|A0A087X1D8|A0A087X1D8_HUMAN Isoform of P14324, Farnesyl pyrophosphate synthase (Fragment) OS=Homo sapiens GN=FDPS PE=1 SV=1;tr|A0A087WVN4	5	1	1	1	0	0	0	0	0	1	0	0	0	0	0	1	0	0	0	0	0	1	22.5	22.5	22.5	8.6075	80	80;174;274;353;419	3			1	1	-2						By MS/MS	0	0
A0A087WTP3;Q92945;M0QXW7;M0QYH3;M0R0I5	A0A087WTP3;Q92945;M0QXW7;M0QYH3;M0R0I5	3;3;2;2;2	3;3;2;2;2	3;3;2;2;2	Far upstream element-binding protein 2	KHSRP	tr|A0A087WTP3|A0A087WTP3_HUMAN Isoform of Q92945, Far upstream element-binding protein 2 OS=Homo sapiens GN=KHSRP PE=1 SV=1;sp|Q92945|FUBP2_HUMAN Far upstream element-binding protein 2 OS=Homo sapiens GN=KHSRP PE=1 SV=4;tr|M0QXW7|M0QXW7_HUMAN Isoform of Q9	5	3	3	3	2	1	1	2	3	3	2	1	1	2	3	3	2	1	1	2	3	3	5.2	5.2	5.2	73.027	711	711;711;116;169;279	1.8	6	6	3	0	17.854	By MS/MS	By matching	By matching	By matching	By MS/MS	By MS/MS	3.4	1.8
A0A087WTT1;P11940-2;P11940;E7EQV3;E7ERJ7;H0YAR2;Q9H361;H0YBN4;E5RJB9;H0YAP2;E5RGH3;E5RH24;B1ANR1;H0YB86;Q4VXU2;E5RHG7;H0YEQ8;Q4VXU2-2;E5RGC4;E5RFD8;H0YER0;H0YAS7;H0YAS6;H0YB75;H0Y6X6;Q5JQF8	A0A087WTT1;P11940-2;P11940;E7EQV3;E7ERJ7;H0YAR2	13;13;13;12;12;8;6;5;4;4;3;3;3;3;3;2;2;2;1;1;1;1;1;1;1;1	13;13;13;12;12;8;6;5;4;4;3;3;3;3;3;2;2;2;1;1;1;1;1;1;1;1	7;7;7;6;7;6;5;2;1;4;0;1;0;2;2;1;0;2;1;1;0;0;0;0;0;1	Polyadenylate-binding protein;Polyadenylate-binding protein 1	PABPC1	tr|A0A087WTT1|A0A087WTT1_HUMAN Isoform of P11940, Polyadenylate-binding protein OS=Homo sapiens GN=PABPC1 PE=1 SV=1;sp|P11940-2|PABP1_HUMAN Isoform of P11940, Isoform 2 of Polyadenylate-binding protein 1 OS=Homo sapiens GN=PABPC1;sp|P11940|PABP1_HUMAN Poly	26	13	13	7	10	13	10	10	9	11	10	13	10	10	9	11	5	7	5	6	5	5	31.8	31.8	14.4	58.535	522	522;547;636;591;604;284;631;175;129;131;108;118;129;165;614;75;112;330;43;61;68;136;169;183;195;200	1.97	37	34	34	0	169.8	By MS/MS	By MS/MS	By MS/MS	By MS/MS	By MS/MS	By MS/MS	23.6	31.8
A0A087WTZ5;E9PJ81;E9PRQ7;Q04323;Q04323-2	A0A087WTZ5;E9PJ81;E9PRQ7;Q04323;Q04323-2	1;1;1;1;1	1;1;1;1;1	1;1;1;1;1	UBX domain-containing protein 1	UBXN1	tr|A0A087WTZ5|A0A087WTZ5_HUMAN Isoform of Q04323, UBX domain-containing protein 1 OS=Homo sapiens GN=UBXN1 PE=1 SV=1;tr|E9PJ81|E9PJ81_HUMAN Isoform of Q04323, UBX domain-containing protein 1 (Fragment) OS=Homo sapiens GN=UBXN1 PE=1 SV=1;tr|E9PRQ7|E9PRQ7_HU	5	1	1	1	0	0	0	1	1	1	0	0	0	1	1	1	0	0	0	1	1	1	8	8	8	27.015	238	238;290;293;297;312	1.86	3	2	2	0	37.925				By matching	By MS/MS	By MS/MS	0	0
A0A087WU14;A0A087WXB0;O15126	A0A087WU14;A0A087WXB0;O15126	1;1;1	1;1;1	1;1;1	Secretory carrier-associated membrane protein 1	SCAMP1	tr|A0A087WU14|A0A087WU14_HUMAN Isoform of O15126, Secretory carrier-associated membrane protein 1 (Fragment) OS=Homo sapiens GN=SCAMP1 PE=1 SV=1;tr|A0A087WXB0|A0A087WXB0_HUMAN Isoform of O15126, Secretory carrier-associated membrane protein 1 OS=Homo sapie	3	1	1	1	0	0	0	1	1	1	0	0	0	1	1	1	0	0	0	1	1	1	6.3	6.3	6.3	22.911	206	206;312;338	2.25		3	1	0.002924	8.3622				By MS/MS	By MS/MS	By MS/MS	0	0
A0A087WU65;Q9NRW7;B7Z7G7;Q5T4Q0;Q9NRW7-2	A0A087WU65;Q9NRW7;B7Z7G7;Q5T4Q0;Q9NRW7-2	2;2;1;1;1	2;2;1;1;1	2;2;1;1;1	Vacuolar protein sorting-associated protein 45	VPS45	tr|A0A087WU65|A0A087WU65_HUMAN Isoform of Q9NRW7, Vacuolar protein sorting-associated protein 45 OS=Homo sapiens GN=VPS45 PE=1 SV=1;sp|Q9NRW7|VPS45_HUMAN Vacuolar protein sorting-associated protein 45 OS=Homo sapiens GN=VPS45 PE=1 SV=1;tr|B7Z7G7|B7Z7G7_HUM	5	2	2	2	0	0	0	2	2	2	0	0	0	2	2	2	0	0	0	2	2	2	5.1	5.1	5.1	50.736	447	447;570;198;316;538	2	4	3	4	0	12.238				By MS/MS	By MS/MS	By MS/MS	0	0
A0A087WUH1	A0A087WUH1	1	1	1		TRIM46	tr|A0A087WUH1|A0A087WUH1_HUMAN Isoform of Q7Z4K8, Tripartite motif-containing protein 46 OS=Homo sapiens GN=TRIM46 PE=1 SV=1	1	1	1	1	0	1	0	1	1	1	0	1	0	1	1	1	0	1	0	1	1	1	2.1	2.1	2.1	81.824	746	746	1.83	2	3	1	1	-2		By MS/MS		By matching	By matching	By matching	0	2.1
A0A087WUK2;O14979-3;O14979-2;O14979	A0A087WUK2;O14979-3;O14979-2;O14979	3;3;3;3	2;2;2;2	2;2;2;2	Heterogeneous nuclear ribonucleoprotein D-like	HNRNPDL	tr|A0A087WUK2|A0A087WUK2_HUMAN Isoform of O14979, Heterogeneous nuclear ribonucleoprotein D-like OS=Homo sapiens GN=HNRNPDL PE=1 SV=1;sp|O14979-3|HNRDL_HUMAN Isoform of O14979, Isoform 3 of Heterogeneous nuclear ribonucleoprotein D-like OS=Homo sapiens GN=	4	3	2	2	2	2	2	2	2	3	1	1	1	1	1	2	1	1	1	1	1	2	8.8	6.6	6.6	40.04	363	363;244;301;420	2.22	2	3	4	0.00065317	11.938	By matching	By MS/MS	By matching	By matching	By matching	By MS/MS	4.4	4.4
I3L252;H0YCY6;A0A087WUL0;Q3LXA3-2;Q3LXA3	I3L252;H0YCY6;A0A087WUL0;Q3LXA3-2;Q3LXA3	2;2;2;2;2	2;2;2;2;2	2;2;2;2;2	Bifunctional ATP-dependent dihydroxyacetone kinase/FAD-AMP lyase (cyclizing);ATP-dependent dihydroxyacetone kinase;FAD-AMP lyase (cyclizing)	TKFC;DAK	tr|I3L252|I3L252_HUMAN Isoform of Q3LXA3, Triokinase/FMN cyclase (Fragment) OS=Homo sapiens GN=TKFC PE=1 SV=1;tr|H0YCY6|H0YCY6_HUMAN Isoform of Q3LXA3, Triokinase/FMN cyclase (Fragment) OS=Homo sapiens GN=TKFC PE=1 SV=1;tr|A0A087WUL0|A0A087WUL0_HUMAN Isofo	5	2	2	2	0	1	1	1	1	2	0	1	1	1	1	2	0	1	1	1	1	2	15.1	15.1	15.1	22.951	219	219;533;576;534;575	2.5		4	4	0	14.131		By matching	By matching	By MS/MS	By MS/MS	By MS/MS	0	5.5
A0A087WUL2;P49720;A0A087WXQ8;A0A087WY10	A0A087WUL2;P49720;A0A087WXQ8;A0A087WY10	3;3;2;2	3;3;2;2	3;3;2;2	Proteasome subunit beta type-3	PSMB3	tr|A0A087WUL2|A0A087WUL2_HUMAN Isoform of P49720, Proteasome subunit beta type-3 (Fragment) OS=Homo sapiens GN=PSMB3 PE=1 SV=1;sp|P49720|PSB3_HUMAN Proteasome subunit beta type-3 OS=Homo sapiens GN=PSMB3 PE=1 SV=2;tr|A0A087WXQ8|A0A087WXQ8_HUMAN Isoform of	4	3	3	3	0	1	1	2	1	2	0	1	1	2	1	2	0	1	1	2	1	2	25.5	25.5	25.5	16.161	145	145;205;107;112	2.08	3	6	4	0	43.913		By MS/MS	By matching	By MS/MS	By MS/MS	By MS/MS	0	11
A6NCS7;A0A087WUN6;F5H5V6;F5H6S1;A0A096LPD8;F5H3N7;A0A087X2I9;F8W8R6;F5GWV3;A0A087X0Y2;A0A087X0R0;F5H8B4;O14607-2;O14607-5;O14607-3;O14607;O14607-4;O15550	A6NCS7;A0A087WUN6;F5H5V6;F5H6S1;A0A096LPD8;F5H3N7;A0A087X2I9;F8W8R6;F5GWV3;A0A087X0Y2;A0A087X0R0;F5H8B4;O14607-2;O14607-5;O14607-3;O14607;O14607-4;O15550	1;1;1;1;1;1;1;1;1;1;1;1;1;1;1;1;1;1	1;1;1;1;1;1;1;1;1;1;1;1;1;1;1;1;1;1	1;1;1;1;1;1;1;1;1;1;1;1;1;1;1;1;1;1	Histone demethylase UTY;Lysine-specific demethylase 6A	UTY;KDM6A	tr|A6NCS7|A6NCS7_HUMAN Isoform of O14607, Histone demethylase UTY OS=Homo sapiens GN=UTY PE=4 SV=1;tr|A0A087WUN6|A0A087WUN6_HUMAN Isoform of O15550, Lysine-specific demethylase 6A OS=Homo sapiens GN=KDM6A PE=1 SV=1;tr|F5H5V6|F5H5V6_HUMAN Isoform of O15550,	18	1	1	1	0	0	1	0	1	0	0	0	1	0	1	0	0	0	1	0	1	0	3.4	3.4	3.4	23.516	207	207;224;1269;1332;1335;1363;1367;1384;1389;1399;1429;1444;1079;1211;1240;1347;1392;1401	2	1		1	0.0028637	7.4868			By MS/MS		By MS/MS		0	0
A0A087WUQ6;P07203;P07203-2	A0A087WUQ6;P07203	3;3;1	3;3;1	3;3;1	Glutathione peroxidase;Glutathione peroxidase 1	GPX1	tr|A0A087WUQ6|A0A087WUQ6_HUMAN Isoform of P07203, Glutathione peroxidase OS=Homo sapiens GN=GPX1 PE=1 SV=1;sp|P07203|GPX1_HUMAN Glutathione peroxidase 1 OS=Homo sapiens GN=GPX1 PE=1 SV=4	3	3	3	3	0	0	0	3	2	2	0	0	0	3	2	2	0	0	0	3	2	2	22.3	22.3	22.3	21.938	202	202;203;98	2.08	4	3	5	0	20.633				By MS/MS	By MS/MS	By MS/MS	0	0
E7ETK0;A0A087WUS0;P62847-2;P62847-3;P62847;P62847-4	E7ETK0;A0A087WUS0;P62847-2;P62847-3;P62847;P62847-4	4;4;4;4;4;4	4;4;4;4;4;4	4;4;4;4;4;4	40S ribosomal protein S24	RPS24	tr|E7ETK0|E7ETK0_HUMAN Isoform of P62847, 40S ribosomal protein S24 OS=Homo sapiens GN=RPS24 PE=1 SV=1;tr|A0A087WUS0|A0A087WUS0_HUMAN Isoform of P62847, 40S ribosomal protein S24 OS=Homo sapiens GN=RPS24 PE=1 SV=1;sp|P62847-2|RS24_HUMAN Isoform of P62847,	6	4	4	4	1	2	3	4	3	4	1	2	3	4	3	4	1	2	3	4	3	4	35.1	35.1	35.1	15.197	131	131;132;130;132;133;289	1.85	15	8	10	0	31.171	By matching	By MS/MS	By MS/MS	By MS/MS	By MS/MS	By MS/MS	9.2	19.8
A0A087WUT6;O60841	A0A087WUT6;O60841	2;2	2;2	2;2	Eukaryotic translation initiation factor 5B	EIF5B	tr|A0A087WUT6|A0A087WUT6_HUMAN Isoform of O60841, Eukaryotic translation initiation factor 5B OS=Homo sapiens GN=EIF5B PE=1 SV=1;sp|O60841|IF2P_HUMAN Eukaryotic translation initiation factor 5B OS=Homo sapiens GN=EIF5B PE=1 SV=4	2	2	2	2	0	0	0	1	1	2	0	0	0	1	1	2	0	0	0	1	1	2	2.9	2.9	2.9	138.68	1220	1220;1220	2	2	3	2	0	37.082				By MS/MS	By MS/MS	By MS/MS	0	0
Q5TH12;A0A087WV57;A0A087WYS3;H7C4X9;A0A0A0MTK7;A0A087WVZ6;Q9ULU4-17;Q9ULU4-15;Q9ULU4-8;Q9ULU4-21;Q9ULU4-18;Q9ULU4-14;Q9ULU4-12;Q9ULU4-22;Q9ULU4-16;Q9ULU4-9;Q9ULU4-5;Q9ULU4-20;Q9ULU4;Q9ULU4-13;Q9ULU4-10;Q9ULU4-11;Q9ULU4-7;Q9ULU4-19	Q5TH12;A0A087WV57;A0A087WYS3;H7C4X9;A0A0A0MTK7;A0A087WVZ6;Q9ULU4-17;Q9ULU4-15;Q9ULU4-8;Q9ULU4-21;Q9ULU4-18;Q9ULU4-14;Q9ULU4-12;Q9ULU4-22;Q9ULU4-16;Q9ULU4-9;Q9ULU4-5;Q9ULU4-20;Q9ULU4;Q9ULU4-13;Q9ULU4-10;Q9ULU4-11;Q9ULU4-7;Q9ULU4-19	1;1;1;1;1;1;1;1;1;1;1;1;1;1;1;1;1;1;1;1;1;1;1;1	1;1;1;1;1;1;1;1;1;1;1;1;1;1;1;1;1;1;1;1;1;1;1;1	1;1;1;1;1;1;1;1;1;1;1;1;1;1;1;1;1;1;1;1;1;1;1;1	Protein kinase C-binding protein 1	ZMYND8	tr|Q5TH12|Q5TH12_HUMAN Isoform of Q9ULU4, Protein kinase C-binding protein 1 (Fragment) OS=Homo sapiens GN=ZMYND8 PE=1 SV=1;tr|A0A087WV57|A0A087WV57_HUMAN Isoform of Q9ULU4, Protein kinase C-binding protein 1 OS=Homo sapiens GN=ZMYND8 PE=1 SV=1;tr|A0A087WY	24	1	1	1	0	0	0	1	1	1	0	0	0	1	1	1	0	0	0	1	1	1	8.6	8.6	8.6	19.995	175	175;767;1087;1095;1134;1136;1054;1088;1107;1115;1134;1135;1160;1161;1163;1168;1181;1186;1186;1188;1206;1214;1234;1241	1.75	2	1	1	0.0063224	6.4649				By matching	By matching	By MS/MS	0	0
A0A087WV73;P46087-3;P46087-2;P46087;P46087-4;F5GYR3	A0A087WV73;P46087-3;P46087-2;P46087;P46087-4;F5GYR3	2;2;2;2;2;1	2;2;2;2;2;1	2;2;2;2;2;1	Probable 28S rRNA (cytosine(4447)-C(5))-methyltransferase	NOP2	tr|A0A087WV73|A0A087WV73_HUMAN Isoform of P46087, Probable 28S rRNA (cytosine(4447)-C(5))-methyltransferase OS=Homo sapiens GN=NOP2 PE=1 SV=1;sp|P46087-3|NOP2_HUMAN Isoform of P46087, Isoform 3 of Probable 28S rRNA (cytosine(4447)-C(5))-methyltransferase O	6	2	2	2	1	0	0	2	1	1	1	0	0	2	1	1	1	0	0	2	1	1	2.8	2.8	2.8	94.095	855	855;628;808;812;845;275	2.33	1	4	4	0.0013038	11.913	By MS/MS			By MS/MS	By MS/MS	By MS/MS	1.1	0
B4DQ48;K7EK53;K7EQM4;A0A087WVB9;Q9UBQ5-2;Q9UBQ5	B4DQ48;K7EK53;K7EQM4;A0A087WVB9;Q9UBQ5-2;Q9UBQ5	1;1;1;1;1;1	1;1;1;1;1;1	1;1;1;1;1;1	Eukaryotic translation initiation factor 3 subunit K	EIF3K	tr|B4DQ48|B4DQ48_HUMAN Isoform of Q9UBQ5, Eukaryotic translation initiation factor 3 subunit K OS=Homo sapiens GN=EIF3K PE=1 SV=1;tr|K7EK53|K7EK53_HUMAN Isoform of Q9UBQ5, Eukaryotic translation initiation factor 3 subunit K OS=Homo sapiens GN=EIF3K PE=1 S	6	1	1	1	0	0	0	0	0	1	0	0	0	0	0	1	0	0	0	0	0	1	12.9	12.9	12.9	14.542	124	124;131;170;185;211;218	2	1	1	1	0.0030066	9.9707						By MS/MS	0	0
B1APF7;B1APG1;B1APG0;B1APG2;B1APF8;B1APF9;B1APG3;A0A087WVC4;A0A0A0MS54;P22694-8;P22694-4;P22694-3;P22694;P22694-5;P22694-7;P22694-6;P22694-9;P22694-2	B1APF7;B1APG1;B1APG0;B1APG2;B1APF8;B1APF9;B1APG3;A0A087WVC4;A0A0A0MS54;P22694-8;P22694-4;P22694-3;P22694;P22694-5;P22694-7;P22694-6;P22694-9;P22694-2	1;1;1;1;1;1;1;1;1;1;1;1;1;1;1;1;1;1	1;1;1;1;1;1;1;1;1;1;1;1;1;1;1;1;1;1	1;1;1;1;1;1;1;1;1;1;1;1;1;1;1;1;1;1	cAMP-dependent protein kinase catalytic subunit beta	PRKACB	tr|B1APF7|B1APF7_HUMAN Isoform of P22694, cAMP-dependent protein kinase catalytic subunit beta (Fragment) OS=Homo sapiens GN=PRKACB PE=1 SV=1;tr|B1APG1|B1APG1_HUMAN Isoform of P22694, cAMP-dependent protein kinase catalytic subunit beta (Fragment) OS=Homo	18	1	1	1	0	1	1	1	1	1	0	1	1	1	1	1	0	1	1	1	1	1	6.5	6.5	6.5	21.646	186	186;197;206;209;214;245;264;338;357;257;338;339;351;354;355;357;358;398	1.8	5	2	3	0	18.232		By matching	By MS/MS	By MS/MS	By MS/MS	By MS/MS	0	6.5
A0A087WVJ0;A0A0A0MSH4;A0A0C4DGW3;A0A087X2A4;A0A087WWM1;P15941-7;P15941-17;P15941-11;P15941-8;P15941-4;P15941-3;P15941;P15941-2;B1AVQ7;A0A087X0L2;A0A0A0MRB3;P15941-15;P15941-6;A6ZIE4;A6ZIE3;P15941-12;P15941-16;P15941-9;P15941-13;P15941-10;A0A087X061;A0A087WZZ6;Q7Z536	A0A087WVJ0;A0A0A0MSH4;A0A0C4DGW3;A0A087X2A4;A0A087WWM1;P15941-7;P15941-17;P15941-11;P15941-8;P15941-4;P15941-3;P15941;P15941-2;B1AVQ7;A0A087X0L2;A0A0A0MRB3;P15941-15;P15941-6;A6ZIE4;A6ZIE3;P15941-12;P15941-16;P15941-9;P15941-13;P15941-10	4;4;4;4;4;4;4;4;4;4;4;4;4;3;3;3;3;3;2;2;2;2;2;2;2;1;1;1	4;4;4;4;4;4;4;4;4;4;4;4;4;3;3;3;3;3;2;2;2;2;2;2;2;1;1;1	4;4;4;4;4;4;4;4;4;4;4;4;4;3;3;3;3;3;2;2;2;2;2;2;2;1;1;1	Mucin-1;Mucin-1 subunit alpha;Mucin-1 subunit beta	MUC1	tr|A0A087WVJ0|A0A087WVJ0_HUMAN Isoform of P15941, Mucin-1 (Fragment) OS=Homo sapiens GN=MUC1 PE=1 SV=1;tr|A0A0A0MSH4|A0A0A0MSH4_HUMAN Isoform of P15941, Mucin-1 OS=Homo sapiens GN=MUC1 PE=1 SV=1;tr|A0A0C4DGW3|A0A0C4DGW3_HUMAN Isoform of P15941, Mucin-1 OS=	28	4	4	4	0	1	0	3	3	2	0	1	0	3	3	2	0	1	0	3	3	2	24.6	24.6	24.6	25.565	228	228;268;475;484;1262;255;259;264;273;1243;1252;1255;1264;229;239;241;224;230;189;213;159;166;168;198;203;96;123;149	2.13	4	5	6	0	30.105		By matching		By MS/MS	By MS/MS	By MS/MS	0	4.8
A0A087WVM4;B7ZM99;Q6UB35;Q4VXM1;Q4VXM0	A0A087WVM4;B7ZM99;Q6UB35;Q4VXM1;Q4VXM0	2;2;2;1;1	2;2;2;1;1	2;2;2;1;1	Monofunctional C1-tetrahydrofolate synthase, mitochondrial	MTHFD1L	tr|A0A087WVM4|A0A087WVM4_HUMAN Isoform of Q6UB35, Monofunctional C1-tetrahydrofolate synthase, mitochondrial OS=Homo sapiens GN=MTHFD1L PE=1 SV=1;tr|B7ZM99|B7ZM99_HUMAN Isoform of Q6UB35, MTHFD1L protein OS=Homo sapiens GN=MTHFD1L PE=1 SV=1;sp|Q6UB35|C1TM_	5	2	2	2	1	0	0	0	1	1	1	0	0	0	1	1	1	0	0	0	1	1	2.2	2.2	2.2	99.31	913	913;979;978;57;92	1.33	2	1		0.0024907	11.209	By MS/MS				By MS/MS	By MS/MS	1.1	0
E9PI38;E9PQS6;E9PKV4;A0A087WVP0;Q2TAM5;E9PKH5;A0A087X0W8;Q04206-2;Q04206-3;Q04206;Q04206-4	E9PI38;E9PQS6;E9PKV4;A0A087WVP0;Q2TAM5;E9PKH5;A0A087X0W8;Q04206-2;Q04206-3;Q04206;Q04206-4	2;2;2;2;2;2;2;2;2;2;1	2;2;2;2;2;2;2;2;2;2;1	2;2;2;2;2;2;2;2;2;2;1	Transcription factor p65	RELA	tr|E9PI38|E9PI38_HUMAN Isoform of Q04206, Transcription factor p65 (Fragment) OS=Homo sapiens GN=RELA PE=1 SV=1;tr|E9PQS6|E9PQS6_HUMAN Isoform of Q04206, Transcription factor p65 (Fragment) OS=Homo sapiens GN=RELA PE=1 SV=1;tr|E9PKV4|E9PKV4_HUMAN Isoform o	11	2	2	2	0	1	1	0	1	2	0	1	1	0	1	2	0	1	1	0	1	2	13.5	13.5	13.5	20.838	185	185;208;237;246;377;418;448;537;541;551;548	1.75	4	2	2	0	19.313		By MS/MS	By MS/MS		By matching	By MS/MS	0	4.9
A0A087WVQ6;Q00610-2;Q00610;J3KS13;P53675-2;P53675;A0A087WX41;K7EJJ5;J3KSQ2;J3QL20;J3KRF5;F5H5N6;A0A087WV74;A0A087WXH4	A0A087WVQ6;Q00610-2;Q00610	70;70;70;22;14;14;13;9;7;5;4;1;1;1	70;70;70;22;14;14;13;9;7;5;4;1;1;1	70;70;70;22;14;14;13;9;7;5;4;1;1;1	Clathrin heavy chain;Clathrin heavy chain 1	CLTC	tr|A0A087WVQ6|A0A087WVQ6_HUMAN Isoform of Q00610, Clathrin heavy chain OS=Homo sapiens GN=CLTC PE=1 SV=1;sp|Q00610-2|CLH1_HUMAN Isoform of Q00610, Isoform 2 of Clathrin heavy chain 1 OS=Homo sapiens GN=CLTC;sp|Q00610|CLH1_HUMAN Clathrin heavy chain 1 OS=Ho	14	70	70	70	58	63	58	54	57	58	58	63	58	54	57	58	58	63	58	54	57	58	54.1	54.1	54.1	192.06	1679	1679;1639;1675;612;1583;1640;1260;222;122;97;131;169;369;463	1.95	318	302	272	0	323.31	By MS/MS	By MS/MS	By MS/MS	By MS/MS	By MS/MS	By MS/MS	45	51.5
A0A087WVV2;A0A0A0MRV0;Q9P2E9-3;Q9P2E9-2;Q9P2E9;F8W7S5;V9GY78;A0A087WU26	A0A087WVV2;A0A0A0MRV0;Q9P2E9-3;Q9P2E9-2;Q9P2E9;F8W7S5	3;3;3;3;3;2;1;1	3;3;3;3;3;2;1;1	3;3;3;3;3;2;1;1	Ribosome-binding protein 1	RRBP1	tr|A0A087WVV2|A0A087WVV2_HUMAN Isoform of Q9P2E9, Ribosome-binding protein 1 OS=Homo sapiens GN=RRBP1 PE=1 SV=1;tr|A0A0A0MRV0|A0A0A0MRV0_HUMAN Isoform of Q9P2E9, Ribosome-binding protein 1 OS=Homo sapiens GN=RRBP1 PE=1 SV=1;sp|Q9P2E9-3|RRBP1_HUMAN Isoform	8	3	3	3	0	0	0	0	0	3	0	0	0	0	0	3	0	0	0	0	0	3	5	5	5	102.77	934	934;1410;977;1407;1410;751;229;346	2	2	1	2	0	140.47						By MS/MS	0	0
A0A087WVZ9;A0A0A0MQR7;P19388;A0A087WVN5;A0A087WWX0	A0A087WVZ9;A0A0A0MQR7;P19388;A0A087WVN5;A0A087WWX0	2;2;2;1;1	2;2;2;1;1	2;2;2;1;1	DNA-directed RNA polymerases I, II, and III subunit RPABC1	POLR2E	tr|A0A087WVZ9|A0A087WVZ9_HUMAN Isoform of P19388, DNA-directed RNA polymerases I, II, and III subunit RPABC1 OS=Homo sapiens GN=POLR2E PE=1 SV=1;tr|A0A0A0MQR7|A0A0A0MQR7_HUMAN Isoform of P19388, DNA-directed RNA polymerases I, II, and III subunit RPABC1 OS	5	2	2	2	0	0	1	1	1	2	0	0	1	1	1	2	0	0	1	1	1	2	16.8	16.8	16.8	21.459	184	184;204;210;83;134	2.11	3	2	4	0	19.48			By matching	By MS/MS	By MS/MS	By MS/MS	0	0
A0A087WW40;Q9Y371-3;Q9Y371;Q9Y371-2	A0A087WW40;Q9Y371-3;Q9Y371;Q9Y371-2	1;1;1;1	1;1;1;1	1;1;1;1	Endophilin-B1	SH3GLB1	tr|A0A087WW40|A0A087WW40_HUMAN Isoform of Q9Y371, Endophilin-B1 OS=Homo sapiens GN=SH3GLB1 PE=1 SV=1;sp|Q9Y371-3|SHLB1_HUMAN Isoform of Q9Y371, Isoform 3 of Endophilin-B1 OS=Homo sapiens GN=SH3GLB1;sp|Q9Y371|SHLB1_HUMAN Endophilin-B1 OS=Homo sapiens GN=SH3	4	1	1	1	0	0	1	1	1	1	0	0	1	1	1	1	0	0	1	1	1	1	3.8	3.8	3.8	44.26	394	394;265;365;386	2	3	1	3	0.0063258	6.4701			By matching	By matching	By MS/MS	By MS/MS	0	0
H7C1B3;F8W8R3;A0A087WWF6;P49005	H7C1B3;F8W8R3;A0A087WWF6;P49005	1;1;1;1	1;1;1;1	1;1;1;1	DNA polymerase delta subunit 2	POLD2	tr|H7C1B3|H7C1B3_HUMAN Isoform of P49005, DNA polymerase delta subunit 2 (Fragment) OS=Homo sapiens GN=POLD2 PE=1 SV=1;tr|F8W8R3|F8W8R3_HUMAN Isoform of P49005, DNA polymerase delta subunit 2 OS=Homo sapiens GN=POLD2 PE=1 SV=1;tr|A0A087WWF6|A0A087WWF6_HUMA	4	1	1	1	0	0	0	1	1	1	0	0	0	1	1	1	0	0	0	1	1	1	16.9	16.9	16.9	9.2495	83	83;455;504;469	2	2	2	2	0	30.795				By matching	By MS/MS	By MS/MS	0	0
A0A087WWJ1;P52701-4;P52701-2;P52701-3;P52701	A0A087WWJ1;P52701-4;P52701-2;P52701-3;P52701	2;2;2;2;2	2;2;2;2;2	2;2;2;2;2	DNA mismatch repair protein Msh6	MSH6	tr|A0A087WWJ1|A0A087WWJ1_HUMAN Isoform of P52701, DNA mismatch repair protein Msh6 OS=Homo sapiens GN=MSH6 PE=1 SV=1;sp|P52701-4|MSH6_HUMAN Isoform of P52701, Isoform 4 of DNA mismatch repair protein Msh6 OS=Homo sapiens GN=MSH6;sp|P52701-2|MSH6_HUMAN Isof	5	2	2	2	0	0	0	1	0	2	0	0	0	1	0	2	0	0	0	1	0	2	2.3	2.3	2.3	121.12	1067	1067;1058;1068;1230;1360	1.6	3	1	1	0	30.187				By matching		By MS/MS	0	0
A0A087WWS7;Q15833-2;Q15833;Q15833-3;M0R0M7;M0R1A1;M0QZ54;M0R376;M0R118	A0A087WWS7;Q15833-2;Q15833;Q15833-3;M0R0M7;M0R1A1	4;4;4;4;3;2;1;1;1	4;4;4;4;3;2;1;1;1	4;4;4;4;3;2;1;1;1	Syntaxin-binding protein 2	STXBP2	tr|A0A087WWS7|A0A087WWS7_HUMAN Isoform of Q15833, Syntaxin-binding protein 2 OS=Homo sapiens GN=STXBP2 PE=1 SV=1;sp|Q15833-2|STXB2_HUMAN Isoform of Q15833, Isoform 2 of Syntaxin-binding protein 2 OS=Homo sapiens GN=STXBP2;sp|Q15833|STXB2_HUMAN Syntaxin-bin	9	4	4	4	1	1	2	3	4	4	1	1	2	3	4	4	1	1	2	3	4	4	10.9	10.9	10.9	64.705	579	579;590;593;604;408;220;112;149;171	2	10	6	10	0	81.679	By MS/MS	By matching	By matching	By MS/MS	By MS/MS	By MS/MS	3.5	2.8
A0A087WZW8;A0A0U1RRF4;A0A087WWV8;A0A087X1V9;P01834	A0A087WZW8;A0A0U1RRF4;A0A087WWV8;A0A087X1V9;P01834	1;1;1;1;1	1;1;1;1;1	1;1;1;1;1	Ig kappa chain C region	IGKV3-11;IGKV1-8;IGKC	tr|A0A087WZW8|A0A087WZW8_HUMAN Isoform of P01834, Ig kappa chain C region OS=Homo sapiens GN=IGKC PE=1 SV=2;tr|A0A0U1RRF4|A0A0U1RRF4_HUMAN Protein IGKV1-8 OS=Homo sapiens GN=IGKV1-8 PE=4 SV=1;tr|A0A087WWV8|A0A087WWV8_HUMAN Protein IGKV1-12 OS=Homo sapiens	5	1	1	1	1	0	0	0	0	0	1	0	0	0	0	0	1	0	0	0	0	0	28.6	28.6	28.6	12.996	119	119;183;185;239;106	1.5	1	1		0.009179	6.29	By MS/MS						28.6	0
A0A087WX29;Q13148-4;Q13148	A0A087WX29;Q13148-4;Q13148	1;1;1	1;1;1	1;1;1	TAR DNA-binding protein 43	TARDBP	tr|A0A087WX29|A0A087WX29_HUMAN Isoform of Q13148, TAR DNA-binding protein 43 (Fragment) OS=Homo sapiens GN=TARDBP PE=1 SV=1;sp|Q13148-4|TADBP_HUMAN Isoform of Q13148, Isoform 2 of TAR DNA-binding protein 43 OS=Homo sapiens GN=TARDBP;sp|Q13148|TADBP_HUMAN T	3	1	1	1	1	1	1	1	1	1	1	1	1	1	1	1	1	1	1	1	1	1	7.4	7.4	7.4	26.743	243	243;298;414	1.55	6	4	1	0	58.897	By matching	By MS/MS	By matching	By MS/MS	By MS/MS	By MS/MS	7.4	7.4
A0A087WX58;K7EPS6;Q7Z4V5-2;Q7Z4V5	A0A087WX58;K7EPS6;Q7Z4V5-2;Q7Z4V5	1;1;1;1	1;1;1;1	1;1;1;1	Hepatoma-derived growth factor-related protein 2	HDGFRP2	tr|A0A087WX58|A0A087WX58_HUMAN Isoform of Q7Z4V5, Hepatoma-derived growth factor-related protein 2 (Fragment) OS=Homo sapiens GN=HDGFRP2 PE=1 SV=1;tr|K7EPS6|K7EPS6_HUMAN Isoform of Q7Z4V5, Hepatoma-derived growth factor-related protein 2 (Fragment) OS=Homo	4	1	1	1	0	0	0	0	0	1	0	0	0	0	0	1	0	0	0	0	0	1	22.1	22.1	22.1	7.2534	68	68;153;670;671	1	1			0.0028441	7.2881						By MS/MS	0	0
A0A087X1Z0;A0A087WXD8;B4DKF8;E5RJ29;Q9NYI0-3;Q9NYI0-2;Q9NYI0	A0A087X1Z0;A0A087WXD8;B4DKF8;E5RJ29;Q9NYI0-3;Q9NYI0-2;Q9NYI0	1;1;1;1;1;1;1	1;1;1;1;1;1;1	1;1;1;1;1;1;1	PH and SEC7 domain-containing protein 3	PSD3	tr|A0A087X1Z0|A0A087X1Z0_HUMAN Isoform of Q9NYI0, PH and SEC7 domain-containing protein 3 OS=Homo sapiens GN=PSD3 PE=1 SV=1;tr|A0A087WXD8|A0A087WXD8_HUMAN Isoform of Q9NYI0, PH and SEC7 domain-containing protein 3 OS=Homo sapiens GN=PSD3 PE=1 SV=1;tr|B4DKF	7	1	1	1	0	0	1	0	0	0	0	0	1	0	0	0	0	0	1	0	0	0	3.7	3.7	3.7	30.473	269	269;269;376;982;513;1047;1048	2	1	1	1	0	13.079			By MS/MS				0	0
F8W8A6;A0A087WXI1;Q6NVY1-2;Q6NVY1	F8W8A6;A0A087WXI1;Q6NVY1-2;Q6NVY1	1;1;1;1	1;1;1;1	1;1;1;1	3-hydroxyisobutyryl-CoA hydrolase, mitochondrial	HIBCH	tr|F8W8A6|F8W8A6_HUMAN Isoform of Q6NVY1, 3-hydroxyisobutyryl-CoA hydrolase, mitochondrial (Fragment) OS=Homo sapiens GN=HIBCH PE=1 SV=1;tr|A0A087WXI1|A0A087WXI1_HUMAN Isoform of Q6NVY1, 3-hydroxyisobutyryl-CoA hydrolase, mitochondrial OS=Homo sapiens GN=H	4	1	1	1	0	0	0	0	0	1	0	0	0	0	0	1	0	0	0	0	0	1	9.4	9.4	9.4	14.579	128	128;380;338;386	1	1			0.0063458	6.4935						By MS/MS	0	0
A0A087WXI5;P12830;P12830-2;H3BVI7;H3BNC6;A0A087WX17;A0A087WU43	A0A087WXI5;P12830;P12830-2	3;3;2;1;1;1;1	3;3;2;1;1;1;1	3;3;2;1;1;1;1	Cadherin-1;E-Cad/CTF1;E-Cad/CTF2;E-Cad/CTF3	CDH1	tr|A0A087WXI5|A0A087WXI5_HUMAN Isoform of P12830, Cadherin-1 OS=Homo sapiens GN=CDH1 PE=1 SV=1;sp|P12830|CADH1_HUMAN Cadherin-1 OS=Homo sapiens GN=CDH1 PE=1 SV=3;sp|P12830-2|CADH1_HUMAN Isoform of P12830, Isoform 2 of Cadherin-1 OS=Homo sapiens GN=CDH1	7	3	3	3	0	0	0	3	3	3	0	0	0	3	3	3	0	0	0	3	3	3	4	4	4	100.03	903	903;882;821;414;537;647;647	2.11	4	8	6	0	25.076				By MS/MS	By MS/MS	By MS/MS	0	0
B7Z879;A0A087WXL6;Q9H270	B7Z879;A0A087WXL6;Q9H270	1;1;1	1;1;1	1;1;1	Vacuolar protein sorting-associated protein 11 homolog	VPS11	tr|B7Z879|B7Z879_HUMAN Isoform of Q9H270, Uncharacterized protein OS=Homo sapiens GN=VPS11 PE=1 SV=1;tr|A0A087WXL6|A0A087WXL6_HUMAN Isoform of Q9H270, Uncharacterized protein OS=Homo sapiens GN=VPS11 PE=1 SV=1;sp|Q9H270|VPS11_HUMAN Vacuolar protein sorting	3	1	1	1	0	0	0	1	0	1	0	0	0	1	0	1	0	0	0	1	0	1	1.2	1.2	1.2	107.37	931	931;941;941	3			2	0.0096251	6.25				By matching		By MS/MS	0	0
A0A087WXM6;J3QQT2;J3KRX5;A0A0A6YYL6;P18621;P18621-3;J3KRB3;A0A087WWH0;J3QS96;J3QLC8;A0A0A0MRF8;P18621-2;A0A087WY81;J3KSJ0	A0A087WXM6;J3QQT2;J3KRX5;A0A0A6YYL6;P18621;P18621-3;J3KRB3;A0A087WWH0;J3QS96;J3QLC8;A0A0A0MRF8;P18621-2;A0A087WY81	4;4;4;4;4;4;3;3;3;3;3;3;2;1	4;4;4;4;4;4;3;3;3;3;3;3;2;1	4;4;4;4;4;4;3;3;3;3;3;3;2;1	60S ribosomal protein L17	RPL17;RPL17-C18orf32	tr|A0A087WXM6|A0A087WXM6_HUMAN Isoform of P18621, 60S ribosomal protein L17 (Fragment) OS=Homo sapiens GN=RPL17 PE=3 SV=1;tr|J3QQT2|J3QQT2_HUMAN Isoform of P18621, 60S ribosomal protein L17 (Fragment) OS=Homo sapiens GN=RPL17 PE=3 SV=1;tr|J3KRX5|J3KRX5_HUM	14	4	4	4	2	2	2	4	3	4	2	2	2	4	3	4	2	2	2	4	3	4	29.6	29.6	29.6	19.586	169	169;171;174;228;184;228;129;132;138;174;190;146;98;56	1.95	13	16	11	0	26.157	By matching	By matching	By matching	By MS/MS	By MS/MS	By MS/MS	11.8	11.8
A0A087WXP7;Q9H2P9-3;Q9H2P9-2;Q9H2P9-6;Q9H2P9-4;Q9H2P9;Q9H2P9-5	A0A087WXP7;Q9H2P9-3;Q9H2P9-2;Q9H2P9-6;Q9H2P9-4;Q9H2P9;Q9H2P9-5	2;2;2;2;2;2;2	2;2;2;2;2;2;2	2;2;2;2;2;2;2	Diphthine synthase	DPH5	tr|A0A087WXP7|A0A087WXP7_HUMAN Isoform of Q9H2P9, Diphthine methyl ester synthase OS=Homo sapiens GN=DPH5 PE=1 SV=1;sp|Q9H2P9-3|DPH5_HUMAN Isoform of Q9H2P9, Isoform 3 of Diphthine methyl ester synthase OS=Homo sapiens GN=DPH5;sp|Q9H2P9-2|DPH5_HUMAN Isofor	7	2	2	2	0	1	0	1	1	2	0	1	0	1	1	2	0	1	0	1	1	2	13.2	13.2	13.2	27.389	243	243;234;234;284;285;285;297	1.8	4	4	2	0	14.4		By matching		By MS/MS	By MS/MS	By MS/MS	0	7.8
Q96E92;A0A087WXX9;P54646;Q13131;Q13131-2	Q96E92;A0A087WXX9;P54646;Q13131;Q13131-2	1;1;1;1;1	1;1;1;1;1	1;1;1;1;1	5-AMP-activated protein kinase catalytic subunit alpha-2;5-AMP-activated protein kinase catalytic subunit alpha-1	PRKAA1;PRKAA2	tr|Q96E92|Q96E92_HUMAN Isoform of Q13131, 5-AMP-activated protein kinase catalytic subunit alpha-1 OS=Homo sapiens GN=PRKAA1 PE=1 SV=1;tr|A0A087WXX9|A0A087WXX9_HUMAN Isoform of P54646, 5-AMP-activated protein kinase catalytic subunit alpha-2 OS=Homo sapi	5	1	1	1	0	0	0	0	1	1	0	0	0	0	1	1	0	0	0	0	1	1	8.2	8.2	8.2	23.563	207	207;552;552;559;574	3			2	0.002867	7.5676					By MS/MS	By matching	0	0
A0A087WY55;Q9NP79;Q5TGM0;Q9NP79-2	A0A087WY55;Q9NP79;Q5TGM0;Q9NP79-2	3;3;2;2	3;3;2;2	3;3;2;2	Vacuolar protein sorting-associated protein VTA1 homolog	VTA1	tr|A0A087WY55|A0A087WY55_HUMAN Isoform of Q9NP79, Chromosome 6 open reading frame 55, isoform CRA_b OS=Homo sapiens GN=VTA1 PE=1 SV=1;sp|Q9NP79|VTA1_HUMAN Vacuolar protein sorting-associated protein VTA1 homolog OS=Homo sapiens GN=VTA1 PE=1 SV=1;tr|Q5TGM0|	4	3	3	3	1	2	3	3	3	2	1	2	3	3	3	2	1	2	3	3	3	2	15.7	15.7	15.7	31.102	280	280;307;249;222	2.09	8	4	10	0	32.186	By matching	By MS/MS	By matching	By MS/MS	By MS/MS	By MS/MS	5	12.1
C9JJ47;A0A087WY71;E9PFW3;Q96CW1-2;Q96CW1;C9JTK4;C9JGT8	C9JJ47;A0A087WY71;E9PFW3;Q96CW1-2;Q96CW1;C9JTK4;C9JGT8	2;2;2;2;2;1;1	2;2;2;2;2;1;1	2;2;2;2;2;1;1	AP-2 complex subunit mu	AP2M1	tr|C9JJ47|C9JJ47_HUMAN Isoform of Q96CW1, AP-2 complex subunit mu (Fragment) OS=Homo sapiens GN=AP2M1 PE=1 SV=1;tr|A0A087WY71|A0A087WY71_HUMAN Isoform of Q96CW1, AP-2 complex subunit mu OS=Homo sapiens GN=AP2M1 PE=1 SV=1;tr|E9PFW3|E9PFW3_HUMAN Isoform of Q	7	2	2	2	0	1	1	1	1	2	0	1	1	1	1	2	0	1	1	1	1	2	9.5	9.5	9.5	28.791	252	252;434;460;433;435;160;195	1.82	5	3	3	0.001278	11.64		By matching	By matching	By MS/MS	By MS/MS	By MS/MS	0	6
A0A087WY82;Q9Y624;Q9Y624-2	A0A087WY82;Q9Y624;Q9Y624-2	6;6;4	6;6;4	6;6;4	Junctional adhesion molecule A	F11R	tr|A0A087WY82|A0A087WY82_HUMAN Isoform of Q9Y624, Junctional adhesion molecule A OS=Homo sapiens GN=F11R PE=1 SV=1;sp|Q9Y624|JAM1_HUMAN Junctional adhesion molecule A OS=Homo sapiens GN=F11R PE=1 SV=1;sp|Q9Y624-2|JAM1_HUMAN Isoform of Q9Y624, Isoform 2 of	3	6	6	6	2	3	2	5	5	5	2	3	2	5	5	5	2	3	2	5	5	5	31.5	31.5	31.5	30.197	279	279;299;250	1.88	14	8	10	0	56.763	By MS/MS	By MS/MS	By matching	By MS/MS	By MS/MS	By MS/MS	8.2	12.9
C9JPV1;A0A087WYN0;A0A087WY96;P31641-2;P31641	C9JPV1;A0A087WYN0;A0A087WY96;P31641-2;P31641	1;1;1;1;1	1;1;1;1;1	1;1;1;1;1	Transporter;Sodium- and chloride-dependent taurine transporter	SLC6A6	tr|C9JPV1|C9JPV1_HUMAN Isoform of P31641, Transporter (Fragment) OS=Homo sapiens GN=SLC6A6 PE=1 SV=1;tr|A0A087WYN0|A0A087WYN0_HUMAN Isoform of P31641, Transporter OS=Homo sapiens GN=SLC6A6 PE=1 SV=1;tr|A0A087WY96|A0A087WY96_HUMAN Isoform of P31641, Transpo	5	1	1	1	1	1	1	1	1	1	1	1	1	1	1	1	1	1	1	1	1	1	15.6	15.6	15.6	12.063	109	109;460;721;200;620	1.78	7	8	3	0	13.023	By MS/MS	By MS/MS	By MS/MS	By MS/MS	By MS/MS	By matching	15.6	15.6
C9JWG0;C9JVG3;C9JQU9;C9JNZ1;A0A087WYS1;E7EUC7;Q16851-2;Q16851	C9JWG0;C9JVG3;C9JQU9;C9JNZ1;A0A087WYS1;E7EUC7;Q16851-2;Q16851	1;1;1;1;1;1;1;1	1;1;1;1;1;1;1;1	1;1;1;1;1;1;1;1	UTP--glucose-1-phosphate uridylyltransferase	UGP2	tr|C9JWG0|C9JWG0_HUMAN Isoform of Q16851, UTP--glucose-1-phosphate uridylyltransferase (Fragment) OS=Homo sapiens GN=UGP2 PE=1 SV=1;tr|C9JVG3|C9JVG3_HUMAN Isoform of Q16851, UTP--glucose-1-phosphate uridylyltransferase (Fragment) OS=Homo sapiens GN=UGP2 PE	8	1	1	1	1	1	1	1	1	1	1	1	1	1	1	1	1	1	1	1	1	1	12	12	12	16.929	150	150;171;175;213;508;517;497;508	1.89	4	2	3	0.0072917	6.3909	By matching	By matching	By matching	By MS/MS	By MS/MS	By MS/MS	12	12
A0A087WYT3;Q15185-4;Q15185;B4DDC6;Q15185-3	A0A087WYT3;Q15185-4;Q15185;B4DDC6;Q15185-3	2;2;2;1;1	2;2;2;1;1	2;2;2;1;1	Prostaglandin E synthase 3	PTGES3	tr|A0A087WYT3|A0A087WYT3_HUMAN Isoform of Q15185, Prostaglandin E synthase 3 OS=Homo sapiens GN=PTGES3 PE=1 SV=1;sp|Q15185-4|TEBP_HUMAN Isoform of Q15185, Isoform 4 of Prostaglandin E synthase 3 OS=Homo sapiens GN=PTGES3;sp|Q15185|TEBP_HUMAN Prostaglandin	5	2	2	2	1	0	0	2	1	2	1	0	0	2	1	2	1	0	0	2	1	2	17.7	17.7	17.7	19.155	164	164;139;160;124;130	1.57	4	2	1	0	30.853	By matching			By MS/MS	By MS/MS	By MS/MS	7.3	0
A0A087WYU1;Q9Y5X1	A0A087WYU1;Q9Y5X1	1;1	1;1	1;1	Sorting nexin;Sorting nexin-9	SNX9	tr|A0A087WYU1|A0A087WYU1_HUMAN Isoform of Q9Y5X1, Sorting nexin OS=Homo sapiens GN=SNX9 PE=1 SV=1;sp|Q9Y5X1|SNX9_HUMAN Sorting nexin-9 OS=Homo sapiens GN=SNX9 PE=1 SV=1	2	1	1	1	1	1	1	1	1	1	1	1	1	1	1	1	1	1	1	1	1	1	2.4	2.4	2.4	66.476	594	594;595	2.23	4	2	7	0.0025031	11.275	By MS/MS	By matching	By MS/MS	By matching	By matching	By matching	2.4	2.4
A0A087WYY6;Q13835-2;Q13835	A0A087WYY6;Q13835-2;Q13835	3;3;3	3;3;3	3;3;3	Plakophilin-1	PKP1	tr|A0A087WYY6|A0A087WYY6_HUMAN Isoform of Q13835, Plakophilin-1 OS=Homo sapiens GN=PKP1 PE=1 SV=1;sp|Q13835-2|PKP1_HUMAN Isoform of Q13835, Isoform 1 of Plakophilin-1 OS=Homo sapiens GN=PKP1;sp|Q13835|PKP1_HUMAN Plakophilin-1 OS=Homo sapiens GN=PKP1 PE=1 S	3	3	3	3	2	1	0	3	1	2	2	1	0	3	1	2	2	1	0	3	1	2	5.7	5.7	5.7	80.532	725	725;726;747	2	3	7	3	0	30.145	By MS/MS	By MS/MS		By MS/MS	By MS/MS	By MS/MS	4	2.1
J3QQN6;J3QR27;J3QLU1;J3QKQ0;J3QRD0;J3QL02;J3KSV5;A0A087WYZ1;J3QKT2;Q96KP4;J3KRD5;A0A087WVS2;J3KSS4;J3QRP4;J3QRA8;Q96KP4-2	J3QQN6;J3QR27;J3QLU1;J3QKQ0;J3QRD0;J3QL02;J3KSV5;A0A087WYZ1;J3QKT2;Q96KP4;J3KRD5;A0A087WVS2	3;3;3;3;3;3;3;3;3;3;2;2;1;1;1;1	3;3;3;3;3;3;3;3;3;3;2;2;1;1;1;1	3;3;3;3;3;3;3;3;3;3;2;2;1;1;1;1	Cytosolic non-specific dipeptidase	CNDP2	tr|J3QQN6|J3QQN6_HUMAN Isoform of Q96KP4, Cytosolic non-specific dipeptidase (Fragment) OS=Homo sapiens GN=CNDP2 PE=1 SV=1;tr|J3QR27|J3QR27_HUMAN Isoform of Q96KP4, Cytosolic non-specific dipeptidase (Fragment) OS=Homo sapiens GN=CNDP2 PE=1 SV=1;tr|J3QLU1|	16	3	3	3	1	1	1	3	1	2	1	1	1	3	1	2	1	1	1	3	1	2	29.2	29.2	29.2	9.8624	89	89;122;123;128;134;138;149;157;249;475;88;124;55;89;138;391	2	8	8	8	0	18.636	By matching	By matching	By MS/MS	By MS/MS	By MS/MS	By MS/MS	9	9
M0R210;A0A087WZ27;P62249;M0R3H0;Q6IPX4;M0QX76;M0R1M5	M0R210;A0A087WZ27;P62249;M0R3H0;Q6IPX4	4;4;4;2;2;1;1	4;4;4;2;2;1;1	4;4;4;2;2;1;1	40S ribosomal protein S16	RPS16;ZNF90	tr|M0R210|M0R210_HUMAN Isoform of P62249, 40S ribosomal protein S16 OS=Homo sapiens GN=RPS16 PE=1 SV=1;tr|A0A087WZ27|A0A087WZ27_HUMAN Isoform of Q03938, Zinc finger protein 90 OS=Homo sapiens GN=ZNF90 PE=4 SV=2;sp|P62249|RS16_HUMAN 40S ribosomal protein S1	7	4	4	4	2	3	2	2	4	3	2	3	2	2	4	3	2	3	2	2	4	3	24.8	24.8	24.8	14.419	129	129;129;146;100;152;50;85	1.76	15	12	7	0	30.837	By MS/MS	By MS/MS	By MS/MS	By MS/MS	By MS/MS	By MS/MS	16.3	24.8
C9JXK9;C9JUT4;A0A087WZF1;Q93052	C9JXK9;C9JUT4;A0A087WZF1;Q93052	1;1;1;1	1;1;1;1	1;1;1;1	Lipoma-preferred partner	LPP	tr|C9JXK9|C9JXK9_HUMAN Isoform of Q93052, Lipoma-preferred partner (Fragment) OS=Homo sapiens GN=LPP PE=1 SV=1;tr|C9JUT4|C9JUT4_HUMAN Isoform of Q93052, LIM domain containing preferred translocation partner in lipoma, isoform CRA_e OS=Homo sapiens GN=LPP P	4	1	1	1	0	1	1	1	0	0	0	1	1	1	0	0	0	1	1	1	0	0	6	6	6	26.706	252	252;428;590;612	2.25		3	1	0	13.487		By matching	By MS/MS	By MS/MS			0	6
A0A087WZG2;Q04912-2;Q04912;J3KQS7;Q04912-5;H2E272;H7C074;Q04912-3;Q04912-4;Q04912-6	A0A087WZG2;Q04912-2;Q04912;J3KQS7;Q04912-5	3;3;3;2;2;1;1;1;1;1	3;3;3;2;2;1;1;1;1;1	3;3;3;2;2;1;1;1;1;1	Receptor protein-tyrosine kinase;Macrophage-stimulating protein receptor;Macrophage-stimulating protein receptor alpha chain;Macrophage-stimulating protein receptor beta chain	MST1R	tr|A0A087WZG2|A0A087WZG2_HUMAN Isoform of Q04912, Macrophage-stimulating protein receptor OS=Homo sapiens GN=MST1R PE=1 SV=1;sp|Q04912-2|RON_HUMAN Isoform of Q04912, Isoform Delta-RON of Macrophage-stimulating protein receptor OS=Homo sapiens GN=MST1R;sp|Q	10	3	3	3	0	0	0	3	3	3	0	0	0	3	3	3	0	0	0	3	3	3	3.6	3.6	3.6	140.7	1294	1294;1351;1400;1032;907;254;285;495;541;647	2.06	6	4	7	0	18.327				By MS/MS	By MS/MS	By MS/MS	0	0
A0A087WZH7;P29966	A0A087WZH7;P29966	8;8	8;8	8;8	Myristoylated alanine-rich C-kinase substrate	MARCKS	tr|A0A087WZH7|A0A087WZH7_HUMAN Isoform of P29966, Myristoylated alanine-rich C-kinase substrate OS=Homo sapiens GN=MARCKS PE=1 SV=1;sp|P29966|MARCS_HUMAN Myristoylated alanine-rich C-kinase substrate OS=Homo sapiens GN=MARCKS PE=1 SV=4	2	8	8	8	8	8	7	6	7	8	8	8	7	6	7	8	8	8	7	6	7	8	45.2	45.2	45.2	31.595	330	330;332	1.96	39	42	34	0	323.31	By MS/MS	By MS/MS	By MS/MS	By MS/MS	By MS/MS	By MS/MS	45.2	45.2
A0A087WZK9;B3KS98;O15372;E5RJT0	A0A087WZK9;B3KS98;O15372;E5RJT0	2;2;2;1	2;2;2;1	2;2;2;1	Eukaryotic translation initiation factor 3 subunit H	EIF3H	tr|A0A087WZK9|A0A087WZK9_HUMAN Isoform of O15372, Eukaryotic translation initiation factor 3 subunit H OS=Homo sapiens GN=EIF3H PE=1 SV=1;tr|B3KS98|B3KS98_HUMAN Isoform of O15372, Eukaryotic translation initiation factor 3 subunit H OS=Homo sapiens GN=EIF3	4	2	2	2	0	1	1	2	1	2	0	1	1	2	1	2	0	1	1	2	1	2	6.3	6.3	6.3	39.589	349	349;366;352;244	1.77	6	4	3	0	14.843		By matching	By matching	By MS/MS	By MS/MS	By MS/MS	0	2.9
A0A087X2E5;A0A087WZN1;O43837-2;O43837;A0A0D9SG66;O43837-3	A0A087X2E5;A0A087WZN1;O43837-2;O43837	3;3;3;3;1;1	3;3;3;3;1;1	3;3;3;3;1;1	Isocitrate dehydrogenase [NAD] subunit, mitochondrial;Isocitrate dehydrogenase [NAD] subunit beta, mitochondrial	IDH3B	tr|A0A087X2E5|A0A087X2E5_HUMAN Isoform of O43837, Isocitrate dehydrogenase [NAD] subunit, mitochondrial OS=Homo sapiens GN=IDH3B PE=1 SV=1;tr|A0A087WZN1|A0A087WZN1_HUMAN Isoform of O43837, Isocitrate dehydrogenase [NAD] subunit, mitochondrial OS=Homo sapie	6	3	3	3	0	0	0	2	2	3	0	0	0	2	2	3	0	0	0	2	2	3	12	12	12	41.219	376	376;387;383;385;145;233	2	6	5	6	0	28.255				By MS/MS	By MS/MS	By MS/MS	0	0
A0A087X105;A0A087WZW4;A0A087X1W8;A0A0A0MTJ8;A0A087WZR6;X5DQS5;Q9BY67-5;Q9BY67;Q9BY67-4;Q9BY67-3;F5H125;H0YG94;A0A087X0T8;Q9BY67-2	A0A087X105;A0A087WZW4;A0A087X1W8;A0A0A0MTJ8;A0A087WZR6;X5DQS5;Q9BY67-5;Q9BY67;Q9BY67-4;Q9BY67-3;F5H125;H0YG94;A0A087X0T8;Q9BY67-2	2;2;2;2;2;2;2;2;2;2;1;1;1;1	2;2;2;2;2;2;2;2;2;2;1;1;1;1	2;2;2;2;2;2;2;2;2;2;1;1;1;1	Cell adhesion molecule 1	CADM1	tr|A0A087X105|A0A087X105_HUMAN Isoform of Q9BY67, Cell adhesion molecule 1 OS=Homo sapiens GN=CADM1 PE=1 SV=1;tr|A0A087WZW4|A0A087WZW4_HUMAN Isoform of Q9BY67, Cell adhesion molecule 1 OS=Homo sapiens GN=CADM1 PE=1 SV=1;tr|A0A087X1W8|A0A087X1W8_HUMAN Isofo	14	2	2	2	2	2	2	0	0	0	2	2	2	0	0	0	2	2	2	0	0	0	10.5	10.5	10.5	41.667	373	373;401;412;413;430;443;414;442;453;471;182;189;346;333	1.91	4	4	3	0	15.592	By matching	By MS/MS	By MS/MS				10.5	10.5
D6R9P3;D6RD18;D6RBZ0;A0A087WZV1;Q99729-3;Q99729-2;Q99729-4;Q99729	D6R9P3;D6RD18;D6RBZ0;A0A087WZV1;Q99729-3;Q99729-2;Q99729-4;Q99729	3;3;3;3;3;3;2;2	3;3;3;3;3;3;2;2	3;3;3;3;3;3;2;2	Heterogeneous nuclear ribonucleoprotein A/B	HNRNPAB	tr|D6R9P3|D6R9P3_HUMAN Isoform of Q99729, Heterogeneous nuclear ribonucleoprotein A/B OS=Homo sapiens GN=HNRNPAB PE=1 SV=1;tr|D6RD18|D6RD18_HUMAN Isoform of Q99729, Heterogeneous nuclear ribonucleoprotein A/B OS=Homo sapiens GN=HNRNPAB PE=1 SV=1;tr|D6RBZ0|	8	3	3	3	2	2	2	3	2	3	2	2	2	3	2	3	2	2	2	3	2	3	12.5	12.5	12.5	30.302	280	280;283;327;330;285;332;286;332	1.9	12	8	9	0	36.52	By MS/MS	By matching	By MS/MS	By MS/MS	By MS/MS	By MS/MS	7.9	7.5
A0A087X054;Q9Y4L1;E9PJ21;A0A087WWI4;K7EQK2;Q9Y4L1-2;J3KTF1;J3QL06;Q9BST8;J3QQH7;J3QLE9;A0A087X214;A0A087WW13	A0A087X054;Q9Y4L1;E9PJ21;A0A087WWI4;K7EQK2;Q9Y4L1-2	13;13;11;11;11;9;5;4;3;3;3;2;2	13;13;11;11;11;9;5;4;3;3;3;2;2	13;13;11;11;11;9;5;4;3;3;3;2;2	Hypoxia up-regulated protein 1	HYOU1	tr|A0A087X054|A0A087X054_HUMAN Isoform of Q9Y4L1, Hypoxia up-regulated protein 1 OS=Homo sapiens GN=HYOU1 PE=1 SV=1;sp|Q9Y4L1|HYOU1_HUMAN Hypoxia up-regulated protein 1 OS=Homo sapiens GN=HYOU1 PE=1 SV=1;tr|E9PJ21|E9PJ21_HUMAN Isoform of Q9Y4L1, Hypoxia up	13	13	13	13	1	5	9	12	10	13	1	5	9	12	10	13	1	5	9	12	10	13	21	21	21	104.78	937	937;999;656;677;678;559;224;211;147;149;154;92;103	2.05	31	26	36	0	238.98	By matching	By MS/MS	By MS/MS	By MS/MS	By MS/MS	By MS/MS	0.9	7.2
A0A087X091	A0A087X091	1	1	1		WDR13	tr|A0A087X091|A0A087X091_HUMAN Isoform of Q9H1Z4, WD repeat-containing protein 13 (Fragment) OS=Homo sapiens GN=WDR13 PE=1 SV=1	1	1	1	1	0	0	0	0	0	1	0	0	0	0	0	1	0	0	0	0	0	1	7.5	7.5	7.5	20.602	187	187	1.5	1	1		1	-2						By MS/MS	0	0
E9PKT6;A0A087X0D5;P09668	E9PKT6;A0A087X0D5;P09668	1;1;1	1;1;1	1;1;1	Pro-cathepsin H;Cathepsin H mini chain;Cathepsin H;Cathepsin H heavy chain;Cathepsin H light chain	CTSH	tr|E9PKT6|E9PKT6_HUMAN Isoform of P09668, Pro-cathepsin H (Fragment) OS=Homo sapiens GN=CTSH PE=1 SV=1;tr|A0A087X0D5|A0A087X0D5_HUMAN Isoform of P09668, Pro-cathepsin H OS=Homo sapiens GN=CTSH PE=1 SV=1;sp|P09668|CATH_HUMAN Pro-cathepsin H OS=Homo sapiens	3	1	1	1	0	0	0	1	0	1	0	0	0	1	0	1	0	0	0	1	0	1	9.7	9.7	9.7	14.735	134	134;323;335	3			2	0.0030248	10.506				By MS/MS		By matching	0	0
A0A087X0I4;M0QXB4;O14579-2;O14579;M0R061;O14579-3	A0A087X0I4;M0QXB4;O14579-2;O14579;M0R061;O14579-3	3;3;3;3;2;2	3;3;3;3;2;2	3;3;3;3;2;2	Coatomer subunit epsilon	COPE	tr|A0A087X0I4|A0A087X0I4_HUMAN Isoform of O14579, Coatomer subunit epsilon OS=Homo sapiens GN=COPE PE=1 SV=1;tr|M0QXB4|M0QXB4_HUMAN Isoform of O14579, Coatomer protein complex, subunit epsilon, isoform CRA_g OS=Homo sapiens GN=COPE PE=1 SV=1;sp|O14579-2|CO	6	3	3	3	0	1	1	2	2	3	0	1	1	2	2	3	0	1	1	2	2	3	11.4	11.4	11.4	34.51	307	307;331;257;308;146;256	2.14	3	6	5	0	37.175		By matching	By MS/MS	By MS/MS	By MS/MS	By MS/MS	0	4.6
A0A087X0K9;G5E9E7;G3V1L9;Q07157-2;Q07157	A0A087X0K9;G5E9E7;G3V1L9;Q07157-2;Q07157	1;1;1;1;1	1;1;1;1;1	1;1;1;1;1	Tight junction protein ZO-1	TJP1	tr|A0A087X0K9|A0A087X0K9_HUMAN Isoform of Q07157, Tight junction protein ZO-1 OS=Homo sapiens GN=TJP1 PE=1 SV=1;tr|G5E9E7|G5E9E7_HUMAN Isoform of Q07157, Tight junction protein 1 (Zona occludens 1), isoform CRA_e OS=Homo sapiens GN=TJP1 PE=1 SV=1;tr|G3V1L9	5	1	1	1	0	0	0	1	0	1	0	0	0	1	0	1	0	0	0	1	0	1	0.7	0.7	0.7	187.85	1676	1676;1692;1768;1668;1748	1.33	2	1		0.0073222	6.4117				By matching		By MS/MS	0	0
A0A087X0P5;P10696	A0A087X0P5;P10696	16;16	2;2	2;2	Alkaline phosphatase;Alkaline phosphatase, placental-like	ALPPL2	tr|A0A087X0P5|A0A087X0P5_HUMAN Isoform of P10696, Alkaline phosphatase OS=Homo sapiens GN=ALPPL2 PE=1 SV=1;sp|P10696|PPBN_HUMAN Alkaline phosphatase, placental-like OS=Homo sapiens GN=ALPPL2 PE=2 SV=4	2	16	2	2	0	2	1	14	14	14	0	0	0	2	2	2	0	0	0	2	2	2	41.4	4.3	4.3	57.305	531	531;532	2.11	5	6	7	0	37.31		By matching	By matching	By MS/MS	By MS/MS	By MS/MS	0	4.1
A0A087X0U3;P43003-2;P43003;A0A087WT87;E7EUS7;E7EUV6;M0QY32;M0R106;M0R063;P48664-2;P48664	A0A087X0U3;P43003-2;P43003;A0A087WT87	3;3;3;2;1;1;1;1;1;1;1	3;3;3;2;1;1;1;1;1;1;1	3;3;3;2;1;1;1;1;1;1;1	Amino acid transporter;Excitatory amino acid transporter 1	SLC1A3	tr|A0A087X0U3|A0A087X0U3_HUMAN Isoform of P43003, Amino acid transporter OS=Homo sapiens GN=SLC1A3 PE=1 SV=1;sp|P43003-2|EAA1_HUMAN Isoform of P43003, Isoform 2 of Excitatory amino acid transporter 1 OS=Homo sapiens GN=SLC1A3;sp|P43003|EAA1_HUMAN Excitator	11	3	3	3	0	1	1	1	2	2	0	1	1	1	2	2	0	1	1	1	2	2	10.2	10.2	10.2	47.099	430	430;497;542;496;101;107;110;160;486;312;564	1.6	6	2	2	0	66.153		By matching	By matching	By MS/MS	By MS/MS	By MS/MS	0	2.6
A0A087X0V5;P29728-2;P29728;F8W1C5;P29728-3	A0A087X0V5;P29728-2;P29728;F8W1C5	5;5;5;3;1	5;5;5;3;1	5;5;5;3;1	2-5-oligoadenylate synthase 2	OAS2	tr|A0A087X0V5|A0A087X0V5_HUMAN Isoform of P29728, 2-5-oligoadenylate synthase 2 OS=Homo sapiens GN=OAS2 PE=1 SV=1;sp|P29728-2|OAS2_HUMAN Isoform of P29728, Isoform p69 of 2-5-oligoadenylate synthase 2 OS=Homo sapiens GN=OAS2;sp|P29728|OAS2_HUMAN 2-5-	5	5	5	5	0	0	0	4	4	5	0	0	0	4	4	5	0	0	0	4	4	5	8.8	8.8	8.8	83.234	726	726;687;719;270;172	2.18	5	8	9	0	37.997				By MS/MS	By MS/MS	By MS/MS	0	0
A0A087X0X3;P52272-2;P52272;M0R019;M0QY96;M0R2I7;M0R2T0;M0QZM1;M0R0Y6;M0QYL3;M0QYQ7;M0R0N3	A0A087X0X3;P52272-2;P52272	9;9;9;4;3;3;3;3;2;2;2;2	9;9;9;4;3;3;3;3;2;2;2;2	9;9;9;4;3;3;3;3;2;2;2;2	Heterogeneous nuclear ribonucleoprotein M	HNRNPM	tr|A0A087X0X3|A0A087X0X3_HUMAN Isoform of P52272, Heterogeneous nuclear ribonucleoprotein M OS=Homo sapiens GN=HNRNPM PE=1 SV=1;sp|P52272-2|HNRPM_HUMAN Isoform of P52272, Isoform 2 of Heterogeneous nuclear ribonucleoprotein M OS=Homo sapiens GN=HNRNPM;sp|P	12	9	9	9	0	3	2	7	7	8	0	3	2	7	7	8	0	3	2	7	7	8	17.9	17.9	17.9	77.569	730	730;691;730;353;116;214;357;383;99;99;219;276	1.95	18	9	16	0	105.55		By MS/MS	By matching	By MS/MS	By MS/MS	By MS/MS	0	6.2
A0A087X106;CON__O43790;CON__Q14533;O43790;Q14533;CON__Q6NT21;CON__P78385;P78385;CON__P78386;A6NCN2;P78386;F5GYI5;CON__Q61726	A0A087X106;CON__O43790;CON__Q14533;O43790;Q14533;CON__Q6NT21;CON__P78385;P78385;CON__P78386;A6NCN2;P78386	5;5;5;5;5;4;4;4;3;3;3;2;2	4;4;4;4;4;3;3;3;2;3;2;2;1	4;4;4;4;4;3;3;3;2;3;2;2;1	Keratin, type II cuticular Hb6;Keratin, type II cuticular Hb1;Keratin, type II cuticular Hb3;Putative keratin-87 protein;Keratin, type II cuticular Hb5	KRT81;KRT86;KRT83;KRT87P;KRT85	tr|A0A087X106|A0A087X106_HUMAN Isoform of Q14533, Keratin, type II cuticular Hb1 OS=Homo sapiens GN=KRT81 PE=1 SV=1;;;sp|O43790|KRT86_HUMAN Keratin, type II cuticular Hb6 OS=Homo sapiens GN=KRT86 PE=1 SV=1;sp|Q14533|KRT81_HUMAN Keratin, type II cuticular H	13	5	4	4	1	2	0	1	2	4	1	1	0	1	2	4	1	1	0	1	2	4	11.6	10.1	10.1	53.116	484	484;486;505;486;505;493;493;493;507;255;507;295;479	1.45	8	1	2	0	171.53	By MS/MS	By matching		By matching	By MS/MS	By MS/MS	1.9	3.3
A0A087X1A5;Q5JW30;O95793-2;O95793-3;O95793	A0A087X1A5;Q5JW30;O95793-2;O95793-3;O95793	2;2;2;2;2	2;2;2;2;2	2;2;2;2;2	Double-stranded RNA-binding protein Staufen homolog 1	STAU1	tr|A0A087X1A5|A0A087X1A5_HUMAN Isoform of O95793, Double-stranded RNA-binding protein Staufen homolog 1 OS=Homo sapiens GN=STAU1 PE=1 SV=1;tr|Q5JW30|Q5JW30_HUMAN Isoform of O95793, Double-stranded RNA-binding protein Staufen homolog 1 OS=Homo sapiens GN=ST	5	2	2	2	0	0	0	1	0	1	0	0	0	1	0	1	0	0	0	1	0	1	5.9	5.9	5.9	54.945	493	493;494;496;502;577	1.67	1	2		0.0013029	11.911				By MS/MS		By MS/MS	0	0
A0A087X1B2;B9A018;Q53GS9-2;Q53GS9	A0A087X1B2;B9A018;Q53GS9-2;Q53GS9	1;1;1;1	1;1;1;1	1;1;1;1	U4/U6.U5 tri-snRNP-associated protein 2	USP39	tr|A0A087X1B2|A0A087X1B2_HUMAN Isoform of Q53GS9, U4/U6.U5 tri-snRNP-associated protein 2 OS=Homo sapiens GN=USP39 PE=1 SV=1;tr|B9A018|B9A018_HUMAN Isoform of Q53GS9, U4/U6.U5 tri-snRNP-associated protein 2 OS=Homo sapiens GN=USP39 PE=1 SV=1;sp|Q53GS9-2|SN	4	1	1	1	0	0	0	1	1	1	0	0	0	1	1	1	0	0	0	1	1	1	3.1	3.1	3.1	56.399	487	487;536;462;565	1.6	3	1	1	0.003337	6.9825				By matching	By matching	By MS/MS	0	0
A0A087X1E4;P53365-3;P53365;P53365-2;E9PPY7;E9PRV8	A0A087X1E4;P53365-3;P53365;P53365-2	3;3;3;2;1;1	3;3;3;2;1;1	3;3;3;2;1;1	Arfaptin-2	ARFIP2	tr|A0A087X1E4|A0A087X1E4_HUMAN Isoform of P53365, Arfaptin-2 OS=Homo sapiens GN=ARFIP2 PE=1 SV=1;sp|P53365-3|ARFP2_HUMAN Isoform of P53365, Isoform 3 of Arfaptin-2 OS=Homo sapiens GN=ARFIP2;sp|P53365|ARFP2_HUMAN Arfaptin-2 OS=Homo sapiens GN=ARFIP2 PE=1 SV	6	3	3	3	2	1	1	1	3	1	2	1	1	1	3	1	2	1	1	1	3	1	10.2	10.2	10.2	41.595	374	374;303;341;256;159;202	1.95	8	5	7	0	18.515	By matching	By matching	By matching	By MS/MS	By MS/MS	By MS/MS	7.2	2.7
F8WAS3;C9IZN5;A0A087X1G1;H7BYD0;Q16718-2;Q16718	F8WAS3;C9IZN5;A0A087X1G1;H7BYD0;Q16718-2;Q16718	1;1;1;1;1;1	1;1;1;1;1;1	1;1;1;1;1;1	NADH dehydrogenase [ubiquinone] 1 alpha subcomplex subunit 5	NDUFA5	tr|F8WAS3|F8WAS3_HUMAN Isoform of Q16718, NADH dehydrogenase [ubiquinone] 1 alpha subcomplex subunit 5 OS=Homo sapiens GN=NDUFA5 PE=1 SV=1;tr|C9IZN5|C9IZN5_HUMAN Isoform of Q16718, NADH dehydrogenase [ubiquinone] 1 alpha subcomplex subunit 5 (Fragment) OS=	6	1	1	1	0	0	0	1	1	1	0	0	0	1	1	1	0	0	0	1	1	1	14.3	14.3	14.3	7.8423	70	70;93;101;112;116;116	2	2	1	2	0.0092025	6.2956				By matching	By matching	By MS/MS	0	0
A0A0U1RQT1;A0A087X1H5;Q15057;H7C3K3;H7C3Q8	A0A0U1RQT1;A0A087X1H5;Q15057;H7C3K3;H7C3Q8	2;2;2;1;1	2;2;2;1;1	2;2;2;1;1	Arf-GAP with coiled-coil, ANK repeat and PH domain-containing protein 2	ACAP2	tr|A0A0U1RQT1|A0A0U1RQT1_HUMAN Isoform of Q15057, Arf-GAP with coiled-coil, ANK repeat and PH domain-containing protein 2 (Fragment) OS=Homo sapiens GN=ACAP2 PE=1 SV=1;tr|A0A087X1H5|A0A087X1H5_HUMAN Isoform of Q15057, Arf-GAP with coiled-coil, ANK repeat a	5	2	2	2	0	1	0	0	0	1	0	1	0	0	0	1	0	1	0	0	0	1	5.1	5.1	5.1	62.841	547	547;777;778;229;256	2.5		1	1	0.001292	11.774		By MS/MS				By MS/MS	0	2.7
H7C3I1;F6VDH7;Q3KNR6;A0A087X1H6;Q8IZP2;P50502;Q8NFI4	H7C3I1;F6VDH7;Q3KNR6;A0A087X1H6;Q8IZP2;P50502;Q8NFI4	3;3;3;3;3;3;2	3;3;3;3;3;3;2	3;3;3;3;3;3;2	Putative protein FAM10A4;Hsc70-interacting protein;Putative protein FAM10A5	ST13;ST13P4;ST13P5	tr|H7C3I1|H7C3I1_HUMAN Isoform of P50502, Hsc70-interacting protein (Fragment) OS=Homo sapiens GN=ST13 PE=1 SV=1;tr|F6VDH7|F6VDH7_HUMAN Isoform of P50502, Hsc70-interacting protein (Fragment) OS=Homo sapiens GN=ST13 PE=1 SV=1;tr|Q3KNR6|Q3KNR6_HUMAN Isoform	7	3	3	3	3	2	3	1	2	2	3	2	3	1	2	2	3	2	3	1	2	2	25.3	25.3	25.3	16.219	146	146;162;211;254;240;369;369	2.16	4	8	7	0	83.44	By MS/MS	By MS/MS	By matching	By matching	By MS/MS	By MS/MS	25.3	18.5
A0A087X1K9;O75608-2;O75608;E5RGR0;B4DP64;E5RJ48	A0A087X1K9;O75608-2;O75608;E5RGR0;B4DP64	4;4;4;3;2;1	4;4;4;3;2;1	4;4;4;3;2;1	Acyl-protein thioesterase 1	LYPLA1	tr|A0A087X1K9|A0A087X1K9_HUMAN Isoform of O75608, Acyl-protein thioesterase 1 OS=Homo sapiens GN=LYPLA1 PE=1 SV=1;sp|O75608-2|LYPA1_HUMAN Isoform of O75608, Isoform 2 of Acyl-protein thioesterase 1 OS=Homo sapiens GN=LYPLA1;sp|O75608|LYPA1_HUMAN Acyl-prote	6	4	4	4	1	0	0	1	4	3	1	0	0	1	4	3	1	0	0	1	4	3	33.7	33.7	33.7	17.981	166	166;214;230;197;196;90	1.42	9	1	2	0	43.103	By matching			By matching	By MS/MS	By MS/MS	8.4	0
F8WC38;A0A087X1N3;O75818-2;O75818	F8WC38;A0A087X1N3;O75818-2;O75818	1;1;1;1	1;1;1;1	1;1;1;1	Ribonuclease P protein subunit p40	RPP40	tr|F8WC38|F8WC38_HUMAN Isoform of O75818, Ribonuclease P protein subunit p40 OS=Homo sapiens GN=RPP40 PE=1 SV=1;tr|A0A087X1N3|A0A087X1N3_HUMAN Isoform of O75818, Ribonuclease P 40kDa subunit, isoform CRA_c OS=Homo sapiens GN=RPP40 PE=1 SV=1;sp|O75818-2|RPP	4	1	1	1	0	0	1	1	1	1	0	0	1	1	1	1	0	0	1	1	1	1	11.5	11.5	11.5	13.491	113	113;321;340;363	2.5	1	1	4	0.0033651	7.1021			By matching	By MS/MS	By MS/MS	By MS/MS	0	0
A0A087X1R4;Q15007-2;Q15007	A0A087X1R4;Q15007-2;Q15007	1;1;1	1;1;1	1;1;1	Pre-mRNA-splicing regulator WTAP	WTAP	tr|A0A087X1R4|A0A087X1R4_HUMAN Isoform of Q15007, Pre-mRNA-splicing regulator WTAP OS=Homo sapiens GN=WTAP PE=1 SV=1;sp|Q15007-2|FL2D_HUMAN Isoform of Q15007, Isoform 2 of Pre-mRNA-splicing regulator WTAP OS=Homo sapiens GN=WTAP;sp|Q15007|FL2D_HUMAN Pre-mR	3	1	1	1	0	0	1	1	1	1	0	0	1	1	1	1	0	0	1	1	1	1	8.2	8.2	8.2	19.891	170	170;151;396	2	3	2	3	0.0053706	6.5719			By matching	By MS/MS	By matching	By MS/MS	0	0
A0A087X1Z3;Q9UL46;H0YM70;H0YKU2	A0A087X1Z3;Q9UL46;H0YM70	4;4;3;1	4;4;3;1	4;4;3;1	Proteasome activator complex subunit 2	PSME2	tr|A0A087X1Z3|A0A087X1Z3_HUMAN Isoform of Q9UL46, Proteasome activator complex subunit 2 OS=Homo sapiens GN=PSME2 PE=1 SV=1;sp|Q9UL46|PSME2_HUMAN Proteasome activator complex subunit 2 OS=Homo sapiens GN=PSME2 PE=1 SV=4;tr|H0YM70|H0YM70_HUMAN Isoform of Q9	4	4	4	4	1	1	2	3	4	3	1	1	2	3	4	3	1	1	2	3	4	3	21.7	21.7	21.7	29.126	254	254;239;228;85	1.94	12	13	10	0	29.532	By matching	By MS/MS	By MS/MS	By MS/MS	By MS/MS	By MS/MS	6.3	6.3
A0A087X279;P09913	A0A087X279;P09913	5;5	5;5	5;5	Interferon-induced protein with tetratricopeptide repeats 2	IFIT2	tr|A0A087X279|A0A087X279_HUMAN Isoform of P09913, Interferon-induced protein with tetratricopeptide repeats 2 OS=Homo sapiens GN=IFIT2 PE=1 SV=1;sp|P09913|IFIT2_HUMAN Interferon-induced protein with tetratricopeptide repeats 2 OS=Homo sapiens GN=IFIT2 PE=1	2	5	5	5	0	0	0	4	5	5	0	0	0	4	5	5	0	0	0	4	5	5	15.3	15.3	15.3	55.984	483	483;472	1.93	10	10	8	0	80.903				By MS/MS	By MS/MS	By MS/MS	0	0
A0A087X2D0;P84103-2;P84103	A0A087X2D0;P84103-2;P84103	2;2;2	2;2;2	1;1;1	Serine/arginine-rich splicing factor 3	SRSF3	tr|A0A087X2D0|A0A087X2D0_HUMAN Isoform of P84103, Serine/arginine-rich-splicing factor 3 OS=Homo sapiens GN=SRSF3 PE=1 SV=1;sp|P84103-2|SRSF3_HUMAN Isoform of P84103, Isoform 2 of Serine/arginine-rich splicing factor 3 OS=Homo sapiens GN=SRSF3;sp|P84103|SR	3	2	2	1	1	2	2	2	2	2	1	2	2	2	2	2	1	1	1	1	1	1	24.2	24.2	9.5	10.32	95	95;124;164	1.95	9	4	8	0	30.878	By matching	By MS/MS	By MS/MS	By MS/MS	By MS/MS	By MS/MS	9.5	24.2
A0A087X2D8;O60271-9;O60271-4;O60271-2;O60271;E9PFH7;A0A087WYG2;O60271-5;O60271-3;Q9UPT6	A0A087X2D8;O60271-9;O60271-4;O60271-2;O60271;E9PFH7;A0A087WYG2;O60271-5;O60271-3;Q9UPT6	2;2;2;2;2;1;1;1;1;1	2;2;2;2;2;1;1;1;1;1	1;1;1;1;1;0;0;0;0;0	C-Jun-amino-terminal kinase-interacting protein 4;C-Jun-amino-terminal kinase-interacting protein 3	SPAG9;MAPK8IP3	tr|A0A087X2D8|A0A087X2D8_HUMAN Isoform of O60271, C-Jun-amino-terminal kinase-interacting protein 4 OS=Homo sapiens GN=SPAG9 PE=1 SV=1;sp|O60271-9|JIP4_HUMAN Isoform of O60271, Isoform 6 of C-Jun-amino-terminal kinase-interacting protein 4 OS=Homo sapiens	10	2	2	1	0	1	0	1	1	1	0	1	0	1	1	1	0	1	0	1	1	1	2.1	2.1	1.1	145.17	1312	1312;1177;1307;1311;1321;1330;1337;931;945;1336	2.17	2	1	3	0	18.415		By matching		By MS/MS	By MS/MS	By matching	0	1.1
A0A087X2I1;P62333;H0YJC0;H0YJS8;H0YJX2;H0YJE9;H0YJT1	A0A087X2I1;P62333;H0YJC0	8;8;5;3;1;1;1	8;8;5;3;1;1;1	8;8;5;3;1;1;1	26S protease regulatory subunit 10B	PSMC6	tr|A0A087X2I1|A0A087X2I1_HUMAN Isoform of P62333, 26S protease regulatory subunit 10B OS=Homo sapiens GN=PSMC6 PE=1 SV=1;sp|P62333|PRS10_HUMAN 26S protease regulatory subunit 10B OS=Homo sapiens GN=PSMC6 PE=1 SV=1;tr|H0YJC0|H0YJC0_HUMAN Isoform of P62333,	7	8	8	8	6	4	4	4	5	6	6	4	4	4	5	6	6	4	4	4	5	6	25.1	25.1	25.1	45.796	403	403;389;262;194;67;70;97	2.05	17	19	20	0	74.362	By MS/MS	By MS/MS	By MS/MS	By MS/MS	By MS/MS	By MS/MS	18.6	12.7
A0A096LNY4;P30566-2;P30566;B4DEP1;A0A096LP72;A0A096LNY5;A0A0A6YY92	A0A096LNY4;P30566-2;P30566;B4DEP1;A0A096LP72;A0A096LNY5;A0A0A6YY92	2;2;2;1;1;1;1	2;2;2;1;1;1;1	2;2;2;1;1;1;1	Adenylosuccinate lyase	ADSL	tr|A0A096LNY4|A0A096LNY4_HUMAN Isoform of P30566, Adenylosuccinate lyase OS=Homo sapiens GN=ADSL PE=1 SV=1;sp|P30566-2|PUR8_HUMAN Isoform of P30566, Isoform 2 of Adenylosuccinate lyase OS=Homo sapiens GN=ADSL;sp|P30566|PUR8_HUMAN Adenylosuccinate lyase OS=	7	2	2	2	0	0	1	1	1	2	0	0	1	1	1	2	0	0	1	1	1	2	13.4	13.4	13.4	18.36	164	164;425;484;127;149;262;498	2	1	5	1	0	12.358			By matching	By matching	By matching	By MS/MS	0	0
J3QQX0;C9JFE4;A0A096LP07;A0A096LPJ3;A8K070;Q13098-5;Q13098;Q13098-7	J3QQX0;C9JFE4;A0A096LP07;A0A096LPJ3;A8K070;Q13098-5;Q13098;Q13098-7	1;1;1;1;1;1;1;1	1;1;1;1;1;1;1;1	1;1;1;1;1;1;1;1	COP9 signalosome complex subunit 1	GPS1	tr|J3QQX0|J3QQX0_HUMAN Isoform of Q13098, COP9 signalosome complex subunit 1 (Fragment) OS=Homo sapiens GN=GPS1 PE=1 SV=1;tr|C9JFE4|C9JFE4_HUMAN Isoform of Q13098, COP9 signalosome complex subunit 1 OS=Homo sapiens GN=GPS1 PE=1 SV=2;tr|A0A096LP07|A0A096LP0	8	1	1	1	0	1	1	1	1	1	0	1	1	1	1	1	0	1	1	1	1	1	19	19	19	8.7087	79	79;471;486;490;526;487;491;527	2.1	3	3	4	0	17.84		By MS/MS	By MS/MS	By MS/MS	By MS/MS	By MS/MS	0	19
A0A096LPI6;A0A0B4J2E5;Q15269	A0A096LPI6;A0A0B4J2E5;Q15269	1;1;1	1;1;1	1;1;1	Periodic tryptophan protein 2 homolog	PWP2	tr|A0A096LPI6|A0A096LPI6_HUMAN Uncharacterized protein (Fragment) OS=Homo sapiens PE=4 SV=2;tr|A0A0B4J2E5|A0A0B4J2E5_HUMAN Protein LOC102724159 OS=Homo sapiens GN=LOC102724159 PE=1 SV=1;sp|Q15269|PWP2_HUMAN Periodic tryptophan protein 2 homolog OS=Homo sap	3	1	1	1	0	0	0	1	1	1	0	0	0	1	1	1	0	0	0	1	1	1	4.7	4.7	4.7	30.376	279	279;919;919	1.83	3	1	2	0.0091603	6.2831				By matching	By matching	By MS/MS	0	0
A0A0A0MQU1;Q27J81-2;Q27J81	A0A0A0MQU1;Q27J81-2;Q27J81	1;1;1	1;1;1	1;1;1	Inverted formin-2	INF2	tr|A0A0A0MQU1|A0A0A0MQU1_HUMAN Isoform of Q27J81, Inverted formin-2 (Fragment) OS=Homo sapiens GN=INF2 PE=1 SV=1;sp|Q27J81-2|INF2_HUMAN Isoform of Q27J81, Isoform 2 of Inverted formin-2 OS=Homo sapiens GN=INF2;sp|Q27J81|INF2_HUMAN Inverted formin-2 OS=Homo	3	1	1	1	0	0	0	0	0	1	0	0	0	0	0	1	0	0	0	0	0	1	1.7	1.7	1.7	78.825	717	717;1240;1249	1	1			0.0043573	6.6948						By MS/MS	0	0
A0A0A0MR50;Q13619-2;Q13619;A6NE76;K4DI93;Q13620-3;Q13620-1;Q13620;A0A087WWN2	A0A0A0MR50;Q13619-2;Q13619;A6NE76;K4DI93;Q13620-3;Q13620-1;Q13620	6;6;6;3;3;3;3;3;2	6;6;6;3;3;3;3;3;2	6;6;6;3;3;3;3;3;2	Cullin-4A;Cullin-4B	CUL4A;CUL4B	tr|A0A0A0MR50|A0A0A0MR50_HUMAN Isoform of Q13619, Cullin-4A OS=Homo sapiens GN=CUL4A PE=1 SV=1;sp|Q13619-2|CUL4A_HUMAN Isoform of Q13619, Isoform 2 of Cullin-4A OS=Homo sapiens GN=CUL4A;sp|Q13619|CUL4A_HUMAN Cullin-4A OS=Homo sapiens GN=CUL4A PE=1 SV=3;tr|	9	6	6	6	2	1	3	5	4	6	2	1	3	5	4	6	2	1	3	5	4	6	10.6	10.6	10.6	77.719	667	667;659;759;234;900;717;895;913;174	1.94	12	11	10	0	40.799	By matching	By matching	By MS/MS	By MS/MS	By MS/MS	By MS/MS	2.8	1.8
M0R3F1;A0A0A0MRA5;B7Z4B8;Q9BUJ2-3;Q9BUJ2-4;Q9BUJ2-2;Q9BUJ2;M0QYZ0	M0R3F1;A0A0A0MRA5;B7Z4B8;Q9BUJ2-3;Q9BUJ2-4;Q9BUJ2-2;Q9BUJ2;M0QYZ0	2;2;2;2;2;2;2;1	2;2;2;2;2;2;2;1	2;2;2;2;2;2;2;1	Heterogeneous nuclear ribonucleoprotein U-like protein 1	HNRNPUL1	tr|M0R3F1|M0R3F1_HUMAN Isoform of Q9BUJ2, Heterogeneous nuclear ribonucleoprotein U-like protein 1 (Fragment) OS=Homo sapiens GN=HNRNPUL1 PE=1 SV=1;tr|A0A0A0MRA5|A0A0A0MRA5_HUMAN Isoform of Q9BUJ2, Heterogeneous nuclear ribonucleoprotein U-like protein 1 O	8	2	2	2	0	1	2	2	2	2	0	1	2	2	2	2	0	1	2	2	2	2	4.2	4.2	4.2	71.611	641	641;766;767;752;756;804;856;371	2	4	6	4	0	57.158		By MS/MS	By matching	By MS/MS	By matching	By matching	0	2.3
C9JME6;C9JKC2;B5MCY9;K7ERQ5;A0A0A0MRE1;B4DJ07;A0A0A0MSB8;Q9UPT5-4;Q9UPT5-2;Q9UPT5-5;Q9UPT5-1;Q9UPT5-6;Q9UPT5	C9JME6;C9JKC2;B5MCY9;K7ERQ5;A0A0A0MRE1;B4DJ07;A0A0A0MSB8;Q9UPT5-4;Q9UPT5-2;Q9UPT5-5;Q9UPT5-1;Q9UPT5-6;Q9UPT5	1;1;1;1;1;1;1;1;1;1;1;1;1	1;1;1;1;1;1;1;1;1;1;1;1;1	1;1;1;1;1;1;1;1;1;1;1;1;1	Exocyst complex component 7	EXOC7	tr|C9JME6|C9JME6_HUMAN Isoform of Q9UPT5, Exocyst complex component 7 (Fragment) OS=Homo sapiens GN=EXOC7 PE=1 SV=1;tr|C9JKC2|C9JKC2_HUMAN Isoform of Q9UPT5, Exocyst complex component 7 (Fragment) OS=Homo sapiens GN=EXOC7 PE=1 SV=1;tr|B5MCY9|B5MCY9_HUMAN I	13	1	1	1	0	0	0	1	0	1	0	0	0	1	0	1	0	0	0	1	0	1	14	14	14	13.927	121	121;122;159;168;617;656;693;283;653;676;684;707;735	2.67		1	2	0.0048439	6.5902				By matching		By MS/MS	0	0
G3V5X4;A0A0A0MRE3;Q8WXH0;Q8WXH0-2	G3V5X4;A0A0A0MRE3;Q8WXH0;Q8WXH0-2	1;1;1;1	1;1;1;1	1;1;1;1	Nesprin-2	SYNE2	tr|G3V5X4|G3V5X4_HUMAN Isoform of Q8WXH0, Nesprin-2 OS=Homo sapiens GN=SYNE2 PE=1 SV=1;tr|A0A0A0MRE3|A0A0A0MRE3_HUMAN Isoform of Q8WXH0, Nesprin-2 OS=Homo sapiens GN=SYNE2 PE=1 SV=1;sp|Q8WXH0|SYNE2_HUMAN Nesprin-2 OS=Homo sapiens GN=SYNE2 PE=1 SV=3;sp|Q8WX	4	1	1	1	0	0	0	0	1	1	0	0	0	0	1	1	0	0	0	0	1	1	0.1	0.1	0.1	787.71	6818	6818;6824;6885;6907	2.2	1	2	2	0.0048518	6.6077					By matching	By MS/MS	0	0
H7BYL6;A0A0A0MRE9;A0A0A0MRF6;Q99996-5;Q99996-3;Q99996-2;Q99996;Q99996-6	H7BYL6;A0A0A0MRE9;A0A0A0MRF6;Q99996-5;Q99996-3;Q99996-2;Q99996;Q99996-6	1;1;1;1;1;1;1;1	1;1;1;1;1;1;1;1	1;1;1;1;1;1;1;1	A-kinase anchor protein 9	AKAP9	tr|H7BYL6|H7BYL6_HUMAN Isoform of Q99996, A-kinase anchor protein 9 (Fragment) OS=Homo sapiens GN=AKAP9 PE=1 SV=1;tr|A0A0A0MRE9|A0A0A0MRE9_HUMAN Isoform of Q99996, A-kinase anchor protein 9 OS=Homo sapiens GN=AKAP9 PE=1 SV=1;tr|A0A0A0MRF6|A0A0A0MRF6_HUMAN	8	1	1	1	1	1	1	0	0	0	1	1	1	0	0	0	1	1	1	0	0	0	0.7	0.7	0.7	204.02	1769	1769;3126;3910;3857;3899;3907;3911;3929	2	1	3	1	0.0082602	6.3506	By matching	By matching	By MS/MS				0.7	0.7
A0A0A0MRG2;E9PG40;P05067-10;P05067-3;P05067-4;P05067-5;P05067-6;P05067-7;P05067-11;P05067-8;P05067-9;P05067	A0A0A0MRG2;E9PG40;P05067-10;P05067-3;P05067-4;P05067-5;P05067-6;P05067-7;P05067-11;P05067-8;P05067-9;P05067	1;1;1;1;1;1;1;1;1;1;1;1	1;1;1;1;1;1;1;1;1;1;1;1	1;1;1;1;1;1;1;1;1;1;1;1	Amyloid beta A4 protein;N-APP;Soluble APP-alpha;Soluble APP-beta;C99;Beta-amyloid protein 42;Beta-amyloid protein 40;C83;P3(42);P3(40);C80;Gamma-secretase C-terminal fragment 59;Gamma-secretase C-terminal fragment 57;Gamma-secretase C-terminal fragment 50;C31	APP	tr|A0A0A0MRG2|A0A0A0MRG2_HUMAN Isoform of P05067, Amyloid beta A4 protein OS=Homo sapiens GN=APP PE=1 SV=1;tr|E9PG40|E9PG40_HUMAN Isoform of P05067, Amyloid beta A4 protein OS=Homo sapiens GN=APP PE=1 SV=1;sp|P05067-10|A4_HUMAN Isoform of P05067, Isoform A	12	1	1	1	0	0	0	0	0	1	0	0	0	0	0	1	0	0	0	0	0	1	1.8	1.8	1.8	75.109	660	660;714;639;677;695;696;714;733;746;751;752;770	1.5	1	1		0.0028571	7.4471						By MS/MS	0	0
A0A0A0MRI2;Q9UNH7-2;Q9UNH7	A0A0A0MRI2;Q9UNH7-2;Q9UNH7	1;1;1	1;1;1	1;1;1	Sorting nexin-6;Sorting nexin-6, N-terminally processed	SNX6	tr|A0A0A0MRI2|A0A0A0MRI2_HUMAN Isoform of Q9UNH7, Sorting nexin 6, isoform CRA_b OS=Homo sapiens GN=SNX6 PE=1 SV=1;sp|Q9UNH7-2|SNX6_HUMAN Isoform of Q9UNH7, Isoform 2 of Sorting nexin-6 OS=Homo sapiens GN=SNX6;sp|Q9UNH7|SNX6_HUMAN Sorting nexin-6 OS=Homo s	3	1	1	1	0	0	1	1	1	1	0	0	1	1	1	1	0	0	1	1	1	1	2.6	2.6	2.6	47.804	418	418;290;406	2.17	2	1	3	0.0028377	7.2651			By matching	By MS/MS	By matching	By matching	0	0
F6S8N6;A0A0A0MRJ6;H7BY58;P22061;P22061-2;C9J0F2	F6S8N6;A0A0A0MRJ6;H7BY58;P22061;P22061-2;C9J0F2	2;2;2;2;2;1	2;2;2;2;2;1	2;2;2;2;2;1	Protein-L-isoaspartate O-methyltransferase;Protein-L-isoaspartate(D-aspartate) O-methyltransferase	PCMT1	tr|F6S8N6|F6S8N6_HUMAN Isoform of P22061, Protein-L-isoaspartate O-methyltransferase OS=Homo sapiens GN=PCMT1 PE=1 SV=1;tr|A0A0A0MRJ6|A0A0A0MRJ6_HUMAN Isoform of P22061, Protein-L-isoaspartate O-methyltransferase OS=Homo sapiens GN=PCMT1 PE=1 SV=1;tr|H7BY5	6	2	2	2	0	1	1	1	2	1	0	1	1	1	2	1	0	1	1	1	2	1	12	12	12	26.626	250	250;285;286;227;228;96	1.92	4	6	3	0	16.572		By matching	By MS/MS	By MS/MS	By MS/MS	By MS/MS	0	4.4
A0A0A0MRM8;Q9UM54-6;A0A0D9SGC1;E7EW20;Q9UM54-5;Q9UM54-2;Q9UM54-4;Q9UM54-1;Q9UM54	A0A0A0MRM8;Q9UM54-6;A0A0D9SGC1;E7EW20;Q9UM54-5;Q9UM54-2;Q9UM54-4;Q9UM54-1;Q9UM54	5;5;4;4;4;4;4;4;4	5;5;4;4;4;4;4;4;4	5;5;4;4;4;4;4;4;4	Unconventional myosin-VI	MYO6	tr|A0A0A0MRM8|A0A0A0MRM8_HUMAN Isoform of Q9UM54, Unconventional myosin-VI OS=Homo sapiens GN=MYO6 PE=1 SV=1;sp|Q9UM54-6|MYO6_HUMAN Isoform of Q9UM54, Isoform 6 of Unconventional myosin-VI OS=Homo sapiens GN=MYO6;tr|A0A0D9SGC1|A0A0D9SGC1_HUMAN Isoform of Q	9	5	5	5	1	1	0	2	1	4	1	1	0	2	1	4	1	1	0	2	1	4	5.7	5.7	5.7	145.01	1253	1253;1285;1294;1295;1253;1262;1285;1285;1294	2	5	6	5	0	235.69	By matching	By matching		By MS/MS	By MS/MS	By MS/MS	0.9	0.9
A0A0A0MRM9;Q14978;Q14978-3;Q14978-2	A0A0A0MRM9;Q14978;Q14978-3;Q14978-2	1;1;1;1	1;1;1;1	1;1;1;1	Nucleolar and coiled-body phosphoprotein 1	NOLC1	tr|A0A0A0MRM9|A0A0A0MRM9_HUMAN Isoform of Q14978, Nucleolar and coiled-body phosphoprotein 1 (Fragment) OS=Homo sapiens GN=NOLC1 PE=1 SV=1;sp|Q14978|NOLC1_HUMAN Nucleolar and coiled-body phosphoprotein 1 OS=Homo sapiens GN=NOLC1 PE=1 SV=2;sp|Q14978-3|NOLC1	4	1	1	1	0	0	0	1	0	1	0	0	0	1	0	1	0	0	0	1	0	1	4	4	4	74.543	708	708;699;700;709	2	1	2	1	0.0028986	7.8733				By MS/MS		By matching	0	0
A0A0A0MRN7;Q6YP21-3;Q6YP21;A0A0A0MRN6;Q6YP21-2	A0A0A0MRN7;Q6YP21-3;Q6YP21;A0A0A0MRN6;Q6YP21-2	4;4;4;2;2	4;4;4;2;2	4;4;4;2;2	Kynurenine--oxoglutarate transaminase 3	CCBL2	tr|A0A0A0MRN7|A0A0A0MRN7_HUMAN Isoform of Q6YP21, Kynurenine--oxoglutarate transaminase 3 (Fragment) OS=Homo sapiens GN=CCBL2 PE=1 SV=1;sp|Q6YP21-3|KAT3_HUMAN Isoform of Q6YP21, Isoform 3 of Kynurenine--oxoglutarate transaminase 3 OS=Homo sapiens GN=CCBL2;	5	4	4	4	0	1	0	2	2	4	0	1	0	2	2	4	0	1	0	2	2	4	26.3	26.3	26.3	29.471	262	262;420;454;175;167	2	4	7	4	0	26.287		By MS/MS		By MS/MS	By MS/MS	By MS/MS	0	4.6
B6VEX4;A0A0A0MRT6;Q8IZP0-10;Q8IZP0-8;Q8IZP0-7;Q8IZP0-2;Q8IZP0-4;Q8IZP0-3;Q8IZP0-5;Q8IZP0-6;Q8IZP0-9;Q8IZP0-12;Q8IZP0;Q8IZP0-11	B6VEX4;A0A0A0MRT6;Q8IZP0-10;Q8IZP0-8;Q8IZP0-7;Q8IZP0-2;Q8IZP0-4;Q8IZP0-3;Q8IZP0-5;Q8IZP0-6;Q8IZP0-9;Q8IZP0-12;Q8IZP0;Q8IZP0-11	3;3;3;3;3;3;3;3;3;3;3;3;3;2	3;3;3;3;3;3;3;3;3;3;3;3;3;2	3;3;3;3;3;3;3;3;3;3;3;3;3;2	Abl interactor 1	ABI1	tr|B6VEX4|B6VEX4_HUMAN Isoform of Q8IZP0, Abl interactor 1 OS=Homo sapiens GN=ABI1 PE=1 SV=1;tr|A0A0A0MRT6|A0A0A0MRT6_HUMAN Isoform of Q8IZP0, Abl interactor 1 OS=Homo sapiens GN=ABI1 PE=1 SV=1;sp|Q8IZP0-10|ABI1_HUMAN Isoform of Q8IZP0, Isoform 10 of Abl i	14	3	3	3	1	2	1	3	2	2	1	2	1	3	2	2	1	2	1	3	2	2	10.9	10.9	10.9	43.294	393	393;475;388;393;422;446;451;452;476;480;481;496;508;329	2	6	7	6	0	18.773	By matching	By MS/MS	By matching	By MS/MS	By MS/MS	By MS/MS	2.8	6.9
A0A0A0MRW6;Q9H6R4-3;Q9H6R4-2;Q9H6R4-4;Q9H6R4	A0A0A0MRW6;Q9H6R4-3;Q9H6R4-2;Q9H6R4-4;Q9H6R4	1;1;1;1;1	1;1;1;1;1	1;1;1;1;1	Nucleolar protein 6	NOL6	tr|A0A0A0MRW6|A0A0A0MRW6_HUMAN Isoform of Q9H6R4, Nucleolar protein 6 OS=Homo sapiens GN=NOL6 PE=1 SV=1;sp|Q9H6R4-3|NOL6_HUMAN Isoform of Q9H6R4, Isoform 3 of Nucleolar protein 6 OS=Homo sapiens GN=NOL6;sp|Q9H6R4-2|NOL6_HUMAN Isoform of Q9H6R4, Isoform 2 o	5	1	1	1	0	0	0	0	0	1	0	0	0	0	0	1	0	0	0	0	0	1	2	2	2	112.16	1008	1008;699;1007;1143;1146	1	1			0.0053533	6.5506						By MS/MS	0	0
H0YC17;E7EMV7;A0A0A0MRZ4;Q15025-7;Q15025-8;Q15025-5;Q15025-6;Q15025-4;Q15025-3;Q15025-2;Q15025	H0YC17;E7EMV7;A0A0A0MRZ4;Q15025-7;Q15025-8;Q15025-5;Q15025-6;Q15025-4;Q15025-3;Q15025-2;Q15025	1;1;1;1;1;1;1;1;1;1;1	1;1;1;1;1;1;1;1;1;1;1	1;1;1;1;1;1;1;1;1;1;1	TNFAIP3-interacting protein 1	TNIP1	tr|H0YC17|H0YC17_HUMAN Isoform of Q15025, TNFAIP3-interacting protein 1 (Fragment) OS=Homo sapiens GN=TNIP1 PE=1 SV=1;tr|E7EMV7|E7EMV7_HUMAN Isoform of Q15025, TNFAIP3-interacting protein 1 OS=Homo sapiens GN=TNIP1 PE=1 SV=1;tr|A0A0A0MRZ4|A0A0A0MRZ4_HUMAN	11	1	1	1	0	0	0	1	1	1	0	0	0	1	1	1	0	0	0	1	1	1	7.5	7.5	7.5	16.818	146	146;492;619;545;552;556;571;572;583;635;636	1.75	1	3		0.0096398	6.2625				By MS/MS	By MS/MS	By MS/MS	0	0
E7EQ01;E7EVN1;E7ETB7;E7EQ06;A0A0A0MS31;Q14790-6;Q14790-5;Q14790-8;Q14790-7;Q14790-3;Q14790-2;Q14790;Q14790-4;Q14790-9	E7EQ01;E7EVN1;E7ETB7;E7EQ06;A0A0A0MS31;Q14790-6;Q14790-5;Q14790-8;Q14790-7;Q14790-3;Q14790-2;Q14790;Q14790-4;Q14790-9	1;1;1;1;1;1;1;1;1;1;1;1;1;1	1;1;1;1;1;1;1;1;1;1;1;1;1;1	1;1;1;1;1;1;1;1;1;1;1;1;1;1	Caspase-8;Caspase-8 subunit p18;Caspase-8 subunit p10	CASP8	tr|E7EQ01|E7EQ01_HUMAN Isoform of Q14790, Caspase-8 (Fragment) OS=Homo sapiens GN=CASP8 PE=1 SV=1;tr|E7EVN1|E7EVN1_HUMAN Isoform of Q14790, Caspase-8 (Fragment) OS=Homo sapiens GN=CASP8 PE=1 SV=1;tr|E7ETB7|E7ETB7_HUMAN Isoform of Q14790, Caspase-8 (Fragmen	14	1	1	1	0	0	0	1	1	1	0	0	0	1	1	1	0	0	0	1	1	1	8.6	8.6	8.6	13.925	116	116;124;198;209;278;220;235;261;276;395;464;479;496;538	2	2	1	2	0.004878	6.6498				By matching	By MS/MS	By matching	0	0
A0A0A0MS51;A0A0A0MT01;P06396-2;P06396-4;P06396-3;P06396;CON__Q3SX14;Q5T0I1;A0A0U1RQL8;Q5T0I0	A0A0A0MS51;A0A0A0MT01;P06396-2;P06396-4;P06396-3;P06396;CON__Q3SX14	6;6;6;6;6;6;4;2;2;2	6;6;6;6;6;6;4;2;2;2	6;6;6;6;6;6;4;2;2;2	Gelsolin	GSN	tr|A0A0A0MS51|A0A0A0MS51_HUMAN Isoform of P06396, Gelsolin OS=Homo sapiens GN=GSN PE=1 SV=1;tr|A0A0A0MT01|A0A0A0MT01_HUMAN Isoform of P06396, Gelsolin OS=Homo sapiens GN=GSN PE=1 SV=1;sp|P06396-2|GELS_HUMAN Isoform of P06396, Isoform 2 of Gelsolin OS=Homo	10	6	6	6	0	0	0	5	2	5	0	0	0	5	2	5	0	0	0	5	2	5	12.6	12.6	12.6	82.525	748	748;767;731;739;742;782;781;228;232;260	2	7	7	7	0	246.54				By MS/MS	By MS/MS	By MS/MS	0	0
A0A0A0MS99;I3L4X2;P33527-8;P33527-6;P33527-7;P33527-5;P33527-4;P33527-2;P33527-3;P33527;P33527-9	A0A0A0MS99;I3L4X2;P33527-8;P33527-6;P33527-7;P33527-5;P33527-4;P33527-2;P33527-3;P33527;P33527-9	3;3;3;3;3;3;3;3;3;3;3	3;3;3;3;3;3;3;3;3;3;3	3;3;3;3;3;3;3;3;3;3;3	Multidrug resistance-associated protein 1	ABCC1	tr|A0A0A0MS99|A0A0A0MS99_HUMAN Isoform of P33527, Multidrug resistance-associated protein 1 OS=Homo sapiens GN=ABCC1 PE=1 SV=1;tr|I3L4X2|I3L4X2_HUMAN Isoform of P33527, Multidrug resistance-associated protein 1 (Fragment) OS=Homo sapiens GN=ABCC1 PE=1 SV=1	11	3	3	3	1	1	1	1	2	2	1	1	1	1	2	2	1	1	1	1	2	2	3.2	3.2	3.2	134.99	1215	1215;1440;1351;1407;1410;1416;1466;1472;1475;1531;1541	2	2	6	2	0	18.654	By matching	By matching	By matching	By matching	By MS/MS	By MS/MS	0.7	0.7
A0A0A0MSA9;A0A0C4DG49;P15151-3;P15151-2;P15151-4;P15151	A0A0A0MSA9;A0A0C4DG49;P15151-3;P15151-2;P15151-4;P15151	1;1;1;1;1;1	1;1;1;1;1;1	1;1;1;1;1;1	Poliovirus receptor	PVR	tr|A0A0A0MSA9|A0A0A0MSA9_HUMAN Isoform of P15151, Poliovirus receptor OS=Homo sapiens GN=PVR PE=1 SV=1;tr|A0A0C4DG49|A0A0C4DG49_HUMAN Isoform of P15151, Poliovirus receptor OS=Homo sapiens GN=PVR PE=1 SV=1;sp|P15151-3|PVR_HUMAN Isoform of P15151, Isoform G	6	1	1	1	1	0	0	0	0	0	1	0	0	0	0	0	1	0	0	0	0	0	3.1	3.1	3.1	42.882	392	392;417;364;372;392;417	1.5	1	1		0.0092166	6.3025	By MS/MS						3.1	0
E9PF18;A0A0A0MSE2;Q16836;Q16836-3;Q16836-2	E9PF18;A0A0A0MSE2;Q16836;Q16836-3;Q16836-2	3;3;3;3;3	3;3;3;3;3	3;3;3;3;3	Hydroxyacyl-coenzyme A dehydrogenase, mitochondrial	HADH	tr|E9PF18|E9PF18_HUMAN Isoform of Q16836, Hydroxyacyl-coenzyme A dehydrogenase, mitochondrial OS=Homo sapiens GN=HADH PE=1 SV=1;tr|A0A0A0MSE2|A0A0A0MSE2_HUMAN Isoform of Q16836, Hydroxyacyl-coenzyme A dehydrogenase, mitochondrial OS=Homo sapiens GN=HADH PE	5	3	3	3	0	2	2	2	3	3	0	2	2	2	3	3	0	2	2	2	3	3	16	16	16	35.236	318	318;390;314;331;390	2.16	6	4	9	0	35.066		By matching	By MS/MS	By MS/MS	By MS/MS	By MS/MS	0	6.6
F8W6C2;A0A0A0MSG5;B8ZZZ7;Q9NUQ6-2;Q9NUQ6;Q9NUQ6-4;Q9NUQ6-3	F8W6C2;A0A0A0MSG5;B8ZZZ7;Q9NUQ6-2;Q9NUQ6;Q9NUQ6-4;Q9NUQ6-3	1;1;1;1;1;1;1	1;1;1;1;1;1;1	1;1;1;1;1;1;1	SPATS2-like protein	SPATS2L	tr|F8W6C2|F8W6C2_HUMAN Isoform of Q9NUQ6, SPATS2-like protein (Fragment) OS=Homo sapiens GN=SPATS2L PE=1 SV=7;tr|A0A0A0MSG5|A0A0A0MSG5_HUMAN Isoform of Q9NUQ6, SPATS2-like protein OS=Homo sapiens GN=SPATS2L PE=1 SV=1;tr|B8ZZZ7|B8ZZZ7_HUMAN Isoform of Q9NUQ	7	1	1	1	0	0	0	1	0	0	0	0	0	1	0	0	0	0	0	1	0	0	6.4	6.4	6.4	30.01	266	266;475;498;489;558;566;588	2		1		1	-2				By MS/MS			0	0
C9JHU6;C9JUM0;B5MCU4;A0A0A0MSH6;B5MDU6;Q9H6V9-4;Q9H6V9-3;Q9H6V9;Q9H6V9-2	C9JHU6;C9JUM0;B5MCU4;A0A0A0MSH6;B5MDU6;Q9H6V9-4;Q9H6V9-3;Q9H6V9;Q9H6V9-2	1;1;1;1;1;1;1;1;1	1;1;1;1;1;1;1;1;1	1;1;1;1;1;1;1;1;1	UPF0554 protein C2orf43	LDAH;C2orf43	tr|C9JHU6|C9JHU6_HUMAN Isoform of Q9H6V9, Lipid droplet-associated hydrolase (Fragment) OS=Homo sapiens GN=LDAH PE=1 SV=1;tr|C9JUM0|C9JUM0_HUMAN Isoform of Q9H6V9, Lipid droplet-associated hydrolase (Fragment) OS=Homo sapiens GN=LDAH PE=1 SV=1;tr|B5MCU4|B5	9	1	1	1	0	0	1	1	1	1	0	0	1	1	1	1	0	0	1	1	1	1	7.7	7.7	7.7	14.957	130	130;159;240;283;370;195;277;325;331	1.71	4	1	2	0.0048966	6.6809			By matching	By MS/MS	By MS/MS	By MS/MS	0	0
A0A0A0MSI8;O00471;F8W9B8	A0A0A0MSI8;O00471;F8W9B8	2;2;1	2;2;1	2;2;1	Exocyst complex component 5	EXOC5	tr|A0A0A0MSI8|A0A0A0MSI8_HUMAN Isoform of O00471, Exocyst complex component 5 OS=Homo sapiens GN=EXOC5 PE=1 SV=1;sp|O00471|EXOC5_HUMAN Exocyst complex component 5 OS=Homo sapiens GN=EXOC5 PE=1 SV=1;tr|F8W9B8|F8W9B8_HUMAN Isoform of O00471, Exocyst complex	3	2	2	2	0	0	0	1	1	2	0	0	0	1	1	2	0	0	0	1	1	2	3.7	3.7	3.7	82.118	711	711;708;643	1.86	3	2	2	0	17.491				By MS/MS	By MS/MS	By MS/MS	0	0
A0A0D9SG57;A0A0A0MSM3;P46939;P46939-2	A0A0D9SG57;A0A0A0MSM3;P46939;P46939-2	1;1;1;1	1;1;1;1	1;1;1;1	Utrophin	UTRN	tr|A0A0D9SG57|A0A0D9SG57_HUMAN Isoform of P46939, Utrophin (Fragment) OS=Homo sapiens GN=UTRN PE=1 SV=1;tr|A0A0A0MSM3|A0A0A0MSM3_HUMAN Isoform of P46939, Utrophin (Fragment) OS=Homo sapiens GN=UTRN PE=1 SV=1;sp|P46939|UTRO_HUMAN Utrophin OS=Homo sapiens GN	4	1	1	1	0	0	0	1	1	1	0	0	0	1	1	1	0	0	0	1	1	1	10	10	10	16.958	150	150;154;3433;3438	2.25		3	1	0.0053619	6.563				By matching	By matching	By MS/MS	0	0
A0A0A0MSR2;H0Y9H2;E7EV99;E7ENY0;P35611-5;P35611-2;P35611-6;P35611-4;P35611;P35611-3	A0A0A0MSR2;H0Y9H2;E7EV99;E7ENY0;P35611-5;P35611-2;P35611-6;P35611-4;P35611;P35611-3	1;1;1;1;1;1;1;1;1;1	1;1;1;1;1;1;1;1;1;1	1;1;1;1;1;1;1;1;1;1	Alpha-adducin	ADD1	tr|A0A0A0MSR2|A0A0A0MSR2_HUMAN Isoform of P35611, Alpha-adducin OS=Homo sapiens GN=ADD1 PE=1 SV=1;tr|H0Y9H2|H0Y9H2_HUMAN Isoform of P35611, Alpha-adducin (Fragment) OS=Homo sapiens GN=ADD1 PE=1 SV=1;tr|E7EV99|E7EV99_HUMAN Isoform of P35611, Alpha-adducin O	10	1	1	1	0	0	1	0	0	0	0	0	1	0	0	0	0	0	1	0	0	0	4.5	4.5	4.5	43.99	400	400;444;632;663;511;631;662;662;737;768	3			1	0.0030211	10.333			By MS/MS				0	0
C9JRP1;A0A0A0MST8;E9PFN4;Q9Y6M7-11;Q9Y6M7-14;Q9Y6M7-10;Q9Y6M7-4;Q9Y6M7-3;Q9Y6M7-2;Q9Y6M7-9;Q9Y6M7-6;Q9Y6M7-13;Q9Y6M7-12;Q9Y6M7;Q9Y6M7-8;Q9Y6M7-7;H7C3C4;Q9Y6M7-5	C9JRP1;A0A0A0MST8;E9PFN4;Q9Y6M7-11;Q9Y6M7-14;Q9Y6M7-10;Q9Y6M7-4;Q9Y6M7-3;Q9Y6M7-2;Q9Y6M7-9;Q9Y6M7-6;Q9Y6M7-13;Q9Y6M7-12;Q9Y6M7;Q9Y6M7-8;Q9Y6M7-7;H7C3C4;Q9Y6M7-5	2;2;2;2;2;2;2;2;2;2;2;2;2;2;2;2;1;1	2;2;2;2;2;2;2;2;2;2;2;2;2;2;2;2;1;1	2;2;2;2;2;2;2;2;2;2;2;2;2;2;2;2;1;1	Anion exchange protein;Sodium bicarbonate cotransporter 3	SLC4A7	tr|C9JRP1|C9JRP1_HUMAN Isoform of Q9Y6M7, Anion exchange protein (Fragment) OS=Homo sapiens GN=SLC4A7 PE=1 SV=1;tr|A0A0A0MST8|A0A0A0MST8_HUMAN Isoform of Q9Y6M7, Anion exchange protein OS=Homo sapiens GN=SLC4A7 PE=1 SV=1;tr|E9PFN4|E9PFN4_HUMAN Isoform of Q	18	2	2	2	1	0	2	2	1	2	1	0	2	2	1	2	1	0	2	2	1	2	2.8	2.8	2.8	118.46	1051	1051;1201;1210;463;467;574;1000;1018;1090;1095;1131;1135;1206;1214;1246;1259;801;800	1.93	5	6	4	0	13.561	By MS/MS		By matching	By MS/MS	By MS/MS	By MS/MS	1	0
A0A0G2JI85;A0A0G2JNZ7;A0A0A0MSX3;Q08345-2;Q08345-6;Q08345;Q08345-5	A0A0G2JI85;A0A0G2JNZ7;A0A0A0MSX3;Q08345-2;Q08345-6;Q08345;Q08345-5	1;1;1;1;1;1;1	1;1;1;1;1;1;1	1;1;1;1;1;1;1	Epithelial discoidin domain-containing receptor 1	DDR1	tr|A0A0G2JI85|A0A0G2JI85_HUMAN Isoform of Q08345, Epithelial discoidin domain-containing receptor 1 (Fragment) OS=Homo sapiens GN=DDR1 PE=1 SV=1;tr|A0A0G2JNZ7|A0A0G2JNZ7_HUMAN Isoform of Q08345, Epithelial discoidin domain-containing receptor 1 OS=Homo sap	7	1	1	1	0	0	0	1	1	1	0	0	0	1	1	1	0	0	0	1	1	1	2.6	2.6	2.6	42.017	378	378;767;767;876;894;913;919	2.17	2	1	3	0.0087359	6.3263				By MS/MS	By matching	By MS/MS	0	0
A0A0A0MT16;Q86UQ4;Q86UQ4-4	A0A0A0MT16;Q86UQ4;Q86UQ4-4	1;1;1	1;1;1	1;1;1	ATP-binding cassette sub-family A member 13	ABCA13	tr|A0A0A0MT16|A0A0A0MT16_HUMAN Isoform of Q86UQ4, ATP-binding cassette sub-family A member 13 OS=Homo sapiens GN=ABCA13 PE=1 SV=1;sp|Q86UQ4|ABCAD_HUMAN ATP-binding cassette sub-family A member 13 OS=Homo sapiens GN=ABCA13 PE=2 SV=3;sp|Q86UQ4-4|ABCAD_HUMAN	3	1	1	1	1	1	1	0	0	1	1	1	1	0	0	1	1	1	1	0	0	1	0.2	0.2	0.2	576.15	5058	5058;5058;5059	1.2	4	1		0.0033426	7.0228	By matching	By matching	By matching			By MS/MS	0.2	0.2
S4R3P0;B4DK69;A0A0A0MT30;P52895-2;Q04828;P52895	S4R3P0;B4DK69;A0A0A0MT30;P52895-2;Q04828;P52895	1;1;1;1;1;1	1;1;1;1;1;1	1;1;1;1;1;1	Aldo-keto reductase family 1 member C2;Aldo-keto reductase family 1 member C1	AKR1C2;AKR1C1	tr|S4R3P0|S4R3P0_HUMAN Isoform of P52895, Aldo-keto reductase family 1 member C2 (Fragment) OS=Homo sapiens GN=AKR1C2 PE=1 SV=1;tr|B4DK69|B4DK69_HUMAN Isoform of P52895, Aldo-keto reductase family 1 member C2 OS=Homo sapiens GN=AKR1C2 PE=1 SV=1;tr|A0A0A0MT	6	1	1	1	0	0	0	0	1	0	0	0	0	0	1	0	0	0	0	0	1	0	11	11	11	22.631	200	200;297;324;139;323;323	2		1		0.0029797	9.5261					By MS/MS		0	0
A0A0A0MT60;Q5T1M5-2;Q5T1M5	A0A0A0MT60;Q5T1M5-2;Q5T1M5	1;1;1	1;1;1	1;1;1	Peptidyl-prolyl cis-trans isomerase;FK506-binding protein 15	FKBP15	tr|A0A0A0MT60|A0A0A0MT60_HUMAN Isoform of Q5T1M5, Peptidyl-prolyl cis-trans isomerase (Fragment) OS=Homo sapiens GN=FKBP15 PE=1 SV=1;sp|Q5T1M5-2|FKB15_HUMAN Isoform of Q5T1M5, Isoform 2 of FK506-binding protein 15 OS=Homo sapiens GN=FKBP15;sp|Q5T1M5|FKB15_	3	1	1	1	0	0	0	0	0	1	0	0	0	0	0	1	0	0	0	0	0	1	1.3	1.3	1.3	136.27	1244	1244;1209;1219	1.5	1	1		0.0028868	7.7881						By MS/MS	0	0
A0A0A0MTR7;A0A0A0MTC1;Q63HN8;Q63HN8-4;Q63HN8-6	A0A0A0MTR7;A0A0A0MTC1;Q63HN8;Q63HN8-4	5;5;5;5;1	5;5;5;5;1	5;5;5;5;1	E3 ubiquitin-protein ligase RNF213	RNF213	tr|A0A0A0MTR7|A0A0A0MTR7_HUMAN Isoform of Q63HN8, E3 ubiquitin-protein ligase RNF213 OS=Homo sapiens GN=RNF213 PE=1 SV=1;tr|A0A0A0MTC1|A0A0A0MTC1_HUMAN Isoform of Q63HN8, E3 ubiquitin-protein ligase RNF213 OS=Homo sapiens GN=RNF213 PE=1 SV=1;sp|Q63HN8|RN21	5	5	5	5	0	0	1	3	2	5	0	0	1	3	2	5	0	0	1	3	2	5	1.2	1.2	1.2	591.4	5207	5207;5256;5207;5256;557	1.79	8	7	4	0	28.817			By matching	By matching	By matching	By MS/MS	0	0
E9PMS6;A0A0A0MTE2;E9PMT2;F8WD26;J3KP06;Q8WWI1-3;Q8WWI1-5;Q8WWI1-4;Q8WWI1-2;Q8WWI1	E9PMS6;A0A0A0MTE2;E9PMT2;F8WD26;J3KP06;Q8WWI1-3;Q8WWI1-5;Q8WWI1-4;Q8WWI1-2;Q8WWI1	1;1;1;1;1;1;1;1;1;1	1;1;1;1;1;1;1;1;1;1	1;1;1;1;1;1;1;1;1;1	LIM domain only protein 7	LMO7	tr|E9PMS6|E9PMS6_HUMAN Isoform of Q8WWI1, LIM domain only protein 7 OS=Homo sapiens GN=LMO7 PE=1 SV=1;tr|A0A0A0MTE2|A0A0A0MTE2_HUMAN Isoform of Q8WWI1, LIM domain only protein 7 OS=Homo sapiens GN=LMO7 PE=1 SV=1;tr|E9PMT2|E9PMT2_HUMAN Isoform of Q8WWI1, LI	10	1	1	1	0	0	0	0	1	1	0	0	0	0	1	1	0	0	0	0	1	1	1.2	1.2	1.2	145.42	1275	1275;1385;1398;1631;1668;1349;1385;1614;1670;1683	2	2	1	2	0.0072993	6.395					By matching	By MS/MS	0	0
A0A0A0MTH3;Q13418-2;Q13418;Q13418-3;A0A087WWY6	A0A0A0MTH3;Q13418-2;Q13418;Q13418-3	5;5;5;4;1	5;5;5;4;1	5;5;5;4;1	Integrin-linked protein kinase	ILK	tr|A0A0A0MTH3|A0A0A0MTH3_HUMAN Isoform of Q13418, Integrin-linked protein kinase OS=Homo sapiens GN=ILK PE=1 SV=1;sp|Q13418-2|ILK_HUMAN Isoform of Q13418, Isoform 2 of Integrin-linked protein kinase OS=Homo sapiens GN=ILK;sp|Q13418|ILK_HUMAN Integrin-linke	5	5	5	5	1	3	2	5	5	3	1	3	2	5	5	3	1	3	2	5	5	3	13.3	13.3	13.3	54.611	483	483;391;452;318;111	2.03	10	10	11	0	35.801	By matching	By MS/MS	By MS/MS	By MS/MS	By MS/MS	By MS/MS	2.1	8.1
A0A0A0MTN0;Q13617;Q13617-2;Q5T2B5	A0A0A0MTN0;Q13617;Q13617-2;Q5T2B5	2;2;2;1	2;2;2;1	2;2;2;1	Cullin-2	CUL2	tr|A0A0A0MTN0|A0A0A0MTN0_HUMAN Isoform of Q13617, Cullin-2 OS=Homo sapiens GN=CUL2 PE=1 SV=1;sp|Q13617|CUL2_HUMAN Cullin-2 OS=Homo sapiens GN=CUL2 PE=1 SV=2;sp|Q13617-2|CUL2_HUMAN Isoform of Q13617, Isoform 2 of Cullin-2 OS=Homo sapiens GN=CUL2;tr|Q5T2B5|Q	4	2	2	2	2	2	2	2	1	1	2	2	2	2	1	1	2	2	2	2	1	1	2.4	2.4	2.4	88.505	758	758;745;764;706	1.8	6	6	3	0	12.362	By matching	By MS/MS	By matching	By MS/MS	By matching	By MS/MS	2.4	2.4
A0A0A0MTR1;P55290;P55290-4;A0A087X0X6;P55290-5;P55290-3;P55290-2	A0A0A0MTR1;P55290;P55290-4;A0A087X0X6;P55290-5	5;5;5;3;3;2;2	5;5;5;3;3;2;2	5;5;5;3;3;2;2	Cadherin-13	CDH13	tr|A0A0A0MTR1|A0A0A0MTR1_HUMAN Isoform of P55290, Cadherin-13 OS=Homo sapiens GN=CDH13 PE=1 SV=2;sp|P55290|CAD13_HUMAN Cadherin-13 OS=Homo sapiens GN=CDH13 PE=1 SV=1;sp|P55290-4|CAD13_HUMAN Isoform of P55290, Isoform 4 of Cadherin-13 OS=Homo sapiens GN=CDH	7	5	5	5	3	4	2	4	3	3	3	4	2	4	3	3	3	4	2	4	3	3	11	11	11	76.968	701	701;713;760;661;674;175;190	1.91	14	9	11	0	87.87	By MS/MS	By MS/MS	By MS/MS	By MS/MS	By MS/MS	By MS/MS	5.3	7.7
K7EQ48;A0A0A0MTS2;P06744;P06744-2;A0A0J9YXP8;A0A0J9YX90;A0A0J9YYH3;CON__Q3ZBD7;K7ENA0;K7EPY4	K7EQ48;A0A0A0MTS2;P06744;P06744-2;A0A0J9YXP8;A0A0J9YX90;A0A0J9YYH3;CON__Q3ZBD7	6;6;6;6;4;4;4;3;1;1	6;6;6;6;4;4;4;3;1;1	6;6;6;6;4;4;4;3;1;1	Glucose-6-phosphate isomerase	GPI	tr|K7EQ48|K7EQ48_HUMAN Isoform of P06744, Glucose-6-phosphate isomerase OS=Homo sapiens GN=GPI PE=1 SV=2;tr|A0A0A0MTS2|A0A0A0MTS2_HUMAN Isoform of P06744, Glucose-6-phosphate isomerase (Fragment) OS=Homo sapiens GN=GPI PE=1 SV=1;sp|P06744|G6PI_HUMAN Glucos	10	6	6	6	2	3	3	4	3	4	2	3	3	4	3	4	2	3	3	4	3	4	18.4	18.4	18.4	53.401	474	474;573;558;569;268;279;283;557;163;167	1.96	15	17	13	0	171.61	By matching	By MS/MS	By MS/MS	By MS/MS	By MS/MS	By MS/MS	5.9	9.1
E5RIS5;I3L376;E5RGC5;A0A0A6YYB9;J3KS67;C9JYS5;Q96ET8-2;Q96ET8-3;Q9NYZ1;Q96ET8	E5RIS5;I3L376;E5RGC5;A0A0A6YYB9;J3KS67;C9JYS5;Q96ET8-2;Q96ET8-3;Q9NYZ1;Q96ET8	1;1;1;1;1;1;1;1;1;1	1;1;1;1;1;1;1;1;1;1	1;1;1;1;1;1;1;1;1;1	Golgi apparatus membrane protein TVP23 homolog;Golgi apparatus membrane protein TVP23 homolog C;Golgi apparatus membrane protein TVP23 homolog B	TVP23C;TVP23B;TVP23C-CDRT4	tr|E5RIS5|E5RIS5_HUMAN Isoform of Q96ET8, Golgi apparatus membrane protein TVP23 homolog B OS=Homo sapiens GN=TVP23C PE=1 SV=1;tr|I3L376|I3L376_HUMAN Isoform of Q96ET8, Golgi apparatus membrane protein TVP23 homolog B OS=Homo sapiens GN=TVP23B PE=1 SV=1;tr	10	1	1	1	0	0	0	0	1	1	0	0	0	0	1	1	0	0	0	0	1	1	73	73	73	4.3136	37	37;53;53;164;203;205;164;203;205;276	2	1	2	1	0.0029104	8.1752					By MS/MS	By MS/MS	0	0
A0A0A6YYF2;Q16787-1;Q16787;A0A0A0MTS5;A0A0A0MSA0;Q16787-4;Q16787-3;K7EIP4;K7ERM0	A0A0A6YYF2;Q16787-1;Q16787;A0A0A0MTS5;A0A0A0MSA0;Q16787-4;Q16787-3;K7EIP4	24;24;24;23;23;23;23;16;1	24;24;24;23;23;23;23;16;1	24;24;24;23;23;23;23;16;1	Laminin subunit alpha-3	LAMA3	tr|A0A0A6YYF2|A0A0A6YYF2_HUMAN Isoform of Q16787, HCG1811249, isoform CRA_e OS=Homo sapiens GN=LAMA3 PE=1 SV=1;sp|Q16787-1|LAMA3_HUMAN Isoform of Q16787, Isoform 1 of Laminin subunit alpha-3 OS=Homo sapiens GN=LAMA3;sp|Q16787|LAMA3_HUMAN Laminin subunit al	9	24	24	24	5	2	3	20	19	23	5	2	3	20	19	23	5	2	3	20	19	23	19.5	19.5	19.5	190.46	1724	1724;1724;3333;1668;3277;1668;3277;1147;134	2.04	46	48	52	0	323.31	By matching	By matching	By matching	By MS/MS	By MS/MS	By MS/MS	4.2	1.2
A0A0A6YYL4;P57737-2;P57737-4;P57737;P57737-3	A0A0A6YYL4;P57737-2;P57737-4;P57737;P57737-3	2;2;2;2;2	2;2;2;2;2	2;2;2;2;2	Coronin;Coronin-7	CORO7-PAM16;CORO7	tr|A0A0A6YYL4|A0A0A6YYL4_HUMAN Isoform of Q9Y3D7, Coronin OS=Homo sapiens GN=CORO7-PAM16 PE=3 SV=1;sp|P57737-2|CORO7_HUMAN Isoform of P57737, Isoform 2 of Coronin-7 OS=Homo sapiens GN=CORO7;sp|P57737-4|CORO7_HUMAN Isoform of P57737, Isoform 4 of Coronin-7	5	2	2	2	0	0	0	0	0	2	0	0	0	0	0	2	0	0	0	0	0	2	3.9	3.9	3.9	114.16	1048	1048;840;907;925;1048	1.5	1	1		0	12.356						By MS/MS	0	0
A0A0B4J1R6;P29401;P29401-2;E9PFF2	A0A0B4J1R6;P29401;P29401-2;E9PFF2	5;5;5;3	5;5;5;3	5;5;5;3	Transketolase	TKT	tr|A0A0B4J1R6|A0A0B4J1R6_HUMAN Isoform of P29401, Transketolase OS=Homo sapiens GN=TKT PE=1 SV=1;sp|P29401|TKT_HUMAN Transketolase OS=Homo sapiens GN=TKT PE=1 SV=3;sp|P29401-2|TKT_HUMAN Isoform of P29401, Isoform 2 of Transketolase OS=Homo sapiens GN=TKT;t	4	5	5	5	4	4	4	5	5	5	4	4	4	5	5	5	4	4	4	5	5	5	19.3	19.3	19.3	49.91	457	457;623;631;334	1.86	28	23	18	0	127.66	By MS/MS	By MS/MS	By MS/MS	By MS/MS	By MS/MS	By MS/MS	15.5	16.6
A0A0B4J1W3;Q9BXJ9;Q9BXJ9-4;Q6N069;Q6N069-5;Q6N069-4;Q6N069-3;Q6N069-2	A0A0B4J1W3;Q9BXJ9;Q9BXJ9-4	8;8;6;3;2;2;2;2	8;8;6;3;2;2;2;2	8;8;6;3;2;2;2;2	N-alpha-acetyltransferase 15, NatA auxiliary subunit	NAA15	tr|A0A0B4J1W3|A0A0B4J1W3_HUMAN Isoform of Q9BXJ9, N-alpha-acetyltransferase 15, NatA auxiliary subunit OS=Homo sapiens GN=NAA15 PE=1 SV=1;sp|Q9BXJ9|NAA15_HUMAN N-alpha-acetyltransferase 15, NatA auxiliary subunit OS=Homo sapiens GN=NAA15 PE=1 SV=1;sp|Q9BXJ	8	8	8	8	1	4	5	7	6	7	1	4	5	7	6	7	1	4	5	7	6	7	11	11	11	101.2	865	865;866;526;864;311;429;516;530	2.06	21	9	24	0	51.892	By matching	By matching	By matching	By MS/MS	By MS/MS	By MS/MS	0.8	4.4
F8VV32;A0A0B4J259;P61626	F8VV32;A0A0B4J259;P61626	1;1;1	1;1;1	1;1;1	Lysozyme;Lysozyme C	LYZ	tr|F8VV32|F8VV32_HUMAN Isoform of P61626, Lysozyme C OS=Homo sapiens GN=LYZ PE=1 SV=1;tr|A0A0B4J259|A0A0B4J259_HUMAN Isoform of P61626, Lysozyme C OS=Homo sapiens GN=LYZ PE=1 SV=1;sp|P61626|LYSC_HUMAN Lysozyme C OS=Homo sapiens GN=LYZ PE=1 SV=1	3	1	1	1	1	1	1	1	1	0	1	1	1	1	1	0	1	1	1	1	1	0	11.5	11.5	11.5	11.488	104	104;137;148	2.11	3	2	4	0	18	By matching	By MS/MS	By matching	By MS/MS	By MS/MS		11.5	11.5
A0A0B4J269;Q13509-2;G3V2A3;CON__ENSEMBL:ENSBTAP00000025008;Q9H4B7;G3V4F0;Q01726	A0A0B4J269;Q13509-2	20;17;6;4;4;1;1	1;0;0;0;0;1;1	1;0;0;0;0;1;1	Tubulin beta-3 chain	TUBB3	tr|A0A0B4J269|A0A0B4J269_HUMAN Uncharacterized protein OS=Homo sapiens PE=1 SV=1;sp|Q13509-2|TBB3_HUMAN Isoform of Q13509, Isoform 2 of Tubulin beta-3 chain OS=Homo sapiens GN=TUBB3	7	20	1	1	16	18	17	18	19	19	0	0	0	0	0	1	0	0	0	0	0	1	27.1	1	1	88.381	797	797;378;189;536;451;382;317	2		1		1	-2	By matching	By matching	By matching	By matching	By matching	By MS/MS	21.3	25
Q5W0H4;A0A0B4J2C3;P13693	Q5W0H4;A0A0B4J2C3;P13693	1;1;1	1;1;1	1;1;1	Translationally-controlled tumor protein	TPT1	tr|Q5W0H4|Q5W0H4_HUMAN Isoform of P13693, Translationally-controlled tumor protein OS=Homo sapiens GN=TPT1 PE=1 SV=1;tr|A0A0B4J2C3|A0A0B4J2C3_HUMAN Isoform of P13693, Translationally-controlled tumor protein OS=Homo sapiens GN=TPT1 PE=1 SV=1;sp|P13693|TCTP	3	1	1	1	0	1	1	1	1	1	0	1	1	1	1	1	0	1	1	1	1	1	7.4	7.4	7.4	21.525	188	188;197;172	1.92	4	5	3	0.004362	6.7004		By matching	By matching	By MS/MS	By MS/MS	By MS/MS	0	7.4
G3V267;G3V5T0;A0A0C4DFM0;G3V4T6;H0YJN8;A0A0A0MR33;O43708-2;O43708	G3V267;G3V5T0;A0A0C4DFM0;G3V4T6;H0YJN8;A0A0A0MR33;O43708-2;O43708	2;2;2;2;1;1;1;1	2;2;2;2;1;1;1;1	2;2;2;2;1;1;1;1	Maleylacetoacetate isomerase	GSTZ1	tr|G3V267|G3V267_HUMAN Isoform of O43708, Maleylacetoacetate isomerase OS=Homo sapiens GN=GSTZ1 PE=1 SV=1;tr|G3V5T0|G3V5T0_HUMAN Isoform of O43708, Maleylacetoacetate isomerase OS=Homo sapiens GN=GSTZ1 PE=1 SV=1;tr|A0A0C4DFM0|A0A0C4DFM0_HUMAN Isoform of O4	8	2	2	2	0	0	1	2	2	2	0	0	1	2	2	2	0	0	1	2	2	2	17.5	17.5	17.5	21.074	189	189;202;216;217;70;174;161;216	2.09	3	4	4	0	13.03			By matching	By MS/MS	By MS/MS	By matching	0	0
A0A0C4DFM1;Q92544	A0A0C4DFM1;Q92544	2;2	2;2	2;2	Transmembrane 9 superfamily member 4	TM9SF4	tr|A0A0C4DFM1|A0A0C4DFM1_HUMAN Isoform of Q92544, Transmembrane 9 superfamily member 4 OS=Homo sapiens GN=TM9SF4 PE=1 SV=1;sp|Q92544|TM9S4_HUMAN Transmembrane 9 superfamily member 4 OS=Homo sapiens GN=TM9SF4 PE=1 SV=2	2	2	2	2	0	2	1	2	2	2	0	2	1	2	2	2	0	2	1	2	2	2	5.3	5.3	5.3	72.54	625	625;642	2.13	5	3	7	0	40.124		By MS/MS	By MS/MS	By MS/MS	By MS/MS	By MS/MS	0	5.3
A0A0C4DFR8;Q9UBK9;S4R2Z4	A0A0C4DFR8;Q9UBK9;S4R2Z4	2;2;1	2;2;1	2;2;1	Protein UXT	UXT	tr|A0A0C4DFR8|A0A0C4DFR8_HUMAN Isoform of Q9UBK9, Protein UXT OS=Homo sapiens GN=UXT PE=1 SV=1;sp|Q9UBK9|UXT_HUMAN Protein UXT OS=Homo sapiens GN=UXT PE=1 SV=1;tr|S4R2Z4|S4R2Z4_HUMAN Isoform of Q9UBK9, Protein UXT OS=Homo sapiens GN=UXT PE=1 SV=1	3	2	2	2	0	0	0	1	1	2	0	0	0	1	1	2	0	0	0	1	1	2	14.2	14.2	14.2	19.596	169	169;157;99	1.67	2	4		0.001287	11.729				By matching	By MS/MS	By MS/MS	0	0
A0A0C4DFT3;Q12959-5;Q12959-3;Q12959-6;Q12959-4;Q12959;Q12959-7;Q12959-2;Q12959-8;Q12959-9;E7EQD7;B4E2H8;C9J110;F2Z2L0;C9IYP1;C9JUA9;C9JN61;H7C325;C9JCP6;A8MUT6;F8W750;H7C166;B5MCC5;B7Z264;E9PIW2;B7Z2T4;E9PN83;Q15700-5;Q15700-3;Q15700;Q15700-4;Q15700-2	A0A0C4DFT3;Q12959-5;Q12959-3;Q12959-6;Q12959-4;Q12959;Q12959-7;Q12959-2;Q12959-8;Q12959-9;E7EQD7	6;6;6;6;6;6;6;6;5;5;4;2;1;1;1;1;1;1;1;1;1;1;1;1;1;1;1;1;1;1;1;1	6;6;6;6;6;6;6;6;5;5;4;2;1;1;1;1;1;1;1;1;1;1;1;1;1;1;1;1;1;1;1;1	6;6;6;6;6;6;6;6;5;5;4;2;1;1;1;1;1;1;1;1;1;1;1;1;1;1;1;1;1;1;1;1	Disks large homolog 1	DLG1	tr|A0A0C4DFT3|A0A0C4DFT3_HUMAN Isoform of Q12959, Disks large homolog 1 OS=Homo sapiens GN=DLG1 PE=1 SV=1;sp|Q12959-5|DLG1_HUMAN Isoform of Q12959, Isoform 5 of Disks large homolog 1 OS=Homo sapiens GN=DLG1;sp|Q12959-3|DLG1_HUMAN Isoform of Q12959, Isoform	32	6	6	6	2	2	1	1	2	5	2	2	1	1	2	5	2	2	1	1	2	5	8.4	8.4	8.4	99.813	892	892;853;871;891;893;904;917;926;788;800;658;370;36;106;122;123;154;165;179;208;221;286;348;791;811;852;866;334;749;870;909;975	1.89	8	4	6	0	52.725	By MS/MS	By MS/MS	By matching	By MS/MS	By MS/MS	By MS/MS	2.5	3.1
A0A0C4DG56;A0A0C4DFU1;A0A0C4DFU2;P04179-3;P04179-4;P04179-2;P04179	A0A0C4DG56;A0A0C4DFU1;A0A0C4DFU2;P04179-3;P04179-4;P04179-2;P04179	1;1;1;1;1;1;1	1;1;1;1;1;1;1	1;1;1;1;1;1;1	Superoxide dismutase;Superoxide dismutase [Mn], mitochondrial	SOD2	tr|A0A0C4DG56|A0A0C4DG56_HUMAN Isoform of P04179, Superoxide dismutase OS=Homo sapiens GN=SOD2 PE=1 SV=1;tr|A0A0C4DFU1|A0A0C4DFU1_HUMAN Isoform of P04179, Superoxide dismutase OS=Homo sapiens GN=SOD2 PE=1 SV=1;tr|A0A0C4DFU2|A0A0C4DFU2_HUMAN Isoform of P041	7	1	1	1	0	1	0	0	0	1	0	1	0	0	0	1	0	1	0	0	0	1	8.6	8.6	8.6	18.262	162	162;183;222;162;176;183;222	2.5		1	1	0.0053022	6.515		By MS/MS				By MS/MS	0	8.6
A0A0C4DFV9;Q01105-3;Q01105-4;Q01105-2;Q01105;A0A087X027;P0DME0	A0A0C4DFV9;Q01105-3;Q01105-4;Q01105-2;Q01105;A0A087X027;P0DME0	4;4;4;4;4;3;3	4;4;4;4;4;3;3	4;4;4;4;4;3;3	Protein SET;Protein SETSIP	SET;SETSIP	tr|A0A0C4DFV9|A0A0C4DFV9_HUMAN Isoform of Q01105, Protein SET OS=Homo sapiens GN=SET PE=1 SV=1;sp|Q01105-3|SET_HUMAN Isoform of Q01105, Isoform 3 of Protein SET OS=Homo sapiens GN=SET;sp|Q01105-4|SET_HUMAN Isoform of Q01105, Isoform 4 of Protein SET OS=Hom	7	4	4	4	0	0	0	4	3	4	0	0	0	4	3	4	0	0	0	4	3	4	18	18	18	31.124	266	266;265;268;277;290;292;302	1.86	9	7	6	0	45.172				By MS/MS	By matching	By MS/MS	0	0
A0A0C4DG07;O60934	A0A0C4DG07;O60934	2;2	2;2	2;2	Nibrin	NBN	tr|A0A0C4DG07|A0A0C4DG07_HUMAN Isoform of O60934, Nibrin OS=Homo sapiens GN=NBN PE=1 SV=1;sp|O60934|NBN_HUMAN Nibrin OS=Homo sapiens GN=NBN PE=1 SV=1	2	2	2	2	0	0	0	0	0	2	0	0	0	0	0	2	0	0	0	0	0	2	4.2	4.2	4.2	75.968	672	672;754	1.67	1	2		0.0024814	11.176						By MS/MS	0	0
C9J9K3;A0A0C4DG17;P08865;F8WD59	C9J9K3;A0A0C4DG17;P08865;F8WD59	13;13;13;7	13;13;13;7	13;13;13;7	40S ribosomal protein SA	RPSA	tr|C9J9K3|C9J9K3_HUMAN Isoform of P08865, 40S ribosomal protein SA (Fragment) OS=Homo sapiens GN=RPSA PE=1 SV=7;tr|A0A0C4DG17|A0A0C4DG17_HUMAN Isoform of P08865, 40S ribosomal protein SA OS=Homo sapiens GN=RPSA PE=1 SV=1;sp|P08865|RSSA_HUMAN 40S ribosomal	4	13	13	13	11	13	10	12	13	13	11	13	10	12	13	13	11	13	10	12	13	13	64.4	64.4	64.4	29.505	264	264;300;295;116	1.9	67	50	51	0	323.31	By MS/MS	By MS/MS	By MS/MS	By MS/MS	By MS/MS	By MS/MS	50	64.4
E7ENN3;A0A0C4DG40;Q8NF91-10;Q8NF91-7;Q8NF91-4;Q8NF91	E7ENN3;A0A0C4DG40;Q8NF91-10;Q8NF91-7;Q8NF91-4;Q8NF91	1;1;1;1;1;1	1;1;1;1;1;1	1;1;1;1;1;1	Nesprin-1	SYNE1	tr|E7ENN3|E7ENN3_HUMAN Isoform of Q8NF91, Nesprin-1 OS=Homo sapiens GN=SYNE1 PE=1 SV=2;tr|A0A0C4DG40|A0A0C4DG40_HUMAN Isoform of Q8NF91, Nesprin-1 OS=Homo sapiens GN=SYNE1 PE=1 SV=1;sp|Q8NF91-10|SYNE1_HUMAN Isoform of Q8NF91, Isoform 10 of Nesprin-1 OS=Hom	6	1	1	1	0	1	0	0	0	0	0	1	0	0	0	0	0	1	0	0	0	0	0.2	0.2	0.2	964.83	8392	8392;8749;3032;5580;8749;8797	3			1	0.0091931	6.2918		By MS/MS					0	0.2
A0A0C4DG89;Q7L014;D6RJA6	A0A0C4DG89;Q7L014;D6RJA6	3;3;2	3;3;2	3;3;2	Probable ATP-dependent RNA helicase DDX46	DDX46	tr|A0A0C4DG89|A0A0C4DG89_HUMAN Isoform of Q7L014, Probable ATP-dependent RNA helicase DDX46 OS=Homo sapiens GN=DDX46 PE=1 SV=1;sp|Q7L014|DDX46_HUMAN Probable ATP-dependent RNA helicase DDX46 OS=Homo sapiens GN=DDX46 PE=1 SV=2;tr|D6RJA6|D6RJA6_HUMAN Isoform	3	3	3	3	0	1	1	3	3	3	0	1	1	3	3	3	0	1	1	3	3	3	3.8	3.8	3.8	117.46	1032	1032;1031;471	2.22	5	8	10	0	47.492		By matching	By matching	By MS/MS	By MS/MS	By MS/MS	0	1.2
D6RCL3;A0A0C4DGB1;Q9UNQ2	D6RCL3;A0A0C4DGB1;Q9UNQ2	1;1;1	1;1;1	1;1;1	Probable dimethyladenosine transferase	DIMT1	tr|D6RCL3|D6RCL3_HUMAN Isoform of Q9UNQ2, rRNA adenine N(6)-methyltransferase OS=Homo sapiens GN=DIMT1 PE=1 SV=1;tr|A0A0C4DGB1|A0A0C4DGB1_HUMAN Isoform of Q9UNQ2, rRNA adenine N(6)-methyltransferase OS=Homo sapiens GN=DIMT1 PE=1 SV=1;sp|Q9UNQ2|DIM1_HUMAN P	3	1	1	1	0	0	0	0	1	1	0	0	0	0	1	1	0	0	0	0	1	1	7.1	7.1	7.1	17.07	154	154;275;313	1.75	2	1	1	0.0012945	11.785					By matching	By MS/MS	0	0
A0A0C4DGB6;CON__P02768-1;P02768;H0YA55;D6RHD5;B7WNR0;C9JKR2;P02768-2;A0A087WWT3;P02768-3;H7C013	A0A0C4DGB6;CON__P02768-1;P02768;H0YA55;D6RHD5;B7WNR0;C9JKR2;P02768-2;A0A087WWT3;P02768-3	15;15;15;13;12;12;10;10;8;8;5	13;13;13;11;11;11;9;9;7;7;4	13;13;13;11;11;11;9;9;7;7;4	Serum albumin	ALB	tr|A0A0C4DGB6|A0A0C4DGB6_HUMAN Isoform of P02768, Serum albumin OS=Homo sapiens GN=ALB PE=1 SV=1;;sp|P02768|ALBU_HUMAN Serum albumin OS=Homo sapiens GN=ALB PE=1 SV=2;tr|H0YA55|H0YA55_HUMAN Isoform of P02768, Serum albumin (Fragment) OS=Homo sapiens GN=ALB	11	15	13	13	12	10	7	6	3	7	10	9	6	5	2	6	10	9	6	5	2	6	29	25.3	25.3	69.226	604	604;609;609;454;459;494;417;417;396;396;197	2.15	24	34	38	0	157.03	By MS/MS	By MS/MS	By MS/MS	By MS/MS	By matching	By MS/MS	24	20.2
A0A0C4DGG1;Q9UKS6;E9PIY1;H0YDM6;E9PJ75;E9PNM9;E9PJ33	A0A0C4DGG1;Q9UKS6;E9PIY1	7;7;4;2;2;2;1	7;7;4;2;2;2;1	7;7;4;2;2;2;1	Protein kinase C and casein kinase substrate in neurons protein 3	PACSIN3	tr|A0A0C4DGG1|A0A0C4DGG1_HUMAN Isoform of Q9UKS6, Protein kinase C and casein kinase substrate in neurons protein 3 (Fragment) OS=Homo sapiens GN=PACSIN3 PE=1 SV=1;sp|Q9UKS6|PACN3_HUMAN Protein kinase C and casein kinase substrate in neurons protein 3 OS=H	7	7	7	7	4	5	1	7	4	6	4	5	1	7	4	6	4	5	1	7	4	6	24.9	24.9	24.9	46.494	405	405;424;320;76;142;148;69	1.96	16	16	14	0	146.46	By MS/MS	By MS/MS	By matching	By MS/MS	By MS/MS	By MS/MS	11.4	15.3
F5GWX5;A0A0C4DGG9;Q14839;Q14839-2;K7EMY3;F2Z2R5;Q8TDI0;Q12873-2;Q12873;Q12873-3	F5GWX5;A0A0C4DGG9;Q14839;Q14839-2	3;3;3;3;1;1;1;1;1;1	3;3;3;3;1;1;1;1;1;1	2;2;2;2;1;1;1;1;1;1	Chromodomain-helicase-DNA-binding protein 4	CHD4	tr|F5GWX5|F5GWX5_HUMAN Isoform of Q14839, Chromodomain-helicase-DNA-binding protein 4 OS=Homo sapiens GN=CHD4 PE=1 SV=1;tr|A0A0C4DGG9|A0A0C4DGG9_HUMAN Isoform of Q14839, Chromodomain-helicase-DNA-binding protein 4 OS=Homo sapiens GN=CHD4 PE=1 SV=1;sp|Q1483	10	3	3	2	0	0	0	1	1	2	0	0	0	1	1	2	0	0	0	1	1	2	2.5	2.5	1.6	217.1	1905	1905;1937;1912;1940;1060;1225;1954;1966;2000;2059	2.25	1	4	3	0	247.11				By MS/MS	By MS/MS	By MS/MS	0	0
A0A0C4DGH2;P62070;P62070-4;E9PK85;P62070-3;P62070-2;E9PQ87	A0A0C4DGH2;P62070;P62070-4;E9PK85;P62070-3;P62070-2	6;6;6;5;5;4;2	4;4;4;4;4;4;2	4;4;4;4;4;4;2	Ras-related protein R-Ras2	RRAS2	tr|A0A0C4DGH2|A0A0C4DGH2_HUMAN Isoform of P62070, Ras-related protein R-Ras2 OS=Homo sapiens GN=RRAS2 PE=1 SV=1;sp|P62070|RRAS2_HUMAN Ras-related protein R-Ras2 OS=Homo sapiens GN=RRAS2 PE=1 SV=1;sp|P62070-4|RRAS2_HUMAN Isoform of P62070, Isoform 4 of Ras-	7	6	4	4	2	5	3	5	6	4	1	3	2	3	4	2	1	3	2	3	4	2	35.5	22.2	22.2	23.294	203	203;204;210;166;169;127;69	2.04	9	8	10	0	75.522	By MS/MS	By MS/MS	By MS/MS	By MS/MS	By MS/MS	By MS/MS	13.8	31.5
K7EM73;A0A0C4DGQ5;P04632;U3KQE2;K7EIV0;A0A075B7C0;K7EKD8;K7ELJ7;K7ES78;K7EMQ1;U3KPR7	K7EM73;A0A0C4DGQ5;P04632;U3KQE2;K7EIV0;A0A075B7C0;K7EKD8;K7ELJ7	3;3;3;2;2;2;2;2;1;1;1	3;3;3;2;2;2;2;2;1;1;1	3;3;3;2;2;2;2;2;1;1;1	Calpain small subunit 1	CAPNS1	tr|K7EM73|K7EM73_HUMAN Isoform of P04632, Calpain small subunit 1 (Fragment) OS=Homo sapiens GN=CAPNS1 PE=1 SV=1;tr|A0A0C4DGQ5|A0A0C4DGQ5_HUMAN Isoform of P04632, Calpain small subunit 1 OS=Homo sapiens GN=CAPNS1 PE=1 SV=1;sp|P04632|CPNS1_HUMAN Calpain sma	11	3	3	3	0	2	1	2	2	2	0	2	1	2	2	2	0	2	1	2	2	2	22.7	22.7	22.7	15.958	163	163;322;268;161;196;197;238;278;72;94;100	1.95	7	6	6	0	69.502		By MS/MS	By matching	By MS/MS	By MS/MS	By MS/MS	0	13.5
A0A0C4DGS5;Q08379-2;Q08379;A0A087WYC0;Q9NVV4-2	A0A0C4DGS5;Q08379-2;Q08379;A0A087WYC0;Q9NVV4-2	2;2;2;1;1	2;2;2;1;1	2;2;2;1;1	Golgin subfamily A member 2	GOLGA2	tr|A0A0C4DGS5|A0A0C4DGS5_HUMAN Isoform of Q08379, Golgi autoantigen, golgin subfamily a, 2, isoform CRA_a OS=Homo sapiens GN=GOLGA2 PE=1 SV=1;sp|Q08379-2|GOGA2_HUMAN Isoform of Q08379, Isoform 2 of Golgin subfamily A member 2 OS=Homo sapiens GN=GOLGA2;sp|Q	5	2	2	2	0	0	0	1	1	1	0	0	0	1	1	1	0	0	0	1	1	1	2.2	2.2	2.2	111.66	990	990;620;1002;286;712	2.25		3	1	0	21.425				By MS/MS	By MS/MS	By MS/MS	0	0
A0A0C4DGV3;B7Z8V7;Q4G0N4-3;Q4G0N4-2;Q4G0N4	A0A0C4DGV3;B7Z8V7;Q4G0N4-3;Q4G0N4-2;Q4G0N4	3;3;3;3;3	3;3;3;3;3	3;3;3;3;3	NAD kinase 2, mitochondrial	NADK2	tr|A0A0C4DGV3|A0A0C4DGV3_HUMAN Isoform of Q4G0N4, NAD kinase 2, mitochondrial OS=Homo sapiens GN=NADK2 PE=1 SV=1;tr|B7Z8V7|B7Z8V7_HUMAN Isoform of Q4G0N4, NAD kinase 2, mitochondrial OS=Homo sapiens GN=NADK2 PE=1 SV=1;sp|Q4G0N4-3|NAKD2_HUMAN Isoform of Q4G	5	3	3	3	0	2	2	3	3	3	0	2	2	3	3	3	0	2	2	3	3	3	17.4	17.4	17.4	28.255	247	247;301;279;410;442	2.08	7	8	9	0	169		By MS/MS	By MS/MS	By MS/MS	By MS/MS	By MS/MS	0	10.5
B4DEK9;A0A0C4DGV8;Q13214-2;Q13214	B4DEK9;A0A0C4DGV8;Q13214-2;Q13214	1;1;1;1	1;1;1;1	1;1;1;1	Semaphorin-3B	SEMA3B	tr|B4DEK9|B4DEK9_HUMAN Isoform of Q13214, Semaphorin-3B OS=Homo sapiens GN=SEMA3B PE=1 SV=1;tr|A0A0C4DGV8|A0A0C4DGV8_HUMAN Isoform of Q13214, Semaphorin-3B OS=Homo sapiens GN=SEMA3B PE=1 SV=1;sp|Q13214-2|SEM3B_HUMAN Isoform of Q13214, Isoform 2 of Semaphor	4	1	1	1	0	0	0	1	1	1	0	0	0	1	1	1	0	0	0	1	1	1	4.4	4.4	4.4	45.038	406	406;754;748;749	1.6	3	1	1	0.0033975	7.2564				By matching	By matching	By MS/MS	0	0
H7C5F7;B4DGY6;A0A0C4DGW0;Q9NV92	H7C5F7;B4DGY6;A0A0C4DGW0;Q9NV92	1;1;1;1	1;1;1;1	1;1;1;1	NEDD4 family-interacting protein 2	NDFIP2	tr|H7C5F7|H7C5F7_HUMAN Isoform of Q9NV92, NEDD4 family-interacting protein 2 OS=Homo sapiens GN=NDFIP2 PE=1 SV=2;tr|B4DGY6|B4DGY6_HUMAN Isoform of Q9NV92, NEDD4 family-interacting protein 2 OS=Homo sapiens GN=NDFIP2 PE=1 SV=1;tr|A0A0C4DGW0|A0A0C4DGW0_HUMAN	4	1	1	1	0	1	1	1	1	1	0	1	1	1	1	1	0	1	1	1	1	1	9.6	9.6	9.6	15.727	146	146;222;242;336	1.86	3	2	2	0.0078084	6.3842		By matching	By matching	By MS/MS	By MS/MS	By matching	0	9.6
A0A0C4DGX4;Q13616	A0A0C4DGX4;Q13616	1;1	1;1	1;1	Cullin-1	CUL1	tr|A0A0C4DGX4|A0A0C4DGX4_HUMAN Isoform of Q13616, Cullin-1 OS=Homo sapiens GN=CUL1 PE=1 SV=1;sp|Q13616|CUL1_HUMAN Cullin-1 OS=Homo sapiens GN=CUL1 PE=1 SV=2	2	1	1	1	0	0	0	1	1	1	0	0	0	1	1	1	0	0	0	1	1	1	2.4	2.4	2.4	87.387	752	752;776	1.75	1	3		1	-2				By matching	By MS/MS	By matching	0	0
A0A0C4DGZ0;P24928;A0A087WWE2;P24928-2	A0A0C4DGZ0;P24928;A0A087WWE2;P24928-2	2;2;1;1	2;2;1;1	2;2;1;1	DNA-directed RNA polymerase;DNA-directed RNA polymerase II subunit RPB1	POLR2A	tr|A0A0C4DGZ0|A0A0C4DGZ0_HUMAN Isoform of P24928, DNA-directed RNA polymerase OS=Homo sapiens GN=POLR2A PE=1 SV=1;sp|P24928|RPB1_HUMAN DNA-directed RNA polymerase II subunit RPB1 OS=Homo sapiens GN=POLR2A PE=1 SV=2;tr|A0A087WWE2|A0A087WWE2_HUMAN Isoform of	4	2	2	2	0	0	0	1	0	2	0	0	0	1	0	2	0	0	0	1	0	2	2.3	2.3	2.3	217.2	1970	1970;1970;1980;566	2.2	1	2	2	0.0013055	11.936				By matching		By MS/MS	0	0
A0A0C4DGZ9;O14773-2;O14773	A0A0C4DGZ9;O14773-2;O14773	3;3;3	3;3;3	3;3;3	Tripeptidyl-peptidase 1	TPP1	tr|A0A0C4DGZ9|A0A0C4DGZ9_HUMAN Isoform of O14773, Tripeptidyl-peptidase 1 OS=Homo sapiens GN=TPP1 PE=1 SV=1;sp|O14773-2|TPP1_HUMAN Isoform of O14773, Isoform 2 of Tripeptidyl-peptidase 1 OS=Homo sapiens GN=TPP1;sp|O14773|TPP1_HUMAN Tripeptidyl-peptidase 1	3	3	3	3	1	1	1	3	3	3	1	1	1	3	3	3	1	1	1	3	3	3	7.6	7.6	7.6	60.457	556	556;320;563	2.26	4	6	9	0	28.725	By matching	By matching	By MS/MS	By MS/MS	By MS/MS	By MS/MS	1.8	1.8
A0A0C4DH83;Q9NZN3;Q9NZN3-2	A0A0C4DH83;Q9NZN3	11;11;3	2;2;0	2;2;0	EH domain-containing protein 3	EHD3	tr|A0A0C4DH83|A0A0C4DH83_HUMAN Isoform of Q9NZN3, EH domain-containing protein 3 OS=Homo sapiens GN=EHD3 PE=1 SV=1;sp|Q9NZN3|EHD3_HUMAN EH domain-containing protein 3 OS=Homo sapiens GN=EHD3 PE=1 SV=2	3	11	2	2	7	7	6	8	9	7	1	0	0	1	1	0	1	0	0	1	1	0	20.5	3.8	3.8	61.895	546	546;535;175	1.67	1	2		0.0012804	11.691	By MS/MS	By matching	By matching	By MS/MS	By MS/MS	By matching	15	14.5
B4DLR2;A0A0D9SEN1;Q12884;Q12884-2;C9J131	B4DLR2;A0A0D9SEN1;Q12884;Q12884-2	4;4;4;2;1	4;4;4;2;1	4;4;4;2;1	Prolyl endopeptidase FAP;Antiplasmin-cleaving enzyme FAP, soluble form	FAP	tr|B4DLR2|B4DLR2_HUMAN Isoform of Q12884, Prolyl endopeptidase FAP OS=Homo sapiens GN=FAP PE=1 SV=1;tr|A0A0D9SEN1|A0A0D9SEN1_HUMAN Isoform of Q12884, Prolyl endopeptidase FAP OS=Homo sapiens GN=FAP PE=1 SV=1;sp|Q12884|SEPR_HUMAN Prolyl endopeptidase FAP OS	5	4	4	4	0	1	0	2	2	2	0	1	0	2	2	2	0	1	0	2	2	2	6.5	6.5	6.5	84.861	735	735;759;760;239;155	2	2	4	2	0	23.826		By MS/MS		By matching	By MS/MS	By MS/MS	0	1.6
E7ENQ1;G3XAA2;H7C360;G5E948;E7EN19;E7ESS2;A0A0D9SEY1;O95819-4;O95819-2;O95819;O95819-5;O95819-3;C9J840;E7EX83;A0A0D9SG62;H7C0P6	E7ENQ1;G3XAA2;H7C360;G5E948;E7EN19;E7ESS2;A0A0D9SEY1;O95819-4;O95819-2;O95819;O95819-5;O95819-3;C9J840;E7EX83;A0A0D9SG62	4;4;4;4;4;4;4;4;4;4;4;4;3;3;3;1	1;1;1;1;1;1;1;1;1;1;1;1;1;1;1;1	1;1;1;1;1;1;1;1;1;1;1;1;1;1;1;1	Mitogen-activated protein kinase kinase kinase kinase 4	MAP4K4	tr|E7ENQ1|E7ENQ1_HUMAN Isoform of O95819, Mitogen-activated protein kinase kinase kinase kinase 4 OS=Homo sapiens GN=MAP4K4 PE=1 SV=1;tr|G3XAA2|G3XAA2_HUMAN Isoform of O95819, Mitogen-activated protein kinase kinase kinase kinase 4 OS=Homo sapiens GN=MAP4K	16	4	1	1	1	2	2	3	1	3	1	1	1	1	1	1	1	1	1	1	1	1	4.2	1.5	1.5	132.16	1154	1154;1165;1170;1235;1272;1273;1320;1165;1211;1239;1242;1319;987;1038;1044;1056	2	1	5	1	0.0029904	9.6867	By matching	By MS/MS	By matching	By MS/MS	By MS/MS	By matching	1.5	2.6
A0A0D9SFB3;A0A0D9SG12;A0A0D9SF53;O00571-2;O00571;O15523-2;O15523;A0A0J9YVQ7;A0A087WVZ1;O15523-3;C9J8G5;C9J081;D6RCM4;Q9NQI0-3;Q9NQI0-2;Q9NQI0-4;Q9NQI0	A0A0D9SFB3;A0A0D9SG12;A0A0D9SF53;O00571-2;O00571;O15523-2;O15523	12;12;12;12;12;9;9;4;2;2;1;1;1;1;1;1;1	11;11;11;11;11;8;8;4;2;2;1;1;1;1;1;1;1	11;11;11;11;11;8;8;4;2;2;1;1;1;1;1;1;1	ATP-dependent RNA helicase DDX3X;ATP-dependent RNA helicase DDX3Y	DDX3X;DDX3Y	tr|A0A0D9SFB3|A0A0D9SFB3_HUMAN Isoform of O00571, ATP-dependent RNA helicase DDX3X OS=Homo sapiens GN=DDX3X PE=1 SV=1;tr|A0A0D9SG12|A0A0D9SG12_HUMAN Isoform of O00571, ATP-dependent RNA helicase DDX3X OS=Homo sapiens GN=DDX3X PE=1 SV=1;tr|A0A0D9SF53|A0A0D9	17	12	11	11	5	3	8	10	11	10	4	3	7	9	10	9	4	3	7	9	10	9	23	21.2	21.2	70.839	640	640;647;733;646;662;657;660;164;138;291;224;250;518;575;690;704;724	1.84	27	26	16	0	105.49	By matching	By MS/MS	By MS/MS	By MS/MS	By MS/MS	By MS/MS	10.3	6.4
A0A0D9SF54;A0A0D9SGF6;Q13813-3;Q13813;Q13813-2	A0A0D9SF54;A0A0D9SGF6;Q13813-3;Q13813;Q13813-2	19;19;19;19;19	19;19;19;19;19	19;19;19;19;19	Spectrin alpha chain, non-erythrocytic 1	SPTAN1	tr|A0A0D9SF54|A0A0D9SF54_HUMAN Isoform of Q13813, Spectrin alpha chain, non-erythrocytic 1 OS=Homo sapiens GN=SPTAN1 PE=1 SV=1;tr|A0A0D9SGF6|A0A0D9SGF6_HUMAN Isoform of Q13813, Spectrin alpha chain, non-erythrocytic 1 OS=Homo sapiens GN=SPTAN1 PE=1 SV=1;sp	5	19	19	19	4	6	5	11	13	17	4	6	5	11	13	17	4	6	5	11	13	17	10.3	10.3	10.3	282.83	2457	2457;2498;2452;2472;2477	1.96	35	30	31	0	255.81	By matching	By MS/MS	By MS/MS	By MS/MS	By MS/MS	By MS/MS	2.2	3.2
A0A0D9SFL2;M0QYH2;Q96T60-2;Q96T60	A0A0D9SFL2;M0QYH2;Q96T60-2;Q96T60	1;1;1;1	1;1;1;1	1;1;1;1	Bifunctional polynucleotide phosphatase/kinase;Polynucleotide 3-phosphatase;Polynucleotide 5-hydroxyl-kinase	PNKP	tr|A0A0D9SFL2|A0A0D9SFL2_HUMAN Isoform of Q96T60, Bifunctional polynucleotide phosphatase/kinase OS=Homo sapiens GN=PNKP PE=1 SV=1;tr|M0QYH2|M0QYH2_HUMAN Isoform of Q96T60, Bifunctional polynucleotide phosphatase/kinase OS=Homo sapiens GN=PNKP PE=1 SV=1;sp	4	1	1	1	1	0	1	1	1	1	1	0	1	1	1	1	1	0	1	1	1	1	2.7	2.7	2.7	53.119	485	485;490;482;521	1.89	4	2	3	0	13.145	By matching		By matching	By MS/MS	By MS/MS	By MS/MS	2.7	0
H7BY36;A0A0D9SFL3;B0QYK0;C9JGE3;Q01844-2;Q01844-6;Q01844-3;Q01844;Q01844-5	H7BY36;A0A0D9SFL3;B0QYK0;C9JGE3;Q01844-2;Q01844-6;Q01844-3;Q01844;Q01844-5	1;1;1;1;1;1;1;1;1	1;1;1;1;1;1;1;1;1	1;1;1;1;1;1;1;1;1	RNA-binding protein EWS	EWSR1	tr|H7BY36|H7BY36_HUMAN Isoform of Q01844, RNA-binding protein EWS (Fragment) OS=Homo sapiens GN=EWSR1 PE=1 SV=1;tr|A0A0D9SFL3|A0A0D9SFL3_HUMAN Isoform of Q01844, RNA-binding protein EWS OS=Homo sapiens GN=EWSR1 PE=1 SV=1;tr|B0QYK0|B0QYK0_HUMAN Isoform of Q	9	1	1	1	1	1	1	1	1	1	1	1	1	1	1	1	1	1	1	1	1	1	4.5	4.5	4.5	32.071	308	308;584;618;620;583;600;655;656;661	1.86	6	4	4	0	44.724	By MS/MS	By matching	By matching	By MS/MS	By MS/MS	By MS/MS	4.5	4.5
C9J4G7;A0A0D9SFS3;E9PDF2;E9PCR7;Q02218-3;Q02218-2;Q02218	C9J4G7;A0A0D9SFS3;E9PDF2;E9PCR7;Q02218-3;Q02218-2;Q02218	2;2;2;2;2;2;2	2;2;2;2;2;2;2	2;2;2;2;2;2;2	2-oxoglutarate dehydrogenase, mitochondrial	OGDH	tr|C9J4G7|C9J4G7_HUMAN Isoform of Q02218, 2-oxoglutarate dehydrogenase, mitochondrial (Fragment) OS=Homo sapiens GN=OGDH PE=1 SV=1;tr|A0A0D9SFS3|A0A0D9SFS3_HUMAN Isoform of Q02218, 2-oxoglutarate dehydrogenase, mitochondrial OS=Homo sapiens GN=OGDH PE=1 SV	7	2	2	2	0	0	0	0	1	2	0	0	0	0	1	2	0	0	0	0	1	2	12.8	12.8	12.8	23.191	211	211;1001;1034;1038;427;1019;1023	2	2	1	2	0.0030656	10.958					By matching	By MS/MS	0	0
Q30118;A0A0G2JH46;A0A0G2JMH6;P01903;A0A0G2JPN2;P01906	Q30118;A0A0G2JH46;A0A0G2JMH6;P01903;A0A0G2JPN2;P01906	2;2;2;2;1;1	2;2;2;2;1;1	2;2;2;2;1;1	HLA class II histocompatibility antigen, DR alpha chain;HLA class II histocompatibility antigen, DQ alpha 2 chain	HLA-DRA;HLA-DQA2	tr|Q30118|Q30118_HUMAN Isoform of P01903, HLA class II histocompatibility antigen, DR alpha chain OS=Homo sapiens GN=HLA-DRA PE=1 SV=1;tr|A0A0G2JH46|A0A0G2JH46_HUMAN Isoform of P01903, HLA class II histocompatibility antigen, DR alpha chain OS=Homo sapiens	6	2	2	2	1	2	0	1	2	2	1	2	0	1	2	2	1	2	0	1	2	2	12.7	12.7	12.7	25.859	229	229;229;254;254;255;255	2	5	4	5	0	15.071	By MS/MS	By MS/MS		By matching	By MS/MS	By MS/MS	5.2	12.7
A0A0G2JNF2;D0EV57;A0A0G2JPA3;A0A0G2JH66;P30511;P30511-3;A0A0G2JNV5;P30511-2	A0A0G2JNF2;D0EV57;A0A0G2JPA3;A0A0G2JH66;P30511;P30511-3;A0A0G2JNV5;P30511-2	5;5;5;5;4;4;3;3	2;2;2;2;2;2;1;1	2;2;2;2;2;2;1;1	HLA class I histocompatibility antigen, alpha chain F	HLA-F	tr|A0A0G2JNF2|A0A0G2JNF2_HUMAN Isoform of P30511, HLA class I histocompatibility antigen, alpha chain F OS=Homo sapiens GN=HLA-F PE=1 SV=1;tr|D0EV57|D0EV57_HUMAN Isoform of P30511, HLA class I histocompatibility antigen, alpha chain F OS=Homo sapiens GN=HL	8	5	2	2	3	3	2	5	5	5	0	1	0	2	2	2	0	1	0	2	2	2	15.6	8.3	8.3	38.291	339	339;346;346;442;346;442;254;254	1.92	4	6	3	0.0012862	11.718	By matching	By matching	By matching	By MS/MS	By MS/MS	By matching	7.4	11.8
H9KV28;A0A0G2JH68;O60610-2;O60610-3;O60610;E5RJ79;B4E2I7	H9KV28;A0A0G2JH68;O60610-2;O60610-3;O60610	4;4;4;4;4;1;1	4;4;4;4;4;1;1	4;4;4;4;4;1;1	Protein diaphanous homolog 1	DIAPH1	tr|H9KV28|H9KV28_HUMAN Isoform of O60610, Protein diaphanous homolog 1 OS=Homo sapiens GN=DIAPH1 PE=1 SV=2;tr|A0A0G2JH68|A0A0G2JH68_HUMAN Isoform of O60610, Protein diaphanous homolog 1 OS=Homo sapiens GN=DIAPH1 PE=1 SV=1;sp|O60610-2|DIAP1_HUMAN Isoform of	7	4	4	4	0	0	1	3	2	2	0	0	1	3	2	2	0	0	1	3	2	2	4	4	4	136.85	1228	1228;1272;1248;1263;1272;112;201	1.64	5	5	1	0	25.164			By MS/MS	By MS/MS	By MS/MS	By MS/MS	0	0
A0A0G2JIW1;P0DMV9;P0DMV8;P0DMV8-2;V9GZ37	A0A0G2JIW1;P0DMV9;P0DMV8;P0DMV8-2;V9GZ37	23;23;23;19;14	22;22;22;18;14	11;11;11;8;6	Heat shock 70 kDa protein 1B;Heat shock 70 kDa protein 1A	HSPA1B;HSPA1A	tr|A0A0G2JIW1|A0A0G2JIW1_HUMAN Isoform of P0DMV9, Heat shock 70 kDa protein 1B OS=Homo sapiens GN=HSPA1B PE=1 SV=1;sp|P0DMV9|HS71B_HUMAN Heat shock 70 kDa protein 1B OS=Homo sapiens GN=HSPA1B PE=1 SV=1;sp|P0DMV8|HS71A_HUMAN Heat shock 70 kDa protein 1A OS=	5	23	22	11	17	20	20	19	19	20	16	19	19	18	18	19	8	9	11	9	9	11	47.5	45.5	22.9	70.108	642	642;641;641;586;476	2.01	85	82	87	0	323.31	By MS/MS	By MS/MS	By MS/MS	By MS/MS	By MS/MS	By MS/MS	40	45.5
A0A0G2JNZ5;A0A0G2JLB3;P04062-4;P04062-2;P04062;A0A0G2JNZ0;P04062-3;P04062-5	A0A0G2JNZ5;A0A0G2JLB3;P04062-4;P04062-2;P04062;A0A0G2JNZ0;P04062-3;P04062-5	2;2;2;2;2;1;1;1	2;2;2;2;2;1;1;1	2;2;2;2;2;1;1;1	Glucosylceramidase	GBA	tr|A0A0G2JNZ5|A0A0G2JNZ5_HUMAN Isoform of P04062, Glucosylceramidase OS=Homo sapiens GN=GBA PE=1 SV=1;tr|A0A0G2JLB3|A0A0G2JLB3_HUMAN Isoform of P04062, Glucosylceramidase OS=Homo sapiens GN=GBA PE=1 SV=1;sp|P04062-4|GLCM_HUMAN Isoform of P04062, Isoform 4	8	2	2	2	0	0	1	1	1	2	0	0	1	1	1	2	0	0	1	1	1	2	6.7	6.7	6.7	50.263	449	449;536;449;516;536;487;263;487	1.44	6	2	1	0	13.951			By matching	By MS/MS	By MS/MS	By MS/MS	0	0
A0A0G2JMB2;P01877;P01876	A0A0G2JMB2;P01877;P01876	1;1;1	1;1;1	1;1;1	Ig alpha-2 chain C region;Ig alpha-1 chain C region	IGHA2;IGHA1	tr|A0A0G2JMB2|A0A0G2JMB2_HUMAN Isoform of P01877, Ig alpha-2 chain C region (Fragment) OS=Homo sapiens GN=IGHA2 PE=1 SV=1;sp|P01877|IGHA2_HUMAN Ig alpha-2 chain C region OS=Homo sapiens GN=IGHA2 PE=1 SV=3;sp|P01876|IGHA1_HUMAN Ig alpha-1 chain C region OS=	3	1	1	1	1	0	0	0	0	0	1	0	0	0	0	0	1	0	0	0	0	0	7.1	7.1	7.1	36.508	340	340;340;353	1.5	1	1		0.0033822	7.1853	By MS/MS						7.1	0
A0A0G2JMZ8;Q16625-4;Q16625-2;Q16625-3;Q16625;Q16625-5	A0A0G2JMZ8;Q16625-4;Q16625-2;Q16625-3;Q16625;Q16625-5	2;2;2;2;2;1	2;2;2;2;2;1	2;2;2;2;2;1	Occludin	OCLN	tr|A0A0G2JMZ8|A0A0G2JMZ8_HUMAN Isoform of Q16625, Occludin OS=Homo sapiens GN=OCLN PE=1 SV=1;sp|Q16625-4|OCLN_HUMAN Isoform of Q16625, Isoform 4 of Occludin OS=Homo sapiens GN=OCLN;sp|Q16625-2|OCLN_HUMAN Isoform of Q16625, Isoform 2 of Occludin OS=Homo sap	6	2	2	2	0	0	0	1	2	1	0	0	0	1	2	1	0	0	0	1	2	1	7.7	7.7	7.7	59.129	522	522;271;468;479;522;200	2	3	3	3	0	68.275				By MS/MS	By MS/MS	By MS/MS	0	0
A0A0G2JNZ2;A0A0G2JPP5;Q14160;Q14160-3;A0A0G2JMS7;Q14160-2;Q5T0G3;H0YCG0	A0A0G2JNZ2;A0A0G2JPP5;Q14160;Q14160-3;A0A0G2JMS7;Q14160-2	6;6;6;6;5;5;1;1	6;6;6;6;5;5;1;1	5;5;5;5;5;5;0;1	Protein scribble homolog	SCRIB	tr|A0A0G2JNZ2|A0A0G2JNZ2_HUMAN Isoform of Q14160, Protein scribble homolog OS=Homo sapiens GN=SCRIB PE=1 SV=1;tr|A0A0G2JPP5|A0A0G2JPP5_HUMAN Isoform of Q14160, Protein scribble homolog OS=Homo sapiens GN=SCRIB PE=1 SV=1;sp|Q14160|SCRIB_HUMAN Protein scribb	8	6	6	5	2	3	2	4	4	5	2	3	2	4	4	5	2	3	2	4	4	4	5.3	5.3	4.5	174.91	1630	1630;1655;1630;1655;1549;1549;154;650	2.06	11	8	13	0	36.036	By matching	By matching	By matching	By MS/MS	By MS/MS	By MS/MS	1.4	2.8
A0A0G2JR38;E9PHT6;Q9NVE7;H0YA26	A0A0G2JR38;E9PHT6;Q9NVE7;H0YA26	2;2;2;1	2;2;2;1	2;2;2;1	Pantothenate kinase 4	PANK4	tr|A0A0G2JR38|A0A0G2JR38_HUMAN Isoform of Q9NVE7, Pantothenate kinase 4 OS=Homo sapiens GN=PANK4 PE=1 SV=1;tr|E9PHT6|E9PHT6_HUMAN Isoform of Q9NVE7, Pantothenate kinase 4 (Fragment) OS=Homo sapiens GN=PANK4 PE=1 SV=2;sp|Q9NVE7|PANK4_HUMAN Pantothenate kina	4	2	2	2	0	0	0	1	2	1	0	0	0	1	2	1	0	0	0	1	2	1	4.1	4.1	4.1	81.385	734	734;737;773;473	2.2		4	1	0.00065833	12.103				By MS/MS	By MS/MS	By matching	0	0
A0A0J9YVR6;E9PQ56;A0A0J9YWM1;H0YEM1;A0A0J9YYL3;A0A0J9YXJ8;A0A0J9YVP6;A0A0J9YXX5;Q9UHX1-4;Q9UHX1-6;Q9UHX1-3;Q9UHX1-5;Q9UHX1-2;Q9UHX1;E9PMU7;E9PN18;H0YCP8	A0A0J9YVR6;E9PQ56;A0A0J9YWM1;H0YEM1;A0A0J9YYL3;A0A0J9YXJ8;A0A0J9YVP6;A0A0J9YXX5;Q9UHX1-4;Q9UHX1-6;Q9UHX1-3;Q9UHX1-5;Q9UHX1-2;Q9UHX1;E9PMU7;E9PN18;H0YCP8	2;2;2;2;2;2;2;2;2;2;2;2;2;2;1;1;1	2;2;2;2;2;2;2;2;2;2;2;2;2;2;1;1;1	2;2;2;2;2;2;2;2;2;2;2;2;2;2;1;1;1	Poly(U)-binding-splicing factor PUF60	PUF60	tr|A0A0J9YVR6|A0A0J9YVR6_HUMAN Isoform of Q9UHX1, Poly(U)-binding-splicing factor PUF60 (Fragment) OS=Homo sapiens GN=PUF60 PE=1 SV=2;tr|E9PQ56|E9PQ56_HUMAN Isoform of Q9UHX1, Poly(U)-binding-splicing factor PUF60 (Fragment) OS=Homo sapiens GN=PUF60 PE=1 S	17	2	2	2	0	0	0	2	2	2	0	0	0	2	2	2	0	0	0	2	2	2	16.8	16.8	16.8	33.756	315	315;323;329;336;505;522;534;551;499;513;516;530;542;559;247;263;273	2.18	3	3	5	0	15.214				By MS/MS	By matching	By MS/MS	0	0
A0A0J9YVW2;H7C1D4;E9PGT1;Q15631-2;Q15631	A0A0J9YVW2;H7C1D4;E9PGT1;Q15631-2;Q15631	1;1;1;1;1	1;1;1;1;1	1;1;1;1;1	Translin	TSN	tr|A0A0J9YVW2|A0A0J9YVW2_HUMAN Isoform of Q15631, Translin OS=Homo sapiens GN=TSN PE=1 SV=1;tr|H7C1D4|H7C1D4_HUMAN Isoform of Q15631, Translin (Fragment) OS=Homo sapiens GN=TSN PE=1 SV=1;tr|E9PGT1|E9PGT1_HUMAN Isoform of Q15631, Translin OS=Homo sapiens GN	5	1	1	1	0	0	1	0	0	1	0	0	1	0	0	1	0	0	1	0	0	1	10.9	10.9	10.9	10.691	92	92;185;223;148;228	2	1	1	1	0.0038314	6.7545			By matching			By MS/MS	0	0
A0A0M3HER1;A0A0J9YXC7;P48059;P48059-4;P48059-2;P48059-5;P48059-3	A0A0M3HER1;A0A0J9YXC7;P48059;P48059-4;P48059-2;P48059-5;P48059-3	1;1;1;1;1;1;1	1;1;1;1;1;1;1	1;1;1;1;1;1;1	LIM and senescent cell antigen-like-containing domain protein 1	LIMS1	tr|A0A0M3HER1|A0A0M3HER1_HUMAN Isoform of P48059, LIM and senescent cell antigen-like-containing domain protein 1 (Fragment) OS=Homo sapiens GN=LIMS1 PE=1 SV=1;tr|A0A0J9YXC7|A0A0J9YXC7_HUMAN Isoform of P0CW19, LIM and senescent cell antigen-like-containing	7	1	1	1	0	1	0	1	1	0	0	1	0	1	1	0	0	1	0	1	1	0	5.7	5.7	5.7	24.307	209	209;398;325;329;337;362;387	2	2	1	2	0.0033501	7.0317		By matching		By MS/MS	By matching		0	5.7
A0A0R4J2E8;A8MXP9;P43243;D6R991;B3KM87;D6REM6;P43243-2;D6RAM9;D6RAY2;D6RBI2;D6RE02;D6RIA2;Q68E03;H0Y8T4	A0A0R4J2E8;A8MXP9;P43243;D6R991;B3KM87;D6REM6;P43243-2	3;3;3;2;2;2;2;1;1;1;1;1;1;1	3;3;3;2;2;2;2;1;1;1;1;1;1;1	3;3;3;2;2;2;2;1;1;1;1;1;1;1	Matrin-3	MATR3	tr|A0A0R4J2E8|A0A0R4J2E8_HUMAN Isoform of P43243, Matrin-3 OS=Homo sapiens GN=MATR3 PE=1 SV=1;tr|A8MXP9|A8MXP9_HUMAN Isoform of P43243, Matrin-3 OS=Homo sapiens GN=MATR3 PE=1 SV=1;sp|P43243|MATR3_HUMAN Matrin-3 OS=Homo sapiens GN=MATR3 PE=1 SV=2;tr|D6R991|	14	3	3	3	0	2	2	3	3	2	0	2	2	3	3	2	0	2	2	3	3	2	4.8	4.8	4.8	94.622	847	847;895;847;433;509;794;559;81;86;109;125;172;283;334	1.91	8	8	6	0	23.126		By MS/MS	By matching	By MS/MS	By MS/MS	By MS/MS	0	2.7
D6RD48;D6RAZ7;D6RIU2;D6RDP6;D6RHU6;D6RDY1;D6RA76;D6RC11;D6R9S8;D6RCE6;D6RFX6;D6RDI6;D6RCR8;A0A0R4J2F2;Q9NY35-2;Q9NY35;H0Y8T9	D6RD48;D6RAZ7;D6RIU2;D6RDP6;D6RHU6;D6RDY1;D6RA76;D6RC11;D6R9S8;D6RCE6;D6RFX6;D6RDI6;D6RCR8;A0A0R4J2F2;Q9NY35-2;Q9NY35;H0Y8T9	2;2;2;2;2;2;2;2;2;2;2;2;2;2;2;2;1	2;2;2;2;2;2;2;2;2;2;2;2;2;2;2;2;1	2;2;2;2;2;2;2;2;2;2;2;2;2;2;2;2;1	Claudin domain-containing protein 1	CLDND1	tr|D6RD48|D6RD48_HUMAN Isoform of Q9NY35, Claudin domain-containing protein 1 (Fragment) OS=Homo sapiens GN=CLDND1 PE=1 SV=1;tr|D6RAZ7|D6RAZ7_HUMAN Isoform of Q9NY35, Claudin domain-containing protein 1 OS=Homo sapiens GN=CLDND1 PE=1 SV=1;tr|D6RIU2|D6RIU2_	17	2	2	2	1	2	1	1	1	1	1	2	1	1	1	1	1	2	1	1	1	1	29.2	29.2	29.2	10.329	89	89;106;138;145;172;177;180;210;213;223;237;239;245;276;184;253;155	2.2	3	2	5	0	15.053	By matching	By MS/MS	By matching	By matching	By matching	By matching	15.7	29.2
A0A0U1RR22;Q9UNF0-2;Q9UNF0;B0QYG7;B0QYG8	A0A0U1RR22;Q9UNF0-2;Q9UNF0;B0QYG7;B0QYG8	2;2;2;1;1	2;2;2;1;1	2;2;2;1;1	Protein kinase C and casein kinase substrate in neurons protein 2	PACSIN2	tr|A0A0U1RR22|A0A0U1RR22_HUMAN Isoform of Q9UNF0, Protein kinase C and casein kinase substrate in neurons protein 2 (Fragment) OS=Homo sapiens GN=PACSIN2 PE=1 SV=1;sp|Q9UNF0-2|PACN2_HUMAN Isoform of Q9UNF0, Isoform 2 of Protein kinase C and casein kinase s	5	2	2	2	2	2	1	0	1	1	2	2	1	0	1	1	2	2	1	0	1	1	4.7	4.7	4.7	51.828	451	451;445;486;152;155	1.92	4	5	3	0.00065445	11.987	By MS/MS	By MS/MS	By matching		By matching	By MS/MS	4.7	4.7
A0A0U1RR32;A0A0U1RRH7;Q99878;Q96KK5;Q9BTM1;Q93077;Q7L7L0;P20671;P0C0S8;P04908;H0YFX9;Q16777;Q6FI13;Q9BTM1-2;Q71UI9-5	A0A0U1RR32;A0A0U1RRH7;Q99878;Q96KK5;Q9BTM1;Q93077;Q7L7L0;P20671;P0C0S8;P04908;H0YFX9;Q16777;Q6FI13;Q9BTM1-2	4;4;4;4;4;4;4;4;4;4;3;3;3;3;1	4;4;4;4;4;4;4;4;4;4;3;3;3;3;1	1;1;1;1;1;1;1;1;1;1;1;1;1;0;0	Histone H2A type 1-J;Histone H2A type 1-H;Histone H2A.J;Histone H2A type 1-C;Histone H2A type 3;Histone H2A type 1-D;Histone H2A type 1;Histone H2A type 1-B/E;Histone H2A;Histone H2A type 2-C;Histone H2A type 2-A	HIST1H2AJ;HIST1H2AH;H2AFJ;HIST1H2AC;HIST3H2A;HIST1H2AD;HIST1H2AG;HIST1H2AB;HIST2H2AC;HIST2H2AA3	tr|A0A0U1RR32|A0A0U1RR32_HUMAN Isoform of A0A0U1RRH7, Histone H2A OS=Homo sapiens GN=hCG_2039566 PE=3 SV=1;tr|A0A0U1RRH7|A0A0U1RRH7_HUMAN Histone H2A OS=Homo sapiens PE=3 SV=1;sp|Q99878|H2A1J_HUMAN Histone H2A type 1-J OS=Homo sapiens GN=HIST1H2AJ PE=1 SV=	15	4	4	1	3	3	3	3	3	3	3	3	3	3	3	3	0	1	1	1	1	1	37.9	37.9	11.2	18.481	169	169;170;128;128;129;130;130;130;130;130;92;129;130;151;66	1.95	23	18	20	0	173.86	By MS/MS	By MS/MS	By MS/MS	By MS/MS	By MS/MS	By MS/MS	26.6	20.7
J3QT38;A0A0U1RRB6;Q9Y2D4-2;Q9Y2D4	J3QT38;A0A0U1RRB6;Q9Y2D4-2;Q9Y2D4	1;1;1;1	1;1;1;1	1;1;1;1	Exocyst complex component 6B	EXOC6B	tr|J3QT38|J3QT38_HUMAN Isoform of Q9Y2D4, Exocyst complex component 6B OS=Homo sapiens GN=EXOC6B PE=1 SV=1;tr|A0A0U1RRB6|A0A0U1RRB6_HUMAN Isoform of Q9Y2D4, Exocyst complex component 6B OS=Homo sapiens GN=EXOC6B PE=1 SV=1;sp|Q9Y2D4-2|EXC6B_HUMAN Isoform of	4	1	1	1	0	0	0	1	1	1	0	0	0	1	1	1	0	0	0	1	1	1	2.1	2.1	2.1	79.368	681	681;815;672;811	2.17	2	1	3	0.009151	6.273				By MS/MS	By matching	By MS/MS	0	0
K7EK45;A6NLN1;A0A0U1RRM4;P26599;P26599-2;P26599-3;A0A087WU68;K7EKJ7	K7EK45;A6NLN1;A0A0U1RRM4;P26599;P26599-2;P26599-3;A0A087WU68;K7EKJ7	2;2;2;2;2;2;1;1	2;2;2;2;2;2;1;1	2;2;2;2;2;2;1;1	Polypyrimidine tract-binding protein 1	PTBP1	tr|K7EK45|K7EK45_HUMAN Isoform of P26599, Polypyrimidine tract-binding protein 1 (Fragment) OS=Homo sapiens GN=PTBP1 PE=1 SV=1;tr|A6NLN1|A6NLN1_HUMAN Isoform of P26599, Polypyrimidine tract binding protein 1, isoform CRA_b OS=Homo sapiens GN=PTBP1 PE=1 SV=	8	2	2	2	2	2	2	2	2	2	2	2	2	2	2	2	2	2	2	2	2	2	16.8	16.8	16.8	27.114	256	256;527;588;531;550;557;227;238	1.73	11	6	5	0	19.014	By matching	By matching	By matching	By MS/MS	By MS/MS	By MS/MS	16.8	16.8
Q5QPP1;A0A0U1RVH7;Q5QPP3;Q5QPP4;Q14376-2;Q14376	Q5QPP1;A0A0U1RVH7;Q5QPP3;Q5QPP4;Q14376-2;Q14376	2;2;2;2;2;2	2;2;2;2;2;2	2;2;2;2;2;2	UDP-glucose 4-epimerase	GALE	tr|Q5QPP1|Q5QPP1_HUMAN Isoform of Q14376, UDP-glucose 4-epimerase (Fragment) OS=Homo sapiens GN=GALE PE=1 SV=1;tr|A0A0U1RVH7|A0A0U1RVH7_HUMAN Isoform of Q14376, UDP-glucose 4-epimerase (Fragment) OS=Homo sapiens GN=GALE PE=1 SV=1;tr|Q5QPP3|Q5QPP3_HUMAN Iso	6	2	2	2	0	0	0	1	0	2	0	0	0	1	0	2	0	0	0	1	0	2	14.4	14.4	14.4	21.432	194	194;195;227;239;274;348	2.5		2	2	0	13.153				By MS/MS		By MS/MS	0	0
A0A0X1KG71;Q8WX92	A0A0X1KG71;Q8WX92	3;3	3;3	3;3	Negative elongation factor B	NELFB	tr|A0A0X1KG71|A0A0X1KG71_HUMAN Isoform of Q8WX92, Negative elongation factor B OS=Homo sapiens GN=NELFB PE=4 SV=1;sp|Q8WX92|NELFB_HUMAN Negative elongation factor B OS=Homo sapiens GN=NELFB PE=1 SV=1	2	3	3	3	0	2	3	3	2	3	0	2	3	3	2	3	0	2	3	3	2	3	6.1	6.1	6.1	70.038	628	628;580	2.1	7	5	9	0	19.032		By matching	By matching	By MS/MS	By matching	By MS/MS	0	3.7
F8WC54;A0AVL1;Q13443-2;Q13443	F8WC54;A0AVL1;Q13443-2;Q13443	2;2;2;2	2;2;2;2	2;2;2;2	Disintegrin and metalloproteinase domain-containing protein 9	ADAM9	tr|F8WC54|F8WC54_HUMAN Isoform of Q13443, Disintegrin and metalloproteinase domain-containing protein 9 OS=Homo sapiens GN=ADAM9 PE=1 SV=1;tr|A0AVL1|A0AVL1_HUMAN Isoform of Q13443, ADAM9 protein OS=Homo sapiens GN=ADAM9 PE=1 SV=1;sp|Q13443-2|ADAM9_HUMAN Is	4	2	2	2	2	1	1	1	1	0	2	1	1	1	1	0	2	1	1	1	1	0	4.1	4.1	4.1	69.323	628	628;712;655;819	1.88	4	1	3	0.0019096	11.57	By MS/MS	By matching	By matching	By MS/MS	By matching		4.1	2.2
A0AVT1-2;A0AVT1;H0Y8S8	A0AVT1-2;A0AVT1;H0Y8S8	7;7;5	7;7;5	7;7;5	Ubiquitin-like modifier-activating enzyme 6	UBA6	sp|A0AVT1-2|UBA6_HUMAN Isoform of A0AVT1, Isoform 2 of Ubiquitin-like modifier-activating enzyme 6 OS=Homo sapiens GN=UBA6;sp|A0AVT1|UBA6_HUMAN Ubiquitin-like modifier-activating enzyme 6 OS=Homo sapiens GN=UBA6 PE=1 SV=1;tr|H0Y8S8|H0Y8S8_HUMAN Isoform of	3	7	7	7	3	2	3	2	6	4	3	2	3	2	6	4	3	2	3	2	6	4	15.7	15.7	15.7	65.756	578	578;1052;271	2	9	12	9	0	44.79	By matching	By MS/MS	By MS/MS	By MS/MS	By MS/MS	By MS/MS	6.7	4
A2A274;Q99798	A2A274;Q99798	7;7	7;7	7;7	Aconitate hydratase, mitochondrial	ACO2	tr|A2A274|A2A274_HUMAN Isoform of Q99798, Aconitate hydratase, mitochondrial OS=Homo sapiens GN=ACO2 PE=1 SV=1;sp|Q99798|ACON_HUMAN Aconitate hydratase, mitochondrial OS=Homo sapiens GN=ACO2 PE=1 SV=2	2	7	7	7	2	2	4	4	6	7	2	2	4	4	6	7	2	2	4	4	6	7	12.7	12.7	12.7	87.819	805	805;780	1.86	18	13	12	0	57.624	By matching	By matching	By MS/MS	By matching	By MS/MS	By MS/MS	2.4	3.2
A2A2V1;P04156-2;P04156;X6RKS3	A2A2V1;P04156-2;P04156;X6RKS3	3;3;3;2	3;3;3;2	3;3;3;2	Major prion protein	PRNP	tr|A2A2V1|A2A2V1_HUMAN Isoform of P04156, Major prion protein (Fragment) OS=Homo sapiens GN=PRNP PE=1 SV=1;sp|P04156-2|PRIO_HUMAN Isoform of P04156, Isoform 2 of Major prion protein OS=Homo sapiens GN=PRNP;sp|P04156|PRIO_HUMAN Major prion protein OS=Homo s	4	3	3	3	1	3	1	3	3	3	1	3	1	3	3	3	1	3	1	3	3	3	20.1	20.1	20.1	27.278	249	249;246;253;217	1.88	9	11	6	0	41.318	By matching	By MS/MS	By matching	By MS/MS	By MS/MS	By MS/MS	4.8	20.1
F5H4Q5;A5D8V6	F5H4Q5;A5D8V6	3;3	3;3	3;3	Vacuolar protein sorting-associated protein 37C	VPS37C	tr|F5H4Q5|F5H4Q5_HUMAN Isoform of A5D8V6, Vacuolar protein sorting-associated protein 37C (Fragment) OS=Homo sapiens GN=VPS37C PE=1 SV=1;sp|A5D8V6|VP37C_HUMAN Vacuolar protein sorting-associated protein 37C OS=Homo sapiens GN=VPS37C PE=1 SV=2	2	3	3	3	3	3	3	3	3	2	3	3	3	3	3	2	3	3	3	3	3	2	28.4	28.4	28.4	17.143	148	148;355	1.75	11	3	6	0	29.927	By matching	By MS/MS	By MS/MS	By matching	By MS/MS	By MS/MS	28.4	28.4
A5YKK6-2;A5YKK6;A5YKK6-3;B5MDN3;A5YKK6-4;H3BMZ2	A5YKK6-2;A5YKK6;A5YKK6-3	5;5;4;2;2;1	5;5;4;2;2;1	5;5;4;2;2;1	CCR4-NOT transcription complex subunit 1	CNOT1	sp|A5YKK6-2|CNOT1_HUMAN Isoform of A5YKK6, Isoform 2 of CCR4-NOT transcription complex subunit 1 OS=Homo sapiens GN=CNOT1;sp|A5YKK6|CNOT1_HUMAN CCR4-NOT transcription complex subunit 1 OS=Homo sapiens GN=CNOT1 PE=1 SV=2;sp|A5YKK6-3|CNOT1_HUMAN Isoform of A	6	5	5	5	3	3	4	5	5	5	3	3	4	5	5	5	3	3	4	5	5	5	2.2	2.2	2.2	266.38	2371	2371;2376;2150;316;1551;439	2.08	12	9	15	0	62.24	By matching	By matching	By MS/MS	By MS/MS	By matching	By MS/MS	1.3	1.3
A6NEM2;P51610-2;P51610;P51610-4;P51610-3	A6NEM2;P51610-2;P51610;P51610-4;P51610-3	2;2;2;2;1	2;2;2;2;1	2;2;2;2;1	Host cell factor 1;HCF N-terminal chain 1;HCF N-terminal chain 2;HCF N-terminal chain 3;HCF N-terminal chain 4;HCF N-terminal chain 5;HCF N-terminal chain 6;HCF C-terminal chain 1;HCF C-terminal chain 2;HCF C-terminal chain 3;HCF C-terminal chain 4;HCF C-terminal chain 5;HCF C-terminal chain 6	HCFC1	tr|A6NEM2|A6NEM2_HUMAN Isoform of P51610, Host cell factor 1 OS=Homo sapiens GN=HCFC1 PE=1 SV=2;sp|P51610-2|HCFC1_HUMAN Isoform of P51610, Isoform 2 of Host cell factor 1 OS=Homo sapiens GN=HCFC1;sp|P51610|HCFC1_HUMAN Host cell factor 1 OS=Homo sapiens GN=	5	2	2	2	0	0	0	1	1	2	0	0	0	1	1	2	0	0	0	1	1	2	1.6	1.6	1.6	213.47	2080	2080;1966;2035;2079;428	1.83	3	1	2	0	13.418				By matching	By matching	By MS/MS	0	0
A6NEP9;Q8NG11-2;Q8NG11;H7BXY6;Q8NG11-3	A6NEP9;Q8NG11-2;Q8NG11;H7BXY6;Q8NG11-3	2;2;2;1;1	2;2;2;1;1	2;2;2;1;1	Tetraspanin;Tetraspanin-14	TSPAN14	tr|A6NEP9|A6NEP9_HUMAN Isoform of Q8NG11, Tetraspanin (Fragment) OS=Homo sapiens GN=TSPAN14 PE=1 SV=2;sp|Q8NG11-2|TSN14_HUMAN Isoform of Q8NG11, Isoform 2 of Tetraspanin-14 OS=Homo sapiens GN=TSPAN14;sp|Q8NG11|TSN14_HUMAN Tetraspanin-14 OS=Homo sapiens GN=	5	2	2	2	0	2	1	1	1	1	0	2	1	1	1	1	0	2	1	1	1	1	12.6	12.6	12.6	25.196	223	223;253;270;213;147	1.82	5	3	3	0	28.22		By MS/MS	By matching	By MS/MS	By MS/MS	By MS/MS	0	12.6
C9J762;A6NF29;P45983-5;P45983-3;P45983-2;P45983-4;P45983	C9J762;A6NF29;P45983-5;P45983-3;P45983-2;P45983-4;P45983	1;1;1;1;1;1;1	1;1;1;1;1;1;1	1;1;1;1;1;1;1	Mitogen-activated protein kinase 8	MAPK8	tr|C9J762|C9J762_HUMAN Isoform of P45983, Mitogen-activated protein kinase 8 (Fragment) OS=Homo sapiens GN=MAPK8 PE=1 SV=1;tr|A6NF29|A6NF29_HUMAN Isoform of P45983, Mitogen-activated protein kinase 8 OS=Homo sapiens GN=MAPK8 PE=1 SV=1;sp|P45983-5|MK08_HUMA	7	1	1	1	0	0	0	1	1	1	0	0	0	1	1	1	0	0	0	1	1	1	9.2	9.2	9.2	16.447	142	142;218;308;384;384;427;427	2.2	1	2	2	0.0033315	6.9701				By matching	By matching	By MS/MS	0	0
E7ET76;B5MCK8;P36268-2;A6NGU5;P36268;P19440;P36268-3;E7ETR7;P19440-2	E7ET76;B5MCK8;P36268-2;A6NGU5;P36268;P19440;P36268-3;E7ETR7;P19440-2	2;2;2;2;2;2;2;1;1	2;2;2;2;2;2;2;1;1	2;2;2;2;2;2;2;1;1	Inactive gamma-glutamyltranspeptidase 2;Putative gamma-glutamyltranspeptidase 3;Putative gamma-glutamyltranspeptidase 3 heavy chain;Putative gamma-glutamyltranspeptidase 3 light chain;Gamma-glutamyltranspeptidase 1;Gamma-glutamyltranspeptidase 1 heavy chain;Gamma-glutamyltranspeptidase 1 light chain	GGT1;GGT2;GGT3P	tr|E7ET76|E7ET76_HUMAN Isoform of P19440, Gamma-glutamyltranspeptidase 1 (Fragment) OS=Homo sapiens GN=GGT1 PE=1 SV=1;tr|B5MCK8|B5MCK8_HUMAN Isoform of P36268, Inactive gamma-glutamyltranspeptidase 2 OS=Homo sapiens GN=GGT2 PE=4 SV=2;sp|P36268-2|GGT2_HUMAN	9	2	2	2	1	1	2	0	1	0	1	1	2	0	1	0	1	1	2	0	1	0	4.1	4.1	4.1	50.06	463	463;559;559;568;569;569;574;174;366	1.67	2	4		0.0012788	11.643	By matching	By MS/MS	By MS/MS		By matching		2.2	2.2
E9PS11;A6NGW1;O95070	E9PS11;A6NGW1;O95070	1;1;1	1;1;1	1;1;1	Protein YIF1A	YIF1A	tr|E9PS11|E9PS11_HUMAN Isoform of O95070, Protein YIF1A OS=Homo sapiens GN=YIF1A PE=1 SV=1;tr|A6NGW1|A6NGW1_HUMAN Isoform of O95070, Protein YIF1A OS=Homo sapiens GN=YIF1A PE=1 SV=1;sp|O95070|YIF1A_HUMAN Protein YIF1A OS=Homo sapiens GN=YIF1A PE=1 SV=2	3	1	1	1	0	1	1	1	0	0	0	1	1	1	0	0	0	1	1	1	0	0	19	19	19	8.7513	79	79;241;293	1.8	2	2	1	0.003823	6.7197		By MS/MS	By matching	By MS/MS			0	19
A6NHL2-2;A6NHL2	A6NHL2-2;A6NHL2	4;4	1;1	1;1	Tubulin alpha chain-like 3	TUBAL3	sp|A6NHL2-2|TBAL3_HUMAN Isoform of A6NHL2, Isoform 2 of Tubulin alpha chain-like 3 OS=Homo sapiens GN=TUBAL3;sp|A6NHL2|TBAL3_HUMAN Tubulin alpha chain-like 3 OS=Homo sapiens GN=TUBAL3 PE=1 SV=2	2	4	1	1	2	3	2	2	4	4	0	0	1	0	1	1	0	0	1	0	1	1	9.1	4.2	4.2	45.517	406	406;446	2.2	1	2	2	0.0028425	7.2868	By matching	By matching	By MS/MS	By matching	By MS/MS	By MS/MS	4.9	4.9
J3KTL8;A6NHR9-2;A6NHR9;A6NHR9-3	J3KTL8;A6NHR9-2;A6NHR9;A6NHR9-3	3;3;3;2	3;3;3;2	3;3;3;2	Structural maintenance of chromosomes flexible hinge domain-containing protein 1	SMCHD1	tr|J3KTL8|J3KTL8_HUMAN Isoform of A6NHR9, Structural maintenance of chromosomes flexible hinge domain-containing protein 1 (Fragment) OS=Homo sapiens GN=SMCHD1 PE=1 SV=1;sp|A6NHR9-2|SMHD1_HUMAN Isoform of A6NHR9, Isoform 2 of Structural maintenance of chro	4	3	3	3	0	0	0	3	2	3	0	0	0	3	2	3	0	0	0	3	2	3	2.4	2.4	2.4	155.65	1388	1388;1917;2005;762	1.82	7	6	4	0	20.457				By MS/MS	By MS/MS	By MS/MS	0	0
A6NJA2;P54578-2;P54578-3;P54578;J3QQT6;J3KS55	A6NJA2;P54578-2;P54578-3;P54578	6;6;6;6;1;1	6;6;6;6;1;1	6;6;6;6;1;1	Ubiquitin carboxyl-terminal hydrolase;Ubiquitin carboxyl-terminal hydrolase 14	USP14	tr|A6NJA2|A6NJA2_HUMAN Isoform of P54578, Ubiquitin carboxyl-terminal hydrolase 14 OS=Homo sapiens GN=USP14 PE=1 SV=2;sp|P54578-2|UBP14_HUMAN Isoform of P54578, Isoform 2 of Ubiquitin carboxyl-terminal hydrolase 14 OS=Homo sapiens GN=USP14;sp|P54578-3|UBP1	6	6	6	6	3	3	2	6	6	6	3	3	2	6	6	6	3	3	2	6	6	6	15	15	15	51.086	448	448;459;483;494;20;28	1.83	22	12	14	0	64.479	By MS/MS	By MS/MS	By MS/MS	By MS/MS	By MS/MS	By MS/MS	8.9	8.9
A6NKE1;O43617-2;O43617;A0A087WWM0	A6NKE1;O43617-2;O43617;A0A087WWM0	2;2;2;1	2;2;2;1	2;2;2;1	Trafficking protein particle complex subunit 3	TRAPPC3	tr|A6NKE1|A6NKE1_HUMAN Isoform of O43617, Trafficking protein particle complex subunit 3 OS=Homo sapiens GN=TRAPPC3 PE=1 SV=1;sp|O43617-2|TPPC3_HUMAN Isoform of O43617, Isoform 2 of Trafficking protein particle complex subunit 3 OS=Homo sapiens GN=TRAPPC3;	4	2	2	2	0	1	0	1	0	0	0	1	0	1	0	0	0	1	0	1	0	0	13.6	13.6	13.6	13.343	118	118;134;180;188	2		2		0.0019023	11.513		By MS/MS		By MS/MS			0	6.8
A6NL76;F8WB63;B8ZZJ2;C9JFL5;F6UVQ4;F6QUT6;F8WCH0	A6NL76;F8WB63;B8ZZJ2;C9JFL5;F6UVQ4;F6QUT6	12;8;8;8;8;8;3	1;0;0;0;0;0;0	1;0;0;0;0;0;0		ACTA1;ACTG2;ACTA2	tr|A6NL76|A6NL76_HUMAN Isoform of P68133, Actin, alpha skeletal muscle OS=Homo sapiens GN=ACTA1 PE=1 SV=3;tr|F8WB63|F8WB63_HUMAN Isoform of P63267, Actin, gamma-enteric smooth muscle OS=Homo sapiens GN=ACTG2 PE=1 SV=1;tr|B8ZZJ2|B8ZZJ2_HUMAN Isoform of P632	7	12	1	1	10	10	10	10	10	12	0	0	0	0	0	1	0	0	0	0	0	1	40.9	5.5	5.5	28.165	254	254;105;119;145;151;151;52	1	1			1	-2	By matching	By matching	By matching	By matching	By matching	By MS/MS	35.4	35.4
A6NLM8;P51571	A6NLM8;P51571	1;1	1;1	1;1	Translocon-associated protein subunit delta	SSR4	tr|A6NLM8|A6NLM8_HUMAN Isoform of P51571, Translocon-associated protein subunit delta OS=Homo sapiens GN=SSR4 PE=1 SV=1;sp|P51571|SSRD_HUMAN Translocon-associated protein subunit delta OS=Homo sapiens GN=SSR4 PE=1 SV=1	2	1	1	1	0	0	0	1	0	1	0	0	0	1	0	1	0	0	0	1	0	1	7.4	7.4	7.4	16.245	148	148;173	2.25	1	1	2	0.0029394	8.8546				By MS/MS		By matching	0	0
E9PJK1;E9PRJ8;H0YDL9;H0YDJ9;E9PIF1;A6NMH8;P60033;E9PM31;H0YEE2	E9PJK1;E9PRJ8;H0YDL9;H0YDJ9;E9PIF1;A6NMH8;P60033	4;4;4;4;4;4;4;1;1	4;4;4;4;4;4;4;1;1	4;4;4;4;4;4;4;1;1	Tetraspanin;CD81 antigen	CD81	tr|E9PJK1|E9PJK1_HUMAN Isoform of P60033, Tetraspanin OS=Homo sapiens GN=CD81 PE=1 SV=1;tr|E9PRJ8|E9PRJ8_HUMAN Isoform of P60033, Tetraspanin (Fragment) OS=Homo sapiens GN=CD81 PE=1 SV=1;tr|H0YDL9|H0YDL9_HUMAN Isoform of P60033, Tetraspanin (Fragment) OS=H	9	4	4	4	4	4	3	3	3	2	4	4	3	3	3	2	4	4	3	3	3	2	39.4	39.4	39.4	17.963	165	165;209;221;225;242;274;236;93;148	1.94	16	19	13	0	217.26	By MS/MS	By MS/MS	By MS/MS	By MS/MS	By MS/MS	By MS/MS	39.4	39.4
A6NNI4;G8JLH6;P21926;F5GXT1;A0A087WZG3;A0A087WU13	A6NNI4;G8JLH6;P21926;F5GXT1;A0A087WZG3;A0A087WU13	4;4;4;2;2;2	4;4;4;2;2;2	4;4;4;2;2;2	Tetraspanin;CD9 antigen	CD9	tr|A6NNI4|A6NNI4_HUMAN Isoform of P21926, Tetraspanin OS=Homo sapiens GN=CD9 PE=1 SV=1;tr|G8JLH6|G8JLH6_HUMAN Isoform of P21926, Tetraspanin (Fragment) OS=Homo sapiens GN=CD9 PE=1 SV=1;sp|P21926|CD9_HUMAN CD9 antigen OS=Homo sapiens GN=CD9 PE=1 SV=4;tr|F5G	6	4	4	4	3	2	3	4	4	4	3	2	3	4	4	4	3	2	3	4	4	4	13.8	13.8	13.8	17.764	159	159;228;228;142;181;182	1.93	17	11	14	0	220.24	By MS/MS	By MS/MS	By MS/MS	By MS/MS	By MS/MS	By MS/MS	13.8	13.2
C9JH92;A6NP24;Q08257-3;Q08257	C9JH92;A6NP24;Q08257-3;Q08257	4;4;4;4	4;4;4;4	4;4;4;4	Quinone oxidoreductase	CRYZ	tr|C9JH92|C9JH92_HUMAN Isoform of Q08257, Quinone oxidoreductase (Fragment) OS=Homo sapiens GN=CRYZ PE=1 SV=1;tr|A6NP24|A6NP24_HUMAN Isoform of Q08257, Quinone oxidoreductase (Fragment) OS=Homo sapiens GN=CRYZ PE=1 SV=1;sp|Q08257-3|QOR_HUMAN Isoform of Q08	4	4	4	4	0	0	1	2	4	3	0	0	1	2	4	3	0	0	1	2	4	3	35.9	35.9	35.9	21.932	206	206;243;295;329	1.94	7	5	6	0	26.854			By matching	By MS/MS	By MS/MS	By MS/MS	0	0
Q5JUP1;A6PVM9	Q5JUP1;A6PVM9	1;1	1;1	1;1		AIF1L	tr|Q5JUP1|Q5JUP1_HUMAN Isoform of Q9BQI0, Allograft inflammatory factor 1-like OS=Homo sapiens GN=AIF1L PE=1 SV=1;tr|A6PVM9|A6PVM9_HUMAN Isoform of Q9BQI0, Allograft inflammatory factor 1-like OS=Homo sapiens GN=AIF1L PE=1 SV=1	2	1	1	1	0	1	0	0	0	0	0	1	0	0	0	0	0	1	0	0	0	0	39.1	39.1	39.1	5.2501	46	46;94	2		1		0.0033296	6.9601		By MS/MS					0	39.1
A6QRJ0;P49184;Q5HY40	A6QRJ0;P49184;Q5HY40	2;2;1	2;2;1	2;2;1	Deoxyribonuclease-1-like 1	DNASE1L1	tr|A6QRJ0|A6QRJ0_HUMAN Isoform of P49184, Deoxyribonuclease-1-like 1 (Fragment) OS=Homo sapiens GN=DNASE1L1 PE=1 SV=1;sp|P49184|DNSL1_HUMAN Deoxyribonuclease-1-like 1 OS=Homo sapiens GN=DNASE1L1 PE=1 SV=1;tr|Q5HY40|Q5HY40_HUMAN Isoform of P49184, Deoxyribo	3	2	2	2	0	1	2	1	1	1	0	1	2	1	1	1	0	1	2	1	1	1	16.8	16.8	16.8	23.609	208	208;302;104	2.15	3	5	5	0	24.186		By MS/MS	By MS/MS	By MS/MS	By MS/MS	By MS/MS	0	8.2
A8K0C1;C9JU10;Q86YJ6-5;Q86YJ6-3;Q86YJ6-2;Q86YJ6-4;Q86YJ6	A8K0C1;C9JU10;Q86YJ6-5;Q86YJ6-3;Q86YJ6-2;Q86YJ6-4;Q86YJ6	1;1;1;1;1;1;1	1;1;1;1;1;1;1	1;1;1;1;1;1;1	Threonine synthase-like 2	THNSL2	tr|A8K0C1|A8K0C1_HUMAN Isoform of Q86YJ6, Threonine synthase-like 2 OS=Homo sapiens GN=THNSL2 PE=1 SV=1;tr|C9JU10|C9JU10_HUMAN Isoform of Q86YJ6, Threonine synthase-like 2 OS=Homo sapiens GN=THNSL2 PE=1 SV=1;sp|Q86YJ6-5|THNS2_HUMAN Isoform of Q86YJ6, Isofo	7	1	1	1	1	1	1	1	1	1	1	1	1	1	1	1	1	1	1	1	1	1	4.9	4.9	4.9	25.037	226	226;258;247;384;405;423;484	1.7	4	5	1	0.0028769	7.665	By MS/MS	By MS/MS	By matching	By MS/MS	By MS/MS	By MS/MS	4.9	4.9
J3QLE5;A8MT02;P14678-2;P63162;P14678;P63162-2;P14678-3	J3QLE5;A8MT02;P14678-2;P63162;P14678;P63162-2;P14678-3	3;3;3;3;3;3;3	3;3;3;3;3;3;3	3;3;3;3;3;3;3	Small nuclear ribonucleoprotein-associated proteins B and B;Small nuclear ribonucleoprotein-associated protein N	SNRPN;SNRPB	tr|J3QLE5|J3QLE5_HUMAN Isoform of P63162, Small nuclear ribonucleoprotein-associated protein N (Fragment) OS=Homo sapiens GN=SNRPN PE=1 SV=1;tr|A8MT02|A8MT02_HUMAN Isoform of P14678, Small nuclear ribonucleoprotein-associated proteins B and B OS=Homo sapi	7	3	3	3	1	3	3	3	3	3	1	3	3	3	3	3	1	3	3	3	3	3	14.2	14.2	14.2	17.546	169	169;288;231;240;240;244;289	1.97	12	8	11	0	46.801	By matching	By MS/MS	By MS/MS	By MS/MS	By MS/MS	By MS/MS	4.7	14.2
A8MT40;Q8NCN5;H3BQG3	A8MT40;Q8NCN5	3;3;1	3;3;1	3;3;1	Pyruvate dehydrogenase phosphatase regulatory subunit, mitochondrial	PDPR	tr|A8MT40|A8MT40_HUMAN Isoform of Q8NCN5, Pyruvate dehydrogenase phosphatase regulatory subunit, mitochondrial OS=Homo sapiens GN=PDPR PE=1 SV=2;sp|Q8NCN5|PDPR_HUMAN Pyruvate dehydrogenase phosphatase regulatory subunit, mitochondrial OS=Homo sapiens GN=PD	3	3	3	3	0	0	0	1	2	3	0	0	0	1	2	3	0	0	0	1	2	3	5.1	5.1	5.1	88.569	779	779;879;491	2	4	4	4	0	54.029				By matching	By MS/MS	By MS/MS	0	0
A8MY26;A8MTY9;O14972-2;O14972	A8MY26;A8MTY9;O14972-2;O14972	1;1;1;1	1;1;1;1	1;1;1;1	Down syndrome critical region protein 3	DSCR3	tr|A8MY26|A8MY26_HUMAN Isoform of O14972, Down syndrome critical region protein 3 OS=Homo sapiens GN=DSCR3 PE=1 SV=1;tr|A8MTY9|A8MTY9_HUMAN Isoform of O14972, Down syndrome critical region protein 3 OS=Homo sapiens GN=DSCR3 PE=1 SV=1;sp|O14972-2|DSCR3_HUMA	4	1	1	1	0	0	0	0	1	1	0	0	0	0	1	1	0	0	0	0	1	1	11	11	11	19.15	172	172;249;270;297	2	1	2	1	0.003023	10.456					By matching	By MS/MS	0	0
A8MUA9;A8MU27;P61956-2;Q6EEV6;P61956;P55854;P55854-2	A8MUA9;A8MU27;P61956-2;Q6EEV6;P61956;P55854;P55854-2	1;1;1;1;1;1;1	1;1;1;1;1;1;1	1;1;1;1;1;1;1	Small ubiquitin-related modifier 2;Small ubiquitin-related modifier 4;Small ubiquitin-related modifier 3	SUMO3;SUMO2;SUMO4	tr|A8MUA9|A8MUA9_HUMAN Isoform of P55854, SMT3 suppressor of mif two 3 homolog 3 (Yeast), isoform CRA_d OS=Homo sapiens GN=SUMO3 PE=1 SV=1;tr|A8MU27|A8MU27_HUMAN Isoform of P55854, Small ubiquitin-related modifier 3 OS=Homo sapiens GN=SUMO3 PE=1 SV=1;sp|P6	7	1	1	1	1	1	1	1	1	1	1	1	1	1	1	1	1	1	1	1	1	1	8.9	8.9	8.9	15.317	135	135;147;71;95;95;103;141	2.27	1	6	4	0.0053107	6.5189	By matching	By MS/MS	By MS/MS	By MS/MS	By MS/MS	By MS/MS	8.9	8.9
A8MUD9;P18124;C9JZ88;C9JIJ5	A8MUD9;P18124	8;8;2;2	8;8;2;2	8;8;2;2	60S ribosomal protein L7	RPL7	tr|A8MUD9|A8MUD9_HUMAN Isoform of P18124, 60S ribosomal protein L7 OS=Homo sapiens GN=RPL7 PE=1 SV=1;sp|P18124|RL7_HUMAN 60S ribosomal protein L7 OS=Homo sapiens GN=RPL7 PE=1 SV=1	4	8	8	8	3	1	3	7	5	8	3	1	3	7	5	8	3	1	3	7	5	8	46.2	46.2	46.2	24.433	208	208;248;88;99	1.9	18	17	13	0	83.337	By matching	By MS/MS	By MS/MS	By MS/MS	By MS/MS	By MS/MS	19.2	5.3
K7EMA7;H7BY10;K7EJV9;K7ERT8;A8MUS3;P62750	K7EMA7;H7BY10;K7EJV9;K7ERT8;A8MUS3;P62750	1;1;1;1;1;1	1;1;1;1;1;1	1;1;1;1;1;1	60S ribosomal protein L23a	RPL23A	tr|K7EMA7|K7EMA7_HUMAN Isoform of P62750, 60S ribosomal protein L23a OS=Homo sapiens GN=RPL23A PE=1 SV=1;tr|H7BY10|H7BY10_HUMAN Isoform of P62750, 60S ribosomal protein L23a (Fragment) OS=Homo sapiens GN=RPL23A PE=1 SV=1;tr|K7EJV9|K7EJV9_HUMAN Isoform of P	6	1	1	1	1	1	0	1	1	1	1	1	0	1	1	1	1	1	0	1	1	1	18.6	18.6	18.6	7.9232	70	70;158;170;175;194;156	1.88	4	1	3	0.0048886	6.6591	By matching	By MS/MS		By MS/MS	By MS/MS	By matching	18.6	18.6
E9PSH3;E9PN41;E9PPX8;A8MVV6;J3KQ42;O14817	E9PSH3;E9PN41;E9PPX8;A8MVV6;J3KQ42;O14817	1;1;1;1;1;1	1;1;1;1;1;1	1;1;1;1;1;1	Tetraspanin;Tetraspanin-4	TSPAN4	tr|E9PSH3|E9PSH3_HUMAN Isoform of O14817, Tetraspanin-4 (Fragment) OS=Homo sapiens GN=TSPAN4 PE=1 SV=1;tr|E9PN41|E9PN41_HUMAN Isoform of O14817, Tetraspanin-4 (Fragment) OS=Homo sapiens GN=TSPAN4 PE=1 SV=1;tr|E9PPX8|E9PPX8_HUMAN Isoform of O14817, Tetraspa	6	1	1	1	1	1	1	0	0	0	1	1	1	0	0	0	1	1	1	0	0	0	25	25	25	11.326	100	100;132;159;174;257;238	1.6	3	1	1	0.0033765	7.1614	By matching	By MS/MS	By matching				25	25
F8W808;A8MWP7;P41227-2;P41227;H0Y8T0;C9JN83;C9JW55;Q9BSU3	F8W808;A8MWP7;P41227-2;P41227;H0Y8T0;C9JN83;C9JW55;Q9BSU3	2;2;2;2;1;1;1;1	2;2;2;2;1;1;1;1	2;2;2;2;1;1;1;1	N-alpha-acetyltransferase 10;N-alpha-acetyltransferase 11	NAA10;NAA11	tr|F8W808|F8W808_HUMAN Isoform of P41227, N-alpha-acetyltransferase 10 OS=Homo sapiens GN=NAA10 PE=1 SV=1;tr|A8MWP7|A8MWP7_HUMAN Isoform of P41227, N-alpha-acetyltransferase 10 OS=Homo sapiens GN=NAA10 PE=1 SV=1;sp|P41227-2|NAA10_HUMAN Isoform of P41227, I	8	2	2	2	1	1	1	1	2	1	1	1	1	1	2	1	1	1	1	1	2	1	18.9	18.9	18.9	19.388	169	169;184;220;235;111;142;146;229	1.83	6	2	4	0	12.431	By matching	By matching	By matching	By MS/MS	By MS/MS	By MS/MS	11.2	11.2
C9JY26;A8MYQ9;Q9BZG1-4;Q9BZG1;C9JBG0;Q96PJ7;E7ES60;Q9BZG1-2;J3QLC6	C9JY26;A8MYQ9;Q9BZG1-4;Q9BZG1;C9JBG0;Q96PJ7;E7ES60;Q9BZG1-2	4;4;4;4;3;2;2;2;1	4;4;4;4;3;2;2;2;1	4;4;4;4;3;2;2;2;1	Ras-related protein Rab-34	RAB34	tr|C9JY26|C9JY26_HUMAN Isoform of Q9BZG1, Ras-related protein Rab-34, isoform NARR (Fragment) OS=Homo sapiens GN=RAB34 PE=1 SV=8;tr|A8MYQ9|A8MYQ9_HUMAN Isoform of Q9BZG1, Ras-related protein Rab-34, isoform NARR OS=Homo sapiens GN=RAB34 PE=1 SV=2;sp|Q9BZG1	9	4	4	4	1	3	1	1	2	4	1	3	1	1	2	4	1	3	1	1	2	4	22	22	22	28.915	259	259;260;237;259;211;211;268;251;156	2.11	6	4	8	0	69.56	By matching	By MS/MS	By matching	By MS/MS	By MS/MS	By MS/MS	5.4	17
J3QRI9;J3QKW7;A8MZF9;P55039;J3QR71;J3QL90;J3KRL5;J3QKV7	J3QRI9;J3QKW7;A8MZF9;P55039;J3QR71	3;3;3;3;2;1;1;1	3;3;3;3;2;1;1;1	3;3;3;3;2;1;1;1	Developmentally-regulated GTP-binding protein 2	DRG2	tr|J3QRI9|J3QRI9_HUMAN Isoform of P55039, Developmentally-regulated GTP-binding protein 2 OS=Homo sapiens GN=DRG2 PE=1 SV=1;tr|J3QKW7|J3QKW7_HUMAN Isoform of P55039, Developmentally-regulated GTP-binding protein 2 OS=Homo sapiens GN=DRG2 PE=1 SV=1;tr|A8MZF	8	3	3	3	1	2	1	2	2	3	1	2	1	2	2	3	1	2	1	2	2	3	25.6	25.6	25.6	18.069	172	172;244;343;364;158;112;113;161	2.04	7	13	8	0	23.018	By matching	By matching	By matching	By MS/MS	By MS/MS	By MS/MS	6.4	18
Q6UW50;B0QY01;O60784;O60784-2;F8WB30;F8WAW7;F8WE29;F8WBB0;V9GZ68;H7BYN7;V9GYF4;B0QY02;O60784-3;O60784-4	Q6UW50;B0QY01;O60784;O60784-2;F8WB30;F8WAW7;F8WE29;F8WBB0;V9GZ68;H7BYN7;V9GYF4;B0QY02;O60784-3;O60784-4	2;2;2;2;1;1;1;1;1;1;1;1;1;1	2;2;2;2;1;1;1;1;1;1;1;1;1;1	2;2;2;2;1;1;1;1;1;1;1;1;1;1	Target of Myb protein 1	TOM1	tr|Q6UW50|Q6UW50_HUMAN Isoform of O60784, TOM1 OS=Homo sapiens GN=TOM1 PE=1 SV=1;tr|B0QY01|B0QY01_HUMAN Isoform of O60784, Target of Myb protein 1 (Fragment) OS=Homo sapiens GN=TOM1 PE=1 SV=7;sp|O60784|TOM1_HUMAN Target of Myb protein 1 OS=Homo sapiens GN=	14	2	2	2	1	1	0	2	2	2	1	1	0	2	2	2	1	1	0	2	2	2	13.9	13.9	13.9	23.465	209	209;335;492;493;25;69;83;97;125;133;134;151;447;460	1.85	6	3	4	0	13.469	By matching	By matching		By MS/MS	By MS/MS	By MS/MS	6.2	6.2
B0QY89;Q9Y262;Q9Y262-2;B0QY90;C9JHP4;C9K0Q7;H7C3A0	B0QY89;Q9Y262;Q9Y262-2;B0QY90;C9JHP4;C9K0Q7	16;16;15;9;8;8;5	16;16;15;9;8;8;5	16;16;15;9;8;8;5	Eukaryotic translation initiation factor 3 subunit L	EIF3L	tr|B0QY89|B0QY89_HUMAN Isoform of Q9Y262, Eukaryotic translation initiation factor 3 subunit L OS=Homo sapiens GN=EIF3L PE=1 SV=1;sp|Q9Y262|EIF3L_HUMAN Eukaryotic translation initiation factor 3 subunit L OS=Homo sapiens GN=EIF3L PE=1 SV=1;sp|Q9Y262-2|EIF3	7	16	16	16	9	11	14	13	15	15	9	11	14	13	15	15	9	11	14	13	15	15	33.6	33.6	33.6	70.901	607	607;564;516;466;150;183;127	2.03	53	44	57	0	323.31	By MS/MS	By MS/MS	By MS/MS	By MS/MS	By MS/MS	By MS/MS	16.6	21.7
F2Z2V0;B0QZ18;Q99829;A6PVH9;E7ENH5;Q5JX56;Q5JX58;Q5JX59;Q5JX60;Q5JX44;Q5JX55;Q5JX45;Q5JX54;H0Y524;Q5JX61;Q5JX52;Q5JX57;E7EV27	F2Z2V0;B0QZ18;Q99829;A6PVH9;E7ENH5;Q5JX56;Q5JX58;Q5JX59;Q5JX60;Q5JX44	7;7;7;6;5;4;4;4;4;4;3;3;2;2;2;2;1;1	7;7;7;6;5;4;4;4;4;4;3;3;2;2;2;2;1;1	7;7;7;6;5;4;4;4;4;4;3;3;2;2;2;2;1;1	Copine-1	CPNE1	tr|F2Z2V0|F2Z2V0_HUMAN Isoform of Q99829, Copine-1 (Fragment) OS=Homo sapiens GN=CPNE1 PE=1 SV=1;tr|B0QZ18|B0QZ18_HUMAN Isoform of Q99829, Copine-1 OS=Homo sapiens GN=CPNE1 PE=1 SV=1;sp|Q99829|CPNE1_HUMAN Copine-1 OS=Homo sapiens GN=CPNE1 PE=1 SV=1;tr|A6PV	18	7	7	7	5	7	6	7	7	7	5	7	6	7	7	7	5	7	6	7	7	7	15.6	15.6	15.6	58.634	533	533;542;537;481;427;174;202;209;231;304;152;386;136;208;213;305;138;138	1.94	30	25	25	0	99.364	By MS/MS	By MS/MS	By MS/MS	By MS/MS	By MS/MS	By MS/MS	10.9	15.6
B0YIW6;P48444;P48444-2;Q6P1Q5;E9PK34	B0YIW6;P48444;P48444-2;Q6P1Q5	6;6;4;3;1	6;6;4;3;1	6;6;4;3;1	Coatomer subunit delta	ARCN1	tr|B0YIW6|B0YIW6_HUMAN Isoform of P48444, Archain 1, isoform CRA_a OS=Homo sapiens GN=ARCN1 PE=1 SV=1;sp|P48444|COPD_HUMAN Coatomer subunit delta OS=Homo sapiens GN=ARCN1 PE=1 SV=1;sp|P48444-2|COPD_HUMAN Isoform of P48444, Isoform 2 of Coatomer subunit del	5	6	6	6	4	5	4	6	5	6	4	5	4	6	5	6	4	5	4	6	5	6	12.5	12.5	12.5	61.626	552	552;511;423;189;83	2.06	18	13	21	0	109.39	By MS/MS	By MS/MS	By MS/MS	By MS/MS	By MS/MS	By MS/MS	7.8	10
B1AHB1;P33992	B1AHB1;P33992	3;3	3;3	3;3	DNA helicase;DNA replication licensing factor MCM5	MCM5	tr|B1AHB1|B1AHB1_HUMAN Isoform of P33992, DNA helicase OS=Homo sapiens GN=MCM5 PE=1 SV=1;sp|P33992|MCM5_HUMAN DNA replication licensing factor MCM5 OS=Homo sapiens GN=MCM5 PE=1 SV=5	2	3	3	3	0	0	0	0	0	3	0	0	0	0	0	3	0	0	0	0	0	3	4.5	4.5	4.5	77.592	691	691;734	1.6	2	3		0	17.826						By MS/MS	0	0
B1AJQ6;Q86Y82	B1AJQ6;Q86Y82	1;1	1;1	1;1	Syntaxin-12	STX12	tr|B1AJQ6|B1AJQ6_HUMAN Isoform of Q86Y82, Syntaxin-12 (Fragment) OS=Homo sapiens GN=STX12 PE=1 SV=2;sp|Q86Y82|STX12_HUMAN Syntaxin-12 OS=Homo sapiens GN=STX12 PE=1 SV=1	2	1	1	1	0	1	1	1	0	0	0	1	1	1	0	0	0	1	1	1	0	0	7	7	7	24.576	215	215;276	2	2	2	2	0.0078044	6.3834		By MS/MS	By matching	By matching			0	7
B1AJY5;B1AJY7;O75832	B1AJY5;B1AJY7;O75832	1;1;1	1;1;1	1;1;1	26S proteasome non-ATPase regulatory subunit 10	PSMD10	tr|B1AJY5|B1AJY5_HUMAN Isoform of O75832, 26S proteasome non-ATPase regulatory subunit 10 OS=Homo sapiens GN=PSMD10 PE=1 SV=1;tr|B1AJY7|B1AJY7_HUMAN Isoform of O75832, 26S proteasome non-ATPase regulatory subunit 10 OS=Homo sapiens GN=PSMD10 PE=1 SV=1;sp|O	3	1	1	1	1	1	1	1	1	1	1	1	1	1	1	1	1	1	1	1	1	1	4.3	4.3	4.3	20.217	185	185;193;226	1.25	6	2		0.0053763	6.5768	By MS/MS	By matching	By matching	By matching	By matching	By MS/MS	4.3	4.3
B1AK87;B1AK88;P47756-2;P47756;B1AK85	B1AK87;B1AK88;P47756-2;P47756;B1AK85	4;4;4;4;3	4;4;4;4;3	4;4;4;4;3	F-actin-capping protein subunit beta	CAPZB	tr|B1AK87|B1AK87_HUMAN Isoform of P47756, Capping protein (Actin filament) muscle Z-line, beta, isoform CRA_a OS=Homo sapiens GN=CAPZB PE=1 SV=1;tr|B1AK88|B1AK88_HUMAN Isoform of P47756, Capping protein (Actin filament) muscle Z-line, beta, isoform CRA_d O	5	4	4	4	1	1	2	1	3	2	1	1	2	1	3	2	1	1	2	1	3	2	17.7	17.7	17.7	29.295	260	260;301;272;277;260	2	4	6	4	0	47.511	By matching	By matching	By MS/MS	By MS/MS	By MS/MS	By MS/MS	3.8	3.8
B1AKC9;P29323-2;P29323-3;P29323;P54762-5;P54762;J3KR66;Q5JY90;U3NG26;F8W9W0;C9JXA2;F8VP57;B7ZKW7;B7ZKJ3;A0A0B4J1T8;Q9UF33-2;Q9UF33-3;Q06187;Q06187-2;P54756-3;P29320;Q15375-2;Q15375-4;Q15375;P29322;P54756-2;Q9UF33;P54756	B1AKC9;P29323-2;P29323-3;P29323;P54762-5;P54762	4;4;4;4;2;2;1;1;1;1;1;1;1;1;1;1;1;1;1;1;1;1;1;1;1;1;1;1	3;3;3;3;1;1;0;0;0;0;0;0;0;0;0;0;0;0;0;0;0;0;0;0;0;0;0;0	3;3;3;3;1;1;0;0;0;0;0;0;0;0;0;0;0;0;0;0;0;0;0;0;0;0;0;0	Receptor protein-tyrosine kinase;Ephrin type-B receptor 2;Ephrin type-B receptor 1	EPHB2;EPHB1	tr|B1AKC9|B1AKC9_HUMAN Isoform of P29323, Ephrin type-B receptor 2 OS=Homo sapiens GN=EPHB2 PE=1 SV=1;sp|P29323-2|EPHB2_HUMAN Isoform of P29323, Isoform 2 of Ephrin type-B receptor 2 OS=Homo sapiens GN=EPHB2;sp|P29323-3|EPHB2_HUMAN Isoform of P29323, Isofo	28	4	3	3	1	2	1	2	2	3	0	2	1	2	2	3	0	2	1	2	2	3	6.1	5.3	5.3	105.56	946	946;986;987;1055;545;984;373;483;568;874;918;1004;1016;1038;1130;334;398;659;693;969;983;993;994;998;1005;1015;1036;1037	2.32	4	5	10	0	26.577	By matching	By MS/MS	By MS/MS	By MS/MS	By MS/MS	By MS/MS	0.8	3.4
B1AKD8;Q5TZA2-2;Q5TZA2	B1AKD8;Q5TZA2-2;Q5TZA2	1;1;1	1;1;1	1;1;1	Rootletin	CROCC	tr|B1AKD8|B1AKD8_HUMAN Isoform of Q5TZA2, Rootletin (Fragment) OS=Homo sapiens GN=CROCC PE=1 SV=2;sp|Q5TZA2-2|CROCC_HUMAN Isoform of Q5TZA2, Isoform 2 of Rootletin OS=Homo sapiens GN=CROCC;sp|Q5TZA2|CROCC_HUMAN Rootletin OS=Homo sapiens GN=CROCC PE=1 SV=1	3	1	1	1	1	1	1	1	1	1	1	1	1	1	1	1	1	1	1	1	1	1	0.6	0.6	0.6	149.06	1311	1311;1313;2017	2.14	5	2	7	0.0087224	6.3209	By MS/MS	By matching	By MS/MS	By matching	By MS/MS	By MS/MS	0.6	0.6
H0YDI1;B1AMW1;P19256-2;P19256-3;P19256	H0YDI1;B1AMW1;P19256-2;P19256-3;P19256	1;1;1;1;1	1;1;1;1;1	1;1;1;1;1	Lymphocyte function-associated antigen 3	CD58	tr|H0YDI1|H0YDI1_HUMAN Isoform of P19256, Lymphocyte function-associated antigen 3 (Fragment) OS=Homo sapiens GN=CD58 PE=1 SV=1;tr|B1AMW1|B1AMW1_HUMAN Isoform of P19256, CD58 antigen, (Lymphocyte function-associated antigen 3), isoform CRA_c OS=Homo sapien	5	1	1	1	0	1	1	1	1	1	0	1	1	1	1	1	0	1	1	1	1	1	7.6	7.6	7.6	15.136	131	131;240;237;248;250	2.23	4	2	7	0.0096057	6.2284		By MS/MS	By matching	By MS/MS	By matching	By matching	0	7.6
B1ANR0;Q13310-2;Q13310;Q13310-3;H0Y5F5;H0YEU6;H0YCC8	B1ANR0;Q13310-2;Q13310;Q13310-3;H0Y5F5	9;9;9;9;7;3;2	3;3;3;3;3;2;1	3;3;3;3;3;2;1	Polyadenylate-binding protein;Polyadenylate-binding protein 4	PABPC4	tr|B1ANR0|B1ANR0_HUMAN Isoform of Q13310, Polyadenylate-binding protein OS=Homo sapiens GN=PABPC4 PE=1 SV=1;sp|Q13310-2|PABP4_HUMAN Isoform of Q13310, Isoform 2 of Polyadenylate-binding protein 4 OS=Homo sapiens GN=PABPC4;sp|Q13310|PABP4_HUMAN Polyadenylat	7	9	3	3	8	8	7	6	7	8	3	2	2	2	3	2	3	2	2	2	3	2	22.3	7.5	7.5	67.97	615	615;631;644;660;550;249;197	1.89	5	11	3	0	18.159	By MS/MS	By MS/MS	By MS/MS	By MS/MS	By MS/MS	By MS/MS	18.4	20
B2REC8;H0Y2R6;B1APH4-2;B1APH4	B2REC8;H0Y2R6;B1APH4-2;B1APH4	1;1;1;1	1;1;1;1	1;1;1;1	Putative zinc finger protein 487	ZNF487	tr|B2REC8|B2REC8_HUMAN Isoform of B1APH4, Putative zinc finger protein 487 (Fragment) OS=Homo sapiens GN=ZNF487 PE=4 SV=1;tr|H0Y2R6|H0Y2R6_HUMAN Isoform of B1APH4, Putative zinc finger protein 487 (Fragment) OS=Homo sapiens GN=ZNF487 PE=4 SV=7;sp|B1APH4-2|	4	1	1	1	0	0	1	0	0	0	0	0	1	0	0	0	0	0	1	0	0	0	10.6	10.6	10.6	12.961	113	113;190;208;448	2		1		0.008273	6.3555			By MS/MS				0	0
B1AUU8;P42566;S4R3U1;P42566-2	B1AUU8;P42566;S4R3U1;P42566-2	2;2;1;1	2;2;1;1	2;2;1;1	Epidermal growth factor receptor substrate 15	EPS15	tr|B1AUU8|B1AUU8_HUMAN Isoform of P42566, Epidermal growth factor receptor substrate 15 OS=Homo sapiens GN=EPS15 PE=1 SV=1;sp|P42566|EPS15_HUMAN Epidermal growth factor receptor substrate 15 OS=Homo sapiens GN=EPS15 PE=1 SV=2;tr|S4R3U1|S4R3U1_HUMAN Isoform	4	2	2	2	0	1	1	0	0	1	0	1	1	0	0	1	0	1	1	0	0	1	3.1	3.1	3.1	83.653	762	762;896;90;582	1.75	2	1	1	0.00065402	11.984		By matching	By MS/MS			By MS/MS	0	1.7
G3V576;G3V4W0;B4DY08;B2R5W2;G3V4C1;G3V2Q1;P07910-2;P07910;G3V5X6;G3V3K6;G3V251;B4DSU6;G3V555;G3V575;P07910-4;G3V4M8;G3V2H6;A0A0G2JPF8;A0A0G2JNQ3;P07910-3;P0DMR1;O60812;B7ZW38;B2RXH8;G3V5V7;G3V2D6	G3V576;G3V4W0;B4DY08;B2R5W2;G3V4C1;G3V2Q1;P07910-2;P07910;G3V5X6;G3V3K6;G3V251;B4DSU6;G3V555;G3V575;P07910-4;G3V4M8	5;5;5;5;5;5;5;5;4;4;4;4;4;4;4;3;2;2;2;2;2;2;2;2;1;1	5;5;5;5;5;5;5;5;4;4;4;4;4;4;4;3;2;2;2;2;2;2;2;2;1;1	5;5;5;5;5;5;5;5;4;4;4;4;4;4;4;3;2;2;2;2;2;2;2;2;1;1	Heterogeneous nuclear ribonucleoproteins C1/C2	HNRNPC	tr|G3V576|G3V576_HUMAN Isoform of P07910, Heterogeneous nuclear ribonucleoproteins C1/C2 OS=Homo sapiens GN=HNRNPC PE=1 SV=1;tr|G3V4W0|G3V4W0_HUMAN Isoform of P07910, Heterogeneous nuclear ribonucleoproteins C1/C2 (Fragment) OS=Homo sapiens GN=HNRNPC PE=1	26	5	5	5	4	5	4	5	5	5	4	5	4	5	5	5	4	5	4	5	5	5	25.5	25.5	25.5	25.256	231	231;262;288;290;292;305;293;306;117;121;126;147;175;187;250;66;54;293;293;226;293;293;293;293;180;214	1.97	20	20	18	0	92.638	By MS/MS	By MS/MS	By MS/MS	By MS/MS	By MS/MS	By MS/MS	18.6	25.5
Q5T7C4;B2RPK0;P09429;D6R9A6;P26583	Q5T7C4;B2RPK0;P09429;D6R9A6;P26583	2;2;2;1;1	2;2;2;1;1	2;2;2;1;1	Putative high mobility group protein B1-like 1;High mobility group protein B1;High mobility group protein B2	HMGB1;HMGB1P1;HMGB2	tr|Q5T7C4|Q5T7C4_HUMAN Isoform of P09429, High mobility group protein B1 OS=Homo sapiens GN=HMGB1 PE=1 SV=1;sp|B2RPK0|HGB1A_HUMAN Putative high mobility group protein B1-like 1 OS=Homo sapiens GN=HMGB1P1 PE=5 SV=1;sp|P09429|HMGB1_HUMAN High mobility group	5	2	2	2	0	1	0	2	1	1	0	1	0	2	1	1	0	1	0	2	1	1	17.1	17.1	17.1	18.311	158	158;211;215;134;209	2.11	3	2	4	0	18.487		By matching		By MS/MS	By matching	By matching	0	7.6
H3BMM1;H3BRD5;B2RTY4-5;B2RTY4-2;B2RTY4;B2RTY4-4;H3BV44;B2RTY4-3	H3BMM1;H3BRD5;B2RTY4-5;B2RTY4-2;B2RTY4;B2RTY4-4;H3BV44;B2RTY4-3	2;2;2;2;2;2;1;1	2;2;2;2;2;2;1;1	2;2;2;2;2;2;1;1	Unconventional myosin-IXa	MYO9A	tr|H3BMM1|H3BMM1_HUMAN Isoform of B2RTY4, Unconventional myosin-IXa OS=Homo sapiens GN=MYO9A PE=1 SV=1;tr|H3BRD5|H3BRD5_HUMAN Isoform of B2RTY4, Unconventional myosin-IXa OS=Homo sapiens GN=MYO9A PE=1 SV=1;sp|B2RTY4-5|MYO9A_HUMAN Isoform of B2RTY4, Isoform	8	2	2	2	0	1	0	1	2	0	0	1	0	1	2	0	0	1	0	1	2	0	1.9	1.9	1.9	150.17	1301	1301;2396;2312;2529;2548;2619;1398;729	2.75		1	3	0.0024953	11.24		By matching		By MS/MS	By MS/MS		0	0.6
B3KQ25;K7ESG5;P61289;P61289-3;P61289-2;K9J957;K7EMD0;K7EPX6;K7EKR3;A0A087WTV2;K7ENH2	B3KQ25;K7ESG5;P61289;P61289-3;P61289-2;K9J957;K7EMD0;K7EPX6;K7EKR3;A0A087WTV2;K7ENH2	4;4;4;4;4;3;2;2;2;2;2	4;4;4;4;4;3;2;2;2;2;2	4;4;4;4;4;3;2;2;2;2;2	Proteasome activator complex subunit 3	PSME3	tr|B3KQ25|B3KQ25_HUMAN Isoform of P61289, Proteasome activator complex subunit 3 OS=Homo sapiens GN=PSME3 PE=1 SV=1;tr|K7ESG5|K7ESG5_HUMAN Isoform of P61289, Proteasome activator complex subunit 3 OS=Homo sapiens GN=PSME3 PE=1 SV=1;sp|P61289|PSME3_HUMAN Pr	11	4	4	4	2	3	3	3	4	3	2	3	3	3	4	3	2	3	3	3	4	3	24.4	24.4	24.4	22.455	193	193;198;254;265;267;231;96;111;119;170;179	2.1	10	8	13	0	160.88	By matching	By matching	By matching	By MS/MS	By MS/MS	By MS/MS	10.4	18.1
H0YE81;B4DE93;G3V0I5;P49821-2;P49821;E9PJL9;H0YD04;E9PLC6;E9PQP1;E9PMX3	H0YE81;B4DE93;G3V0I5;P49821-2;P49821;E9PJL9;H0YD04;E9PLC6;E9PQP1;E9PMX3	2;2;2;2;2;1;1;1;1;1	2;2;2;2;2;1;1;1;1;1	2;2;2;2;2;1;1;1;1;1	NADH dehydrogenase [ubiquinone] flavoprotein 1, mitochondrial	NDUFV1	tr|H0YE81|H0YE81_HUMAN Isoform of P49821, NADH dehydrogenase [ubiquinone] flavoprotein 1, mitochondrial (Fragment) OS=Homo sapiens GN=NDUFV1 PE=1 SV=1;tr|B4DE93|B4DE93_HUMAN Isoform of P49821, NADH dehydrogenase [ubiquinone] flavoprotein 1, mitochondrial O	10	2	2	2	1	0	1	2	1	1	1	0	1	2	1	1	1	0	1	2	1	1	15	15	15	14.161	133	133;363;457;455;464;96;127;136;178;178	2.12	3	1	4	0.0012937	11.779	By matching		By matching	By MS/MS	By matching	By matching	7.5	0
B4DFG0;P35659-2;P35659;D6RDA2;H0Y993;D6R9L5;H0Y8X0	B4DFG0;P35659-2;P35659	5;5;5;2;2;1;1	5;5;5;2;2;1;1	5;5;5;2;2;1;1	Protein DEK	DEK	tr|B4DFG0|B4DFG0_HUMAN Isoform of P35659, Protein DEK OS=Homo sapiens GN=DEK PE=1 SV=1;sp|P35659-2|DEK_HUMAN Isoform of P35659, Isoform 2 of Protein DEK OS=Homo sapiens GN=DEK;sp|P35659|DEK_HUMAN Protein DEK OS=Homo sapiens GN=DEK PE=1 SV=1	7	5	5	5	1	0	1	4	2	2	1	0	1	4	2	2	1	0	1	4	2	2	18.2	18.2	18.2	39.5	347	347;341;375;122;156;151;161	2.07	5	4	6	0	31.77	By matching		By matching	By MS/MS	By MS/MS	By MS/MS	3.5	0
H0YKU5;B4DIH5;P61201;P61201-2;H0YM03	H0YKU5;B4DIH5;P61201;P61201-2;H0YM03	2;2;2;2;1	2;2;2;2;1	2;2;2;2;1	COP9 signalosome complex subunit 2	COPS2	tr|H0YKU5|H0YKU5_HUMAN Isoform of P61201, COP9 signalosome complex subunit 2 (Fragment) OS=Homo sapiens GN=COPS2 PE=1 SV=1;tr|B4DIH5|B4DIH5_HUMAN Isoform of P61201, COP9 signalosome complex subunit 2 OS=Homo sapiens GN=COPS2 PE=1 SV=1;sp|P61201|CSN2_HUMAN	5	2	2	2	0	0	0	0	0	2	0	0	0	0	0	2	0	0	0	0	0	2	8.7	8.7	8.7	30.91	263	263;379;443;450;183	1.5	1	1		0.00065876	12.201						By MS/MS	0	0
B4DIP2;Q96RT1-7;Q96RT1-6;Q96RT1-4;Q96RT1-5;Q96RT1-3;Q96RT1-9;Q96RT1-2;Q96RT1;Q96RT1-8	B4DIP2;Q96RT1-7;Q96RT1-6;Q96RT1-4;Q96RT1-5;Q96RT1-3;Q96RT1-9;Q96RT1-2;Q96RT1;Q96RT1-8	1;1;1;1;1;1;1;1;1;1	1;1;1;1;1;1;1;1;1;1	1;1;1;1;1;1;1;1;1;1	Protein LAP2	ERBB2IP	tr|B4DIP2|B4DIP2_HUMAN Isoform of Q96RT1, Protein LAP2 OS=Homo sapiens GN=ERBB2IP PE=1 SV=1;sp|Q96RT1-7|LAP2_HUMAN Isoform of Q96RT1, Isoform 7 of Protein LAP2 OS=Homo sapiens GN=ERBB2IP;sp|Q96RT1-6|LAP2_HUMAN Isoform of Q96RT1, Isoform 6 of Protein LAP2 O	10	1	1	1	1	1	1	1	1	1	1	1	1	1	1	1	1	1	1	1	1	1	2	2	2	68.568	610	610;1302;1340;1346;1356;1360;1367;1371;1412;1419	1.75	6	3	3	0.0092213	6.3032	By matching	By MS/MS	By matching	By MS/MS	By MS/MS	By MS/MS	2	2
B4DJ81;P28331-3;P28331-4;P28331-5;P28331;P28331-2	B4DJ81;P28331-3;P28331-4;P28331-5;P28331;P28331-2	3;3;3;3;3;3	3;3;3;3;3;3	3;3;3;3;3;3	NADH-ubiquinone oxidoreductase 75 kDa subunit, mitochondrial	NDUFS1	tr|B4DJ81|B4DJ81_HUMAN Isoform of P28331, NADH-ubiquinone oxidoreductase 75 kDa subunit, mitochondrial OS=Homo sapiens GN=NDUFS1 PE=1 SV=1;sp|P28331-3|NDUS1_HUMAN Isoform of P28331, Isoform 3 of NADH-ubiquinone oxidoreductase 75 kDa subunit, mitochondrial	6	3	3	3	0	0	1	3	2	3	0	0	1	3	2	3	0	0	1	3	2	3	8.5	8.5	8.5	66.921	611	611;616;670;691;727;741	2	6	7	6	0	120.57			By MS/MS	By MS/MS	By MS/MS	By MS/MS	0	0
B4DJV2;O75390;A0A0C4DGI3;H0YIC4;F8VTT8;F8W4S1;H0YH82;F8VRP1;F8VX68;F8VPF9;F8VU34;F8VPA1;F8VR34;F8W1S4;F8W642;F8W0J2;F8VZK9;F8VP03;F8VX07;F8VWQ5;F8VRI6;F8W031	B4DJV2;O75390;A0A0C4DGI3	7;7;5;3;3;3;3;2;2;2;2;2;2;2;1;1;1;1;1;1;1;1	7;7;5;3;3;3;3;2;2;2;2;2;2;2;1;1;1;1;1;1;1;1	7;7;5;3;3;3;3;2;2;2;2;2;2;2;1;1;1;1;1;1;1;1	Citrate synthase;Citrate synthase, mitochondrial	CS	tr|B4DJV2|B4DJV2_HUMAN Isoform of O75390, Citrate synthase OS=Homo sapiens GN=CS PE=1 SV=1;sp|O75390|CISY_HUMAN Citrate synthase, mitochondrial OS=Homo sapiens GN=CS PE=1 SV=2;tr|A0A0C4DGI3|A0A0C4DGI3_HUMAN Isoform of O75390, Citrate synthase OS=Homo sapie	22	7	7	7	3	5	7	6	7	7	3	5	7	6	7	7	3	5	7	6	7	7	25.6	25.6	25.6	50.431	453	453;466;400;123;149;178;190;118;120;141;142;144;146;157;66;75;81;105;114;132;140;263	1.93	26	25	21	0	131.17	By MS/MS	By MS/MS	By MS/MS	By MS/MS	By MS/MS	By MS/MS	7.9	20.1
B4DKB2;P42892-3;P42892-2;P42892-4;P42892	B4DKB2;P42892-3;P42892-2;P42892-4;P42892	2;2;2;2;2	2;2;2;2;2	2;2;2;2;2	Endothelin-converting enzyme 1	ECE1	tr|B4DKB2|B4DKB2_HUMAN Isoform of P42892, Endothelin-converting enzyme 1 OS=Homo sapiens GN=ECE1 PE=1 SV=1;sp|P42892-3|ECE1_HUMAN Isoform of P42892, Isoform C of Endothelin-converting enzyme 1 OS=Homo sapiens GN=ECE1;sp|P42892-2|ECE1_HUMAN Isoform of P4289	5	2	2	2	1	2	0	0	1	2	1	2	0	0	1	2	1	2	0	0	1	2	3.8	3.8	3.8	83.573	738	738;754;758;767;770	1.67	5	2	2	0	12.689	By MS/MS	By MS/MS			By MS/MS	By MS/MS	1.4	3.8
C9JKT9;C9JUN4;C9J168;B4DP31	C9JKT9;C9JUN4;C9J168;B4DP31	2;2;2;2	1;1;1;1	1;1;1;1		PRPSAP1	tr|C9JKT9|C9JKT9_HUMAN Isoform of Q14558, Phosphoribosyl pyrophosphate synthase-associated protein 1 (Fragment) OS=Homo sapiens GN=PRPSAP1 PE=1 SV=1;tr|C9JUN4|C9JUN4_HUMAN Isoform of Q14558, Phosphoribosyl pyrophosphate synthase-associated protein 1 (Fragm	4	2	1	1	0	0	1	1	1	2	0	0	0	0	0	1	0	0	0	0	0	1	27	12.4	12.4	10.123	89	89;157;230;282	1.5	1	1		0.005322	6.5267			By matching	By matching	By matching	By MS/MS	0	0
F5H2D0;B4DPQ0;P00736	F5H2D0;B4DPQ0;P00736	1;1;1	1;1;1	1;1;1	Complement C1r subcomponent;Complement C1r subcomponent heavy chain;Complement C1r subcomponent light chain	C1R	tr|F5H2D0|F5H2D0_HUMAN Isoform of P00736, Complement C1r subcomponent OS=Homo sapiens GN=C1R PE=1 SV=3;tr|B4DPQ0|B4DPQ0_HUMAN Isoform of P00736, Complement C1r subcomponent OS=Homo sapiens GN=C1R PE=1 SV=1;sp|P00736|C1R_HUMAN Complement C1r subcomponent OS	3	1	1	1	0	0	0	1	1	1	0	0	0	1	1	1	0	0	0	1	1	1	2.2	2.2	2.2	76.613	671	671;719;705	2.14	2	2	3	0.0033259	6.953				By MS/MS	By MS/MS	By MS/MS	0	0
B4DQ67;P49590-2;P49590;D6R9M5;D6RB22;D6RJE6	B4DQ67;P49590-2;P49590;D6R9M5;D6RB22;D6RJE6	2;2;2;1;1;1	2;2;2;1;1;1	2;2;2;1;1;1	Probable histidine--tRNA ligase, mitochondrial	HARS2	tr|B4DQ67|B4DQ67_HUMAN Isoform of P49590, Probable histidine--tRNA ligase, mitochondrial OS=Homo sapiens GN=HARS2 PE=1 SV=1;sp|P49590-2|SYHM_HUMAN Isoform of P49590, Isoform 2 of Probable histidine--tRNA ligase, mitochondrial OS=Homo sapiens GN=HARS2;sp|P4	6	2	2	2	0	1	1	2	1	1	0	1	1	2	1	1	0	1	1	2	1	1	6.3	6.3	6.3	37.176	334	334;481;506;99;116;181	1.29	6		1	0.0024783	11.16		By matching	By matching	By matching	By MS/MS	By MS/MS	0	3.3
B4DR80;Q9Y6E0-2;H0Y630;Q9Y6E0;C9JDH9;C9J6L2;C9JCC0;C9J232;Q5JV98;H7C279;O00506-3;Q9P289-2;O00506-2;O00506;Q5JV99	B4DR80;Q9Y6E0-2;H0Y630;Q9Y6E0;C9JDH9;C9J6L2;C9JCC0;C9J232;Q5JV98;H7C279;O00506-3;Q9P289-2;O00506-2;O00506	4;4;3;3;2;2;2;2;2;2;2;2;2;2;1	4;4;3;3;2;2;2;2;2;2;2;2;2;2;1	2;2;1;1;1;1;1;1;0;1;1;0;1;1;0	Serine/threonine-protein kinase 24;Serine/threonine-protein kinase 24 36 kDa subunit;Serine/threonine-protein kinase 24 12 kDa subunit;Serine/threonine-protein kinase 25;Serine/threonine-protein kinase 26	STK24;STK25;STK26	tr|B4DR80|B4DR80_HUMAN Isoform of Q9Y6E0, Serine/threonine-protein kinase 24 OS=Homo sapiens GN=STK24 PE=1 SV=1;sp|Q9Y6E0-2|STK24_HUMAN Isoform of Q9Y6E0, Isoform A of Serine/threonine-protein kinase 24 OS=Homo sapiens GN=STK24;tr|H0Y630|H0Y630_HUMAN Isofo	15	4	4	2	1	2	2	3	4	4	1	2	2	3	4	4	0	0	0	1	2	2	11.9	11.9	7.8	45.835	412	412;431;369;443;148;161;163;177;209;247;332;339;349;426;142	2.08	7	9	9	0	25.782	By matching	By matching	By matching	By MS/MS	By MS/MS	By MS/MS	1.7	4.1
C9JAP5;C9JEN3;C9IYT2;F8WDY4;C9IZ27;C9JW19;C9JWV9;B4DUD2;Q969X1;C9JM62;C9JAK9;C9JN47;C9JI44;C9JDV0	C9JAP5;C9JEN3;C9IYT2;F8WDY4;C9IZ27;C9JW19;C9JWV9;B4DUD2;Q969X1;C9JM62;C9JAK9;C9JN47;C9JI44;C9JDV0	2;2;2;2;2;2;2;2;2;1;1;1;1;1	2;2;2;2;2;2;2;2;2;1;1;1;1;1	2;2;2;2;2;2;2;2;2;1;1;1;1;1	Protein lifeguard 3	TMBIM1	tr|C9JAP5|C9JAP5_HUMAN Isoform of Q969X1, Protein lifeguard 3 (Fragment) OS=Homo sapiens GN=TMBIM1 PE=1 SV=7;tr|C9JEN3|C9JEN3_HUMAN Isoform of Q969X1, Protein lifeguard 3 (Fragment) OS=Homo sapiens GN=TMBIM1 PE=1 SV=1;tr|C9IYT2|C9IYT2_HUMAN Isoform of Q969	14	2	2	2	1	1	1	1	2	2	1	1	1	1	2	2	1	1	1	1	2	2	28.3	28.3	28.3	9.7926	92	92;106;107;140;151;167;171;215;311;46;67;73;84;90	1.87	4	9	2	0	30.897	By MS/MS	By matching	By matching	By matching	By MS/MS	By MS/MS	15.2	15.2
J3QS39;J3QTR3;F5H6Q2;F5GYU3;F5H2Z3;F5H265;B4DV12;F5H388;F5H747;F5GXK7;J3QKN0;Q5PY61;Q96C32;P62987;P62979;P0CG47;P0CG48;M0R1V7;M0R1M6;M0R2S1;J3QSA3;F5GZ39	J3QS39;J3QTR3;F5H6Q2;F5GYU3;F5H2Z3;F5H265;B4DV12;F5H388;F5H747;F5GXK7;J3QKN0;Q5PY61;Q96C32;P62987;P62979;P0CG47;P0CG48;M0R1V7;M0R1M6;M0R2S1;J3QSA3;F5GZ39	5;5;5;5;5;5;5;5;5;5;5;5;5;5;5;5;5;4;4;4;3;3	5;5;5;5;5;5;5;5;5;5;5;5;5;5;5;5;5;4;4;4;3;3	5;5;5;5;5;5;5;5;5;5;5;5;5;5;5;5;5;4;4;4;3;3	Ubiquitin-60S ribosomal protein L40;Ubiquitin;60S ribosomal protein L40;Ubiquitin-40S ribosomal protein S27a;Ubiquitin;40S ribosomal protein S27a;Polyubiquitin-B;Ubiquitin;Polyubiquitin-C;Ubiquitin	UBB;RPS27A;UBC;UBA52	tr|J3QS39|J3QS39_HUMAN Isoform of P0CG47, Polyubiquitin-B (Fragment) OS=Homo sapiens GN=UBB PE=1 SV=1;tr|J3QTR3|J3QTR3_HUMAN Isoform of P62979, Ubiquitin-40S ribosomal protein S27a (Fragment) OS=Homo sapiens GN=RPS27A PE=1 SV=1;tr|F5H6Q2|F5H6Q2_HUMAN Isofo	22	5	5	5	5	5	5	5	5	5	5	5	5	5	5	5	5	5	5	5	5	5	50.5	50.5	50.5	10.469	93	93;106;123;134;136;149;153;155;161;169;206;229;305;128;156;229;685;63;114;138;43;61	1.96	36	27	32	0	287.55	By MS/MS	By MS/MS	By MS/MS	By MS/MS	By MS/MS	By MS/MS	50.5	50.5
J3KQF4;E7ENJ7;B4DXD0;Q2TAA8	J3KQF4;E7ENJ7;B4DXD0;Q2TAA8	1;1;1;1	1;1;1;1	1;1;1;1	Translin-associated factor X-interacting protein 1	TSNAXIP1	tr|J3KQF4|J3KQF4_HUMAN Isoform of Q2TAA8, Translin-associated factor X-interacting protein 1 (Fragment) OS=Homo sapiens GN=TSNAXIP1 PE=4 SV=1;tr|E7ENJ7|E7ENJ7_HUMAN Isoform of Q2TAA8, Translin-associated factor X-interacting protein 1 OS=Homo sapiens GN=TS	4	1	1	1	0	0	0	0	0	1	0	0	0	0	0	1	0	0	0	0	0	1	4.2	4.2	4.2	49.887	428	428;643;712;658	2	1	1	1	0.0053677	6.5705						By MS/MS	0	0
B4DXZ6;P51114-2;P51114;E7EU85;E9PFF5;P51114-3;C9JZE0;C9JY20;C9JAJ4	B4DXZ6;P51114-2;P51114;E7EU85;E9PFF5;P51114-3	6;6;6;5;5;5;1;1;1	6;6;6;5;5;5;1;1;1	6;6;6;5;5;5;1;1;1	Fragile X mental retardation syndrome-related protein 1	FXR1	tr|B4DXZ6|B4DXZ6_HUMAN Isoform of P51114, Fragile X mental retardation syndrome-related protein 1 OS=Homo sapiens GN=FXR1 PE=1 SV=1;sp|P51114-2|FXR1_HUMAN Isoform of P51114, Isoform 2 of Fragile X mental retardation syndrome-related protein 1 OS=Homo sapie	9	6	6	6	1	2	2	4	3	5	1	2	2	4	3	5	1	2	2	4	3	5	13.7	13.7	13.7	68.326	608	608;539;621;454;490;536;119;123;151	2.08	6	12	8	0	35.556	By matching	By MS/MS	By matching	By MS/MS	By MS/MS	By MS/MS	1.6	5.3
B4DY09;Q12905;X6R6Z1;A0A0A0MRL0	B4DY09;Q12905;X6R6Z1	5;5;3;2	5;5;3;2	5;5;3;2	Interleukin enhancer-binding factor 2	ILF2	tr|B4DY09|B4DY09_HUMAN Isoform of Q12905, Interleukin enhancer-binding factor 2 OS=Homo sapiens GN=ILF2 PE=1 SV=1;sp|Q12905|ILF2_HUMAN Interleukin enhancer-binding factor 2 OS=Homo sapiens GN=ILF2 PE=1 SV=2;tr|X6R6Z1|X6R6Z1_HUMAN Isoform of Q12905, Interle	4	5	5	5	4	3	4	4	3	4	4	3	4	4	3	4	4	3	4	4	3	4	20.5	20.5	20.5	38.91	352	352;390;115;150	1.91	13	10	10	0	35.788	By matching	By MS/MS	By MS/MS	By MS/MS	By MS/MS	By MS/MS	14.8	11.4
B4DZG7;P40616-2;P40616;F8W1Z8;F8VYN9	B4DZG7;P40616-2;P40616;F8W1Z8;F8VYN9	2;2;2;1;1	2;2;2;1;1	2;2;2;1;1	ADP-ribosylation factor-like protein 1	ARL1	tr|B4DZG7|B4DZG7_HUMAN Isoform of P40616, ADP-ribosylation factor-like protein 1 OS=Homo sapiens GN=ARL1 PE=1 SV=1;sp|P40616-2|ARL1_HUMAN Isoform of P40616, Isoform 2 of ADP-ribosylation factor-like protein 1 OS=Homo sapiens GN=ARL1;sp|P40616|ARL1_HUMAN AD	5	2	2	2	0	1	0	1	2	1	0	1	0	1	2	1	0	1	0	1	2	1	18.5	18.5	18.5	15.443	135	135;164;181;52;194	2.33	1	2	3	0	12.287		By matching		By matching	By MS/MS	By matching	0	11.9
Q8NBY1;B4E0Y9;Q9P289;Q9P289-3	Q8NBY1;B4E0Y9;Q9P289;Q9P289-3	3;3;3;2	1;1;1;1	1;1;1;1	Serine/threonine-protein kinase 26	STK26	tr|Q8NBY1|Q8NBY1_HUMAN Isoform of Q9P289, Serine/threonine-protein kinase 26 OS=Homo sapiens GN=STK26 PE=1 SV=1;tr|B4E0Y9|B4E0Y9_HUMAN Isoform of Q9P289, Serine/threonine-protein kinase 26 OS=Homo sapiens GN=STK26 PE=1 SV=1;sp|Q9P289|STK26_HUMAN Serine/thr	4	3	1	1	1	2	2	3	3	3	0	0	0	1	1	1	0	0	0	1	1	1	10.7	6.4	6.4	43.867	392	392;438;416;354	1.75	1	3		0.0028393	7.2706	By matching	By matching	By matching	By matching	By matching	By MS/MS	1.8	4.3
B4E1G1;Q9BUN8-2;Q9BUN8;E5RGY0	B4E1G1;Q9BUN8-2;Q9BUN8;E5RGY0	2;2;2;1	2;2;2;1	2;2;2;1	Derlin-1	DERL1	tr|B4E1G1|B4E1G1_HUMAN Isoform of Q9BUN8, Derlin-1 OS=Homo sapiens GN=DERL1 PE=1 SV=1;sp|Q9BUN8-2|DERL1_HUMAN Isoform of Q9BUN8, Isoform 2 of Derlin-1 OS=Homo sapiens GN=DERL1;sp|Q9BUN8|DERL1_HUMAN Derlin-1 OS=Homo sapiens GN=DERL1 PE=1 SV=1;tr|E5RGY0|E5RG	4	2	2	2	0	0	1	0	1	1	0	0	1	0	1	1	0	0	1	0	1	1	12.6	12.6	12.6	17.033	151	151;231;251;151	1.6	3	1	1	0.0025016	11.259			By matching		By MS/MS	By MS/MS	0	0
B4E3S0;Q9ULV4;Q9ULV4-2;Q9ULV4-3;H0YHL7	B4E3S0;Q9ULV4;Q9ULV4-2;Q9ULV4-3	3;3;3;3;1	3;3;3;3;1	3;3;3;3;1	Coronin;Coronin-1C	CORO1C	tr|B4E3S0|B4E3S0_HUMAN Isoform of Q9ULV4, Coronin OS=Homo sapiens GN=CORO1C PE=1 SV=1;sp|Q9ULV4|COR1C_HUMAN Coronin-1C OS=Homo sapiens GN=CORO1C PE=1 SV=1;sp|Q9ULV4-2|COR1C_HUMAN Isoform of Q9ULV4, Isoform 2 of Coronin-1C OS=Homo sapiens GN=CORO1C;sp|Q9ULV	5	3	3	3	1	1	2	2	3	3	1	1	2	2	3	3	1	1	2	2	3	3	17.6	17.6	17.6	41.603	369	369;474;480;527;165	2.05	6	9	7	0	26.329	By matching	By MS/MS	By MS/MS	By MS/MS	By MS/MS	By MS/MS	4.3	4.3
B5MCA4;P16422;C9JKY3	B5MCA4;P16422;C9JKY3	4;4;2	4;4;2	4;4;2	Epithelial cell adhesion molecule	EPCAM	tr|B5MCA4|B5MCA4_HUMAN Isoform of P16422, Epithelial cell adhesion molecule OS=Homo sapiens GN=EPCAM PE=1 SV=1;sp|P16422|EPCAM_HUMAN Epithelial cell adhesion molecule OS=Homo sapiens GN=EPCAM PE=1 SV=2;tr|C9JKY3|C9JKY3_HUMAN Isoform of P16422, Epithelial c	3	4	4	4	2	1	0	4	4	4	2	1	0	4	4	4	2	1	0	4	4	4	22.8	22.8	22.8	37.893	342	342;314;199	2.07	9	8	11	0	35.43	By matching	By matching		By MS/MS	By MS/MS	By MS/MS	10.5	4.7
B5MD38;P55084-2;P55084;C9JEY0;C9JE81;C9K0M0;F5GZQ3	B5MD38;P55084-2;P55084;C9JEY0;C9JE81	3;3;3;2;2;1;1	3;3;3;2;2;1;1	3;3;3;2;2;1;1	Trifunctional enzyme subunit beta, mitochondrial;3-ketoacyl-CoA thiolase	HADHB	tr|B5MD38|B5MD38_HUMAN Isoform of P55084, Trifunctional enzyme subunit beta, mitochondrial OS=Homo sapiens GN=HADHB PE=1 SV=1;sp|P55084-2|ECHB_HUMAN Isoform of P55084, Isoform 2 of Trifunctional enzyme subunit beta, mitochondrial OS=Homo sapiens GN=HADHB;s	7	3	3	3	1	0	0	1	2	1	1	0	0	1	2	1	1	0	0	1	2	1	9.1	9.1	9.1	37.924	351	351;452;474;150;176;85;459	2.4		3	2	0	16.563	By MS/MS			By MS/MS	By MS/MS	By matching	2.6	0
B5MDF5;P62826;J3KQE5;F5H018;H0YFC6;B4DV51;A0A087X0W0	B5MDF5;P62826;J3KQE5;F5H018	11;11;10;9;5;5;1	11;11;10;9;5;5;1	11;11;10;9;5;5;1	GTP-binding nuclear protein Ran	RAN	tr|B5MDF5|B5MDF5_HUMAN Isoform of P62826, GTP-binding nuclear protein Ran OS=Homo sapiens GN=RAN PE=1 SV=1;sp|P62826|RAN_HUMAN GTP-binding nuclear protein Ran OS=Homo sapiens GN=RAN PE=1 SV=3;tr|J3KQE5|J3KQE5_HUMAN Isoform of P62826, GTP-binding nuclear pr	7	11	11	11	8	7	7	9	11	11	8	7	7	9	11	11	8	7	7	9	11	11	43.8	43.8	43.8	26.224	233	233;216;234;199;103;128;53	2	49	46	49	0	162.61	By MS/MS	By MS/MS	By MS/MS	By MS/MS	By MS/MS	By MS/MS	33.9	33.9
E7EW69;E7EX04;B5ME97;Q9P0V9-3;Q9P0V9;Q9P0V9-2;F5GYV2;F5H1F2	E7EW69;E7EX04;B5ME97;Q9P0V9-3;Q9P0V9;Q9P0V9-2	3;3;3;3;3;3;1;1	3;3;3;3;3;3;1;1	3;3;3;3;3;3;1;1	Septin-10	2010-09-01	tr|E7EW69|E7EW69_HUMAN Isoform of Q9P0V9, Septin-10 OS=Homo sapiens GN=SEPT10 PE=1 SV=1;tr|E7EX04|E7EX04_HUMAN Isoform of Q9P0V9, Septin-10 OS=Homo sapiens GN=SEPT10 PE=1 SV=1;tr|B5ME97|B5ME97_HUMAN Isoform of Q9P0V9, Septin 10, isoform CRA_c OS=Homo sapie	8	3	3	3	0	1	0	2	1	0	0	1	0	2	1	0	0	1	0	2	1	0	7.6	7.6	7.6	52.145	450	450;473;544;431;454;503;26;98	1.67	3	2	1	0	45.05		By MS/MS		By MS/MS	By MS/MS		0	3.1
H0Y2V1;H7C4C5;B5MEG9;F8W9U4;E7EVA0;P27816-5;P27816-4;P27816-2;P27816-6;P27816	H0Y2V1;H7C4C5;B5MEG9;F8W9U4;E7EVA0;P27816-5;P27816-4;P27816-2;P27816-6;P27816	1;1;1;1;1;1;1;1;1;1	1;1;1;1;1;1;1;1;1;1	1;1;1;1;1;1;1;1;1;1	Microtubule-associated protein;Microtubule-associated protein 4	MAP4	tr|H0Y2V1|H0Y2V1_HUMAN Isoform of P27816, Microtubule-associated protein (Fragment) OS=Homo sapiens GN=MAP4 PE=1 SV=1;tr|H7C4C5|H7C4C5_HUMAN Isoform of P27816, Microtubule-associated protein (Fragment) OS=Homo sapiens GN=MAP4 PE=1 SV=1;tr|B5MEG9|B5MEG9_HUM	10	1	1	1	0	0	0	1	1	1	0	0	0	1	1	1	0	0	0	1	1	1	3.2	3.2	3.2	48.646	463	463;493;761;828;2297;809;872;979;1135;1152	2	1	3	1	0.0053277	6.533				By matching	By matching	By MS/MS	0	0
Q5T8U5;B7Z1G8;O15260-2;O15260	Q5T8U5;B7Z1G8;O15260-2;O15260	1;1;1;1	1;1;1;1	1;1;1;1	Surfeit locus protein 4	SURF4	tr|Q5T8U5|Q5T8U5_HUMAN Isoform of O15260, Surfeit 4 OS=Homo sapiens GN=SURF4 PE=1 SV=1;tr|B7Z1G8|B7Z1G8_HUMAN Isoform of O15260, Surfeit 4, isoform CRA_b OS=Homo sapiens GN=SURF4 PE=1 SV=1;sp|O15260-2|SURF4_HUMAN Isoform of O15260, Isoform 2 of Surfeit loc	4	1	1	1	0	1	1	1	1	1	0	1	1	1	1	1	0	1	1	1	1	1	5.4	5.4	5.4	21.127	186	186;226;159;269	2	3	1	3	1	-2		By matching	By matching	By MS/MS	By matching	By matching	0	5.4
B7Z641;B7Z2A9;Q93050-1;Q93050;Q93050-3;F5H1T6;K7ELZ6;K7EM24;K7EN36;K7EPG4;Q9Y487	B7Z641;B7Z2A9;Q93050-1;Q93050;Q93050-3;F5H1T6	4;4;4;4;4;2;1;1;1;1;1	4;4;4;4;4;2;1;1;1;1;1	4;4;4;4;4;2;1;1;1;1;1	V-type proton ATPase subunit a;V-type proton ATPase 116 kDa subunit a isoform 1	ATP6V0A1	tr|B7Z641|B7Z641_HUMAN Isoform of Q93050, V-type proton ATPase subunit a OS=Homo sapiens GN=ATP6V0A1 PE=1 SV=1;tr|B7Z2A9|B7Z2A9_HUMAN Isoform of Q93050, V-type proton ATPase subunit a OS=Homo sapiens GN=ATP6V0A1 PE=1 SV=1;sp|Q93050-1|VPP1_HUMAN Isoform of	11	4	4	4	0	1	2	2	3	2	0	1	2	2	3	2	0	1	2	2	3	2	7.2	7.2	7.2	90.499	788	788;794;831;837;838;483;93;130;195;198;856	2.15	4	3	6	0	23.036		By matching	By MS/MS	By matching	By MS/MS	By matching	0	1.5
B7Z2Y2;Q14746-2;Q14746	B7Z2Y2;Q14746-2;Q14746	3;3;3	3;3;3	3;3;3	Conserved oligomeric Golgi complex subunit 2	COG2	tr|B7Z2Y2|B7Z2Y2_HUMAN Isoform of Q14746, Conserved oligomeric Golgi complex subunit 2 OS=Homo sapiens GN=COG2 PE=1 SV=1;sp|Q14746-2|COG2_HUMAN Isoform of Q14746, Isoform 2 of Conserved oligomeric Golgi complex subunit 2 OS=Homo sapiens GN=COG2;sp|Q14746|C	3	3	3	3	1	0	1	2	1	3	1	0	1	2	1	3	1	0	1	2	1	3	6.9	6.9	6.9	76.078	679	679;737;738	1.85	6	3	4	0	18.592	By matching		By matching	By MS/MS	By matching	By MS/MS	1.9	0
H0YES5;B7Z524;H0YDX7;J3QT46;Q9Y450-4;Q9Y450	H0YES5;B7Z524;H0YDX7;J3QT46;Q9Y450-4;Q9Y450	1;1;1;1;1;1	1;1;1;1;1;1	1;1;1;1;1;1	HBS1-like protein	HBS1L	tr|H0YES5|H0YES5_HUMAN Isoform of Q9Y450, HBS1-like protein (Fragment) OS=Homo sapiens GN=HBS1L PE=1 SV=1;tr|B7Z524|B7Z524_HUMAN Isoform of Q9Y450, HBS1-like protein OS=Homo sapiens GN=HBS1L PE=1 SV=1;tr|H0YDX7|H0YDX7_HUMAN Isoform of Q9Y450, HBS1-like pro	6	1	1	1	0	0	0	0	0	1	0	0	0	0	0	1	0	0	0	0	0	1	11.8	11.8	11.8	18.635	170	170;520;554;619;642;684	2	1	1	1	0.0012796	11.673						By MS/MS	0	0
F5H7S3;H7BYY1;H0YK48;B7Z596;P09493-5;H0YN06	F5H7S3;H7BYY1;H0YK48;B7Z596;P09493-5	3;3;3;3;3;1	1;1;1;1;1;1	1;1;1;1;1;1	Tropomyosin alpha-1 chain	TPM1	tr|F5H7S3|F5H7S3_HUMAN Isoform of P09493, Tropomyosin alpha-1 chain OS=Homo sapiens GN=TPM1 PE=1 SV=2;tr|H7BYY1|H7BYY1_HUMAN Isoform of P09493, Tropomyosin 1 (Alpha), isoform CRA_m OS=Homo sapiens GN=TPM1 PE=1 SV=1;tr|H0YK48|H0YK48_HUMAN Isoform of P09493,	6	3	1	1	1	2	0	2	3	3	0	0	0	0	1	1	0	0	0	0	1	1	9.4	4.9	4.9	28.524	245	245;248;248;275;245;49	2	1	1	1	0.0062893	6.4383	By matching	By matching		By matching	By matching	By MS/MS	4.5	4.5
B7Z6D5;Q96GQ7;A0A087X059	B7Z6D5;Q96GQ7;A0A087X059	2;2;1	2;2;1	2;2;1	Probable ATP-dependent RNA helicase DDX27	DDX27	tr|B7Z6D5|B7Z6D5_HUMAN Isoform of Q96GQ7, Probable ATP-dependent RNA helicase DDX27 OS=Homo sapiens GN=DDX27 PE=1 SV=1;sp|Q96GQ7|DDX27_HUMAN Probable ATP-dependent RNA helicase DDX27 OS=Homo sapiens GN=DDX27 PE=1 SV=2;tr|A0A087X059|A0A087X059_HUMAN Isoform	3	2	2	2	0	0	0	2	2	2	0	0	0	2	2	2	0	0	0	2	2	2	2.7	2.7	2.7	86.604	765	765;796;275	2.2	2	4	4	0.00065488	11.991				By MS/MS	By MS/MS	By MS/MS	0	0
F8W1R7;J3KND3;G8JLA2;G3V1V0;B7Z6Z4;P60660-2;P60660;F8VPF3;G3V1Y7;F8VZU9;F8W180;F8W1I5;P14649;H0YI43	F8W1R7;J3KND3;G8JLA2;G3V1V0;B7Z6Z4;P60660-2;P60660;F8VPF3;G3V1Y7;F8VZU9;F8W180	6;6;6;6;6;6;6;5;4;3;3;2;2;1	6;6;6;6;6;6;6;5;4;3;3;2;2;1	6;6;6;6;6;6;6;5;4;3;3;2;2;1	Myosin light polypeptide 6	MYL6	tr|F8W1R7|F8W1R7_HUMAN Isoform of P60660, Myosin light polypeptide 6 OS=Homo sapiens GN=MYL6 PE=1 SV=1;tr|J3KND3|J3KND3_HUMAN Isoform of P60660, Myosin light polypeptide 6 OS=Homo sapiens GN=MYL6 PE=1 SV=1;tr|G8JLA2|G8JLA2_HUMAN Isoform of P60660, Myosin l	14	6	6	6	3	2	3	6	6	6	3	2	3	6	6	6	3	2	3	6	6	6	43.4	43.4	43.4	16.29	145	145;152;152;161;238;151;151;130;115;103;196;175;208;83	2.02	17	22	18	0	81.507	By MS/MS	By MS/MS	By MS/MS	By MS/MS	By MS/MS	By MS/MS	27.6	20
E9PP23;E9PHY0;B7Z7D2;E9PQY3;P11117	E9PP23;E9PHY0;B7Z7D2;E9PQY3;P11117	2;2;2;2;2	2;2;2;2;2	2;2;2;2;2	Lysosomal acid phosphatase	ACP2	tr|E9PP23|E9PP23_HUMAN Isoform of P11117, Lysosomal acid phosphatase (Fragment) OS=Homo sapiens GN=ACP2 PE=1 SV=1;tr|E9PHY0|E9PHY0_HUMAN Isoform of P11117, Lysosomal acid phosphatase OS=Homo sapiens GN=ACP2 PE=1 SV=1;tr|B7Z7D2|B7Z7D2_HUMAN Isoform of P1111	5	2	2	2	0	0	0	0	1	1	0	0	0	0	1	1	0	0	0	0	1	1	7.2	7.2	7.2	35.156	305	305;360;391;395;423	2		2		0.0030713	10.982					By MS/MS	By MS/MS	0	0
B7Z7P8;P62495-2;P62495;D6RCB3;D6RJE8;I3L492	B7Z7P8;P62495-2;P62495	3;3;3;1;1;1	3;3;3;1;1;1	3;3;3;1;1;1	Eukaryotic peptide chain release factor subunit 1	ETF1	tr|B7Z7P8|B7Z7P8_HUMAN Isoform of P62495, Eukaryotic peptide chain release factor subunit 1 OS=Homo sapiens GN=ETF1 PE=1 SV=1;sp|P62495-2|ERF1_HUMAN Isoform of P62495, Isoform 2 of Eukaryotic peptide chain release factor subunit 1 OS=Homo sapiens GN=ETF1;s	6	3	3	3	1	2	2	3	3	3	1	2	2	3	3	3	1	2	2	3	3	3	8.3	8.3	8.3	47.475	423	423;404;437;95;120;208	1.96	11	6	10	0	56.645	By matching	By matching	By MS/MS	By MS/MS	By MS/MS	By MS/MS	2.4	5.4
H0YHC3;F8W020;F8W118;F8VY35;F8VV59;B7Z9C2;F8W0J6;F5H4R6;H0YIV4;P55209-2;P55209;H0YH88;F8VXI6;F8VUX1;F8W543;P55209-3;F8VRJ2;F8VVB5	H0YHC3;F8W020;F8W118;F8VY35;F8VV59;B7Z9C2;F8W0J6;F5H4R6;H0YIV4;P55209-2;P55209;H0YH88;F8VXI6;F8VUX1;F8W543;P55209-3;F8VRJ2;F8VVB5	6;6;6;6;6;6;6;6;6;6;6;5;5;5;5;5;4;3	6;6;6;6;6;6;6;6;6;6;6;5;5;5;5;5;4;3	5;5;5;5;5;5;5;5;5;5;5;4;4;4;4;4;3;2	Nucleosome assembly protein 1-like 1	NAP1L1	tr|H0YHC3|H0YHC3_HUMAN Isoform of P55209, Nucleosome assembly protein 1-like 1 (Fragment) OS=Homo sapiens GN=NAP1L1 PE=1 SV=1;tr|F8W020|F8W020_HUMAN Isoform of P55209, Nucleosome assembly protein 1-like 1 (Fragment) OS=Homo sapiens GN=NAP1L1 PE=1 SV=1;tr|F	18	6	6	5	4	4	4	6	5	5	4	4	4	6	5	5	3	3	3	5	4	4	34.3	34.3	29.3	23.417	198	198;207;209;264;327;349;379;383;385;368;391;177;215;237;328;323;114;161	1.9	18	19	13	0	44.385	By MS/MS	By MS/MS	By MS/MS	By MS/MS	By MS/MS	By MS/MS	25.3	25.3
B7Z9I1;Q5T4U5;P11310;P11310-2;E9PRX4;E9PJM9	B7Z9I1;Q5T4U5;P11310;P11310-2	3;3;3;3;1;1	3;3;3;3;1;1	3;3;3;3;1;1	Medium-chain specific acyl-CoA dehydrogenase, mitochondrial	ACADM	tr|B7Z9I1|B7Z9I1_HUMAN Isoform of P11310, Medium-chain-specific acyl-CoA dehydrogenase, mitochondrial OS=Homo sapiens GN=ACADM PE=1 SV=1;tr|Q5T4U5|Q5T4U5_HUMAN Isoform of P11310, Acyl-Coenzyme A dehydrogenase, C-4 to C-12 straight chain, isoform CRA_a OS=H	6	3	3	3	2	1	2	3	3	3	2	1	2	3	3	3	2	1	2	3	3	3	8.8	8.8	8.8	42.426	385	385;454;421;425;76;104	1.96	10	6	9	0	101.11	By matching	By MS/MS	By matching	By MS/MS	By MS/MS	By MS/MS	5.5	3.4
B7ZAX5;Q01415-2;Q01415;H0YLL3;H0YLL8;H0YK10	B7ZAX5;Q01415-2;Q01415;H0YLL3;H0YLL8;H0YK10	2;2;2;1;1;1	2;2;2;1;1;1	2;2;2;1;1;1	N-acetylgalactosamine kinase	GALK2	tr|B7ZAX5|B7ZAX5_HUMAN Isoform of Q01415, N-acetylgalactosamine kinase OS=Homo sapiens GN=GALK2 PE=1 SV=1;sp|Q01415-2|GALK2_HUMAN Isoform of Q01415, Isoform 2 of N-acetylgalactosamine kinase OS=Homo sapiens GN=GALK2;sp|Q01415|GALK2_HUMAN N-acetylgalactosam	6	2	2	2	0	0	1	2	2	2	0	0	1	2	2	2	0	0	1	2	2	2	5.3	5.3	5.3	47.635	434	434;447;458;157;162;209	2.18	2	5	4	0	14.916			By matching	By MS/MS	By MS/MS	By MS/MS	0	0
B7ZKQ9;Q8WTV0-3;Q8WTV0-4;Q8WTV0-2;F5H4X0;Q8WTV0-5;Q8WTV0	B7ZKQ9;Q8WTV0-3;Q8WTV0-4;Q8WTV0-2;F5H4X0;Q8WTV0-5;Q8WTV0	3;3;3;3;2;2;2	3;3;3;3;2;2;2	3;3;3;3;2;2;2	Scavenger receptor class B member 1	SCARB1	tr|B7ZKQ9|B7ZKQ9_HUMAN Isoform of Q8WTV0, SCARB1 protein OS=Homo sapiens GN=SCARB1 PE=1 SV=1;sp|Q8WTV0-3|SCRB1_HUMAN Isoform of Q8WTV0, Isoform 2 of Scavenger receptor class B member 1 OS=Homo sapiens GN=SCARB1;sp|Q8WTV0-4|SCRB1_HUMAN Isoform of Q8WTV0, Is	7	3	3	3	2	3	1	2	1	2	2	3	1	2	1	2	2	3	1	2	1	2	8.9	8.9	8.9	53.847	481	481;409;474;509;499;506;552	1.87	7	3	5	0	20.911	By matching	By MS/MS	By MS/MS	By MS/MS	By matching	By matching	5.2	8.9
B8ZZF5;Q9H8M9;C9J5M4	B8ZZF5;Q9H8M9;C9J5M4	2;2;1	2;2;1	2;2;1	Protein eva-1 homolog A	EVA1A	tr|B8ZZF5|B8ZZF5_HUMAN Isoform of Q9H8M9, Protein eva-1 homolog A OS=Homo sapiens GN=EVA1A PE=1 SV=1;sp|Q9H8M9|EVA1A_HUMAN Protein eva-1 homolog A OS=Homo sapiens GN=EVA1A PE=1 SV=1;tr|C9J5M4|C9J5M4_HUMAN Isoform of Q9H8M9, Protein eva-1 homolog A (Fragmen	3	2	2	2	1	2	1	0	2	2	1	2	1	0	2	2	1	2	1	0	2	2	17.9	17.9	17.9	16.163	140	140;152;143	1.64	5	5	1	0	15.599	By MS/MS	By MS/MS	By MS/MS		By matching	By matching	7.9	17.9
C9J128;C9J2Z6;C9J173;B8ZZF6;E7ET59;E7EUX4;E7ENF2;P49441	C9J128;C9J2Z6;C9J173;B8ZZF6;E7ET59;E7EUX4;E7ENF2;P49441	1;1;1;1;1;1;1;1	1;1;1;1;1;1;1;1	1;1;1;1;1;1;1;1	Inositol polyphosphate 1-phosphatase	INPP1	tr|C9J128|C9J128_HUMAN Isoform of P49441, Inositol polyphosphate 1-phosphatase (Fragment) OS=Homo sapiens GN=INPP1 PE=1 SV=1;tr|C9J2Z6|C9J2Z6_HUMAN Isoform of P49441, Inositol polyphosphate 1-phosphatase (Fragment) OS=Homo sapiens GN=INPP1 PE=1 SV=1;tr|C9J	8	1	1	1	0	0	0	0	0	1	0	0	0	0	0	1	0	0	0	0	0	1	17.6	17.6	17.6	7.8381	68	68;88;143;155;190;212;213;399	1	1			0.0091463	6.2685						By MS/MS	0	0
B8ZZG1;Q9NZW5;C9J4Q3;C9JGI8;B4DZ84;D3DX48;A0A0A0MRU0;A0A0D9SFF8;D3DX49;A0A0C4DH75;Q14168-5;Q14168-6;Q14168-2;Q14168-3;Q14168;Q14168-4	B8ZZG1;Q9NZW5	6;6;2;1;1;1;1;1;1;1;1;1;1;1;1;1	6;6;2;1;1;1;1;1;1;1;1;1;1;1;1;1	6;6;2;1;1;1;1;1;1;1;1;1;1;1;1;1	MAGUK p55 subfamily member 6	MPP6	tr|B8ZZG1|B8ZZG1_HUMAN Isoform of Q9NZW5, MAGUK p55 subfamily member 6 OS=Homo sapiens GN=MPP6 PE=1 SV=1;sp|Q9NZW5|MPP6_HUMAN MAGUK p55 subfamily member 6 OS=Homo sapiens GN=MPP6 PE=1 SV=2	16	6	6	6	2	5	2	4	4	3	2	5	2	4	4	3	2	5	2	4	4	3	18.9	18.9	18.9	48.757	428	428;540;307;217;541;552;569;573;576;597;413;541;552;569;576;597	1.76	12	12	5	0	47.272	By matching	By MS/MS	By matching	By MS/MS	By MS/MS	By MS/MS	5.4	16.4
B8ZZJ0;B9A032;B8ZZN6;P63165	B8ZZJ0;B9A032;B8ZZN6;P63165	1;1;1;1	1;1;1;1	1;1;1;1	Small ubiquitin-related modifier 1	SUMO1	tr|B8ZZJ0|B8ZZJ0_HUMAN Isoform of P63165, Small ubiquitin-related modifier 1 OS=Homo sapiens GN=SUMO1 PE=1 SV=1;tr|B9A032|B9A032_HUMAN Isoform of P63165, Small ubiquitin-related modifier 1 OS=Homo sapiens GN=SUMO1 PE=1 SV=1;tr|B8ZZN6|B8ZZN6_HUMAN Isoform o	4	1	1	1	0	0	0	0	0	1	0	0	0	0	0	1	0	0	0	0	0	1	27.6	27.6	27.6	6.6846	58	58;77;146;101	2		1		0.0029533	9.1212						By MS/MS	0	0
M0QZK8;H7BZK5;B8ZZK2;O75223	M0QZK8;H7BZK5;B8ZZK2;O75223	1;1;1;1	1;1;1;1	1;1;1;1	Gamma-glutamylcyclotransferase	GGCT	tr|M0QZK8|M0QZK8_HUMAN Uncharacterized protein OS=Homo sapiens PE=4 SV=1;tr|H7BZK5|H7BZK5_HUMAN Isoform of O75223, Gamma-glutamylcyclotransferase (Fragment) OS=Homo sapiens GN=GGCT PE=1 SV=1;tr|B8ZZK2|B8ZZK2_HUMAN Isoform of O75223, Gamma-glutamylcyclotran	4	1	1	1	1	0	0	0	0	0	1	0	0	0	0	0	1	0	0	0	0	0	12.6	12.6	12.6	11.578	103	103;119;166;188	2		1		0.0028523	7.3908	By MS/MS						12.6	0
B8ZZP4;C9J7U9;C9K052;Q12765-3;Q12765;Q12765-2	B8ZZP4;C9J7U9;C9K052;Q12765-3;Q12765;Q12765-2	1;1;1;1;1;1	1;1;1;1;1;1	1;1;1;1;1;1	Secernin-1	SCRN1	tr|B8ZZP4|B8ZZP4_HUMAN Isoform of Q12765, Secernin-1 OS=Homo sapiens GN=SCRN1 PE=1 SV=1;tr|C9J7U9|C9J7U9_HUMAN Isoform of Q12765, Secernin-1 (Fragment) OS=Homo sapiens GN=SCRN1 PE=1 SV=1;tr|C9K052|C9K052_HUMAN Isoform of Q12765, Secernin-1 (Fragment) OS=Ho	6	1	1	1	0	0	0	1	1	1	0	0	0	1	1	1	0	0	0	1	1	1	11.4	11.4	11.4	15.642	140	140;141;245;346;414;434	1.73	5	4	2	0.0030544	10.87				By MS/MS	By MS/MS	By MS/MS	0	0
B8ZZT4;Q9BV40	B8ZZT4;Q9BV40	2;2	2;2	2;2	Vesicle-associated membrane protein 8	VAMP8	tr|B8ZZT4|B8ZZT4_HUMAN Isoform of Q9BV40, Vesicle-associated membrane protein 8 OS=Homo sapiens GN=VAMP8 PE=1 SV=1;sp|Q9BV40|VAMP8_HUMAN Vesicle-associated membrane protein 8 OS=Homo sapiens GN=VAMP8 PE=1 SV=1	2	2	2	2	0	0	0	1	0	1	0	0	0	1	0	1	0	0	0	1	0	1	21.2	21.2	21.2	11.191	99	99;100	2.5		1	1	0.0013004	11.879				By MS/MS		By MS/MS	0	0
B9A041;P40925-2;P40925;P40925-3;B8ZZ51;C9JRL4;C9JF79	B9A041;P40925-2;P40925;P40925-3;B8ZZ51	4;4;4;4;3;1;1	4;4;4;4;3;1;1	4;4;4;4;3;1;1	Malate dehydrogenase, cytoplasmic	MDH1	tr|B9A041|B9A041_HUMAN Isoform of P40925, Malate dehydrogenase, cytoplasmic OS=Homo sapiens GN=MDH1 PE=1 SV=1;sp|P40925-2|MDHC_HUMAN Isoform of P40925, Isoform 2 of Malate dehydrogenase, cytoplasmic OS=Homo sapiens GN=MDH1;sp|P40925|MDHC_HUMAN Malate dehyd	7	4	4	4	0	1	0	1	0	2	0	1	0	1	0	2	0	1	0	1	0	2	23.3	23.3	23.3	23.038	210	210;245;334;352;169;120;222	1.75	2	1	1	0	53.522		By MS/MS		By MS/MS		By MS/MS	0	4.8
H7C463;C9J406;B9A067;Q16891-3;Q16891-2;Q16891-4;Q16891	H7C463;C9J406;B9A067;Q16891-3;Q16891-2;Q16891-4;Q16891	1;1;1;1;1;1;1	1;1;1;1;1;1;1	1;1;1;1;1;1;1	MICOS complex subunit MIC60	IMMT	tr|H7C463|H7C463_HUMAN Isoform of Q16891, MICOS complex subunit MIC60 (Fragment) OS=Homo sapiens GN=IMMT PE=1 SV=1;tr|C9J406|C9J406_HUMAN Isoform of Q16891, MICOS complex subunit MIC60 OS=Homo sapiens GN=IMMT PE=1 SV=1;tr|B9A067|B9A067_HUMAN Isoform of Q16	7	1	1	1	0	0	1	1	0	0	0	0	1	1	0	0	0	0	1	1	0	0	3.1	3.1	3.1	68.064	613	613;659;711;726;747;757;758	2.67		1	2	0.0048622	6.6235			By MS/MS	By matching			0	0
J3KMX2;B9EGA3;Q92925-3;Q92925-2;Q92925	J3KMX2;B9EGA3;Q92925-3;Q92925-2;Q92925	1;1;1;1;1	1;1;1;1;1	1;1;1;1;1	SWI/SNF-related matrix-associated actin-dependent regulator of chromatin subfamily D member 2	SMARCD2	tr|J3KMX2|J3KMX2_HUMAN Isoform of Q92925, SWI/SNF-related matrix-associated actin-dependent regulator of chromatin subfamily D member 2 OS=Homo sapiens GN=SMARCD2 PE=1 SV=1;tr|B9EGA3|B9EGA3_HUMAN Isoform of Q92925, SMARCD2 protein OS=Homo sapiens GN=SMARCD	5	1	1	1	0	0	1	1	0	1	0	0	1	1	0	1	0	0	1	1	0	1	4.4	4.4	4.4	52.238	456	456;494;483;510;531	1.86	3	2	2	0	293.44			By matching	By MS/MS		By MS/MS	0	0
C9JD32;B9ZVP7;J3KT29;P62829	C9JD32;B9ZVP7;J3KT29;P62829	2;2;2;2	2;2;2;2	2;2;2;2	60S ribosomal protein L23	RPL23	tr|C9JD32|C9JD32_HUMAN Isoform of P62829, 60S ribosomal protein L23 (Fragment) OS=Homo sapiens GN=RPL23 PE=1 SV=1;tr|B9ZVP7|B9ZVP7_HUMAN Isoform of P62829, 60S ribosomal protein L23 OS=Homo sapiens GN=RPL23 PE=1 SV=1;tr|J3KT29|J3KT29_HUMAN Isoform of P6282	4	2	2	2	1	1	1	2	2	2	1	1	1	2	2	2	1	1	1	2	2	2	30.8	30.8	30.8	9.6694	91	91;114;122;140	1.77	7	2	4	0	13.165	By MS/MS	By matching	By matching	By matching	By MS/MS	By MS/MS	22	22
C9JKT3;C9IYB4;Q15118;Q15118-2	C9JKT3;C9IYB4;Q15118;Q15118-2	1;1;1;1	1;1;1;1	1;1;1;1	[Pyruvate dehydrogenase (acetyl-transferring)] kinase isozyme 1, mitochondrial	PDK1	tr|C9JKT3|C9JKT3_HUMAN Isoform of Q15118, [Pyruvate dehydrogenase (acetyl-transferring)] kinase isozyme 1, mitochondrial (Fragment) OS=Homo sapiens GN=PDK1 PE=1 SV=1;tr|C9IYB4|C9IYB4_HUMAN Isoform of Q15118, [Pyruvate dehydrogenase (acetyl-transferring)] k	4	1	1	1	0	1	1	1	1	1	0	1	1	1	1	1	0	1	1	1	1	1	8.4	8.4	8.4	17.75	154	154;229;436;456	2.33	2	2	5	0.0063358	6.485		By matching	By MS/MS	By matching	By MS/MS	By matching	0	8.4
C9IZ83;H7C3L7;Q99543-2;Q99543	C9IZ83;H7C3L7;Q99543-2;Q99543	1;1;1;1	1;1;1;1	1;1;1;1	DnaJ homolog subfamily C member 2;DnaJ homolog subfamily C member 2, N-terminally processed	DNAJC2	tr|C9IZ83|C9IZ83_HUMAN Isoform of Q99543, DnaJ homolog subfamily C member 2 (Fragment) OS=Homo sapiens GN=DNAJC2 PE=1 SV=1;tr|H7C3L7|H7C3L7_HUMAN Isoform of Q99543, DnaJ homolog subfamily C member 2 (Fragment) OS=Homo sapiens GN=DNAJC2 PE=1 SV=1;sp|Q99543-	4	1	1	1	0	0	0	1	1	1	0	0	0	1	1	1	0	0	0	1	1	1	6.9	6.9	6.9	22.414	188	188;243;568;621	2.5	1		3	0.0053562	6.5516				By matching	By MS/MS	By MS/MS	0	0
C9J7P5;C9IZN7;Q969Z0-2;Q969Z0	C9J7P5;C9IZN7;Q969Z0-2;Q969Z0	1;1;1;1	1;1;1;1	1;1;1;1	Protein TBRG4	TBRG4	tr|C9J7P5|C9J7P5_HUMAN Isoform of Q969Z0, Protein TBRG4 (Fragment) OS=Homo sapiens GN=TBRG4 PE=1 SV=1;tr|C9IZN7|C9IZN7_HUMAN Isoform of Q969Z0, Protein TBRG4 (Fragment) OS=Homo sapiens GN=TBRG4 PE=1 SV=1;sp|Q969Z0-2|TBRG4_HUMAN Isoform of Q969Z0, Isoform 2	4	1	1	1	0	0	0	1	1	1	0	0	0	1	1	1	0	0	0	1	1	1	4.8	4.8	4.8	28.38	248	248;283;521;631	2	3	1	3	0.0028885	7.8245				By MS/MS	By MS/MS	By MS/MS	0	0
C9J712;C9J0J7;C9JQ45;G5E9Q6;P35080-2;P35080	C9J712;C9J0J7;C9JQ45;G5E9Q6;P35080-2;P35080	1;1;1;1;1;1	1;1;1;1;1;1	1;1;1;1;1;1	Profilin;Profilin-2	PFN2	tr|C9J712|C9J712_HUMAN Isoform of P35080, Profilin-2 OS=Homo sapiens GN=PFN2 PE=1 SV=1;tr|C9J0J7|C9J0J7_HUMAN Isoform of P35080, Profilin-2 OS=Homo sapiens GN=PFN2 PE=1 SV=1;tr|C9JQ45|C9JQ45_HUMAN Isoform of P35080, Profilin OS=Homo sapiens GN=PFN2 PE=1 SV	6	1	1	1	1	1	1	1	1	1	1	1	1	1	1	1	1	1	1	1	1	1	15.4	15.4	15.4	9.7982	91	91;91;110;188;140;140	2.08	4	3	5	0	12.665	By matching	By MS/MS	By MS/MS	By MS/MS	By MS/MS	By MS/MS	15.4	15.4
C9J0K6;P30626-3;P30626-2;P30626;B4DHQ6	C9J0K6;P30626-3;P30626-2;P30626	7;7;7;7;3	7;7;7;7;3	7;7;7;7;3	Sorcin	SRI	tr|C9J0K6|C9J0K6_HUMAN Isoform of P30626, Sorcin OS=Homo sapiens GN=SRI PE=1 SV=1;sp|P30626-3|SORCN_HUMAN Isoform of P30626, Isoform 3 of Sorcin OS=Homo sapiens GN=SRI;sp|P30626-2|SORCN_HUMAN Isoform of P30626, Isoform 2 of Sorcin OS=Homo sapiens GN=SRI;sp	5	7	7	7	6	2	3	4	2	5	6	2	3	4	2	5	6	2	3	4	2	5	46.5	46.5	46.5	17.605	155	155;180;183;198;158	1.81	13	11	7	0	48.983	By MS/MS	By MS/MS	By matching	By MS/MS	By MS/MS	By MS/MS	39.4	14.8
C9J1N1;P15882-2	C9J1N1;P15882-2	1;1	1;1	1;1		CHN1	tr|C9J1N1|C9J1N1_HUMAN Isoform of P15882, N-chimaerin (Fragment) OS=Homo sapiens GN=CHN1 PE=1 SV=7;sp|P15882-2|CHIN_HUMAN Isoform of P15882, Isoform Alpha-1 of N-chimaerin OS=Homo sapiens GN=CHN1	2	1	1	1	0	0	1	0	0	0	0	0	1	0	0	0	0	0	1	0	0	0	6.7	6.7	6.7	18.601	165	165;334	3			1	1	-2			By MS/MS				0	0
D6RBD7;C9J1V9;O43324-2;O43324;D6RCQ0;H0YAL7	D6RBD7;C9J1V9;O43324-2;O43324;D6RCQ0;H0YAL7	2;2;2;2;1;1	2;2;2;2;1;1	2;2;2;2;1;1	Eukaryotic translation elongation factor 1 epsilon-1	EEF1E1;EEF1E1-BLOC1S5	tr|D6RBD7|D6RBD7_HUMAN Isoform of O43324, Eukaryotic translation elongation factor 1 epsilon-1 OS=Homo sapiens GN=EEF1E1 PE=4 SV=1;tr|C9J1V9|C9J1V9_HUMAN HCG2043275 OS=Homo sapiens GN=EEF1E1-BLOC1S5 PE=4 SV=2;sp|O43324-2|MCA3_HUMAN Isoform of O43324, Isofo	6	2	2	2	1	1	1	1	2	2	1	1	1	1	2	2	1	1	1	1	2	2	14	14	14	16.686	150	150;151;139;174;94;136	2	4	4	4	0	13.348	By MS/MS	By matching	By matching	By MS/MS	By matching	By MS/MS	6.7	6.7
C9J4M6;C9J2Y9;P30876	C9J4M6;C9J2Y9;P30876	1;1;1	1;1;1	1;1;1	DNA-directed RNA polymerase;DNA-directed RNA polymerase II subunit RPB2	POLR2B	tr|C9J4M6|C9J4M6_HUMAN Isoform of P30876, DNA-directed RNA polymerase OS=Homo sapiens GN=POLR2B PE=1 SV=2;tr|C9J2Y9|C9J2Y9_HUMAN Isoform of P30876, DNA-directed RNA polymerase OS=Homo sapiens GN=POLR2B PE=1 SV=2;sp|P30876|RPB2_HUMAN DNA-directed RNA polyme	3	1	1	1	0	1	1	1	1	1	0	1	1	1	1	1	0	1	1	1	1	1	1.2	1.2	1.2	125.19	1099	1099;1167;1174	2	2	1	2	1	-2		By matching	By matching	By MS/MS	By matching	By matching	0	1.2
C9J5D1;E7EQ69;Q9GZZ1;C9JZU6;A0A087WWJ2;Q9GZZ1-2;F8WCK0;C9J5J3;A0A0D9SF32;B0AZT5	C9J5D1;E7EQ69;Q9GZZ1;C9JZU6;A0A087WWJ2;Q9GZZ1-2	3;3;3;2;2;2;1;1;1;1	3;3;3;2;2;2;1;1;1;1	3;3;3;2;2;2;1;1;1;1	N-alpha-acetyltransferase 50	NAA50	tr|C9J5D1|C9J5D1_HUMAN Isoform of Q9GZZ1, N-alpha-acetyltransferase 50 OS=Homo sapiens GN=NAA50 PE=1 SV=1;tr|E7EQ69|E7EQ69_HUMAN Isoform of Q9GZZ1, N-alpha-acetyltransferase 50 OS=Homo sapiens GN=NAA50 PE=1 SV=1;sp|Q9GZZ1|NAA50_HUMAN N-alpha-acetyltransfer	10	3	3	3	0	0	1	2	2	2	0	0	1	2	2	2	0	0	1	2	2	2	29.5	29.5	29.5	14.886	129	129;168;169;57;81;81;48;58;58;95	1.73	6	2	3	0	18.044			By matching	By matching	By MS/MS	By MS/MS	0	0
C9JJV6;C9JZL8;C9J5M0;C9JC07;Q96S97	C9JJV6;C9JZL8;C9J5M0;C9JC07;Q96S97	1;1;1;1;1	1;1;1;1;1	1;1;1;1;1	Myeloid-associated differentiation marker	MYADM	tr|C9JJV6|C9JJV6_HUMAN Isoform of Q96S97, Myeloid-associated differentiation marker (Fragment) OS=Homo sapiens GN=MYADM PE=1 SV=7;tr|C9JZL8|C9JZL8_HUMAN Isoform of Q96S97, Myeloid-associated differentiation marker (Fragment) OS=Homo sapiens GN=MYADM PE=1 S	5	1	1	1	0	1	1	1	0	0	0	1	1	1	0	0	0	1	1	1	0	0	15.6	15.6	15.6	15.935	147	147;188;242;259;322	2.17	1	3	2	0	67.29		By MS/MS	By MS/MS	By MS/MS			0	15.6
L7N2F4;C9J5N1;Q9BTE6;Q9BTE6-2;Q9BTE6-3;K7EQ85	L7N2F4;C9J5N1;Q9BTE6;Q9BTE6-2;Q9BTE6-3;K7EQ85	2;2;2;2;2;1	2;2;2;2;2;1	2;2;2;2;2;1	Alanyl-tRNA editing protein Aarsd1	AARSD1;PTGES3L-AARSD1	tr|L7N2F4|L7N2F4_HUMAN Isoform of Q9BTE6, Alanyl-tRNA-editing protein Aarsd1 (Fragment) OS=Homo sapiens GN=AARSD1 PE=1 SV=1;tr|C9J5N1|C9J5N1_HUMAN Isoform of Q9BTE6, Protein PTGES3L-AARSD1 OS=Homo sapiens GN=PTGES3L-AARSD1 PE=1 SV=1;sp|Q9BTE6|AASD1_HUMAN A	6	2	2	2	0	0	0	1	1	2	0	0	0	1	1	2	0	0	0	1	1	2	17.9	17.9	17.9	15.483	140	140;495;412;525;586;94	1.88	3	3	2	0	12.656				By MS/MS	By MS/MS	By MS/MS	0	0
F8WF02;C9J634;P11177-2;P11177;P11177-3	F8WF02;C9J634;P11177-2;P11177;P11177-3	3;3;3;3;2	3;3;3;3;2	3;3;3;3;2	Pyruvate dehydrogenase E1 component subunit beta, mitochondrial	PDHB	tr|F8WF02|F8WF02_HUMAN Isoform of P11177, Pyruvate dehydrogenase E1 component subunit beta, mitochondrial OS=Homo sapiens GN=PDHB PE=1 SV=1;tr|C9J634|C9J634_HUMAN Isoform of P11177, Pyruvate dehydrogenase E1 component subunit beta, mitochondrial OS=Homo sa	5	3	3	3	1	3	3	2	3	3	1	3	3	2	3	3	1	3	3	2	3	3	15.9	15.9	15.9	27.65	251	251;350;341;359;341	2	9	9	9	0	37.797	By matching	By matching	By MS/MS	By MS/MS	By MS/MS	By MS/MS	3.2	15.9
F8W9I8;C9J6Y3;C9JKR6;G3XAC1;Q86YZ4;Q9BXS9-7;Q9BXS9-2;Q9BXS9-3;Q9BXS9	F8W9I8;C9J6Y3;C9JKR6;G3XAC1;Q86YZ4;Q9BXS9-7;Q9BXS9-2;Q9BXS9-3;Q9BXS9	1;1;1;1;1;1;1;1;1	1;1;1;1;1;1;1;1;1	1;1;1;1;1;1;1;1;1	Solute carrier family 26 member 6	SLC26A6	tr|F8W9I8|F8W9I8_HUMAN Isoform of Q9BXS9, Solute carrier family 26 member 6 OS=Homo sapiens GN=SLC26A6 PE=1 SV=1;tr|C9J6Y3|C9J6Y3_HUMAN Isoform of Q9BXS9, Solute carrier family 26 member 6 (Fragment) OS=Homo sapiens GN=SLC26A6 PE=1 SV=1;tr|C9JKR6|C9JKR6_HU	9	1	1	1	0	0	0	1	1	1	0	0	0	1	1	1	0	0	0	1	1	1	12.5	12.5	12.5	13.865	120	120;169;180;651;753;723;740;758;759	2	2	1	2	0.0028785	7.6724				By matching	By MS/MS	By MS/MS	0	0
C9J7K9;O15162-2;O15162;H7C5I5;C9J0H3;C9J9P4;C9JE06	C9J7K9;O15162-2;O15162;H7C5I5;C9J0H3;C9J9P4;C9JE06	4;4;4;2;2;2;2	4;4;4;2;2;2;2	4;4;4;2;2;2;2	Phospholipid scramblase 1	PLSCR1	tr|C9J7K9|C9J7K9_HUMAN Isoform of O15162, Phospholipid scramblase 1 OS=Homo sapiens GN=PLSCR1 PE=1 SV=1;sp|O15162-2|PLS1_HUMAN Isoform of O15162, Isoform 2 of Phospholipid scramblase 1 OS=Homo sapiens GN=PLSCR1;sp|O15162|PLS1_HUMAN Phospholipid scramblase	7	4	4	4	2	2	1	3	3	3	2	2	1	3	3	3	2	2	1	3	3	3	18.3	18.3	18.3	34.217	311	311;237;318;171;171;248;249	1.79	10	9	5	0	65.496	By MS/MS	By MS/MS	By matching	By MS/MS	By MS/MS	By MS/MS	7.4	9.6
C9JXZ7;C9JTT7;C9J8M3;C9JZI1;P35249-2;P35249	C9JXZ7;C9JTT7;C9J8M3;C9JZI1;P35249-2;P35249	1;1;1;1;1;1	1;1;1;1;1;1	1;1;1;1;1;1	Replication factor C subunit 4	RFC4	tr|C9JXZ7|C9JXZ7_HUMAN Isoform of P35249, Replication factor C subunit 4 (Fragment) OS=Homo sapiens GN=RFC4 PE=1 SV=1;tr|C9JTT7|C9JTT7_HUMAN Isoform of P35249, Replication factor C subunit 4 (Fragment) OS=Homo sapiens GN=RFC4 PE=1 SV=1;tr|C9J8M3|C9J8M3_HUM	6	1	1	1	0	0	1	1	1	0	0	0	1	1	1	0	0	0	1	1	1	0	7.3	7.3	7.3	13.34	123	123;167;214;336;303;363	2	2	2	2	0.0028703	7.6365			By matching	By matching	By MS/MS		0	0
C9JA08;Q96D46;C9IY70;C9IZW9;C9K0C2;C9J0B9	C9JA08;Q96D46	3;3;1;1;1;1	3;3;1;1;1;1	3;3;1;1;1;1	60S ribosomal export protein NMD3	NMD3	tr|C9JA08|C9JA08_HUMAN Isoform of Q96D46, 60S ribosomal export protein NMD3 OS=Homo sapiens GN=NMD3 PE=1 SV=1;sp|Q96D46|NMD3_HUMAN 60S ribosomal export protein NMD3 OS=Homo sapiens GN=NMD3 PE=1 SV=1	6	3	3	3	0	0	1	1	2	2	0	0	1	1	2	2	0	0	1	1	2	2	7.8	7.8	7.8	60.125	529	529;503;98;156;162;218	2	3	2	3	0	17.091			By matching	By matching	By MS/MS	By MS/MS	0	0
C9JD73;H7C003;Q15435;B5MBZ8;C9J177;Q15435-3;Q15435-2;Q15435-5;Q15435-4;H7C118;C9JRC4	C9JD73;H7C003;Q15435;B5MBZ8;C9J177;Q15435-3;Q15435-2;Q15435-5;Q15435-4	5;5;5;4;4;4;4;3;3;1;1	5;5;5;4;4;4;4;3;3;1;1	5;5;5;4;4;4;4;3;3;1;1	Protein phosphatase 1 regulatory subunit 7	PPP1R7	tr|C9JD73|C9JD73_HUMAN Isoform of Q15435, Protein phosphatase 1 regulatory subunit 7 (Fragment) OS=Homo sapiens GN=PPP1R7 PE=1 SV=1;tr|H7C003|H7C003_HUMAN Isoform of Q15435, Protein phosphatase 1 regulatory subunit 7 (Fragment) OS=Homo sapiens GN=PPP1R7 PE	11	5	5	5	0	2	3	3	5	4	0	2	3	3	5	4	0	2	3	3	5	4	25.9	25.9	25.9	32.39	282	282;335;360;274;289;280;317;221;237;140;184	2.06	11	10	13	0	292.59		By matching	By matching	By MS/MS	By MS/MS	By MS/MS	0	10.3
H7C131;C9JDE9;P09110	H7C131;C9JDE9;P09110	1;1;1	1;1;1	1;1;1	3-ketoacyl-CoA thiolase, peroxisomal	ACAA1	tr|H7C131|H7C131_HUMAN Isoform of P09110, 3-ketoacyl-CoA thiolase, peroxisomal (Fragment) OS=Homo sapiens GN=ACAA1 PE=1 SV=1;tr|C9JDE9|C9JDE9_HUMAN Isoform of P09110, 3-ketoacyl-CoA thiolase, peroxisomal OS=Homo sapiens GN=ACAA1 PE=1 SV=1;sp|P09110|THIK_HU	3	1	1	1	0	0	0	1	0	0	0	0	0	1	0	0	0	0	0	1	0	0	4.5	4.5	4.5	30.222	290	290;383;424	1.5	1	1		0.0033632	7.09				By MS/MS			0	0
C9JJ34;C9JDM3;F6WQW2;P43487-2;P43487;C9JIC6;C9JXG8;C9JGV6	C9JJ34;C9JDM3;F6WQW2;P43487-2;P43487;C9JIC6;C9JXG8;C9JGV6	2;2;2;2;2;1;1;1	2;2;2;2;2;1;1;1	2;2;2;2;2;1;1;1	Ran-specific GTPase-activating protein	RANBP1	tr|C9JJ34|C9JJ34_HUMAN Isoform of P43487, Ran-specific GTPase-activating protein (Fragment) OS=Homo sapiens GN=RANBP1 PE=1 SV=1;tr|C9JDM3|C9JDM3_HUMAN Isoform of P43487, Ran-specific GTPase-activating protein (Fragment) OS=Homo sapiens GN=RANBP1 PE=1 SV=7;	8	2	2	2	1	1	1	1	1	2	1	1	1	1	1	2	1	1	1	1	1	2	13.5	13.5	13.5	18.762	163	163;166;278;200;201;53;145;205	1.67	5	6	1	0	19.786	By matching	By matching	By matching	By MS/MS	By MS/MS	By MS/MS	6.7	6.7
E9PFE3;C9JF98;F8WDX8;E7EMS9;Q75MG1;E7ETZ4;Q9Y6E2-2;Q9Y6E2	E9PFE3;C9JF98;F8WDX8;E7EMS9;Q75MG1;E7ETZ4;Q9Y6E2-2;Q9Y6E2	1;1;1;1;1;1;1;1	1;1;1;1;1;1;1;1	1;1;1;1;1;1;1;1	Basic leucine zipper and W2 domain-containing protein 2	BZW2	tr|E9PFE3|E9PFE3_HUMAN Isoform of Q9Y6E2, Basic leucine zipper and W2 domain-containing protein 2 OS=Homo sapiens GN=BZW2 PE=1 SV=1;tr|C9JF98|C9JF98_HUMAN Isoform of Q9Y6E2, Basic leucine zipper and W2 domain-containing protein 2 (Fragment) OS=Homo sapiens	8	1	1	1	0	0	0	1	1	1	0	0	0	1	1	1	0	0	0	1	1	1	11.8	11.8	11.8	18.71	161	161;163;170;208;274;408;201;419	2	3	2	3	0	178.63				By MS/MS	By MS/MS	By MS/MS	0	0
C9JIF9;P13798;F8WEH5;H7C393	C9JIF9;P13798;F8WEH5;H7C393	2;2;1;1	2;2;1;1	2;2;1;1	Acylamino-acid-releasing enzyme	APEH	tr|C9JIF9|C9JIF9_HUMAN Isoform of P13798, Acylamino-acid-releasing enzyme OS=Homo sapiens GN=APEH PE=1 SV=1;sp|P13798|ACPH_HUMAN Acylamino-acid-releasing enzyme OS=Homo sapiens GN=APEH PE=1 SV=4;tr|F8WEH5|F8WEH5_HUMAN Isoform of P13798, Acylamino-acid-rele	4	2	2	2	0	1	0	0	2	2	0	1	0	0	2	2	0	1	0	0	2	2	3.7	3.7	3.7	81.673	737	737;732;50;284	2	3	4	3	0	16.009		By matching			By MS/MS	By MS/MS	0	1.6
C9JIG9;O95747	C9JIG9;O95747	3;3	3;3	3;3	Serine/threonine-protein kinase OSR1	OXSR1	tr|C9JIG9|C9JIG9_HUMAN Isoform of O95747, Serine/threonine-protein kinase OSR1 OS=Homo sapiens GN=OXSR1 PE=1 SV=1;sp|O95747|OXSR1_HUMAN Serine/threonine-protein kinase OSR1 OS=Homo sapiens GN=OXSR1 PE=1 SV=1	2	3	3	3	0	2	3	3	3	3	0	2	3	3	3	3	0	2	3	3	3	3	7.3	7.3	7.3	51.856	468	468;527	1.8	12	6	7	0	52.443		By MS/MS	By MS/MS	By MS/MS	By MS/MS	By MS/MS	0	5.6
E9PLH3;C9JIR3;Q3KQU3-2;Q3KQU3-4;Q3KQU3	E9PLH3;C9JIR3;Q3KQU3-2;Q3KQU3-4;Q3KQU3	2;2;2;2;2	2;2;2;2;2	2;2;2;2;2	MAP7 domain-containing protein 1	MAP7D1	tr|E9PLH3|E9PLH3_HUMAN Isoform of Q3KQU3, MAP7 domain-containing protein 1 (Fragment) OS=Homo sapiens GN=MAP7D1 PE=1 SV=1;tr|C9JIR3|C9JIR3_HUMAN Isoform of Q3KQU3, MAP7 domain-containing protein 1 (Fragment) OS=Homo sapiens GN=MAP7D1 PE=1 SV=1;sp|Q3KQU3-2|	5	2	2	2	0	0	0	1	1	2	0	0	0	1	1	2	0	0	0	1	1	2	22.9	22.9	22.9	15.31	140	140;244;803;808;841	1.86	3	2	2	0	13.09				By MS/MS	By matching	By MS/MS	0	0
C9JIS1;C9JXA5;P62879;C9JZN1;E7EP32;C9JD14;P62879-2;F5H8J8;F5H100;F5H0S8;E9PCP0;P16520-2;P16520	C9JIS1;C9JXA5;P62879;C9JZN1;E7EP32	9;9;9;8;5;3;2;1;1;1;1;1;1	9;9;9;8;5;3;2;1;1;1;1;1;1	3;3;3;2;1;0;1;0;0;0;0;0;0	Guanine nucleotide-binding protein G(I)/G(S)/G(T) subunit beta-2	GNB2	tr|C9JIS1|C9JIS1_HUMAN Isoform of P62879, Guanine nucleotide-binding protein G(I)/G(S)/G(T) subunit beta-2 (Fragment) OS=Homo sapiens GN=GNB2 PE=1 SV=1;tr|C9JXA5|C9JXA5_HUMAN Isoform of P62879, Guanine nucleotide-binding protein G(I)/G(S)/G(T) subunit beta	13	9	9	3	8	7	6	6	8	8	8	7	6	6	8	8	2	2	1	1	2	3	39.2	39.2	13.8	25.538	232	232;251;340;152;296;79;240;232;232;265;339;297;340	1.9	42	35	31	0	177.81	By MS/MS	By MS/MS	By MS/MS	By MS/MS	By MS/MS	By MS/MS	38.8	33.2
C9JKI3;Q03135-2	C9JKI3;Q03135-2	4;4	1;1	1;1	Caveolin;Caveolin-1	CAV1	tr|C9JKI3|C9JKI3_HUMAN Isoform of Q03135, Caveolin (Fragment) OS=Homo sapiens GN=CAV1 PE=1 SV=1;sp|Q03135-2|CAV1_HUMAN Isoform of Q03135, Isoform 2 of Caveolin-1 OS=Homo sapiens GN=CAV1	2	4	1	1	1	4	2	3	4	3	0	1	1	1	1	1	0	1	1	1	1	1	33.3	5.1	5.1	15.928	138	138;147	2.11	3	2	4	0.0073298	6.4206	By matching	By MS/MS	By MS/MS	By matching	By matching	By MS/MS	15.2	33.3
C9JL85;P58546	C9JL85;P58546	1;1	1;1	1;1	Myotrophin	MTPN	tr|C9JL85|C9JL85_HUMAN Isoform of P58546, Myotrophin OS=Homo sapiens GN=MTPN PE=1 SV=1;sp|P58546|MTPN_HUMAN Myotrophin OS=Homo sapiens GN=MTPN PE=1 SV=2	2	1	1	1	1	0	0	0	0	1	1	0	0	0	0	1	1	0	0	0	0	1	32.7	32.7	32.7	5.7044	52	52;118	1.67	2		1	0	57.967	By matching					By MS/MS	32.7	0
C9JLU1;P52434-3;P52434;P52434-4	C9JLU1;P52434-3;P52434;P52434-4	1;1;1;1	1;1;1;1	1;1;1;1	DNA-directed RNA polymerases I, II, and III subunit RPABC3	POLR2H	tr|C9JLU1|C9JLU1_HUMAN Isoform of P52434, DNA-directed RNA polymerases I, II, and III subunit RPABC3 (Fragment) OS=Homo sapiens GN=POLR2H PE=1 SV=7;sp|P52434-3|RPAB3_HUMAN Isoform of P52434, Isoform 3 of DNA-directed RNA polymerases I, II, and III subunit	4	1	1	1	1	1	1	1	1	1	1	1	1	1	1	1	1	1	1	1	1	1	8.7	8.7	8.7	16.996	149	149;114;150;175	2.18	3	3	5	0	21.865	By matching	By MS/MS	By MS/MS	By MS/MS	By MS/MS	By matching	8.7	8.7
C9JNQ3;Q14558;Q14558-2	C9JNQ3;Q14558;Q14558-2	3;3;3	3;3;3	2;2;2	Phosphoribosyl pyrophosphate synthase-associated protein 1	PRPSAP1	tr|C9JNQ3|C9JNQ3_HUMAN Isoform of Q14558, Phosphoribosyl pyrophosphate synthase-associated protein 1 (Fragment) OS=Homo sapiens GN=PRPSAP1 PE=1 SV=1;sp|Q14558|KPRA_HUMAN Phosphoribosyl pyrophosphate synthase-associated protein 1 OS=Homo sapiens GN=PRPSAP1	3	3	3	2	0	1	2	2	2	2	0	1	2	2	2	2	0	1	1	1	1	1	35.6	35.6	23.1	11.503	104	104;356;385	1.67	7	2	3	0	17.427		By matching	By matching	By MS/MS	By MS/MS	By MS/MS	0	11.5
C9JXB8;C9JNW5;P83731	C9JXB8;C9JNW5;P83731	3;3;3	3;3;3	3;3;3	60S ribosomal protein L24	RPL24	tr|C9JXB8|C9JXB8_HUMAN Isoform of P83731, 60S ribosomal protein L24 OS=Homo sapiens GN=RPL24 PE=1 SV=1;tr|C9JNW5|C9JNW5_HUMAN Isoform of P83731, 60S ribosomal protein L24 OS=Homo sapiens GN=RPL24 PE=1 SV=1;sp|P83731|RL24_HUMAN 60S ribosomal protein L24 OS=	3	3	3	3	1	3	1	2	2	3	1	3	1	2	2	3	1	3	1	2	2	3	24.8	24.8	24.8	14.369	121	121;150;157	2	7	6	7	0	19.013	By matching	By MS/MS	By MS/MS	By MS/MS	By MS/MS	By MS/MS	6.6	24.8
C9JPC9	C9JPC9	1	1	1		USP42	tr|C9JPC9|C9JPC9_HUMAN Isoform of Q9H9J4, Ubiquitin carboxyl-terminal hydrolase 42 (Fragment) OS=Homo sapiens GN=USP42 PE=1 SV=8	1	1	1	1	0	0	0	1	0	0	0	0	0	1	0	0	0	0	0	1	0	0	1.9	1.9	1.9	114.53	1044	1044	3			1	1	-2				By MS/MS			0	0
C9JRR5;F8WCG5;Q3SYG4-5;Q3SYG4-6;Q3SYG4-2;Q3SYG4-4;Q3SYG4-7;Q3SYG4-3;Q3SYG4	C9JRR5;F8WCG5;Q3SYG4-5;Q3SYG4-6;Q3SYG4-2;Q3SYG4-4;Q3SYG4-7;Q3SYG4-3;Q3SYG4	1;1;1;1;1;1;1;1;1	1;1;1;1;1;1;1;1;1	1;1;1;1;1;1;1;1;1	Protein PTHB1	BBS9	tr|C9JRR5|C9JRR5_HUMAN Isoform of Q3SYG4, Protein PTHB1 (Fragment) OS=Homo sapiens GN=BBS9 PE=1 SV=1;tr|F8WCG5|F8WCG5_HUMAN Isoform of Q3SYG4, Protein PTHB1 OS=Homo sapiens GN=BBS9 PE=1 SV=1;sp|Q3SYG4-5|PTHB1_HUMAN Isoform of Q3SYG4, Isoform 5 of Protein P	9	1	1	1	1	1	1	1	1	1	1	1	1	1	1	1	1	1	1	1	1	1	15.8	15.8	15.8	16.399	146	146;460;310;481;847;852;882;887;887	2.12	3	1	4	1	-2	By matching	By matching	By MS/MS	By matching	By matching	By matching	15.8	15.8
C9JS50;Q687X5;Q687X5-2	C9JS50;Q687X5;Q687X5-2	5;5;3	5;5;3	5;5;3	Metalloreductase STEAP4	STEAP4	tr|C9JS50|C9JS50_HUMAN Isoform of Q687X5, Metalloreductase STEAP4 OS=Homo sapiens GN=STEAP4 PE=1 SV=1;sp|Q687X5|STEA4_HUMAN Metalloreductase STEAP4 OS=Homo sapiens GN=STEAP4 PE=1 SV=1;sp|Q687X5-2|STEA4_HUMAN Isoform of Q687X5, Isoform 2 of Metalloreductase	3	5	5	5	0	1	0	5	5	5	0	1	0	5	5	5	0	1	0	5	5	5	25.4	25.4	25.4	38.579	339	339;459;283	2.1	10	8	13	0	100.48		By matching		By MS/MS	By MS/MS	By MS/MS	0	5.6
C9JUM8;Q8TCB0	C9JUM8;Q8TCB0	1;1	1;1	1;1	Interferon-induced protein 44	IFI44	tr|C9JUM8|C9JUM8_HUMAN Isoform of Q8TCB0, Interferon-induced protein 44 (Fragment) OS=Homo sapiens GN=IFI44 PE=1 SV=1;sp|Q8TCB0|IFI44_HUMAN Interferon-induced protein 44 OS=Homo sapiens GN=IFI44 PE=2 SV=2	2	1	1	1	0	0	0	1	1	1	0	0	0	1	1	1	0	0	0	1	1	1	5.6	5.6	5.6	22.177	195	195;444	2	2	2	2	0.0087269	6.3221				By matching	By matching	By MS/MS	0	0
C9JW69;P18754;P18754-2;C9JRH2;C9JMJ4;C9J3R0;C9JQZ4	C9JW69;P18754;P18754-2;C9JRH2;C9JMJ4;C9J3R0;C9JQZ4	8;8;8;6;6;6;6	8;8;8;6;6;6;6	8;8;8;6;6;6;6	Regulator of chromosome condensation	RCC1	tr|C9JW69|C9JW69_HUMAN Isoform of P18754, Regulator of chromosome condensation (Fragment) OS=Homo sapiens GN=RCC1 PE=1 SV=1;sp|P18754|RCC1_HUMAN Regulator of chromosome condensation OS=Homo sapiens GN=RCC1 PE=1 SV=1;sp|P18754-2|RCC1_HUMAN Isoform of P18754	7	8	8	8	1	3	4	6	5	6	1	3	4	6	5	6	1	3	4	6	5	6	22.8	22.8	22.8	39.584	372	372;421;452;230;272;273;283	1.9	16	12	12	0	77.34	By matching	By matching	By MS/MS	By MS/MS	By MS/MS	By MS/MS	2.2	9.7
C9JWC5;Q8IYM9-2;Q8IYM9;H7C376;H7C262;H7C2K0;C9JIU5	C9JWC5;Q8IYM9-2;Q8IYM9;H7C376;H7C262;H7C2K0;C9JIU5	2;2;2;1;1;1;1	2;2;2;1;1;1;1	2;2;2;1;1;1;1	E3 ubiquitin-protein ligase TRIM22	TRIM22	tr|C9JWC5|C9JWC5_HUMAN Isoform of Q8IYM9, E3 ubiquitin-protein ligase TRIM22 (Fragment) OS=Homo sapiens GN=TRIM22 PE=1 SV=1;sp|Q8IYM9-2|TRI22_HUMAN Isoform of Q8IYM9, Isoform 2 of E3 ubiquitin-protein ligase TRIM22 OS=Homo sapiens GN=TRIM22;sp|Q8IYM9|TRI22	7	2	2	2	0	0	0	1	1	2	0	0	0	1	1	2	0	0	0	1	1	2	11.5	11.5	11.5	34.866	305	305;494;498;37;38;63;227	1.75	3	4	1	0	14.429				By MS/MS	By MS/MS	By MS/MS	0	0
C9JYN0;Q16563-2;A0A0U1RQT9	C9JYN0;Q16563-2	3;3;1	3;3;1	2;2;0	Synaptophysin-like protein 1	SYPL1	tr|C9JYN0|C9JYN0_HUMAN Isoform of Q16563, Synaptophysin-like protein 1 OS=Homo sapiens GN=SYPL1 PE=1 SV=1;sp|Q16563-2|SYPL1_HUMAN Isoform of Q16563, Isoform 2 of Synaptophysin-like protein 1 OS=Homo sapiens GN=SYPL1	3	3	3	2	1	1	1	2	3	3	1	1	1	2	3	3	0	0	0	1	2	2	12.9	12.9	8	24.784	224	224;241;135	2	10	11	10	0	51.95	By MS/MS	By MS/MS	By MS/MS	By MS/MS	By MS/MS	By MS/MS	4.9	4.9
C9JZ87;Q9NUM4;F2Z3N7	C9JZ87;Q9NUM4;F2Z3N7	3;3;2	3;3;2	3;3;2	Transmembrane protein 106B	TMEM106B	tr|C9JZ87|C9JZ87_HUMAN Isoform of Q9NUM4, Transmembrane protein 106B (Fragment) OS=Homo sapiens GN=TMEM106B PE=1 SV=1;sp|Q9NUM4|T106B_HUMAN Transmembrane protein 106B OS=Homo sapiens GN=TMEM106B PE=1 SV=2;tr|F2Z3N7|F2Z3N7_HUMAN Isoform of Q9NUM4, Transmemb	3	3	3	3	1	3	2	1	2	2	1	3	2	1	2	2	1	3	2	1	2	2	38.2	38.2	38.2	12.201	110	110;274;104	2.06	6	5	7	0	27.466	By MS/MS	By MS/MS	By MS/MS	By matching	By MS/MS	By MS/MS	11.8	38.2
C9JZR2;O60716-21;O60716-19;O60716-18;O60716-17;O60716-13;O60716-11;O60716-10;O60716-9;O60716-5;O60716-3;O60716-2;O60716;O60716-24;O60716-23;O60716-22;O60716-20;O60716-16;O60716-15;O60716-14;O60716-12;O60716-8;O60716-7;O60716-6;O60716-4;O60716-29;O60716-27;O60716-26;O60716-25;O60716-32;O60716-31;O60716-30;O60716-28;E9PRE2;E9PKY0;H0YC95;E9PKL1	C9JZR2;O60716-21;O60716-19;O60716-18;O60716-17;O60716-13;O60716-11;O60716-10;O60716-9;O60716-5;O60716-3;O60716-2;O60716;O60716-24;O60716-23;O60716-22;O60716-20;O60716-16;O60716-15;O60716-14;O60716-12;O60716-8;O60716-7;O60716-6;O60716-4;O60716-29;O60716-27;O60716-26;O60716-25;O60716-32;O60716-31;O60716-30;O60716-28	23;23;23;23;23;23;23;23;23;23;23;23;23;22;22;22;22;22;22;22;22;22;22;22;22;17;17;17;17;16;16;16;16;5;4;3;1	23;23;23;23;23;23;23;23;23;23;23;23;23;22;22;22;22;22;22;22;22;22;22;22;22;17;17;17;17;16;16;16;16;5;4;3;1	23;23;23;23;23;23;23;23;23;23;23;23;23;22;22;22;22;22;22;22;22;22;22;22;22;17;17;17;17;16;16;16;16;5;4;3;1	Catenin delta-1	CTNND1	tr|C9JZR2|C9JZR2_HUMAN Isoform of O60716, Catenin delta-1 OS=Homo sapiens GN=CTNND1 PE=1 SV=2;sp|O60716-21|CTND1_HUMAN Isoform of O60716, Isoform 3A of Catenin delta-1 OS=Homo sapiens GN=CTNND1;sp|O60716-19|CTND1_HUMAN Isoform of O60716, Isoform 3AC of Cat	37	23	23	23	7	7	8	21	22	20	7	7	8	21	22	20	7	7	8	21	22	20	35.1	35.1	35.1	104.85	938	938;832;838;861;867;879;885;908;914;933;939;962;968;811;817;840;846;858;864;887;893;912;918;941;947;610;616;639;645;589;595;618;624;261;126;123;129	2	52	58	52	0	323.31	By MS/MS	By MS/MS	By matching	By MS/MS	By MS/MS	By MS/MS	8.5	9.1
F8WBS5;F8WB72;C9K025;P18077	F8WBS5;F8WB72;C9K025;P18077	1;1;1;1	1;1;1;1	1;1;1;1	60S ribosomal protein L35a	RPL35A	tr|F8WBS5|F8WBS5_HUMAN Isoform of P18077, 60S ribosomal protein L35a OS=Homo sapiens GN=RPL35A PE=1 SV=1;tr|F8WB72|F8WB72_HUMAN Isoform of P18077, 60S ribosomal protein L35a OS=Homo sapiens GN=RPL35A PE=1 SV=1;tr|C9K025|C9K025_HUMAN Isoform of P18077, 60S	4	1	1	1	0	0	0	0	0	1	0	0	0	0	0	1	0	0	0	0	0	1	16.4	16.4	16.4	6.4725	55	55;57;94;110	2		1		0.0063091	6.4575						By MS/MS	0	0
C9K0W8;H3BU86;O14662-2;O14662-4;O14662-5;O14662;Q96NX8;F8W9Z6;O14662-3;O14662-6	C9K0W8;H3BU86;O14662-2;O14662-4;O14662-5;O14662;Q96NX8;F8W9Z6;O14662-3;O14662-6	2;2;2;2;2;2;1;1;1;1	2;2;2;2;2;2;1;1;1;1	2;2;2;2;2;2;1;1;1;1	Syntaxin-16	STX16;STX16-NPEPL1	tr|C9K0W8|C9K0W8_HUMAN Isoform of O14662, Syntaxin-16 OS=Homo sapiens GN=STX16 PE=1 SV=2;tr|H3BU86|H3BU86_HUMAN Protein STX16-NPEPL1 OS=Homo sapiens GN=STX16-NPEPL1 PE=3 SV=1;sp|O14662-2|STX16_HUMAN Isoform of O14662, Isoform A of Syntaxin-16 OS=Homo sapie	10	2	2	2	0	1	1	2	2	2	0	1	1	2	2	2	0	1	1	2	2	2	7.5	7.5	7.5	35.081	307	307;382;304;308;321;325;202;204;115;272	2.18	4	1	6	0.0030377	10.75		By matching	By matching	By matching	By matching	By MS/MS	0	2.9
CON__A2A4G1;P19012-2;A8MT21;K7EMS3;C9JTG5	CON__A2A4G1	9;4;4;2;2	2;1;1;1;1	0;0;0;0;0				5	9	2	0	9	7	6	7	8	6	2	0	0	0	1	0	0	0	0	0	0	0	15.4	5.5	0	49.493	456	456;251;291;181;220	1.25	3	1		0	12.731	By MS/MS	By matching	By matching	By matching	By matching	By matching	15.4	9.9
CON__P01030;CON__ENSEMBL:ENSBTAP00000007350;A0A0G2JPR0;P0C0L4-2;P0C0L4	CON__P01030;CON__ENSEMBL:ENSBTAP00000007350;A0A0G2JPR0;P0C0L4-2;P0C0L4	2;2;1;1;1	2;2;1;1;1	2;2;1;1;1	Complement C4-A;Complement C4 beta chain;Complement C4-A alpha chain;C4a anaphylatoxin;C4b-A;C4d-A;Complement C4 gamma chain	C4A	;;tr|A0A0G2JPR0|A0A0G2JPR0_HUMAN Isoform of P0C0L4, Complement C4-A OS=Homo sapiens GN=C4A PE=1 SV=1;sp|P0C0L4-2|CO4A_HUMAN Isoform of P0C0L4, Isoform 2 of Complement C4-A OS=Homo sapiens GN=C4A;sp|P0C0L4|CO4A_HUMAN Complement C4-A OS=Homo sapiens GN=C4A P	5	2	2	2	0	0	0	2	0	2	0	0	0	2	0	2	0	0	0	2	0	2	2.2	2.2	2.2	192.79	1741	1741;1742;1744;1698;1744	1.5	4	1	1	0.002486	11.198				By MS/MS		By MS/MS	0	0
CON__ENSEMBL:ENSBTAP00000024146;P20742-2;P01023;P20742	CON__ENSEMBL:ENSBTAP00000024146	6;1;1;1	6;1;1;1	6;1;1;1				4	6	6	6	5	6	1	2	3	2	5	6	1	2	3	2	5	6	1	2	3	2	5	5	5	164.34	1477	1477;1268;1474;1482	1.75	9	12	3	0	47.339	By MS/MS	By MS/MS	By matching	By MS/MS	By matching	By matching	4	5
CON__ENSEMBL:ENSBTAP00000034412	CON__ENSEMBL:ENSBTAP00000034412	1	1	1				1	1	1	1	1	1	0	1	1	1	1	1	0	1	1	1	1	1	0	1	1	1	6	6	6	22.336	199	199	2.11	3	2	4	0.0029603	9.2718	By MS/MS	By MS/MS		By MS/MS	By matching	By MS/MS	6	6
K7ERE3;CON__ENSEMBL:ENSP00000377550;P13646-3;P13646;CON__P13646-1;P13646-2;K7EMD9	K7ERE3;CON__ENSEMBL:ENSP00000377550;P13646-3;P13646;CON__P13646-1;P13646-2;K7EMD9	8;8;8;8;7;6;4	2;2;2;2;2;2;1	2;2;2;2;2;2;1	Keratin, type I cytoskeletal 13	KRT13	tr|K7ERE3|K7ERE3_HUMAN Isoform of P13646, Keratin, type I cytoskeletal 13 OS=Homo sapiens GN=KRT13 PE=1 SV=1;;sp|P13646-3|K1C13_HUMAN Isoform of P13646, Isoform 3 of Keratin, type I cytoskeletal 13 OS=Homo sapiens GN=KRT13;sp|P13646|K1C13_HUMAN Keratin, ty	7	8	2	2	6	6	6	5	7	4	0	1	2	0	1	0	0	1	2	0	1	0	19.3	5.5	5.5	45.26	415	415;420;420;458;458;355;165	2.11	3	2	4	0	39.015	By matching	By MS/MS	By MS/MS	By matching	By MS/MS	By matching	13.7	13
E9PIT3;CON__P00735;P00734	E9PIT3;CON__P00735;P00734	1;1;1	1;1;1	1;1;1	Prothrombin;Activation peptide fragment 1;Activation peptide fragment 2;Thrombin light chain;Thrombin heavy chain	F2	tr|E9PIT3|E9PIT3_HUMAN Isoform of P00734, Prothrombin OS=Homo sapiens GN=F2 PE=1 SV=1;;sp|P00734|THRB_HUMAN Prothrombin OS=Homo sapiens GN=F2 PE=1 SV=2	3	1	1	1	1	0	0	0	0	0	1	0	0	0	0	0	1	0	0	0	0	0	2.6	2.6	2.6	65.408	583	583;625;622	1	1			1	-2	By MS/MS						2.6	0
CON__P00761	CON__P00761	5	5	5				1	5	5	5	4	4	4	4	4	5	4	4	4	4	4	5	4	4	4	4	4	5	31.2	31.2	31.2	24.409	231	231	1.98	97	114	92	0	266.47	By MS/MS	By MS/MS	By MS/MS	By MS/MS	By MS/MS	By MS/MS	25.1	25.1
CON__P01966;G3V1N2;P69905	CON__P01966	3;1;1	3;1;1	3;1;1				3	3	3	3	3	3	2	3	3	3	3	3	2	3	3	3	3	3	2	3	3	3	32.4	32.4	32.4	15.184	142	142;110;142	2.17	12	15	20	0	27.49	By MS/MS	By MS/MS	By matching	By MS/MS	By MS/MS	By MS/MS	32.4	32.4
CON__P02533;P02533;CON__Q61782;K7ENV3;CON__P35900;CON__Q9D312;CON__Q99456;P35900;Q99456;CON__Q8N1A0;CON__Q14525;CON__Q9UE12;CON__Q15323;CON__A2A5Y0;CON__Q92764;C4AM86;CON__Q14532;CON__A2AB72;CON__Q497I4;CON__O76015;CON__O76013;CON__Q7Z3Y9;CON__O76014;CON__REFSEQ:XP_986630;Q8N1A0-2;Q8N1A0;Q14525;Q15323;O76013-2;Q14532;O76014;Q92764;O76015;O76013;Q7Z3Y9	CON__P02533;P02533	24;24;4;2;2;2;2;2;2;1;1;1;1;1;1;1;1;1;1;1;1;1;1;1;1;1;1;1;1;1;1;1;1;1;1	20;20;4;2;2;2;0;2;0;1;0;0;0;0;0;0;0;0;0;0;0;0;0;0;1;1;0;0;0;0;0;0;0;0;0	4;4;1;0;0;0;0;0;0;0;0;0;0;0;0;0;0;0;0;0;0;0;0;0;0;0;0;0;0;0;0;0;0;0;0	Keratin, type I cytoskeletal 14	KRT14	;sp|P02533|K1C14_HUMAN Keratin, type I cytoskeletal 14 OS=Homo sapiens GN=KRT14 PE=1 SV=4	35	24	20	4	21	17	14	22	20	16	17	13	11	18	16	13	3	3	2	4	4	3	55.7	50.4	15	51.621	472	472;472;93;49;424;431;494;424;494;295;404;416;416;416;425;425;448;453;455;456;467;468;471;476;255;295;404;416;417;448;449;455;456;467;468	1.94	70	57	58	0	323.31	By MS/MS	By MS/MS	By MS/MS	By MS/MS	By MS/MS	By MS/MS	48.5	39.4
CON__P02538;P02538;Q8IWY7	CON__P02538;P02538	28;28;2	21;21;2	1;1;0	Keratin, type II cytoskeletal 6A	KRT6A	;sp|P02538|K2C6A_HUMAN Keratin, type II cytoskeletal 6A OS=Homo sapiens GN=KRT6A PE=1 SV=3	3	28	21	1	26	23	17	24	21	19	19	16	11	18	15	14	1	1	1	1	1	1	48.4	40.1	1.8	60.044	564	564;564;1649	1.85	79	79	48	0	322.53	By MS/MS	By MS/MS	By MS/MS	By MS/MS	By MS/MS	By MS/MS	42.4	39.4
CON__P02662	CON__P02662	4	4	4				1	4	4	4	1	4	2	4	3	2	1	4	2	4	3	2	1	4	2	4	3	2	28.1	28.1	28.1	22.975	199	199	1.79	11	13	5	0	33.515	By matching	By MS/MS	By MS/MS	By MS/MS	By MS/MS	By MS/MS	7.5	28.1
CON__P02666	CON__P02666	1	1	1				1	1	1	1	1	1	0	1	1	1	1	1	0	1	1	1	1	1	0	1	1	1	9.1	9.1	9.1	23.583	209	209	1.93	5	6	4	0.0012928	11.774	By matching	By MS/MS		By MS/MS	By MS/MS	By matching	9.1	9.1
CON__P02769	CON__P02769	17	17	15				1	17	17	15	16	11	9	12	12	10	16	11	9	12	12	10	14	10	8	11	11	9	31.5	31.5	27.8	69.293	607	607	1.9	46	38	34	0	227.28	By MS/MS	By MS/MS	By MS/MS	By MS/MS	By MS/MS	By MS/MS	31.5	19.8
CON__P04259	CON__P04259	28	2	0				1	28	2	0	26	23	17	22	20	18	2	2	2	0	1	1	0	0	0	0	0	0	48.4	4.8	0	59.998	564	564	1.9	3	5	2	0	51.172	By MS/MS	By MS/MS	By matching	By matching	By matching	By matching	42.4	39.4
CON__P05787;P05787;P05787-2;CON__H-INV:HIT000292931;F8VUG2;F8W1U3;F8VP67;CON__Q9H552;CON__REFSEQ:XP_092267	CON__P05787;P05787;P05787-2;CON__H-INV:HIT000292931;F8VUG2	14;14;14;9;8;6;4;3;1	8;8;8;6;3;2;2;1;1	8;8;8;6;3;2;2;1;1	Keratin, type II cytoskeletal 8	KRT8	;sp|P05787|K2C8_HUMAN Keratin, type II cytoskeletal 8 OS=Homo sapiens GN=KRT8 PE=1 SV=7;sp|P05787-2|K2C8_HUMAN Isoform of P05787, Isoform 2 of Keratin, type II cytoskeletal 8 OS=Homo sapiens GN=KRT8;;tr|F8VUG2|F8VUG2_HUMAN Isoform of P05787, Keratin, type	9	14	8	8	6	7	4	12	11	9	1	3	2	8	7	6	1	3	2	8	7	6	27.7	19	19	53.704	483	483;483;511;443;273;289;113;499;213	2	17	12	17	0	258.11	By matching	By matching	By matching	By MS/MS	By MS/MS	By MS/MS	9.3	11.4
CON__P08727;P08727;CON__P19001;C9JM50	CON__P08727;P08727;CON__P19001;C9JM50	9;9;7;6	2;2;1;1	1;1;0;0	Keratin, type I cytoskeletal 19	KRT19	;sp|P08727|K1C19_HUMAN Keratin, type I cytoskeletal 19 OS=Homo sapiens GN=KRT19 PE=1 SV=4;;tr|C9JM50|C9JM50_HUMAN Isoform of P08727, Keratin, type I cytoskeletal 19 (Fragment) OS=Homo sapiens GN=KRT19 PE=1 SV=1	4	9	2	1	7	6	5	8	8	6	0	0	0	2	1	1	0	0	0	1	1	1	20.5	5.5	3.2	44.091	400	400;400;403;196	1.2	4	1		0	16.339	By matching	By matching	By matching	By MS/MS	By matching	By MS/MS	15	11
CON__P08779;P08779;K7ENW6	CON__P08779;P08779	21;21;6	9;9;5	7;7;3	Keratin, type I cytoskeletal 16	KRT16	;sp|P08779|K1C16_HUMAN Keratin, type I cytoskeletal 16 OS=Homo sapiens GN=KRT16 PE=1 SV=4	3	21	9	7	19	15	18	19	14	10	9	6	9	8	4	3	7	5	7	6	4	3	49.3	27.9	21.4	51.267	473	473;473;162	1.93	19	27	15	0	127	By MS/MS	By MS/MS	By MS/MS	By MS/MS	By MS/MS	By matching	45.5	31.9
CON__P12763;P02765	CON__P12763	3;1	3;1	3;1				2	3	3	3	3	3	3	3	3	3	3	3	3	3	3	3	3	3	3	3	3	3	10.3	10.3	10.3	38.418	359	359;367	2.07	8	9	10	0	58.718	By MS/MS	By MS/MS	By matching	By MS/MS	By MS/MS	By MS/MS	10.3	10.3
CON__P13645;P13645;CON__P02535-1;CON__Q148H6;CON__Q7Z3Y7;Q7Z3Y7;CON__Q7Z3Z0;CON__Q7Z3Y8;CON__Q2M2I5;Q7Z3Z0;Q7Z3Y8;Q2M2I5	CON__P13645;P13645	31;31;8;3;3;3;2;2;2;2;2;2	31;31;8;3;3;3;2;2;2;2;2;2	26;26;5;1;1;1;1;1;0;1;1;0	Keratin, type I cytoskeletal 10	KRT10	;sp|P13645|K1C10_HUMAN Keratin, type I cytoskeletal 10 OS=Homo sapiens GN=KRT10 PE=1 SV=6	12	31	31	26	30	30	28	31	31	28	30	30	28	31	31	28	25	25	24	26	26	24	60.2	60.2	54.1	59.51	593	593;584;570;464;486;464;450;459;525;450;459;525	1.96	180	185	157	0	323.31	By MS/MS	By MS/MS	By MS/MS	By MS/MS	By MS/MS	By MS/MS	57.5	55.6
CON__P13647;P13647;H0YI76;F8W0C6;H0YIN9;CON__P07744;F8VV57;CON__H-INV:HIT000016045;CON__Q9DCV7;CON__Q3KNV1;CON__P08729;CON__Q9NSB2;CON__Q6ISB0;P08729;Q9NSB2;P12036-2;P12036;U3KPR1;H0YHD9;F8VU69;B4DIR1;K7ELP4;K7EJU1;F8VS61;K7EKH9;P14136-3;P14136;P14136-2	CON__P13647;P13647	26;26;11;10;7;4;3;2;2;2;2;2;2;2;2;2;2;1;1;1;1;1;1;1;1;1;1;1	15;15;8;2;6;0;3;0;0;0;0;0;0;0;0;0;0;0;0;1;0;0;0;0;0;0;0;0	5;5;2;0;1;0;2;0;0;0;0;0;0;0;0;0;0;0;0;0;0;0;0;0;0;0;0;0	Keratin, type II cytoskeletal 5	KRT5	;sp|P13647|K2C5_HUMAN Keratin, type II cytoskeletal 5 OS=Homo sapiens GN=KRT5 PE=1 SV=3	28	26	15	5	23	20	17	20	17	17	13	9	9	11	8	9	5	3	3	4	1	1	40.2	26.6	10.5	62.378	590	590;590;201;179;196;525;132;99;457;469;469;600;600;469;600;963;1026;143;143;147;179;189;248;248;261;431;432;438	2	44	47	44	0	196.18	By MS/MS	By MS/MS	By MS/MS	By MS/MS	By MS/MS	By MS/MS	36.1	30.8
CON__P15497	CON__P15497	3	3	3				1	3	3	3	3	3	3	2	1	3	3	3	3	2	1	3	3	3	3	2	1	3	14.3	14.3	14.3	30.276	265	265	1.95	4	14	3	0	25.567	By MS/MS	By MS/MS	By MS/MS	By MS/MS	By MS/MS	By matching	14.3	14.3
CON__P17697	CON__P17697	1	1	1				1	1	1	1	0	0	1	0	1	0	0	0	1	0	1	0	0	0	1	0	1	0	2.7	2.7	2.7	51.113	439	439	2	1		1	0	51.306			By MS/MS		By MS/MS		0	0
CON__P19013;P19013;F8VX05;F8VZR6	CON__P19013;P19013	6;6;1;1	4;4;1;1	3;3;1;1	Keratin, type II cytoskeletal 4	KRT4	;sp|P19013|K2C4_HUMAN Keratin, type II cytoskeletal 4 OS=Homo sapiens GN=KRT4 PE=1 SV=4	4	6	4	3	2	5	3	3	4	3	0	3	1	1	2	1	0	2	0	0	1	1	11.4	8.8	6.7	63.91	594	594;534;78;86	2.3	2	3	5	0	28.058	By matching	By MS/MS	By MS/MS	By matching	By MS/MS	By matching	2.7	9.4
CON__P20930;P20930	CON__P20930;P20930	1;1	1;1	1;1	Filaggrin	FLG	;sp|P20930|FILA_HUMAN Filaggrin OS=Homo sapiens GN=FLG PE=1 SV=3	2	1	1	1	0	1	0	0	0	0	0	1	0	0	0	0	0	1	0	0	0	0	1.6	1.6	1.6	435.16	4061	4061;4061	2		1		0.0096447	6.2645		By MS/MS					0	1.6
CON__P34955	CON__P34955	2	2	2				1	2	2	2	1	1	1	1	2	2	1	1	1	1	2	2	1	1	1	1	2	2	6.5	6.5	6.5	46.103	416	416	1.91	2	8	1	0	13.268	By MS/MS	By matching	By matching	By matching	By MS/MS	By MS/MS	2.4	2.4
CON__P35527;P35527;K7EQQ3	CON__P35527;P35527;K7EQQ3	28;28;17	27;27;17	27;27;17	Keratin, type I cytoskeletal 9	KRT9	;sp|P35527|K1C9_HUMAN Keratin, type I cytoskeletal 9 OS=Homo sapiens GN=KRT9 PE=1 SV=3;tr|K7EQQ3|K7EQQ3_HUMAN Isoform of P35527, Keratin, type I cytoskeletal 9 OS=Homo sapiens GN=KRT9 PE=1 SV=1	3	28	27	27	28	23	23	24	23	21	27	22	22	23	22	20	27	22	22	23	22	20	60.4	60.4	60.4	62.129	623	623;623;390	1.91	145	133	110	0	323.31	By MS/MS	By MS/MS	By MS/MS	By MS/MS	By MS/MS	By MS/MS	60.4	53.9
CON__P35908;CON__Q9R0H5	CON__P35908	36;2	1;0	1;0				2	36	1	1	31	33	29	32	32	26	0	1	0	0	0	0	0	1	0	0	0	0	69.9	5.6	5.6	65.865	645	645;524	1	1			0.0029499	9.0968	By matching	By MS/MS	By matching	By matching	By matching	By matching	58.1	64
CON__P41361;P01008	CON__P41361	3;1	3;1	3;1				2	3	3	3	2	2	1	2	1	1	2	2	1	2	1	1	2	2	1	2	1	1	7.7	7.7	7.7	52.347	465	465;464	2.2	3	6	6	0	29.992	By MS/MS	By MS/MS	By matching	By matching	By MS/MS	By matching	4.3	5.4
CON__P67983;Q8N339;P80297;P13640-2;P04732;P02795;P13640	CON__P67983;Q8N339;P80297;P13640-2;P04732;P02795;P13640	1;1;1;1;1;1;1	1;1;1;1;1;1;1	1;1;1;1;1;1;1	Metallothionein-1M;Metallothionein-1X;Metallothionein-1G;Metallothionein-1E;Metallothionein-2	MT1M;MT1X;MT1G;MT1E;MT2A	;sp|Q8N339|MT1M_HUMAN Metallothionein-1M OS=Homo sapiens GN=MT1M PE=3 SV=2;sp|P80297|MT1X_HUMAN Metallothionein-1X OS=Homo sapiens GN=MT1X PE=1 SV=1;sp|P13640-2|MT1G_HUMAN Isoform of P13640, Isoform 2 of Metallothionein-1G OS=Homo sapiens GN=MT1G;sp|P04732	7	1	1	1	0	1	0	1	1	0	0	1	0	1	1	0	0	1	0	1	1	0	19.7	19.7	19.7	5.9511	61	61;61;61;61;61;61;62	2.25	1	1	2	0.0029002	7.9611		By MS/MS		By matching	By matching		0	19.7
CON__P81644	CON__P81644	3	3	3				1	3	3	3	3	1	1	1	2	0	3	1	1	1	2	0	3	1	1	1	2	0	27	27	27	11.202	100	100	1.64	6	3	2	0	24.848	By MS/MS	By matching	By matching	By matching	By matching		27	10
CON__Q03247	CON__Q03247	2	1	1				1	2	1	1	2	1	0	0	0	2	1	1	0	0	0	1	1	1	0	0	0	1	8.2	4.4	4.4	35.979	316	316	1.75	1	3		0	17.724	By MS/MS	By matching				By matching	8.2	4.4
CON__Q04695;Q04695;CON__Q9QWL7;F5GWP8;K7EPJ9;K7ESE1	CON__Q04695;Q04695;CON__Q9QWL7;F5GWP8	18;18;15;14;8;5	7;7;5;5;2;1	5;5;3;3;2;1	Keratin, type I cytoskeletal 17	KRT17	;sp|Q04695|K1C17_HUMAN Keratin, type I cytoskeletal 17 OS=Homo sapiens GN=KRT17 PE=1 SV=2;;tr|F5GWP8|F5GWP8_HUMAN Isoform of Q04695, Keratin, type I cytoskeletal 17 OS=Homo sapiens GN=KRT17 PE=1 SV=2	6	18	7	5	18	12	9	17	15	15	7	4	3	7	6	7	5	3	2	5	4	5	38.2	18.1	13.4	48.105	432	432;432;433;349;231;95	1.9	26	26	19	0	83.999	By MS/MS	By matching	By matching	By MS/MS	By MS/MS	By MS/MS	38.2	23.8
CON__Q1A7A4	CON__Q1A7A4	8	8	8				1	8	8	8	3	7	6	1	2	2	3	7	6	1	2	2	3	7	6	1	2	2	6.5	6.5	6.5	188.74	1677	1677	1.9	10	13	7	0	113.51	By matching	By MS/MS	By MS/MS	By matching	By matching	By matching	2.3	5.4
CON__Q28107	CON__Q28107	1	1	1				1	1	1	1	1	1	1	1	0	0	1	1	1	1	0	0	1	1	1	1	0	0	0.6	0.6	0.6	248.98	2211	2211	1.71	3	3	1	0	55.593	By MS/MS	By MS/MS	By MS/MS	By MS/MS			0.6	0.6
CON__Q29RQ1	CON__Q29RQ1	4	4	4				1	4	4	4	1	3	4	0	1	0	1	3	4	0	1	0	1	3	4	0	1	0	7.2	7.2	7.2	93.089	843	843	1.94	6	5	5	0	36.868	By matching	By MS/MS	By MS/MS		By matching		1.8	5.7
CON__Q2UVX4	CON__Q2UVX4	8	8	8				1	8	8	8	7	5	4	3	2	2	7	5	4	3	2	2	7	5	4	3	2	2	6.4	6.4	6.4	187.37	1662	1662	2	11	11	11	0	54.141	By MS/MS	By MS/MS	By matching	By MS/MS	By matching	By MS/MS	5.8	3.4
CON__Q2YDI2;O43929-2;O43929-3;O43929	CON__Q2YDI2;O43929-2;O43929-3;O43929	1;1;1;1	1;1;1;1	1;1;1;1	Origin recognition complex subunit 4	ORC4	;sp|O43929-2|ORC4_HUMAN Isoform of O43929, Isoform 2 of Origin recognition complex subunit 4 OS=Homo sapiens GN=ORC4;sp|O43929-3|ORC4_HUMAN Isoform of O43929, Isoform 3 of Origin recognition complex subunit 4 OS=Homo sapiens GN=ORC4;sp|O43929|ORC4_HUMAN Or	4	1	1	1	0	0	0	0	1	1	0	0	0	0	1	1	0	0	0	0	1	1	2.1	2.1	2.1	50.327	436	436;352;362;436	1.75	2	1	1	0.0038356	6.7638					By matching	By MS/MS	0	0
CON__Q32MB2;Q86Y46;CON__Q7RTS7;F8W1S1;Q7RTS7;H0YIC5;Q86Y46-2;CON__Q14CN4-1;CON__Q3SY84;Q14CN4-3;Q14CN4-2;Q14CN4;Q3SY84;H0YIG3	CON__Q32MB2;Q86Y46;CON__Q7RTS7;F8W1S1;Q7RTS7;H0YIC5;Q86Y46-2	5;5;4;4;4;3;3;2;2;2;2;2;2;1	1;1;1;1;1;0;1;1;1;1;1;1;1;1	0;0;0;0;0;0;0;0;0;0;0;0;0;0	Keratin, type II cytoskeletal 73;Keratin, type II cytoskeletal 74	KRT73;KRT74	;sp|Q86Y46|K2C73_HUMAN Keratin, type II cytoskeletal 73 OS=Homo sapiens GN=KRT73 PE=1 SV=1;;tr|F8W1S1|F8W1S1_HUMAN Isoform of Q7RTS7, Keratin, type II cytoskeletal 74 OS=Homo sapiens GN=KRT74 PE=1 SV=1;sp|Q7RTS7|K2C74_HUMAN Keratin, type II cytoskeletal 74	14	5	1	0	4	5	5	5	5	3	1	1	1	1	1	1	0	0	0	0	0	0	7.4	2.2	0	58.923	540	540;540;529;543;529;285;381;511;523;469;510;511;523;192	1.75	8	4	4	0	33.128	By MS/MS	By MS/MS	By MS/MS	By MS/MS	By MS/MS	By MS/MS	5.2	7.4
CON__Q3MHN2;P02748	CON__Q3MHN2	8;2	8;2	8;2				2	8	8	8	4	8	6	2	1	3	4	8	6	2	1	3	4	8	6	2	1	3	18.4	18.4	18.4	61.998	548	548;559	2.08	13	11	16	0	72.907	By MS/MS	By MS/MS	By MS/MS	By matching	By matching	By MS/MS	8.6	18.4
CON__Q3SX09;CON__P02070;A8MUF7;F8W6P5;E9PEW8;E9PBW4;E9PFT6;P69892;P69891;P68871;P02100;P02042	CON__Q3SX09	10;3;1;1;1;1;1;1;1;1;1;1	10;3;1;1;1;1;1;1;1;1;1;1	10;3;1;1;1;1;1;1;1;1;1;1				12	10	10	10	9	8	8	8	7	8	9	8	8	8	7	8	9	8	8	8	7	8	55.7	55.7	55.7	22.06	201	201;145;87;90;104;137;141;147;147;147;147;147	1.96	33	33	29	0	215.06	By MS/MS	By MS/MS	By MS/MS	By MS/MS	By MS/MS	By MS/MS	49.3	44.3
CON__Q9Z2K1;CON__Q3ZAW8	CON__Q9Z2K1;CON__Q3ZAW8	9;9	1;1	1;1			;	2	9	1	1	7	5	5	8	5	5	0	0	0	1	1	1	0	0	0	1	1	1	18.1	1.9	1.9	51.606	469	469;474	1.75	2	1	1	1	-2	By matching	By matching	By matching	By matching	By MS/MS	By matching	14.7	7.9
CON__Q3ZBS7;P04004	CON__Q3ZBS7	7;1	7;1	7;1				2	7	7	7	7	6	6	7	7	7	7	6	6	7	7	7	7	6	6	7	7	7	17.1	17.1	17.1	54.099	484	484;478	2.02	17	26	18	0	83.355	By MS/MS	By MS/MS	By MS/MS	By MS/MS	By MS/MS	By MS/MS	17.1	14
CON__Q5D862;Q5D862	CON__Q5D862;Q5D862	5;5	5;5	5;5	Filaggrin-2	FLG2	;sp|Q5D862|FILA2_HUMAN Filaggrin-2 OS=Homo sapiens GN=FLG2 PE=1 SV=1	2	5	5	5	5	3	1	2	2	1	5	3	1	2	2	1	5	3	1	2	2	1	3.5	3.5	3.5	248.07	2391	2391;2391	2	6	11	6	0	197.02	By MS/MS	By MS/MS	By MS/MS	By MS/MS	By MS/MS	By matching	3.5	2.3
CON__Q5XKE5;Q5XKE5;H0YID6	CON__Q5XKE5;Q5XKE5	10;10;2	5;5;1	3;3;0	Keratin, type II cytoskeletal 79	KRT79	;sp|Q5XKE5|K2C79_HUMAN Keratin, type II cytoskeletal 79 OS=Homo sapiens GN=KRT79 PE=1 SV=2	3	10	5	3	9	5	3	3	3	3	5	0	0	0	0	0	3	0	0	0	0	0	17.9	9.7	6.4	57.809	535	535;535;119	1.56	4	5		0	58.04	By MS/MS	By matching	By matching	By matching	By matching	By matching	16.6	8.2
CON__Q5XQN5;CON__Q922U2	CON__Q5XQN5;CON__Q922U2	19;16	1;1	0;0			;	2	19	1	0	16	14	12	14	14	13	1	0	0	1	1	0	0	0	0	0	0	0	26.5	1.5	0	62.936	601	601;580	2	1	3	1	0.0062992	6.4554	By matching	By matching	By matching	By MS/MS	By MS/MS	By matching	22.5	20.3
CON__Q8N1N4-2;CON__Q7RTT2;Q8N1N4;Q8N1N4-2	CON__Q8N1N4-2;CON__Q7RTT2;Q8N1N4;Q8N1N4-2	4;4;4;3	2;2;2;1	2;2;2;1	Keratin, type II cytoskeletal 78	KRT78	;;sp|Q8N1N4|K2C78_HUMAN Keratin, type II cytoskeletal 78 OS=Homo sapiens GN=KRT78 PE=2 SV=2;sp|Q8N1N4-2|K2C78_HUMAN Isoform of Q8N1N4, Isoform 2 of Keratin, type II cytoskeletal 78 OS=Homo sapiens GN=KRT78	4	4	2	2	2	4	3	2	2	2	1	2	2	1	1	1	1	2	2	1	1	1	6.9	4	4	56.964	521	521;521;520;410	2	4	5	4	0	23.98	By MS/MS	By MS/MS	By MS/MS	By matching	By MS/MS	By matching	3.8	6.9
CON__Q7Z794;Q7Z794	CON__Q7Z794;Q7Z794	11;11	9;9	7;7	Keratin, type II cytoskeletal 1b	KRT77	;sp|Q7Z794|K2C1B_HUMAN Keratin, type II cytoskeletal 1b OS=Homo sapiens GN=KRT77 PE=2 SV=3	2	11	9	7	3	11	7	5	6	4	1	9	5	3	4	2	1	7	4	2	3	1	23.2	19.9	15.7	61.802	578	578;578	2.08	13	8	16	0	116.74	By matching	By MS/MS	By MS/MS	By matching	By matching	By matching	5	23.2
CON__Q86YZ3;Q86YZ3	CON__Q86YZ3;Q86YZ3	9;9	9;9	9;9	Hornerin	HRNR	;sp|Q86YZ3|HORN_HUMAN Hornerin OS=Homo sapiens GN=HRNR PE=1 SV=2	2	9	9	9	7	5	4	6	3	4	7	5	4	6	3	4	7	5	4	6	3	4	10.4	10.4	10.4	282.39	2850	2850;2850	1.84	17	17	10	0	58.328	By MS/MS	By MS/MS	By MS/MS	By MS/MS	By MS/MS	By MS/MS	9.3	5.9
CON__Q95121	CON__Q95121	1	1	1				1	1	1	1	0	1	1	0	0	0	0	1	1	0	0	0	0	1	1	0	0	0	2.9	2.9	2.9	46.228	416	416	2.33		2	1	0.0038272	6.7258		By matching	By MS/MS				0	2.9
H0Y3P2;D3DQV9;P78344-2;P78344;E9PKF8;H0YE22;H0YEC5;H0YD77;H0YCH5	H0Y3P2;D3DQV9;P78344-2;P78344;E9PKF8	6;6;6;6;3;2;2;2;2	6;6;6;6;3;2;2;2;2	6;6;6;6;3;2;2;2;2	Eukaryotic translation initiation factor 4 gamma 2	EIF4G2	tr|H0Y3P2|H0Y3P2_HUMAN Isoform of P78344, Eukaryotic translation initiation factor 4 gamma 2 OS=Homo sapiens GN=EIF4G2 PE=1 SV=1;tr|D3DQV9|D3DQV9_HUMAN Isoform of P78344, Eukaryotic translation initiation factor 4 gamma 2 (Fragment) OS=Homo sapiens GN=EIF4	9	6	6	6	1	4	2	5	4	6	1	4	2	5	4	6	1	4	2	5	4	6	8.2	8.2	8.2	98.117	869	869;907;869;907;186;234;244;282;444	2.03	14	10	15	0	95.38	By matching	By MS/MS	By MS/MS	By MS/MS	By MS/MS	By MS/MS	1	4.6
D3YTB1;F8W727;P62910	D3YTB1;F8W727;P62910	2;2;2	2;2;2	2;2;2	60S ribosomal protein L32	RPL32	tr|D3YTB1|D3YTB1_HUMAN Isoform of P62910, 60S ribosomal protein L32 (Fragment) OS=Homo sapiens GN=RPL32 PE=1 SV=1;tr|F8W727|F8W727_HUMAN Isoform of P62910, 60S ribosomal protein L32 OS=Homo sapiens GN=RPL32 PE=1 SV=1;sp|P62910|RL32_HUMAN 60S ribosomal prot	3	2	2	2	0	0	0	2	0	0	0	0	0	2	0	0	0	0	0	2	0	0	20.3	20.3	20.3	15.616	133	133;153;135	2.5		1	1	0	20.205				By MS/MS			0	0
D6R9Q9;Q16643;Q16643-2;Q16643-3	D6R9Q9;Q16643;Q16643-2;Q16643-3	1;1;1;1	1;1;1;1	1;1;1;1	Drebrin	DBN1	tr|D6R9Q9|D6R9Q9_HUMAN Isoform of Q16643, Drebrin OS=Homo sapiens GN=DBN1 PE=1 SV=1;sp|Q16643|DREB_HUMAN Drebrin OS=Homo sapiens GN=DBN1 PE=1 SV=4;sp|Q16643-2|DREB_HUMAN Isoform of Q16643, Isoform 2 of Drebrin OS=Homo sapiens GN=DBN1;sp|Q16643-3|DREB_HUMAN	4	1	1	1	0	0	0	0	1	1	0	0	0	0	1	1	0	0	0	0	1	1	4.6	4.6	4.6	41.447	391	391;649;651;695	2.33		2	1	0	13.966					By MS/MS	By MS/MS	0	0
D6RA48;D6RBS3;D6RAK2;D6R9U2;D6RD15;D6RB69;D6RHZ8;D6RF69;P26572	D6RA48;D6RBS3;D6RAK2;D6R9U2;D6RD15;D6RB69;D6RHZ8;D6RF69;P26572	2;2;2;2;2;2;2;2;2	2;2;2;2;2;2;2;2;2	2;2;2;2;2;2;2;2;2	Alpha-1,3-mannosyl-glycoprotein 2-beta-N-acetylglucosaminyltransferase	MGAT1	tr|D6RA48|D6RA48_HUMAN Isoform of P26572, Alpha-1,3-mannosyl-glycoprotein 2-beta-N-acetylglucosaminyltransferase (Fragment) OS=Homo sapiens GN=MGAT1 PE=1 SV=1;tr|D6RBS3|D6RBS3_HUMAN Isoform of P26572, Alpha-1,3-mannosyl-glycoprotein 2-beta-N-acetylglucosam	9	2	2	2	0	1	1	2	2	1	0	1	1	2	2	1	0	1	1	2	2	1	26.3	26.3	26.3	10.298	95	95;103;105;111;115;127;154;199;445	2	5	3	5	0	12.271		By matching	By matching	By MS/MS	By MS/MS	By MS/MS	0	11.6
D6RAF8;Q14103-3;Q14103;D6RF44;H0YA96;H0Y8G5;Q14103-4;Q14103-2;D6RD83;D6RBQ9	D6RAF8;Q14103-3;Q14103;D6RF44;H0YA96;H0Y8G5;Q14103-4;Q14103-2;D6RD83;D6RBQ9	5;5;5;4;4;4;4;4;3;3	5;5;5;4;4;4;4;4;3;3	4;4;4;3;3;3;3;3;3;2	Heterogeneous nuclear ribonucleoprotein D0	HNRNPD	tr|D6RAF8|D6RAF8_HUMAN Isoform of Q14103, Heterogeneous nuclear ribonucleoprotein D0 (Fragment) OS=Homo sapiens GN=HNRNPD PE=1 SV=1;sp|Q14103-3|HNRPD_HUMAN Isoform of Q14103, Isoform 3 of Heterogeneous nuclear ribonucleoprotein D0 OS=Homo sapiens GN=HNRNPD	10	5	5	4	4	4	3	5	5	5	4	4	3	5	5	5	3	3	2	4	4	4	28.1	28.1	24.4	23.076	221	221;306;355;112;210;261;287;336;92;155	1.93	20	19	16	0	58.768	By MS/MS	By MS/MS	By MS/MS	By MS/MS	By MS/MS	By MS/MS	22.6	22.6
D6RAN4;P32969;H0Y9R4;E7ESE0;H0Y9V9	D6RAN4;P32969;H0Y9R4;E7ESE0;H0Y9V9	2;2;1;1;1	2;2;1;1;1	2;2;1;1;1	60S ribosomal protein L9	RPL9	tr|D6RAN4|D6RAN4_HUMAN Isoform of P32969, 60S ribosomal protein L9 (Fragment) OS=Homo sapiens GN=RPL9 PE=1 SV=7;sp|P32969|RL9_HUMAN 60S ribosomal protein L9 OS=Homo sapiens GN=RPL9 PE=1 SV=1;tr|H0Y9R4|H0Y9R4_HUMAN Isoform of P32969, 60S ribosomal protein L	5	2	2	2	1	1	1	2	2	1	1	1	1	2	2	1	1	1	1	2	2	1	15.9	15.9	15.9	20.874	182	182;192;91;166;189	1.85	6	3	4	0	14.598	By matching	By matching	By matching	By MS/MS	By MS/MS	By MS/MS	5.5	5.5
D6RAX7;D6RFN0;Q9BT78-2;Q9BT78	D6RAX7;D6RFN0;Q9BT78-2;Q9BT78	1;1;1;1	1;1;1;1	1;1;1;1	COP9 signalosome complex subunit 4	COPS4	tr|D6RAX7|D6RAX7_HUMAN Isoform of Q9BT78, COP9 constitutive photomorphogenic-like protein subunit 4 isoform 2 OS=Homo sapiens GN=COPS4 PE=1 SV=1;tr|D6RFN0|D6RFN0_HUMAN Isoform of Q9BT78, COP9 signalosome complex subunit 4 OS=Homo sapiens GN=COPS4 PE=1 SV=1	4	1	1	1	0	1	0	1	1	1	0	1	0	1	1	1	0	1	0	1	1	1	2.9	2.9	2.9	47.726	420	420;438;352;406	2.4		3	2	0.0033898	7.2345		By matching		By matching	By MS/MS	By MS/MS	0	2.9
D6RB05;P42680	D6RB05;P42680	1;1	1;1	1;1	Tyrosine-protein kinase Tec	TEC	tr|D6RB05|D6RB05_HUMAN Isoform of P42680, Tyrosine-protein kinase Tec OS=Homo sapiens GN=TEC PE=1 SV=1;sp|P42680|TEC_HUMAN Tyrosine-protein kinase Tec OS=Homo sapiens GN=TEC PE=1 SV=2	2	1	1	1	0	0	0	0	1	0	0	0	0	0	1	0	0	0	0	0	1	0	14	14	14	11.819	100	100;631	3			1	1	-2					By MS/MS		0	0
E5RGV0;D6RIU0;D6RBM0;E9PCY7;G8JLB6;P31943;E5RGH4;E7EQJ0;D6RAM1;D6R9T0;D6RFM3;D6RIT2;E7EN40;D6RDU3;D6RJ04;D6RIH9;E5RJ94;D6R9D3;D6RF17;D6RDL0;H0YAQ2;H0YB39	E5RGV0;D6RIU0;D6RBM0;E9PCY7;G8JLB6;P31943;E5RGH4;E7EQJ0;D6RAM1;D6R9T0;D6RFM3;D6RIT2;E7EN40;D6RDU3;D6RJ04;D6RIH9	3;3;3;3;3;3;2;2;2;2;2;2;2;2;2;2;1;1;1;1;1;1	3;3;3;3;3;3;2;2;2;2;2;2;2;2;2;2;1;1;1;1;1;1	1;1;1;1;1;1;0;1;1;1;1;1;1;1;1;1;1;1;1;1;0;0	Heterogeneous nuclear ribonucleoprotein H;Heterogeneous nuclear ribonucleoprotein H, N-terminally processed	HNRNPH1	tr|E5RGV0|E5RGV0_HUMAN Isoform of P31943, Heterogeneous nuclear ribonucleoprotein H (Fragment) OS=Homo sapiens GN=HNRNPH1 PE=1 SV=1;tr|D6RIU0|D6RIU0_HUMAN Isoform of P31943, Heterogeneous nuclear ribonucleoprotein H (Fragment) OS=Homo sapiens GN=HNRNPH1 PE	22	3	3	1	2	1	1	2	2	3	2	1	1	2	2	3	0	0	0	0	0	1	30.3	30.3	9	17.507	155	155;168;212;429;472;449;100;115;130;162;163;164;166;171;172;184;28;40;49;84;131;277	1.73	12	4	6	0	103.17	By MS/MS	By MS/MS	By MS/MS	By MS/MS	By MS/MS	By MS/MS	21.3	11
D6RDG0;Q14108-2;Q14108	D6RDG0;Q14108-2;Q14108	1;1;1	1;1;1	1;1;1	Lysosome membrane protein 2	SCARB2	tr|D6RDG0|D6RDG0_HUMAN Isoform of Q14108, Lysosome membrane protein 2 OS=Homo sapiens GN=SCARB2 PE=1 SV=1;sp|Q14108-2|SCRB2_HUMAN Isoform of Q14108, Isoform 2 of Lysosome membrane protein 2 OS=Homo sapiens GN=SCARB2;sp|Q14108|SCRB2_HUMAN Lysosome membrane	3	1	1	1	1	1	1	1	1	1	1	1	1	1	1	1	1	1	1	1	1	1	9.4	9.4	9.4	12.06	106	106;335;478	2.09	4	2	5	0.003304	6.8176	By matching	By MS/MS	By matching	By MS/MS	By MS/MS	By matching	9.4	9.4
D6RDI2;J3KPP4;O95232	D6RDI2;J3KPP4;O95232	1;1;1	1;1;1	1;1;1	Luc7-like protein 3	LUC7L3	tr|D6RDI2|D6RDI2_HUMAN Isoform of O95232, Luc7-like protein 3 (Fragment) OS=Homo sapiens GN=LUC7L3 PE=1 SV=1;tr|J3KPP4|J3KPP4_HUMAN Isoform of O95232, Cisplatin resistance-associated overexpressed protein, isoform CRA_b OS=Homo sapiens GN=LUC7L3 PE=1 SV=1;	3	1	1	1	0	0	0	1	0	0	0	0	0	1	0	0	0	0	0	1	0	0	9.8	9.8	9.8	20.677	184	184;489;432	2		1		0	72.228				By MS/MS			0	0
D6REB4;Q9H074-3;Q9H074-2;Q9H074	D6REB4;Q9H074-3;Q9H074-2;Q9H074	1;1;1;1	1;1;1;1	1;1;1;1	Polyadenylate-binding protein-interacting protein 1	PAIP1	tr|D6REB4|D6REB4_HUMAN Isoform of Q9H074, Polyadenylate-binding protein-interacting protein 1 OS=Homo sapiens GN=PAIP1 PE=1 SV=1;sp|Q9H074-3|PAIP1_HUMAN Isoform of Q9H074, Isoform 3 of Polyadenylate-binding protein-interacting protein 1 OS=Homo sapiens GN=	4	1	1	1	1	0	0	1	1	1	1	0	0	1	1	1	1	0	0	1	1	1	3.4	3.4	3.4	39.908	351	351;367;400;479	2	1	4	1	0.009165	6.2837	By MS/MS			By matching	By matching	By matching	3.4	0
U3KQ83;U3KPX3;H0Y9X2;U3KQK7;D6REM4;E7ETM0;P48729-3;P48729;P48729-2	U3KQ83;U3KPX3;H0Y9X2;U3KQK7;D6REM4;E7ETM0;P48729-3;P48729;P48729-2	1;1;1;1;1;1;1;1;1	1;1;1;1;1;1;1;1;1	1;1;1;1;1;1;1;1;1	Casein kinase I isoform alpha	CSNK1A1	tr|U3KQ83|U3KQ83_HUMAN Isoform of P48729, Casein kinase I isoform alpha OS=Homo sapiens GN=CSNK1A1 PE=1 SV=1;tr|U3KPX3|U3KPX3_HUMAN Isoform of P48729, Casein kinase I isoform alpha OS=Homo sapiens GN=CSNK1A1 PE=1 SV=1;tr|H0Y9X2|H0Y9X2_HUMAN Isoform of P487	9	1	1	1	0	0	1	1	1	1	0	0	1	1	1	1	0	0	1	1	1	1	11.5	11.5	11.5	11.105	96	96;134;167;184;236;264;325;337;365	2.14	2	2	3	0.0038377	6.7664			By matching	By MS/MS	By MS/MS	By matching	0	0
D6RGI3;D6RER5;Q9NVA2;Q9NVA2-2;D6RDP1;D6R9Y6;D6RDU5;H0Y9G8;H0Y961;B1AMS2;Q14141-3;Q14141-2;Q14141-4;Q14141	D6RGI3;D6RER5;Q9NVA2;Q9NVA2-2;D6RDP1;D6R9Y6;D6RDU5	4;4;4;3;2;2;2;1;1;1;1;1;1;1	4;4;4;3;2;2;2;1;1;1;1;1;1;1	4;4;4;3;2;2;2;1;1;1;1;1;1;1	Septin-11	2011-09-01	tr|D6RGI3|D6RGI3_HUMAN Isoform of Q9NVA2, Septin 11, isoform CRA_b OS=Homo sapiens GN=SEPT11 PE=1 SV=1;tr|D6RER5|D6RER5_HUMAN Isoform of Q9NVA2, Septin-11 OS=Homo sapiens GN=SEPT11 PE=1 SV=1;sp|Q9NVA2|SEP11_HUMAN Septin-11 OS=Homo sapiens GN=SEPT11 PE=1 SV	14	4	4	4	2	3	2	2	2	3	2	3	2	2	2	3	2	3	2	2	2	3	13.4	13.4	13.4	49.005	425	425;432;429;439;126;136;372;82;160;431;267;427;429;434	1.9	13	6	10	0	67.187	By matching	By MS/MS	By MS/MS	By MS/MS	By MS/MS	By MS/MS	6.4	10.8
D6REX3;O94979-6;O94979-3;O94979-10;O94979-4;O94979-9;O94979-2;O94979;O94979-8;D6RHZ5;H7BXG7;O94979-7;O94979-5;H0Y8V7;H0YAB3;H0Y9K1;D6RE64;D6RCQ9;H0YAF5;H0Y9T9;H0Y8W8	D6REX3;O94979-6;O94979-3;O94979-10;O94979-4;O94979-9;O94979-2;O94979;O94979-8;D6RHZ5;H7BXG7;O94979-7;O94979-5	7;7;7;7;7;7;7;7;7;6;6;6;5;3;3;2;1;1;1;1;1	7;7;7;7;7;7;7;7;7;6;6;6;5;3;3;2;1;1;1;1;1	7;7;7;7;7;7;7;7;7;6;6;6;5;3;3;2;1;1;1;1;1	Protein transport protein Sec31A	SEC31A	tr|D6REX3|D6REX3_HUMAN Isoform of O94979, Protein transport protein Sec31A OS=Homo sapiens GN=SEC31A PE=1 SV=1;sp|O94979-6|SC31A_HUMAN Isoform of O94979, Isoform 6 of Protein transport protein Sec31A OS=Homo sapiens GN=SEC31A;sp|O94979-3|SC31A_HUMAN Isofor	21	7	7	7	4	6	7	7	7	7	4	6	7	7	7	7	4	6	7	7	7	7	6.9	6.9	6.9	136.22	1251	1251;1067;1106;1166;1181;1200;1205;1220;1233;877;969;969;509;286;443;237;165;166;181;235;383	2.1	20	17	26	0	54.865	By MS/MS	By MS/MS	By MS/MS	By MS/MS	By MS/MS	By MS/MS	3	5.7
D6RFL4;P08571	D6RFL4;P08571	2;2	2;2	2;2	Monocyte differentiation antigen CD14;Monocyte differentiation antigen CD14, urinary form;Monocyte differentiation antigen CD14, membrane-bound form	CD14	tr|D6RFL4|D6RFL4_HUMAN Isoform of P08571, Monocyte differentiation antigen CD14 (Fragment) OS=Homo sapiens GN=CD14 PE=1 SV=1;sp|P08571|CD14_HUMAN Monocyte differentiation antigen CD14 OS=Homo sapiens GN=CD14 PE=1 SV=2	2	2	2	2	0	0	0	2	2	2	0	0	0	2	2	2	0	0	0	2	2	2	18.8	18.8	18.8	23.313	213	213;375	2.27	3	2	6	0	14.372				By MS/MS	By matching	By MS/MS	0	0
D6RHU4;Q53FE4-2;Q53FE4	D6RHU4;Q53FE4-2;Q53FE4	1;1;1	1;1;1	1;1;1	Uncharacterized protein C4orf17	C4orf17	tr|D6RHU4|D6RHU4_HUMAN Isoform of Q53FE4, Uncharacterized protein C4orf17 OS=Homo sapiens GN=C4orf17 PE=4 SV=1;sp|Q53FE4-2|CD017_HUMAN Isoform of Q53FE4, Isoform 2 of Uncharacterized protein C4orf17 OS=Homo sapiens GN=C4orf17;sp|Q53FE4|CD017_HUMAN Uncharac	3	1	1	1	0	0	1	0	0	0	0	0	1	0	0	0	0	0	1	0	0	0	4.8	4.8	4.8	32.173	294	294;186;359	1	1			0.0048413	6.588			By MS/MS				0	0
D6RI04;Q53HV7	D6RI04;Q53HV7	1;1	1;1	1;1	Single-strand selective monofunctional uracil DNA glycosylase	SMUG1	tr|D6RI04|D6RI04_HUMAN Isoform of Q53HV7, Single-strand selective monofunctional uracil DNA glycosylase OS=Homo sapiens GN=SMUG1 PE=1 SV=1;sp|Q53HV7|SMUG1_HUMAN Single-strand selective monofunctional uracil DNA glycosylase OS=Homo sapiens GN=SMUG1 PE=1 SV=	2	1	1	1	0	0	0	1	0	1	0	0	0	1	0	1	0	0	0	1	0	1	7.5	7.5	7.5	17.573	159	159;270	1.75	2	1	1	0.0028902	7.8498				By matching		By MS/MS	0	0
E9PHC0;E9PCZ3;D6RJC3;E7EQN9;O15327	E9PHC0;E9PCZ3;D6RJC3;E7EQN9;O15327	2;2;2;2;2	2;2;2;2;2	2;2;2;2;2	Type II inositol 3,4-bisphosphate 4-phosphatase	INPP4B	tr|E9PHC0|E9PHC0_HUMAN Isoform of O15327, Type II inositol 3,4-bisphosphate 4-phosphatase (Fragment) OS=Homo sapiens GN=INPP4B PE=1 SV=1;tr|E9PCZ3|E9PCZ3_HUMAN Isoform of O15327, Type II inositol 3,4-bisphosphate 4-phosphatase (Fragment) OS=Homo sapiens GN	5	2	2	2	0	0	0	0	0	2	0	0	0	0	0	2	0	0	0	0	0	2	4.7	4.7	4.7	77.516	686	686;688;817;938;924	2	1	2	1	0	13.641						By MS/MS	0	0
E5KLK1;E5KLJ6;E5KLJ9;E5KLJ5;O60313;O60313-2;H7C3G2;H7C141	E5KLK1;E5KLJ6;E5KLJ9;E5KLJ5;O60313;O60313-2	5;5;5;5;5;5;1;1	5;5;5;5;5;5;1;1	5;5;5;5;5;5;1;1	Dynamin-like 120 kDa protein, mitochondrial;Dynamin-like 120 kDa protein, form S1	OPA1	tr|E5KLK1|E5KLK1_HUMAN Isoform of O60313, Dynamin-like 120 kDa protein, mitochondrial OS=Homo sapiens GN=OPA1 PE=1 SV=1;tr|E5KLJ6|E5KLJ6_HUMAN Isoform of O60313, Dynamin-like 120 kDa protein, mitochondrial OS=Homo sapiens GN=OPA1 PE=1 SV=1;tr|E5KLJ9|E5KLJ9	8	5	5	5	1	1	1	3	3	4	1	1	1	3	3	4	1	1	1	3	3	4	7.4	7.4	7.4	111.82	961	961;978;979;1015;960;997;131;183	1.73	8	3	4	0	31.889	By matching	By matching	By matching	By MS/MS	By MS/MS	By MS/MS	1	1
E5RFR7;H0YC44;H0YC42;P55327-8;P55327-2;P55327-4;P55327;P55327-7;P55327-5;P55327-6;P55327-3	E5RFR7;H0YC44;H0YC42;P55327-8;P55327-2;P55327-4;P55327;P55327-7;P55327-5;P55327-6;P55327-3	1;1;1;1;1;1;1;1;1;1;1	1;1;1;1;1;1;1;1;1;1;1	1;1;1;1;1;1;1;1;1;1;1	Tumor protein D52	TPD52	tr|E5RFR7|E5RFR7_HUMAN Isoform of P55327, Tumor protein D52 OS=Homo sapiens GN=TPD52 PE=1 SV=1;tr|H0YC44|H0YC44_HUMAN Isoform of P55327, Tumor protein D52 (Fragment) OS=Homo sapiens GN=TPD52 PE=4 SV=1;tr|H0YC42|H0YC42_HUMAN Uncharacterized protein OS=Homo	11	1	1	1	0	0	0	1	1	1	0	0	0	1	1	1	0	0	0	1	1	1	13.5	13.5	13.5	12.389	111	111;148;278;151;184;207;224;233;238;247;248	2.14	2	2	3	0.003367	7.1087				By MS/MS	By matching	By MS/MS	0	0
E5RFX7;E5RG77;O94903;H0YBG2	E5RFX7;E5RG77;O94903;H0YBG2	2;2;2;1	2;2;2;1	2;2;2;1	Proline synthase co-transcribed bacterial homolog protein	PROSC	tr|E5RFX7|E5RFX7_HUMAN Isoform of O94903, Proline synthase co-transcribed bacterial homolog protein (Fragment) OS=Homo sapiens GN=PROSC PE=1 SV=1;tr|E5RG77|E5RG77_HUMAN Isoform of O94903, Proline synthase co-transcribed bacterial homolog protein (Fragment)	4	2	2	2	0	0	1	1	2	2	0	0	1	1	2	2	0	0	1	1	2	2	21.9	21.9	21.9	15.34	137	137;152;275;128	1.57	4	2	1	0.0019072	11.535			By matching	By matching	By matching	By MS/MS	0	0
E5RHJ4;Q8N163-2;Q8N163;G3V119;H0YB24	E5RHJ4;Q8N163-2;Q8N163;G3V119;H0YB24	2;2;2;1;1	2;2;2;1;1	2;2;2;1;1	Cell cycle and apoptosis regulator protein 2	CCAR2	tr|E5RHJ4|E5RHJ4_HUMAN Isoform of Q8N163, Cell cycle and apoptosis regulator protein 2 (Fragment) OS=Homo sapiens GN=CCAR2 PE=1 SV=1;sp|Q8N163-2|CCAR2_HUMAN Isoform of Q8N163, Isoform 2 of Cell cycle and apoptosis regulator protein 2 OS=Homo sapiens GN=CCA	5	2	2	2	0	1	0	2	1	1	0	1	0	2	1	1	0	1	0	2	1	1	9.7	9.7	9.7	31.09	277	277;923;923;598;615	1.4	4		1	0.0030731	11.001		By matching		By MS/MS	By matching	By matching	0	5.1
E5RHK8;Q9UQ16-2;Q9UQ16-3;Q9UQ16;Q9UQ16-4;Q9UQ16-5;E5RIK2	E5RHK8;Q9UQ16-2;Q9UQ16-3;Q9UQ16;Q9UQ16-4;Q9UQ16-5;E5RIK2	5;5;5;5;5;4;3	1;1;1;1;1;1;1	1;1;1;1;1;1;1	Dynamin-3	DNM3	tr|E5RHK8|E5RHK8_HUMAN Isoform of Q9UQ16, Dynamin-3 OS=Homo sapiens GN=DNM3 PE=1 SV=1;sp|Q9UQ16-2|DYN3_HUMAN Isoform of Q9UQ16, Isoform 2 of Dynamin-3 OS=Homo sapiens GN=DNM3;sp|Q9UQ16-3|DYN3_HUMAN Isoform of Q9UQ16, Isoform 3 of Dynamin-3 OS=Homo sapiens	7	5	1	1	3	5	5	2	3	4	0	1	1	0	0	0	0	1	1	0	0	0	9.7	1.4	1.4	72.889	639	639;859;863;869;873;555;445	2.25	1	1	2	1	-2	By matching	By MS/MS	By matching	By matching	By matching	By matching	5.9	9.7
E5RI99;P62888;A0A0B4J213;E5RJH3;A0A0C4DH44	E5RI99;P62888;A0A0B4J213;E5RJH3;A0A0C4DH44	2;2;1;1;1	2;2;1;1;1	2;2;1;1;1	60S ribosomal protein L30	RPL30	tr|E5RI99|E5RI99_HUMAN Isoform of P62888, 60S ribosomal protein L30 (Fragment) OS=Homo sapiens GN=RPL30 PE=1 SV=1;sp|P62888|RL30_HUMAN 60S ribosomal protein L30 OS=Homo sapiens GN=RPL30 PE=1 SV=2;tr|A0A0B4J213|A0A0B4J213_HUMAN Isoform of P62888, 60S riboso	5	2	2	2	1	0	1	2	2	2	1	0	1	2	2	2	1	0	1	2	2	2	24.6	24.6	24.6	12.656	114	114;115;51;56;96	2	5	4	5	0	31.354	By matching		By matching	By MS/MS	By MS/MS	By MS/MS	10.5	0
E5RIH5;Q6NXR4	E5RIH5;Q6NXR4	1;1	1;1	1;1	TELO2-interacting protein 2	TTI2	tr|E5RIH5|E5RIH5_HUMAN Isoform of Q6NXR4, TELO2-interacting protein 2 OS=Homo sapiens GN=TTI2 PE=1 SV=1;sp|Q6NXR4|TTI2_HUMAN TELO2-interacting protein 2 OS=Homo sapiens GN=TTI2 PE=1 SV=1	2	1	1	1	0	0	0	0	1	1	0	0	0	0	1	1	0	0	0	0	1	1	4.4	4.4	4.4	53.305	477	477;508	2	1	1	1	0	12.765					By matching	By MS/MS	0	0
H0YBW4;E5RIM3;Q9Y263	H0YBW4;E5RIM3;Q9Y263	2;2;2	2;2;2	2;2;2	Phospholipase A-2-activating protein	PLAA	tr|H0YBW4|H0YBW4_HUMAN Isoform of Q9Y263, Phospholipase A-2-activating protein (Fragment) OS=Homo sapiens GN=PLAA PE=1 SV=1;tr|E5RIM3|E5RIM3_HUMAN Isoform of Q9Y263, Phospholipase A-2-activating protein OS=Homo sapiens GN=PLAA PE=1 SV=1;sp|Q9Y263|PLAP_HUMA	3	2	2	2	0	0	0	1	2	2	0	0	0	1	2	2	0	0	0	1	2	2	13.8	13.8	13.8	31.382	290	290;609;795	2.08	4	4	5	0	103.63				By MS/MS	By MS/MS	By MS/MS	0	0
E5RIP4;Q15043-2;Q15043-3;Q15043;E5RFZ8;E5RGA7;E5RJ40;E5RJG5	E5RIP4;Q15043-2;Q15043-3;Q15043;E5RFZ8;E5RGA7;E5RJ40;E5RJG5	3;3;3;3;2;2;2;2	3;3;3;3;2;2;2;2	3;3;3;3;2;2;2;2	Zinc transporter ZIP14	SLC39A14	tr|E5RIP4|E5RIP4_HUMAN Isoform of Q15043, Zinc transporter ZIP14 (Fragment) OS=Homo sapiens GN=SLC39A14 PE=1 SV=2;sp|Q15043-2|S39AE_HUMAN Isoform of Q15043, Isoform 2 of Zinc transporter ZIP14 OS=Homo sapiens GN=SLC39A14;sp|Q15043-3|S39AE_HUMAN Isoform of	8	3	3	3	3	3	3	1	2	2	3	3	3	1	2	2	3	3	3	1	2	2	29	29	29	17	155	155;481;492;492;89;90;122;127	2.04	6	10	7	0	21.721	By MS/MS	By MS/MS	By MS/MS	By matching	By MS/MS	By MS/MS	29	29
E5RJR3;Q9NZL9-5;Q9NZL9-3;Q9NZL9-4;Q9NZL9-2;Q9NZL9	E5RJR3;Q9NZL9-5;Q9NZL9-3;Q9NZL9-4;Q9NZL9-2;Q9NZL9	1;1;1;1;1;1	1;1;1;1;1;1	1;1;1;1;1;1	Methionine adenosyltransferase 2 subunit beta	MAT2B	tr|E5RJR3|E5RJR3_HUMAN Isoform of Q9NZL9, Methionine adenosyltransferase 2 subunit beta OS=Homo sapiens GN=MAT2B PE=1 SV=1;sp|Q9NZL9-5|MAT2B_HUMAN Isoform of Q9NZL9, Isoform 5 of Methionine adenosyltransferase 2 subunit beta OS=Homo sapiens GN=MAT2B;sp|Q9N	6	1	1	1	0	0	0	0	0	1	0	0	0	0	0	1	0	0	0	0	0	1	10.3	10.3	10.3	13.541	117	117;83;259;306;323;334	2		1		0.0032913	6.7691						By MS/MS	0	0
E5RJR5;P63208;E5RGM3;E7ERH2;F8W8N3;P63208-2	E5RJR5;P63208;E5RGM3;E7ERH2;F8W8N3;P63208-2	2;2;1;1;1;1	2;2;1;1;1;1	2;2;1;1;1;1	S-phase kinase-associated protein 1	SKP1	tr|E5RJR5|E5RJR5_HUMAN Isoform of P63208, S-phase kinase-associated protein 1 OS=Homo sapiens GN=SKP1 PE=1 SV=1;sp|P63208|SKP1_HUMAN S-phase kinase-associated protein 1 OS=Homo sapiens GN=SKP1 PE=1 SV=2;tr|E5RGM3|E5RGM3_HUMAN Isoform of P63208, S-phase kin	6	2	2	2	0	0	0	0	0	2	0	0	0	0	0	2	0	0	0	0	0	2	15.3	15.3	15.3	18.72	163	163;163;102;142;158;160	2	1	2	1	0	12.648						By MS/MS	0	0
E5RK69	E5RK69	7	1	1	Annexin	ANXA6	tr|E5RK69|E5RK69_HUMAN Isoform of P08133, Annexin OS=Homo sapiens GN=ANXA6 PE=1 SV=1	1	7	1	1	2	5	5	1	0	1	0	1	0	0	0	0	0	1	0	0	0	0	18.5	3	3	51.776	460	460	2		1		0.0082432	6.3404	By matching	By MS/MS	By matching	By matching		By matching	4.6	13
E9PFW8;E7EMC7;Q13501-2;Q13501	E9PFW8;E7EMC7;Q13501-2;Q13501	1;1;1;1	1;1;1;1	1;1;1;1	Sequestosome-1	SQSTM1	tr|E9PFW8|E9PFW8_HUMAN Isoform of Q13501, Sequestosome-1 (Fragment) OS=Homo sapiens GN=SQSTM1 PE=1 SV=1;tr|E7EMC7|E7EMC7_HUMAN Isoform of Q13501, Sequestosome-1 OS=Homo sapiens GN=SQSTM1 PE=1 SV=1;sp|Q13501-2|SQSTM_HUMAN Isoform of Q13501, Isoform 2 of Seq	4	1	1	1	0	0	0	1	1	1	0	0	0	1	1	1	0	0	0	1	1	1	12.6	12.6	12.6	18.379	167	167;378;356;440	2.12	2	3	3	0	161.61				By MS/MS	By MS/MS	By MS/MS	0	0
J3QLD9;E7EMK3;Q14254;K7EKW9	J3QLD9;E7EMK3;Q14254;K7EKW9	6;6;6;3	6;6;6;3	6;6;6;3	Flotillin-2	FLOT2	tr|J3QLD9|J3QLD9_HUMAN Isoform of Q14254, Flotillin-2 OS=Homo sapiens GN=FLOT2 PE=1 SV=1;tr|E7EMK3|E7EMK3_HUMAN Isoform of Q14254, Flotillin-2 OS=Homo sapiens GN=FLOT2 PE=1 SV=1;sp|Q14254|FLOT2_HUMAN Flotillin-2 OS=Homo sapiens GN=FLOT2 PE=1 SV=2;tr|K7EKW9	4	6	6	6	1	4	4	5	6	3	1	4	4	5	6	3	1	4	4	5	6	3	17.8	17.8	17.8	47.142	428	428;483;428;249	2.05	14	11	16	0	50.916	By matching	By MS/MS	By MS/MS	By MS/MS	By MS/MS	By MS/MS	2.6	11.7
E9PGG1;E7EUM4;E7ERR6;E7ERH4;E7ET01;E7ETL8;E7EQU2;E7ESD3;E7EMU4;E7EV09;E7EQL5;Q13409-6;Q13409-3;Q13409-7;Q13409-2;Q13409-5;Q13409	E9PGG1;E7EUM4;E7ERR6;E7ERH4;E7ET01;E7ETL8;E7EQU2;E7ESD3;E7EMU4;E7EV09;E7EQL5;Q13409-6;Q13409-3;Q13409-7;Q13409-2;Q13409-5;Q13409	1;1;1;1;1;1;1;1;1;1;1;1;1;1;1;1;1	1;1;1;1;1;1;1;1;1;1;1;1;1;1;1;1;1	1;1;1;1;1;1;1;1;1;1;1;1;1;1;1;1;1	Cytoplasmic dynein 1 intermediate chain 2	DYNC1I2	tr|E9PGG1|E9PGG1_HUMAN Isoform of Q13409, Cytoplasmic dynein 1 intermediate chain 2 (Fragment) OS=Homo sapiens GN=DYNC1I2 PE=1 SV=1;tr|E7EUM4|E7EUM4_HUMAN Isoform of Q13409, Cytoplasmic dynein 1 intermediate chain 2 (Fragment) OS=Homo sapiens GN=DYNC1I2 PE	17	1	1	1	0	0	1	1	0	1	0	0	1	1	0	1	0	0	1	1	0	1	19.1	19.1	19.1	12.328	110	110;137;139;151;173;184;185;187;214;251;305;611;612;630;632;637;638	2	1	3	1	0	14.361			By MS/MS	By MS/MS		By MS/MS	0	0
E7EU94;E7ESX0;E7EN72;E7EVX8;Q8WWY3-2;Q8WWY3-4;Q8WWY3;Q8WWY3-3	E7EU94;E7ESX0;E7EN72;E7EVX8;Q8WWY3-2;Q8WWY3-4;Q8WWY3;Q8WWY3-3	2;2;2;2;2;2;2;1	2;2;2;2;2;2;2;1	2;2;2;2;2;2;2;1	U4/U6 small nuclear ribonucleoprotein Prp31	PRPF31	tr|E7EU94|E7EU94_HUMAN Isoform of Q8WWY3, U4/U6 small nuclear ribonucleoprotein Prp31 (Fragment) OS=Homo sapiens GN=PRPF31 PE=1 SV=7;tr|E7ESX0|E7ESX0_HUMAN Isoform of Q8WWY3, U4/U6 small nuclear ribonucleoprotein Prp31 (Fragment) OS=Homo sapiens GN=PRPF31	8	2	2	2	0	0	1	1	1	2	0	0	1	1	1	2	0	0	1	1	1	2	8.8	8.8	8.8	28.915	261	261;276;284;493;364;491;499;278	2.67		2	4	0	30.969			By matching	By MS/MS	By matching	By MS/MS	0	0
E7END7;P62820-2;P62820;P62820-3;H0YLJ8;H0YL94;H0YMN7;P61006-2;P59190-2;P59190	E7END7;P62820-2;P62820;P62820-3	5;5;5;3;1;1;1;1;1;1	2;2;2;2;0;0;0;0;0;0	2;2;2;2;0;0;0;0;0;0	Ras-related protein Rab-1A	RAB1A	tr|E7END7|E7END7_HUMAN Isoform of P62820, Ras-related protein Rab-1A OS=Homo sapiens GN=RAB1A PE=1 SV=1;sp|P62820-2|RAB1A_HUMAN Isoform of P62820, Isoform 2 of Ras-related protein Rab-1A OS=Homo sapiens GN=RAB1A;sp|P62820|RAB1A_HUMAN Ras-related protein Ra	10	5	2	2	3	5	5	5	5	5	0	2	2	2	2	2	0	2	2	2	2	2	37	16.8	16.8	19.018	173	173;141;205;129;47;48;92;207;208;212	1.93	9	14	7	0	182.44	By matching	By MS/MS	By MS/MS	By MS/MS	By MS/MS	By MS/MS	20.2	37
E7ENV7;Q86YQ8;Q86YQ8-2;Q9HCH3-2;Q8IYJ1;Q96A23;O95741;Q9UBL6-2;Q96A23-2;Q9HCH3;O95741-2;Q9UBL6	E7ENV7;Q86YQ8;Q86YQ8-2	5;5;3;1;1;1;1;1;1;1;1;1	4;4;2;0;0;0;0;0;0;0;0;0	4;4;2;0;0;0;0;0;0;0;0;0	Copine-8	CPNE8	tr|E7ENV7|E7ENV7_HUMAN Isoform of Q86YQ8, Copine-8 OS=Homo sapiens GN=CPNE8 PE=1 SV=2;sp|Q86YQ8|CPNE8_HUMAN Copine-8 OS=Homo sapiens GN=CPNE8 PE=1 SV=2;sp|Q86YQ8-2|CPNE8_HUMAN Isoform of Q86YQ8, Isoform 2 of Copine-8 OS=Homo sapiens GN=CPNE8	12	5	4	4	3	4	4	2	2	2	2	3	3	1	1	1	2	3	3	1	1	1	12.9	11.2	11.2	62.233	552	552;564;233;301;553;557;557;558;575;593;612;633	1.58	7	3	2	0	29.119	By MS/MS	By MS/MS	By MS/MS	By MS/MS	By MS/MS	By MS/MS	7.6	10.1
E7EPB3;P50914	E7EPB3;P50914	1;1	1;1	1;1	60S ribosomal protein L14	RPL14	tr|E7EPB3|E7EPB3_HUMAN Isoform of P50914, 60S ribosomal protein L14 OS=Homo sapiens GN=RPL14 PE=1 SV=1;sp|P50914|RL14_HUMAN 60S ribosomal protein L14 OS=Homo sapiens GN=RPL14 PE=1 SV=4	2	1	1	1	0	1	1	1	1	1	0	1	1	1	1	1	0	1	1	1	1	1	9.7	9.7	9.7	14.558	124	124;215	1.7	5	3	2	0.0029886	9.6656		By MS/MS	By matching	By MS/MS	By MS/MS	By MS/MS	0	9.7
E7ES33;E7EPK1;Q16181-2;Q16181;G3V1Q4;A0A0U1RRE1;A0A0U1RRM2;A0A0U1RRH9;Q5JXL7;A0A0U1RQK0;A0A0U1RRD1;Q6ZU15	E7ES33;E7EPK1;Q16181-2;Q16181;G3V1Q4	12;12;12;12;11;4;3;3;2;1;1;1	12;12;12;12;11;4;3;3;2;1;1;1	12;12;12;12;11;4;3;3;2;1;1;1	Septin-7	2007-09-01	tr|E7ES33|E7ES33_HUMAN Isoform of Q16181, Septin-7 OS=Homo sapiens GN=SEPT7 PE=1 SV=3;tr|E7EPK1|E7EPK1_HUMAN Isoform of Q16181, Septin-7 OS=Homo sapiens GN=SEPT7 PE=1 SV=2;sp|Q16181-2|SEPT7_HUMAN Isoform of Q16181, Isoform 2 of Septin-7 OS=Homo sapiens GN=	12	12	12	12	5	9	6	11	8	9	5	9	6	11	8	9	5	9	6	11	8	9	31.9	31.9	31.9	48.715	417	417;437;436;437;401;157;111;147;88;76;77;432	1.94	34	40	28	0	323.31	By MS/MS	By MS/MS	By MS/MS	By MS/MS	By MS/MS	By MS/MS	14.6	28.8
E7EWE1;E7EQ61;Q9GZZ9	E7EWE1;E7EQ61;Q9GZZ9	1;1;1	1;1;1	1;1;1	Ubiquitin-like modifier-activating enzyme 5	UBA5	tr|E7EWE1|E7EWE1_HUMAN Isoform of Q9GZZ9, Ubiquitin-like modifier-activating enzyme 5 OS=Homo sapiens GN=UBA5 PE=1 SV=1;tr|E7EQ61|E7EQ61_HUMAN Isoform of Q9GZZ9, Ubiquitin-like modifier-activating enzyme 5 OS=Homo sapiens GN=UBA5 PE=1 SV=1;sp|Q9GZZ9|UBA5_H	3	1	1	1	0	0	0	1	1	0	0	0	0	1	1	0	0	0	0	1	1	0	3.7	3.7	3.7	38.753	347	347;377;404	2.25	1	1	2	1	-2				By MS/MS	By MS/MS		0	0
E7EQG2;Q14240;Q14240-2;J3KT04;J3KS93;E7EMV8;J3KSN7;J3QQP0;E9PBH4;F8WE11	E7EQG2;Q14240;Q14240-2	5;5;5;2;2;2;2;1;1;1	1;1;1;0;0;0;0;0;0;0	1;1;1;0;0;0;0;0;0;0	Eukaryotic initiation factor 4A-II;Eukaryotic initiation factor 4A-II, N-terminally processed	EIF4A2	tr|E7EQG2|E7EQG2_HUMAN Isoform of Q14240, Eukaryotic initiation factor 4A-II OS=Homo sapiens GN=EIF4A2 PE=1 SV=1;sp|Q14240|IF4A2_HUMAN Eukaryotic initiation factor 4A-II OS=Homo sapiens GN=EIF4A2 PE=1 SV=2;sp|Q14240-2|IF4A2_HUMAN Isoform of Q14240, Isoform	10	5	1	1	3	4	4	4	4	5	0	0	0	0	0	1	0	0	0	0	0	1	18.8	4.1	4.1	41.29	362	362;407;408;85;85;98;109;95;96;97	2		1		1	-2	By matching	By matching	By matching	By matching	By matching	By MS/MS	11	14.6
E7EQR4;P15311	E7EQR4;P15311	15;15	9;9	9;9	Ezrin	EZR	tr|E7EQR4|E7EQR4_HUMAN Isoform of P15311, Ezrin OS=Homo sapiens GN=EZR PE=1 SV=3;sp|P15311|EZRI_HUMAN Ezrin OS=Homo sapiens GN=EZR PE=1 SV=4	2	15	9	9	6	10	8	13	12	13	2	5	4	7	8	8	2	5	4	7	8	8	29.4	20.1	20.1	69.371	586	586;586	1.95	24	31	20	0	139.9	By MS/MS	By MS/MS	By MS/MS	By MS/MS	By MS/MS	By MS/MS	9.4	19.6
E7ER27;P51659;E7EWE5;P51659-3;P51659-2	E7ER27;P51659;E7EWE5;P51659-3;P51659-2	2;2;1;1;1	2;2;1;1;1	2;2;1;1;1	Peroxisomal multifunctional enzyme type 2;(3R)-hydroxyacyl-CoA dehydrogenase;Enoyl-CoA hydratase 2	HSD17B4	tr|E7ER27|E7ER27_HUMAN Isoform of P51659, Peroxisomal multifunctional enzyme type 2 OS=Homo sapiens GN=HSD17B4 PE=1 SV=3;sp|P51659|DHB4_HUMAN Peroxisomal multifunctional enzyme type 2 OS=Homo sapiens GN=HSD17B4 PE=1 SV=3;tr|E7EWE5|E7EWE5_HUMAN Isoform of P	5	2	2	2	0	0	1	2	1	1	0	0	1	2	1	1	0	0	1	2	1	1	5.4	5.4	5.4	53.928	500	500;736;712;718;761	1.67	2	4		0.001297	11.811			By matching	By MS/MS	By matching	By MS/MS	0	0
H0YBR6;E7ER68;Q658Y4	H0YBR6;E7ER68;Q658Y4	1;1;1	1;1;1	1;1;1	Protein FAM91A1	FAM91A1	tr|H0YBR6|H0YBR6_HUMAN Isoform of Q658Y4, Protein FAM91A1 (Fragment) OS=Homo sapiens GN=FAM91A1 PE=1 SV=1;tr|E7ER68|E7ER68_HUMAN Isoform of Q658Y4, Protein FAM91A1 OS=Homo sapiens GN=FAM91A1 PE=1 SV=1;sp|Q658Y4|F91A1_HUMAN Protein FAM91A1 OS=Homo sapiens G	3	1	1	1	0	1	1	1	1	1	0	1	1	1	1	1	0	1	1	1	1	1	10.5	10.5	10.5	12.631	114	114;789;838	1.78	5	1	3	0.0029638	9.323		By matching	By matching	By matching	By MS/MS	By MS/MS	0	10.5
E7ERK3;P54289-4;P54289-5;P54289-3;P54289-2;P54289	E7ERK3;P54289-4;P54289-5;P54289-3;P54289-2;P54289	2;2;2;2;2;2	2;2;2;2;2;2	2;2;2;2;2;2	Voltage-dependent calcium channel subunit alpha-2/delta-1;Voltage-dependent calcium channel subunit alpha-2-1;Voltage-dependent calcium channel subunit delta-1	CACNA2D1	tr|E7ERK3|E7ERK3_HUMAN Isoform of P54289, Voltage-dependent calcium channel subunit alpha-2/delta-1 OS=Homo sapiens GN=CACNA2D1 PE=1 SV=1;sp|P54289-4|CA2D1_HUMAN Isoform of P54289, Isoform 4 of Voltage-dependent calcium channel subunit alpha-2/delta-1 OS=H	6	2	2	2	1	1	2	0	0	1	1	1	2	0	0	1	1	1	2	0	0	1	8.7	8.7	8.7	34.62	309	309;1079;1084;1086;1091;1103	2	1	5	1	0	12.841	By MS/MS	By matching	By MS/MS			By matching	4.2	4.5
E7ERX9;Q9P2P6-3;O43896;Q96L93-5;Q96L93-6;Q96L93-4;Q96L93;Q96L93-2;Q9H1H9-3;Q9H1H9-4;Q9H1H9-2;Q9H1H9;Q9NQT8;Q9P2P6	E7ERX9;Q9P2P6-3;O43896;Q96L93-5;Q96L93-6;Q96L93-4;Q96L93;Q96L93-2;Q9H1H9-3;Q9H1H9-4;Q9H1H9-2;Q9H1H9;Q9NQT8;Q9P2P6	1;1;1;1;1;1;1;1;1;1;1;1;1;1	1;1;1;1;1;1;1;1;1;1;1;1;1;1	1;1;1;1;1;1;1;1;1;1;1;1;1;1	Kinesin-like protein;StAR-related lipid transfer protein 9;Kinesin-like protein KIF1C;Kinesin-like protein KIF16B;Kinesin-like protein KIF13A;Kinesin-like protein KIF13B	KIF13B;STARD9;KIF1C;KIF16B;KIF13A	tr|E7ERX9|E7ERX9_HUMAN Isoform of Q9NQT8, Kinesin-like protein OS=Homo sapiens GN=KIF13B PE=1 SV=1;sp|Q9P2P6-3|STAR9_HUMAN Isoform of Q9P2P6, Isoform 3 of StAR-related lipid transfer protein 9 OS=Homo sapiens GN=STARD9;sp|O43896|KIF1C_HUMAN Kinesin-like pr	14	1	1	1	0	0	0	0	0	1	0	0	0	0	0	1	0	0	0	0	0	1	1.2	1.2	1.2	83.877	743	743;323;1103;1161;1276;1287;1317;1392;1749;1757;1770;1805;1826;4700	1.5	1	1		0.0033278	6.9544						By MS/MS	0	0
H7C2I4;E7ES68;G5E9D5;Q9BQ52-2;Q9BQ52-4;Q9BQ52;V9GYS7;Q9BQ52-3	H7C2I4;E7ES68;G5E9D5;Q9BQ52-2;Q9BQ52-4;Q9BQ52;V9GYS7;Q9BQ52-3	2;2;2;2;2;2;1;1	2;2;2;2;2;2;1;1	2;2;2;2;2;2;1;1	Zinc phosphodiesterase ELAC protein 2	ELAC2	tr|H7C2I4|H7C2I4_HUMAN Isoform of Q9BQ52, Zinc phosphodiesterase ELAC protein 2 (Fragment) OS=Homo sapiens GN=ELAC2 PE=1 SV=1;tr|E7ES68|E7ES68_HUMAN Isoform of Q9BQ52, Zinc phosphodiesterase ELAC protein 2 (Fragment) OS=Homo sapiens GN=ELAC2 PE=1 SV=2;tr|G	8	2	2	2	0	0	0	1	2	2	0	0	0	1	2	2	0	0	0	1	2	2	12.9	12.9	12.9	31.735	286	286;626;807;501;786;826;242;454	2.11	2	4	3	0	33.984				By matching	By matching	By MS/MS	0	0
E7ES96;P49768-3;P49768-5;P49768-6;P49768-2;P49768;G3V3Z0;E5RFW4;G3V499;G3V2G7;E5RG63;B1AP22;P49768-4;P49768-7;P49810-3;P49810	E7ES96;P49768-3;P49768-5;P49768-6;P49768-2;P49768;G3V3Z0;E5RFW4;G3V499;G3V2G7;E5RG63;B1AP22;P49768-4;P49768-7;P49810-3;P49810	2;2;2;2;2;2;1;1;1;1;1;1;1;1;1;1	2;2;2;2;2;2;1;1;1;1;1;1;1;1;1;1	2;2;2;2;2;2;1;1;1;1;1;1;1;1;1;1	Presenilin;Presenilin-1;Presenilin-1 NTF subunit;Presenilin-1 CTF subunit;Presenilin-1 CTF12;Presenilin-2;Presenilin-2 NTF subunit;Presenilin-2 CTF subunit	PSEN1;PSEN2	tr|E7ES96|E7ES96_HUMAN Isoform of P49768, Presenilin OS=Homo sapiens GN=PSEN1 PE=1 SV=1;sp|P49768-3|PSN1_HUMAN Isoform of P49768, Isoform 3 of Presenilin-1 OS=Homo sapiens GN=PSEN1;sp|P49768-5|PSN1_HUMAN Isoform of P49768, Isoform 5 of Presenilin-1 OS=Homo	16	2	2	2	0	1	0	1	1	2	0	1	0	1	1	2	0	1	0	1	1	2	7.5	7.5	7.5	42.082	375	375;374;378;409;463;467;135;145;147;155;304;481;184;434;447;448	2	3	3	3	0	50.951		By MS/MS		By matching	By MS/MS	By MS/MS	0	2.4
E7ESC6;Q9UIA9;H0YBE1;E5RIW1;A0A087WTZ2;Q9H2T7	E7ESC6;Q9UIA9	3;3;1;1;1;1	3;3;1;1;1;1	3;3;1;1;1;1	Exportin-7	XPO7	tr|E7ESC6|E7ESC6_HUMAN Isoform of Q9UIA9, Exportin-7 OS=Homo sapiens GN=XPO7 PE=1 SV=1;sp|Q9UIA9|XPO7_HUMAN Exportin-7 OS=Homo sapiens GN=XPO7 PE=1 SV=3	6	3	3	3	1	0	1	2	2	3	1	0	1	2	2	3	1	0	1	2	2	3	3.4	3.4	3.4	124.07	1088	1088;1087;190;237;518;1088	1.79	6	5	3	0	18.453	By matching		By matching	By matching	By MS/MS	By MS/MS	1	0
E7ESI2;G3V5T9;P24941-2;P24941;Q00526;K7EJ83	E7ESI2;G3V5T9;P24941-2;P24941;Q00526;K7EJ83	3;3;3;3;3;2	1;1;1;1;1;1	1;1;1;1;1;1	Cyclin-dependent kinase 2;Cyclin-dependent kinase 3	CDK2;CDK3	tr|E7ESI2|E7ESI2_HUMAN Isoform of P24941, Cyclin-dependent kinase 2 OS=Homo sapiens GN=CDK2 PE=1 SV=1;tr|G3V5T9|G3V5T9_HUMAN Isoform of P24941, Cyclin-dependent kinase 2 OS=Homo sapiens GN=CDK2 PE=1 SV=1;sp|P24941-2|CDK2_HUMAN Isoform of P24941, Isoform 2	6	3	1	1	1	3	2	1	3	2	0	1	1	0	1	1	0	1	1	0	1	1	13.9	5.9	5.9	27.164	238	238;346;264;298;305;213	1.67	2	4		0.0029691	9.3931	By matching	By matching	By matching	By matching	By MS/MS	By MS/MS	3.4	13.9
E7ESP4;E7EMF1;E9PB77	E7ESP4;E7EMF1;E9PB77	16;14;11	1;1;1	1;1;1		ITGA2	tr|E7ESP4|E7ESP4_HUMAN Isoform of P17301, Integrin alpha-2 OS=Homo sapiens GN=ITGA2 PE=1 SV=1;tr|E7EMF1|E7EMF1_HUMAN Isoform of P17301, Integrin alpha-2 OS=Homo sapiens GN=ITGA2 PE=1 SV=1;tr|E9PB77|E9PB77_HUMAN Isoform of P17301, Integrin alpha-2 OS=Homo s	3	16	1	1	7	6	4	12	14	13	0	0	0	0	0	1	0	0	0	0	0	1	27.7	2.1	2.1	102.83	942	942;815;641	3			1	0	284.69	By matching	By matching	By matching	By matching	By matching	By MS/MS	10	9.3
E7ET40;P00749-2;P00749	E7ET40;P00749-2;P00749	4;4;4	4;4;4	4;4;4	Urokinase-type plasminogen activator;Urokinase-type plasminogen activator long chain A;Urokinase-type plasminogen activator short chain A;Urokinase-type plasminogen activator chain B	PLAU	tr|E7ET40|E7ET40_HUMAN Isoform of P00749, Urokinase-type plasminogen activator OS=Homo sapiens GN=PLAU PE=1 SV=1;sp|P00749-2|UROK_HUMAN Isoform of P00749, Isoform 2 of Urokinase-type plasminogen activator OS=Homo sapiens GN=PLAU;sp|P00749|UROK_HUMAN Urokin	3	4	4	4	3	3	3	1	3	3	3	3	3	1	3	3	3	3	3	1	3	3	11.8	11.8	11.8	46.924	414	414;414;431	2.12	6	10	9	0	24.308	By MS/MS	By matching	By matching	By MS/MS	By MS/MS	By MS/MS	9.4	9.4
E7ETC2;Q08209-4;Q08209-5;Q08209-2;Q08209;H0YC26;Q5F2F8;Q08209-3;P48454-2;P48454;P16298-2;P16298-3;P48454-3;P16298;P16298-4	E7ETC2;Q08209-4;Q08209-5;Q08209-2;Q08209;H0YC26;Q5F2F8;Q08209-3;P48454-2;P48454;P16298-2;P16298-3;P48454-3;P16298;P16298-4	2;2;2;2;2;1;1;1;1;1;1;1;1;1;1	2;2;2;2;2;1;1;1;1;1;1;1;1;1;1	2;2;2;2;2;1;1;1;1;1;1;1;1;1;1	Serine/threonine-protein phosphatase;Serine/threonine-protein phosphatase 2B catalytic subunit alpha isoform;Serine/threonine-protein phosphatase 2B catalytic subunit gamma isoform;Serine/threonine-protein phosphatase 2B catalytic subunit beta isoform	PPP3CA;PPP3CC;PPP3CB	tr|E7ETC2|E7ETC2_HUMAN Isoform of Q08209, Serine/threonine-protein phosphatase OS=Homo sapiens GN=PPP3CA PE=1 SV=1;sp|Q08209-4|PP2BA_HUMAN Isoform of Q08209, Isoform 4 of Serine/threonine-protein phosphatase 2B catalytic subunit alpha isoform OS=Homo sapie	15	2	2	2	0	1	1	2	1	2	0	1	1	2	1	2	0	1	1	2	1	2	6.1	6.1	6.1	47.815	423	423;289;454;511;521;209;496;469;502;512;514;515;521;524;525	1.67	5	2	2	0	12.252		By matching	By matching	By MS/MS	By MS/MS	By matching	0	4
E7ETU9;O00469;O00469-2;O00469-3	E7ETU9;O00469;O00469-2;O00469-3	2;2;2;1	2;2;2;1	2;2;2;1	Procollagen-lysine,2-oxoglutarate 5-dioxygenase 2	PLOD2	tr|E7ETU9|E7ETU9_HUMAN Isoform of O00469, Procollagen-lysine,2-oxoglutarate 5-dioxygenase 2 OS=Homo sapiens GN=PLOD2 PE=1 SV=1;sp|O00469|PLOD2_HUMAN Procollagen-lysine,2-oxoglutarate 5-dioxygenase 2 OS=Homo sapiens GN=PLOD2 PE=1 SV=2;sp|O00469-2|PLOD2_HUMA	4	2	2	2	1	1	2	2	2	2	1	1	2	2	2	2	1	1	2	2	2	2	3.4	3.4	3.4	81.169	703	703;737;758;418	2.12	5	4	7	0	19.419	By matching	By matching	By MS/MS	By MS/MS	By MS/MS	By MS/MS	2	2
J3KQ96;E7ETY2;Q13428-6;Q13428-7;Q13428;Q13428-3;Q13428-4;Q13428-2;Q13428-8;Q13428-5;H0YA99	J3KQ96;E7ETY2;Q13428-6;Q13428-7;Q13428;Q13428-3;Q13428-4;Q13428-2;Q13428-8;Q13428-5	4;4;4;4;4;4;4;3;3;2;1	4;4;4;4;4;4;4;3;3;2;1	4;4;4;4;4;4;4;3;3;2;1	Treacle protein	TCOF1	tr|J3KQ96|J3KQ96_HUMAN Isoform of Q13428, Treacle protein (Fragment) OS=Homo sapiens GN=TCOF1 PE=1 SV=1;tr|E7ETY2|E7ETY2_HUMAN Isoform of Q13428, Treacle protein OS=Homo sapiens GN=TCOF1 PE=1 SV=1;sp|Q13428-6|TCOF_HUMAN Isoform of Q13428, Isoform 6 of Trea	11	4	4	4	1	0	0	2	0	3	1	0	0	2	0	3	1	0	0	2	0	3	5.5	5.5	5.5	144.12	1414	1414;1488;1450;1451;1488;1489;1524;1411;1412;958;188	1.89	3	4	2	0	37.125	By matching			By MS/MS		By MS/MS	1.8	0
E7EUL0;Q14435	E7EUL0;Q14435	2;2	2;2	2;2	Polypeptide N-acetylgalactosaminyltransferase 3	GALNT3	tr|E7EUL0|E7EUL0_HUMAN Isoform of Q14435, Polypeptide N-acetylgalactosaminyltransferase 3 OS=Homo sapiens GN=GALNT3 PE=1 SV=1;sp|Q14435|GALT3_HUMAN Polypeptide N-acetylgalactosaminyltransferase 3 OS=Homo sapiens GN=GALNT3 PE=1 SV=2	2	2	2	2	0	0	1	1	1	2	0	0	1	1	1	2	0	0	1	1	1	2	4.6	4.6	4.6	42.533	371	371;633	1.89	4	2	3	0	22.43			By matching	By MS/MS	By MS/MS	By MS/MS	0	0
E7EX73;E9PGM1;E7EUU4;Q04637-5;Q04637-4;Q04637-3;Q04637;Q04637-8;Q04637-9;Q04637-6;Q04637-7;A0A0A0MR52;C9J6B6;C9JF13;C9J2Z7;C9K073;H7C0V6;F8WCF2;REV__Q8NEG2-2;REV__F5H7J8;C9JHW9;H7C044;REV__Q8NEG2;REV__C9JQZ6;REV__J3KQX6;A0A0A0MSA7;A0A0U1RQK7;O43432-4;O43432;O43432-3	E7EX73;E9PGM1;E7EUU4;Q04637-5;Q04637-4;Q04637-3;Q04637;Q04637-8;Q04637-9;Q04637-6;Q04637-7;A0A0A0MR52;C9J6B6;C9JF13	7;7;7;7;7;7;7;7;7;6;6;5;4;4;3;3;2;1;1;1;1;1;1;1;1;1;1;1;1;1	7;7;7;7;7;7;7;7;7;6;6;5;4;4;3;3;2;1;1;1;1;1;1;1;1;1;1;1;1;1	7;7;7;7;7;7;7;7;7;6;6;5;4;4;3;3;2;1;1;1;1;1;1;1;1;1;1;1;1;1	Eukaryotic translation initiation factor 4 gamma 1	EIF4G1	tr|E7EX73|E7EX73_HUMAN Isoform of Q04637, Eukaryotic translation initiation factor 4 gamma 1 OS=Homo sapiens GN=EIF4G1 PE=1 SV=1;tr|E9PGM1|E9PGM1_HUMAN Isoform of Q04637, Eukaryotic translation initiation factor 4 gamma 1 OS=Homo sapiens GN=EIF4G1 PE=1 SV=	30	7	7	7	0	1	2	4	2	5	0	1	2	4	2	5	0	1	2	4	2	5	6.3	6.3	6.3	158.64	1436	1436;1513;1560;1435;1512;1559;1599;1600;1606;1403;1404;1395;757;903;834;869;180;50;153;157;160;226;295;324;340;1621;1774;1305;1585;1591	2	9	6	9	0	59.674		By matching	By matching	By MS/MS	By matching	By MS/MS	0	0.6
E7EV59;P21283	E7EV59;P21283	1;1	1;1	1;1	V-type proton ATPase subunit C 1	ATP6V1C1	tr|E7EV59|E7EV59_HUMAN Isoform of P21283, V-type proton ATPase subunit C 1 OS=Homo sapiens GN=ATP6V1C1 PE=1 SV=1;sp|P21283|VATC1_HUMAN V-type proton ATPase subunit C 1 OS=Homo sapiens GN=ATP6V1C1 PE=1 SV=4	2	1	1	1	0	0	0	0	1	0	0	0	0	0	1	0	0	0	0	0	1	0	5.9	5.9	5.9	35.708	307	307;382	3			1	1	-2					By MS/MS		0	0
G5E9S8;G3V2E7;F8W6L3;G3V3H3;G3V5R9;E7EVH7;Q07866-8;Q07866-2;Q07866-3;Q07866;Q07866-7;Q07866-5;Q07866-10;Q07866-6;Q07866-4;Q07866-9;H0YGB8;H0YJU9;H0YJL0;H0YJT3;H0YG16	G5E9S8;G3V2E7;F8W6L3;G3V3H3;G3V5R9;E7EVH7;Q07866-8;Q07866-2;Q07866-3;Q07866;Q07866-7;Q07866-5;Q07866-10;Q07866-6;Q07866-4;Q07866-9;H0YGB8;H0YJU9;H0YJL0;H0YJT3;H0YG16	2;2;2;2;2;2;2;2;2;2;2;2;2;2;2;2;1;1;1;1;1	2;2;2;2;2;2;2;2;2;2;2;2;2;2;2;2;1;1;1;1;1	2;2;2;2;2;2;2;2;2;2;2;2;2;2;2;2;1;1;1;1;1	Kinesin light chain 1	KLC1	tr|G5E9S8|G5E9S8_HUMAN Isoform of Q07866, Kinesin light chain 1 OS=Homo sapiens GN=KLC1 PE=1 SV=1;tr|G3V2E7|G3V2E7_HUMAN Isoform of Q07866, Kinesin light chain 1 OS=Homo sapiens GN=KLC1 PE=1 SV=1;tr|F8W6L3|F8W6L3_HUMAN Isoform of Q07866, Kinesin light chai	21	2	2	2	0	0	1	2	1	2	0	0	1	2	1	2	0	0	1	2	1	2	4.7	4.7	4.7	62.506	549	549;551;576;609;630;732;551;560;564;573;584;616;618;628;637;639;60;131;150;161;268	2.11	3	2	4	0	12.383			By matching	By MS/MS	By MS/MS	By MS/MS	0	0
E7EVJ5;Q96F07-2;Q96F07;H7C229;E7EW33;A0A087WVE1;A0A087WTQ3;A0A087WWZ1	E7EVJ5;Q96F07-2;Q96F07;H7C229;E7EW33	9;9;8;7;6;3;3;3	1;1;1;0;0;1;1;1	1;1;1;0;0;1;1;1	Cytoplasmic FMR1-interacting protein 2	CYFIP2	tr|E7EVJ5|E7EVJ5_HUMAN Isoform of Q96F07, Cytoplasmic FMR1-interacting protein 2 OS=Homo sapiens GN=CYFIP2 PE=1 SV=1;sp|Q96F07-2|CYFP2_HUMAN Isoform of Q96F07, Isoform 2 of Cytoplasmic FMR1-interacting protein 2 OS=Homo sapiens GN=CYFIP2;sp|Q96F07|CYFP2_HU	8	9	1	1	1	3	3	5	6	8	0	1	0	1	1	1	0	1	0	1	1	1	9	1.1	1.1	142.58	1227	1227;1253;1278;1117;1057;188;222;295	1.5	4	1	1	0.0033186	6.9253	By matching	By matching	By matching	By matching	By MS/MS	By matching	0.9	3.1
E7EWK3;Q9H2U1-3;Q9H2U1;Q9H2U1-2	E7EWK3;Q9H2U1-3;Q9H2U1;Q9H2U1-2	2;2;2;1	2;2;2;1	2;2;2;1	ATP-dependent RNA helicase DHX36	DHX36	tr|E7EWK3|E7EWK3_HUMAN Isoform of Q9H2U1, ATP-dependent RNA helicase DHX36 (Fragment) OS=Homo sapiens GN=DHX36 PE=1 SV=1;sp|Q9H2U1-3|DHX36_HUMAN Isoform of Q9H2U1, Isoform 3 of ATP-dependent RNA helicase DHX36 OS=Homo sapiens GN=DHX36;sp|Q9H2U1|DHX36_HUMAN	4	2	2	2	1	1	1	1	2	2	1	1	1	1	2	2	1	1	1	1	2	2	3.8	3.8	3.8	91.43	797	797;979;1008;994	1.93	6	3	5	0	13.609	By matching	By matching	By MS/MS	By matching	By matching	By MS/MS	1.3	1.3
E7EX17;P23588-2;P23588	E7EX17;P23588-2;P23588	1;1;1	1;1;1	1;1;1	Eukaryotic translation initiation factor 4B	EIF4B	tr|E7EX17|E7EX17_HUMAN Isoform of P23588, Eukaryotic translation initiation factor 4B OS=Homo sapiens GN=EIF4B PE=1 SV=1;sp|P23588-2|IF4B_HUMAN Isoform of P23588, Isoform 2 of Eukaryotic translation initiation factor 4B OS=Homo sapiens GN=EIF4B;sp|P23588|I	3	1	1	1	1	1	0	1	1	1	1	1	0	1	1	1	1	1	0	1	1	1	2.1	2.1	2.1	69.697	616	616;572;611	1.82	5	3	3	0.0033204	6.9297	By matching	By matching		By MS/MS	By MS/MS	By MS/MS	2.1	2.1
E7EX90;Q14203-5;Q14203-2;Q14203-3;Q14203-4;Q14203-6;Q14203;E7EWF7;Q6AWB1	E7EX90;Q14203-5;Q14203-2;Q14203-3;Q14203-4;Q14203-6;Q14203;E7EWF7;Q6AWB1	4;4;4;4;4;4;4;2;2	4;4;4;4;4;4;4;2;2	4;4;4;4;4;4;4;2;2	Dynactin subunit 1	DCTN1;DKFZp686E0752	tr|E7EX90|E7EX90_HUMAN Isoform of Q14203, Dynactin subunit 1 OS=Homo sapiens GN=DCTN1 PE=1 SV=1;sp|Q14203-5|DCTN1_HUMAN Isoform of Q14203, Isoform 5 of Dynactin subunit 1 OS=Homo sapiens GN=DCTN1;sp|Q14203-2|DCTN1_HUMAN Isoform of Q14203, Isoform p135 of D	9	4	4	4	2	1	2	2	1	2	2	1	2	2	1	2	2	1	2	2	1	2	4.1	4.1	4.1	139.09	1256	1256;1139;1144;1236;1253;1271;1278;191;890	2.06	4	8	5	0	39.837	By matching	By matching	By MS/MS	By MS/MS	By MS/MS	By MS/MS	2	1
E9PAM4;Q9BTU6	E9PAM4;Q9BTU6	3;3	3;3	3;3	Phosphatidylinositol 4-kinase type 2-alpha	PI4K2A	tr|E9PAM4|E9PAM4_HUMAN Uncharacterized protein OS=Homo sapiens PE=4 SV=1;sp|Q9BTU6|P4K2A_HUMAN Phosphatidylinositol 4-kinase type 2-alpha OS=Homo sapiens GN=PI4K2A PE=1 SV=1	2	3	3	3	1	3	2	3	3	3	1	3	2	3	3	3	1	3	2	3	3	3	6.7	6.7	6.7	51.218	449	449;479	1.96	9	9	8	0	20.096	By matching	By MS/MS	By matching	By MS/MS	By MS/MS	By MS/MS	2	6.7
F8VZJ2;H0YHX9;Q13765;E9PAV3-2;E9PAV3;F8W0W4;F8W1N5;F8VNW4	F8VZJ2;H0YHX9;Q13765;E9PAV3-2;E9PAV3;F8W0W4;F8W1N5;F8VNW4	4;4;4;4;4;3;2;2	4;4;4;4;4;3;2;2	4;4;4;4;4;3;2;2	Nascent polypeptide-associated complex subunit alpha;Nascent polypeptide-associated complex subunit alpha, muscle-specific form	NACA	tr|F8VZJ2|F8VZJ2_HUMAN Isoform of E9PAV3, Nascent polypeptide-associated complex subunit alpha OS=Homo sapiens GN=NACA PE=1 SV=1;tr|H0YHX9|H0YHX9_HUMAN Isoform of E9PAV3, Nascent polypeptide-associated complex subunit alpha (Fragment) OS=Homo sapiens GN=NA	8	4	4	4	1	2	2	3	2	4	1	2	2	3	2	4	1	2	2	3	2	4	41.9	41.9	41.9	15.016	136	136;213;215;925;2078;198;71;148	2.05	7	6	8	0	99.668	By matching	By MS/MS	By MS/MS	By MS/MS	By MS/MS	By MS/MS	10.3	21.3
E9PC52;Q16576;Q16576-2;H0YF10;Q5JP01;Q09028-4;Q09028-2;H0YEU5;Q5JP02;H0YCT5;H0YDK2	E9PC52;Q16576;Q16576-2;H0YF10;Q5JP01;Q09028-4;Q09028-2	4;4;3;2;2;2;2;1;1;1;1	4;4;3;2;2;2;2;1;1;1;1	2;2;1;0;1;0;0;0;0;0;0	Histone-binding protein RBBP7;Histone-binding protein RBBP4	RBBP7;RBBP4	tr|E9PC52|E9PC52_HUMAN Isoform of Q16576, Histone-binding protein RBBP7 OS=Homo sapiens GN=RBBP7 PE=1 SV=1;sp|Q16576|RBBP7_HUMAN Histone-binding protein RBBP7 OS=Homo sapiens GN=RBBP7 PE=1 SV=1;sp|Q16576-2|RBBP7_HUMAN Isoform of Q16576, Isoform 2 of Histon	11	4	4	2	2	3	3	3	4	3	2	3	3	3	4	3	0	1	1	1	2	1	10.3	10.3	5.3	46.938	416	416;425;469;207;285;390;424;167;175;180;262	1.97	13	10	12	0	37.487	By MS/MS	By MS/MS	By MS/MS	By MS/MS	By MS/MS	By MS/MS	5	7.5
E9PC90;P14635-2;P14635;H0YA62;D6RHI0;H0YMP3;H1UBN3;O95067	E9PC90;P14635-2;P14635;H0YA62;D6RHI0;H0YMP3;H1UBN3;O95067	2;2;2;1;1;1;1;1	2;2;2;1;1;1;1;1	2;2;2;1;1;1;1;1	G2/mitotic-specific cyclin-B1;G2/mitotic-specific cyclin-B2	CCNB1;CCNB2;CCNB2V	tr|E9PC90|E9PC90_HUMAN Isoform of P14635, G2/mitotic-specific cyclin-B1 (Fragment) OS=Homo sapiens GN=CCNB1 PE=1 SV=1;sp|P14635-2|CCNB1_HUMAN Isoform of P14635, Isoform 2 of G2/mitotic-specific cyclin-B1 OS=Homo sapiens GN=CCNB1;sp|P14635|CCNB1_HUMAN G2/mi	8	2	2	2	1	0	0	1	1	2	1	0	0	1	1	2	1	0	0	1	1	2	9.2	9.2	9.2	44.932	401	401;396;433;185;244;270;374;398	2	2	5	2	0	13.855	By matching			By MS/MS	By matching	By MS/MS	2	0
E9PCT3;P51636-3;P51636	E9PCT3;P51636-3;P51636	1;1;1	1;1;1	1;1;1	Caveolin;Caveolin-2	CAV2	tr|E9PCT3|E9PCT3_HUMAN Isoform of P51636, Caveolin OS=Homo sapiens GN=CAV2 PE=1 SV=1;sp|P51636-3|CAV2_HUMAN Isoform of P51636, Isoform C of Caveolin-2 OS=Homo sapiens GN=CAV2;sp|P51636|CAV2_HUMAN Caveolin-2 OS=Homo sapiens GN=CAV2 PE=1 SV=2	3	1	1	1	0	0	0	0	1	1	0	0	0	0	1	1	0	0	0	0	1	1	22.1	22.1	22.1	12.953	113	113;112;162	2.33		2	1	0.0029121	8.1933					By MS/MS	By MS/MS	0	0
E9PD53;Q9NTJ3;Q9NTJ3-2	E9PD53;Q9NTJ3;Q9NTJ3-2	2;2;1	2;2;1	2;2;1	Structural maintenance of chromosomes protein;Structural maintenance of chromosomes protein 4	SMC4	tr|E9PD53|E9PD53_HUMAN Isoform of Q9NTJ3, Structural maintenance of chromosomes protein OS=Homo sapiens GN=SMC4 PE=1 SV=1;sp|Q9NTJ3|SMC4_HUMAN Structural maintenance of chromosomes protein 4 OS=Homo sapiens GN=SMC4 PE=1 SV=2;sp|Q9NTJ3-2|SMC4_HUMAN Isoform	3	2	2	2	0	0	0	0	0	2	0	0	0	0	0	2	0	0	0	0	0	2	2.1	2.1	2.1	144.45	1263	1263;1288;1230	2.25	1	1	2	0.0024938	11.239						By MS/MS	0	0
E9PDE8;O95757;D6RJ96	E9PDE8;O95757;D6RJ96	4;4;3	3;3;2	3;3;2	Heat shock 70 kDa protein 4L	HSPA4L	tr|E9PDE8|E9PDE8_HUMAN Isoform of O95757, Heat shock 70 kDa protein 4L OS=Homo sapiens GN=HSPA4L PE=1 SV=1;sp|O95757|HS74L_HUMAN Heat shock 70 kDa protein 4L OS=Homo sapiens GN=HSPA4L PE=1 SV=3;tr|D6RJ96|D6RJ96_HUMAN Isoform of O95757, Heat shock 70 kDa pr	3	4	3	3	1	1	1	2	3	4	0	0	1	1	2	3	0	0	1	1	2	3	8.1	6.4	6.4	91.953	813	813;839;531	2.25	2	2	4	0	19.211	By matching	By matching	By MS/MS	By matching	By matching	By MS/MS	1.7	1.7
E9PDF6;O43795-2;O43795;E7EQD9;H7C2Y7;C9JYW1;C9JUP5;A0A0U1RRI3	E9PDF6;O43795-2;O43795	22;22;22;8;5;3;2;2	22;22;22;8;5;3;2;2	20;20;20;6;5;1;1;2	Unconventional myosin-Ib	MYO1B	tr|E9PDF6|E9PDF6_HUMAN Isoform of O43795, Unconventional myosin-Ib OS=Homo sapiens GN=MYO1B PE=1 SV=1;sp|O43795-2|MYO1B_HUMAN Isoform of O43795, Isoform 2 of Unconventional myosin-Ib OS=Homo sapiens GN=MYO1B;sp|O43795|MYO1B_HUMAN Unconventional myosin-Ib O	8	22	22	20	7	9	9	18	20	19	7	9	9	18	20	19	7	7	8	16	18	18	28.4	28.4	25.7	128.48	1107	1107;1078;1136;303;192;163;149;189	1.94	59	49	50	0	323.31	By MS/MS	By MS/MS	By MS/MS	By MS/MS	By MS/MS	By MS/MS	9.7	12.6
E9PDI4;O00515	E9PDI4;O00515	1;1	1;1	1;1	Ladinin-1	LAD1	tr|E9PDI4|E9PDI4_HUMAN Isoform of O00515, Ladinin-1 OS=Homo sapiens GN=LAD1 PE=1 SV=1;sp|O00515|LAD1_HUMAN Ladinin-1 OS=Homo sapiens GN=LAD1 PE=1 SV=2	2	1	1	1	0	0	0	1	1	1	0	0	0	1	1	1	0	0	0	1	1	1	3	3	3	58.677	531	531;517	2.14	2	2	3	0.0028935	7.8575				By matching	By MS/MS	By MS/MS	0	0
E9PDQ8;Q96I99;Q96I99-2;H0Y852	E9PDQ8;Q96I99;Q96I99-2;H0Y852	2;2;2;1	2;2;2;1	2;2;2;1	Succinyl-CoA ligase [GDP-forming] subunit beta, mitochondrial	SUCLG2	tr|E9PDQ8|E9PDQ8_HUMAN Isoform of Q96I99, Succinyl-CoA ligase [GDP-forming] subunit beta, mitochondrial OS=Homo sapiens GN=SUCLG2 PE=1 SV=1;sp|Q96I99|SUCB2_HUMAN Succinyl-CoA ligase [GDP-forming] subunit beta, mitochondrial OS=Homo sapiens GN=SUCLG2 PE=1 S	4	2	2	2	0	0	0	2	0	1	0	0	0	2	0	1	0	0	0	2	0	1	7.1	7.1	7.1	41.438	379	379;432;440;190	2.33	1		2	0	13.835				By MS/MS		By MS/MS	0	0
E9PE72;P22413	E9PE72;P22413	1;1	1;1	1;1	Ectonucleotide pyrophosphatase/phosphodiesterase family member 1;Alkaline phosphodiesterase I;Nucleotide pyrophosphatase	ENPP1	tr|E9PE72|E9PE72_HUMAN Isoform of P22413, Ectonucleotide pyrophosphatase/phosphodiesterase family member 1 OS=Homo sapiens GN=ENPP1 PE=1 SV=1;sp|P22413|ENPP1_HUMAN Ectonucleotide pyrophosphatase/phosphodiesterase family member 1 OS=Homo sapiens GN=ENPP1 PE	2	1	1	1	0	1	0	0	0	0	0	1	0	0	0	0	0	1	0	0	0	0	3.2	3.2	3.2	42.132	378	378;925	1	1			0	18.289		By MS/MS					0	3.2
E9PEE8;P18564-2;P18564;A0A087WXP3	E9PEE8;P18564-2;P18564;A0A087WXP3	2;2;2;1	2;2;2;1	2;2;2;1	Integrin beta;Integrin beta-6	ITGB6	tr|E9PEE8|E9PEE8_HUMAN Isoform of P18564, Integrin beta OS=Homo sapiens GN=ITGB6 PE=1 SV=1;sp|P18564-2|ITB6_HUMAN Isoform of P18564, Isoform 2 of Integrin beta-6 OS=Homo sapiens GN=ITGB6;sp|P18564|ITB6_HUMAN Integrin beta-6 OS=Homo sapiens GN=ITGB6 PE=1 SV	4	2	2	2	1	1	1	1	1	2	1	1	1	1	1	2	1	1	1	1	1	2	3.6	3.6	3.6	81.543	746	746;681;788;693	2.16	6	4	9	0	25.798	By matching	By MS/MS	By matching	By MS/MS	By matching	By MS/MS	1.2	1.2
E9PEM5;P50851-2;P50851;H0YAC6	E9PEM5;P50851-2;P50851	3;3;3;1	3;3;3;1	3;3;3;1	Lipopolysaccharide-responsive and beige-like anchor protein	LRBA	tr|E9PEM5|E9PEM5_HUMAN Isoform of P50851, Lipopolysaccharide-responsive and beige-like anchor protein OS=Homo sapiens GN=LRBA PE=1 SV=1;sp|P50851-2|LRBA_HUMAN Isoform of P50851, Isoform 2 of Lipopolysaccharide-responsive and beige-like anchor protein OS=Ho	4	3	3	3	0	1	0	0	1	2	0	1	0	0	1	2	0	1	0	0	1	2	1.3	1.3	1.3	286.97	2575	2575;2851;2863;1505	1.8	2	2	1	0	17.473		By MS/MS			By matching	By MS/MS	0	0.5
Q5JWQ6;E9PEP6;O14786;E7EX60;Q5T7F0;O14786-3;O14786-2;Q5JWQ4	Q5JWQ6;E9PEP6;O14786;E7EX60;Q5T7F0;O14786-3;O14786-2	3;3;3;2;2;2;2;1	3;3;3;2;2;2;2;1	3;3;3;2;2;2;2;1	Neuropilin-1	NRP1	tr|Q5JWQ6|Q5JWQ6_HUMAN Isoform of O14786, Neuropilin-1 OS=Homo sapiens GN=NRP1 PE=1 SV=1;tr|E9PEP6|E9PEP6_HUMAN Isoform of O14786, Neuropilin-1 OS=Homo sapiens GN=NRP1 PE=1 SV=2;sp|O14786|NRP1_HUMAN Neuropilin-1 OS=Homo sapiens GN=NRP1 PE=1 SV=3;tr|E7EX60|	8	3	3	3	2	2	3	0	0	1	2	2	3	0	0	1	2	2	3	0	0	1	6.8	6.8	6.8	81.989	735	735;906;923;641;704;609;644;597	2.08	3	5	4	0	25.509	By MS/MS	By MS/MS	By MS/MS			By matching	5	5
E9PFN5;Q9Y2Q3-4;Q9Y2Q3-3;Q9Y2Q3;Q9Y2Q3-2	E9PFN5;Q9Y2Q3-4;Q9Y2Q3-3;Q9Y2Q3;Q9Y2Q3-2	1;1;1;1;1	1;1;1;1;1	1;1;1;1;1	Glutathione S-transferase kappa 1	GSTK1	tr|E9PFN5|E9PFN5_HUMAN Isoform of Q9Y2Q3, Glutathione S-transferase kappa 1 OS=Homo sapiens GN=GSTK1 PE=1 SV=1;sp|Q9Y2Q3-4|GSTK1_HUMAN Isoform of Q9Y2Q3, Isoform 4 of Glutathione S-transferase kappa 1 OS=Homo sapiens GN=GSTK1;sp|Q9Y2Q3-3|GSTK1_HUMAN Isofor	5	1	1	1	0	0	1	1	1	1	0	0	1	1	1	1	0	0	1	1	1	1	7.4	7.4	7.4	21.707	190	190;183;214;226;282	1.75	4	2	2	0	33.091			By matching	By MS/MS	By MS/MS	By matching	0	0
E9PFR3;Q14738-3;Q14738-2;Q14738;H0Y8C4;H7C5Q9	E9PFR3;Q14738-3;Q14738-2;Q14738;H0Y8C4	3;3;3;3;2;1	3;3;3;3;2;1	2;2;2;2;1;1	Serine/threonine-protein phosphatase 2A 56 kDa regulatory subunit delta isoform	PPP2R5D	tr|E9PFR3|E9PFR3_HUMAN Isoform of Q14738, Serine/threonine-protein phosphatase 2A 56 kDa regulatory subunit delta isoform OS=Homo sapiens GN=PPP2R5D PE=1 SV=1;sp|Q14738-3|2A5D_HUMAN Isoform of Q14738, Isoform Delta-3 of Serine/threonine-protein phosphatase	6	3	3	2	0	1	1	2	2	2	0	1	1	2	2	2	0	0	0	1	1	1	6.4	6.4	4.2	69.116	594	594;496;570;602;504;155	2.1	1	7	2	0	21.949		By matching	By matching	By MS/MS	By MS/MS	By MS/MS	0	2.2
F5GYT8;E9PG35;E9PHF7;Q96RQ3;G5E9X5	F5GYT8;E9PG35;E9PHF7;Q96RQ3;G5E9X5	2;2;2;2;1	2;2;2;2;1	2;2;2;2;1	Methylcrotonoyl-CoA carboxylase subunit alpha, mitochondrial	MCCC1	tr|F5GYT8|F5GYT8_HUMAN Isoform of Q96RQ3, Methylcrotonoyl-CoA carboxylase subunit alpha, mitochondrial OS=Homo sapiens GN=MCCC1 PE=1 SV=2;tr|E9PG35|E9PG35_HUMAN Isoform of Q96RQ3, Methylcrotonoyl-CoA carboxylase subunit alpha, mitochondrial (Fragment) OS=H	5	2	2	2	0	0	0	1	1	2	0	0	0	1	1	2	0	0	0	1	1	2	4.2	4.2	4.2	64.006	575	575;598;616;725;434	2	3	2	3	0.0019036	11.516				By matching	By MS/MS	By MS/MS	0	0
E9PGC8;P78559;P78559-2	E9PGC8;P78559;P78559-2	2;2;2	2;2;2	2;2;2	Microtubule-associated protein 1A;MAP1A heavy chain;MAP1 light chain LC2	MAP1A	tr|E9PGC8|E9PGC8_HUMAN Isoform of P78559, Microtubule-associated protein 1A OS=Homo sapiens GN=MAP1A PE=1 SV=1;sp|P78559|MAP1A_HUMAN Microtubule-associated protein 1A OS=Homo sapiens GN=MAP1A PE=1 SV=6;sp|P78559-2|MAP1A_HUMAN Isoform of P78559, Isoform 2 o	3	2	2	2	1	1	1	1	0	2	1	1	1	1	0	2	1	1	1	1	0	2	1.2	1.2	1.2	331.25	3041	3041;2803;2805	1.33	4	2		0.0030788	11.043	By matching	By MS/MS	By matching	By MS/MS		By MS/MS	0.6	0.6
E9PMM7;E9PGT3;Q15418-3;Q15418-4;Q15418;Q15418-2;D6R910;E9PAN7;B1AXG1;B7Z3B5;F2Z2J1;Q15349;Q15349-3;Q15349-2	E9PMM7;E9PGT3;Q15418-3;Q15418-4;Q15418;Q15418-2;D6R910;E9PAN7;B1AXG1;B7Z3B5;F2Z2J1;Q15349;Q15349-3;Q15349-2	2;2;2;2;2;2;1;1;1;1;1;1;1;1	2;2;2;2;2;2;1;1;1;1;1;1;1;1	1;1;1;1;1;1;0;1;0;0;0;0;0;0	Ribosomal protein S6 kinase;Ribosomal protein S6 kinase alpha-1;Ribosomal protein S6 kinase alpha-2	RPS6KA1;RPS6KA2;RPS6KA3	tr|E9PMM7|E9PMM7_HUMAN Isoform of Q15418, Ribosomal protein S6 kinase alpha-1 (Fragment) OS=Homo sapiens GN=RPS6KA1 PE=1 SV=1;tr|E9PGT3|E9PGT3_HUMAN Isoform of Q15418, Ribosomal protein S6 kinase OS=Homo sapiens GN=RPS6KA1 PE=1 SV=1;sp|Q15418-3|KS6A1_HUMAN	14	2	2	1	0	0	0	0	1	1	0	0	0	0	1	1	0	0	0	0	0	1	25.9	25.9	11.6	13.098	112	112;724;643;719;735;744;125;204;227;644;758;733;741;758	2		2		0	14.125					By MS/MS	By MS/MS	0	0
H0Y8E4;E9PH70;Q9ULH0-3;Q9ULH0-2;Q9ULH0-4;Q9ULH0	H0Y8E4;E9PH70;Q9ULH0-3;Q9ULH0-2;Q9ULH0-4;Q9ULH0	1;1;1;1;1;1	1;1;1;1;1;1	1;1;1;1;1;1	Kinase D-interacting substrate of 220 kDa	KIDINS220	tr|H0Y8E4|H0Y8E4_HUMAN Isoform of Q9ULH0, Kinase D-interacting substrate of 220 kDa (Fragment) OS=Homo sapiens GN=KIDINS220 PE=1 SV=1;tr|E9PH70|E9PH70_HUMAN Isoform of Q9ULH0, Kinase D-interacting substrate of 220 kDa (Fragment) OS=Homo sapiens GN=KIDINS22	6	1	1	1	0	0	1	1	1	1	0	0	1	1	1	1	0	0	1	1	1	1	0.9	0.9	0.9	118.38	1057	1057;1305;1031;1672;1752;1771	2	3	2	3	0.0029412	8.8664			By matching	By MS/MS	By MS/MS	By MS/MS	0	0
E9PH82;Q8NCA5-2;Q8NCA5	E9PH82;Q8NCA5-2;Q8NCA5	1;1;1	1;1;1	1;1;1	Protein FAM98A	FAM98A	tr|E9PH82|E9PH82_HUMAN Isoform of Q8NCA5, Protein FAM98A OS=Homo sapiens GN=FAM98A PE=1 SV=1;sp|Q8NCA5-2|FA98A_HUMAN Isoform of Q8NCA5, Isoform 2 of Protein FAM98A OS=Homo sapiens GN=FAM98A;sp|Q8NCA5|FA98A_HUMAN Protein FAM98A OS=Homo sapiens GN=FAM98A PE=	3	1	1	1	0	0	1	0	1	1	0	0	1	0	1	1	0	0	1	0	1	1	4.8	4.8	4.8	34.431	312	312;518;519	2	1	1	1	0.0033463	7.0264			By MS/MS		By MS/MS	By MS/MS	0	0
F8WDS9;E9PHS0;O43813	F8WDS9;E9PHS0;O43813	1;1;1	1;1;1	1;1;1	LanC-like protein 1	LANCL1	tr|F8WDS9|F8WDS9_HUMAN Isoform of O43813, LanC-like protein 1 OS=Homo sapiens GN=LANCL1 PE=1 SV=1;tr|E9PHS0|E9PHS0_HUMAN Isoform of O43813, LanC-like protein 1 (Fragment) OS=Homo sapiens GN=LANCL1 PE=1 SV=1;sp|O43813|LANC1_HUMAN LanC-like protein 1 OS=Homo	3	1	1	1	0	1	0	1	1	1	0	1	0	1	1	1	0	1	0	1	1	1	14.6	14.6	14.6	9.2824	82	82;196;399	2.14	2	2	3	0	12.805		By MS/MS		By MS/MS	By MS/MS	By matching	0	14.6
I6L9B1;E9PII3;E9PK52;E9PHY5;O43491-2;O43491-3;O43491-4;O43491;H0Y5B0;Q4VXN0;B2RB02;A0A0D9SG07;A8K968;A0A0C4DH22;A0A0A0MRA8;Q9Y2J2-3;Q9H4G0-4;Q9H4G0-3;Q9Y2J2-2;Q9H4G0;Q9Y2J2-4;Q9Y2J2	I6L9B1;E9PII3;E9PK52;E9PHY5;O43491-2;O43491-3;O43491-4;O43491	5;5;5;5;5;5;5;5;2;1;1;1;1;1;1;1;1;1;1;1;1;1	5;5;5;5;5;5;5;5;2;1;1;1;1;1;1;1;1;1;1;1;1;1	4;4;4;4;4;4;4;4;2;0;0;0;0;0;0;0;0;0;0;0;0;0	Band 4.1-like protein 2	EPB41L2	tr|I6L9B1|I6L9B1_HUMAN Isoform of O43491, Band 4.1-like protein 2 OS=Homo sapiens GN=EPB41L2 PE=1 SV=1;tr|E9PII3|E9PII3_HUMAN Isoform of O43491, Band 4.1-like protein 2 OS=Homo sapiens GN=EPB41L2 PE=1 SV=1;tr|E9PK52|E9PK52_HUMAN Isoform of O43491, Band 4.1	22	5	5	4	3	2	2	2	2	3	3	2	2	2	2	3	3	1	2	2	2	3	10.7	10.7	8.8	71.642	633	633;706;811;935;673;747;852;1005;380;257;503;701;756;880;918;612;701;772;865;881;883;1087	2	4	11	4	0	37.327	By MS/MS	By MS/MS	By MS/MS	By MS/MS	By MS/MS	By MS/MS	6.3	4.4
E9PI41;Q9NPD3	E9PI41;Q9NPD3	1;1	1;1	1;1	Exosome complex component RRP41	EXOSC4	tr|E9PI41|E9PI41_HUMAN Isoform of Q9NPD3, Exosome complex component RRP41 (Fragment) OS=Homo sapiens GN=EXOSC4 PE=1 SV=7;sp|Q9NPD3|EXOS4_HUMAN Exosome complex component RRP41 OS=Homo sapiens GN=EXOSC4 PE=1 SV=3	2	1	1	1	1	1	1	1	1	1	1	1	1	1	1	1	1	1	1	1	1	1	3.8	3.8	3.8	28.413	262	262;245	2	4	1	4	0.0033994	7.2583	By matching	By matching	By matching	By MS/MS	By matching	By MS/MS	3.8	3.8
E9PI87;Q9BUP3-2;Q9BUP3;Q9BUP3-3	E9PI87;Q9BUP3-2;Q9BUP3;Q9BUP3-3	1;1;1;1	1;1;1;1	1;1;1;1	Oxidoreductase HTATIP2	HTATIP2	tr|E9PI87|E9PI87_HUMAN Isoform of Q9BUP3, Oxidoreductase HTATIP2 OS=Homo sapiens GN=HTATIP2 PE=1 SV=1;sp|Q9BUP3-2|HTAI2_HUMAN Isoform of Q9BUP3, Isoform 2 of Oxidoreductase HTATIP2 OS=Homo sapiens GN=HTATIP2;sp|Q9BUP3|HTAI2_HUMAN Oxidoreductase HTATIP2 OS=	4	1	1	1	1	1	1	1	1	0	1	1	1	1	1	0	1	1	1	1	1	0	5.1	5.1	5.1	21.976	196	196;133;242;276	1.86	2	4	1	0.003821	6.7169	By MS/MS	By MS/MS	By matching	By matching	By matching		5.1	5.1
E9PIF4;Q99519	E9PIF4;Q99519	2;2	2;2	2;2	Sialidase-1	NEU1	tr|E9PIF4|E9PIF4_HUMAN Isoform of Q99519, Sialidase-1 OS=Homo sapiens GN=NEU1 PE=1 SV=1;sp|Q99519|NEUR1_HUMAN Sialidase-1 OS=Homo sapiens GN=NEU1 PE=1 SV=1	2	2	2	2	0	0	1	0	1	1	0	0	1	0	1	1	0	0	1	0	1	1	9	9	9	29	267	267;415	3			3	0	14.375			By MS/MS		By MS/MS	By matching	0	0
E9PIN3;Q9UBU9;B4E227;Q9UBU9-2	E9PIN3;Q9UBU9;B4E227;Q9UBU9-2	2;2;1;1	2;2;1;1	2;2;1;1	Nuclear RNA export factor 1	NXF1	tr|E9PIN3|E9PIN3_HUMAN Isoform of Q9UBU9, Nuclear RNA export factor 1 (Fragment) OS=Homo sapiens GN=NXF1 PE=1 SV=1;sp|Q9UBU9|NXF1_HUMAN Nuclear RNA export factor 1 OS=Homo sapiens GN=NXF1 PE=1 SV=1;tr|B4E227|B4E227_HUMAN Isoform of Q9UBU9, Nuclear RNA expo	4	2	2	2	1	2	1	2	1	2	1	2	1	2	1	2	1	2	1	2	1	2	3.6	3.6	3.6	68.106	603	603;619;219;356	1.46	8	4	1	0	23.641	By matching	By matching	By MS/MS	By MS/MS	By MS/MS	By MS/MS	1.7	3.6
R4GNF5;E9PP52;E9PMB0;E9PJ55;Q9NUJ3	R4GNF5;E9PP52;E9PMB0;E9PJ55;Q9NUJ3	1;1;1;1;1	1;1;1;1;1	1;1;1;1;1	T-complex protein 11-like protein 1	TCP11L1	tr|R4GNF5|R4GNF5_HUMAN Isoform of Q9NUJ3, T-complex protein 11-like protein 1 (Fragment) OS=Homo sapiens GN=TCP11L1 PE=1 SV=1;tr|E9PP52|E9PP52_HUMAN Isoform of Q9NUJ3, T-complex protein 11-like protein 1 (Fragment) OS=Homo sapiens GN=TCP11L1 PE=1 SV=1;tr|E	5	1	1	1	0	0	0	0	1	1	0	0	0	0	1	1	0	0	0	0	1	1	11.3	11.3	11.3	11.614	106	106;144;154;595;509	1.75	2	1	1	0.0030581	10.9					By matching	By MS/MS	0	0
E9PJ93	E9PJ93	1	1	1		USP48	tr|E9PJ93|E9PJ93_HUMAN Isoform of Q86UV5, Ubiquitin carboxyl-terminal hydrolase 48 (Fragment) OS=Homo sapiens GN=USP48 PE=1 SV=7	1	1	1	1	0	1	0	0	0	0	0	1	0	0	0	0	0	1	0	0	0	0	10.9	10.9	10.9	17.222	147	147	2.5		1	1	0.0053735	6.5747		By MS/MS					0	10.9
E9PJ95;Q9P000-2;Q9P000	E9PJ95;Q9P000-2;Q9P000	1;1;1	1;1;1	1;1;1	COMM domain-containing protein 9	COMMD9	tr|E9PJ95|E9PJ95_HUMAN Isoform of Q9P000, COMM domain-containing protein 9 OS=Homo sapiens GN=COMMD9 PE=1 SV=1;sp|Q9P000-2|COMD9_HUMAN Isoform of Q9P000, Isoform 2 of COMM domain-containing protein 9 OS=Homo sapiens GN=COMMD9;sp|Q9P000|COMD9_HUMAN COMM dom	3	1	1	1	0	0	0	1	1	1	0	0	0	1	1	1	0	0	0	1	1	1	8.6	8.6	8.6	20.687	185	185;156;198	2.25	1	1	2	0.0033408	7.0219				By matching	By MS/MS	By MS/MS	0	0
E9PKZ2;E9PRY2;E9PJD1;Q8IXU6-2;Q8IXU6	E9PKZ2;E9PRY2;E9PJD1;Q8IXU6-2;Q8IXU6	1;1;1;1;1	1;1;1;1;1	1;1;1;1;1	Solute carrier family 35 member F2	SLC35F2	tr|E9PKZ2|E9PKZ2_HUMAN Isoform of Q8IXU6, Solute carrier family 35 member F2 OS=Homo sapiens GN=SLC35F2 PE=1 SV=1;tr|E9PRY2|E9PRY2_HUMAN Isoform of Q8IXU6, Solute carrier family 35 member F2 OS=Homo sapiens GN=SLC35F2 PE=1 SV=1;tr|E9PJD1|E9PJD1_HUMAN Isofo	5	1	1	1	0	0	0	1	0	0	0	0	0	1	0	0	0	0	0	1	0	0	77.8	77.8	77.8	3.6862	36	36;38;265;357;374	1	1			0.007776	6.3674				By MS/MS			0	0
E9PJD9;E9PLL6;P46776;E9PLX7	E9PJD9;E9PLL6;P46776	3;3;3;1	3;3;3;1	3;3;3;1	60S ribosomal protein L27a	RPL27A	tr|E9PJD9|E9PJD9_HUMAN Isoform of P46776, 60S ribosomal protein L27a OS=Homo sapiens GN=RPL27A PE=1 SV=1;tr|E9PLL6|E9PLL6_HUMAN Isoform of P46776, 60S ribosomal protein L27a OS=Homo sapiens GN=RPL27A PE=1 SV=1;sp|P46776|RL27A_HUMAN 60S ribosomal protein L2	4	3	3	3	0	1	2	3	2	2	0	1	2	3	2	2	0	1	2	3	2	2	36.3	36.3	36.3	10.127	91	91;108;148;113	2	6	2	6	0	18.007		By matching	By matching	By MS/MS	By matching	By matching	0	11
E9PJF0;E9PQW4;P27361-2;P27361-3;P27361;H0YDH9;B3KR49;E9PBK7;K7ELV1;K7EN18;P31152;Q16659	E9PJF0;E9PQW4;P27361-2;P27361-3;P27361;H0YDH9;B3KR49;E9PBK7	4;4;4;4;4;2;2;2;1;1;1;1	2;2;2;2;2;0;0;0;0;0;0;0	2;2;2;2;2;0;0;0;0;0;0;0	Mitogen-activated protein kinase;Mitogen-activated protein kinase 3	MAPK3	tr|E9PJF0|E9PJF0_HUMAN Isoform of P27361, Mitogen-activated protein kinase OS=Homo sapiens GN=MAPK3 PE=1 SV=1;tr|E9PQW4|E9PQW4_HUMAN Isoform of P27361, Mitogen-activated protein kinase OS=Homo sapiens GN=MAPK3 PE=1 SV=1;sp|P27361-2|MK03_HUMAN Isoform of P2	12	4	2	2	2	2	2	2	3	4	1	1	1	1	1	2	1	1	1	1	1	2	17.7	9.8	9.8	35.737	316	316;339;335;357;379;87;265;311;233;281;587;721	2	5	4	5	0	29.881	By MS/MS	By MS/MS	By matching	By MS/MS	By MS/MS	By MS/MS	7.6	7.6
E9PJI2;E9PPV8;F8W8G7;E9PPE7;E9PK67;E9PNI7;Q53GL7	E9PJI2;E9PPV8;F8W8G7;E9PPE7;E9PK67;E9PNI7;Q53GL7	1;1;1;1;1;1;1	1;1;1;1;1;1;1	1;1;1;1;1;1;1	Poly [ADP-ribose] polymerase 10	PARP10	tr|E9PJI2|E9PJI2_HUMAN Isoform of Q53GL7, Poly [ADP-ribose] polymerase 10 (Fragment) OS=Homo sapiens GN=PARP10 PE=1 SV=1;tr|E9PPV8|E9PPV8_HUMAN Isoform of Q53GL7, Poly [ADP-ribose] polymerase 10 (Fragment) OS=Homo sapiens GN=PARP10 PE=1 SV=1;tr|F8W8G7|F8W8	7	1	1	1	0	0	0	0	0	1	0	0	0	0	0	1	0	0	0	0	0	1	11.6	11.6	11.6	18.341	172	172;178;339;764;1016;1037;1025	1	1			0.002907	8.1243						By MS/MS	0	0
E9PK01;P29692;E9PPR1;E9PL12;E9PQ49;E9PI39;A0A087X1X7;E9PRY8;P29692-3;P29692-2;E9PMW7;E9PL71;E9PQZ1;P29692-4;E9PN91;E9PIZ1;E9PK06;H0YCK7;E9PKK3;E9PK72;E9PNW6;E9PQC9;E9PJD0;H0YE58;H0YE72	E9PK01;P29692;E9PPR1;E9PL12;E9PQ49;E9PI39;A0A087X1X7;E9PRY8;P29692-3;P29692-2;E9PMW7;E9PL71;E9PQZ1;P29692-4;E9PN91;E9PIZ1;E9PK06;H0YCK7	6;6;5;5;5;5;5;5;5;5;4;4;4;4;3;3;3;3;2;2;1;1;1;1;1	6;6;5;5;5;5;5;5;5;5;4;4;4;4;3;3;3;3;2;2;1;1;1;1;1	6;6;5;5;5;5;5;5;5;5;4;4;4;4;3;3;3;3;2;2;1;1;1;1;1	Elongation factor 1-delta	EEF1D	tr|E9PK01|E9PK01_HUMAN Isoform of P29692, Elongation factor 1-delta (Fragment) OS=Homo sapiens GN=EEF1D PE=1 SV=1;sp|P29692|EF1D_HUMAN Elongation factor 1-delta OS=Homo sapiens GN=EEF1D PE=1 SV=5;tr|E9PPR1|E9PPR1_HUMAN Isoform of P29692, Elongation factor	25	6	6	6	4	6	5	6	6	6	4	6	5	6	6	6	4	6	5	6	6	6	32.6	32.6	32.6	28.821	261	261;281;166;168;199;204;631;697;257;647;130;187;238;262;106;137;140;210;39;63;35;36;99;119;156	1.92	25	16	20	0	98.551	By matching	By MS/MS	By MS/MS	By MS/MS	By MS/MS	By MS/MS	22.2	32.6
E9PKC5;Q01432-6;Q01432-3;Q01432;Q01432-5;Q01432-4	E9PKC5;Q01432-6;Q01432-3;Q01432;Q01432-5;Q01432-4	1;1;1;1;1;1	1;1;1;1;1;1	1;1;1;1;1;1	AMP deaminase 3	AMPD3	tr|E9PKC5|E9PKC5_HUMAN Isoform of Q01432, AMP deaminase 3 OS=Homo sapiens GN=AMPD3 PE=1 SV=1;sp|Q01432-6|AMPD3_HUMAN Isoform of Q01432, Isoform 4 of AMP deaminase 3 OS=Homo sapiens GN=AMPD3;sp|Q01432-3|AMPD3_HUMAN Isoform of Q01432, Isoform 1C of AMP deami	6	1	1	1	0	0	0	1	1	1	0	0	0	1	1	1	0	0	0	1	1	1	1.6	1.6	1.6	78.492	677	677;608;658;767;774;776	2	3	3	3	0.0033784	7.1623				By MS/MS	By MS/MS	By MS/MS	0	0
E9PKG1;H7C2I1;Q99873-3;Q99873-2;Q99873-4;Q99873;E9PQ98;E9PIX6;A0A087X1W2;E9PNR9;H0YDE4;E9PMW9;Q9NR22-2	E9PKG1;H7C2I1;Q99873-3;Q99873-2;Q99873-4;Q99873;E9PQ98;E9PIX6;A0A087X1W2;E9PNR9;H0YDE4	11;11;11;11;11;11;8;8;7;6;6;1;1	11;11;11;11;11;11;8;8;7;6;6;1;1	10;10;10;10;10;10;7;7;6;5;5;1;0	Protein arginine N-methyltransferase 1	PRMT1	tr|E9PKG1|E9PKG1_HUMAN Isoform of Q99873, Protein arginine N-methyltransferase 1 OS=Homo sapiens GN=PRMT1 PE=1 SV=1;tr|H7C2I1|H7C2I1_HUMAN Isoform of Q99873, Protein arginine N-methyltransferase 1 OS=Homo sapiens GN=PRMT1 PE=1 SV=1;sp|Q99873-3|ANM1_HUMAN I	13	11	11	10	4	6	7	6	9	10	4	6	7	6	9	10	3	5	6	5	8	9	38.5	38.5	34.8	37.709	325	325;371;343;347;353;361;205;207;285;160;238;110;385	1.92	27	15	22	0	70.665	By matching	By MS/MS	By MS/MS	By MS/MS	By MS/MS	By MS/MS	14.5	22.2
E9PKL9;Q13630;E9PLH9;E9PP14;A0A0J9YX13;E9PP60;H0YE90	E9PKL9;Q13630;E9PLH9;E9PP14;A0A0J9YX13	6;6;5;5;5;2;1	6;6;5;5;5;2;1	6;6;5;5;5;2;1	GDP-L-fucose synthase	TSTA3	tr|E9PKL9|E9PKL9_HUMAN Isoform of Q13630, GDP-L-fucose synthase (Fragment) OS=Homo sapiens GN=TSTA3 PE=1 SV=1;sp|Q13630|FCL_HUMAN GDP-L-fucose synthase OS=Homo sapiens GN=TSTA3 PE=1 SV=1;tr|E9PLH9|E9PLH9_HUMAN Isoform of Q13630, GDP-L-fucose synthase (Frag	7	6	6	6	2	3	3	6	5	5	2	3	3	6	5	5	2	3	3	6	5	5	30.6	30.6	30.6	29.666	268	268;321;119;198;221;115;34	1.9	18	9	14	0	72.364	By matching	By matching	By MS/MS	By MS/MS	By MS/MS	By MS/MS	10.1	14.2
E9PKP7;P17480-2;P17480;E9PLT2	E9PKP7;P17480-2;P17480;E9PLT2	2;2;2;1	2;2;2;1	2;2;2;1	Nucleolar transcription factor 1	UBTF	tr|E9PKP7|E9PKP7_HUMAN Isoform of P17480, Nucleolar transcription factor 1 OS=Homo sapiens GN=UBTF PE=1 SV=1;sp|P17480-2|UBF1_HUMAN Isoform of P17480, Isoform UBF2 of Nucleolar transcription factor 1 OS=Homo sapiens GN=UBTF;sp|P17480|UBF1_HUMAN Nucleolar t	4	2	2	2	1	2	1	1	1	2	1	2	1	1	1	2	1	2	1	1	1	2	5.9	5.9	5.9	87.435	745	745;727;764;194	2.09	3	4	4	0.0025078	11.297	By matching	By MS/MS	By matching	By matching	By matching	By MS/MS	3.5	5.9
E9PKZ0;P62917;E9PP36;G3V1A1;E9PKU4	E9PKZ0;P62917;E9PP36;G3V1A1;E9PKU4	2;2;1;1;1	2;2;1;1;1	2;2;1;1;1	60S ribosomal protein L8	RPL8	tr|E9PKZ0|E9PKZ0_HUMAN Isoform of P62917, 60S ribosomal protein L8 (Fragment) OS=Homo sapiens GN=RPL8 PE=1 SV=1;sp|P62917|RL8_HUMAN 60S ribosomal protein L8 OS=Homo sapiens GN=RPL8 PE=1 SV=2;tr|E9PP36|E9PP36_HUMAN Isoform of P62917, 60S ribosomal protein L	5	2	2	2	1	1	2	2	2	2	1	1	2	2	2	2	1	1	2	2	2	2	13.2	13.2	13.2	22.389	205	205;257;148;167;235	2.06	6	4	7	0	28.554	By MS/MS	By matching	By matching	By MS/MS	By MS/MS	By MS/MS	5.4	5.4
E9PLD0;Q9H0U4;Q92928;A0A087WTI1	E9PLD0;Q9H0U4;Q92928	6;6;4;2	6;6;4;2	3;3;1;1	Ras-related protein Rab-1B;Putative Ras-related protein Rab-1C	RAB1B;RAB1C	tr|E9PLD0|E9PLD0_HUMAN Isoform of Q9H0U4, Ras-related protein Rab-1B OS=Homo sapiens GN=RAB1B PE=1 SV=1;sp|Q9H0U4|RAB1B_HUMAN Ras-related protein Rab-1B OS=Homo sapiens GN=RAB1B PE=1 SV=1;sp|Q92928|RAB1C_HUMAN Putative Ras-related protein Rab-1C OS=Homo sa	4	6	6	3	4	5	5	5	6	5	4	5	5	5	6	5	1	2	2	2	3	2	45.6	45.6	24.9	18.483	169	169;201;201;162	1.85	34	29	21	0	210.53	By MS/MS	By MS/MS	By MS/MS	By MS/MS	By MS/MS	By MS/MS	26.6	36.7
E9PLK3;P55786-2;P55786;H0YDG0;A6NEC2;E9PJY4;E9PPD4;E9PP11;A6NEC2-3;A6NEC2-2	E9PLK3;P55786-2;P55786	6;6;6;2;2;1;1;1;1;1	6;6;6;2;2;1;1;1;1;1	6;6;6;2;2;1;1;1;1;1	Puromycin-sensitive aminopeptidase	NPEPPS	tr|E9PLK3|E9PLK3_HUMAN Isoform of P55786, Puromycin-sensitive aminopeptidase OS=Homo sapiens GN=NPEPPS PE=1 SV=1;sp|P55786-2|PSA_HUMAN Isoform of P55786, Isoform 2 of Puromycin-sensitive aminopeptidase OS=Homo sapiens GN=NPEPPS;sp|P55786|PSA_HUMAN Puromyci	10	6	6	6	2	2	4	4	5	5	2	2	4	4	5	5	2	2	4	4	5	5	7.9	7.9	7.9	102.99	915	915;839;919;169;478;141;163;201;163;263	2	12	14	12	0	61.445	By MS/MS	By matching	By MS/MS	By MS/MS	By MS/MS	By MS/MS	2.1	3
E9PM04;H0YCN4;Q9BTE7	E9PM04;H0YCN4;Q9BTE7	1;1;1	1;1;1	1;1;1	DCN1-like protein;DCN1-like protein 5	DCUN1D5	tr|E9PM04|E9PM04_HUMAN Isoform of Q9BTE7, DCN1-like protein OS=Homo sapiens GN=DCUN1D5 PE=1 SV=1;tr|H0YCN4|H0YCN4_HUMAN Isoform of Q9BTE7, DCN1-like protein (Fragment) OS=Homo sapiens GN=DCUN1D5 PE=1 SV=1;sp|Q9BTE7|DCNL5_HUMAN DCN1-like protein 5 OS=Homo s	3	1	1	1	0	0	1	1	1	1	0	0	1	1	1	1	0	0	1	1	1	1	5.9	5.9	5.9	17.855	152	152;195;237	1.43	5	1	1	0.0063058	6.4575			By matching	By matching	By matching	By MS/MS	0	0
E9PMR4;P48509;E9PRJ3	E9PMR4;P48509;E9PRJ3	2;2;1	2;2;1	2;2;1	Tetraspanin;CD151 antigen	CD151	tr|E9PMR4|E9PMR4_HUMAN Isoform of P48509, Tetraspanin OS=Homo sapiens GN=CD151 PE=1 SV=1;sp|P48509|CD151_HUMAN CD151 antigen OS=Homo sapiens GN=CD151 PE=1 SV=3;tr|E9PRJ3|E9PRJ3_HUMAN Isoform of P48509, Tetraspanin (Fragment) OS=Homo sapiens GN=CD151 PE=1 S	3	2	2	2	2	2	2	1	0	1	2	2	2	1	0	1	2	2	2	1	0	1	7.6	7.6	7.6	28.067	251	251;253;178	1.64	6	3	2	0	12.715	By MS/MS	By matching	By matching	By matching		By MS/MS	7.6	7.6
E9PN51;F8W9K7;E9PPW7;O00217;E9PKH6	E9PN51;F8W9K7;E9PPW7;O00217;E9PKH6	2;2;2;2;1	2;2;2;2;1	2;2;2;2;1	NADH dehydrogenase [ubiquinone] iron-sulfur protein 8, mitochondrial	NDUFS8	tr|E9PN51|E9PN51_HUMAN Isoform of O00217, NADH dehydrogenase [ubiquinone] iron-sulfur protein 8, mitochondrial (Fragment) OS=Homo sapiens GN=NDUFS8 PE=1 SV=1;tr|F8W9K7|F8W9K7_HUMAN Isoform of O00217, NADH dehydrogenase [ubiquinone] iron-sulfur protein 8, m	5	2	2	2	0	0	0	1	1	2	0	0	0	1	1	2	0	0	0	1	1	2	20.9	20.9	20.9	12.405	110	110;124;184;210;138	2.11	3	2	4	0	24.877				By MS/MS	By MS/MS	By MS/MS	0	0
E9PN89	E9PN89	19	1	1		HSPA8	tr|E9PN89|E9PN89_HUMAN Isoform of P11142, Heat shock cognate 71 kDa protein (Fragment) OS=Homo sapiens GN=HSPA8 PE=1 SV=1	1	19	1	1	17	18	18	18	18	19	0	0	0	0	0	1	0	0	0	0	0	1	58.7	3.5	3.5	34.818	312	312	2.5		1	1	0.0033445	7.0248	By matching	By matching	By matching	By matching	By matching	By MS/MS	55.1	55.1
E9PNR2;Q13671-2;Q13671	E9PNR2;Q13671-2;Q13671	1;1;1	1;1;1	1;1;1	Ras and Rab interactor 1	RIN1	tr|E9PNR2|E9PNR2_HUMAN Isoform of Q13671, Ras and Rab interactor 1 OS=Homo sapiens GN=RIN1 PE=1 SV=1;sp|Q13671-2|RIN1_HUMAN Isoform of Q13671, Isoform RIN1-delta of Ras and Rab interactor 1 OS=Homo sapiens GN=RIN1;sp|Q13671|RIN1_HUMAN Ras and Rab interacto	3	1	1	1	0	0	0	1	1	1	0	0	0	1	1	1	0	0	0	1	1	1	1.8	1.8	1.8	66.545	617	617;721;783	1.8	2	2	1	0.0048544	6.6086				By matching	By matching	By MS/MS	0	0
E9PNW4;E9PR17;P13987;H0YET2	E9PNW4;E9PR17;P13987;H0YET2	2;2;2;1	2;2;2;1	2;2;2;1	CD59 glycoprotein	CD59	tr|E9PNW4|E9PNW4_HUMAN Isoform of P13987, CD59 glycoprotein OS=Homo sapiens GN=CD59 PE=1 SV=1;tr|E9PR17|E9PR17_HUMAN Isoform of P13987, CD59 glycoprotein OS=Homo sapiens GN=CD59 PE=1 SV=1;sp|P13987|CD59_HUMAN CD59 glycoprotein OS=Homo sapiens GN=CD59 PE=1	4	2	2	2	2	2	2	2	2	2	2	2	2	2	2	2	2	2	2	2	2	2	22.2	22.2	22.2	11.985	108	108;130;128;52	1.93	12	7	10	0	20.184	By MS/MS	By MS/MS	By MS/MS	By matching	By MS/MS	By MS/MS	22.2	22.2
E9PP21;P21291	E9PP21;P21291	1;1	1;1	1;1	Cysteine and glycine-rich protein 1	CSRP1	tr|E9PP21|E9PP21_HUMAN Isoform of P21291, Cysteine and glycine-rich protein 1 OS=Homo sapiens GN=CSRP1 PE=1 SV=1;sp|P21291|CSRP1_HUMAN Cysteine and glycine-rich protein 1 OS=Homo sapiens GN=CSRP1 PE=1 SV=3	2	1	1	1	0	1	1	1	1	1	0	1	1	1	1	1	0	1	1	1	1	1	9.4	9.4	9.4	16.94	160	160;193	2.29	2	1	4	0.0053476	6.5466		By MS/MS	By MS/MS	By matching	By matching	By MS/MS	0	9.4
E9PPG9;E9PQ57;P78406	E9PPG9;E9PQ57;P78406	2;2;2	2;2;2	2;2;2	mRNA export factor	RAE1	tr|E9PPG9|E9PPG9_HUMAN Isoform of P78406, mRNA export factor OS=Homo sapiens GN=RAE1 PE=1 SV=1;tr|E9PQ57|E9PQ57_HUMAN Isoform of P78406, mRNA export factor OS=Homo sapiens GN=RAE1 PE=1 SV=1;sp|P78406|RAE1L_HUMAN mRNA export factor OS=Homo sapiens GN=RAE1 P	3	2	2	2	0	1	1	2	2	1	0	1	1	2	2	1	0	1	1	2	2	1	12.9	12.9	12.9	24.061	217	217;437;368	1.89	3	4	2	0.0024969	11.245		By MS/MS	By matching	By MS/MS	By MS/MS	By matching	0	6
E9PQA6;Q96EY5-3;Q96EY5;Q96EY5-2;E9PLL0;M0QZK6;E9PLZ8;E9PJW8	E9PQA6;Q96EY5-3;Q96EY5;Q96EY5-2;E9PLL0	4;4;4;3;2;1;1;1	4;4;4;3;2;1;1;1	4;4;4;3;2;1;1;1	Multivesicular body subunit 12A	MVB12A	tr|E9PQA6|E9PQA6_HUMAN Isoform of Q96EY5, Multivesicular body subunit 12A OS=Homo sapiens GN=MVB12A PE=1 SV=1;sp|Q96EY5-3|MB12A_HUMAN Isoform of Q96EY5, Isoform 3 of Multivesicular body subunit 12A OS=Homo sapiens GN=MVB12A;sp|Q96EY5|MB12A_HUMAN Multivesic	8	4	4	4	3	3	1	3	3	1	3	3	1	3	3	1	3	3	1	3	3	1	23.8	23.8	23.8	28.703	273	273;257;273;233;121;122;134;199	1.91	8	9	6	0	38.412	By MS/MS	By MS/MS	By matching	By MS/MS	By MS/MS	By matching	17.6	18.3
E9PQD6;P0DJI8;E9PR14;G3V1D9;A0A096LPE2;P0DJI9-2	E9PQD6;P0DJI8;E9PR14;G3V1D9;A0A096LPE2;P0DJI9-2	3;3;2;2;2;2	3;3;2;2;2;2	1;1;0;0;0;0	Serum amyloid A protein;Serum amyloid A-1 protein;Amyloid protein A;Serum amyloid protein A(2-104);Serum amyloid protein A(3-104);Serum amyloid protein A(2-103);Serum amyloid protein A(2-102);Serum amyloid protein A(4-101);Serum amyloid A-2 protein	SAA1;SAA2;SAA2-SAA4	tr|E9PQD6|E9PQD6_HUMAN Isoform of P0DJI8, Serum amyloid A protein OS=Homo sapiens GN=SAA1 PE=1 SV=1;sp|P0DJI8|SAA1_HUMAN Serum amyloid A-1 protein OS=Homo sapiens GN=SAA1 PE=1 SV=1;tr|E9PR14|E9PR14_HUMAN Isoform of P0DJI9, Serum amyloid A protein OS=Homo s	6	3	3	1	1	1	1	3	3	3	1	1	1	3	3	3	0	0	0	1	1	1	39.3	39.3	16.4	13.546	122	122;122;80;113;208;83	1.76	15	11	7	0	171.82	By MS/MS	By MS/MS	By MS/MS	By MS/MS	By MS/MS	By MS/MS	11.5	11.5
H0YEN5;E9PQD7;P15880;I3L404;E9PM36;E9PMM9;H3BNG3;H0YE27;E9PPT0	H0YEN5;E9PQD7;P15880	7;7;7;3;3;2;1;1;1	7;7;7;3;3;2;1;1;1	7;7;7;3;3;2;1;1;1	40S ribosomal protein S2	RPS2	tr|H0YEN5|H0YEN5_HUMAN Isoform of P15880, 40S ribosomal protein S2 (Fragment) OS=Homo sapiens GN=RPS2 PE=1 SV=1;tr|E9PQD7|E9PQD7_HUMAN Isoform of P15880, 40S ribosomal protein S2 OS=Homo sapiens GN=RPS2 PE=1 SV=1;sp|P15880|RS2_HUMAN 40S ribosomal protein S	9	7	7	7	4	5	7	7	6	6	4	5	7	7	6	6	4	5	7	7	6	6	37.9	37.9	37.9	21.154	195	195;235;293;155;209;218;44;63;197	1.94	27	22	23	0	122.15	By matching	By MS/MS	By MS/MS	By MS/MS	By MS/MS	By MS/MS	24.1	31.8
H0YDK8;E9PR38;H0YEH2;Q5T1Z4;Q5T1Z8;Q14671-4;Q14671-2;Q14671;Q14671-3;H0YDC5;H0YC97	H0YDK8;E9PR38;H0YEH2;Q5T1Z4;Q5T1Z8;Q14671-4;Q14671-2;Q14671;Q14671-3;H0YDC5;H0YC97	2;2;2;2;2;2;2;2;2;1;1	2;2;2;2;2;2;2;2;2;1;1	2;2;2;2;2;2;2;2;2;1;1	Pumilio homolog 1	PUM1	tr|H0YDK8|H0YDK8_HUMAN Isoform of Q14671, Pumilio homolog 1 (Fragment) OS=Homo sapiens GN=PUM1 PE=1 SV=1;tr|E9PR38|E9PR38_HUMAN Isoform of Q14671, Pumilio homolog 1 OS=Homo sapiens GN=PUM1 PE=1 SV=1;tr|H0YEH2|H0YEH2_HUMAN Isoform of Q14671, Pumilio homolog	11	2	2	2	0	1	1	1	1	2	0	1	1	1	1	2	0	1	1	1	1	2	2.3	2.3	2.3	95.696	900	900;944;1125;1189;1224;1127;1162;1186;1188;217;227	1.88	4	1	3	0	12.425		By matching	By matching	By matching	By matching	By MS/MS	0	1.2
H0YD64;E9PS74;Q8NBI5;Q8NBI5-2	H0YD64;E9PS74;Q8NBI5;Q8NBI5-2	1;1;1;1	1;1;1;1	1;1;1;1	Solute carrier family 43 member 3	SLC43A3	tr|H0YD64|H0YD64_HUMAN Isoform of Q8NBI5, Solute carrier family 43 member 3 (Fragment) OS=Homo sapiens GN=SLC43A3 PE=1 SV=1;tr|E9PS74|E9PS74_HUMAN Isoform of Q8NBI5, Solute carrier family 43 member 3 (Fragment) OS=Homo sapiens GN=SLC43A3 PE=1 SV=1;sp|Q8NBI	4	1	1	1	0	0	1	0	1	0	0	0	1	0	1	0	0	0	1	0	1	0	6.6	6.6	6.6	15.673	137	137;331;491;504	2	1		1	0.0077841	6.3745			By MS/MS		By MS/MS		0	0
E9PSI1;E9PQI5;E9PJC4;E9PQ80;E9PQY7;E9PS99;E9PL78;E9PJM1;E9PMQ9;Q9BY43;Q9BY43-2;O15321-2;O15321	E9PSI1;E9PQI5;E9PJC4;E9PQ80;E9PQY7;E9PS99;E9PL78;E9PJM1;E9PMQ9;Q9BY43;Q9BY43-2;O15321-2;O15321	2;1;1;1;1;1;1;1;1;1;1;1;1	2;1;1;1;1;1;1;1;1;1;1;1;1	2;1;1;1;1;1;1;1;1;1;1;1;1	Charged multivesicular body protein 4a;Transmembrane 9 superfamily member 1	CHMP4A;TM9SF1	tr|E9PSI1|E9PSI1_HUMAN Uncharacterized protein OS=Homo sapiens PE=4 SV=1;tr|E9PQI5|E9PQI5_HUMAN Isoform of Q9BY43, Charged multivesicular body protein 4a OS=Homo sapiens GN=CHMP4A PE=1 SV=1;tr|E9PJC4|E9PJC4_HUMAN Isoform of O15321, Transmembrane 9 superfam	13	2	2	2	2	1	1	1	0	1	2	1	1	1	0	1	2	1	1	1	0	1	3.1	3.1	3.1	92.386	815	815;166;210;213;242;257;301;420;589;222;265;489;606	1.75	3	4	1	0.0018975	11.48	By MS/MS	By MS/MS	By matching	By MS/MS		By matching	3.1	1.7
X6RGP5;F1T0I1;J3KNL6;O15027-2;O15027-4;O15027-3;O15027;O15027-5;A0A0C4DH09	X6RGP5;F1T0I1;J3KNL6;O15027-2;O15027-4;O15027-3;O15027;O15027-5;A0A0C4DH09	4;4;4;4;4;4;4;4;3	4;4;4;4;4;4;4;4;3	4;4;4;4;4;4;4;4;3	Protein transport protein Sec16A	SEC16A	tr|X6RGP5|X6RGP5_HUMAN Isoform of O15027, Protein transport protein Sec16A (Fragment) OS=Homo sapiens GN=SEC16A PE=1 SV=1;tr|F1T0I1|F1T0I1_HUMAN Isoform of O15027, Protein transport protein Sec16A OS=Homo sapiens GN=SEC16A PE=1 SV=1;tr|J3KNL6|J3KNL6_HUMAN	9	4	4	4	1	1	4	2	2	0	1	1	4	2	2	0	1	1	4	2	2	0	6.5	6.5	6.5	115.22	1059	1059;2334;2357;2134;2154;2159;2179;2201;751	1.69	6	5	2	0	27.268	By matching	By matching	By MS/MS	By matching	By MS/MS		1.1	2.4
F2Z2B9;Q9BSJ2;Q9BSJ2-4;Q9BSJ2-3	F2Z2B9;Q9BSJ2;Q9BSJ2-4;Q9BSJ2-3	2;2;2;1	2;2;2;1	2;2;2;1	Gamma-tubulin complex component 2	TUBGCP2	tr|F2Z2B9|F2Z2B9_HUMAN Isoform of Q9BSJ2, Gamma-tubulin complex component 2 OS=Homo sapiens GN=TUBGCP2 PE=1 SV=1;sp|Q9BSJ2|GCP2_HUMAN Gamma-tubulin complex component 2 OS=Homo sapiens GN=TUBGCP2 PE=1 SV=2;sp|Q9BSJ2-4|GCP2_HUMAN Isoform of Q9BSJ2, Isoform 3	4	2	2	2	0	0	2	2	2	1	0	0	2	2	2	1	0	0	2	2	2	1	3.3	3.3	3.3	82.603	721	721;902;930;772	2.18	3	3	5	0	12.341			By matching	By MS/MS	By MS/MS	By MS/MS	0	0
H0Y4W2;F2Z2U4;Q9Y4A5-2;Q9Y4A5	H0Y4W2;F2Z2U4;Q9Y4A5-2;Q9Y4A5	1;1;1;1	1;1;1;1	1;1;1;1	Transformation/transcription domain-associated protein	TRRAP	tr|H0Y4W2|H0Y4W2_HUMAN Isoform of Q9Y4A5, Transformation/transcription domain-associated protein (Fragment) OS=Homo sapiens GN=TRRAP PE=1 SV=1;tr|F2Z2U4|F2Z2U4_HUMAN Isoform of Q9Y4A5, Transformation/transcription domain-associated protein OS=Homo sapiens	4	1	1	1	0	0	1	0	0	0	0	0	1	0	0	0	0	0	1	0	0	0	0.4	0.4	0.4	405.8	3588	3588;3848;3830;3859	1.5	1	1		0.0033613	7.0889			By MS/MS				0	0
F2Z2Y4;O00764;O00764-3;O00764-2	F2Z2Y4;O00764;O00764-3;O00764-2	4;4;3;2	4;4;3;2	4;4;3;2	Pyridoxal kinase	PDXK	tr|F2Z2Y4|F2Z2Y4_HUMAN Isoform of O00764, Pyridoxal kinase OS=Homo sapiens GN=PDXK PE=1 SV=1;sp|O00764|PDXK_HUMAN Pyridoxal kinase OS=Homo sapiens GN=PDXK PE=1 SV=1;sp|O00764-3|PDXK_HUMAN Isoform of O00764, Isoform 3 of Pyridoxal kinase OS=Homo sapiens GN=	4	4	4	4	0	1	0	3	4	3	0	1	0	3	4	3	0	1	0	3	4	3	19.9	19.9	19.9	30.638	272	272;312;239;284	1.82	10	13	5	0	193.01		By matching		By MS/MS	By MS/MS	By MS/MS	0	7.7
F2Z2Y8;Q9H0E2;E9PNS3;E7EN89;Q9H0E2-2	F2Z2Y8;Q9H0E2;E9PNS3;E7EN89;Q9H0E2-2	2;2;1;1;1	2;2;1;1;1	2;2;1;1;1	Toll-interacting protein	TOLLIP	tr|F2Z2Y8|F2Z2Y8_HUMAN Isoform of Q9H0E2, Toll-interacting protein OS=Homo sapiens GN=TOLLIP PE=1 SV=1;sp|Q9H0E2|TOLIP_HUMAN Toll-interacting protein OS=Homo sapiens GN=TOLLIP PE=1 SV=1;tr|E9PNS3|E9PNS3_HUMAN Isoform of Q9H0E2, Toll-interacting protein OS=	5	2	2	2	0	1	1	1	2	1	0	1	1	1	2	1	0	1	1	1	2	1	13.6	13.6	13.6	23.28	213	213;274;80;246;205	1.88	3	3	2	0	15.51		By MS/MS	By matching	By matching	By MS/MS	By matching	0	7
F2Z307;O95670-2;O95670;O75348	F2Z307;O95670-2;O95670;O75348	1;1;1;1	1;1;1;1	1;1;1;1	V-type proton ATPase subunit G 2;V-type proton ATPase subunit G 1	ATP6V1G2-DDX39B;ATP6V1G2;ATP6V1G1	tr|F2Z307|F2Z307_HUMAN Protein ATP6V1G2-DDX39B OS=Homo sapiens GN=ATP6V1G2-DDX39B PE=4 SV=1;sp|O95670-2|VATG2_HUMAN Isoform of O95670, Isoform 2 of V-type proton ATPase subunit G 2 OS=Homo sapiens GN=ATP6V1G2;sp|O95670|VATG2_HUMAN V-type proton ATPase subu	4	1	1	1	0	0	0	1	1	1	0	0	0	1	1	1	0	0	0	1	1	1	15.2	15.2	15.2	11.355	99	99;78;118;118	1.5	3		1	0	18.662				By MS/MS	By MS/MS	By MS/MS	0	0
H0YFI1;F5H479;F5GX19;F5H3Y3;Q6IAA8	H0YFI1;F5H479;F5GX19;F5H3Y3;Q6IAA8	1;1;1;1;1	1;1;1;1;1	1;1;1;1;1	Ragulator complex protein LAMTOR1	LAMTOR1	tr|H0YFI1|H0YFI1_HUMAN Isoform of Q6IAA8, Ragulator complex protein LAMTOR1 (Fragment) OS=Homo sapiens GN=LAMTOR1 PE=1 SV=1;tr|F5H479|F5H479_HUMAN Isoform of Q6IAA8, Ragulator complex protein LAMTOR1 OS=Homo sapiens GN=LAMTOR1 PE=1 SV=1;tr|F5GX19|F5GX19_HU	5	1	1	1	0	1	1	1	1	1	0	1	1	1	1	1	0	1	1	1	1	1	16.5	16.5	16.5	8.5974	79	79;99;142;160;161	1.43	4	3		0.0028588	7.4553		By matching	By MS/MS	By matching	By MS/MS	By matching	0	16.5
F5GYQ2;F5GX77;Q9UI30-2;Q9UI30	F5GYQ2;F5GX77;Q9UI30-2;Q9UI30	1;1;1;1	1;1;1;1	1;1;1;1	Multifunctional methyltransferase subunit TRM112-like protein	TRMT112	tr|F5GYQ2|F5GYQ2_HUMAN Isoform of Q9UI30, Multifunctional methyltransferase subunit TRM112-like protein OS=Homo sapiens GN=TRMT112 PE=1 SV=1;tr|F5GX77|F5GX77_HUMAN Isoform of Q9UI30, Multifunctional methyltransferase subunit TRM112-like protein OS=Homo sap	4	1	1	1	0	0	0	1	1	1	0	0	0	1	1	1	0	0	0	1	1	1	17.3	17.3	17.3	9.2555	81	81;106;120;125	3			3	0.0028802	7.7132				By matching	By matching	By MS/MS	0	0
F5GXU9;F5H5P2;P12694;P12694-2	F5GXU9;F5H5P2;P12694;P12694-2	1;1;1;1	1;1;1;1	1;1;1;1	2-oxoisovalerate dehydrogenase subunit alpha, mitochondrial	BCKDHA	tr|F5GXU9|F5GXU9_HUMAN Isoform of P12694, 2-oxoisovalerate dehydrogenase subunit alpha, mitochondrial (Fragment) OS=Homo sapiens GN=BCKDHA PE=4 SV=1;tr|F5H5P2|F5H5P2_HUMAN Uncharacterized protein OS=Homo sapiens PE=4 SV=1;sp|P12694|ODBA_HUMAN 2-oxoisovaler	4	1	1	1	0	0	0	1	0	1	0	0	0	1	0	1	0	0	0	1	0	1	4.3	4.3	4.3	36.163	328	328;479;445;448	2.67		1	2	0.0028736	7.66				By matching		By MS/MS	0	0
F5GY37;J3KPX7;Q99623;F5H3X6;F5GWA7;Q99623-2	F5GY37;J3KPX7;Q99623;F5H3X6;F5GWA7;Q99623-2	2;2;2;1;1;1	2;2;2;1;1;1	2;2;2;1;1;1	Prohibitin-2	PHB2	tr|F5GY37|F5GY37_HUMAN Isoform of Q99623, Prohibitin-2 OS=Homo sapiens GN=PHB2 PE=1 SV=1;tr|J3KPX7|J3KPX7_HUMAN Isoform of Q99623, Prohibitin-2 OS=Homo sapiens GN=PHB2 PE=1 SV=2;sp|Q99623|PHB2_HUMAN Prohibitin-2 OS=Homo sapiens GN=PHB2 PE=1 SV=2;tr|F5H3X6|	6	2	2	2	0	1	1	2	1	0	0	1	1	2	1	0	0	1	1	2	1	0	7.5	7.5	7.5	29.723	267	267;298;299;213;261;261	2	3	3	3	0	18.118		By MS/MS	By MS/MS	By MS/MS	By MS/MS		0	4.5
F5GY55;Q16531;F5GYG8;F5GWI0;F5GZY8;F5H198;F5H2L3;Q16531-2	F5GY55;Q16531	3;3;1;1;1;1;1;1	3;3;1;1;1;1;1;1	3;3;1;1;1;1;1;1	DNA damage-binding protein 1	DDB1	tr|F5GY55|F5GY55_HUMAN Isoform of Q16531, DNA damage-binding protein 1 OS=Homo sapiens GN=DDB1 PE=1 SV=1;sp|Q16531|DDB1_HUMAN DNA damage-binding protein 1 OS=Homo sapiens GN=DDB1 PE=1 SV=1	8	3	3	3	2	2	2	3	3	3	2	2	2	3	3	3	2	2	2	3	3	3	2.7	2.7	2.7	121.71	1092	1092;1140;109;139;146;162;165;451	1.8	9	6	5	0	17.261	By matching	By matching	By matching	By MS/MS	By MS/MS	By MS/MS	1.7	1.7
F5GYN4;J3KR44;F5GYJ8;Q96FW1;F5H6Q1;F5H3F0;Q96FW1-2	F5GYN4;J3KR44;F5GYJ8;Q96FW1;F5H6Q1	3;3;3;3;2;1;1	3;3;3;3;2;1;1	3;3;3;3;2;1;1	Ubiquitin thioesterase OTUB1	OTUB1	tr|F5GYN4|F5GYN4_HUMAN Isoform of Q96FW1, Ubiquitin thioesterase OTUB1 OS=Homo sapiens GN=OTUB1 PE=1 SV=1;tr|J3KR44|J3KR44_HUMAN Isoform of Q96FW1, Ubiquitin thioesterase OTUB1 OS=Homo sapiens GN=OTUB1 PE=1 SV=2;tr|F5GYJ8|F5GYJ8_HUMAN Isoform of Q96FW1, Ub	7	3	3	3	3	2	3	3	3	3	3	2	3	3	3	3	3	2	3	3	3	3	15.4	15.4	15.4	28.05	241	241;272;286;271;280;170;315	2.11	8	8	11	0	38.547	By MS/MS	By MS/MS	By MS/MS	By MS/MS	By MS/MS	By MS/MS	15.4	9.1
J3QL14;R4GN72;F5GYQ1;P61421	J3QL14;R4GN72;F5GYQ1;P61421	4;4;4;4	4;4;4;4	4;4;4;4	V-type proton ATPase subunit d 1	ATP6V0D1	tr|J3QL14|J3QL14_HUMAN Isoform of P61421, V-type proton ATPase subunit d 1 (Fragment) OS=Homo sapiens GN=ATP6V0D1 PE=1 SV=1;tr|R4GN72|R4GN72_HUMAN Isoform of P61421, V-type proton ATPase subunit d 1 OS=Homo sapiens GN=ATP6V0D1 PE=1 SV=1;tr|F5GYQ1|F5GYQ1_HU	4	4	4	4	0	2	3	2	3	3	0	2	3	2	3	3	0	2	3	2	3	3	18.1	18.1	18.1	26.705	232	232;274;392;351	2	8	6	8	0	23.707		By MS/MS	By MS/MS	By matching	By MS/MS	By MS/MS	0	9.9
F5GZ06;Q7Z745-2;Q7Z745	F5GZ06;Q7Z745-2;Q7Z745	1;1;1	1;1;1	1;1;1	Maestro heat-like repeat-containing protein family member 2B	MROH2B	tr|F5GZ06|F5GZ06_HUMAN Isoform of Q7Z745, Maestro heat-like repeat-containing protein family member 2B OS=Homo sapiens GN=MROH2B PE=1 SV=1;sp|Q7Z745-2|MRO2B_HUMAN Isoform of Q7Z745, Isoform 2 of Maestro heat-like repeat-containing protein family member 2B	3	1	1	1	0	0	0	1	0	1	0	0	0	1	0	1	0	0	0	1	0	1	1.1	1.1	1.1	129.39	1140	1140;1289;1585	1.75	2	1	1	1	-2				By matching		By MS/MS	0	0
F5GZ78;P49023-4;P49023-2;P49023;P49023-3	F5GZ78;P49023-4;P49023-2;P49023;P49023-3	1;1;1;1;1	1;1;1;1;1	1;1;1;1;1	Paxillin	PXN	tr|F5GZ78|F5GZ78_HUMAN Isoform of P49023, Paxillin OS=Homo sapiens GN=PXN PE=1 SV=1;sp|P49023-4|PAXI_HUMAN Isoform of P49023, Isoform 4 of Paxillin OS=Homo sapiens GN=PXN;sp|P49023-2|PAXI_HUMAN Isoform of P49023, Isoform Alpha of Paxillin OS=Homo sapiens G	5	1	1	1	0	0	0	0	1	0	0	0	0	0	1	0	0	0	0	0	1	0	2.2	2.2	2.2	64.232	589	589;424;557;591;605	3			1	0.0033076	6.8445					By MS/MS		0	0
F5GZN3;Q08431-2;Q08431;X6R3G6;Q08431-3;H0YKS8;A0A087WUV5	F5GZN3;Q08431-2;Q08431;X6R3G6;Q08431-3;H0YKS8	8;8;8;6;6;4;2	8;8;8;6;6;4;2	8;8;8;6;6;4;2	Lactadherin;Lactadherin short form;Medin	MFGE8	tr|F5GZN3|F5GZN3_HUMAN Isoform of Q08431, Lactadherin OS=Homo sapiens GN=MFGE8 PE=1 SV=1;sp|Q08431-2|MFGM_HUMAN Isoform of Q08431, Isoform 2 of Lactadherin OS=Homo sapiens GN=MFGE8;sp|Q08431|MFGM_HUMAN Lactadherin OS=Homo sapiens GN=MFGE8 PE=1 SV=2;tr|X6R3	7	8	8	8	7	4	5	4	2	4	7	4	5	4	2	4	7	4	5	4	2	4	26.8	26.8	26.8	38.343	343	343;312;387;335;335;268;75	2.04	16	15	18	0	153.27	By MS/MS	By MS/MS	By MS/MS	By MS/MS	By MS/MS	By MS/MS	21.9	12.2
F5GZS6;P08195;J3KPF3;P08195-3;P08195-4;H0YFS2;F5GZI0;H0YFX4	F5GZS6;P08195;J3KPF3;P08195-3;P08195-4	30;30;29;29;29;10;7;3	30;30;29;29;29;10;7;3	2;2;1;1;1;0;0;0	4F2 cell-surface antigen heavy chain	SLC3A2	tr|F5GZS6|F5GZS6_HUMAN Isoform of P08195, 4F2 cell-surface antigen heavy chain OS=Homo sapiens GN=SLC3A2 PE=1 SV=1;sp|P08195|4F2_HUMAN 4F2 cell-surface antigen heavy chain OS=Homo sapiens GN=SLC3A2 PE=1 SV=3;tr|J3KPF3|J3KPF3_HUMAN Isoform of P08195, 4F2 ce	8	30	30	2	24	28	24	27	30	28	24	28	24	27	30	28	0	1	0	1	2	1	55.1	55.1	5.7	64.872	599	599;630;631;568;661;247;175;122	1.99	162	192	159	0	323.31	By MS/MS	By MS/MS	By MS/MS	By MS/MS	By MS/MS	By MS/MS	44.9	51.1
F5H0C4;Q9BRP4-3;Q9BRP4-2;Q9BRP4;F5H3E9;H0YGB1;F5H0F7;F5H103;F5H3I1	F5H0C4;Q9BRP4-3;Q9BRP4-2;Q9BRP4;F5H3E9;H0YGB1;F5H0F7;F5H103;F5H3I1	2;2;2;2;1;1;1;1;1	2;2;2;2;1;1;1;1;1	2;2;2;2;1;1;1;1;1	Proteasomal ATPase-associated factor 1	PAAF1	tr|F5H0C4|F5H0C4_HUMAN Isoform of Q9BRP4, Proteasomal ATPase-associated factor 1 OS=Homo sapiens GN=PAAF1 PE=1 SV=1;sp|Q9BRP4-3|PAAF1_HUMAN Isoform of Q9BRP4, Isoform 3 of Proteasomal ATPase-associated factor 1 OS=Homo sapiens GN=PAAF1;sp|Q9BRP4-2|PAAF1_HU	9	2	2	2	0	2	2	2	2	2	0	2	2	2	2	2	0	2	2	2	2	2	5.9	5.9	5.9	42.722	393	393;277;375;392;100;117;161;237;247	2.25	3	6	7	0	12.77		By matching	By matching	By MS/MS	By MS/MS	By MS/MS	0	5.9
F5H0R8;Q12929	F5H0R8;Q12929	1;1	1;1	1;1	Epidermal growth factor receptor kinase substrate 8	EPS8	tr|F5H0R8|F5H0R8_HUMAN Isoform of Q12929, Epidermal growth factor receptor kinase substrate 8 OS=Homo sapiens GN=EPS8 PE=1 SV=1;sp|Q12929|EPS8_HUMAN Epidermal growth factor receptor kinase substrate 8 OS=Homo sapiens GN=EPS8 PE=1 SV=1	2	1	1	1	0	0	0	1	1	0	0	0	0	1	1	0	0	0	0	1	1	0	8	8	8	22.426	200	200;822	3			2	0.0033352	6.9763				By MS/MS	By matching		0	0
F5H157;Q15286	F5H157;Q15286	1;1	1;1	1;1	Ras-related protein Rab-35	RAB35	tr|F5H157|F5H157_HUMAN Isoform of Q15286, Ras-related protein Rab-35 (Fragment) OS=Homo sapiens GN=RAB35 PE=1 SV=1;sp|Q15286|RAB35_HUMAN Ras-related protein Rab-35 OS=Homo sapiens GN=RAB35 PE=1 SV=1	2	1	1	1	0	1	1	1	1	1	0	1	1	1	1	1	0	1	1	1	1	1	8.1	8.1	8.1	21.214	185	185;201	2.3	2	3	5	0	86.265		By MS/MS	By MS/MS	By MS/MS	By matching	By MS/MS	0	8.1
F5H1S9;G8JLB3;Q9Y606-2;Q9Y606;F5GY32;F5H168;F8W9U5;F5H1B2;F5GXL3	F5H1S9;G8JLB3;Q9Y606-2;Q9Y606;F5GY32	3;3;3;3;2;1;1;1;1	3;3;3;3;2;1;1;1;1	3;3;3;3;2;1;1;1;1	tRNA pseudouridine synthase;tRNA pseudouridine synthase A, mitochondrial	PUS1	tr|F5H1S9|F5H1S9_HUMAN Isoform of Q9Y606, tRNA pseudouridine synthase OS=Homo sapiens GN=PUS1 PE=1 SV=1;tr|G8JLB3|G8JLB3_HUMAN Isoform of Q9Y606, tRNA pseudouridine synthase (Fragment) OS=Homo sapiens GN=PUS1 PE=1 SV=1;sp|Q9Y606-2|TRUA_HUMAN Isoform of Q9Y	9	3	3	3	0	0	0	3	3	3	0	0	0	3	3	3	0	0	0	3	3	3	8.8	8.8	8.8	41.729	374	374;384;399;427;153;134;156;184;200	2	4	8	4	0	26.305				By MS/MS	By MS/MS	By MS/MS	0	0
F5H2T0;O95163	F5H2T0;O95163	2;2	2;2	2;2	Elongator complex protein 1	IKBKAP	tr|F5H2T0|F5H2T0_HUMAN Isoform of O95163, Elongator complex protein 1 OS=Homo sapiens GN=IKBKAP PE=1 SV=1;sp|O95163|ELP1_HUMAN Elongator complex protein 1 OS=Homo sapiens GN=IKBKAP PE=1 SV=3	2	2	2	2	0	0	0	1	1	2	0	0	0	1	1	2	0	0	0	1	1	2	2.1	2.1	2.1	111.47	983	983;1332	2	3	4	3	0	13.708				By MS/MS	By MS/MS	By MS/MS	0	0
F5H365;Q15436;Q15436-2;G3V4V1;G3V1W4;G3V3G5;G3V2R6;G3V5X8;G3V4Q2;G3V5K1	F5H365;Q15436;Q15436-2	9;9;6;3;3;3;3;2;2;1	9;9;6;3;3;3;3;2;2;1	7;7;5;2;2;2;2;2;2;1	Protein transport protein Sec23A	SEC23A	tr|F5H365|F5H365_HUMAN Isoform of Q15436, Protein transport protein Sec23A OS=Homo sapiens GN=SEC23A PE=1 SV=1;sp|Q15436|SC23A_HUMAN Protein transport protein Sec23A OS=Homo sapiens GN=SEC23A PE=1 SV=2;sp|Q15436-2|SC23A_HUMAN Isoform of Q15436, Isoform 2 o	10	9	9	7	4	6	7	7	6	6	4	6	7	7	6	6	3	5	7	6	6	6	18.2	18.2	14.7	82.968	736	736;765;563;94;108;140;169;85;86;40	1.94	23	22	19	0	94.653	By MS/MS	By MS/MS	By MS/MS	By MS/MS	By MS/MS	By MS/MS	7.3	11.8
F5H442;Q99816;Q99816-2	F5H442;Q99816;Q99816-2	8;8;5	8;8;5	8;8;5	Tumor susceptibility gene 101 protein	TSG101	tr|F5H442|F5H442_HUMAN Isoform of Q99816, Tumor susceptibility gene 101 protein OS=Homo sapiens GN=TSG101 PE=1 SV=1;sp|Q99816|TS101_HUMAN Tumor susceptibility gene 101 protein OS=Homo sapiens GN=TSG101 PE=1 SV=2;sp|Q99816-2|TS101_HUMAN Isoform of Q99816, I	3	8	8	8	7	7	5	4	5	6	7	7	5	4	5	6	7	7	5	4	5	6	26.6	26.6	26.6	40.917	365	365;390;285	2.02	15	22	16	0	59.746	By MS/MS	By MS/MS	By MS/MS	By matching	By MS/MS	By MS/MS	20.5	26.6
F5H459;Q92572	F5H459;Q92572	1;1	1;1	1;1	AP-3 complex subunit sigma-1	AP3S1	tr|F5H459|F5H459_HUMAN Isoform of Q92572, AP-3 complex subunit sigma-1 OS=Homo sapiens GN=AP3S1 PE=1 SV=1;sp|Q92572|AP3S1_HUMAN AP-3 complex subunit sigma-1 OS=Homo sapiens GN=AP3S1 PE=1 SV=1	2	1	1	1	0	0	0	1	0	1	0	0	0	1	0	1	0	0	0	1	0	1	9.3	9.3	9.3	18.771	162	162;193	2	1	1	1	0	12.993				By MS/MS		By MS/MS	0	0
K7EP40;F5H496;I3L3X1;O95471-2;O95471	K7EP40;F5H496;I3L3X1;O95471-2;O95471	1;1;1;1;1	1;1;1;1;1	1;1;1;1;1	Claudin;Claudin-7	CLDN7	tr|K7EP40|K7EP40_HUMAN Isoform of O95471, Claudin (Fragment) OS=Homo sapiens GN=CLDN7 PE=1 SV=1;tr|F5H496|F5H496_HUMAN Isoform of O95471, Claudin OS=Homo sapiens GN=CLDN7 PE=1 SV=1;tr|I3L3X1|I3L3X1_HUMAN Isoform of O95471, Claudin (Fragment) OS=Homo sapien	5	1	1	1	0	0	0	1	1	1	0	0	0	1	1	1	0	0	0	1	1	1	12.4	12.4	12.4	13.649	129	129;145;194;158;211	2	2	2	2	0.0029036	8.0623				By MS/MS	By MS/MS	By MS/MS	0	0
F5H5D3;Q9BQE3;F8VVB9;F8VRZ4;F8VS66;F8VWV9;F8VX09;C9K0S6;F8VRK0;F8VXZ7;F8W0F6;Q9H853	F5H5D3;Q9BQE3;F8VVB9	21;21;11;6;6;5;4;2;2;1;1;1	3;3;0;0;0;0;0;0;0;0;0;0	2;2;0;0;0;0;0;0;0;0;0;0	Tubulin alpha-1C chain	TUBA1C;TUBA1B	tr|F5H5D3|F5H5D3_HUMAN Isoform of Q9BQE3, Tubulin alpha-1C chain OS=Homo sapiens GN=TUBA1C PE=1 SV=1;sp|Q9BQE3|TBA1C_HUMAN Tubulin alpha-1C chain OS=Homo sapiens GN=TUBA1C PE=1 SV=1;tr|F8VVB9|F8VVB9_HUMAN Isoform of P68363, Tubulin alpha-1B chain (Fragment	12	21	3	2	18	18	18	20	19	19	3	2	3	3	3	3	2	1	2	2	2	2	51.6	10.4	7.9	57.73	519	519;449;247;112;130;81;75;47;49;26;231;241	2.09	10	9	13	0	51.14	By MS/MS	By MS/MS	By MS/MS	By MS/MS	By MS/MS	By MS/MS	49.9	45.5
F5H6A0;J3KP58;P30622-2;P30622-1;P30622	F5H6A0;J3KP58;P30622-2;P30622-1;P30622	1;1;1;1;1	1;1;1;1;1	1;1;1;1;1	CAP-Gly domain-containing linker protein 1	CLIP1	tr|F5H6A0|F5H6A0_HUMAN Isoform of P30622, CAP-Gly domain-containing linker protein 1 (Fragment) OS=Homo sapiens GN=CLIP1 PE=1 SV=1;tr|J3KP58|J3KP58_HUMAN Isoform of P30622, CAP-Gly domain-containing linker protein 1 OS=Homo sapiens GN=CLIP1 PE=1 SV=2;sp|P3	5	1	1	1	0	0	0	0	0	1	0	0	0	0	0	1	0	0	0	0	0	1	1.9	1.9	1.9	89.634	803	803;1316;1392;1427;1438	2	1	1	1	0.0032967	6.8002						By MS/MS	0	0
F5H6E2;O00159-3;O00159;I3L501;G3V342	F5H6E2;O00159-3;O00159	18;18;18;3;1	18;18;18;3;1	1;1;1;1;0	Unconventional myosin-Ic	MYO1C	tr|F5H6E2|F5H6E2_HUMAN Isoform of O00159, Unconventional myosin-Ic OS=Homo sapiens GN=MYO1C PE=1 SV=1;sp|O00159-3|MYO1C_HUMAN Isoform of O00159, Isoform 3 of Unconventional myosin-Ic OS=Homo sapiens GN=MYO1C;sp|O00159|MYO1C_HUMAN Unconventional myosin-Ic O	5	18	18	1	13	17	13	13	12	14	13	17	13	13	12	14	1	1	0	0	1	0	22.6	22.6	1	118.99	1039	1039;1044;1063;169;688	1.97	54	42	50	0	323.31	By MS/MS	By MS/MS	By MS/MS	By MS/MS	By MS/MS	By MS/MS	16.1	20.8
F5H6I7;Q6DD88	F5H6I7;Q6DD88	3;3	3;3	3;3	Atlastin-3	ATL3	tr|F5H6I7|F5H6I7_HUMAN Isoform of Q6DD88, Atlastin-3 OS=Homo sapiens GN=ATL3 PE=1 SV=1;sp|Q6DD88|ATLA3_HUMAN Atlastin-3 OS=Homo sapiens GN=ATL3 PE=1 SV=1	2	3	3	3	0	3	3	2	3	2	0	3	3	2	3	2	0	3	3	2	3	2	12	12	12	58.772	523	523;541	1.91	9	6	7	0	46.123		By MS/MS	By MS/MS	By MS/MS	By MS/MS	By MS/MS	0	12
F5H6X6;Q14697	F5H6X6;Q14697	16;16	1;1	1;1	Neutral alpha-glucosidase AB	GANAB	tr|F5H6X6|F5H6X6_HUMAN Isoform of Q14697, Neutral alpha-glucosidase AB OS=Homo sapiens GN=GANAB PE=1 SV=1;sp|Q14697|GANAB_HUMAN Neutral alpha-glucosidase AB OS=Homo sapiens GN=GANAB PE=1 SV=3	2	16	1	1	10	7	12	11	13	12	1	1	1	1	1	1	1	1	1	1	1	1	26.8	2.5	2.5	96.215	847	847;944	2	4	3	4	0.0029568	9.251	By MS/MS	By matching	By MS/MS	By MS/MS	By MS/MS	By matching	14.4	12.5
F5H7P7;Q96BP3-2;Q96BP3	F5H7P7;Q96BP3-2;Q96BP3	1;1;1	1;1;1	1;1;1	Peptidylprolyl isomerase domain and WD repeat-containing protein 1	PPWD1	tr|F5H7P7|F5H7P7_HUMAN Isoform of Q96BP3, Peptidylprolyl isomerase domain and WD repeat-containing protein 1 OS=Homo sapiens GN=PPWD1 PE=1 SV=1;sp|Q96BP3-2|PPWD1_HUMAN Isoform of Q96BP3, Isoform 2 of Peptidylprolyl isomerase domain and WD repeat-containing	3	1	1	1	0	0	1	1	1	1	0	0	1	1	1	1	0	0	1	1	1	1	1.9	1.9	1.9	70.276	616	616;490;646	2.25	2	2	4	0.0028604	7.4573			By MS/MS	By matching	By MS/MS	By matching	0	0
I3L0H8;F6QDS0;Q9NUU7;H3BTB3;H0YD26;H3BMQ5;H3BN59;I3L352;E9PR46;J3QL17;H3BQK0;Q9UHL0-2;Q9NUU7-2;Q9UMR2-2;Q9UMR2-4;Q9UMR2;Q9UHL0	I3L0H8;F6QDS0;Q9NUU7;H3BTB3;H0YD26;H3BMQ5;H3BN59;I3L352;E9PR46;J3QL17;H3BQK0;Q9UHL0-2;Q9NUU7-2;Q9UMR2-2;Q9UMR2-4;Q9UMR2;Q9UHL0	2;2;2;1;1;1;1;1;1;1;1;1;1;1;1;1;1	2;2;2;1;1;1;1;1;1;1;1;1;1;1;1;1;1	2;2;2;1;1;1;1;1;1;1;1;1;1;1;1;1;1	ATP-dependent RNA helicase DDX19A;ATP-dependent RNA helicase DDX25;ATP-dependent RNA helicase DDX19B	DDX19A;DDX25;DDX19B	tr|I3L0H8|I3L0H8_HUMAN Isoform of Q9NUU7, ATP-dependent RNA helicase DDX19A OS=Homo sapiens GN=DDX19A PE=1 SV=1;tr|F6QDS0|F6QDS0_HUMAN Isoform of Q9UMR2, HCG2043426, isoform CRA_b OS=Homo sapiens GN=hCG_2043426 PE=1 SV=1;sp|Q9NUU7|DD19A_HUMAN ATP-dependent	17	2	2	2	1	0	0	1	2	2	1	0	0	1	2	2	1	0	0	1	2	2	5.8	5.8	5.8	50.519	447	447;479;478;129;191;233;261;396;407;468;484;369;388;448;453;479;483	2	5	3	5	0	101.91	By matching			By MS/MS	By MS/MS	By MS/MS	2.5	0
F6SDV2;Q9GZM7-3;Q9GZM7;Q9GZM7-2	F6SDV2;Q9GZM7-3;Q9GZM7;Q9GZM7-2	3;3;3;2	3;3;3;2	3;3;3;2	Tubulointerstitial nephritis antigen-like	TINAGL1	tr|F6SDV2|F6SDV2_HUMAN Isoform of Q9GZM7, Tubulointerstitial nephritis antigen-like OS=Homo sapiens GN=TINAGL1 PE=1 SV=1;sp|Q9GZM7-3|TINAL_HUMAN Isoform of Q9GZM7, Isoform 3 of Tubulointerstitial nephritis antigen-like OS=Homo sapiens GN=TINAGL1;sp|Q9GZM7|	4	3	3	3	0	1	0	3	2	1	0	1	0	3	2	1	0	1	0	3	2	1	10.5	10.5	10.5	40.867	362	362;436;467;284	1.83	5	4	3	0	25.163		By matching		By MS/MS	By MS/MS	By MS/MS	0	4.4
F6U211;S4R435;P46783	F6U211;S4R435;P46783	2;2;2	2;2;2	2;2;2	40S ribosomal protein S10	RPS10;RPS10-NUDT3	tr|F6U211|F6U211_HUMAN Isoform of P46783, 40S ribosomal protein S10 OS=Homo sapiens GN=RPS10 PE=4 SV=1;tr|S4R435|S4R435_HUMAN Protein RPS10-NUDT3 (Fragment) OS=Homo sapiens GN=RPS10-NUDT3 PE=3 SV=1;sp|P46783|RS10_HUMAN 40S ribosomal protein S10 OS=Homo sap	3	2	2	2	2	2	2	2	2	2	2	2	2	2	2	2	2	2	2	2	2	2	14	14	14	19.868	172	172;286;165	1.83	10	7	6	0	13.562	By MS/MS	By MS/MS	By MS/MS	By MS/MS	By MS/MS	By MS/MS	14	14
F8VNT9;F8VV56;F8W022;F8VWK8;P08962-3;P08962-2;P08962	F8VNT9;F8VV56;F8W022;F8VWK8;P08962-3;P08962-2;P08962	2;2;2;2;2;2;2	2;2;2;2;2;2;2	2;2;2;2;2;2;2	Tetraspanin;CD63 antigen	CD63	tr|F8VNT9|F8VNT9_HUMAN Isoform of P08962, CD63 antigen (Fragment) OS=Homo sapiens GN=CD63 PE=1 SV=1;tr|F8VV56|F8VV56_HUMAN Isoform of P08962, CD63 antigen OS=Homo sapiens GN=CD63 PE=1 SV=1;tr|F8W022|F8W022_HUMAN Isoform of P08962, Tetraspanin (Fragment) OS	7	2	2	2	2	2	2	2	2	2	2	2	2	2	2	2	2	2	2	2	2	2	9	9	9	14.265	133	133;145;215;217;156;215;238	1.86	14	14	9	0	48.327	By MS/MS	By MS/MS	By MS/MS	By MS/MS	By matching	By MS/MS	9	9
F8VPD4;P27708;H7BZB3;H7C2E4	F8VPD4;P27708	11;11;1;1	11;11;1;1	11;11;1;1	CAD protein;Glutamine-dependent carbamoyl-phosphate synthase;Aspartate carbamoyltransferase;Dihydroorotase	CAD	tr|F8VPD4|F8VPD4_HUMAN Isoform of P27708, CAD protein OS=Homo sapiens GN=CAD PE=1 SV=1;sp|P27708|PYR1_HUMAN CAD protein OS=Homo sapiens GN=CAD PE=1 SV=3	4	11	11	11	5	4	6	6	9	10	5	4	6	6	9	10	5	4	6	6	9	10	7	7	7	236.02	2162	2162;2225;280;293	2.04	23	19	26	0	184.74	By MS/MS	By matching	By MS/MS	By MS/MS	By MS/MS	By MS/MS	2.6	2.2
F8VS07;F8VQE1;Q9UHB6-3;Q9UHB6-2;Q9UHB6-5;Q9UHB6;Q9UHB6-4	F8VS07;F8VQE1;Q9UHB6-3;Q9UHB6-2;Q9UHB6-5;Q9UHB6;Q9UHB6-4	1;1;1;1;1;1;1	1;1;1;1;1;1;1	1;1;1;1;1;1;1	LIM domain and actin-binding protein 1	LIMA1	tr|F8VS07|F8VS07_HUMAN Isoform of Q9UHB6, LIM domain and actin-binding protein 1 OS=Homo sapiens GN=LIMA1 PE=1 SV=1;tr|F8VQE1|F8VQE1_HUMAN Isoform of Q9UHB6, LIM domain and actin-binding protein 1 OS=Homo sapiens GN=LIMA1 PE=1 SV=1;sp|Q9UHB6-3|LIMA1_HUMAN	7	1	1	1	0	0	0	0	0	1	0	0	0	0	0	1	0	0	0	0	0	1	2.9	2.9	2.9	51.09	456	456;598;457;599;600;759;760	2		1		0.0053333	6.5357						By MS/MS	0	0
F8VRG3;Q12792;Q12792-3	F8VRG3;Q12792;Q12792-3	1;1;1	1;1;1	1;1;1	Twinfilin-1	TWF1	tr|F8VRG3|F8VRG3_HUMAN Isoform of Q12792, Twinfilin-1 OS=Homo sapiens GN=TWF1 PE=1 SV=1;sp|Q12792|TWF1_HUMAN Twinfilin-1 OS=Homo sapiens GN=TWF1 PE=1 SV=3;sp|Q12792-3|TWF1_HUMAN Isoform of Q12792, Isoform 3 of Twinfilin-1 OS=Homo sapiens GN=TWF1	3	1	1	1	0	1	0	1	1	1	0	1	0	1	1	1	0	1	0	1	1	1	22	22	22	6.4352	59	59;350;357	2.33	1	2	3	0	15.103		By MS/MS		By MS/MS	By matching	By matching	0	22
F8VXI7;F8VXL2;F8VRV5;P63167	F8VXI7;F8VXL2;F8VRV5;P63167	1;1;1;1	1;1;1;1	1;1;1;1	Dynein light chain 1, cytoplasmic	DYNLL1	tr|F8VXI7|F8VXI7_HUMAN Isoform of P63167, Dynein light chain 1, cytoplasmic (Fragment) OS=Homo sapiens GN=DYNLL1 PE=1 SV=1;tr|F8VXL2|F8VXL2_HUMAN Isoform of P63167, Dynein light chain 1, cytoplasmic OS=Homo sapiens GN=DYNLL1 PE=1 SV=1;tr|F8VRV5|F8VRV5_HUMA	4	1	1	1	0	0	0	0	1	1	0	0	0	0	1	1	0	0	0	0	1	1	52.4	52.4	52.4	4.7714	42	42;47;67;89	2.43	1	2	4	0	66.99					By MS/MS	By MS/MS	0	0
F8VS22;Q4V9L6	F8VS22;Q4V9L6	1;1	1;1	1;1	Transmembrane protein 119	TMEM119	tr|F8VS22|F8VS22_HUMAN Isoform of Q4V9L6, Transmembrane protein 119 (Fragment) OS=Homo sapiens GN=TMEM119 PE=1 SV=1;sp|Q4V9L6|TM119_HUMAN Transmembrane protein 119 OS=Homo sapiens GN=TMEM119 PE=1 SV=1	2	1	1	1	1	1	1	0	0	0	1	1	1	0	0	0	1	1	1	0	0	0	7.9	7.9	7.9	14.669	140	140;283	1.83	2	3	1	0.0096496	6.2654	By MS/MS	By MS/MS	By matching				7.9	7.9
F8VUA2;F8VVT7;Q9HD42;F5H875	F8VUA2;F8VVT7;Q9HD42;F5H875	2;2;2;1	2;2;2;1	2;2;2;1	Charged multivesicular body protein 1a	CHMP1A	tr|F8VUA2|F8VUA2_HUMAN Isoform of Q9HD42, Charged multivesicular body protein 1a OS=Homo sapiens GN=CHMP1A PE=1 SV=1;tr|F8VVT7|F8VVT7_HUMAN Isoform of Q9HD42, Charged multivesicular body protein 1a OS=Homo sapiens GN=CHMP1A PE=1 SV=1;sp|Q9HD42|CHM1A_HUMAN	4	2	2	2	2	2	0	0	0	1	2	2	0	0	0	1	2	2	0	0	0	1	9.9	9.9	9.9	19.531	181	181;187;196;132	1.57	4	2	1	0.0025094	11.331	By MS/MS	By MS/MS				By matching	9.9	9.9
F8VVA7;P61923;F8W651;P61923-4;F8VYK5;F8VXB1;F8VUC5;F8W156;F8VYZ4;P61923-2;P61923-3;P61923-5;F8VXR1	F8VVA7;P61923;F8W651;P61923-4;F8VYK5;F8VXB1;F8VUC5;F8W156;F8VYZ4;P61923-2;P61923-3;P61923-5	4;4;3;3;2;2;2;2;2;2;2;2;1	4;4;3;3;2;2;2;2;2;2;2;2;1	4;4;3;3;2;2;2;2;2;2;2;2;1	Coatomer subunit zeta-1	COPZ1	tr|F8VVA7|F8VVA7_HUMAN Isoform of P61923, Coatomer subunit zeta-1 OS=Homo sapiens GN=COPZ1 PE=1 SV=1;sp|P61923|COPZ1_HUMAN Coatomer subunit zeta-1 OS=Homo sapiens GN=COPZ1 PE=1 SV=1;tr|F8W651|F8W651_HUMAN Isoform of P61923, Coatomer subunit zeta-1 OS=Homo	13	4	4	4	2	1	3	3	3	4	2	1	3	3	3	4	2	1	3	3	3	4	23.7	23.7	23.7	22.34	198	198;177;119;185;89;92;95;107;163;126;154;160;138	2.04	9	8	10	0	174.67	By MS/MS	By matching	By MS/MS	By MS/MS	By MS/MS	By MS/MS	12.1	5.1
F8VVM2;Q00325-2;Q00325	F8VVM2;Q00325-2;Q00325	1;1;1	1;1;1	1;1;1	Phosphate carrier protein, mitochondrial	SLC25A3	tr|F8VVM2|F8VVM2_HUMAN Isoform of Q00325, Phosphate carrier protein, mitochondrial OS=Homo sapiens GN=SLC25A3 PE=1 SV=1;sp|Q00325-2|MPCP_HUMAN Isoform of Q00325, Isoform B of Phosphate carrier protein, mitochondrial OS=Homo sapiens GN=SLC25A3;sp|Q00325|MPC	3	1	1	1	0	1	1	1	1	1	0	1	1	1	1	1	0	1	1	1	1	1	3.7	3.7	3.7	36.161	324	324;361;362	2.2	3	2	5	0	13.172		By MS/MS	By MS/MS	By MS/MS	By matching	By MS/MS	0	3.7
F8VXU5;Q9UBQ0;Q9UBQ0-2	F8VXU5;Q9UBQ0;Q9UBQ0-2	1;1;1	1;1;1	1;1;1	Vacuolar protein sorting-associated protein 29	VPS29	tr|F8VXU5|F8VXU5_HUMAN Isoform of Q9UBQ0, Vacuolar protein sorting-associated protein 29 OS=Homo sapiens GN=VPS29 PE=1 SV=1;sp|Q9UBQ0|VPS29_HUMAN Vacuolar protein sorting-associated protein 29 OS=Homo sapiens GN=VPS29 PE=1 SV=1;sp|Q9UBQ0-2|VPS29_HUMAN Isof	3	1	1	1	1	1	1	1	1	1	1	1	1	1	1	1	1	1	1	1	1	1	6.1	6.1	6.1	23.98	214	214;182;186	2	3	1	3	0.0029326	8.7131	By matching	By matching	By matching	By matching	By MS/MS	By matching	6.1	6.1
F8VXY3;P00973-2;P00973-4;P00973;P00973-3;H0YI20;F8VUC8;F8VPW7;H0YIB8	F8VXY3;P00973-2;P00973-4;P00973;P00973-3;H0YI20	7;7;7;7;7;6;2;1;1	7;7;7;7;7;6;2;1;1	7;7;7;7;7;6;2;1;1	2-5-oligoadenylate synthase 1	OAS1	tr|F8VXY3|F8VXY3_HUMAN Isoform of P00973, 2-5-oligoadenylate synthase 1 OS=Homo sapiens GN=OAS1 PE=1 SV=1;sp|P00973-2|OAS1_HUMAN Isoform of P00973, Isoform p41 of 2-5-oligoadenylate synthase 1 OS=Homo sapiens GN=OAS1;sp|P00973-4|OAS1_HUMAN Isoform of P	9	7	7	7	1	1	0	4	5	7	1	1	0	4	5	7	1	1	0	4	5	7	28.6	28.6	28.6	41.474	360	360;364;382;400;414;302;177;83;130	2.08	9	17	12	0	88.687	By matching	By matching		By MS/MS	By MS/MS	By MS/MS	5.3	5.3
F8VYE8;P36873;P36873-2;F8VR82;F8W0W8;A0A087WYY5;F5H1L6;F5H037;F8WE71;H0Y3Y6	F8VYE8;P36873;P36873-2;F8VR82;F8W0W8;A0A087WYY5	9;9;9;8;8;6;2;2;1;1	9;9;9;8;8;6;2;2;1;1	2;2;2;2;1;2;0;0;0;0	Serine/threonine-protein phosphatase;Serine/threonine-protein phosphatase PP1-gamma catalytic subunit	PPP1CC	tr|F8VYE8|F8VYE8_HUMAN Isoform of P36873, Serine/threonine-protein phosphatase OS=Homo sapiens GN=PPP1CC PE=1 SV=1;sp|P36873|PP1G_HUMAN Serine/threonine-protein phosphatase PP1-gamma catalytic subunit OS=Homo sapiens GN=PPP1CC PE=1 SV=1;sp|P36873-2|PP1G_HU	10	9	9	2	6	5	6	8	8	6	6	5	6	8	8	6	1	1	1	1	2	1	34.9	34.9	7.9	34.95	304	304;323;337;270;332;140;169;180;64;82	1.91	33	30	25	0	178.54	By MS/MS	By MS/MS	By MS/MS	By MS/MS	By MS/MS	By MS/MS	24.3	18.4
F8VZY9;P05783	F8VZY9;P05783	6;6	4;4	2;2	Keratin, type I cytoskeletal 18	KRT18	tr|F8VZY9|F8VZY9_HUMAN Isoform of P05783, Keratin, type I cytoskeletal 18 OS=Homo sapiens GN=KRT18 PE=1 SV=1;sp|P05783|K1C18_HUMAN Keratin, type I cytoskeletal 18 OS=Homo sapiens GN=KRT18 PE=1 SV=2	2	6	4	2	2	3	0	3	4	4	1	2	0	1	3	3	1	1	0	0	1	2	14.6	10.5	4.9	43.774	391	391;430	1.86	5	6	3	0	50.064	By matching	By matching		By matching	By MS/MS	By MS/MS	4.9	7.4
F8W6G1;Q9UHY1	F8W6G1;Q9UHY1	2;2	2;2	2;2	Nuclear receptor-binding protein	NRBP1	tr|F8W6G1|F8W6G1_HUMAN Isoform of Q9UHY1, Nuclear receptor-binding protein OS=Homo sapiens GN=NRBP1 PE=1 SV=1;sp|Q9UHY1|NRBP_HUMAN Nuclear receptor-binding protein OS=Homo sapiens GN=NRBP1 PE=1 SV=1	2	2	2	2	0	0	0	0	1	1	0	0	0	0	1	1	0	0	0	0	1	1	5	5	5	60.829	543	543;535	2		2		0.0012763	11.634					By MS/MS	By MS/MS	0	0
F8W6I7;P09651-3;P09651-2;P09651;F8VTQ5;F8VZ49;Q32P51;F8VYN5;F8W646;H0YH80	F8W6I7;P09651-3;P09651-2;P09651;F8VTQ5;F8VZ49;Q32P51	5;5;5;5;4;3;3;2;2;2	5;5;5;5;4;3;3;2;2;2	5;5;5;5;4;3;3;2;2;2	Heterogeneous nuclear ribonucleoprotein A1;Heterogeneous nuclear ribonucleoprotein A1, N-terminally processed;Heterogeneous nuclear ribonucleoprotein A1-like 2	HNRNPA1;HNRNPA1L2	tr|F8W6I7|F8W6I7_HUMAN Isoform of P09651, Heterogeneous nuclear ribonucleoprotein A1 OS=Homo sapiens GN=HNRNPA1 PE=1 SV=2;sp|P09651-3|ROA1_HUMAN Isoform of P09651, Isoform 2 of Heterogeneous nuclear ribonucleoprotein A1 OS=Homo sapiens GN=HNRNPA1;sp|P09651	10	5	5	5	2	2	2	5	4	5	2	2	2	5	4	5	2	2	2	5	4	5	20.5	20.5	20.5	33.155	307	307;267;320;372;145;231;320;113;156;191	1.89	13	13	9	0	101.55	By MS/MS	By MS/MS	By MS/MS	By MS/MS	By MS/MS	By MS/MS	9.4	9.1
Q5VU77;F8W726;Q14157-4;Q14157-1;Q14157-3;Q14157;Q14157-5	Q5VU77;F8W726;Q14157-4;Q14157-1;Q14157-3;Q14157;Q14157-5	1;1;1;1;1;1;1	1;1;1;1;1;1;1	1;1;1;1;1;1;1	Ubiquitin-associated protein 2-like	UBAP2L	tr|Q5VU77|Q5VU77_HUMAN Isoform of Q14157, Ubiquitin-associated protein 2-like (Fragment) OS=Homo sapiens GN=UBAP2L PE=1 SV=1;tr|F8W726|F8W726_HUMAN Isoform of Q14157, Ubiquitin-associated protein 2-like OS=Homo sapiens GN=UBAP2L PE=1 SV=2;sp|Q14157-4|UBP2L	7	1	1	1	0	0	0	0	0	1	0	0	0	0	0	1	0	0	0	0	0	1	2.6	2.6	2.6	37.961	350	350;1079;976;983;1068;1087;1104	1.5	1	1		0.0033058	6.8393						By MS/MS	0	0
F8W733;Q9NXR7-4;Q9NXR7-3;Q9NXR7;Q9NXR7-1	F8W733;Q9NXR7-4;Q9NXR7-3;Q9NXR7;Q9NXR7-1	1;1;1;1;1	1;1;1;1;1	1;1;1;1;1	BRCA1-A complex subunit BRE	BRE	tr|F8W733|F8W733_HUMAN Isoform of Q9NXR7, BRCA1-A complex subunit BRE (Fragment) OS=Homo sapiens GN=BRE PE=1 SV=1;sp|Q9NXR7-4|BRE_HUMAN Isoform of Q9NXR7, Isoform 4 of BRCA1-A complex subunit BRE OS=Homo sapiens GN=BRE;sp|Q9NXR7-3|BRE_HUMAN Isoform of Q9NX	5	1	1	1	0	0	0	1	1	1	0	0	0	1	1	1	0	0	0	1	1	1	4.9	4.9	4.9	31.972	284	284;376;379;383;415	2.17	2	1	3	0.003003	9.9255				By MS/MS	By MS/MS	By MS/MS	0	0
F8W7U8;P49959-2;P49959;P49959-3;F5GXT0;F5H742;F5H256	F8W7U8;P49959-2;P49959;P49959-3;F5GXT0	3;3;3;3;2;1;1	3;3;3;3;2;1;1	3;3;3;3;2;1;1	Double-strand break repair protein MRE11A	MRE11A	tr|F8W7U8|F8W7U8_HUMAN Isoform of P49959, Double-strand break repair protein MRE11A OS=Homo sapiens GN=MRE11A PE=1 SV=1;sp|P49959-2|MRE11_HUMAN Isoform of P49959, Isoform 2 of Double-strand break repair protein MRE11A OS=Homo sapiens GN=MRE11A;sp|P49959|MR	7	3	3	3	0	0	0	3	1	1	0	0	0	3	1	1	0	0	0	3	1	1	5.7	5.7	5.7	80.521	707	707;680;708;711;221;111;127	2.14	2	2	3	0	37.876				By MS/MS	By MS/MS	By MS/MS	0	0
J3KQ45;F8W8W7;O43493-4;O43493-2;O43493-5;O43493-3;O43493;O43493-6	J3KQ45;F8W8W7;O43493-4;O43493-2;O43493-5;O43493-3;O43493;O43493-6	2;2;2;2;2;2;2;1	2;2;2;2;2;2;2;1	2;2;2;2;2;2;2;1	Trans-Golgi network integral membrane protein 2	TGOLN2	tr|J3KQ45|J3KQ45_HUMAN Isoform of O43493, Trans-Golgi network integral membrane protein 2 OS=Homo sapiens GN=TGOLN2 PE=1 SV=1;tr|F8W8W7|F8W8W7_HUMAN Isoform of O43493, Trans-Golgi network integral membrane protein 2 OS=Homo sapiens GN=TGOLN2 PE=1 SV=2;sp|O	8	2	2	2	2	2	2	0	0	2	2	2	2	0	0	2	2	2	2	0	0	2	7.3	7.3	7.3	47.879	454	454;479;379;437;447;453;480;281	2	4	6	4	0	38.831	By MS/MS	By MS/MS	By MS/MS			By MS/MS	7.3	7.3
F8W914;Q9NQC3-2;Q9NQC3-5;Q9NQC3	F8W914;Q9NQC3-2;Q9NQC3-5;Q9NQC3	1;1;1;1	1;1;1;1	1;1;1;1	Reticulon;Reticulon-4	RTN4	tr|F8W914|F8W914_HUMAN Isoform of Q9NQC3, Reticulon OS=Homo sapiens GN=RTN4 PE=1 SV=1;sp|Q9NQC3-2|RTN4_HUMAN Isoform of Q9NQC3, Isoform 2 of Reticulon-4 OS=Homo sapiens GN=RTN4;sp|Q9NQC3-5|RTN4_HUMAN Isoform of Q9NQC3, Isoform 5 of Reticulon-4 OS=Homo sapi	4	1	1	1	1	1	1	1	1	1	1	1	1	1	1	1	1	1	1	1	1	1	3.8	3.8	3.8	37.144	345	345;373;392;1192	2	5	4	5	0.0043644	6.7068	By matching	By MS/MS	By MS/MS	By MS/MS	By MS/MS	By MS/MS	3.8	3.8
F8W930;Q9Y6M1-1;Q9Y6M1;Q9Y6M1-5;Q9Y6M1-6;Q9Y6M1-3;Q9Y6M1-4	F8W930;Q9Y6M1-1;Q9Y6M1;Q9Y6M1-5;Q9Y6M1-6;Q9Y6M1-3;Q9Y6M1-4	3;3;3;2;2;2;2	2;2;2;1;1;1;1	2;2;2;1;1;1;1	Insulin-like growth factor 2 mRNA-binding protein 2	IGF2BP2	tr|F8W930|F8W930_HUMAN Isoform of Q9Y6M1, Insulin-like growth factor 2 mRNA-binding protein 2 OS=Homo sapiens GN=IGF2BP2 PE=1 SV=1;sp|Q9Y6M1-1|IF2B2_HUMAN Isoform of Q9Y6M1, Isoform 2 of Insulin-like growth factor 2 mRNA-binding protein 2 OS=Homo sapiens G	7	3	2	2	1	1	0	1	2	1	0	0	0	0	1	1	0	0	0	0	1	1	7.6	5.5	5.5	66.785	605	605;556;599;493;531;536;542	2.5		1	1	0	15.274	By matching	By matching		By matching	By MS/MS	By MS/MS	2.1	2.1
F8W9E7;Q96BJ8-2;Q96BJ8;Q96BJ8-3	F8W9E7;Q96BJ8-2;Q96BJ8;Q96BJ8-3	2;2;2;2	2;2;2;2	2;2;2;2	Engulfment and cell motility protein 3	ELMO3	tr|F8W9E7|F8W9E7_HUMAN Isoform of Q96BJ8, Engulfment and cell motility protein 3 OS=Homo sapiens GN=ELMO3 PE=1 SV=1;sp|Q96BJ8-2|ELMO3_HUMAN Isoform of Q96BJ8, Isoform 1 of Engulfment and cell motility protein 3 OS=Homo sapiens GN=ELMO3;sp|Q96BJ8|ELMO3_HUMA	4	2	2	2	0	0	0	1	0	2	0	0	0	1	0	2	0	0	0	1	0	2	3.8	3.8	3.8	85.332	756	756;607;720;773	1.75	2	1	1	0	13.754				By matching		By MS/MS	0	0
F8W9H2	F8W9H2	1	1	1		CATSPER2	tr|F8W9H2|F8W9H2_HUMAN Isoform of Q96P56, Cation channel sperm-associated protein 2 OS=Homo sapiens GN=CATSPER2 PE=4 SV=1	1	1	1	1	0	0	0	0	0	1	0	0	0	0	0	1	0	0	0	0	0	1	4.5	4.5	4.5	62.469	534	534	1	1			1	-2						By MS/MS	0	0
F8W9S7;Q14C86-3;Q14C86-4;Q14C86-5;Q14C86-2;Q14C86;Q14C86-6;B0QZ65;A0A0A0MQV8;B4DGD8;H0Y4E7;H0Y7I9;C9IZ08	F8W9S7;Q14C86-3;Q14C86-4;Q14C86-5;Q14C86-2;Q14C86;Q14C86-6;B0QZ65;A0A0A0MQV8;B4DGD8;H0Y4E7;H0Y7I9;C9IZ08	2;2;2;2;2;2;2;1;1;1;1;1;1	2;2;2;2;2;2;2;1;1;1;1;1;1	2;2;2;2;2;2;2;1;1;1;1;1;1	GTPase-activating protein and VPS9 domain-containing protein 1	GAPVD1	tr|F8W9S7|F8W9S7_HUMAN Isoform of Q14C86, GTPase-activating protein and VPS9 domain-containing protein 1 OS=Homo sapiens GN=GAPVD1 PE=1 SV=1;sp|Q14C86-3|GAPD1_HUMAN Isoform of Q14C86, Isoform 3 of GTPase-activating protein and VPS9 domain-containing protei	13	2	2	2	0	0	0	1	1	2	0	0	0	1	1	2	0	0	0	1	1	2	2.2	2.2	2.2	157.46	1412	1412;1433;1439;1452;1460;1478;1487;497;629;756;830;837;988	1.89	4	2	3	0	32.175				By MS/MS	By MS/MS	By MS/MS	0	0
F8W9T3;O95219-2;O95219	F8W9T3;O95219-2;O95219	1;1;1	1;1;1	1;1;1	Sorting nexin-4	SNX4	tr|F8W9T3|F8W9T3_HUMAN Isoform of O95219, Sorting nexin-4 (Fragment) OS=Homo sapiens GN=SNX4 PE=1 SV=1;sp|O95219-2|SNX4_HUMAN Isoform of O95219, Isoform 2 of Sorting nexin-4 OS=Homo sapiens GN=SNX4;sp|O95219|SNX4_HUMAN Sorting nexin-4 OS=Homo sapiens GN=SN	3	1	1	1	0	0	1	1	1	1	0	0	1	1	1	1	0	0	1	1	1	1	5.8	5.8	5.8	18.564	155	155;305;450	2.17	2	1	3	0.0058294	6.5086			By matching	By MS/MS	By MS/MS	By MS/MS	0	0
F8WBF9;Q9UGV2-3;Q9UGV2-2;Q9UGV2;Q5TH30	F8WBF9;Q9UGV2-3;Q9UGV2-2;Q9UGV2;Q5TH30	2;2;2;2;1	2;2;2;2;1	2;2;2;2;1	Protein NDRG3	NDRG3	tr|F8WBF9|F8WBF9_HUMAN Isoform of Q9UGV2, Protein NDRG3 OS=Homo sapiens GN=NDRG3 PE=1 SV=1;sp|Q9UGV2-3|NDRG3_HUMAN Isoform of Q9UGV2, Isoform 3 of Protein NDRG3 OS=Homo sapiens GN=NDRG3;sp|Q9UGV2-2|NDRG3_HUMAN Isoform of Q9UGV2, Isoform 2 of Protein NDRG3	5	2	2	2	0	0	0	2	1	1	0	0	0	2	1	1	0	0	0	2	1	1	11.8	11.8	11.8	30.723	280	280;286;363;375;388	2	3	4	3	0	31.607				By MS/MS	By MS/MS	By MS/MS	0	0
F8WCF6;P59998;F8WDD7;A0A0A6YYG9;P59998-3;P59998-2;H7C0A3;R4GN08;P59998-4;F8WDW3;F8WE39	F8WCF6;P59998;F8WDD7;A0A0A6YYG9;P59998-3;P59998-2;H7C0A3	5;5;4;4;4;4;3;2;2;1;1	5;5;4;4;4;4;3;2;2;1;1	5;5;4;4;4;4;3;2;2;1;1	Actin-related protein 2/3 complex subunit 4	ARPC4-TTLL3;ARPC4	tr|F8WCF6|F8WCF6_HUMAN Isoform of A0A0A6YYG9, Actin-related protein 2/3 complex subunit 4 OS=Homo sapiens GN=ARPC4-TTLL3 PE=3 SV=1;sp|P59998|ARPC4_HUMAN Actin-related protein 2/3 complex subunit 4 OS=Homo sapiens GN=ARPC4 PE=1 SV=3;tr|F8WDD7|F8WDD7_HUMAN I	11	5	5	5	4	4	4	4	4	4	4	4	4	4	4	4	4	4	4	4	4	4	27.6	27.6	27.6	21.058	181	181;168;113;625;187;625;167;77;78;44;47	1.98	16	12	15	0	75.793	By matching	By MS/MS	By MS/MS	By MS/MS	By MS/MS	By MS/MS	23.2	23.2
G3V126;Q9UI12-2;Q9UI12	G3V126;Q9UI12-2;Q9UI12	1;1;1	1;1;1	1;1;1	V-type proton ATPase subunit H	ATP6V1H	tr|G3V126|G3V126_HUMAN Isoform of Q9UI12, ATPase, H+ transporting, lysosomal 50/57kDa, V1 subunit H, isoform CRA_c OS=Homo sapiens GN=ATP6V1H PE=1 SV=1;sp|Q9UI12-2|VATH_HUMAN Isoform of Q9UI12, Isoform 2 of V-type proton ATPase subunit H OS=Homo sapiens GN	3	1	1	1	0	0	1	1	1	1	0	0	1	1	1	1	0	0	1	1	1	1	2.9	2.9	2.9	51.57	443	443;465;483	2.25	2	2	4	0	12.756			By MS/MS	By matching	By MS/MS	By MS/MS	0	0
G3V1C3;Q9BZZ5-1;Q9BZZ5-3;Q9BZZ5-5;Q9BZZ5-2;Q9BZZ5-6;Q9BZZ5	G3V1C3;Q9BZZ5-1;Q9BZZ5-3;Q9BZZ5-5;Q9BZZ5-2;Q9BZZ5-6;Q9BZZ5	1;1;1;1;1;1;1	1;1;1;1;1;1;1	1;1;1;1;1;1;1	Apoptosis inhibitor 5	API5	tr|G3V1C3|G3V1C3_HUMAN Isoform of Q9BZZ5, Apoptosis inhibitor 5 OS=Homo sapiens GN=API5 PE=1 SV=1;sp|Q9BZZ5-1|API5_HUMAN Isoform of Q9BZZ5, Isoform 1 of Apoptosis inhibitor 5 OS=Homo sapiens GN=API5;sp|Q9BZZ5-3|API5_HUMAN Isoform of Q9BZZ5, Isoform 3 of Ap	7	1	1	1	0	0	0	1	1	1	0	0	0	1	1	1	0	0	0	1	1	1	3.5	3.5	3.5	57.56	510	510;438;445;450;504;513;524	1	3			0.0030358	10.739				By MS/MS	By matching	By MS/MS	0	0
G3V1D4;Q9NUP9	G3V1D4;Q9NUP9	2;2	2;2	2;2	Protein lin-7 homolog C	LIN7C	tr|G3V1D4|G3V1D4_HUMAN Isoform of Q9NUP9, Lin-7 homolog C (C. elegans), isoform CRA_b OS=Homo sapiens GN=LIN7C PE=1 SV=1;sp|Q9NUP9|LIN7C_HUMAN Protein lin-7 homolog C OS=Homo sapiens GN=LIN7C PE=1 SV=1	2	2	2	2	0	2	0	2	1	2	0	2	0	2	1	2	0	2	0	2	1	2	12.1	12.1	12.1	19.186	173	173;197	2.08	3	5	4	0	14.222		By matching		By MS/MS	By MS/MS	By MS/MS	0	12.1
G3V203;H0YHA7;J3QQ67;Q07020-2;Q07020;F8VUA6;F8VYV2;A0A075B7A0	G3V203;H0YHA7;J3QQ67;Q07020-2;Q07020;F8VUA6;F8VYV2;A0A075B7A0	4;4;4;4;4;3;3;3	4;4;4;4;4;3;3;3	4;4;4;4;4;3;3;3	60S ribosomal protein L18	RPL18	tr|G3V203|G3V203_HUMAN Isoform of Q07020, 60S ribosomal protein L18 OS=Homo sapiens GN=RPL18 PE=1 SV=1;tr|H0YHA7|H0YHA7_HUMAN Isoform of Q07020, 60S ribosomal protein L18 (Fragment) OS=Homo sapiens GN=RPL18 PE=1 SV=1;tr|J3QQ67|J3QQ67_HUMAN Isoform of Q0702	8	4	4	4	1	2	2	3	3	4	1	2	2	3	3	4	1	2	2	3	3	4	28.7	28.7	28.7	18.756	164	164;167;190;159;188;130;133;138	1.8	9	12	4	0	40.424	By matching	By MS/MS	By MS/MS	By MS/MS	By MS/MS	By MS/MS	6.1	14
G3V220;O14776-2;O14776	G3V220;O14776-2;O14776	1;1;1	1;1;1	1;1;1	Transcription elongation regulator 1	TCERG1	tr|G3V220|G3V220_HUMAN Isoform of O14776, Transcription elongation regulator 1 OS=Homo sapiens GN=TCERG1 PE=1 SV=1;sp|O14776-2|TCRG1_HUMAN Isoform of O14776, Isoform 2 of Transcription elongation regulator 1 OS=Homo sapiens GN=TCERG1;sp|O14776|TCRG1_HUMAN	3	1	1	1	0	0	0	0	0	1	0	0	0	0	0	1	0	0	0	0	0	1	1.2	1.2	1.2	116.17	1032	1032;1077;1098	1	1			0.0082645	6.354						By MS/MS	0	0
G3V2G6;G3V234;Q8TC12;H0YJ10;H0YIZ8;H0YJ46;Q8TC12-3;Q8TC12-2	G3V2G6;G3V234;Q8TC12;H0YJ10;H0YIZ8;H0YJ46;Q8TC12-3;Q8TC12-2	2;2;2;1;1;1;1;1	2;2;2;1;1;1;1;1	2;2;2;1;1;1;1;1	Retinol dehydrogenase 11	RDH11	tr|G3V2G6|G3V2G6_HUMAN Isoform of Q8TC12, Retinol dehydrogenase 11 (Fragment) OS=Homo sapiens GN=RDH11 PE=1 SV=1;tr|G3V234|G3V234_HUMAN Isoform of Q8TC12, Retinol dehydrogenase 11 (Fragment) OS=Homo sapiens GN=RDH11 PE=1 SV=7;sp|Q8TC12|RDH11_HUMAN Retinol	8	2	2	2	0	1	0	2	2	2	0	1	0	2	2	2	0	1	0	2	2	2	14	14	14	19.958	178	178;187;318;91;118;204;248;305	1.8	4	4	2	0.0024722	11.135		By matching		By MS/MS	By MS/MS	By MS/MS	0	6.7
G3V3U4;G3V3I1;G3V295;G3V5Z7;P60900-2;P60900	G3V3U4;G3V3I1;G3V295;G3V5Z7;P60900-2;P60900	2;2;2;2;2;2	2;2;2;2;2;2	2;2;2;2;2;2	Proteasome subunit alpha type;Proteasome subunit alpha type-6	PSMA6	tr|G3V3U4|G3V3U4_HUMAN Isoform of P60900, Proteasome subunit alpha type OS=Homo sapiens GN=PSMA6 PE=1 SV=1;tr|G3V3I1|G3V3I1_HUMAN Isoform of P60900, Proteasome subunit alpha type OS=Homo sapiens GN=PSMA6 PE=1 SV=1;tr|G3V295|G3V295_HUMAN Isoform of P60900,	6	2	2	2	1	0	0	1	1	1	1	0	0	1	1	1	1	0	0	1	1	1	23.4	23.4	23.4	11.57	107	107;148;203;252;227;246	1.86	3	2	2	0.0012739	11.604	By MS/MS			By matching	By matching	By MS/MS	12.1	0
G3V2H1;Q8N3R9-2;Q8N3R9	G3V2H1;Q8N3R9-2;Q8N3R9	1;1;1	1;1;1	1;1;1	MAGUK p55 subfamily member 5	MPP5	tr|G3V2H1|G3V2H1_HUMAN Isoform of Q8N3R9, MAGUK p55 subfamily member 5 (Fragment) OS=Homo sapiens GN=MPP5 PE=1 SV=1;sp|Q8N3R9-2|MPP5_HUMAN Isoform of Q8N3R9, Isoform 2 of MAGUK p55 subfamily member 5 OS=Homo sapiens GN=MPP5;sp|Q8N3R9|MPP5_HUMAN MAGUK p55 s	3	1	1	1	0	0	0	0	1	1	0	0	0	0	1	1	0	0	0	0	1	1	8.1	8.1	8.1	17.187	149	149;641;675	2.25	1	1	2	0.0077922	6.3769					By MS/MS	By matching	0	0
G3V438;H0YJG7;O95433-2;O95433;H0YJ63;H0YJU2	G3V438;H0YJG7;O95433-2;O95433;H0YJ63;H0YJU2	2;2;2;2;1;1	2;2;2;2;1;1	2;2;2;2;1;1	Activator of 90 kDa heat shock protein ATPase homolog 1	AHSA1	tr|G3V438|G3V438_HUMAN Isoform of O95433, Activator of 90 kDa heat shock protein ATPase homolog 1 (Fragment) OS=Homo sapiens GN=AHSA1 PE=1 SV=1;tr|H0YJG7|H0YJG7_HUMAN Isoform of O95433, Activator of 90 kDa heat shock protein ATPase homolog 1 (Fragment) OS=	6	2	2	2	0	1	0	1	1	0	0	1	0	1	1	0	0	1	0	1	1	0	16.3	16.3	16.3	22.978	203	203;216;288;338;90;133	1.8	2	2	1	0.0012853	11.707		By matching		By MS/MS	By MS/MS		0	10.8
G3V4E1;P23743;F8VWX8;G3V4I3;F8VNZ9;G3V312;G3V327;C9JM35;F8W1M3;F8W1H7;H0YJH4;P23743-2;P23743-3	G3V4E1;P23743;F8VWX8;G3V4I3;F8VNZ9;G3V312;G3V327;C9JM35;F8W1M3;F8W1H7;H0YJH4;P23743-2;P23743-3	2;2;1;1;1;1;1;1;1;1;1;1;1	2;2;1;1;1;1;1;1;1;1;1;1;1	2;2;1;1;1;1;1;1;1;1;1;1;1	Diacylglycerol kinase;Diacylglycerol kinase alpha	DGKA	tr|G3V4E1|G3V4E1_HUMAN Isoform of P23743, Diacylglycerol kinase (Fragment) OS=Homo sapiens GN=DGKA PE=1 SV=1;sp|P23743|DGKA_HUMAN Diacylglycerol kinase alpha OS=Homo sapiens GN=DGKA PE=1 SV=3;tr|F8VWX8|F8VWX8_HUMAN Isoform of P23743, Diacylglycerol kinase	13	2	2	2	0	0	0	2	1	1	0	0	0	2	1	1	0	0	0	2	1	1	6.4	6.4	6.4	61.406	545	545;735;21;44;58;95;107;116;133;147;202;118;247	1.88	3	3	2	0	15.621				By MS/MS	By matching	By MS/MS	0	0
G3V4W4;Q96EK6;G3V5E4	G3V4W4;Q96EK6;G3V5E4	2;2;1	2;2;1	2;2;1	Glucosamine 6-phosphate N-acetyltransferase	GNPNAT1	tr|G3V4W4|G3V4W4_HUMAN Isoform of Q96EK6, Glucosamine 6-phosphate N-acetyltransferase (Fragment) OS=Homo sapiens GN=GNPNAT1 PE=1 SV=1;sp|Q96EK6|GNA1_HUMAN Glucosamine 6-phosphate N-acetyltransferase OS=Homo sapiens GN=GNPNAT1 PE=1 SV=1;tr|G3V5E4|G3V5E4_HUM	3	2	2	2	0	0	1	2	2	2	0	0	1	2	2	2	0	0	1	2	2	2	17.8	17.8	17.8	18.057	163	163;184;113	2	5	6	5	0	45.374			By matching	By MS/MS	By MS/MS	By MS/MS	0	0
G3V5X7;Q99973-2;Q99973;G3V470;G3V2A4;H0YIZ2;H0YIY9	G3V5X7;Q99973-2;Q99973;G3V470;G3V2A4	3;3;3;2;2;1;1	3;3;3;2;2;1;1	3;3;3;2;2;1;1	Telomerase protein component 1	TEP1	tr|G3V5X7|G3V5X7_HUMAN Isoform of Q99973, Telomerase protein component 1 OS=Homo sapiens GN=TEP1 PE=1 SV=1;sp|Q99973-2|TEP1_HUMAN Isoform of Q99973, Isoform 2 of Telomerase protein component 1 OS=Homo sapiens GN=TEP1;sp|Q99973|TEP1_HUMAN Telomerase protein	7	3	3	3	1	0	0	0	0	2	1	0	0	0	0	2	1	0	0	0	0	2	1.4	1.4	1.4	278.02	2519	2519;2620;2627;1481;1904;201;250	1.4	3	2		0	17.65	By MS/MS					By MS/MS	0.4	0
G3XAI2;P07942;E7EPA6;E9PCS6;C9J296	G3XAI2;P07942;E7EPA6	3;3;2;1;1	3;3;2;1;1	3;3;2;1;1	Laminin subunit beta-1	LAMB1	tr|G3XAI2|G3XAI2_HUMAN Isoform of P07942, Laminin subunit beta-1 OS=Homo sapiens GN=LAMB1 PE=1 SV=1;sp|P07942|LAMB1_HUMAN Laminin subunit beta-1 OS=Homo sapiens GN=LAMB1 PE=1 SV=2;tr|E7EPA6|E7EPA6_HUMAN Isoform of P07942, Laminin subunit beta-1 OS=Homo sap	5	3	3	3	0	0	1	2	1	0	0	0	1	2	1	0	0	0	1	2	1	0	3.5	3.5	3.5	200.48	1810	1810;1786;850;91;183	1.8	3		2	0	24.582			By matching	By MS/MS	By MS/MS		0	0
H0Y5W8;G5E933;O95248;O95248-4	H0Y5W8;G5E933;O95248;O95248-4	1;1;1;1	1;1;1;1	1;1;1;1	Myotubularin-related protein 5	SBF1	tr|H0Y5W8|H0Y5W8_HUMAN Isoform of O95248, Myotubularin-related protein 5 (Fragment) OS=Homo sapiens GN=SBF1 PE=1 SV=1;tr|G5E933|G5E933_HUMAN Isoform of O95248, Myotubularin-related protein 5 OS=Homo sapiens GN=SBF1 PE=1 SV=1;sp|O95248|MTMR5_HUMAN Myotubula	4	1	1	1	1	1	1	0	0	0	1	1	1	0	0	0	1	1	1	0	0	0	1.7	1.7	1.7	47.741	415	415;1868;1867;1893	1.71	3	3	1	0.0053648	6.5689	By MS/MS	By MS/MS	By matching				1.7	1.7
G5EA06;Q92552;Q92552-2;D6RJC7;D6RH20	G5EA06;Q92552;Q92552-2;D6RJC7;D6RH20	2;2;2;1;1	2;2;2;1;1	2;2;2;1;1	28S ribosomal protein S27, mitochondrial	MRPS27	tr|G5EA06|G5EA06_HUMAN Isoform of Q92552, 28S ribosomal protein S27, mitochondrial OS=Homo sapiens GN=MRPS27 PE=1 SV=1;sp|Q92552|RT27_HUMAN 28S ribosomal protein S27, mitochondrial OS=Homo sapiens GN=MRPS27 PE=1 SV=3;sp|Q92552-2|RT27_HUMAN Isoform of Q9255	5	2	2	2	0	0	0	1	2	1	0	0	0	1	2	1	0	0	0	1	2	1	7.5	7.5	7.5	41.329	358	358;414;428;197;299	1.88	4	1	3	0	17.152				By MS/MS	By MS/MS	By MS/MS	0	0
G5EA31;P53992;A0A0U1RR49;P53992-2	G5EA31;P53992	6;6;1;1	6;6;1;1	6;6;1;1	Protein transport protein Sec24C	SEC24C	tr|G5EA31|G5EA31_HUMAN Isoform of P53992, Protein transport protein Sec24C OS=Homo sapiens GN=SEC24C PE=1 SV=1;sp|P53992|SC24C_HUMAN Protein transport protein Sec24C OS=Homo sapiens GN=SEC24C PE=1 SV=3	4	6	6	6	2	2	3	4	4	5	2	2	3	4	4	5	2	2	3	4	4	5	6.8	6.8	6.8	111.98	1042	1042;1094;183;342	1.91	13	10	10	0	41.057	By matching	By MS/MS	By matching	By MS/MS	By MS/MS	By MS/MS	2.6	2.6
G8JLD5;O00429-4;O00429-5;O00429-3;O00429-2;O00429;O00429-8;O00429-6;F8VZ52;B4DPZ9;B4DDQ3;F8W1W3;F8VUJ9;O00429-7;F8VR28;F8VYL3;H0YHY4	G8JLD5;O00429-4;O00429-5;O00429-3;O00429-2;O00429;O00429-8;O00429-6;F8VZ52	12;12;12;12;12;12;12;12;7;5;5;4;4;4;3;3;2	12;12;12;12;12;12;12;12;7;5;5;4;4;4;3;3;2	12;12;12;12;12;12;12;12;7;5;5;4;4;4;3;3;2	Dynamin-1-like protein	DNM1L	tr|G8JLD5|G8JLD5_HUMAN Isoform of O00429, Dynamin-1-like protein OS=Homo sapiens GN=DNM1L PE=1 SV=1;sp|O00429-4|DNM1L_HUMAN Isoform of O00429, Isoform 3 of Dynamin-1-like protein OS=Homo sapiens GN=DNM1L;sp|O00429-5|DNM1L_HUMAN Isoform of O00429, Isoform 5	17	12	12	12	4	5	6	11	10	11	4	5	6	11	10	11	4	5	6	11	10	11	27.2	27.2	27.2	79.621	712	712;699;710;710;725;736;738;749;261;156;180;169;172;533;97;117;54	1.85	36	22	24	0	227.89	By MS/MS	By matching	By MS/MS	By MS/MS	By MS/MS	By MS/MS	5.5	9.4
G8JLG1;H0Y7K8;Q14683	G8JLG1;H0Y7K8;Q14683	3;2;2	3;2;2	3;2;2	Structural maintenance of chromosomes protein;Structural maintenance of chromosomes protein 1A	SMC1A	tr|G8JLG1|G8JLG1_HUMAN Isoform of Q14683, Structural maintenance of chromosomes protein OS=Homo sapiens GN=SMC1A PE=1 SV=2;tr|H0Y7K8|H0Y7K8_HUMAN Isoform of Q14683, Structural maintenance of chromosomes protein 1A (Fragment) OS=Homo sapiens GN=SMC1A PE=1 S	3	3	3	3	0	1	0	3	2	2	0	1	0	3	2	2	0	1	0	3	2	2	4.1	4.1	4.1	140.86	1211	1211;262;1233	2	5	2	5	0	17.254		By matching		By MS/MS	By MS/MS	By MS/MS	0	1.7
J3KSW8;H0Y7E2;H0Y2S9;Q6WCQ1-3;Q6WCQ1;Q6WCQ1-2	J3KSW8;H0Y7E2;H0Y2S9;Q6WCQ1-3;Q6WCQ1;Q6WCQ1-2	2;2;2;2;2;2	2;2;2;2;2;2	2;2;2;2;2;2	Myosin phosphatase Rho-interacting protein	MPRIP	tr|J3KSW8|J3KSW8_HUMAN Isoform of Q6WCQ1, Myosin phosphatase Rho-interacting protein (Fragment) OS=Homo sapiens GN=MPRIP PE=1 SV=1;tr|H0Y7E2|H0Y7E2_HUMAN Isoform of Q6WCQ1, Myosin phosphatase Rho-interacting protein (Fragment) OS=Homo sapiens GN=MPRIP PE=1	6	2	2	2	0	0	0	0	0	2	0	0	0	0	0	2	0	0	0	0	0	2	4.1	4.1	4.1	95.928	844	844;1091;1794;1000;1025;1038	1.75	2	1	1	0	33.48						By MS/MS	0	0
H7C3D3;H0Y2Y8;Q15942-2;Q15942	H7C3D3;H0Y2Y8;Q15942-2;Q15942	2;2;2;2	2;2;2;2	2;2;2;2	Zyxin	ZYX	tr|H7C3D3|H7C3D3_HUMAN Isoform of Q15942, Zyxin (Fragment) OS=Homo sapiens GN=ZYX PE=1 SV=1;tr|H0Y2Y8|H0Y2Y8_HUMAN Isoform of Q15942, Zyxin (Fragment) OS=Homo sapiens GN=ZYX PE=1 SV=1;sp|Q15942-2|ZYX_HUMAN Isoform of Q15942, Isoform 2 of Zyxin OS=Homo sapi	4	2	2	2	1	1	1	1	2	1	1	1	1	1	2	1	1	1	1	1	2	1	21	21	21	18.055	176	176;540;415;572	2.1	3	3	4	0	14.686	By matching	By matching	By matching	By matching	By MS/MS	By MS/MS	6.8	6.8
H0Y380;H0Y4H1;H0Y7Z9;H0Y6Z7;P10586-2;P10586;Q3KPI9;G8JL96;F5GWR7;A0A0A0MR60;P23468-3;Q13332-7;P23468-7;P23468-5;P23468-4;P23468-6;Q13332-5;P23468-2;Q13332-6;P23468;Q13332-3;Q13332-4;Q13332-2;Q13332	H0Y380;H0Y4H1;H0Y7Z9;H0Y6Z7;P10586-2;P10586	9;9;9;9;9;9;2;2;2;2;2;2;2;2;2;2;2;2;2;2;2;2;2;2	9;9;9;9;9;9;2;2;2;2;2;2;2;2;2;2;2;2;2;2;2;2;2;2	9;9;9;9;9;9;2;2;2;2;2;2;2;2;2;2;2;2;2;2;2;2;2;2	Receptor-type tyrosine-protein phosphatase F	PTPRF	tr|H0Y380|H0Y380_HUMAN Isoform of P10586, Receptor-type tyrosine-protein phosphatase F (Fragment) OS=Homo sapiens GN=PTPRF PE=1 SV=1;tr|H0Y4H1|H0Y4H1_HUMAN Isoform of P10586, Receptor-type tyrosine-protein phosphatase F (Fragment) OS=Homo sapiens GN=PTPRF	24	9	9	9	3	5	5	8	6	9	3	5	5	8	6	9	3	5	5	8	6	9	14.9	14.9	14.9	111.19	979	979;1291;1332;1553;1898;1907;1496;1501;1505;1505;1383;1501;1502;1505;1505;1506;1530;1890;1910;1912;1928;1939;1939;1948	2.05	19	15	22	0	113.79	By matching	By matching	By MS/MS	By MS/MS	By MS/MS	By MS/MS	4	6.9
H0Y449;P67809;A0A087X1S2;C9J5V9	H0Y449;P67809;A0A087X1S2;C9J5V9	7;7;5;4	7;7;5;4	7;7;5;4	Nuclease-sensitive element-binding protein 1	YBX1	tr|H0Y449|H0Y449_HUMAN Isoform of P67809, Nuclease-sensitive element-binding protein 1 (Fragment) OS=Homo sapiens GN=YBX1 PE=1 SV=1;sp|P67809|YBOX1_HUMAN Nuclease-sensitive element-binding protein 1 OS=Homo sapiens GN=YBX1 PE=1 SV=3;tr|A0A087X1S2|A0A087X1S	4	7	7	7	2	4	1	3	4	6	2	4	1	3	4	6	2	4	1	3	4	6	32.4	32.4	32.4	41.905	374	374;324;320;216	2.09	9	11	12	0	245.66	By MS/MS	By MS/MS	By matching	By MS/MS	By MS/MS	By MS/MS	11.2	23.3
H0Y465;P21359-2;P21359-6;P21359;J3QSG6	H0Y465;P21359-2;P21359-6;P21359;J3QSG6	2;2;2;2;1	2;2;2;2;1	2;2;2;2;1	Neurofibromin;Neurofibromin truncated	NF1	tr|H0Y465|H0Y465_HUMAN Isoform of P21359, Neurofibromin (Fragment) OS=Homo sapiens GN=NF1 PE=1 SV=1;sp|P21359-2|NF1_HUMAN Isoform of P21359, Isoform 1 of Neurofibromin OS=Homo sapiens GN=NF1;sp|P21359-6|NF1_HUMAN Isoform of P21359, Isoform 6 of Neurofibrom	5	2	2	2	0	0	0	0	2	1	0	0	0	0	2	1	0	0	0	0	2	1	1.5	1.5	1.5	281.21	2502	2502;2818;2836;2839;640	2	1	2	1	0.0030562	10.878					By MS/MS	By MS/MS	0	0
H0Y4R1;P12268;E7ETK5	H0Y4R1;P12268	7;7;3	7;7;3	7;7;3	Inosine-5-monophosphate dehydrogenase 2	IMPDH2	tr|H0Y4R1|H0Y4R1_HUMAN Isoform of P12268, Inosine-5-monophosphate dehydrogenase 2 (Fragment) OS=Homo sapiens GN=IMPDH2 PE=1 SV=1;sp|P12268|IMDH2_HUMAN Inosine-5-monophosphate dehydrogenase 2 OS=Homo sapiens GN=IMPDH2 PE=1 SV=2	3	7	7	7	1	3	4	5	5	7	1	3	4	5	5	7	1	3	4	5	5	7	21.1	21.1	21.1	50.957	470	470;514;279	1.98	14	16	13	0	58.628	By matching	By matching	By matching	By MS/MS	By MS/MS	By MS/MS	2.3	9.6
H0Y512;Q9HDC9-2;Q9HDC9	H0Y512;Q9HDC9-2;Q9HDC9	1;1;1	1;1;1	1;1;1	Adipocyte plasma membrane-associated protein	APMAP	tr|H0Y512|H0Y512_HUMAN Isoform of Q9HDC9, Adipocyte plasma membrane-associated protein (Fragment) OS=Homo sapiens GN=APMAP PE=1 SV=1;sp|Q9HDC9-2|APMAP_HUMAN Isoform of Q9HDC9, Isoform 2 of Adipocyte plasma membrane-associated protein OS=Homo sapiens GN=APM	3	1	1	1	0	1	0	1	1	1	0	1	0	1	1	1	0	1	0	1	1	1	2.9	2.9	2.9	45.294	409	409;289;416	2.33	1	2	3	0.0053163	6.5203		By matching		By MS/MS	By matching	By MS/MS	0	2.9
H0Y653;H0YDU4;O00567	H0Y653;H0YDU4;O00567	2;2;2	2;2;2	2;2;2	Nucleolar protein 56	NOP56	tr|H0Y653|H0Y653_HUMAN Isoform of O00567, Nucleolar protein 56 (Fragment) OS=Homo sapiens GN=NOP56 PE=1 SV=1;tr|H0YDU4|H0YDU4_HUMAN Isoform of O00567, Nucleolar protein 56 (Fragment) OS=Homo sapiens GN=NOP56 PE=1 SV=1;sp|O00567|NOP56_HUMAN Nucleolar protei	3	2	2	2	0	1	0	1	1	2	0	1	0	1	1	2	0	1	0	1	1	2	15.5	15.5	15.5	24.144	219	219;252;594	1.62	5	1	2	0	16.207		By matching		By matching	By MS/MS	By MS/MS	0	8.7
H3BR27;H0Y6E7;H3BT71;P38159-3;Q96E39;P38159;H3BNC1;P38159-2;O75526;Q8N7X1	H3BR27;H0Y6E7;H3BT71;P38159-3;Q96E39;P38159;H3BNC1;P38159-2;O75526;Q8N7X1	2;2;2;2;2;2;1;1;1;1	2;2;2;2;2;2;1;1;1;1	2;2;2;2;2;2;1;1;1;1	RNA-binding motif protein, X chromosome;RNA-binding motif protein, X chromosome, N-terminally processed;RNA binding motif protein, X-linked-like-1;RNA-binding motif protein, X-linked-like-2;RNA-binding motif protein, X-linked-like-3	RBMX;RBMXL1;RBMXL2;RBMXL3	tr|H3BR27|H3BR27_HUMAN Isoform of P38159, RNA-binding motif protein, X chromosome OS=Homo sapiens GN=RBMX PE=1 SV=1;tr|H0Y6E7|H0Y6E7_HUMAN Isoform of P38159, RNA-binding motif protein, X chromosome (Fragment) OS=Homo sapiens GN=RBMX PE=1 SV=2;tr|H3BT71|H3B	10	2	2	2	2	2	2	2	1	2	2	2	2	2	1	2	2	2	2	2	1	2	34.6	34.6	34.6	8.6098	78	78;292;296;196;390;391;37;378;392;1067	1.67	7	6	2	0	38.819	By matching	By MS/MS	By matching	By MS/MS	By MS/MS	By MS/MS	34.6	34.6
H0Y7A7;P62158;E7ETZ0;E7EMB3;M0QZ52;Q96HY3;F8WBR5;G3V479;G3V361;G3V226	H0Y7A7;P62158;E7ETZ0;E7EMB3;M0QZ52;Q96HY3	5;5;4;4;3;3;2;2;2;1	5;5;4;4;3;3;2;2;2;1	5;5;4;4;3;3;2;2;2;1	Calmodulin	CALM2;CALM1;CALM3	tr|H0Y7A7|H0Y7A7_HUMAN Isoform of P62158, Calmodulin (Fragment) OS=Homo sapiens GN=CALM2 PE=1 SV=1;sp|P62158|CALM_HUMAN Calmodulin OS=Homo sapiens GN=CALM1 PE=1 SV=2;tr|E7ETZ0|E7ETZ0_HUMAN Isoform of P62158, Calmodulin OS=Homo sapiens GN=CALM1 PE=1 SV=1;tr	10	5	5	5	2	4	2	4	4	4	2	4	2	4	4	4	2	4	2	4	4	4	43.3	43.3	43.3	20.762	187	187;149;150;196;83;113;65;83;98;76	2.05	11	18	13	0	245.58	By MS/MS	By MS/MS	By MS/MS	By MS/MS	By MS/MS	By MS/MS	16	31.6
H0Y825;Q5TCQ3;Q5TCQ5;Q9UMS5-2;Q9UMS5	H0Y825;Q5TCQ3;Q5TCQ5;Q9UMS5-2;Q9UMS5	1;1;1;1;1	1;1;1;1;1	1;1;1;1;1	Putative homeodomain transcription factor 1	PHTF1	tr|H0Y825|H0Y825_HUMAN Isoform of Q9UMS5, Putative homeodomain transcription factor 1 (Fragment) OS=Homo sapiens GN=PHTF1 PE=4 SV=1;tr|Q5TCQ3|Q5TCQ3_HUMAN Isoform of Q9UMS5, Putative homeodomain transcription factor 1 OS=Homo sapiens GN=PHTF1 PE=1 SV=1;tr|	5	1	1	1	0	0	0	0	0	1	0	0	0	0	0	1	0	0	0	0	0	1	4.8	4.8	4.8	37.518	331	331;709;717;637;762	2.5		1	1	0.0073183	6.4097						By MS/MS	0	0
H0Y8C6;O00410;O00410-3;O00410-2;C9JZD8;C9J875;C9JQT6;E7ESA1;E7ESZ1;E7EWK4;E7EX05;E7EQT5;E7ETV8;E7EV12;C9JMV5;E7ETV3	H0Y8C6;O00410;O00410-3;O00410-2	4;4;4;3;1;1;1;1;1;1;1;1;1;1;1;1	4;4;4;3;1;1;1;1;1;1;1;1;1;1;1;1	4;4;4;3;1;1;1;1;1;1;1;1;1;1;1;1	Importin-5	IPO5	tr|H0Y8C6|H0Y8C6_HUMAN Isoform of O00410, Importin-5 (Fragment) OS=Homo sapiens GN=IPO5 PE=1 SV=1;sp|O00410|IPO5_HUMAN Importin-5 OS=Homo sapiens GN=IPO5 PE=1 SV=4;sp|O00410-3|IPO5_HUMAN Isoform of O00410, Isoform 3 of Importin-5 OS=Homo sapiens GN=IPO5;sp	16	4	4	4	1	2	1	3	3	2	1	2	1	3	3	2	1	2	1	3	3	2	4.8	4.8	4.8	123.75	1099	1099;1097;1115;1037;74;75;88;98;106;117;119;126;129;142;165;170	1.83	6	9	3	0	23.554	By matching	By matching	By matching	By MS/MS	By MS/MS	By MS/MS	1	2.8
H0Y8E6;P49736	H0Y8E6;P49736	11;11	11;11	11;11	DNA replication licensing factor MCM2	MCM2	tr|H0Y8E6|H0Y8E6_HUMAN Isoform of P49736, DNA replication licensing factor MCM2 (Fragment) OS=Homo sapiens GN=MCM2 PE=1 SV=1;sp|P49736|MCM2_HUMAN DNA replication licensing factor MCM2 OS=Homo sapiens GN=MCM2 PE=1 SV=4	2	11	11	11	6	6	4	6	9	8	6	6	4	6	9	8	6	6	4	6	9	8	15.9	15.9	15.9	93.998	836	836;904	1.92	23	24	18	0	115.11	By MS/MS	By MS/MS	By MS/MS	By MS/MS	By MS/MS	By MS/MS	9	8.3
H0Y8P4;Q8TED0-2;Q8TED0-3;Q8TED0	H0Y8P4;Q8TED0-2;Q8TED0-3;Q8TED0	2;2;2;2	2;2;2;2	2;2;2;2	U3 small nucleolar RNA-associated protein 15 homolog	UTP15	tr|H0Y8P4|H0Y8P4_HUMAN Isoform of Q8TED0, U3 small nucleolar RNA-associated protein 15 homolog (Fragment) OS=Homo sapiens GN=UTP15 PE=1 SV=1;sp|Q8TED0-2|UTP15_HUMAN Isoform of Q8TED0, Isoform 2 of U3 small nucleolar RNA-associated protein 15 homolog OS=Hom	4	2	2	2	0	0	1	2	1	2	0	0	1	2	1	2	0	0	1	2	1	2	3.9	3.9	3.9	61.32	545	545;328;499;518	2.1	2	5	3	0	12.935			By matching	By MS/MS	By MS/MS	By MS/MS	0	0
H0Y8Z9;Q9H845	H0Y8Z9;Q9H845	3;3	3;3	3;3	Acyl-CoA dehydrogenase family member 9, mitochondrial	ACAD9	tr|H0Y8Z9|H0Y8Z9_HUMAN Isoform of Q9H845, Acyl-CoA dehydrogenase family member 9, mitochondrial (Fragment) OS=Homo sapiens GN=ACAD9 PE=1 SV=1;sp|Q9H845|ACAD9_HUMAN Acyl-CoA dehydrogenase family member 9, mitochondrial OS=Homo sapiens GN=ACAD9 PE=1 SV=1	2	3	3	3	1	1	1	2	1	3	1	1	1	2	1	3	1	1	1	2	1	3	9.6	9.6	9.6	43.074	384	384;621	1.87	6	5	4	0	24.116	By matching	By matching	By matching	By MS/MS	By MS/MS	By MS/MS	2.6	3.1
H0YAF3;H0YAF1;Q9UNQ0-2;Q9UNQ0	H0YAF3;H0YAF1;Q9UNQ0-2;Q9UNQ0	1;1;1;1	1;1;1;1	1;1;1;1	ATP-binding cassette sub-family G member 2	ABCG2	tr|H0YAF3|H0YAF3_HUMAN Isoform of Q9UNQ0, ATP-binding cassette sub-family G member 2 (Fragment) OS=Homo sapiens GN=ABCG2 PE=1 SV=1;tr|H0YAF1|H0YAF1_HUMAN Isoform of Q9UNQ0, ATP-binding cassette sub-family G member 2 (Fragment) OS=Homo sapiens GN=ABCG2 PE=1	4	1	1	1	0	1	0	1	1	1	0	1	0	1	1	1	0	1	0	1	1	1	7.7	7.7	7.7	13.627	130	130;150;611;655	2	3	3	3	0.0028458	7.3198		By matching		By MS/MS	By MS/MS	By MS/MS	0	7.7
H0YAK0;H0YAH3;Q86SF2	H0YAK0;H0YAH3;Q86SF2	1;1;1	1;1;1	1;1;1	Polypeptide N-acetylgalactosaminyltransferase;N-acetylgalactosaminyltransferase 7	GALNT7	tr|H0YAK0|H0YAK0_HUMAN Isoform of Q86SF2, N-acetylgalactosaminyltransferase 7 (Fragment) OS=Homo sapiens GN=GALNT7 PE=1 SV=1;tr|H0YAH3|H0YAH3_HUMAN Isoform of Q86SF2, Polypeptide N-acetylgalactosaminyltransferase (Fragment) OS=Homo sapiens GN=GALNT7 PE=1 S	3	1	1	1	0	0	0	0	0	1	0	0	0	0	0	1	0	0	0	0	0	1	10.1	10.1	10.1	23.19	199	199;454;657	2	1	1	1	0.0030488	10.822						By MS/MS	0	0
H0YB89;H0YC13;H0YB84;Q9UQ53-2;Q9UQ53;Q9UQ53-3	H0YB89;H0YC13;H0YB84;Q9UQ53-2;Q9UQ53;Q9UQ53-3	1;1;1;1;1;1	1;1;1;1;1;1	1;1;1;1;1;1	Alpha-1,3-mannosyl-glycoprotein 4-beta-N-acetylglucosaminyltransferase B	MGAT4B	tr|H0YB89|H0YB89_HUMAN Isoform of Q9UQ53, Alpha-1,3-mannosyl-glycoprotein 4-beta-N-acetylglucosaminyltransferase B (Fragment) OS=Homo sapiens GN=MGAT4B PE=1 SV=1;tr|H0YC13|H0YC13_HUMAN Isoform of Q9UQ53, Alpha-1,3-mannosyl-glycoprotein 4-beta-N-acetylgluco	6	1	1	1	0	0	0	0	0	1	0	0	0	0	0	1	0	0	0	0	0	1	7.5	7.5	7.5	27.715	240	240;322;373;547;548;563	3			1	0.0029274	8.4152						By MS/MS	0	0
H0YBR2;H0YBB3;Q6NXG1-2;Q6NXG1-5;Q6NXG1-4;Q6NXG1-3;Q6NXG1	H0YBR2;H0YBB3;Q6NXG1-2;Q6NXG1-5;Q6NXG1-4;Q6NXG1-3;Q6NXG1	1;1;1;1;1;1;1	1;1;1;1;1;1;1	1;1;1;1;1;1;1	Epithelial splicing regulatory protein 1	ESRP1	tr|H0YBR2|H0YBR2_HUMAN Isoform of Q6NXG1, Epithelial-splicing regulatory protein 1 (Fragment) OS=Homo sapiens GN=ESRP1 PE=1 SV=1;tr|H0YBB3|H0YBB3_HUMAN Isoform of Q6NXG1, Epithelial-splicing regulatory protein 1 (Fragment) OS=Homo sapiens GN=ESRP1 PE=1 SV=	7	1	1	1	0	0	0	1	1	0	0	0	0	1	1	0	0	0	0	1	1	0	3	3	3	56.035	502	502;522;608;659;663;677;681	2	1	2	1	0.002849	7.3316				By MS/MS	By matching		0	0
H0YBT4;Q14195;Q14195-2	H0YBT4;Q14195;Q14195-2	3;3;3	1;1;1	1;1;1	Dihydropyrimidinase-related protein 3	DPYSL3	tr|H0YBT4|H0YBT4_HUMAN Isoform of Q14195, Dihydropyrimidinase-related protein 3 (Fragment) OS=Homo sapiens GN=DPYSL3 PE=1 SV=1;sp|Q14195|DPYL3_HUMAN Dihydropyrimidinase-related protein 3 OS=Homo sapiens GN=DPYSL3 PE=1 SV=1;sp|Q14195-2|DPYL3_HUMAN Isoform o	3	3	1	1	2	2	2	2	2	1	0	0	1	0	0	0	0	0	1	0	0	0	18.2	7.2	7.2	21.846	209	209;570;684	2	1	1	1	0.00065574	12.06	By matching	By matching	By MS/MS	By matching	By matching	By matching	11	11
H0YC15;Q05209-2;Q05209-3;Q05209	H0YC15;Q05209-2;Q05209-3;Q05209	1;1;1;1	1;1;1;1	1;1;1;1	Tyrosine-protein phosphatase non-receptor type 12	PTPN12	tr|H0YC15|H0YC15_HUMAN Isoform of Q05209, Tyrosine-protein phosphatase non-receptor type 12 (Fragment) OS=Homo sapiens GN=PTPN12 PE=1 SV=2;sp|Q05209-2|PTN12_HUMAN Isoform of Q05209, Isoform 2 of Tyrosine-protein phosphatase non-receptor type 12 OS=Homo sap	4	1	1	1	0	0	0	1	1	1	0	0	0	1	1	1	0	0	0	1	1	1	7	7	7	25.039	214	214;650;661;780	2	3	3	3	0.0028818	7.729				By MS/MS	By MS/MS	By MS/MS	0	0
H0YCX3;Q8NFF2-4;Q8NFF2-2;Q8NFF2-3;Q8NFF2	H0YCX3;Q8NFF2-4;Q8NFF2-2;Q8NFF2-3;Q8NFF2	1;1;1;1;1	1;1;1;1;1	1;1;1;1;1	Sodium/potassium/calcium exchanger 4	SLC24A4	tr|H0YCX3|H0YCX3_HUMAN Isoform of Q8NFF2, Sodium/potassium/calcium exchanger 4 (Fragment) OS=Homo sapiens GN=SLC24A4 PE=1 SV=1;sp|Q8NFF2-4|NCKX4_HUMAN Isoform of Q8NFF2, Isoform 4 of Sodium/potassium/calcium exchanger 4 OS=Homo sapiens GN=SLC24A4;sp|Q8NFF2	5	1	1	1	0	0	0	1	1	0	0	0	0	1	1	0	0	0	0	1	1	0	3.4	3.4	3.4	51.101	464	464;474;558;603;622	3			2	1	-2				By MS/MS	By matching		0	0
H0YEI6;Q8N5D0-4;Q8N5D0	H0YEI6;Q8N5D0-4;Q8N5D0	1;1;1	1;1;1	1;1;1	WD and tetratricopeptide repeats protein 1	WDTC1	tr|H0YEI6|H0YEI6_HUMAN Isoform of Q8N5D0, WD and tetratricopeptide repeats protein 1 (Fragment) OS=Homo sapiens GN=WDTC1 PE=1 SV=1;sp|Q8N5D0-4|WDTC1_HUMAN Isoform of Q8N5D0, Isoform 4 of WD and tetratricopeptide repeats protein 1 OS=Homo sapiens GN=WDTC1;s	3	1	1	1	0	0	0	1	1	1	0	0	0	1	1	1	0	0	0	1	1	1	11.2	11.2	11.2	13.607	125	125;676;677	2.2	1	2	2	0.002978	9.5099				By matching	By matching	By MS/MS	0	0
H0YF29;Q6P1X6-2;Q6P1X6	H0YF29;Q6P1X6-2;Q6P1X6	1;1;1	1;1;1	1;1;1	UPF0598 protein C8orf82	C8orf82	tr|H0YF29|H0YF29_HUMAN Isoform of Q6P1X6, UPF0598 protein C8orf82 (Fragment) OS=Homo sapiens GN=C8orf82 PE=1 SV=1;sp|Q6P1X6-2|CH082_HUMAN Isoform of Q6P1X6, Isoform 2 of UPF0598 protein C8orf82 OS=Homo sapiens GN=C8orf82;sp|Q6P1X6|CH082_HUMAN UPF0598 prote	3	1	1	1	0	0	1	1	1	1	0	0	1	1	1	1	0	0	1	1	1	1	5.7	5.7	5.7	28.487	261	261;208;216	2	3	3	3	0	55.777			By MS/MS	By MS/MS	By MS/MS	By MS/MS	0	0
H0YHU4;H0YIH0;Q9UBP6	H0YHU4;H0YIH0;Q9UBP6	1;1;1	1;1;1	1;1;1	tRNA (guanine-N(7)-)-methyltransferase	METTL1	tr|H0YHU4|H0YHU4_HUMAN Isoform of Q9UBP6, tRNA (guanine-N(7)-)-methyltransferase (Fragment) OS=Homo sapiens GN=METTL1 PE=1 SV=1;tr|H0YIH0|H0YIH0_HUMAN Isoform of Q9UBP6, tRNA (guanine-N(7)-)-methyltransferase (Fragment) OS=Homo sapiens GN=METTL1 PE=1 SV=1;	3	1	1	1	0	0	0	1	1	1	0	0	0	1	1	1	0	0	0	1	1	1	23.8	23.8	23.8	7.0119	63	63;124;276	1.6	3	1	1	0.0087449	6.3294				By matching	By matching	By MS/MS	0	0
H0YI98;Q13561;Q13561-3;Q13561-2;F8VW18;F8W1I6	H0YI98;Q13561;Q13561-3;Q13561-2;F8VW18;F8W1I6	2;2;2;2;1;1	2;2;2;2;1;1	2;2;2;2;1;1	Dynactin subunit 2	DCTN2	tr|H0YI98|H0YI98_HUMAN Isoform of Q13561, Dynactin subunit 2 (Fragment) OS=Homo sapiens GN=DCTN2 PE=1 SV=1;sp|Q13561|DCTN2_HUMAN Dynactin subunit 2 OS=Homo sapiens GN=DCTN2 PE=1 SV=4;sp|Q13561-3|DCTN2_HUMAN Isoform of Q13561, Isoform 3 of Dynactin subunit	6	2	2	2	0	0	0	0	2	0	0	0	0	0	2	0	0	0	0	0	2	0	12.3	12.3	12.3	29.326	268	268;401;403;406;278;315	2	1		1	0.0012837	11.701					By MS/MS		0	0
H0YJ50;Q99986;H0YJJ9	H0YJ50;Q99986;H0YJJ9	2;2;1	2;2;1	2;2;1	Serine/threonine-protein kinase VRK1	VRK1	tr|H0YJ50|H0YJ50_HUMAN Isoform of Q99986, Serine/threonine-protein kinase VRK1 (Fragment) OS=Homo sapiens GN=VRK1 PE=1 SV=1;sp|Q99986|VRK1_HUMAN Serine/threonine-protein kinase VRK1 OS=Homo sapiens GN=VRK1 PE=1 SV=1;tr|H0YJJ9|H0YJJ9_HUMAN Isoform of Q99986	3	2	2	2	1	1	0	1	1	2	1	1	0	1	1	2	1	1	0	1	1	2	9.9	9.9	9.9	26.582	232	232;396;176	2.12	1	5	2	0.0012895	11.764	By matching	By matching		By matching	By matching	By MS/MS	3.4	3.4
Q96B13;H0YJ75;Q13362-2;Q13362-3;Q13362;Q13362-4;Q13362-5;H0YJZ3;H0YJ35;H0YJU0;G3V2U3	Q96B13;H0YJ75;Q13362-2;Q13362-3;Q13362;Q13362-4;Q13362-5;H0YJZ3;H0YJ35;H0YJU0;G3V2U3	2;2;2;2;2;2;2;1;1;1;1	1;1;1;1;1;1;1;1;0;1;1	1;1;1;1;1;1;1;1;0;1;1	Serine/threonine-protein phosphatase 2A 56 kDa regulatory subunit gamma isoform	PPP2R5C	tr|Q96B13|Q96B13_HUMAN Isoform of Q13362, Protein phosphatase 2, regulatory subunit B, gamma isoform OS=Homo sapiens GN=PPP2R5C PE=1 SV=1;tr|H0YJ75|H0YJ75_HUMAN Isoform of Q13362, Serine/threonine-protein phosphatase 2A 56 kDa regulatory subunit gamma iso	11	2	1	1	1	2	2	1	1	1	1	1	1	0	0	0	1	1	1	0	0	0	5.5	2.1	2.1	44.878	384	384;553;449;485;524;540;555;69;71;153;216	2	1	3	1	0.0082517	6.3488	By matching	By matching	By MS/MS	By matching	By matching	By matching	2.1	5.5
H0YJL5;H0YJJ5;Q9UEU0-2;Q9UEU0	H0YJL5;H0YJJ5;Q9UEU0-2;Q9UEU0	1;1;1;1	1;1;1;1	1;1;1;1	Vesicle transport through interaction with t-SNAREs homolog 1B	VTI1B	tr|H0YJL5|H0YJL5_HUMAN Isoform of Q9UEU0, Vesicle transport through interaction with t-SNAREs homolog 1B (Fragment) OS=Homo sapiens GN=VTI1B PE=1 SV=1;tr|H0YJJ5|H0YJJ5_HUMAN Isoform of Q9UEU0, Vesicle transport through interaction with t-SNAREs homolog 1B	4	1	1	1	0	0	0	0	1	1	0	0	0	0	1	1	0	0	0	0	1	1	11.7	11.7	11.7	11.641	103	103;128;171;232	1	2			1	-2					By MS/MS	By matching	0	0
H0YK42;Q13596-2;Q13596;Q13596-3	H0YK42;Q13596-2;Q13596;Q13596-3	2;2;2;1	1;1;1;1	1;1;1;1	Sorting nexin-1	SNX1	tr|H0YK42|H0YK42_HUMAN Isoform of Q13596, Sorting nexin-1 OS=Homo sapiens GN=SNX1 PE=1 SV=1;sp|Q13596-2|SNX1_HUMAN Isoform of Q13596, Isoform 1A of Sorting nexin-1 OS=Homo sapiens GN=SNX1;sp|Q13596|SNX1_HUMAN Sorting nexin-1 OS=Homo sapiens GN=SNX1 PE=1 SV	4	2	1	1	0	1	2	2	1	2	0	0	1	1	0	1	0	0	1	1	0	1	8.6	5.3	5.3	35.592	304	304;457;522;557	2		3		0.0096154	6.2443		By matching	By matching	By matching	By matching	By MS/MS	0	3.3
H0YKB3;Q00796-2;Q00796	H0YKB3;Q00796-2;Q00796	1;1;1	1;1;1	1;1;1	Sorbitol dehydrogenase	SORD	tr|H0YKB3|H0YKB3_HUMAN Isoform of Q00796, Sorbitol dehydrogenase OS=Homo sapiens GN=SORD PE=1 SV=1;sp|Q00796-2|DHSO_HUMAN Isoform of Q00796, Isoform 2 of Sorbitol dehydrogenase OS=Homo sapiens GN=SORD;sp|Q00796|DHSO_HUMAN Sorbitol dehydrogenase OS=Homo sap	3	1	1	1	0	0	0	1	1	1	0	0	0	1	1	1	0	0	0	1	1	1	14.5	14.5	14.5	12.71	117	117;100;357	2.14	2	2	3	0.0029377	8.8097				By MS/MS	By MS/MS	By MS/MS	0	0
H0YLP6;H0YMF4;H0YKD8;P46779-4;P46779-5;P46779;P46779-2;P46779-3	H0YLP6;H0YMF4;H0YKD8;P46779-4;P46779-5;P46779;P46779-2;P46779-3	1;1;1;1;1;1;1;1	1;1;1;1;1;1;1;1	1;1;1;1;1;1;1;1	60S ribosomal protein L28	RPL28	tr|H0YLP6|H0YLP6_HUMAN Isoform of P46779, 60S ribosomal protein L28 OS=Homo sapiens GN=RPL28 PE=1 SV=1;tr|H0YMF4|H0YMF4_HUMAN Isoform of P46779, 60S ribosomal protein L28 OS=Homo sapiens GN=RPL28 PE=1 SV=1;tr|H0YKD8|H0YKD8_HUMAN Isoform of P46779, 60S ribo	8	1	1	1	0	1	1	1	1	1	0	1	1	1	1	1	0	1	1	1	1	1	12.4	12.4	12.4	9.657	89	89;112;170;69;87;137;163;169	1.83	2	3	1	0.0048807	6.6504		By matching	By matching	By MS/MS	By MS/MS	By MS/MS	0	12.4
H0YKU1;H0YNJ8;Q9NYL9	H0YKU1;H0YNJ8;Q9NYL9	2;2;2	2;2;2	2;2;2	Tropomodulin-3	TMOD3	tr|H0YKU1|H0YKU1_HUMAN Isoform of Q9NYL9, Tropomodulin-3 (Fragment) OS=Homo sapiens GN=TMOD3 PE=1 SV=1;tr|H0YNJ8|H0YNJ8_HUMAN Isoform of Q9NYL9, Tropomodulin-3 OS=Homo sapiens GN=TMOD3 PE=1 SV=1;sp|Q9NYL9|TMOD3_HUMAN Tropomodulin-3 OS=Homo sapiens GN=TMOD3	3	2	2	2	0	0	0	1	0	1	0	0	0	1	0	1	0	0	0	1	0	1	12.8	12.8	12.8	20.79	187	187;213;352	1	2			0.0030807	11.044				By MS/MS		By MS/MS	0	0
H0YMI6;H0YMA1;H0YMZ1;H0YL69;P25789;H0YLS6;H0YLC2;H0YKT8;H0YN18;H0YKS0;P25789-2	H0YMI6;H0YMA1;H0YMZ1;H0YL69;P25789;H0YLS6;H0YLC2;H0YKT8;H0YN18	3;3;3;3;3;2;2;2;2;1;1	3;3;3;3;3;2;2;2;2;1;1	3;3;3;3;3;2;2;2;2;1;1	Proteasome subunit alpha type;Proteasome subunit alpha type-4;Proteasome subunit beta type	PSMA4	tr|H0YMI6|H0YMI6_HUMAN Isoform of P25789, Proteasome subunit alpha type (Fragment) OS=Homo sapiens GN=PSMA4 PE=1 SV=1;tr|H0YMA1|H0YMA1_HUMAN Isoform of P25789, Proteasome subunit alpha type (Fragment) OS=Homo sapiens GN=PSMA4 PE=1 SV=1;tr|H0YMZ1|H0YMZ1_HUM	11	3	3	3	0	2	1	2	2	3	0	2	1	2	2	3	0	2	1	2	2	3	14.8	14.8	14.8	20.526	183	183;209;221;236;261;125;174;182;230;122;190	2.5	1	3	6	0	17.173		By MS/MS	By matching	By MS/MS	By matching	By MS/MS	0	9.8
H0YLA2;P37108	H0YLA2;P37108	1;1	1;1	1;1	Signal recognition particle 14 kDa protein	SRP14	tr|H0YLA2|H0YLA2_HUMAN Isoform of P37108, Signal recognition particle 14 kDa protein OS=Homo sapiens GN=SRP14 PE=1 SV=1;sp|P37108|SRP14_HUMAN Signal recognition particle 14 kDa protein OS=Homo sapiens GN=SRP14 PE=1 SV=2	2	1	1	1	0	0	0	0	0	1	0	0	0	0	0	1	0	0	0	0	0	1	12.2	12.2	12.2	13.058	115	115;136	1	1			0.0028852	7.7797						By MS/MS	0	0
H0YLM8;Q8TDJ6-2;Q8TDJ6;Q8TDJ6-3	H0YLM8;Q8TDJ6-2;Q8TDJ6;Q8TDJ6-3	1;1;1;1	1;1;1;1	1;1;1;1	DmX-like protein 2	DMXL2	tr|H0YLM8|H0YLM8_HUMAN Isoform of Q8TDJ6, DmX-like protein 2 (Fragment) OS=Homo sapiens GN=DMXL2 PE=1 SV=1;sp|Q8TDJ6-2|DMXL2_HUMAN Isoform of Q8TDJ6, Isoform 2 of DmX-like protein 2 OS=Homo sapiens GN=DMXL2;sp|Q8TDJ6|DMXL2_HUMAN DmX-like protein 2 OS=Homo	4	1	1	1	0	0	0	1	1	1	0	0	0	1	1	1	0	0	0	1	1	1	1.7	1.7	1.7	132.53	1183	1183;2400;3036;3037	1.86	3	2	2	0.0038335	6.7553				By matching	By MS/MS	By MS/MS	0	0
H0YMA0;P09661;H0YLR3;H0YKK0	H0YMA0;P09661;H0YLR3;H0YKK0	2;2;1;1	2;2;1;1	2;2;1;1	U2 small nuclear ribonucleoprotein A	SNRPA1	tr|H0YMA0|H0YMA0_HUMAN Isoform of P09661, U2 small nuclear ribonucleoprotein A (Fragment) OS=Homo sapiens GN=SNRPA1 PE=1 SV=1;sp|P09661|RU2A_HUMAN U2 small nuclear ribonucleoprotein A OS=Homo sapiens GN=SNRPA1 PE=1 SV=2;tr|H0YLR3|H0YLR3_HUMAN Isoform of	4	2	2	2	1	2	1	1	1	1	1	2	1	1	1	1	1	2	1	1	1	1	16.2	16.2	16.2	15.839	142	142;255;89;154	2.09	3	4	4	0	12.651	By MS/MS	By MS/MS	By matching	By MS/MS	By matching	By MS/MS	6.3	16.2
H0YN81;Q9GZS3;H0YMF9;H0YL19;H0YM76;H0YLA1;H3BQA8	H0YN81;Q9GZS3;H0YMF9;H0YL19	3;3;2;2;1;1;1	3;3;2;2;1;1;1	3;3;2;2;1;1;1	WD repeat-containing protein 61;WD repeat-containing protein 61, N-terminally processed	WDR61	tr|H0YN81|H0YN81_HUMAN Isoform of Q9GZS3, WD repeat-containing protein 61 (Fragment) OS=Homo sapiens GN=WDR61 PE=1 SV=1;sp|Q9GZS3|WDR61_HUMAN WD repeat-containing protein 61 OS=Homo sapiens GN=WDR61 PE=1 SV=1;tr|H0YMF9|H0YMF9_HUMAN Isoform of Q9GZS3, WD re	7	3	3	3	0	0	0	2	3	2	0	0	0	2	3	2	0	0	0	2	3	2	17.3	17.3	17.3	32.253	294	294;305;189;212;48;72;163	2.07	4	5	5	0	33.305				By MS/MS	By MS/MS	By MS/MS	0	0
H0YNE9;Q92930	H0YNE9;Q92930	2;2	1;1	1;1	Ras-related protein Rab-8B	RAB8B	tr|H0YNE9|H0YNE9_HUMAN Isoform of Q92930, Ras-related protein Rab-8B (Fragment) OS=Homo sapiens GN=RAB8B PE=1 SV=1;sp|Q92930|RAB8B_HUMAN Ras-related protein Rab-8B OS=Homo sapiens GN=RAB8B PE=1 SV=2	2	2	1	1	1	2	2	2	2	2	0	1	1	1	1	1	0	1	1	1	1	1	13.3	7.4	7.4	21.868	188	188;207	1.71	4	1	2	0	17.817	By matching	By matching	By matching	By MS/MS	By MS/MS	By MS/MS	5.9	13.3
H3BLV9;Q5R363;Q96SB4-4;Q96SB4;Q96SB4-3	H3BLV9;Q5R363;Q96SB4-4;Q96SB4;Q96SB4-3	1;1;1;1;1	1;1;1;1;1	1;1;1;1;1	SRSF protein kinase 1	SRPK1	tr|H3BLV9|H3BLV9_HUMAN Isoform of Q96SB4, SRSF protein kinase 1 (Fragment) OS=Homo sapiens GN=SRPK1 PE=1 SV=1;tr|Q5R363|Q5R363_HUMAN Isoform of Q96SB4, SRSF protein kinase 1 OS=Homo sapiens GN=SRPK1 PE=1 SV=2;sp|Q96SB4-4|SRPK1_HUMAN Isoform of Q96SB4, Isof	5	1	1	1	0	1	0	1	1	1	0	1	0	1	1	1	0	1	0	1	1	1	2.7	2.7	2.7	76.039	671	671;826;639;655;826	2	2	1	2	0.0058201	6.4963		By matching		By matching	By matching	By MS/MS	0	2.7
H3BLZ8;Q92841;Q92841-1;Q92841-3;Q92841-2;A0A0U1RQJ0	H3BLZ8;Q92841;Q92841-1;Q92841-3;Q92841-2	16;16;14;14;14;2	16;16;14;14;14;2	13;13;11;11;11;1	Probable ATP-dependent RNA helicase DDX17	DDX17	tr|H3BLZ8|H3BLZ8_HUMAN Isoform of Q92841, Probable ATP-dependent RNA helicase DDX17 OS=Homo sapiens GN=DDX17 PE=1 SV=1;sp|Q92841|DDX17_HUMAN Probable ATP-dependent RNA helicase DDX17 OS=Homo sapiens GN=DDX17 PE=1 SV=2;sp|Q92841-1|DDX17_HUMAN Isoform of Q92	6	16	16	13	5	6	8	11	13	14	5	6	8	11	13	14	2	5	6	9	10	11	28.9	28.9	24.2	80.439	731	731;729;650;652;652;56	1.98	40	30	38	0	126.26	By MS/MS	By matching	By MS/MS	By MS/MS	By MS/MS	By MS/MS	7.7	10.1
H3BM42;Q92896;Q92896-3;Q92896-2	H3BM42;Q92896;Q92896-3;Q92896-2	1;1;1;1	1;1;1;1	1;1;1;1	Golgi apparatus protein 1	GLG1	tr|H3BM42|H3BM42_HUMAN Isoform of Q92896, Golgi apparatus protein 1 OS=Homo sapiens GN=GLG1 PE=1 SV=1;sp|Q92896|GSLG1_HUMAN Golgi apparatus protein 1 OS=Homo sapiens GN=GLG1 PE=1 SV=2;sp|Q92896-3|GSLG1_HUMAN Isoform of Q92896, Isoform 3 of Golgi apparatus	4	1	1	1	1	0	0	1	1	1	1	0	0	1	1	1	1	0	0	1	1	1	1.4	1.4	1.4	79.317	698	698;1179;1192;1203	1.2	4	1		0.0028719	7.6561	By matching			By matching	By matching	By MS/MS	1.4	0
H3BT44;H3BPQ9;H3BR82;H3BMF4;Q9H2V7-5;Q9H2V7-3;Q9H2V7-2;Q9H2V7	H3BT44;H3BPQ9;H3BR82;H3BMF4;Q9H2V7-5;Q9H2V7-3;Q9H2V7-2;Q9H2V7	1;1;1;1;1;1;1;1	1;1;1;1;1;1;1;1	1;1;1;1;1;1;1;1	Protein spinster homolog 1	SPNS1	tr|H3BT44|H3BT44_HUMAN Isoform of Q9H2V7, Protein spinster homolog 1 (Fragment) OS=Homo sapiens GN=SPNS1 PE=1 SV=1;tr|H3BPQ9|H3BPQ9_HUMAN Isoform of Q9H2V7, Protein spinster homolog 1 (Fragment) OS=Homo sapiens GN=SPNS1 PE=1 SV=1;tr|H3BR82|H3BR82_HUMAN Iso	8	1	1	1	0	0	0	0	1	0	0	0	0	0	1	0	0	0	0	0	1	0	7.9	7.9	7.9	18.967	178	178;274;538;573;229;454;476;528	3			1	0.0073069	6.399					By MS/MS		0	0
H3BPG5;H3BV80;H3BMS0;H3BMM9;H3BTC0;Q15287-3;Q15287-2;Q15287	H3BPG5;H3BV80;H3BMS0;H3BMM9;H3BTC0;Q15287-3;Q15287-2;Q15287	1;1;1;1;1;1;1;1	1;1;1;1;1;1;1;1	1;1;1;1;1;1;1;1	RNA-binding protein with serine-rich domain 1	RNPS1	tr|H3BPG5|H3BPG5_HUMAN Isoform of Q15287, RNA binding protein S1, serine-rich domain, isoform CRA_c OS=Homo sapiens GN=RNPS1 PE=1 SV=1;tr|H3BV80|H3BV80_HUMAN Isoform of Q15287, RNA-binding protein with serine-rich domain 1 OS=Homo sapiens GN=RNPS1 PE=1 SV=	8	1	1	1	0	0	0	0	0	1	0	0	0	0	0	1	0	0	0	0	0	1	11.7	11.7	11.7	15.108	128	128;211;257;284;302;268;282;305	2	1	1	1	0.002994	9.7108						By MS/MS	0	0
H3BQF7;H3BMU1;H3BUI0;P53990-2;P53990-3;P53990;P53990-4;F5GXM3;J3KR23;P53990-5;H3BQ38;E9PF00;H3BPP6;H3BRE2;P53990-6	H3BQF7;H3BMU1;H3BUI0;P53990-2;P53990-3;P53990;P53990-4;F5GXM3;J3KR23;P53990-5	4;4;4;4;4;4;4;3;3;3;1;1;1;1;1	4;4;4;4;4;4;4;3;3;3;1;1;1;1;1	4;4;4;4;4;4;4;3;3;3;1;1;1;1;1	IST1 homolog	IST1	tr|H3BQF7|H3BQF7_HUMAN Isoform of P53990, IST1 homolog (Fragment) OS=Homo sapiens GN=IST1 PE=1 SV=1;tr|H3BMU1|H3BMU1_HUMAN Isoform of P53990, IST1 homolog (Fragment) OS=Homo sapiens GN=IST1 PE=1 SV=1;tr|H3BUI0|H3BUI0_HUMAN Isoform of P53990, IST1 homolog (	15	4	4	4	4	4	4	4	4	4	4	4	4	4	4	4	4	4	4	4	4	4	25.9	25.9	25.9	19.013	166	166;206;253;335;360;364;366;141;289;379;40;41;59;106;218	1.94	12	13	10	0	23.83	By MS/MS	By MS/MS	By MS/MS	By MS/MS	By MS/MS	By matching	25.9	25.9
I3L3P7;I3L246;H3BN98;P62244;H3BV27;H3BT37;I3L303	I3L3P7;I3L246;H3BN98;P62244;H3BV27;H3BT37;I3L303	3;3;3;3;2;2;2	3;3;3;3;2;2;2	3;3;3;3;2;2;2	40S ribosomal protein S15a	RPS15A	tr|I3L3P7|I3L3P7_HUMAN Isoform of P62244, 40S ribosomal protein S15a OS=Homo sapiens GN=RPS15A PE=1 SV=1;tr|I3L246|I3L246_HUMAN Isoform of P62244, 40S ribosomal protein S15a OS=Homo sapiens GN=RPS15A PE=1 SV=1;tr|H3BN98|H3BN98_HUMAN Uncharacterized protein	7	3	3	3	2	2	2	2	2	3	2	2	2	2	2	3	2	2	2	2	2	3	30	30	30	11.477	100	100;111;237;130;49;50;52	1.87	12	10	8	0	22.646	By MS/MS	By MS/MS	By matching	By MS/MS	By MS/MS	By MS/MS	23	23
H3BSJ6;H3BNH4;H3BV52;H3BRH0;Q9Y653-5;Q9Y653-2;Q9Y653-3;Q9Y653	H3BSJ6;H3BNH4;H3BV52;H3BRH0;Q9Y653-5;Q9Y653-2;Q9Y653-3;Q9Y653	1;1;1;1;1;1;1;1	1;1;1;1;1;1;1;1	1;1;1;1;1;1;1;1	G-protein coupled receptor 56;GPR56 N-terminal fragment;GPR56 C-terminal fragment	ADGRG1;GPR56	tr|H3BSJ6|H3BSJ6_HUMAN Isoform of Q9Y653, Protein ADGRG1 (Fragment) OS=Homo sapiens GN=ADGRG1 PE=1 SV=1;tr|H3BNH4|H3BNH4_HUMAN Isoform of Q9Y653, Protein ADGRG1 (Fragment) OS=Homo sapiens GN=ADGRG1 PE=1 SV=2;tr|H3BV52|H3BV52_HUMAN Isoform of Q9Y653, Protei	8	1	1	1	0	1	0	1	1	1	0	1	0	1	1	1	0	1	0	1	1	1	5.3	5.3	5.3	21.008	187	187;198;199;256;518;687;692;693	2	3	3	3	0.0030157	10.271		By matching		By MS/MS	By MS/MS	By MS/MS	0	5.3
H3BPE7;P35637-2;P35637;A0A075B7D9;Q92804-2;Q92804	H3BPE7;P35637-2;P35637;A0A075B7D9;Q92804-2;Q92804	4;4;4;2;2;2	4;4;4;2;2;2	4;4;4;2;2;2	RNA-binding protein FUS;TATA-binding protein-associated factor 2N	FUS;TAF15	tr|H3BPE7|H3BPE7_HUMAN Isoform of P35637, RNA-binding protein FUS OS=Homo sapiens GN=FUS PE=1 SV=1;sp|P35637-2|FUS_HUMAN Isoform of P35637, Isoform Short of RNA-binding protein FUS OS=Homo sapiens GN=FUS;sp|P35637|FUS_HUMAN RNA-binding protein FUS OS=Homo	6	4	4	4	1	1	2	3	2	4	1	1	2	3	2	4	1	1	2	3	2	4	11.2	11.2	11.2	53.496	527	527;525;526;449;589;592	2.16	6	4	9	0	26.044	By matching	By matching	By MS/MS	By MS/MS	By MS/MS	By MS/MS	1.7	1.7
H3BPG8;Q96QU8-2;Q96QU8	H3BPG8;Q96QU8-2;Q96QU8	1;1;1	1;1;1	1;1;1	Exportin-6	XPO6	tr|H3BPG8|H3BPG8_HUMAN Isoform of Q96QU8, Exportin-6 (Fragment) OS=Homo sapiens GN=XPO6 PE=1 SV=1;sp|Q96QU8-2|XPO6_HUMAN Isoform of Q96QU8, Isoform 2 of Exportin-6 OS=Homo sapiens GN=XPO6;sp|Q96QU8|XPO6_HUMAN Exportin-6 OS=Homo sapiens GN=XPO6 PE=1 SV=1	3	1	1	1	0	0	1	0	1	1	0	0	1	0	1	1	0	0	1	0	1	1	6.8	6.8	6.8	18.151	161	161;1111;1125	2.17	1	3	2	0.0029446	8.915			By matching		By MS/MS	By MS/MS	0	0
H3BQZ7;Q1KMD3	H3BQZ7;Q1KMD3	5;5	5;5	5;5	Heterogeneous nuclear ribonucleoprotein U-like protein 2	HNRNPUL2-BSCL2;HNRNPUL2	tr|H3BQZ7|H3BQZ7_HUMAN HCG2044799 OS=Homo sapiens GN=HNRNPUL2-BSCL2 PE=4 SV=1;sp|Q1KMD3|HNRL2_HUMAN Heterogeneous nuclear ribonucleoprotein U-like protein 2 OS=Homo sapiens GN=HNRNPUL2 PE=1 SV=1	2	5	5	5	2	4	3	5	4	5	2	4	3	5	4	5	2	4	3	5	4	5	8.7	8.7	8.7	84.69	746	746;747	2	16	10	16	0	166.78	By MS/MS	By MS/MS	By MS/MS	By MS/MS	By MS/MS	By MS/MS	3.1	6.6
H3BR35;P15170;P15170-2;P15170-3;H3BSV8;Q8IYD1	H3BR35;P15170;P15170-2;P15170-3;H3BSV8;Q8IYD1	2;2;2;2;1;1	2;2;2;2;1;1	2;2;2;2;1;1	Eukaryotic peptide chain release factor GTP-binding subunit ERF3A;Eukaryotic peptide chain release factor GTP-binding subunit ERF3B	GSPT1;GSPT2	tr|H3BR35|H3BR35_HUMAN Isoform of P15170, Eukaryotic peptide chain release factor GTP-binding subunit ERF3A (Fragment) OS=Homo sapiens GN=GSPT1 PE=1 SV=1;sp|P15170|ERF3A_HUMAN Eukaryotic peptide chain release factor GTP-binding subunit ERF3A OS=Homo sapien	6	2	2	2	0	0	1	2	2	2	0	0	1	2	2	2	0	0	1	2	2	2	4.2	4.2	4.2	52.832	475	475;499;636;637;199;628	2	4	3	4	0	12.759			By matching	By MS/MS	By MS/MS	By MS/MS	0	0
H3BUD2;H3BS05;H3BR94;Q9BTE1-3;Q9BTE1-2;Q9BTE1	H3BUD2;H3BS05;H3BR94;Q9BTE1-3;Q9BTE1-2;Q9BTE1	1;1;1;1;1;1	1;1;1;1;1;1	1;1;1;1;1;1	Dynactin subunit 5	DCTN5	tr|H3BUD2|H3BUD2_HUMAN Isoform of Q9BTE1, Dynactin subunit 5 OS=Homo sapiens GN=DCTN5 PE=1 SV=1;tr|H3BS05|H3BS05_HUMAN Isoform of Q9BTE1, Dynactin subunit 5 OS=Homo sapiens GN=DCTN5 PE=1 SV=1;tr|H3BR94|H3BR94_HUMAN Isoform of Q9BTE1, Dynactin subunit 5 OS=	6	1	1	1	0	0	1	1	1	0	0	0	1	1	1	0	0	0	1	1	1	0	18.9	18.9	18.9	6.0239	53	53;75;155;84;152;182	2.4	1	1	3	0.0029464	8.9575			By matching	By matching	By MS/MS		0	0
H3BRG4;P22695;H3BUE4;H3BUI9;H3BSJ9	H3BRG4;P22695;H3BUE4;H3BUI9;H3BSJ9	2;2;1;1;1	2;2;1;1;1	2;2;1;1;1	Cytochrome b-c1 complex subunit 2, mitochondrial	UQCRC2	tr|H3BRG4|H3BRG4_HUMAN Isoform of P22695, Cytochrome b-c1 complex subunit 2, mitochondrial OS=Homo sapiens GN=UQCRC2 PE=1 SV=1;sp|P22695|QCR2_HUMAN Cytochrome b-c1 complex subunit 2, mitochondrial OS=Homo sapiens GN=UQCRC2 PE=1 SV=3;tr|H3BUE4|H3BUE4_HUMAN	5	2	2	2	0	1	1	2	2	2	0	1	1	2	2	2	0	1	1	2	2	2	8.5	8.5	8.5	44.634	412	412;453;116;132;336	2.17	4	2	6	0	64.383		By MS/MS	By matching	By MS/MS	By MS/MS	By matching	0	3.9
H3BUD0;H3BS86;Q9UNE7-2;Q9UNE7	H3BUD0;H3BS86;Q9UNE7-2;Q9UNE7	1;1;1;1	1;1;1;1	1;1;1;1	E3 ubiquitin-protein ligase CHIP	STUB1	tr|H3BUD0|H3BUD0_HUMAN Isoform of Q9UNE7, E3 ubiquitin-protein ligase CHIP (Fragment) OS=Homo sapiens GN=STUB1 PE=1 SV=2;tr|H3BS86|H3BS86_HUMAN Isoform of Q9UNE7, E3 ubiquitin-protein ligase CHIP (Fragment) OS=Homo sapiens GN=STUB1 PE=1 SV=7;sp|Q9UNE7-2|CH	4	1	1	1	0	1	0	1	1	1	0	1	0	1	1	1	0	1	0	1	1	1	6.5	6.5	6.5	21.392	185	185;214;231;303	2.38	1	3	4	0.0033389	7.0023		By matching		By MS/MS	By MS/MS	By matching	0	6.5
H3BSW0;Q8N9N7	H3BSW0;Q8N9N7	3;3	3;3	3;3	Leucine-rich repeat-containing protein 57	LRRC57	tr|H3BSW0|H3BSW0_HUMAN Isoform of Q8N9N7, Leucine-rich repeat-containing protein 57 (Fragment) OS=Homo sapiens GN=LRRC57 PE=1 SV=1;sp|Q8N9N7|LRC57_HUMAN Leucine-rich repeat-containing protein 57 OS=Homo sapiens GN=LRRC57 PE=1 SV=1	2	3	3	3	1	2	3	2	2	2	1	2	3	2	2	2	1	2	3	2	2	2	26.4	26.4	26.4	16.324	148	148;239	2.18	5	4	8	0	17.659	By matching	By MS/MS	By MS/MS	By MS/MS	By MS/MS	By matching	8.8	16.2
H3BT57;P29590-14;P29590-10;P29590-4;P29590-12;P29590-2;P29590-5;P29590-9;P29590-13;P29590-3;P29590-8;P29590-11;P29590	H3BT57;P29590-14;P29590-10;P29590-4;P29590-12;P29590-2;P29590-5;P29590-9;P29590-13;P29590-3;P29590-8;P29590-11;P29590	1;1;1;1;1;1;1;1;1;1;1;1;1	1;1;1;1;1;1;1;1;1;1;1;1;1	1;1;1;1;1;1;1;1;1;1;1;1;1	Protein PML	PML	tr|H3BT57|H3BT57_HUMAN Isoform of P29590, Protein PML OS=Homo sapiens GN=PML PE=1 SV=1;sp|P29590-14|PML_HUMAN Isoform of P29590, Isoform PML-14 of Protein PML OS=Homo sapiens GN=PML;sp|P29590-10|PML_HUMAN Isoform of P29590, Isoform PML-7 of Protein PML OS=	13	1	1	1	0	0	0	1	1	1	0	0	0	1	1	1	0	0	0	1	1	1	2.1	2.1	2.1	62.913	568	568;423;435;560;585;611;633;641;781;824;829;834;882	2	1	3	1	0.0053248	6.5311				By MS/MS	By MS/MS	By matching	0	0
H3BU51;Q9Y639-1;Q9Y639	H3BU51;Q9Y639-1;Q9Y639	2;2;2	2;2;2	2;2;2	Neuroplastin	NPTN	tr|H3BU51|H3BU51_HUMAN Isoform of Q9Y639, Neuroplastin OS=Homo sapiens GN=NPTN PE=1 SV=1;sp|Q9Y639-1|NPTN_HUMAN Isoform of Q9Y639, Isoform 1 of Neuroplastin OS=Homo sapiens GN=NPTN;sp|Q9Y639|NPTN_HUMAN Neuroplastin OS=Homo sapiens GN=NPTN PE=1 SV=2	3	2	2	2	1	2	1	1	1	1	1	2	1	1	1	1	1	2	1	1	1	1	9.2	9.2	9.2	20.14	184	184;282;398	1.92	5	4	4	0	29.819	By matching	By MS/MS	By MS/MS	By MS/MS	By MS/MS	By matching	9.2	9.2
H3BUJ8;Q16651-2;Q16651	H3BUJ8;Q16651-2;Q16651	1;1;1	1;1;1	1;1;1	Prostasin;Prostasin light chain;Prostasin heavy chain	PRSS8	tr|H3BUJ8|H3BUJ8_HUMAN Isoform of Q16651, Prostasin (Fragment) OS=Homo sapiens GN=PRSS8 PE=1 SV=1;sp|Q16651-2|PRSS8_HUMAN Isoform of Q16651, Isoform 2 of Prostasin OS=Homo sapiens GN=PRSS8;sp|Q16651|PRSS8_HUMAN Prostasin OS=Homo sapiens GN=PRSS8 PE=1 SV=1	3	1	1	1	0	0	0	1	1	1	0	0	0	1	1	1	0	0	0	1	1	1	6.2	6.2	6.2	20.528	195	195;289;343	1.83	3	1	2	0.0029744	9.4483				By MS/MS	By matching	By MS/MS	0	0
H3BV55;O15305;H3BPH4;H3BRM0;O15305-2	H3BV55;O15305;H3BPH4;H3BRM0;O15305-2	2;2;1;1;1	2;2;1;1;1	2;2;1;1;1	Phosphomannomutase;Phosphomannomutase 2	PMM2	tr|H3BV55|H3BV55_HUMAN Isoform of O15305, Phosphomannomutase OS=Homo sapiens GN=PMM2 PE=1 SV=1;sp|O15305|PMM2_HUMAN Phosphomannomutase 2 OS=Homo sapiens GN=PMM2 PE=1 SV=1;tr|H3BPH4|H3BPH4_HUMAN Isoform of O15305, Phosphomannomutase (Fragment) OS=Homo sapie	5	2	2	2	1	0	0	0	1	1	1	0	0	0	1	1	1	0	0	0	1	1	11.4	11.4	11.4	25.256	219	219;246;142;155;119	1.8	2	2	1	0	15.5	By matching				By MS/MS	By MS/MS	5.9	0
H7BYN4;Q02241-2;Q02241;Q02241-3;H0YMJ4;H0YKQ5;H0YME6	H7BYN4;Q02241-2;Q02241;Q02241-3	5;5;5;4;1;1;1	5;5;5;4;1;1;1	5;5;5;4;1;1;1	Kinesin-like protein;Kinesin-like protein KIF23	KIF23	tr|H7BYN4|H7BYN4_HUMAN Isoform of Q02241, Kinesin-like protein OS=Homo sapiens GN=KIF23 PE=1 SV=1;sp|Q02241-2|KIF23_HUMAN Isoform of Q02241, Isoform 2 of Kinesin-like protein KIF23 OS=Homo sapiens GN=KIF23;sp|Q02241|KIF23_HUMAN Kinesin-like protein KIF23 O	7	5	5	5	1	3	2	3	3	3	1	3	2	3	3	3	1	3	2	3	3	3	7.6	7.6	7.6	109.13	952	952;856;960;673;109;267;371	1.93	11	10	9	0	117.33	By MS/MS	By MS/MS	By MS/MS	By MS/MS	By MS/MS	By MS/MS	1.4	4.4
H7BZI1;Q02818;C9JKZ2	H7BZI1;Q02818;C9JKZ2	2;2;1	2;2;1	2;2;1	Nucleobindin-1	NUCB1	tr|H7BZI1|H7BZI1_HUMAN Isoform of Q02818, Nucleobindin-1 (Fragment) OS=Homo sapiens GN=NUCB1 PE=1 SV=1;sp|Q02818|NUCB1_HUMAN Nucleobindin-1 OS=Homo sapiens GN=NUCB1 PE=1 SV=4;tr|C9JKZ2|C9JKZ2_HUMAN Isoform of Q02818, Nucleobindin-1 (Fragment) OS=Homo sapie	3	2	2	2	1	2	2	2	2	2	1	2	2	2	2	2	1	2	2	2	2	2	8.1	8.1	8.1	34.773	295	295;461;268	2.2	4	4	7	0	12.409	By matching	By MS/MS	By MS/MS	By matching	By MS/MS	By MS/MS	3.7	8.1
H7BZJ3	H7BZJ3	3	1	1		PDIA3	tr|H7BZJ3|H7BZJ3_HUMAN Isoform of P30101, Protein disulfide-isomerase A3 (Fragment) OS=Homo sapiens GN=PDIA3 PE=1 SV=1	1	3	1	1	1	2	2	2	3	2	0	1	1	1	1	1	0	1	1	1	1	1	30.1	11.4	11.4	13.519	123	123	2	4	3	4	0	70.576	By matching	By matching	By MS/MS	By MS/MS	By matching	By MS/MS	8.9	20.3
H7BZL2;P31937	H7BZL2;P31937	1;1	1;1	1;1	3-hydroxyisobutyrate dehydrogenase, mitochondrial	HIBADH	tr|H7BZL2|H7BZL2_HUMAN Isoform of P31937, 3-hydroxyisobutyrate dehydrogenase, mitochondrial (Fragment) OS=Homo sapiens GN=HIBADH PE=1 SV=1;sp|P31937|3HIDH_HUMAN 3-hydroxyisobutyrate dehydrogenase, mitochondrial OS=Homo sapiens GN=HIBADH PE=1 SV=2	2	1	1	1	0	0	0	1	0	0	0	0	0	1	0	0	0	0	0	1	0	0	8.7	8.7	8.7	21.292	206	206;336	3			1	0.0082559	6.3503				By MS/MS			0	0
H7C0E5;H7BZM7;O75312	H7C0E5;H7BZM7;O75312	2;2;2	2;2;2	2;2;2	Zinc finger protein ZPR1	ZPR1	tr|H7C0E5|H7C0E5_HUMAN Isoform of O75312, Zinc finger protein ZPR1 (Fragment) OS=Homo sapiens GN=ZPR1 PE=1 SV=1;tr|H7BZM7|H7BZM7_HUMAN Isoform of O75312, Zinc finger protein ZPR1 (Fragment) OS=Homo sapiens GN=ZPR1 PE=1 SV=1;sp|O75312|ZPR1_HUMAN Zinc finger	3	2	2	2	0	0	0	1	1	0	0	0	0	1	1	0	0	0	0	1	1	0	5.4	5.4	5.4	42.542	386	386;430;459	2.5		1	1	0.0024845	11.188				By MS/MS	By MS/MS		0	0
H7C0C1;P48047	H7C0C1;P48047	1;1	1;1	1;1	ATP synthase subunit O, mitochondrial	ATP5O	tr|H7C0C1|H7C0C1_HUMAN Uncharacterized protein (Fragment) OS=Homo sapiens PE=4 SV=2;sp|P48047|ATPO_HUMAN ATP synthase subunit O, mitochondrial OS=Homo sapiens GN=ATP5O PE=1 SV=1	2	1	1	1	0	0	0	1	1	0	0	0	0	1	1	0	0	0	0	1	1	0	7	7	7	26.799	242	242;213	2.5		1	1	0	14.168				By MS/MS	By MS/MS		0	0
H7C0P7;Q8N7R7-3;Q8N7R7-2;Q8N7R7	H7C0P7;Q8N7R7-3;Q8N7R7-2;Q8N7R7	1;1;1;1	1;1;1;1	1;1;1;1	Cyclin-Y-like protein 1	CCNYL1	tr|H7C0P7|H7C0P7_HUMAN Isoform of Q8N7R7, Cyclin-Y-like protein 1 (Fragment) OS=Homo sapiens GN=CCNYL1 PE=1 SV=1;sp|Q8N7R7-3|CCYL1_HUMAN Isoform of Q8N7R7, Isoform 3 of Cyclin-Y-like protein 1 OS=Homo sapiens GN=CCNYL1;sp|Q8N7R7-2|CCYL1_HUMAN Isoform of Q8	4	1	1	1	0	1	0	1	1	1	0	1	0	1	1	1	0	1	0	1	1	1	11.6	11.6	11.6	17.033	147	147;289;308;359	1.6	2	3		0.0073031	6.3967		By matching		By matching	By MS/MS	By matching	0	11.6
H7C0W7;Q9BYI3-3;Q9BYI3	H7C0W7;Q9BYI3-3;Q9BYI3	1;1;1	1;1;1	1;1;1	Hyccin	FAM126A	tr|H7C0W7|H7C0W7_HUMAN Isoform of Q9BYI3, Hyccin (Fragment) OS=Homo sapiens GN=FAM126A PE=1 SV=1;sp|Q9BYI3-3|HYCCI_HUMAN Isoform of Q9BYI3, Isoform 3 of Hyccin OS=Homo sapiens GN=FAM126A;sp|Q9BYI3|HYCCI_HUMAN Hyccin OS=Homo sapiens GN=FAM126A PE=1 SV=2	3	1	1	1	0	1	1	1	1	1	0	1	1	1	1	1	0	1	1	1	1	1	3.6	3.6	3.6	52.038	471	471;419;521	1.9	4	3	3	0.0029308	8.6586		By matching	By matching	By MS/MS	By MS/MS	By MS/MS	0	3.6
H7C1E4;P61966	H7C1E4;P61966	1;1	1;1	1;1	AP-1 complex subunit sigma-1A	AP1S1	tr|H7C1E4|H7C1E4_HUMAN Isoform of P61966, AP-1 complex subunit sigma-1A (Fragment) OS=Homo sapiens GN=AP1S1 PE=1 SV=1;sp|P61966|AP1S1_HUMAN AP-1 complex subunit sigma-1A OS=Homo sapiens GN=AP1S1 PE=1 SV=1	2	1	1	1	0	1	1	1	0	1	0	1	1	1	0	1	0	1	1	1	0	1	8.4	8.4	8.4	22.065	191	191;158	1.83	2	3	1	0	25.676		By MS/MS	By MS/MS	By MS/MS		By MS/MS	0	8.4
H7C4A9;H7C1L0;P13861-2;P13861	H7C4A9;H7C1L0;P13861-2;P13861	2;2;2;2	2;2;2;2	2;2;2;2	cAMP-dependent protein kinase type II-alpha regulatory subunit	PRKAR2A	tr|H7C4A9|H7C4A9_HUMAN Isoform of P13861, cAMP-dependent protein kinase type II-alpha regulatory subunit (Fragment) OS=Homo sapiens GN=PRKAR2A PE=1 SV=1;tr|H7C1L0|H7C1L0_HUMAN Isoform of P13861, cAMP-dependent protein kinase type II-alpha regulatory subuni	4	2	2	2	1	0	1	1	2	1	1	0	1	1	2	1	1	0	1	1	2	1	14.1	14.1	14.1	11.54	99	99;200;382;404	1.44	6	2	1	0	32.574	By matching		By matching	By matching	By MS/MS	By MS/MS	13.1	0
H7C284;Q6ZSS7	H7C284;Q6ZSS7	1;1	1;1	1;1	Major facilitator superfamily domain-containing protein 6	MFSD6	tr|H7C284|H7C284_HUMAN Isoform of Q6ZSS7, Major facilitator superfamily domain-containing protein 6 (Fragment) OS=Homo sapiens GN=MFSD6 PE=1 SV=1;sp|Q6ZSS7|MFSD6_HUMAN Major facilitator superfamily domain-containing protein 6 OS=Homo sapiens GN=MFSD6 PE=1	2	1	1	1	0	0	0	0	0	1	0	0	0	0	0	1	0	0	0	0	0	1	15.4	15.4	15.4	9.7504	91	91;791	3			1	0.0029189	8.3062						By MS/MS	0	0
H7C333;O75323	H7C333;O75323	1;1	1;1	1;1	Protein NipSnap homolog 2	GBAS	tr|H7C333|H7C333_HUMAN Isoform of O75323, Protein NipSnap homolog 2 (Fragment) OS=Homo sapiens GN=GBAS PE=1 SV=1;sp|O75323|NIPS2_HUMAN Protein NipSnap homolog 2 OS=Homo sapiens GN=GBAS PE=1 SV=1	2	1	1	1	0	0	0	0	1	1	0	0	0	0	1	1	0	0	0	0	1	1	12.3	12.3	12.3	13.666	114	114;286	1.75	2	1	1	0.0029869	9.6119					By MS/MS	By MS/MS	0	0
H7C3E1;O75787-2;O75787;H7C240;H0Y750	H7C3E1;O75787-2;O75787;H7C240;H0Y750	2;2;2;1;1	2;2;2;1;1	2;2;2;1;1	Renin receptor	ATP6AP2	tr|H7C3E1|H7C3E1_HUMAN Isoform of Q8NBJ9, Renin receptor (Fragment) OS=Homo sapiens GN=ATP6AP2 PE=1 SV=1;sp|O75787-2|RENR_HUMAN Isoform of O75787, Isoform 2 of Renin receptor OS=Homo sapiens GN=ATP6AP2;sp|O75787|RENR_HUMAN Renin receptor OS=Homo sapiens GN	5	2	2	2	0	0	0	2	1	2	0	0	0	2	1	2	0	0	0	2	1	2	14.7	14.7	14.7	28.675	259	259;318;350;203;243	2.33	2	2	5	0	51.967				By MS/MS	By matching	By matching	0	0
H7C410;P35052;H7C024;P35052-2;C9J4Y6;H7BZE9;H7BZL4	H7C410;P35052;H7C024;P35052-2	3;3;2;2;1;1;1	3;3;2;2;1;1;1	3;3;2;2;1;1;1	Glypican-1;Secreted glypican-1	GPC1	tr|H7C410|H7C410_HUMAN Isoform of P35052, Glypican-1 OS=Homo sapiens GN=GPC1 PE=1 SV=2;sp|P35052|GPC1_HUMAN Glypican-1 OS=Homo sapiens GN=GPC1 PE=1 SV=2;tr|H7C024|H7C024_HUMAN Isoform of P35052, Glypican-1 (Fragment) OS=Homo sapiens GN=GPC1 PE=1 SV=2;sp|P3	7	3	3	3	1	2	3	3	2	3	1	2	3	3	2	3	1	2	3	3	2	3	10.3	10.3	10.3	53.964	486	486;558;294;287;156;162;281	1.93	12	7	10	0	58.511	By MS/MS	By matching	By matching	By MS/MS	By MS/MS	By MS/MS	2.9	6.4
H7C4H2;Q9Y5M8	H7C4H2;Q9Y5M8	1;1	1;1	1;1	Signal recognition particle receptor subunit beta	SRPRB	tr|H7C4H2|H7C4H2_HUMAN Isoform of Q9Y5M8, Signal recognition particle receptor subunit beta (Fragment) OS=Homo sapiens GN=SRPRB PE=1 SV=1;sp|Q9Y5M8|SRPRB_HUMAN Signal recognition particle receptor subunit beta OS=Homo sapiens GN=SRPRB PE=1 SV=3	2	1	1	1	0	0	1	0	1	0	0	0	1	0	1	0	0	0	1	0	1	0	11.9	11.9	11.9	17.502	160	160;271	2.5		1	1	0.0048754	6.6452			By matching		By MS/MS		0	0
H7C4M4;Q9ULI3;H7C4K2	H7C4M4;Q9ULI3;H7C4K2	2;2;1	2;2;1	2;2;1	Protein HEG homolog 1	HEG1	tr|H7C4M4|H7C4M4_HUMAN Isoform of Q9ULI3, Protein HEG homolog 1 (Fragment) OS=Homo sapiens GN=HEG1 PE=1 SV=1;sp|Q9ULI3|HEG1_HUMAN Protein HEG homolog 1 OS=Homo sapiens GN=HEG1 PE=1 SV=3;tr|H7C4K2|H7C4K2_HUMAN Isoform of Q9ULI3, Protein HEG homolog 1 (Fragm	3	2	2	2	1	0	1	0	0	0	1	0	1	0	0	0	1	0	1	0	0	0	10.2	10.2	10.2	29.503	265	265;1381;63	1.33	2	1		0.0012979	11.819	By MS/MS		By MS/MS				4.9	0
H7C5K4;Q76M96;Q76M96-2;C9J8I6	H7C5K4;Q76M96;Q76M96-2	3;3;3;1	3;3;3;1	3;3;3;1	Coiled-coil domain-containing protein 80	CCDC80	tr|H7C5K4|H7C5K4_HUMAN Isoform of Q76M96, Coiled-coil domain-containing protein 80 (Fragment) OS=Homo sapiens GN=CCDC80 PE=1 SV=1;sp|Q76M96|CCD80_HUMAN Coiled-coil domain-containing protein 80 OS=Homo sapiens GN=CCDC80 PE=1 SV=1;sp|Q76M96-2|CCD80_HUMAN Iso	4	3	3	3	1	0	0	3	2	1	1	0	0	3	2	1	1	0	0	3	2	1	15.7	15.7	15.7	30.444	261	261;950;961;212	1.82	4	5	2	0	37.524	By matching			By MS/MS	By matching	By matching	4.6	0
H7C5R8;Q460N5-5;Q460N5-3;Q460N5-4;Q460N5-1;Q460N5	H7C5R8;Q460N5-5;Q460N5-3;Q460N5-4;Q460N5-1;Q460N5	1;1;1;1;1;1	1;1;1;1;1;1	1;1;1;1;1;1	Poly [ADP-ribose] polymerase 14	PARP14	tr|H7C5R8|H7C5R8_HUMAN Isoform of Q460N5, Poly [ADP-ribose] polymerase 14 (Fragment) OS=Homo sapiens GN=PARP14 PE=1 SV=1;sp|Q460N5-5|PAR14_HUMAN Isoform of Q460N5, Isoform 5 of Poly [ADP-ribose] polymerase 14 OS=Homo sapiens GN=PARP14;sp|Q460N5-3|PAR14_HUM	6	1	1	1	0	0	0	1	1	1	0	0	0	1	1	1	0	0	0	1	1	1	1.1	1.1	1.1	171.15	1521	1521;797;1518;1680;1720;1801	2	1	2	1	0.004894	6.6773				By matching	By matching	By MS/MS	0	0
H9ME53;Q13061-3;Q13061-2;Q13061	H9ME53;Q13061-3;Q13061-2;Q13061	1;1;1;1	1;1;1;1	1;1;1;1	Triadin	TRDN	tr|H9ME53|H9ME53_HUMAN Isoform of Q13061, Cardiac triadin Trisk 32 isoform OS=Homo sapiens GN=TRDN PE=1 SV=1;sp|Q13061-3|TRDN_HUMAN Isoform of Q13061, Isoform 3 of Triadin OS=Homo sapiens GN=TRDN;sp|Q13061-2|TRDN_HUMAN Isoform of Q13061, Isoform 2 of Triad	4	1	1	1	1	1	1	0	0	0	1	1	1	0	0	0	1	1	1	0	0	0	7	7	7	32.126	286	286;167;297;729	1.75	1	3		0.0033538	7.0497	By matching	By MS/MS	By MS/MS				7	7
I3L0K2;I3L3M7;Q9BRA2	I3L0K2;I3L3M7;Q9BRA2	1;1;1	1;1;1	1;1;1	Thioredoxin domain-containing protein 17	TXNDC17	tr|I3L0K2|I3L0K2_HUMAN Isoform of Q9BRA2, Thioredoxin domain-containing protein 17 OS=Homo sapiens GN=TXNDC17 PE=1 SV=1;tr|I3L3M7|I3L3M7_HUMAN Isoform of Q9BRA2, Thioredoxin domain-containing protein 17 OS=Homo sapiens GN=TXNDC17 PE=1 SV=1;sp|Q9BRA2|TXD17_	3	1	1	1	0	1	0	1	0	0	0	1	0	1	0	0	0	1	0	1	0	0	13.3	13.3	13.3	8.3713	75	75;80;123	2		2		0.0033021	6.8169		By MS/MS		By MS/MS			0	13.3
I3L0N3;P46459-2;P46459;I3L2G1;K7EQD6	I3L0N3;P46459-2;P46459;I3L2G1;K7EQD6	2;2;2;1;1	2;2;2;1;1	2;2;2;1;1	Vesicle-fusing ATPase	NSF	tr|I3L0N3|I3L0N3_HUMAN Isoform of P46459, Vesicle-fusing ATPase OS=Homo sapiens GN=NSF PE=1 SV=1;sp|P46459-2|NSF_HUMAN Isoform of P46459, Isoform 2 of Vesicle-fusing ATPase OS=Homo sapiens GN=NSF;sp|P46459|NSF_HUMAN Vesicle-fusing ATPase OS=Homo sapiens GN	5	2	2	2	1	1	1	1	1	2	1	1	1	1	1	2	1	1	1	1	1	2	3.4	3.4	3.4	82.091	739	739;644;744;136;180	2.86		1	6	0.0024737	11.144	By matching	By matching	By matching	By matching	By MS/MS	By MS/MS	1.4	1.4
I3L2G3;I3L139;Q9HA64;I3L3W5	I3L2G3;I3L139;Q9HA64	3;3;3;1	3;3;3;1	3;3;3;1	Ketosamine-3-kinase	FN3KRP	tr|I3L2G3|I3L2G3_HUMAN Isoform of Q9HA64, Ketosamine-3-kinase (Fragment) OS=Homo sapiens GN=FN3KRP PE=1 SV=1;tr|I3L139|I3L139_HUMAN Isoform of Q9HA64, Ketosamine-3-kinase OS=Homo sapiens GN=FN3KRP PE=1 SV=1;sp|Q9HA64|KT3K_HUMAN Ketosamine-3-kinase OS=Homo	4	3	3	3	0	0	1	2	3	1	0	0	1	2	3	1	0	0	1	2	3	1	26	26	26	14.064	127	127;145;309;102	1.88	4	1	3	0	33.804			By matching	By matching	By MS/MS	By matching	0	0
I3L161;I3L3X5;Q9NRY6	I3L161;I3L3X5;Q9NRY6	1;1;1	1;1;1	1;1;1	Phospholipid scramblase 3	TMEM256-PLSCR3;PLSCR3	tr|I3L161|I3L161_HUMAN Isoform of I3L3X5, Protein TMEM256-PLSCR3 (Fragment) OS=Homo sapiens GN=TMEM256-PLSCR3 PE=4 SV=1;tr|I3L3X5|I3L3X5_HUMAN Protein TMEM256-PLSCR3 OS=Homo sapiens GN=TMEM256-PLSCR3 PE=4 SV=1;sp|Q9NRY6|PLS3_HUMAN Phospholipid scramblase 3	3	1	1	1	0	1	0	1	1	0	0	1	0	1	1	0	0	1	0	1	1	0	11.8	11.8	11.8	18.276	170	170;271;295	2		3		0.0028506	7.3585		By matching		By MS/MS	By MS/MS		0	11.8
I3L1D5;O15296-3;O15296;O15296-4	I3L1D5;O15296-3;O15296;O15296-4	2;2;2;1	2;2;2;1	2;2;2;1	Arachidonate 15-lipoxygenase B	ALOX15B	tr|I3L1D5|I3L1D5_HUMAN Isoform of O15296, Arachidonate 15-lipoxygenase B OS=Homo sapiens GN=ALOX15B PE=1 SV=1;sp|O15296-3|LX15B_HUMAN Isoform of O15296, Isoform C of Arachidonate 15-lipoxygenase B OS=Homo sapiens GN=ALOX15B;sp|O15296|LX15B_HUMAN Arachidona	4	2	2	2	0	0	0	2	1	1	0	0	0	2	1	1	0	0	0	2	1	1	4.4	4.4	4.4	74.486	664	664;617;676;647	2.29	1	3	3	0	17.479				By MS/MS	By MS/MS	By MS/MS	0	0
I3L1P8;Q02978-2;Q02978	I3L1P8;Q02978-2;Q02978	1;1;1	1;1;1	1;1;1	Mitochondrial 2-oxoglutarate/malate carrier protein	SLC25A11	tr|I3L1P8|I3L1P8_HUMAN Isoform of Q02978, Mitochondrial 2-oxoglutarate/malate carrier protein (Fragment) OS=Homo sapiens GN=SLC25A11 PE=1 SV=1;sp|Q02978-2|M2OM_HUMAN Isoform of Q02978, Isoform 2 of Mitochondrial 2-oxoglutarate/malate carrier protein OS=Hom	3	1	1	1	0	0	1	1	1	1	0	0	1	1	1	1	0	0	1	1	1	1	5.4	5.4	5.4	32.182	296	296;263;314	2.14	2	2	3	0	33.556			By matching	By matching	By MS/MS	By matching	0	0
I3L2Q1;I3L1R7;Q99447-4;Q99447;Q99447-3;I3L3V9;I3L1L9;Q99447-2	I3L2Q1;I3L1R7;Q99447-4;Q99447;Q99447-3;I3L3V9;I3L1L9;Q99447-2	2;2;2;2;2;1;1;1	2;2;2;2;2;1;1;1	2;2;2;2;2;1;1;1	Ethanolamine-phosphate cytidylyltransferase	PCYT2	tr|I3L2Q1|I3L2Q1_HUMAN Isoform of Q99447, Ethanolamine-phosphate cytidylyltransferase (Fragment) OS=Homo sapiens GN=PCYT2 PE=1 SV=2;tr|I3L1R7|I3L1R7_HUMAN Isoform of Q99447, Ethanolamine-phosphate cytidylyltransferase OS=Homo sapiens GN=PCYT2 PE=1 SV=1;sp|	8	2	2	2	0	0	0	1	2	1	0	0	0	1	2	1	0	0	0	1	2	1	9.4	9.4	9.4	32.031	286	286;367;357;389;407;207;314;311	2	3	2	3	0	30.118				By matching	By MS/MS	By MS/MS	0	0
I3L234;I3L3C4;I3L3U9;J3QSV6;O76021	I3L234;I3L3C4;I3L3U9;J3QSV6;O76021	2;2;2;2;2	2;2;2;2;2	2;2;2;2;2	Ribosomal L1 domain-containing protein 1	RSL1D1	tr|I3L234|I3L234_HUMAN Isoform of O76021, Ribosomal L1 domain-containing protein 1 (Fragment) OS=Homo sapiens GN=RSL1D1 PE=1 SV=1;tr|I3L3C4|I3L3C4_HUMAN Isoform of O76021, Ribosomal L1 domain-containing protein 1 (Fragment) OS=Homo sapiens GN=RSL1D1 PE=1 S	5	2	2	2	0	0	0	1	0	2	0	0	0	1	0	2	0	0	0	1	0	2	25.5	25.5	25.5	11.628	98	98;158;296;430;490	2.2	1	2	2	0.0030321	10.623				By matching		By MS/MS	0	0
I3L2B0;K7EIG1;O75153	I3L2B0;K7EIG1;O75153	3;2;2	3;2;2	3;2;2	Clustered mitochondria protein homolog	CLUH	tr|I3L2B0|I3L2B0_HUMAN Isoform of O75153, Clustered mitochondria protein homolog (Fragment) OS=Homo sapiens GN=CLUH PE=1 SV=2;tr|K7EIG1|K7EIG1_HUMAN Isoform of O75153, Clustered mitochondria protein homolog (Fragment) OS=Homo sapiens GN=CLUH PE=1 SV=2;sp|O	3	3	3	3	0	1	1	0	0	2	0	1	1	0	0	2	0	1	1	0	0	2	2.9	2.9	2.9	138.23	1236	1236;1251;1309	1.88	3	3	2	0	16.398		By MS/MS	By matching			By MS/MS	0	0.7
I3L2Q8;I3L4A2;Q9UIC8-3;Q9UIC8;Q9UIC8-2	I3L2Q8;I3L4A2;Q9UIC8-3;Q9UIC8;Q9UIC8-2	1;1;1;1;1	1;1;1;1;1	1;1;1;1;1	Leucine carboxyl methyltransferase 1	LCMT1	tr|I3L2Q8|I3L2Q8_HUMAN Isoform of Q9UIC8, Leucine carboxyl methyltransferase 1 (Fragment) OS=Homo sapiens GN=LCMT1 PE=1 SV=1;tr|I3L4A2|I3L4A2_HUMAN Isoform of Q9UIC8, Leucine carboxyl methyltransferase 1 (Fragment) OS=Homo sapiens GN=LCMT1 PE=1 SV=1;sp|Q9U	5	1	1	1	1	0	1	1	1	0	1	0	1	1	1	0	1	0	1	1	1	0	10.1	10.1	10.1	13.74	119	119;158;279;334;357	1.67	3	2	1	1	-2	By matching		By matching	By MS/MS	By MS/MS		10.1	0
I3L387;P53350	I3L387;P53350	1;1	1;1	1;1	Serine/threonine-protein kinase PLK1	PLK1	tr|I3L387|I3L387_HUMAN Isoform of P53350, Serine/threonine-protein kinase PLK1 OS=Homo sapiens GN=PLK1 PE=1 SV=1;sp|P53350|PLK1_HUMAN Serine/threonine-protein kinase PLK1 OS=Homo sapiens GN=PLK1 PE=1 SV=1	2	1	1	1	0	0	1	0	0	0	0	0	1	0	0	0	0	0	1	0	0	0	11	11	11	18.674	173	173;603	2		1		0.0053079	6.5166			By MS/MS				0	0
I3L397;I3L504;P63241;P63241-2;F8WCJ1;C9J7B5;C9J4W5;Q9GZV4;Q6IS14	I3L397;I3L504;P63241;P63241-2;F8WCJ1;C9J7B5;C9J4W5;Q9GZV4;Q6IS14	4;4;4;4;2;2;2;2;2	4;4;4;4;2;2;2;2;2	4;4;4;4;2;2;2;2;2	Eukaryotic translation initiation factor 5A;Eukaryotic translation initiation factor 5A-1;Eukaryotic translation initiation factor 5A-2;Eukaryotic translation initiation factor 5A-1-like	EIF5A;EIF5A2;EIF5AL1	tr|I3L397|I3L397_HUMAN Isoform of P63241, Eukaryotic translation initiation factor 5A (Fragment) OS=Homo sapiens GN=EIF5A PE=1 SV=7;tr|I3L504|I3L504_HUMAN Isoform of P63241, Eukaryotic translation initiation factor 5A-1 OS=Homo sapiens GN=EIF5A PE=1 SV=1;s	9	4	4	4	2	0	0	2	4	3	2	0	0	2	4	3	2	0	0	2	4	3	33.3	33.3	33.3	16.118	147	147;186;154;184;105;109;115;153;154	1.79	5	7	2	0	25.013	By MS/MS			By MS/MS	By MS/MS	By MS/MS	24.5	0
I3L3E4;I3L4G8;I3L4A1;Q96FZ7	I3L3E4;I3L4G8;I3L4A1;Q96FZ7	2;2;2;2	2;2;2;2	2;2;2;2	Charged multivesicular body protein 6	CHMP6	tr|I3L3E4|I3L3E4_HUMAN Isoform of Q96FZ7, Charged multivesicular body protein 6 (Fragment) OS=Homo sapiens GN=CHMP6 PE=1 SV=1;tr|I3L4G8|I3L4G8_HUMAN Isoform of Q96FZ7, Charged multivesicular body protein 6 (Fragment) OS=Homo sapiens GN=CHMP6 PE=1 SV=1;tr|I	4	2	2	2	1	1	1	2	2	2	1	1	1	2	2	2	1	1	1	2	2	2	22.1	22.1	22.1	12.939	113	113;173;224;201	2.08	5	2	6	0	13.408	By matching	By matching	By matching	By MS/MS	By matching	By MS/MS	11.5	11.5
I3L4N6;Q9UP95-4;Q9UP95-3;Q9UP95-5;Q9UP95-2;Q9UP95-6;Q9UP95;Q9UP95-7;H0YMQ9;H0YKQ8;B3KXX3;Q9UHW9-6;Q9UHW9-5;Q9UHW9-2;Q9UHW9-3;Q9UHW9-4;Q9UHW9	I3L4N6;Q9UP95-4;Q9UP95-3;Q9UP95-5;Q9UP95-2;Q9UP95-6;Q9UP95;Q9UP95-7;H0YMQ9;H0YKQ8;B3KXX3;Q9UHW9-6;Q9UHW9-5;Q9UHW9-2;Q9UHW9-3;Q9UHW9-4;Q9UHW9	2;2;2;2;2;2;2;2;1;1;1;1;1;1;1;1;1	2;2;2;2;2;2;2;2;1;1;1;1;1;1;1;1;1	2;2;2;2;2;2;2;2;1;1;1;1;1;1;1;1;1	Solute carrier family 12 member 4;Solute carrier family 12 member 6	SLC12A4;SLC12A6	tr|I3L4N6|I3L4N6_HUMAN Isoform of Q9UP95, Solute carrier family 12 member 4 OS=Homo sapiens GN=SLC12A4 PE=1 SV=1;sp|Q9UP95-4|S12A4_HUMAN Isoform of Q9UP95, Isoform 4 of Solute carrier family 12 member 4 OS=Homo sapiens GN=SLC12A4;sp|Q9UP95-3|S12A4_HUMAN Is	17	2	2	2	1	2	2	1	2	2	1	2	2	1	2	2	1	2	2	1	2	2	3.7	3.7	3.7	115.05	1037	1037;780;1011;1054;1068;1079;1085;1087;906;942;962;1084;1091;1099;1135;1141;1150	1.94	5	7	4	0.0030845	11.075	By matching	By matching	By matching	By MS/MS	By MS/MS	By MS/MS	0.8	3.7
I3L4X0;P60510;H3BV22;H3BTA2	I3L4X0;P60510;H3BV22;H3BTA2	2;2;1;1	2;2;1;1	2;2;1;1	Serine/threonine-protein phosphatase 4 catalytic subunit;Serine/threonine-protein phosphatase	PPP4C	tr|I3L4X0|I3L4X0_HUMAN Isoform of P60510, Protein phosphatase 4 (Formerly X), catalytic subunit, isoform CRA_b OS=Homo sapiens GN=PPP4C PE=1 SV=1;sp|P60510|PP4C_HUMAN Serine/threonine-protein phosphatase 4 catalytic subunit OS=Homo sapiens GN=PPP4C PE=1 SV	4	2	2	2	0	0	0	0	1	2	0	0	0	0	1	2	0	0	0	0	1	2	25	25	25	13.37	120	120;307;203;267	2	3	3	3	0	17.247					By MS/MS	By MS/MS	0	0
J3KMX5;P62277;E9PS50	J3KMX5;P62277;E9PS50	4;4;2	4;4;2	4;4;2	40S ribosomal protein S13	RPS13	tr|J3KMX5|J3KMX5_HUMAN Isoform of P62277, 40S ribosomal protein S13 OS=Homo sapiens GN=RPS13 PE=1 SV=1;sp|P62277|RS13_HUMAN 40S ribosomal protein S13 OS=Homo sapiens GN=RPS13 PE=1 SV=2;tr|E9PS50|E9PS50_HUMAN Isoform of P62277, 40S ribosomal protein S13 (Fr	3	4	4	4	0	2	2	4	4	4	0	2	2	4	4	4	0	2	2	4	4	4	33.1	33.1	33.1	16.733	148	148;151;116	2	11	5	11	0	34.711		By matching	By matching	By MS/MS	By MS/MS	By MS/MS	0	14.9
J3KN10;P42356	J3KN10;P42356	3;3	3;3	3;3	Phosphatidylinositol 4-kinase alpha	PI4KA	tr|J3KN10|J3KN10_HUMAN Isoform of P42356, Phosphatidylinositol 4-kinase alpha OS=Homo sapiens GN=PI4KA PE=1 SV=1;sp|P42356|PI4KA_HUMAN Phosphatidylinositol 4-kinase alpha OS=Homo sapiens GN=PI4KA PE=1 SV=4	2	3	3	3	0	1	1	2	2	1	0	1	1	2	2	1	0	1	1	2	2	1	2.1	2.1	2.1	236.83	2102	2102;2102	2.1	2	5	3	0	17.146		By MS/MS	By matching	By MS/MS	By MS/MS	By matching	0	0.6
[truncated: 1,395 more rows]
[truncated: 36 more columns]
