# Supplementary material for: A Reductionist Approach Using Primary and Metastatic Cell–Derived Extracellular Vesicles Reveals Hub Proteins Associated with Oral Cancer Prognosis
Source: Mol Cell Proteomics. 2021 Jun 27;20:100118. doi: 10.1016/j.mcpro.2021.100118 (PMC8350068; doi:10.1016/j.mcpro.2021.100118)
Supplement: Supplemental Table S3 [file mmc4.xlsx]

## Sheet: Table S3
Table S3. Proteins identified in SCC-9-EV and LN1-EV replicates, after excluding reverse entries,only identified by site sequences and filtering for 2 valid values in at least one group.
Protein IDs	Majority protein IDs	Protein names	Gene name	LFQ intensity LN1_1-EV	LFQ intensity LN1_2-EV	LFQ intensity LN1_3-EV	LFQ intensity SCC9_1-EV	LFQ intensity SCC9_2-EV	LFQ intensity SCC9_3-EV	Only identified by site	Reverse	Potential contaminant	Peptides	Razor + unique peptides	Unique peptides	Sequence coverage [%]	Unique + razor sequence coverage [%]	Unique sequence coverage [%]	Mol. weight [kDa]	Q-value	Score	Intensity	MS/MS count
P49588;P49588-2;H3BPK7	P49588;P49588-2	Alanine--tRNA ligase, cytoplasmic	AARS	23.5449	22.9909	23.0453	24.0174	23.7528	23.7739				18	18	18	27.8	27.8	27.8	106.81	0	209.26	90169000	68
L7N2F4;C9J5N1;Q9BTE6;Q9BTE6-2;Q9BTE6-3;K7EQ85	L7N2F4;C9J5N1;Q9BTE6;Q9BTE6-2;Q9BTE6-3;K7EQ85	Alanyl-tRNA editing protein Aarsd1	AARSD1	NaN	NaN	NaN	18.7526	19.0975	19.0392				2	2	2	17.9	17.9	17.9	15.483	0	12.656	3017600	4
Q9NRN7	Q9NRN7	L-aminoadipate-semialdehyde dehydrogenase-phosphopantetheinyl transferase	AASDHPPT	NaN	NaN	18.5833	16.0123	16.7137	17.053				1	1	1	4.9	4.9	4.9	35.776	0.0033482	7.0285	773710	8
A0A0A0MS99;I3L4X2;P33527-8;P33527-6;P33527-7;P33527-5;P33527-4;P33527-2;P33527-3;P33527;P33527-9	A0A0A0MS99;I3L4X2;P33527-8;P33527-6;P33527-7;P33527-5;P33527-4;P33527-2;P33527-3;P33527;P33527-9	Multidrug resistance-associated protein 1	ABCC1	18.1193	18.6051	18.7573	18.8688	18.6064	18.8969				3	3	3	3.2	3.2	3.2	134.99	0	18.654	3121800	3
O15439-2;O15439	O15439-2;O15439	Multidrug resistance-associated protein 4	ABCC4	NaN	17.0633	16.998	16.712	16.1178	16.5084				1	1	1	0.7	0.7	0.7	144.2	0.0063325	6.478	480250	2
P61221;D6R9I9;D6RGF4;H0Y990	P61221;D6R9I9;D6RGF4	ATP-binding cassette sub-family E member 1	ABCE1	23.062	23.054	23.6032	24.1277	24.2616	24.656				12	12	12	26.4	26.4	26.4	67.314	0	323.31	145110000	48
Q8NE71;H0YGW7;Q8NE71-2;Q5STZ8	Q8NE71;H0YGW7;Q8NE71-2	ATP-binding cassette sub-family F member 1	ABCF1	NaN	20.2076	19.4553	20.7057	20.3059	21.285				5	5	5	9	9	9	95.925	0	51.923	12894000	8
H0YAF3;H0YAF1;Q9UNQ0-2;Q9UNQ0	H0YAF3;H0YAF1;Q9UNQ0-2;Q9UNQ0	ATP-binding cassette sub-family G member 2	ABCG2	NaN	16.7516	NaN	19.7246	19.7132	17.9178				1	1	1	7.7	7.7	7.7	13.627	0.0028458	7.3198	2463400	4
B6VEX4;A0A0A0MRT6;Q8IZP0-10;Q8IZP0-8;Q8IZP0-7;Q8IZP0-2;Q8IZP0-4;Q8IZP0-3;Q8IZP0-5;Q8IZP0-6;Q8IZP0-9;Q8IZP0-12;Q8IZP0;Q8IZP0-11	B6VEX4;A0A0A0MRT6;Q8IZP0-10;Q8IZP0-8;Q8IZP0-7;Q8IZP0-2;Q8IZP0-4;Q8IZP0-3;Q8IZP0-5;Q8IZP0-6;Q8IZP0-9;Q8IZP0-12;Q8IZP0;Q8IZP0-11	Abl interactor 1	ABI1	20.9412	20.7143	NaN	21.6427	21.1227	20.7813				3	3	3	10.9	10.9	10.9	43.294	0	18.773	13816000	7
H0Y8Z9;Q9H845	H0Y8Z9;Q9H845	Acyl-CoA dehydrogenase family member 9, mitochondrial	ACAD9	19.1447	20.0439	20.4206	21.2498	22.0635	21.2107				3	3	3	9.6	9.6	9.6	43.074	0	24.116	16307000	6
B7Z9I1;Q5T4U5;P11310;P11310-2;E9PRX4;E9PJM9	B7Z9I1;Q5T4U5;P11310;P11310-2	Medium-chain specific acyl-CoA dehydrogenase, mitochondrial	ACADM	19.7221	NaN	19.3943	20.9704	21.2578	21.3144				3	3	3	8.8	8.8	8.8	42.426	0	101.11	13084000	11
P49748-2;P49748;P49748-3;K7EQP4;G3V1M7;J3KS89;K7EJW8;J3QRJ8;J3KSR4;J3QKU9;K7EMF8	P49748-2;P49748;P49748-3	Very long-chain specific acyl-CoA dehydrogenase, mitochondrial	ACADVL	24.1971	25.6754	26.6776	26.2639	26.7146	26.7053				22	22	22	42.2	42.2	42.2	68.058	0	323.31	640470000	104
P24752;H0YEL7;P24752-2;E9PRQ6;E9PKF3	P24752;H0YEL7;P24752-2	Acetyl-CoA acetyltransferase, mitochondrial	ACAT1	21.4557	21.8108	22.8982	24.7768	25.1848	25.8318				10	10	10	34.2	34.2	34.2	45.199	0	323.31	237450000	48
P53396-2;P53396;P53396-3;K7ESG8	P53396-2;P53396;P53396-3	ATP-citrate synthase	ACLY	24.0696	25.0086	25.0143	25.1181	25.4332	25.228				23	23	23	28.2	28.2	28.2	119.77	0	323.31	249250000	102
P21399	P21399	Cytoplasmic aconitate hydratase	ACO1	23.5847	24.0214	25.0516	20.5174	21.6555	21.482				13	13	13	22	22	22	98.398	0	282.36	44187000	46
A2A274;Q99798	A2A274;Q99798	Aconitate hydratase, mitochondrial	ACO2	22.7276	22.2282	23.4354	22.0777	23.1755	21.7198				7	7	7	12.7	12.7	12.7	87.819	0	57.624	36204000	13
G3V4F2;A0A087X0W7;A0A087WT95;Q86TX2;P49753;P49753-2	G3V4F2;A0A087X0W7;A0A087WT95;Q86TX2;P49753;P49753-2	Acyl-coenzyme A thioesterase 1;Acyl-coenzyme A thioesterase 2, mitochondrial	ACOT1	NaN	NaN	NaN	NaN	19.3214	18.5867				2	2	2	7.8	7.8	7.8	43.733	0	13.548	2086200	2
O00154-4;O00154-2;O00154-3;O00154-6;O00154-7;O00154;O00154-5;K7EKP8	O00154-4;O00154-2;O00154-3;O00154-6;O00154-7;O00154;O00154-5;K7EKP8	Cytosolic acyl coenzyme A thioester hydrolase	ACOT7	23.9435	23.8648	24.6998	24.8493	25.3946	25.333				7	7	7	28.4	28.4	28.4	37.419	0	63.659	248180000	29
Q9Y305-3;Q9Y305-2;Q9Y305;Q9Y305-4;C9J7L8;H7C5Q2	Q9Y305-3;Q9Y305-2;Q9Y305;Q9Y305-4;C9J7L8;H7C5Q2	Acyl-coenzyme A thioesterase 9, mitochondrial	ACOT9	NaN	NaN	NaN	NaN	17.0977	17.51				2	2	2	8.7	8.7	8.7	43.206	0	13.777	656390	5
P24666;G5E9R5;P24666-4;F2Z2Q9;P24666-3;P24666-2;D3YTI2	P24666;G5E9R5;P24666-4;F2Z2Q9;P24666-3;P24666-2	Low molecular weight phosphotyrosine protein phosphatase	ACP1	20.3659	19.3353	19.8299	19.9746	18.9751	19.9829				4	4	4	31.6	31.6	31.6	18.042	0	41.936	7145500	5
O95573;F5GWH2	O95573	Long-chain-fatty-acid--CoA ligase 3	ACSL3	NaN	NaN	NaN	19.2251	NaN	18.4151				4	3	3	7.4	4.9	4.9	80.419	0	18.062	1220900	5
O60488-2;O60488;D6RFW9;D6RDA8;D6RD96;D6RF95;H0Y9A0	O60488-2;O60488	Long-chain-fatty-acid--CoA ligase 4	ACSL4	21.7804	21.9671	20.7948	20.6744	20.2911	20.7345				5	5	4	10.3	10.3	7.6	74.435	0	54.767	10722000	15
Q9NR19;Q9NR19-2;F8WDJ9;F8WCJ4;C9JXD9;C9J7L5;C9IYL0;B4DEH9;C9JY31	Q9NR19;Q9NR19-2	Acetyl-coenzyme A synthetase, cytoplasmic	ACSS2	NaN	NaN	18.0165	20.9149	21.8529	22.893				5	5	5	9.6	9.6	9.6	78.579	0	60.01	24598000	9
P68133;P68032;P63267;P62736	P68133;P68032;P63267;P62736	Actin, alpha skeletal muscle;Actin, alpha cardiac muscle 1;Actin, gamma-enteric smooth muscle;Actin, aortic smooth muscle	ACTA1	26.304	26.8589	25.0353	27.8604	29.0363	28.9827				14	1	0	31.6	4.2	0	42.051	0	30.82	3453800000	134
P60709;E7EVS6;G5E9R0;C9JZR7;C9JUM1;C9JTX5;P63267-2;A5A3E0	P60709	Actin, cytoplasmic 1;Actin, cytoplasmic 1, N-terminally processed	ACTB	32.559	32.4082	32.5886	32.9424	33.4312	32.8663				27	27	1	83.7	83.7	4.5	41.736	0	323.31	54334000000	1664
Q562R1	Q562R1	Beta-actin-like protein 2	ACTBL2	15.916	25.6059	14.0246	29.7876	29.9001	29.1693				6	1	1	17.6	4.8	4.8	42.003	0.0032985	6.8054	3639400000	18
P63261;I3L3I0;I3L1U9;I3L4N8;I3L3R2;K7EM38;J3KT65	P63261;I3L3I0;I3L1U9;I3L4N8	Actin, cytoplasmic 2;Actin, cytoplasmic 2, N-terminally processed	ACTG1	21.1435	22.751	21.989	24.0115	24.4273	23.3926				27	1	1	83.7	4.5	4.5	41.792	0	72.895	84905000	10
O96019-2;O96019;H7C5S0;C9JQT2	O96019-2;O96019	Actin-like protein 6A	ACTL6A	21.2892	20.7606	22.5018	21.3705	22.5619	22.4976				6	6	6	26.9	26.9	26.9	43.236	0	72.764	41004000	22
P12814;P12814-3;P12814-2;P12814-4;H9KV75;H0YJW3;H7C5W8;G3V2W4;G3V2N5;H0YJ11;P35609-2;P35609;Q08043;G3V5M4;A0A087WSZ2;G3V2E8;G3V2X9;D6RH00;G3V380;F6THM6	P12814;P12814-3;P12814-2;P12814-4;H9KV75	Alpha-actinin-1	ACTN1	24.1334	24.6716	24.169	26.2457	26.152	26.1632				27	27	18	40.8	40.8	28.3	103.06	0	323.31	421960000	132
O43707;O43707-2;F5GXS2;O43707-3;H7C144;K7EJH8;K7EP19	O43707;O43707-2	Alpha-actinin-4	ACTN4	22.6311	22.0427	21.2701	23.9886	23.2794	23.2758				21	12	12	28.4	16.1	16.1	104.85	0	159.18	67139000	17
R4GMT0;P61163;P42025	R4GMT0;P61163;P42025	Alpha-centractin;Beta-centractin	ACTR1A	24.0985	23.4012	23.8448	22.8567	23.7241	23.792				6	6	6	31	31	31	37.433	0	154.78	83034000	33
P61160;F5H6T1;P61160-2	P61160;F5H6T1;P61160-2	Actin-related protein 2	ACTR2	23.8125	24.1292	24.4923	24.5474	24.1446	24.8076				9	9	9	29.7	29.7	29.7	44.76	0	140.29	170890000	31
P61158;B4DXW1;F8WDR7;A0A0A0MTI9;H7C4J1;C9IZN3;Q9C0K3;Q9P1U1-2;Q9P1U1-3;Q9P1U1;F8WEW2;F8WE84	P61158;B4DXW1	Actin-related protein 3	ACTR3	23.7766	22.9178	24.0745	23.8766	23.9875	23.7618				11	11	11	40.2	40.2	40.2	47.371	0	141.37	109040000	52
O14672;O14672-2	O14672;O14672-2	Disintegrin and metalloproteinase domain-containing protein 10	ADAM10	23.1885	25.039	23.2249	23.3188	23.1611	23.8456				6	6	6	9.4	9.4	9.4	84.141	0	147.19	74724000	10
Q6UY14-2;Q6UY14;Q6UY14-3;A0A087WTI5	Q6UY14-2;Q6UY14;Q6UY14-3	ADAMTS-like protein 4	ADAMTSL4	22.6853	20.6858	NaN	21.7645	20.9768	21.2695				6	6	6	8.8	8.8	8.8	95.131	0	77.048	19896000	9
P55265-5;P55265;P55265-4;H0YCK3;P55265-3;P55265-2	P55265-5;P55265;P55265-4;H0YCK3;P55265-3;P55265-2	Double-stranded RNA-specific adenosine deaminase	ADAR	NaN	NaN	NaN	17.112	NaN	17.9188				3	3	3	4.5	4.5	4.5	103.64	0	17.193	1077200	1
H3BSJ6;H3BNH4;H3BV52;H3BRH0;Q9Y653-5;Q9Y653-2;Q9Y653-3;Q9Y653	H3BSJ6;H3BNH4;H3BV52;H3BRH0;Q9Y653-5;Q9Y653-2;Q9Y653-3;Q9Y653	G-protein coupled receptor 56;GPR56 N-terminal fragment;GPR56 C-terminal fragment	ADGRG1	NaN	16.9622	NaN	19.1506	18.5373	18.8864				1	1	1	5.3	5.3	5.3	21.008	0.0030157	10.271	2199300	6
P11766;D6RFE4	P11766;D6RFE4	Alcohol dehydrogenase class-3	ADH5	17.2955	NaN	18.7352	19.0288	18.5019	17.4922				2	2	2	8.8	8.8	8.8	39.724	0	14.765	1990400	6
P55263-4;P55263-2;P55263	P55263-4;P55263-2;P55263	Adenosine kinase	ADK	NaN	NaN	NaN	15.5286	16.6296	14.8102				2	2	2	11	11	11	36.579	0	14.782	272940	4
Q16186;A0A087WX59	Q16186;A0A087WX59	Proteasomal ubiquitin receptor ADRM1	ADRM1	19.2453	19.2018	19.9748	18.9008	19.1453	19.3547				2	2	2	6.1	6.1	6.1	42.153	0	30.883	5094900	11
A0A096LNY4;P30566-2;P30566;B4DEP1;A0A096LP72;A0A096LNY5;A0A0A6YY92	A0A096LNY4;P30566-2;P30566;B4DEP1;A0A096LP72;A0A096LNY5;A0A0A6YY92	Adenylosuccinate lyase	ADSL	NaN	NaN	17.3811	17.0966	16.9403	17.2081				2	2	2	13.4	13.4	13.4	18.36	0	12.358	1016100	3
P30520	P30520	Adenylosuccinate synthetase isozyme 2	ADSS	NaN	NaN	NaN	19.3381	19.0922	19.4882				3	3	3	10.1	10.1	10.1	50.097	0	30.047	2786900	10
O00468-6;O00468-3;O00468-7;O00468-5;O00468-4;O00468;A0A087X208;O00468-2;H0Y5U1	O00468-6;O00468-3;O00468-7;O00468-5;O00468-4;O00468;A0A087X208;O00468-2	Agrin;Agrin N-terminal 110 kDa subunit;Agrin C-terminal 110 kDa subunit;Agrin C-terminal 90 kDa fragment;Agrin C-terminal 22 kDa fragment	AGRN	21.5359	21.5973	20.8947	25.7968	23.0918	23.6871				25	25	25	17.8	17.8	17.8	214.84	0	323.31	112080000	63
Q6RW13-2;Q6RW13	Q6RW13-2;Q6RW13	Type-1 angiotensin II receptor-associated protein	AGTRAP	18.7222	19.6914	20.0055	18.5267	18.7734	19.3942				1	1	1	14.5	14.5	14.5	16.669	0	41.914	4550300	10
P23526;P23526-2	P23526;P23526-2	Adenosylhomocysteinase	AHCY	26.6178	26.0976	26.5737	26.3938	27.1641	27.2003				14	14	14	35	35	35	47.716	0	137.15	824930000	82
Q09666;E9PQE3;E9PJZ0;E9PKR9;E9PJC6;E9PLK4;Q09666-2	Q09666	Neuroblast differentiation-associated protein AHNAK	AHNAK	23.8295	25.0128	24.7457	25.4262	25.509	25.8154				50	50	50	19.2	19.2	19.2	629.09	0	323.31	301460000	119
O95831-3;O95831;O95831-6;O95831-4;O95831-2;E9PMA0;O95831-5	O95831-3;O95831;O95831-6;O95831-4;O95831-2	Apoptosis-inducing factor 1, mitochondrial	AIFM1	NaN	19.0714	NaN	20.1549	19.4722	20.2112				4	4	4	11.3	11.3	11.3	66.294	0	22.837	4892000	4
Q12904;Q12904-2;D6R937	Q12904;Q12904-2;D6R937	Aminoacyl tRNA synthase complex-interacting multifunctional protein 1;Endothelial monocyte-activating polypeptide 2	AIMP1	NaN	18.5763	19.7744	20.2481	19.7917	20.5573				2	2	2	9.6	9.6	9.6	34.352	0.0018951	11.454	6203800	3
Q13155;A8MU58;F8W950	Q13155;A8MU58;F8W950	Aminoacyl tRNA synthase complex-interacting multifunctional protein 2	AIMP2	20.5289	20.7104	22.0835	22.0445	21.9806	22.7617				4	4	4	20	20	20	35.348	0	64.487	31250000	21
P27144;D3DQ64	P27144;D3DQ64	Adenylate kinase 4, mitochondrial	AK4	21.1074	NaN	NaN	21.5712	22.9617	22.9488				6	6	6	41.3	41.3	41.3	25.268	0	35.152	34199000	7
H7BYL6;A0A0A0MRE9;A0A0A0MRF6;Q99996-5;Q99996-3;Q99996-2;Q99996;Q99996-6	H7BYL6;A0A0A0MRE9;A0A0A0MRF6;Q99996-5;Q99996-3;Q99996-2;Q99996;Q99996-6	A-kinase anchor protein 9	AKAP9	20.3672	20.0846	20.8879	NaN	NaN	NaN				1	1	1	0.7	0.7	0.7	204.02	0.0082602	6.3506	2840700	1
P14550;V9GYG2;V9GYP9;Q5T621	P14550	Alcohol dehydrogenase [NADP(+)]	AKR1A1	20.9498	NaN	18.4118	18.9869	18.9202	17.6391				4	4	4	16.9	16.9	16.9	36.573	0	25.019	4133000	4
O43488;H3BLU7;Q8NHP1	O43488;H3BLU7	Aflatoxin B1 aldehyde reductase member 2	AKR7A2	20.8756	21.0622	23.0573	23.4423	23.6704	24.1896				5	5	5	21.2	21.2	21.2	39.589	0	69.354	73351000	14
Q13740-2;Q13740;F5GXJ9;H7C543;Q13740-3;Q13740-4	Q13740-2;Q13740;F5GXJ9;H7C543	CD166 antigen	ALCAM	21.6574	NaN	20.3541	22.6507	22.6928	22.3892				9	9	9	26	26	26	63.664	0	194.03	33253000	25
P54886-2;P54886	P54886-2;P54886	Delta-1-pyrroline-5-carboxylate synthase;Glutamate 5-kinase;Gamma-glutamyl phosphate reductase	ALDH18A1	19.1913	20.5664	21.7823	20.391	20.2054	20.7037				2	2	2	2.5	2.5	2.5	87.088	0	13.523	10332000	5
P30837	P30837	Aldehyde dehydrogenase X, mitochondrial	ALDH1B1	NaN	18.6953	18.9299	19.0845	19.4546	19.0718				4	4	4	10.4	10.4	10.4	57.206	0	26.067	3947700	8
P05091-2;P05091;F8VP50	P05091-2;P05091;F8VP50	Aldehyde dehydrogenase, mitochondrial	ALDH2	NaN	18.463	20.5755	18.3078	18.426	19.1061				3	3	3	9.8	9.8	9.8	50.989	0	47.046	2397600	13
P49419-2;P49419;F8VS02;P49419-4;A0A0J9YWF7;H0YHM6;F8VVF2;A0A0J9YWK1;A0A0J9YWM6;F8WDY6;F8WD33	P49419-2;P49419;F8VS02;P49419-4;A0A0J9YWF7	Alpha-aminoadipic semialdehyde dehydrogenase	ALDH7A1	21.5752	21.6586	21.8819	24.1554	24.5206	25.0132				12	12	12	30.9	30.9	30.9	55.366	0	220.24	152180000	41
P49189;P49189-2	P49189;P49189-2	4-trimethylaminobutyraldehyde dehydrogenase	ALDH9A1	20.1976	19.9074	22.0387	21.4431	22.2467	21.7994				5	5	5	11.1	11.1	11.1	53.801	0	44.566	26771000	11
J3KPS3;P04075;P04075-2;H3BQN4;H3BPS8;H3BUH7;H3BR04;H3BMQ8;H3BU78;H3BR68;A0A087WXX2;P05062	J3KPS3;P04075;P04075-2;H3BQN4;H3BPS8;H3BUH7;H3BR04;H3BMQ8	Fructose-bisphosphate aldolase;Fructose-bisphosphate aldolase A	ALDOA	24.5578	25.6809	24.9709	25.1002	25.248	24.8693				10	10	9	35.9	35.9	34	39.817	0	166.96	198380000	44
P09972;K7EKH5;C9J8F3;J3KSV6;J3QKP5;A8MVZ9	P09972;K7EKH5;C9J8F3;J3KSV6;J3QKP5;A8MVZ9	Fructose-bisphosphate aldolase C;Fructose-bisphosphate aldolase	ALDOC	18.7972	19.6524	19.7931	20.3686	20.331	20.9321				2	1	1	8.2	6.3	6.3	39.455	0	54.085	11035000	10
I3L1D5;O15296-3;O15296;O15296-4	I3L1D5;O15296-3;O15296;O15296-4	Arachidonate 15-lipoxygenase B	ALOX15B	NaN	NaN	NaN	19.4305	20.0235	19.7026				2	2	2	4.4	4.4	4.4	74.486	0	17.479	4138900	6
P05187;P09923	P05187	Alkaline phosphatase, placental type	ALPP	NaN	19.3821	19.9788	28.3376	27.79	26.9877				23	23	9	60	60	24.7	57.953	0	323.31	1022100000	136
A0A087X0P5;P10696	A0A087X0P5;P10696	Alkaline phosphatase;Alkaline phosphatase, placental-like	ALPPL2	NaN	NaN	NaN	22.4818	22.6575	22.3276				16	2	2	41.4	4.3	4.3	57.305	0	37.31	27357000	16
E9PKC5;Q01432-6;Q01432-3;Q01432;Q01432-5;Q01432-4	E9PKC5;Q01432-6;Q01432-3;Q01432;Q01432-5;Q01432-4	AMP deaminase 3	AMPD3	NaN	NaN	NaN	16.6104	17.2567	17.2396				1	1	1	1.6	1.6	1.6	78.492	0.0033784	7.1623	719160	8
P04745;Q5T085;P04746;P04746-2;P19961;H7BZQ8;P19961-2;C9JWK7;C9J2Z5;Q5T084;CON__Q3MHH8	P04745;Q5T085;P04746;P04746-2;P19961	Alpha-amylase 1;Alpha-amylase;Pancreatic alpha-amylase;Alpha-amylase 2B	AMY1A	23.0678	NaN	14.8288	14.1814	NaN	13.4126				5	5	5	19.4	19.4	19.4	57.767	0	32.75	8313600	8
Q9P2R3;Q9P2R3-2;Q9P2R3-4;K7EPT2	Q9P2R3;Q9P2R3-2;Q9P2R3-4	Rabankyrin-5	ANKFY1	18.2511	18.4675	18.7681	18.9561	19.3869	19.0498				4	4	4	5.8	5.8	5.8	128.4	0	76.047	3886900	5
P0C6C1	P0C6C1	Ankyrin repeat domain-containing protein 34C	ANKRD34C	20.9165	22.4046	23.9496	NaN	NaN	NaN				1	1	1	2.8	2.8	2.8	58.256	0.0082347	6.332	9069000	3
Q4KMQ2-3;Q4KMQ2;Q4KMQ2-4;Q4KMQ2-2	Q4KMQ2-3;Q4KMQ2;Q4KMQ2-4;Q4KMQ2-2	Anoctamin-6	ANO6	NaN	NaN	NaN	19.4103	18.9618	17.7911				3	3	3	4.8	4.8	4.8	103.96	0	18.104	2170700	6
P04083;Q5T3N1;Q5T3N0	P04083;Q5T3N1	Annexin A1;Annexin	ANXA1	26.8637	27.9251	28.215	29.1659	29.3276	28.5189				23	23	23	66.2	66.2	66.2	38.714	0	323.31	2934300000	241
P50995-2;P50995;H0Y6E1	P50995-2;P50995	Annexin A11	ANXA11	27.0359	27.2016	27.0355	25.611	25.5484	25.3153				14	14	14	33.5	33.5	33.5	51.242	0	323.31	446360000	75
P07355;P07355-2;H0YN42;H0YMD0;H0YMU9;A6NMY6;H0YM50;H0YKS4;H0YNP5;H0YN28;H0YL33;H0YMM1;H0YKZ7;H0YLV6;H0YMT9;H0YKX9;H0YNA0;H0YKL9;H0YMW4;H0YKV8;H0YN52;H0YMD9;H0YNB8;H0YKN4;H0YLE2	P07355;P07355-2;H0YN42;H0YMD0;H0YMU9;A6NMY6;H0YM50;H0YKS4	Annexin A2;Annexin;Putative annexin A2-like protein	ANXA2	29.4678	30.6681	30.5992	31.6536	31.7244	30.8952				31	31	31	75.5	75.5	75.5	38.604	0	323.31	14639000000	523
P12429;D6RA82;D6RFG5;D6RCA8;D6RAZ8;D6RFJ9	P12429;D6RA82;D6RFG5	Annexin A3;Annexin	ANXA3	19.4369	24.0632	20.0276	26.1993	26.2141	25.2222				13	13	13	44	44	44	36.375	0	323.31	277340000	49
Q6P452;P09525;P09525-2;B4E1S2	Q6P452;P09525;P09525-2;B4E1S2	Annexin;Annexin A4	ANXA4	24.1542	25.8917	25.3745	25.8926	25.7261	24.7077				10	10	10	39.8	39.8	39.8	33.552	0	323.31	235800000	69
P08758;D6RBL5;D6RBE9;E9PHT9;D6RCN3	P08758;D6RBL5;D6RBE9	Annexin A5;Annexin	ANXA5	26.2488	28.5756	28.9506	27.6477	27.7409	26.5715				17	17	17	66.2	66.2	66.2	35.936	0	323.31	1171100000	165
P08133-2;P08133;E7EMC6;E5RK63;E5RJF5;E5RFF0;H0YC77;E5RIU8;E5RJR0;E5RI05	P08133-2;P08133	Annexin A6	ANXA6	22.1212	25.3538	24.6469	19.5453	NaN	21.7794				11	11	5	20.9	20.9	9.8	72.423	0	77.227	55220000	14
P20073-2;P20073	P20073-2;P20073	Annexin A7	ANXA7	25.6941	26.1532	25.7504	24.5317	24.7094	24.4229				8	8	8	20.2	20.2	20.2	50.315	0	71.646	206710000	35
P13928;A0A087WTN9;P13928-3;A0A075B765;P13928-2	P13928;A0A087WTN9;P13928-3;A0A075B765	Annexin A8;Annexin	ANXA8	19.7667	20.6686	16.9844	23.193	25.3294	24.5132				13	13	1	52.6	52.6	7.6	36.881	0	268.21	118920000	64
Q5VT79;A0A075B752;A0A087WUP0;B4DTF2;A0A0B4J2F9;Q5VT79-2	Q5VT79;A0A075B752;A0A087WUP0;B4DTF2;A0A0B4J2F9;Q5VT79-2	Annexin A8-like protein 2;Annexin	ANXA8L2	NaN	NaN	NaN	18.7156	18.8407	16.5667				13	1	1	52.6	7.6	7.6	36.879	0.0029155	8.2262	1093800	6
Q10567-4;Q10567-3;Q10567-2;Q10567;C9J1E7	Q10567-4;Q10567-3;Q10567-2;Q10567;C9J1E7	AP-1 complex subunit beta-1	AP1B1	16.5817	17.6168	18.775	17.1239	17.2566	16.4752				7	2	2	12	5.1	5.1	101.35	0	13.352	1039000	8
O43747;O43747-2	O43747;O43747-2	AP-1 complex subunit gamma-1	AP1G1	21.4911	21.9914	21.7995	21.6248	21.3989	21.2933				4	4	4	6.3	6.3	6.3	91.35	0	25.901	18294000	12
Q9Y6Q5;Q9Y6Q5-2;K7EPR4;K7EJJ1;K7EMG5;K7EJL1;E7ENJ6;Q9BXS5;Q9BXS5-2;K7EK69;K7ERH5;K7EL08	Q9Y6Q5;Q9Y6Q5-2;K7EPR4;K7EJJ1;K7EMG5;K7EJL1;E7ENJ6;Q9BXS5;Q9BXS5-2	AP-1 complex subunit mu-2;AP-1 complex subunit mu-1	AP1M2	20.6105	21.5636	19.4253	19.0687	17.7841	18.6594				3	3	3	7.6	7.6	7.6	48.108	0	21.679	7488300	6
H7C1E4;P61966	H7C1E4;P61966	AP-1 complex subunit sigma-1A	AP1S1	NaN	18.1335	19.0857	18.3273	NaN	18.2375				1	1	1	8.4	8.4	8.4	22.065	0	25.676	1818400	5
O95782-2;O95782;O94973-3;M0R2D9;E9PR62;A0A0G2JQM1	O95782-2;O95782	AP-2 complex subunit alpha-1	AP2A1	20.171	20.4773	20.8291	20.6156	20.3716	20.0198				7	7	5	9	9	6.1	105.36	0	49.422	10116000	16
O94973;O94973-2;A0A0G2JS82	O94973;O94973-2;A0A0G2JS82	AP-2 complex subunit alpha-2	AP2A2	NaN	17.2609	17.7217	17.7127	18.1414	18.9365				3	1	1	4.6	1.6	1.6	103.96	0.0029833	9.5922	2566900	5
P63010-3;P63010;P63010-2;A0A087WU93;A0A087WZQ6;A0A087X253;A0A087WYD1;K7EN71;K7ERB2;K7EJX1	P63010-3;P63010;P63010-2;A0A087WU93;A0A087WZQ6;A0A087X253;A0A087WYD1	AP-2 complex subunit beta	AP2B1	23.1655	22.5237	21.988	22.8211	22.6023	22.7693				9	9	4	14.4	14.4	7.3	98.117	0	163.54	40255000	28
C9JJ47;A0A087WY71;E9PFW3;Q96CW1-2;Q96CW1;C9JTK4;C9JGT8	C9JJ47;A0A087WY71;E9PFW3;Q96CW1-2;Q96CW1;C9JTK4;C9JGT8	AP-2 complex subunit mu	AP2M1	NaN	19.0023	18.8049	19.669	19.1373	18.4744				2	2	2	9.5	9.5	9.5	28.791	0.001278	11.64	3857400	7
O00203-3;O00203;F5GWU4;Q13367-3;Q13367;Q13367-4	O00203-3;O00203	AP-3 complex subunit beta-1	AP3B1	NaN	NaN	NaN	NaN	20.2034	18.4329				4	4	4	5.3	5.3	5.3	116.19	0	27.223	3947700	6
O14617-4;O14617;O14617-5;A0A087WYN6;O14617-3;O14617-2	O14617-4;O14617;O14617-5;A0A087WYN6	AP-3 complex subunit delta-1	AP3D1	19.6433	19.2643	19.2246	18.8425	19.2444	20.321				5	5	5	6.9	6.9	6.9	114.71	0	40.161	7876900	12
F5H459;Q92572	F5H459;Q92572	AP-3 complex subunit sigma-1	AP3S1	NaN	NaN	NaN	18.9823	NaN	19.2653				1	1	1	9.3	9.3	9.3	18.771	0	12.993	2627400	2
C9JIF9;P13798;F8WEH5;H7C393	C9JIF9;P13798;F8WEH5;H7C393	Acylamino-acid-releasing enzyme	APEH	NaN	18.5447	NaN	NaN	19.3554	18.6035				2	2	2	3.7	3.7	3.7	81.673	0	16.009	2507600	4
G3V1C3;Q9BZZ5-1;Q9BZZ5-3;Q9BZZ5-5;Q9BZZ5-2;Q9BZZ5-6;Q9BZZ5	G3V1C3;Q9BZZ5-1;Q9BZZ5-3;Q9BZZ5-5;Q9BZZ5-2;Q9BZZ5-6;Q9BZZ5	Apoptosis inhibitor 5	API5	NaN	NaN	NaN	15.771	14.1163	13.7998				1	1	1	3.5	3.5	3.5	57.56	0.0030358	10.739	103190	1
H0Y512;Q9HDC9-2;Q9HDC9	H0Y512;Q9HDC9-2;Q9HDC9	Adipocyte plasma membrane-associated protein	APMAP	NaN	20.9394	NaN	20.6755	20.4114	18.6146				1	1	1	2.9	2.9	2.9	45.294	0.0053163	6.5203	3961600	2
V9GYE3;V9GYM3;P02652	V9GYE3;V9GYM3;P02652	Apolipoprotein A-II;Proapolipoprotein A-II;Truncated apolipoprotein A-II	APOA2	NaN	19.6048	20.1005	NaN	NaN	NaN				1	1	1	42.3	42.3	42.3	5.8767	0	18.726	775080	2
P02649;H0Y7L5;E9PEV4;E7ERP7	P02649;H0Y7L5;E9PEV4;E7ERP7	Apolipoprotein E	APOE	23.5586	23.8765	21.6349	20.5969	NaN	21.8413				8	8	7	33.1	33.1	29.3	36.154	0	89.06	29500000	11
P07741;H3BQZ9;H3BQF1;P07741-2;H3BSW3;H3BQB1	P07741;H3BQZ9;H3BQF1;P07741-2	Adenine phosphoribosyltransferase	APRT	24.4057	24.4265	22.7317	24.6901	25.4689	25.5723				7	7	7	44.4	44.4	44.4	19.608	0	83.016	273860000	34
B0YIW6;P48444;P48444-2;Q6P1Q5;E9PK34	B0YIW6;P48444;P48444-2;Q6P1Q5	Coatomer subunit delta	ARCN1	21.6531	22.2987	23.4658	23.0553	23.1334	22.8494				6	6	6	12.5	12.5	12.5	61.626	0	109.39	45877000	19
P84077;P61204;F5H423;F5H0C7;P61204-2;F5H1V1;F5H6T5;F8WDB3;H0YGG7	P84077;P61204;F5H423;F5H0C7;P61204-2	ADP-ribosylation factor 1;ADP-ribosylation factor 3	ARF1	23.7656	24.7771	24.3033	25.052	24.397	24.2177				9	5	4	54.7	26	26	20.697	0	112.5	154880000	44
P18085;C9JPM4;C9JAK5;U3KQF2	P18085;C9JPM4;C9JAK5	ADP-ribosylation factor 4	ARF4	23.3156	25.6894	26.1747	25.1856	25.165	24.9948				9	9	5	56.7	56.7	27.8	20.511	0	162.44	236340000	66
P84085;C9J1Z8	P84085;C9J1Z8	ADP-ribosylation factor 5	ARF5	NaN	20.9062	21.5095	20.7884	20.728	20.1691				8	3	3	52.8	23.9	23.9	20.529	0	33.794	11253000	16
P62330	P62330	ADP-ribosylation factor 6	ARF6	21.8884	21.8162	21.3556	NaN	22.0655	22.9884				3	3	3	26.9	26.9	26.9	20.082	0	16.636	39831000	2
A0A087X1E4;P53365-3;P53365;P53365-2;E9PPY7;E9PRV8	A0A087X1E4;P53365-3;P53365;P53365-2	Arfaptin-2	ARFIP2	19.0143	19.4799	19.2728	18.7769	18.8438	18.009				3	3	3	10.2	10.2	10.2	41.595	0	18.515	3007600	6
Q07960;H0YE29	Q07960;H0YE29	Rho GTPase-activating protein 1	ARHGAP1	NaN	NaN	NaN	21.8302	21.4837	21.3579				4	4	4	15.5	15.5	15.5	50.435	0	63.272	14652000	17
J3KTF8;J3QQX2;P52565;J3KRE2;J3KS60;J3KRY1;P52565-2	J3KTF8;J3QQX2;P52565;J3KRE2;J3KS60;J3KRY1;P52565-2	Rho GDP-dissociation inhibitor 1	ARHGDIA	22.1685	22.737	22.3677	22.9097	22.7572	22.3913				5	5	5	40.2	40.2	40.2	21.614	0	82.104	42254000	23
M0QYC1;M0QZR4;Q92888-2;Q92888;Q92888-3;Q92888-4;M0QZH8;M0R2C7;M0QYS3	M0QYC1;M0QZR4;Q92888-2;Q92888;Q92888-3;Q92888-4;M0QZH8;M0R2C7;M0QYS3	Rho guanine nucleotide exchange factor 1	ARHGEF1	18.2388	17.5409	17.641	NaN	17.3475	18.8532				2	2	2	4.6	4.6	4.6	78.506	0	13.416	1863100	2
V9GYM8;V9GY94;Q92974-3;Q92974-2;Q92974	V9GYM8;V9GY94;Q92974-3;Q92974-2;Q92974	Rho guanine nucleotide exchange factor 2	ARHGEF2	NaN	NaN	NaN	17.3266	17.2377	18.2419				2	2	1	3.2	3.2	1.5	116.07	0	28.915	1392200	3
Q8N4T4-2;Q8N4T4;Q8N4T4-4;Q8N4T4-3	Q8N4T4-2;Q8N4T4;Q8N4T4-4	Rho guanine nucleotide exchange factor 39	ARHGEF39	18.2109	20.3183	NaN	18.5297	18.9605	18.5729				3	3	3	21.1	21.1	21.1	33.979	0	18.1	2054300	3
B4DZG7;P40616-2;P40616;F8W1Z8;F8VYN9	B4DZG7;P40616-2;P40616;F8W1Z8;F8VYN9	ADP-ribosylation factor-like protein 1	ARL1	NaN	17.8205	NaN	17.7697	18.2591	16.9595				2	2	2	18.5	18.5	18.5	15.443	0	12.287	1080300	2
P36405	P36405	ADP-ribosylation factor-like protein 3	ARL3	20.1942	20.7278	19.9174	20.8484	19.3933	19.5064				3	3	3	26.9	26.9	26.9	20.455	0	18.367	6292800	2
Q9NVJ2;Q9NVJ2-2	Q9NVJ2	ADP-ribosylation factor-like protein 8B	ARL8B	NaN	19.529	17.9419	19.9982	19.7151	18.3725				3	3	2	24.7	24.7	12.4	21.539	0	18.704	2985100	5
O15143;C9JM51;F8WEB3;C9JTT6;C9JBJ7;C9K057;C9J4Z7;F8VXW2;C9JEY1;C9JQM8;C9JFG9;C9J6C8	O15143;C9JM51;F8WEB3;C9JTT6;C9JBJ7;C9K057;C9J4Z7;F8VXW2;C9JEY1;C9JQM8;C9JFG9;C9J6C8	Actin-related protein 2/3 complex subunit 1B	ARPC1B	NaN	NaN	18.8161	20.5405	18.9846	19.9072				2	2	2	9.4	9.4	9.4	40.949	0	14.281	6164500	3
O15144;C9JTV5;G5E9J0;H7C3F9	O15144	Actin-related protein 2/3 complex subunit 2	ARPC2	20.4294	20.0889	20.1466	20.938	21.0544	21.0809				5	5	5	15.7	15.7	15.7	34.333	0	39.848	11785000	8
O15145;C9JZD1;F8VR50	O15145;C9JZD1;F8VR50	Actin-related protein 2/3 complex subunit 3	ARPC3	20.2672	22.5373	22.9918	24.2613	24.479	24.4764				5	5	5	26.4	26.4	26.4	20.546	0	70.069	106740000	12
F8WCF6;P59998;F8WDD7;A0A0A6YYG9;P59998-3;P59998-2;H7C0A3;R4GN08;P59998-4;F8WDW3;F8WE39	F8WCF6;P59998;F8WDD7;A0A0A6YYG9;P59998-3;P59998-2;H7C0A3	Actin-related protein 2/3 complex subunit 4	ARPC4-TTLL3	22.608	23.2975	23.9052	24.46	24.1972	23.888				5	5	5	27.6	27.6	27.6	21.058	0	75.793	114990000	19
O15511;O15511-2	O15511;O15511-2	Actin-related protein 2/3 complex subunit 5	ARPC5	20.6886	NaN	NaN	NaN	18.3422	19.2303				1	1	1	7.9	7.9	7.9	16.32	0.0029551	9.2194	3671100	2
Q9BPX5	Q9BPX5	Actin-related protein 2/3 complex subunit 5-like protein	ARPC5L	NaN	NaN	19.5006	19.6566	19.7121	20.919				2	2	2	16.3	16.3	16.3	16.941	0	23.901	6762700	2
Q5T370;Q8N5I2;Q5T371;F2Z3I4	Q5T370;Q8N5I2;Q5T371	Arrestin domain-containing protein 1	ARRDC1	23.1483	23.6371	22.6691	23.3534	23.2794	22.5657				5	5	5	34.3	34.3	34.3	29.254	0	39.512	61485000	13
P08243-2;P08243;P08243-3;F8WEJ5;C9JT45;C9J057;C9JLN6;C9JM09	P08243-2;P08243;P08243-3;F8WEJ5	Asparagine synthetase [glutamine-hydrolyzing]	ASNS	NaN	18.4844	21.7018	21.7428	21.7801	22.1692				6	6	6	16.7	16.7	16.7	62.168	0	83.607	23950000	22
P00966;Q5T6L6;Q5T6L5	P00966	Argininosuccinate synthase	ASS1	24.6729	23.7834	24.9412	24.2403	24.9129	24.8907				12	12	12	35.2	35.2	35.2	46.53	0	323.31	205620000	62
P31939;P31939-2;H7C1S2;C9JLK0;F8WEF0	P31939;P31939-2	Bifunctional purine biosynthesis protein PURH;Phosphoribosylaminoimidazolecarboxamide formyltransferase;IMP cyclohydrolase	ATIC	24.6541	25.341	25.5987	25.6986	26.1639	26.0777				25	25	25	53.7	53.7	53.7	64.615	0	323.31	410400000	116
F5H6I7;Q6DD88	F5H6I7;Q6DD88	Atlastin-3	ATL3	NaN	19.3096	20.6736	18.5416	18.9457	18.7678				3	3	3	12	12	12	58.772	0	46.123	2652600	6
P05023-4;P05023;P05023-3;P05023-2;M0R116;A0A0A0MT26;P13637;P13637-2;P13637-3;B1AKY9;P50993;H0Y7C1;Q13733;Q5TC01;P20648;P54707;P54707-2;Q5TC02;M0QXF2;E9PRA5;Q5TC05	P05023-4;P05023;P05023-3;P05023-2	Sodium/potassium-transporting ATPase subunit alpha-1	ATP1A1	27.6159	27.9266	27.8128	28.3864	28.4038	27.8554				32	32	32	38.3	38.3	38.3	113	0	323.31	1858000000	205
P05026-2;P05026;V9GYR2	P05026-2;P05026;V9GYR2	Sodium/potassium-transporting ATPase subunit beta-1	ATP1B1	22.2669	23.474	23.6907	23.8622	23.9162	23.4579				6	6	6	29.9	29.9	29.9	34.893	0	68.409	70747000	15
P54709;C9JA36;P54709-2;C9JXZ1;H7C547;F8WBY4;H7C4L9	P54709;C9JA36;P54709-2;C9JXZ1	Sodium/potassium-transporting ATPase subunit beta-3	ATP1B3	21.1321	23.2888	23.0821	24.7111	25.182	25.029				9	9	9	34.1	34.1	34.1	31.512	0	150.22	171440000	22
P16615-5;P16615-2;P16615-3;P16615;H7C5W9;O14983-3;O14983-2;O14983;P16615-4	P16615-5;P16615-2;P16615-3;P16615;H7C5W9;O14983-3;O14983-2;O14983;P16615-4	Sarcoplasmic/endoplasmic reticulum calcium ATPase 2;Sarcoplasmic/endoplasmic reticulum calcium ATPase 1	ATP2A2	NaN	NaN	19.0501	18.7128	17.9109	NaN				2	2	2	2.7	2.7	2.7	109.73	0	13.461	1052000	3
P20020-6;P20020-3;P20020-4;P20020;P20020-5;P20020-2;E7ERY9;Q16720-8;Q16720-7;Q16720-6;Q16720-3;Q16720-5;Q16720-2;Q16720-4;Q16720;H0Y7S3;Q01814-4;Q01814-7;Q01814-3;Q01814-6;Q01814-2;Q01814-8;Q01814-5;Q01814;A0A0U1RQU3;H0YDG5;H7BZS8;H7BY13;H0YHH6	P20020-6;P20020-3;P20020-4;P20020;P20020-5;P20020-2;E7ERY9	Plasma membrane calcium-transporting ATPase 1;Calcium-transporting ATPase	ATP2B1	25.084	25.1839	24.6083	24.2621	24.1034	23.8993				13	13	6	16	16	7.6	130.62	0	323.31	124360000	64
P23634-5;P23634-4;P23634-3;P23634-2;P23634-7;P23634-6;P23634-8;P23634	P23634-5;P23634-4;P23634-3;P23634-2;P23634-7;P23634-6;P23634-8;P23634	Plasma membrane calcium-transporting ATPase 4	ATP2B4	21.5552	22.2423	22.6787	21.4954	21.0964	21.3266				12	5	5	14.5	5.6	5.6	124.01	0	50.375	16855000	11
P25705;P25705-2;P25705-3;K7ERX7;K7ENJ4;K7EK77;K7ESA0;K7EQH4;K7EJP1	P25705;P25705-2;P25705-3	ATP synthase subunit alpha, mitochondrial	ATP5A1	22.1775	21.9028	21.6587	23.7066	23.715	21.8551				7	7	7	18.6	18.6	18.6	59.75	0	43.195	40393000	9
P06576;H0YH81;F8W079;F8W0P7;H0YI37	P06576;H0YH81;F8W079	ATP synthase subunit beta, mitochondrial;ATP synthase subunit beta	ATP5B	23.6686	24.6169	25.9922	26.6958	26.7248	26.5127				19	19	19	56.3	56.3	56.3	56.559	0	323.31	567510000	154
P36542-2;P36542	P36542-2;P36542	ATP synthase subunit gamma, mitochondrial	ATP5C1	NaN	17.0001	16.9508	17.9191	18.3108	17.284				1	1	1	4	4	4	32.881	0.0028918	7.8502	1005900	1
H7C0C1;P48047	H7C0C1;P48047	ATP synthase subunit O, mitochondrial	ATP5O	NaN	NaN	NaN	15.2622	14.2424	NaN				1	1	1	7	7	7	26.799	0	14.168	65897	1
Q99766	Q99766	ATP synthase subunit s, mitochondrial	ATP5S	NaN	NaN	NaN	17.3011	18.2784	18.9276				1	1	1	5.1	5.1	5.1	24.866	0.0033956	7.2433	1768000	2
H7C3E1;O75787-2;O75787;H7C240;H0Y750	H7C3E1;O75787-2;O75787;H7C240;H0Y750	Renin receptor	ATP6AP2	NaN	NaN	NaN	19.8485	17.0963	17.0946				2	2	2	14.7	14.7	14.7	28.675	0	51.967	1264600	3
B7Z641;B7Z2A9;Q93050-1;Q93050;Q93050-3;F5H1T6;K7ELZ6;K7EM24;K7EN36;K7EPG4;Q9Y487	B7Z641;B7Z2A9;Q93050-1;Q93050;Q93050-3;F5H1T6	V-type proton ATPase subunit a;V-type proton ATPase 116 kDa subunit a isoform 1	ATP6V0A1	NaN	19.475	19.3967	18.2008	18.7234	18.5139				4	4	4	7.2	7.2	7.2	90.499	0	23.036	2752800	4
J3QL14;R4GN72;F5GYQ1;P61421	J3QL14;R4GN72;F5GYQ1;P61421	V-type proton ATPase subunit d 1	ATP6V0D1	NaN	22.3746	22.7826	22.3025	22.4371	21.7352				4	4	4	18.1	18.1	18.1	26.705	0	23.707	24487000	8
P38606-2;P38606;C9JA17;C9JVW8	P38606-2;P38606	V-type proton ATPase catalytic subunit A	ATP6V1A	NaN	22.3653	22.1683	22.298	22.3038	21.9101				4	4	4	11.6	11.6	11.6	64.735	0	82.362	23651000	11
P21281;C9JL73;P15313	P21281;C9JL73;P15313	V-type proton ATPase subunit B, brain isoform;V-type proton ATPase subunit B, kidney isoform	ATP6V1B2	NaN	NaN	NaN	19.786	19.2248	NaN				2	2	2	5.3	5.3	5.3	56.5	0.0030414	10.772	3374500	1
P36543-2;P36543;C9J8H1;P36543-3	P36543-2;P36543;C9J8H1;P36543-3	V-type proton ATPase subunit E 1	ATP6V1E1	NaN	NaN	17.7271	20.0978	20.6265	20.4545				3	3	3	18.6	18.6	18.6	23.587	0	22.204	6607600	10
F2Z307;O95670-2;O95670;O75348	F2Z307;O95670-2;O95670;O75348	V-type proton ATPase subunit G 2;V-type proton ATPase subunit G 1	ATP6V1G2-DDX39B	NaN	NaN	NaN	17.485	18.2365	17.8736				1	1	1	15.2	15.2	15.2	11.355	0	18.662	1136000	4
G3V126;Q9UI12-2;Q9UI12	G3V126;Q9UI12-2;Q9UI12	V-type proton ATPase subunit H	ATP6V1H	NaN	NaN	19.8988	18.8702	19.0247	18.6725				1	1	1	2.9	2.9	2.9	51.57	0	12.756	2748400	3
Q9UBB4-2;Q9UBB4;B1AHE3;B1AHE4	Q9UBB4-2;Q9UBB4	Ataxin-10	ATXN10	NaN	NaN	NaN	20.2576	20.1239	20.2272				3	3	3	11.9	11.9	11.9	46.286	0	89.582	6626500	10
M0R0W6;P30530-2;P30530;H7C3L9;A0A087WZQ5;E9PHX8;Q12866	M0R0W6;P30530-2;P30530	Receptor protein-tyrosine kinase;Tyrosine-protein kinase receptor UFO	AXL	20.5159	21.4057	18.841	18.207	NaN	19.3272				3	3	3	5.6	5.6	5.6	69.23	0	17.016	3402100	4
P25311;C9JEV0;H7BZJ8	P25311;C9JEV0	Zinc-alpha-2-glycoprotein	AZGP1	22.2731	20.3171	NaN	NaN	NaN	NaN				4	4	4	17.8	17.8	17.8	34.258	0	24.322	5667800	5
P61769;H0YLF3;F5H6I0	P61769;H0YLF3;F5H6I0	Beta-2-microglobulin;Beta-2-microglobulin form pI 5.3	B2M	23.1947	23.5982	22.3411	22.1875	23.3283	NaN				3	3	3	35.3	35.3	35.3	13.714	0	18.49	27780000	3
Q9BYG0	Q9BYG0	Lactosylceramide 1,3-N-acetyl-beta-D-glucosaminyltransferase	B3GNT5	NaN	NaN	NaN	17.9873	18.2595	18.5914				1	1	1	4.8	4.8	4.8	44.052	0	149.58	1733800	8
P15291-2;P15291;Q86XA6	P15291-2;P15291	Beta-1,4-galactosyltransferase 1;Lactose synthase A protein;N-acetyllactosamine synthase;Beta-N-acetylglucosaminylglycopeptide beta-1,4-galactosyltransferase;Beta-N-acetylglucosaminyl-glycolipid beta-1,4-galactosyltransferase;Processed beta-1,4-galactosyltransferase 1	B4GALT1	NaN	19.2587	18.6765	20.2736	20.4881	19.0098				3	3	3	17.9	17.9	17.9	42.537	0	42.302	5431700	16
O95816	O95816	BAG family molecular chaperone regulator 2	BAG2	16.6704	18.4381	17.9619	18.0637	17.661	18.084				1	1	1	5.2	5.2	5.2	23.772	0.0029481	8.9866	1487900	3
Q9UL15;Q9UL15-2;G3V274	Q9UL15;Q9UL15-2	BAG family molecular chaperone regulator 5	BAG5	NaN	19.2654	19.4795	17.1805	16.8962	17.6453				3	3	3	9.4	9.4	9.4	51.199	0	26.488	1552500	5
Q9UQB8-3;Q9UQB8-5;Q9UQB8-4;Q9UQB8-6;Q9UQB8-2;Q9UQB8;I3L4C2;I3L327;I3L3C5;I3L125;I3L0M4;I3L3J7;I3L1C8;I3L2M4;B4DWA1;I3L526;I3L3C6;I3L2J6;I3L113;I3L4A3	Q9UQB8-3;Q9UQB8-5;Q9UQB8-4;Q9UQB8-6;Q9UQB8-2;Q9UQB8;I3L4C2;I3L327	Brain-specific angiogenesis inhibitor 1-associated protein 2	BAIAP2	21.6281	20.4531	20.1282	22.7185	22.9459	23.7421				10	10	10	26.4	26.4	26.4	56.625	0	128.8	57283000	22
O75531	O75531	Barrier-to-autointegration factor;Barrier-to-autointegration factor, N-terminally processed	BANF1	NaN	NaN	NaN	19.6015	19.5066	21.8576				2	2	2	40.4	40.4	40.4	10.058	0	15.184	11809000	3
P80723;P80723-2	P80723;P80723-2	Brain acid soluble protein 1	BASP1	27.1103	25.3361	24.2783	21.2527	21.632	20.9119				8	8	8	63.4	63.4	63.4	22.693	0	91.123	163340000	35
A0A0G2JL47;A0A024RCR6;A0A0G2JK23;P46379-5;P46379-2;P46379;P46379-3;P46379-4;F6S6P2;X6REW1;A0A0G2JJM1;H0Y710	A0A0G2JL47;A0A024RCR6;A0A0G2JK23;P46379-5;P46379-2;P46379;P46379-3;P46379-4;F6S6P2;X6REW1;A0A0G2JJM1	Large proline-rich protein BAG6	BAT3	20.4092	19.6464	20.0453	19.9918	19.5916	20.788				4	4	4	5.1	5.1	5.1	113.46	0	90.469	8250100	8
K4JQN1;Q07812-5;Q07812-7;Q07812-8;Q07812;Q07812-2;I6LPK7;Q07812-6	K4JQN1;Q07812-5;Q07812-7;Q07812-8;Q07812;Q07812-2;I6LPK7;Q07812-6	Apoptosis regulator BAX	BAX	NaN	20.5193	20.6724	19.3405	18.5003	18.0156				2	2	2	13.7	13.7	13.7	19.307	0	12.85	2804100	8
P50895;A0A087WXM8;K7ENU8	P50895;A0A087WXM8	Basal cell adhesion molecule	BCAM	NaN	18.6795	NaN	20.1205	19.531	19.6657				3	3	3	9.2	9.2	9.2	67.404	0	22.43	4733900	7
F5GXU9;F5H5P2;P12694;P12694-2	F5GXU9;F5H5P2;P12694;P12694-2	2-oxoisovalerate dehydrogenase subunit alpha, mitochondrial	BCKDHA	NaN	NaN	NaN	17.9205	NaN	18.2554				1	1	1	4.3	4.3	4.3	36.163	0.0028736	7.66	888820	1
P53004;C9J1E1	P53004	Biliverdin reductase A	BLVRA	20.1567	20.6344	21.3915	21.6082	21.999	22.3024				6	6	6	24.7	24.7	24.7	33.428	0	43.516	26355000	17
P30043;M0QZL1;M0R192	P30043;M0QZL1;M0R192	Flavin reductase (NADPH)	BLVRB	NaN	21.1179	NaN	NaN	20.6247	20.5191				3	3	3	23.3	23.3	23.3	22.119	0	30.573	5282400	5
P13497-4;P13497-5;P13497-2;P13497-6;P13497	P13497-4;P13497-5;P13497-2;P13497-6;P13497	Bone morphogenetic protein 1	BMP1	18.9422	18.529	19.1118	19.7787	18.8446	19.2072				1	1	1	1.4	1.4	1.4	70.468	0	13.67	3857000	5
F8W733;Q9NXR7-4;Q9NXR7-3;Q9NXR7;Q9NXR7-1	F8W733;Q9NXR7-4;Q9NXR7-3;Q9NXR7;Q9NXR7-1	BRCA1-A complex subunit BRE	BRE	NaN	NaN	NaN	17.1823	16.9886	16.6945				1	1	1	4.9	4.9	4.9	31.972	0.003003	9.9255	573310	3
Q5VW32-2;Q5VW32;F5GXQ0;Q5VW33	Q5VW32-2;Q5VW32;F5GXQ0	BRO1 domain-containing protein BROX	BROX	22.5813	23.8387	23.3519	21.0219	21.8414	20.7273				3	3	3	13.2	13.2	13.2	42.871	0	94.747	25633000	20
P35613-2;P35613;A0A087WUV8;P35613-3;P35613-4;A0A087X2B5;I3L192;R4GMX5;R4GN83	P35613-2;P35613;A0A087WUV8;P35613-3;P35613-4;A0A087X2B5;I3L192	Basigin	BSG	28.3316	28.3973	28.2666	28.5107	28.3671	28.1089				8	8	8	36.8	36.8	36.8	29.221	0	323.31	1843600000	94
Q7KYR7-5;Q7KYR7;Q7KYR7-1;Q7KYR7-6;Q7KYR7-4;Q7KYR7-3;C9JNC3;C9JAJ6;H7BYC3;C9IY66;Q8WVV5-3;Q8WVV5-2;Q8WVV5	Q7KYR7-5;Q7KYR7;Q7KYR7-1;Q7KYR7-6;Q7KYR7-4;Q7KYR7-3	Butyrophilin subfamily 2 member A1	BTN2A1	20.0607	20.292	19.8119	NaN	NaN	NaN				3	3	3	7.3	7.3	7.3	53.203	0	18.053	2289100	3
J3QT28;O43684-2;O43684;J3QSX4	J3QT28;O43684-2;O43684;J3QSX4	Mitotic checkpoint protein BUB3	BUB3	23.9222	23.2535	24.0144	23.5953	23.8541	23.8063				7	7	7	31.7	31.7	31.7	31.703	0	104.67	110360000	25
Q13895;H7BY94	Q13895;H7BY94	Bystin	BYSL	NaN	19.7013	18.9245	20.6723	20.5866	21.2357				2	2	2	3.9	3.9	3.9	49.601	0	14.746	10950000	7
E9PFE3;C9JF98;F8WDX8;E7EMS9;Q75MG1;E7ETZ4;Q9Y6E2-2;Q9Y6E2	E9PFE3;C9JF98;F8WDX8;E7EMS9;Q75MG1;E7ETZ4;Q9Y6E2-2;Q9Y6E2	Basic leucine zipper and W2 domain-containing protein 2	BZW2	NaN	NaN	NaN	18.1518	18.0437	18.118				1	1	1	11.8	11.8	11.8	18.71	0	178.63	1404000	7
Q9Y224;H0YJB9;G3V4C6	Q9Y224;H0YJB9;G3V4C6	UPF0568 protein C14orf166	C14orf166	19.5271	19.3837	18.6375	19.24	19.3554	20.2901				2	2	2	9	9	9	28.068	0	49.473	5742500	9
Q07021;I3L3Q7;I3L3B0	Q07021;I3L3Q7;I3L3B0	Complement component 1 Q subcomponent-binding protein, mitochondrial	C1QBP	NaN	18.6666	NaN	20.444	20.6279	20.5854				2	2	2	11	11	11	31.362	0	67.221	7948700	15
F5H2D0;B4DPQ0;P00736	F5H2D0;B4DPQ0;P00736	Complement C1r subcomponent;Complement C1r subcomponent heavy chain;Complement C1r subcomponent light chain	C1R	NaN	NaN	NaN	19.0118	17.8762	18.5954				1	1	1	2.2	2.2	2.2	76.613	0.0033259	6.953	1728500	5
P01024	P01024	Complement C3;Complement C3 beta chain;C3-beta-c;Complement C3 alpha chain;C3a anaphylatoxin;Acylation stimulating protein;Complement C3b alpha chain;Complement C3c alpha chain fragment 1;Complement C3dg fragment;Complement C3g fragment;Complement C3d fragment;Complement C3f fragment;Complement C3c alpha chain fragment 2	C3	19.0637	20.368	20.967	22.4769	20.7099	21.105				9	9	9	8.6	8.6	8.6	187.15	0	201.27	15678000	19
Q96N11-2;Q96N11;H7C0Q5;H7BZK9	Q96N11-2;Q96N11;H7C0Q5;H7BZK9	Uncharacterized protein C7orf26	C7orf26	NaN	19.3965	24.3733	17.8374	NaN	17.8979				2	2	2	8.5	8.5	8.5	39.027	0.0030618	10.923	5351900	2
H0YF29;Q6P1X6-2;Q6P1X6	H0YF29;Q6P1X6-2;Q6P1X6	UPF0598 protein C8orf82	C8orf82	NaN	NaN	18.6312	17.3598	17.3119	17.6598				1	1	1	5.7	5.7	5.7	28.487	0	55.777	1006400	7
E7ERK3;P54289-4;P54289-5;P54289-3;P54289-2;P54289	E7ERK3;P54289-4;P54289-5;P54289-3;P54289-2;P54289	Voltage-dependent calcium channel subunit alpha-2/delta-1;Voltage-dependent calcium channel subunit alpha-2-1;Voltage-dependent calcium channel subunit delta-1	CACNA2D1	21.1318	19.0219	18.9533	NaN	NaN	17.7618				2	2	2	8.7	8.7	8.7	34.62	0	12.841	3097700	3
F8VPD4;P27708;H7BZB3;H7C2E4	F8VPD4;P27708	CAD protein;Glutamine-dependent carbamoyl-phosphate synthase;Aspartate carbamoyltransferase;Dihydroorotase	CAD	21.1677	21.1231	21.5917	22.0095	22.3715	22.5332				11	11	11	7	7	7	236.02	0	184.74	34809000	33
A0A087X105;A0A087WZW4;A0A087X1W8;A0A0A0MTJ8;A0A087WZR6;X5DQS5;Q9BY67-5;Q9BY67;Q9BY67-4;Q9BY67-3;F5H125;H0YG94;A0A087X0T8;Q9BY67-2	A0A087X105;A0A087WZW4;A0A087X1W8;A0A0A0MTJ8;A0A087WZR6;X5DQS5;Q9BY67-5;Q9BY67;Q9BY67-4;Q9BY67-3;F5H125;H0YG94;A0A087X0T8;Q9BY67-2	Cell adhesion molecule 1	CADM1	20.1017	20.6044	21.6243	NaN	NaN	NaN				2	2	2	10.5	10.5	10.5	41.667	0	15.592	3188300	6
H0Y7A7;P62158;E7ETZ0;E7EMB3;M0QZ52;Q96HY3;F8WBR5;G3V479;G3V361;G3V226	H0Y7A7;P62158;E7ETZ0;E7EMB3;M0QZ52;Q96HY3	Calmodulin	CALM2	22.2574	22.9945	22.8571	23.527	23.4746	24.4602				5	5	5	43.3	43.3	43.3	20.762	0	245.58	105500000	23
Q9NZT1	Q9NZT1	Calmodulin-like protein 5	CALML5	21.8089	20.6428	18.0138	NaN	20.0189	16.7728				1	1	1	9.6	9.6	9.6	15.892	0.0029223	8.3497	5143800	7
Q86VP6;Q86VP6-2;A0A0C4DGH5;H0YH27;Q86VP6-3	Q86VP6;Q86VP6-2;A0A0C4DGH5	Cullin-associated NEDD8-dissociated protein 1	CAND1	19.4777	20.1733	20.9944	21.1875	20.4961	21.7015				10	10	10	9.8	9.8	9.8	136.37	0	73.828	11769000	16
K7EN15;Q8WVQ1-2;Q8WVQ1-3;Q8WVQ1	K7EN15;Q8WVQ1-2;Q8WVQ1-3;Q8WVQ1	Soluble calcium-activated nucleotidase 1	CANT1	NaN	18.3115	18.0356	18.948	19.5953	19.6976				2	2	2	10.6	10.6	10.6	29.466	0	42.916	4148400	5
P27824;P27824-2;H0Y9Q7;P27824-3;D6RAQ8;D6RAU8;D6RB85;D6RDP7;D6RHJ3;D6RD16;D6RFL1;H0Y9H1;D6RGY2	P27824;P27824-2;H0Y9Q7;P27824-3	Calnexin	CANX	21.4987	22.3282	22.9159	22.782	22.6343	22.3848				5	5	5	10.5	10.5	10.5	67.567	0	35.015	30558000	14
Q01518;Q5T0R7;Q5T0R6;Q5T0R5;Q5T0R4;Q5T0R3;Q5T0R2;Q5T0R1;Q01518-2;Q5T0R9	Q01518;Q5T0R7;Q5T0R6;Q5T0R5;Q5T0R4;Q5T0R3;Q5T0R2;Q5T0R1;Q01518-2;Q5T0R9	Adenylyl cyclase-associated protein 1;Adenylyl cyclase-associated protein	CAP1	23.1152	22.6674	23.0904	23.6219	23.1772	21.8806				6	6	6	23.6	23.6	23.6	51.901	0	275.59	62807000	39
P40121-2;P40121;H7C0X8;E7ENU9;B8ZZL6	P40121-2;P40121	Macrophage-capping protein	CAPG	NaN	21.0577	19.7416	20.9581	20.8794	21.0953				5	5	5	22.5	22.5	22.5	36.856	0	42.446	12963000	11
P07384;E9PLX0;E9PJJ3;E9PLC9;E9PMC6;E9PJA6;E9PSA6;E9PQB3;E9PRM1;E9PIA9;E9PL37	P07384	Calpain-1 catalytic subunit	CAPN1	NaN	21.5174	20.6907	22.8645	22.6534	23.235				9	9	9	15.8	15.8	15.8	81.889	0	104.3	43165000	26
P17655;P17655-2	P17655;P17655-2	Calpain-2 catalytic subunit	CAPN2	20.2617	NaN	NaN	19.0641	NaN	21.1398				3	3	3	5.1	5.1	5.1	79.994	0	30.775	6815600	4
K7EM73;A0A0C4DGQ5;P04632;U3KQE2;K7EIV0;A0A075B7C0;K7EKD8;K7ELJ7;K7ES78;K7EMQ1;U3KPR7	K7EM73;A0A0C4DGQ5;P04632;U3KQE2;K7EIV0;A0A075B7C0;K7EKD8;K7ELJ7	Calpain small subunit 1	CAPNS1	NaN	18.0918	18.5602	19.6961	20.1139	20.0626				3	3	3	22.7	22.7	22.7	15.958	0	69.502	5823400	12
P52907	P52907	F-actin-capping protein subunit alpha-1	CAPZA1	23.2534	23.1849	22.8316	23.4564	23.5203	23.1457				6	6	5	32.5	32.5	29	32.922	0	159.7	64675000	27
B1AK87;B1AK88;P47756-2;P47756;B1AK85	B1AK87;B1AK88;P47756-2;P47756;B1AK85	F-actin-capping protein subunit beta	CAPZB	22.5821	22.6219	22.2884	21.9301	21.736	21.5998				4	4	4	17.7	17.7	17.7	29.295	0	47.511	30550000	7
O14936-3;O14936-4;O14936-6;O14936-2;O14936;Q5JS79;Q5JS72;Q5JS74;O14936-5	O14936-3;O14936-4;O14936-6;O14936-2;O14936;Q5JS79;Q5JS72;Q5JS74;O14936-5	Peripheral plasma membrane protein CASK	CASK	20.0542	20.4102	19.955	20.7183	20.594	20.2952				2	2	2	1.9	1.9	1.9	102.11	0.0024691	11.111	10107000	3
P31944	P31944	Caspase-14;Caspase-14 subunit p17, mature form;Caspase-14 subunit p10, mature form;Caspase-14 subunit p20, intermediate form;Caspase-14 subunit p8, intermediate form	CASP14	21.5987	20.8093	19.3913	19.2989	18.7816	NaN				2	2	2	9.9	9.9	9.9	27.679	0	19.777	6049500	4
E7EQ01;E7EVN1;E7ETB7;E7EQ06;A0A0A0MS31;Q14790-6;Q14790-5;Q14790-8;Q14790-7;Q14790-3;Q14790-2;Q14790;Q14790-4;Q14790-9	E7EQ01;E7EVN1;E7ETB7;E7EQ06;A0A0A0MS31;Q14790-6;Q14790-5;Q14790-8;Q14790-7;Q14790-3;Q14790-2;Q14790;Q14790-4;Q14790-9	Caspase-8;Caspase-8 subunit p18;Caspase-8 subunit p10	CASP8	NaN	NaN	NaN	16.8193	18.3509	17.8004				1	1	1	8.6	8.6	8.6	13.925	0.004878	6.6498	1039100	1
Q03135;E9PCT5;P56539	Q03135;E9PCT5	Caveolin-1;Caveolin	CAV1	22.652	25.6292	26.091	26.3877	26.6235	25.2828				5	5	2	34.8	34.8	12.9	20.471	0	68.468	441050000	23
C9JKI3;Q03135-2	C9JKI3;Q03135-2	Caveolin;Caveolin-1	CAV1	NaN	21.3851	21.6435	20.6749	20.8018	19.7394				4	1	1	33.3	5.1	5.1	15.928	0.0073298	6.4206	6408400	4
E9PCT3;P51636-3;P51636	E9PCT3;P51636-3;P51636	Caveolin;Caveolin-2	CAV2	NaN	NaN	NaN	NaN	19.6434	17.5118				1	1	1	22.1	22.1	22.1	12.953	0.0029121	8.1933	1665600	2
P16152;E9PQ63;A8MTM1;P16152-2	P16152;E9PQ63;A8MTM1;P16152-2	Carbonyl reductase [NADPH] 1	CBR1	21.1894	21.4761	22.272	22.2678	23.247	23.3471				6	6	5	33.9	33.9	28.2	30.375	0	163.82	56503000	25
Q13185;C9JMM0;B8ZZ43;S4R2Y4;K7ELA4;B5MD17;J3KS05;P83916	Q13185;C9JMM0;B8ZZ43;S4R2Y4	Chromobox protein homolog 3	CBX3	NaN	NaN	NaN	NaN	19.6057	18.0641				3	3	3	16.4	16.4	16.4	20.811	0	30.676	1950900	4
E5RHJ4;Q8N163-2;Q8N163;G3V119;H0YB24	E5RHJ4;Q8N163-2;Q8N163;G3V119;H0YB24	Cell cycle and apoptosis regulator protein 2	CCAR2	NaN	16.7525	NaN	17.438	16.5876	16.6777				2	2	2	9.7	9.7	9.7	31.09	0.0030731	11.001	581820	2
A0A0A0MRN7;Q6YP21-3;Q6YP21;A0A0A0MRN6;Q6YP21-2	A0A0A0MRN7;Q6YP21-3;Q6YP21;A0A0A0MRN6;Q6YP21-2	Kynurenine--oxoglutarate transaminase 3	CCBL2	NaN	19.7299	NaN	21.5552	22.445	21.7395				4	4	4	26.3	26.3	26.3	29.471	0	26.287	20021000	6
O60826	O60826	Coiled-coil domain-containing protein 22	CCDC22	NaN	NaN	NaN	17.4667	16.2618	19.515				5	5	5	12.4	12.4	12.4	70.755	0	48.029	2452900	8
Q8IVM0;Q8IVM0-2	Q8IVM0;Q8IVM0-2	Coiled-coil domain-containing protein 50	CCDC50	20.6686	18.205	NaN	NaN	NaN	17.0009				1	1	1	3.9	3.9	3.9	35.822	0.0073145	6.4078	1904600	2
H7C5K4;Q76M96;Q76M96-2;C9J8I6	H7C5K4;Q76M96;Q76M96-2	Coiled-coil domain-containing protein 80	CCDC80	16.6605	NaN	NaN	19.6782	16.5842	16.4247				3	3	3	15.7	15.7	15.7	30.444	0	37.524	1095100	5
E9PC90;P14635-2;P14635;H0YA62;D6RHI0;H0YMP3;H1UBN3;O95067	E9PC90;P14635-2;P14635;H0YA62;D6RHI0;H0YMP3;H1UBN3;O95067	G2/mitotic-specific cyclin-B1;G2/mitotic-specific cyclin-B2	CCNB1	18.1857	NaN	NaN	18.8537	19.2638	19.435				2	2	2	9.2	9.2	9.2	44.932	0	13.855	4114800	5
H7C0P7;Q8N7R7-3;Q8N7R7-2;Q8N7R7	H7C0P7;Q8N7R7-3;Q8N7R7-2;Q8N7R7	Cyclin-Y-like protein 1	CCNYL1	NaN	16.159	NaN	16.166	15.2737	15.8644				1	1	1	11.6	11.6	11.6	17.033	0.0073031	6.3967	288900	2
P78371;F5GWF6;P78371-2;F8VQ14	P78371;F5GWF6;P78371-2;F8VQ14	T-complex protein 1 subunit beta	CCT2	22.6086	23.6556	25.3222	24.4104	24.4548	24.3309				16	16	16	43.7	43.7	43.7	57.488	0	317.11	143880000	66
P49368;B4DUR8;P49368-2;E9PRC8;Q5SZX6;E9PM09;Q5SZX9;E9PQ35;Q5SZW8	P49368;B4DUR8;P49368-2	T-complex protein 1 subunit gamma	CCT3	23.5805	23.7846	24.5425	24.3148	24.3228	24.8463				13	13	13	32.8	32.8	32.8	60.533	0	136.93	166820000	51
P50991;P50991-2	P50991;P50991-2	T-complex protein 1 subunit delta	CCT4	22.9937	23.5413	24.7893	24.2615	24.765	24.4722				13	13	13	36.9	36.9	36.9	57.924	0	323.31	162610000	65
P48643;E7ENZ3;B7ZAR1;E9PCA1;P48643-2;D6RIZ7	P48643;E7ENZ3;B7ZAR1;E9PCA1;P48643-2	T-complex protein 1 subunit epsilon	CCT5	21.6988	22.4965	23.1945	22.4642	22.9574	22.7228				8	8	8	21.6	21.6	21.6	59.67	0	93.389	46168000	33
P40227;P40227-2	P40227;P40227-2	T-complex protein 1 subunit zeta	CCT6A	22.3695	23.4017	24.706	23.8401	24.8558	23.8799				11	11	9	32.6	32.6	28.2	58.024	0	128.6	119650000	41
Q99832;Q99832-3;Q99832-4;Q99832-2;F8WAM2;F8WBP8	Q99832;Q99832-3;Q99832-4;Q99832-2	T-complex protein 1 subunit eta	CCT7	24.7797	24.1094	25.002	24.3944	24.9371	24.3023				13	13	13	30.9	30.9	30.9	59.366	0	119.79	184990000	53
P50990-2;P50990;P50990-3;H7C4C8	P50990-2;P50990;P50990-3;H7C4C8	T-complex protein 1 subunit theta	CCT8	24.4757	24.1187	25.2324	24.8144	25.31	24.7504				14	14	14	30.8	30.8	30.8	57.645	0	219.08	228430000	44
Q6YHK3;Q6YHK3-2;Q6YHK3-4;Q6YHK3-3	Q6YHK3;Q6YHK3-2;Q6YHK3-4	CD109 antigen	CD109	24.461	24.3334	25.0237	25.8283	25.7225	25.8717				26	26	26	25.1	25.1	25.1	161.69	0	323.31	320900000	139
D6RFL4;P08571	D6RFL4;P08571	Monocyte differentiation antigen CD14;Monocyte differentiation antigen CD14, urinary form;Monocyte differentiation antigen CD14, membrane-bound form	CD14	NaN	NaN	NaN	17.8216	16.9209	17.2208				2	2	2	18.8	18.8	18.8	23.313	0	14.372	834960	5
E9PMR4;P48509;E9PRJ3	E9PMR4;P48509;E9PRJ3	Tetraspanin;CD151 antigen	CD151	25.5692	23.5595	22.8015	23.5913	NaN	23.7119				2	2	2	7.6	7.6	7.6	28.067	0	12.715	83783000	3
Q9Y5K6	Q9Y5K6	CD2-associated protein	CD2AP	18.0613	19.0667	19.9169	NaN	17.5036	NaN				1	1	1	2	2	2	71.45	0	17.897	1026300	7
P16070-18;P16070-12;P16070-14;P16070-13;P16070-11;P16070-10;P16070-16;P16070-8;P16070-17;P16070-6;P16070-4;P16070-3;P16070-7;P16070-5;P16070;H0YD13;H0Y2P0;H0YE40;H0YDW7;H0YCV9;H0Y5E4;P16070-15;P16070-9;H0YDX6;H0YD17;E9PKC6;J3KN83;Q86UZ1;H0YF08;H0YD90;H0YEV3;H0YEU1;P16070-19	P16070-18;P16070-12;P16070-14;P16070-13;P16070-11;P16070-10;P16070-16;P16070-8;P16070-17;P16070-6;P16070-4;P16070-3;P16070-7;P16070-5;P16070;H0YD13;H0Y2P0;H0YE40	CD44 antigen	CD44	28.0942	28.1646	27.6757	26.8681	26.9859	26.3364				9	9	9	30.3	30.3	30.3	37.277	0	258.16	1004200000	63
Q08722-2;Q08722-3;Q08722-4;Q08722	Q08722-2;Q08722-3;Q08722-4;Q08722	Leukocyte surface antigen CD47	CD47	24.9031	25.5607	25.9717	26.003	26.1464	24.9522				3	3	3	9.6	9.6	9.6	31.742	0	18.585	277940000	13
H0YDI1;B1AMW1;P19256-2;P19256-3;P19256	H0YDI1;B1AMW1;P19256-2;P19256-3;P19256	Lymphocyte function-associated antigen 3	CD58	NaN	21.5491	18.8257	21.7757	21.3319	20.7817				1	1	1	7.6	7.6	7.6	15.136	0.0096057	6.2284	11653000	3
E9PNW4;E9PR17;P13987;H0YET2	E9PNW4;E9PR17;P13987;H0YET2	CD59 glycoprotein	CD59	26.5739	24.8105	25.2744	23.5156	23.2691	22.6441				2	2	2	22.2	22.2	22.2	11.985	0	20.184	158140000	13
F8VNT9;F8VV56;F8W022;F8VWK8;P08962-3;P08962-2;P08962	F8VNT9;F8VV56;F8W022;F8VWK8;P08962-3;P08962-2;P08962	Tetraspanin;CD63 antigen	CD63	26.3544	27.9005	27.1115	23.4886	23.7499	22.7049				2	2	2	9	9	9	14.265	0	48.327	306460000	11
E9PJK1;E9PRJ8;H0YDL9;H0YDJ9;E9PIF1;A6NMH8;P60033;E9PM31;H0YEE2	E9PJK1;E9PRJ8;H0YDL9;H0YDJ9;E9PIF1;A6NMH8;P60033	Tetraspanin;CD81 antigen	CD81	25.4369	25.5637	24.8487	24.3517	24.1558	24.282				4	4	4	39.4	39.4	39.4	17.963	0	217.26	157310000	25
P27701;P27701-2;E9PJC7;E9PP61;E9PJB7;E9PJK9;E9PJ45;E9PM43	P27701;P27701-2;E9PJC7	CD82 antigen;Tetraspanin	CD82	23.8198	26.7742	25.5131	25.8881	25.7353	24.3604				6	6	6	28.1	28.1	28.1	29.625	0	121.98	291870000	53
A6NNI4;G8JLH6;P21926;F5GXT1;A0A087WZG3;A0A087WU13	A6NNI4;G8JLH6;P21926;F5GXT1;A0A087WZG3;A0A087WU13	Tetraspanin;CD9 antigen	CD9	25.1376	25.46	23.2387	25.7567	25.5658	25.802				4	4	4	13.8	13.8	13.8	17.764	0	220.24	317650000	27
P48960-2;P48960-3;P48960	P48960-2;P48960-3;P48960	CD97 antigen;CD97 antigen subunit alpha;CD97 antigen subunit beta	CD97	18.948	22.0246	20.4762	20.5534	20.9692	20.2841				4	4	4	8.9	8.9	8.9	81.742	0	43.313	7088000	10
P32320	P32320	Cytidine deaminase	CDA	NaN	NaN	NaN	19.0324	19.2305	18.9292				1	1	1	14.4	14.4	14.4	16.185	0.0033727	7.1272	2583500	3
A0A024QZP7;P06493;P06493-2;A0A087WZZ9;E5RIU6;K7ELV5;G3V317;F8VXD2;F8VYH9;F8VZZ0;F8VTV8;F8VWX7;F8VZ51;H0YAZ9;Q9BVE2;E7EUK8;E5RGN0;A0A087X209;A0A087WZU2;J3QSD7;P11802-2;P11802;Q00534;Q96Q40-2;Q96Q40-4;Q96Q40-3;O94921-3;Q96Q40-5;Q96Q40;O94921-2;O94921;Q07002;Q07002-2;Q00536;Q00536-3;Q07002-3;Q00536-2;Q9NYV4-3;Q14004-2;Q9NYV4-2;Q9NYV4;Q14004	A0A024QZP7;P06493;P06493-2;A0A087WZZ9;E5RIU6	Cyclin-dependent kinase 1	CDC2	23.0653	23.8764	22.8931	23.1195	24.8303	23.895				10	10	8	44.8	44.8	38.4	34.081	0	183.14	96828000	23
Q16543;K7EIU0;K7EL68;K7EQA9	Q16543;K7EIU0;K7EL68;K7EQA9	Hsp90 co-chaperone Cdc37;Hsp90 co-chaperone Cdc37, N-terminally processed	CDC37	17.6519	NaN	18.0623	17.8775	18.4795	17.9197				2	2	2	10.1	10.1	10.1	44.468	0	17.884	1705200	5
P60953;Q5JYX0;P60953-1	P60953;Q5JYX0;P60953-1	Cell division control protein 42 homolog	CDC42	22.5521	23.0885	21.8393	23.6447	23.2079	22.3159				4	3	3	25.7	19.9	19.9	21.258	0	26.967	47317000	21
Q9H5V8;Q9H5V8-2;Q9H5V8-3	Q9H5V8;Q9H5V8-2	CUB domain-containing protein 1	CDCP1	24.859	24.504	23.7721	22.5293	22.8554	22.6781				8	8	8	9.8	9.8	9.8	92.931	0	71.062	63495000	23
A0A087WXI5;P12830;P12830-2;H3BVI7;H3BNC6;A0A087WX17;A0A087WU43	A0A087WXI5;P12830;P12830-2	Cadherin-1;E-Cad/CTF1;E-Cad/CTF2;E-Cad/CTF3	CDH1	NaN	NaN	NaN	21.6109	21.6799	20.9277				3	3	3	4	4	4	100.03	0	25.076	11899000	12
A0A0A0MTR1;P55290;P55290-4;A0A087X0X6;P55290-5;P55290-3;P55290-2	A0A0A0MTR1;P55290;P55290-4;A0A087X0X6;P55290-5	Cadherin-13	CDH13	23.3991	23.0222	23.6501	22.4848	22.6445	22.6796				5	5	5	11	11	11	76.968	0	87.87	44177000	17
P22223;P22223-2;J3QR60	P22223;P22223-2	Cadherin-3	CDH3	NaN	NaN	NaN	22.5935	22.5595	22.6419				4	4	4	8.1	8.1	8.1	91.417	0	77.203	31894000	28
E7ESI2;G3V5T9;P24941-2;P24941;Q00526;K7EJ83	E7ESI2;G3V5T9;P24941-2;P24941;Q00526;K7EJ83	Cyclin-dependent kinase 2;Cyclin-dependent kinase 3	CDK2	NaN	16.6968	17.1126	NaN	17.5077	17.0582				3	1	1	13.9	5.9	5.9	27.164	0.0029691	9.3931	622710	3
Q00535;Q00535-2	Q00535;Q00535-2	Cyclin-dependent-like kinase 5	CDK5	NaN	17.4647	17.5135	19.4508	19.4078	19.695				4	3	3	13.4	10.6	10.6	33.304	0	18.321	4381900	10
J3QL86;J3QS62;J3QQY1;Q96JB5;Q96JB5-4	J3QL86;J3QS62;J3QQY1;Q96JB5;Q96JB5-4	CDK5 regulatory subunit-associated protein 3	CDK5RAP3	NaN	NaN	16.5317	15.1473	15.4106	14.905				1	1	1	11.4	11.4	11.4	13.895	0.0028653	7.4916	192310	2
Q9BXW7-2;Q9BXW7;A8MYZ9	Q9BXW7-2;Q9BXW7	Cat eye syndrome critical region protein 5	CECR5	NaN	17.7448	18.9541	21.9055	23.2413	22.1829				9	9	9	35.9	35.9	35.9	43.588	0	196.69	35325000	28
P23528;G3V1A4;E9PP50;E9PK25;E9PQB7;E9PLJ3;E9PS23;Q9Y281-3;Q9Y281	P23528;G3V1A4;E9PP50;E9PK25;E9PQB7	Cofilin-1	CFL1	25.465	25.9035	25.033	26.4765	25.8556	25.5495				8	8	8	57.8	57.8	57.8	18.502	0	251.85	400040000	56
Q13112	Q13112	Chromatin assembly factor 1 subunit B	CHAF1B	NaN	NaN	17.8095	17.069	17.4678	17.9384				2	2	2	4.7	4.7	4.7	61.492	0	16.124	1443200	4
F5GWX5;A0A0C4DGG9;Q14839;Q14839-2;K7EMY3;F2Z2R5;Q8TDI0;Q12873-2;Q12873;Q12873-3	F5GWX5;A0A0C4DGG9;Q14839;Q14839-2	Chromodomain-helicase-DNA-binding protein 4	CHD4	NaN	NaN	NaN	17.9444	17.199	18.6391				3	3	2	2.5	2.5	1.6	217.1	0	247.11	1840100	6
F8VUA2;F8VVT7;Q9HD42;F5H875	F8VUA2;F8VVT7;Q9HD42;F5H875	Charged multivesicular body protein 1a	CHMP1A	18.3754	20.6823	NaN	NaN	NaN	17.7269				2	2	2	9.9	9.9	9.9	19.531	0.0025094	11.331	1599200	3
Q9Y3E7-4;Q9Y3E7;Q9Y3E7-2;Q9Y3E7-3	Q9Y3E7-4;Q9Y3E7;Q9Y3E7-2;Q9Y3E7-3	Charged multivesicular body protein 3	CHMP3	NaN	21.9878	19.7838	19.5586	19.1342	19.4076				2	2	2	9.9	9.9	9.9	20.77	0.0006566	12.081	3792300	2
E9PSI1;E9PQI5;E9PJC4;E9PQ80;E9PQY7;E9PS99;E9PL78;E9PJM1;E9PMQ9;Q9BY43;Q9BY43-2;O15321-2;O15321	E9PSI1;E9PQI5;E9PJC4;E9PQ80;E9PQY7;E9PS99;E9PL78;E9PJM1;E9PMQ9;Q9BY43;Q9BY43-2;O15321-2;O15321	Charged multivesicular body protein 4a;Transmembrane 9 superfamily member 1	CHMP4A	19.5864	19.7228	18.8828	19.0644	NaN	18.7461				2	2	2	3.1	3.1	3.1	92.386	0.0018975	11.48	2771600	2
Q9H444	Q9H444	Charged multivesicular body protein 4b	CHMP4B	25.3483	24.0931	21.9827	21.6671	21.7149	21.7636				5	5	5	27.2	27.2	27.2	24.95	0	147.56	59762000	13
Q9NZZ3;Q9NZZ3-2	Q9NZZ3;Q9NZZ3-2	Charged multivesicular body protein 5	CHMP5	20.7788	20.788	20.2638	19.7979	20.0833	20.2541				3	3	3	25.1	25.1	25.1	24.57	0	21.051	6537100	5
I3L3E4;I3L4G8;I3L4A1;Q96FZ7	I3L3E4;I3L4G8;I3L4A1;Q96FZ7	Charged multivesicular body protein 6	CHMP6	19.8103	20.3733	20.185	20.3055	19.9852	20.0618				2	2	2	22.1	22.1	22.1	12.939	0	13.408	7559900	2
Q99653;H0YLY7;H0YKE7;F5GX29;H0YNG9	Q99653;H0YLY7;H0YKE7;F5GX29;H0YNG9	Calcineurin B homologous protein 1	CHP1	NaN	NaN	NaN	20.1886	20.2809	20.0111				3	3	3	18.5	18.5	18.5	22.456	0	40.569	4690000	10
O14578-2;O14578;O14578-4;H7BYJ3	O14578-2;O14578;O14578-4;H7BYJ3	Citron Rho-interacting kinase	CIT	NaN	NaN	NaN	NaN	17.6568	17.6817				2	2	2	5.6	5.6	5.6	54.399	0	12.803	829480	3
Q07065	Q07065	Cytoskeleton-associated protein 4	CKAP4	19.2242	19.3964	21.6307	20.3916	19.8711	19.1023				4	4	4	11.5	11.5	11.5	66.022	0	66.923	8262600	9
Q14008-2;Q14008;Q14008-3;H0YCF6;H0YEK7;H0YDX5	Q14008-2;Q14008;Q14008-3	Cytoskeleton-associated protein 5	CKAP5	NaN	17.841	18.2821	17.7475	18.26	18.8879				4	4	4	2.5	2.5	2.5	218.52	0	29.308	2033000	8
P12277;H0YJG0;G3V461;G3V4N7	P12277;H0YJG0	Creatine kinase B-type	CKB	NaN	NaN	18.5399	22.6705	21.6948	21.6656				7	7	7	28.1	28.1	28.1	42.644	0	137	18189000	20
O95832	O95832	Claudin-1	CLDN1	NaN	21.5973	19.937	24.1108	23.5335	23.2785				2	2	2	14.7	14.7	14.7	22.744	0	128.48	64129000	18
P56749	P56749	Claudin-12	CLDN12	NaN	18.3014	16.0733	16.9508	16.8518	17.298				1	1	1	6.1	6.1	6.1	27.11	0.0029656	9.3748	619830	4
O14493;O95484;P56747;O15551	O14493;O95484;P56747;O15551	Claudin-4;Claudin-9;Claudin-6;Claudin-3	CLDN4	NaN	NaN	NaN	20.1608	19.7153	20.1921				1	1	1	7.7	7.7	7.7	22.077	0	13.12	5404700	7
K7EP40;F5H496;I3L3X1;O95471-2;O95471	K7EP40;F5H496;I3L3X1;O95471-2;O95471	Claudin;Claudin-7	CLDN7	NaN	NaN	NaN	18.241	18.0548	17.127				1	1	1	12.4	12.4	12.4	13.649	0.0029036	8.0623	877400	2
D6RD48;D6RAZ7;D6RIU2;D6RDP6;D6RHU6;D6RDY1;D6RA76;D6RC11;D6R9S8;D6RCE6;D6RFX6;D6RDI6;D6RCR8;A0A0R4J2F2;Q9NY35-2;Q9NY35;H0Y8T9	D6RD48;D6RAZ7;D6RIU2;D6RDP6;D6RHU6;D6RDY1;D6RA76;D6RC11;D6R9S8;D6RCE6;D6RFX6;D6RDI6;D6RCR8;A0A0R4J2F2;Q9NY35-2;Q9NY35;H0Y8T9	Claudin domain-containing protein 1	CLDND1	17.7043	19.1396	17.5105	17.6256	17.8729	18.0145				2	2	2	29.2	29.2	29.2	10.329	0	15.053	1238500	2
O00299	O00299	Chloride intracellular channel protein 1	CLIC1	24.9952	25.3791	25.7149	25.4788	26.135	26.031				13	13	13	68	68	68	26.922	0	258.22	346690000	69
O95833	O95833	Chloride intracellular channel protein 3	CLIC3	NaN	NaN	NaN	20.7587	19.6311	18.2697				3	3	3	16.1	16.1	16.1	26.648	0	17.365	3323000	5
Q9Y696;A6PVS0;Q9NZA1-3;O15247;Q9NZA1-2;Q9NZA1;Q96NY7-2;Q96NY7	Q9Y696	Chloride intracellular channel protein 4	CLIC4	23.8127	22.962	21.9537	22.5298	22.4192	21.0664				7	7	7	47	47	47	28.772	0	96.511	35821000	15
Q9H6B4	Q9H6B4	CXADR-like membrane protein	CLMP	19.005	20.8673	19.201	NaN	NaN	NaN				2	2	2	5.6	5.6	5.6	41.28	0	15.026	1133300	4
M0R208;Q16740;M0QYV5	M0R208;Q16740	ATP-dependent Clp protease proteolytic subunit;ATP-dependent Clp protease proteolytic subunit, mitochondrial	CLPP	20.6127	20.9201	NaN	21.1352	21.4385	21.7854				4	4	4	37.9	37.9	37.9	20.568	0	25.942	18150000	8
P09496-2;F8WF69;P09496-4;P09496-3;P09496;P09496-5;C9J8P9	P09496-2;F8WF69;P09496-4;P09496-3;P09496	Clathrin light chain A	CLTA	25.972	25.032	23.9059	21.2281	22.7217	22.8858				5	5	5	22	22	22	23.662	0	124.6	78180000	19
A0A087WVQ6;Q00610-2;Q00610;J3KS13;P53675-2;P53675;A0A087WX41;K7EJJ5;J3KSQ2;J3QL20;J3KRF5;F5H5N6;A0A087WV74;A0A087WXH4	A0A087WVQ6;Q00610-2;Q00610	Clathrin heavy chain;Clathrin heavy chain 1	CLTC	29.9603	31.0535	30.3919	27.8681	28.6948	28.4989				70	70	70	54.1	54.1	54.1	192.06	0	323.31	4070700000	530
P10909-4;P10909;P10909-5;P10909-2;P10909-3;H0YC35;H0YAS8;E7ERK6;H0YLK8;E5RG36;E5RGB0;E5RH61;E5RJZ5;E7ETB4	P10909-4;P10909;P10909-5;P10909-2;P10909-3;H0YC35;H0YAS8	Clusterin;Clusterin beta chain;Clusterin alpha chain;Clusterin	CLU	21.5891	21.1057	21.4158	23.1948	22.9376	22.7423				6	6	6	21.4	21.4	21.4	48.803	0	121.63	44801000	31
Q8NFW8-2;Q8NFW8;F5H296;F5GYM0	Q8NFW8-2;Q8NFW8;F5H296	N-acylneuraminate cytidylyltransferase	CMAS	20.7866	19.5163	20.0126	20.0639	20.0975	19.9203				4	4	4	24.7	24.7	24.7	29.561	0	23.334	8334300	8
Q5T0D2;P30085;P30085-2	Q5T0D2;P30085	UMP-CMP kinase	CMPK1	NaN	20.0028	NaN	21.7115	20.5609	21.1647				3	3	3	20.1	20.1	20.1	18.979	0	16.481	14263000	3
Q9NX76	Q9NX76	CKLF-like MARVEL transmembrane domain-containing protein 6	CMTM6	20.6758	21.6763	22.3044	21.5713	21.6431	21.0786				3	3	3	21.9	21.9	21.9	20.419	0	40.213	19155000	13
J3QQN6;J3QR27;J3QLU1;J3QKQ0;J3QRD0;J3QL02;J3KSV5;A0A087WYZ1;J3QKT2;Q96KP4;J3KRD5;A0A087WVS2;J3KSS4;J3QRP4;J3QRA8;Q96KP4-2	J3QQN6;J3QR27;J3QLU1;J3QKQ0;J3QRD0;J3QL02;J3KSV5;A0A087WYZ1;J3QKT2;Q96KP4;J3KRD5;A0A087WVS2	Cytosolic non-specific dipeptidase	CNDP2	17.2572	17.43	19.0115	19.2624	18.7103	19.3195				3	3	3	29.2	29.2	29.2	9.8624	0	18.636	3177400	11
A5YKK6-2;A5YKK6;A5YKK6-3;B5MDN3;A5YKK6-4;H3BMZ2	A5YKK6-2;A5YKK6;A5YKK6-3	CCR4-NOT transcription complex subunit 1	CNOT1	20.2836	19.3328	20.7152	20.536	19.6358	20.7521				5	5	5	2.2	2.2	2.2	266.38	0	62.24	9793000	9
P09543-2;P09543;K7EN66;C9K0L8;K7ERZ0;K7ERC4	P09543-2;P09543	2,3-cyclic-nucleotide 3-phosphodiesterase	CNP	21.1504	22.3951	21.364	21.3313	21.3769	21.2644				5	5	5	14.7	14.7	14.7	45.098	0	39.715	16501000	12
Q13057;Q13057-2;K7EP09;K7EPT0;K7ESK6;K7ES73;K7EN91;K7EQ60	Q13057;Q13057-2;K7EP09;K7EPT0;K7ESK6;K7ES73;K7EN91	Bifunctional coenzyme A synthase;Phosphopantetheine adenylyltransferase;Dephospho-CoA kinase	COASY	18.5947	19.3406	20.6843	20.2679	20.3635	21.4025				4	4	4	9.8	9.8	9.8	62.328	0	70.218	12321000	13
Q8WTW3;A0A087WVI0;E9PBL8	Q8WTW3;A0A087WVI0;E9PBL8	Conserved oligomeric Golgi complex subunit 1	COG1	NaN	17.2509	17.9004	17.7582	18.1134	18.3906				2	2	2	2.7	2.7	2.7	108.98	0.00065746	12.099	1619100	5
B7Z2Y2;Q14746-2;Q14746	B7Z2Y2;Q14746-2;Q14746	Conserved oligomeric Golgi complex subunit 2	COG2	17.0459	NaN	17.0213	17.7437	16.9485	18.0192				3	3	3	6.9	6.9	6.9	76.078	0	18.592	1562800	5
Q96JB2-2;Q96JB2	Q96JB2-2;Q96JB2	Conserved oligomeric Golgi complex subunit 3	COG3	NaN	16.413	NaN	17.2978	17.0446	17.2357				2	2	2	7	7	7	50.539	0	17.962	816110	8
Q9UMD9-2;Q9UMD9	Q9UMD9-2;Q9UMD9	Collagen alpha-1(XVII) chain;120 kDa linear IgA disease antigen;97 kDa linear IgA disease antigen	COL17A1	20.1064	20.056	19.4223	20.2229	20.2043	20.16				3	3	3	2.7	2.7	2.7	142.34	0	22.422	8401400	7
P02452	P02452	Collagen alpha-1(I) chain	COL1A1	NaN	NaN	NaN	22.2784	19.9545	NaN				3	3	3	3.6	3.6	3.6	138.94	0	49.48	6074700	4
P08572	P08572	Collagen alpha-2(IV) chain;Canstatin	COL4A2	NaN	NaN	NaN	21.0977	18.2854	19.6653				3	3	3	2.6	2.6	2.6	167.55	0	76.035	5874900	7
Q9UBI1;R4GN06;Q5T8Z1;R4GNF2;R4GN54;H0Y4E5;R4GMW6;H0Y4W0;H0Y6Z9;R4GMX3	Q9UBI1;R4GN06;Q5T8Z1;R4GNF2;R4GN54;H0Y4E5;R4GMW6;H0Y4W0;H0Y6Z9;R4GMX3	COMM domain-containing protein 3	COMMD3	18.6323	NaN	NaN	16.5135	17.3542	17.3152				2	2	2	12.3	12.3	12.3	22.151	0	12.337	1058100	4
P53621;P53621-2	P53621;P53621-2	Coatomer subunit alpha;Xenin;Proxenin	COPA	23.7569	24.6549	25.7177	24.9185	24.7497	25.1658				23	23	23	25.9	25.9	25.9	138.34	0	323.31	239780000	85
P53618;E9PP73;E9PP63;E9PKQ1	P53618;E9PP73	Coatomer subunit beta	COPB1	21.3198	22.8843	24.8102	23.7142	23.906	24.8298				16	16	16	21.5	21.5	21.5	107.14	0	240.44	135630000	62
P35606-2;P35606;D6R997;D6RBZ7;D6RCL6;D6RBG7;D6RBT6;H0YAC7;H0Y938	P35606-2;P35606	Coatomer subunit beta	COPB2	21.7091	22.7958	24.1774	23.3877	23.3955	23.5059				12	12	12	18.9	18.9	18.9	99.045	0	165.6	60656000	44
A0A087X0I4;M0QXB4;O14579-2;O14579;M0R061;O14579-3	A0A087X0I4;M0QXB4;O14579-2;O14579;M0R061;O14579-3	Coatomer subunit epsilon	COPE	NaN	18.454	20.0912	19.6024	19.5166	19.765				3	3	3	11.4	11.4	11.4	34.51	0	37.175	5600800	8
Q9Y678;H0Y8X7;H0Y8G2	Q9Y678	Coatomer subunit gamma-1	COPG1	22.8443	23.5534	24.2358	24.1025	24.0654	23.6663				18	18	15	29.2	29.2	24.4	97.717	0	190.66	106290000	68
Q9UBF2-2;Q9UBF2	Q9UBF2-2;Q9UBF2	Coatomer subunit gamma-2	COPG2	18.951	NaN	18.4469	19.0078	18.3939	18.4067				5	2	2	9.5	3.7	3.7	81.482	0	24.352	2678700	3
Q9UNS2;H7C3P9;Q9UNS2-2;J3QL22;J3QS85;J3KTQ1;J3QKR0;C9JLV5	Q9UNS2;H7C3P9;Q9UNS2-2	COP9 signalosome complex subunit 3	COPS3	16.8543	17.8586	NaN	18.8986	19.0893	19.348				3	3	3	10.4	10.4	10.4	47.873	0	35.919	3540100	9
D6RAX7;D6RFN0;Q9BT78-2;Q9BT78	D6RAX7;D6RFN0;Q9BT78-2;Q9BT78	COP9 signalosome complex subunit 4	COPS4	NaN	17.5993	NaN	17.4656	17.7406	17.8054				1	1	1	2.9	2.9	2.9	47.726	0.0033898	7.2345	1056700	2
F8VVA7;P61923;F8W651;P61923-4;F8VYK5;F8VXB1;F8VUC5;F8W156;F8VYZ4;P61923-2;P61923-3;P61923-5;F8VXR1	F8VVA7;P61923;F8W651;P61923-4;F8VYK5;F8VXB1;F8VUC5;F8W156;F8VYZ4;P61923-2;P61923-3;P61923-5	Coatomer subunit zeta-1	COPZ1	21.0574	21.3679	21.3612	22.1269	21.8307	20.9559				4	4	4	23.7	23.7	23.7	22.34	0	174.67	19899000	17
B4E3S0;Q9ULV4;Q9ULV4-2;Q9ULV4-3;H0YHL7	B4E3S0;Q9ULV4;Q9ULV4-2;Q9ULV4-3	Coronin;Coronin-1C	CORO1C	18.7626	18.3259	18.9054	19.7484	19.1905	18.5844				3	3	3	17.6	17.6	17.6	41.603	0	26.329	3303400	14
Q92828	Q92828	Coronin-2A	CORO2A	NaN	18.1142	NaN	18.5889	19.0504	19.6369				2	2	2	3.8	3.8	3.8	59.763	0.0025063	11.284	3427900	2
P14384;F8W111;F8VVI6;H0YHN7	P14384;F8W111	Carboxypeptidase M	CPM	21.1178	22.9302	23.2507	19.3723	19.6284	19.832				3	3	3	6.1	6.1	6.1	50.513	0	19.281	12393000	6
F2Z2V0;B0QZ18;Q99829;A6PVH9;E7ENH5;Q5JX56;Q5JX58;Q5JX59;Q5JX60;Q5JX44;Q5JX55;Q5JX45;Q5JX54;H0Y524;Q5JX61;Q5JX52;Q5JX57;E7EV27	F2Z2V0;B0QZ18;Q99829;A6PVH9;E7ENH5;Q5JX56;Q5JX58;Q5JX59;Q5JX60;Q5JX44	Copine-1	CPNE1	23.0474	24.4911	24.7115	24.2926	24.0329	23.2156				7	7	7	15.6	15.6	15.6	58.634	0	99.364	109270000	44
Q96FN4;Q96FN4-2;H3BQQ3;H3BPR8	Q96FN4;Q96FN4-2	Copine-2	CPNE2	18.3378	20.4378	21.4145	18.2611	18.5169	18.1314				4	3	3	9.5	7.8	7.8	61.189	0	35.617	3788700	10
O75131;A0A087WYQ3;H0YB26;E5RHZ0;A0A087WXR6;A0A087WUS8	O75131;A0A087WYQ3;H0YB26	Copine-3	CPNE3	25.7435	26.3997	26.3672	25.5044	25.1823	25.3751				10	10	9	19	19	17.3	60.13	0	101.51	315670000	58
E7ENV7;Q86YQ8;Q86YQ8-2;Q9HCH3-2;Q8IYJ1;Q96A23;O95741;Q9UBL6-2;Q96A23-2;Q9HCH3;O95741-2;Q9UBL6	E7ENV7;Q86YQ8;Q86YQ8-2	Copine-8	CPNE8	19.2678	19.3252	20.3021	18.0706	17.7187	17.5824				5	4	4	12.9	11.2	11.2	62.233	0	29.119	2064100	7
Q10570;E9PIM1	Q10570	Cleavage and polyadenylation specificity factor subunit 1	CPSF1	19.2791	NaN	19.2006	18.475	18.6041	19.2661				3	3	3	2.6	2.6	2.6	160.88	0	17.766	4500800	5
Q9P2I0	Q9P2I0	Cleavage and polyadenylation specificity factor subunit 2	CPSF2	NaN	NaN	NaN	NaN	15.4019	17.1793				1	1	1	1.7	1.7	1.7	88.486	0	32.928	476570	2
B1AKD8;Q5TZA2-2;Q5TZA2	B1AKD8;Q5TZA2-2;Q5TZA2	Rootletin	CROCC	23.5117	23.2887	21.7462	23.2694	23.1869	22.8619				1	1	1	0.6	0.6	0.6	149.06	0.0087224	6.3209	54495000	3
C9JH92;A6NP24;Q08257-3;Q08257	C9JH92;A6NP24;Q08257-3;Q08257	Quinone oxidoreductase	CRYZ	NaN	NaN	19.9993	19.6058	20.0251	20.4224				4	4	4	35.9	35.9	35.9	21.932	0	26.854	6582500	14
B4DJV2;O75390;A0A0C4DGI3;H0YIC4;F8VTT8;F8W4S1;H0YH82;F8VRP1;F8VX68;F8VPF9;F8VU34;F8VPA1;F8VR34;F8W1S4;F8W642;F8W0J2;F8VZK9;F8VP03;F8VX07;F8VWQ5;F8VRI6;F8W031	B4DJV2;O75390;A0A0C4DGI3	Citrate synthase;Citrate synthase, mitochondrial	CS	22.4361	23.5253	25.0658	24.711	25.3759	25.3135				7	7	7	25.6	25.6	25.6	50.431	0	131.17	190620000	40
P55060-3;P55060;P55060-4;P55060-2	P55060-3;P55060;P55060-4	Exportin-2	CSE1L	24.7697	23.1238	23.8497	23.8921	24.3264	23.9746				24	24	24	34.5	34.5	34.5	107.78	0	323.31	128390000	67
P41240;H3BUM9;K7ENL8;K7ES68;K7EQY5;A0A087WUR1;P42679-3;P42679;P42679-2	P41240	Tyrosine-protein kinase CSK	CSK	NaN	NaN	20.3206	19.2753	19.3678	19.2765				3	3	3	8.7	8.7	8.7	50.704	0	18.289	5712700	4
U3KQ83;U3KPX3;H0Y9X2;U3KQK7;D6REM4;E7ETM0;P48729-3;P48729;P48729-2	U3KQ83;U3KPX3;H0Y9X2;U3KQK7;D6REM4;E7ETM0;P48729-3;P48729;P48729-2	Casein kinase I isoform alpha	CSNK1A1	NaN	NaN	18.206	19.8315	19.6231	19.0493				1	1	1	11.5	11.5	11.5	11.105	0.0038377	6.7664	3210600	5
E9PP21;P21291	E9PP21;P21291	Cysteine and glycine-rich protein 1	CSRP1	NaN	18.6633	20.1153	18.9161	19.1988	19.979				1	1	1	9.4	9.4	9.4	16.94	0.0053476	6.5466	3590700	2
P01037	P01037	Cystatin-SN	CST1	22.5077	18.2942	17.4173	18.7947	19.1821	17.1372				4	4	4	40.4	40.4	40.4	16.387	0	29.506	9048900	24
P01040	P01040	Cystatin-A;Cystatin-A, N-terminally processed	CSTA	18.3106	NaN	NaN	NaN	18.7135	18.0135				1	1	1	18.4	18.4	18.4	11.006	0.0033841	7.1902	1380000	1
P56545-2;Q5SQP8;P56545;E9PGB1;E7EUB3;E7ESU7;D6RAX2;E7EPF8	P56545-2;Q5SQP8;P56545	C-terminal-binding protein 2	CTBP2	20.4106	20.3501	20.8876	20.4782	20.0918	20.3976				3	3	2	4.7	4.7	3.8	106.19	0	17.776	10834000	2
P35221;P35221-2;G3XAM7;P35221-3;E5RIB1;E5RG03;E5RHV7;E5RGY6;E5RJL0;E5RIE0;E5RFM3;E5RJP7;E5RGD2;H0YBB8;E5RGY7;E5RJ41;E5RFG3;E5RFK9;E5RFM5;A0A0A0MTJ6;A0A0A0MRI5;P26232-4;P26232-6;E5RJZ2;E5RGG4;E5RJ43;E5RGS1;E5RIT8;A0A087WZL6;E5RGU3;E5RHJ5;Q9UI47	P35221;P35221-2;G3XAM7;P35221-3	Catenin alpha-1	CTNNA1	25.4339	25.136	22.9101	26.196	25.7855	25.4106				24	24	20	40.6	40.6	34.3	100.07	0	323.31	344800000	103
P26232-3;P26232-2;P26232-5;P26232;C9J144;C9IZ88	P26232-3;P26232-2;P26232-5;P26232	Catenin alpha-2	CTNNA2	16.328	17.0705	17.8321	21.7741	19.7719	NaN				5	1	1	8.7	2.1	2.1	95.557	0	59.419	3734500	3
P35222;B4DGU4;P35222-2;E7EMJ5;E9PDF9;E7EV28	P35222;B4DGU4	Catenin beta-1	CTNNB1	24.3183	24.4772	21.7848	25.0472	24.3554	24.8111				21	17	17	37.3	32.8	32.8	85.496	0	323.31	174640000	49
C9JZR2;O60716-21;O60716-19;O60716-18;O60716-17;O60716-13;O60716-11;O60716-10;O60716-9;O60716-5;O60716-3;O60716-2;O60716;O60716-24;O60716-23;O60716-22;O60716-20;O60716-16;O60716-15;O60716-14;O60716-12;O60716-8;O60716-7;O60716-6;O60716-4;O60716-29;O60716-27;O60716-26;O60716-25;O60716-32;O60716-31;O60716-30;O60716-28;E9PRE2;E9PKY0;H0YC95;E9PKL1	C9JZR2;O60716-21;O60716-19;O60716-18;O60716-17;O60716-13;O60716-11;O60716-10;O60716-9;O60716-5;O60716-3;O60716-2;O60716;O60716-24;O60716-23;O60716-22;O60716-20;O60716-16;O60716-15;O60716-14;O60716-12;O60716-8;O60716-7;O60716-6;O60716-4;O60716-29;O60716-27;O60716-26;O60716-25;O60716-32;O60716-31;O60716-30;O60716-28	Catenin delta-1	CTNND1	23.9546	23.9727	22.6605	25.1768	24.8743	24.7621				23	23	23	35.1	35.1	35.1	104.85	0	323.31	183440000	67
P17812;P17812-2	P17812;P17812-2	CTP synthase 1	CTPS1	22.5308	21.8943	23.6443	22.7375	22.906	23.0358				11	11	10	25.2	25.2	22.8	66.69	0	89.384	55145000	29
Q9NRF8	Q9NRF8	CTP synthase 2	CTPS2	18.3959	18.9909	21.1549	19.2868	19.5889	20.3557				4	3	3	10.2	7.8	7.8	65.677	0	46.887	7626300	5
X6R5C5;X6R8A1;P10619-2;P10619	X6R5C5;X6R8A1;P10619-2;P10619	Carboxypeptidase;Lysosomal protective protein;Lysosomal protective protein 32 kDa chain;Lysosomal protective protein 20 kDa chain	CTSA	NaN	19.7556	20.8763	20.1177	19.0235	19.3781				1	1	1	2.7	2.7	2.7	54.255	0	29.654	3778200	7
P07858;R4GMQ5;E9PS78;E9PR54;E9PJ67;E9PCB3;E9PKQ7;E9PNL5;E9PHZ5;E9PLY3;E9PSG5;E9PQM1	P07858	Cathepsin B;Cathepsin B light chain;Cathepsin B heavy chain	CTSB	22.7025	22.0708	21.6638	23.7209	23.7107	23.4581				6	6	6	24.5	24.5	24.5	37.821	0	77.5	66209000	17
P07339;H7C469;F8WD96;C9JH19;H7C1V0;F8W787	P07339;H7C469;F8WD96;C9JH19	Cathepsin D;Cathepsin D light chain;Cathepsin D heavy chain	CTSD	22.6424	22.3231	22.9814	25.8183	24.6555	24.6631				9	9	9	29.1	29.1	29.1	44.552	0	177.99	178470000	61
Q9UBX1	Q9UBX1	Cathepsin F	CTSF	NaN	NaN	NaN	17.7796	17.479	17.9574				1	1	1	3.9	3.9	3.9	53.365	0	20.712	1030500	4
E9PKT6;A0A087X0D5;P09668	E9PKT6;A0A087X0D5;P09668	Pro-cathepsin H;Cathepsin H mini chain;Cathepsin H;Cathepsin H heavy chain;Cathepsin H light chain	CTSH	NaN	NaN	NaN	19.3698	NaN	19.1728				1	1	1	9.7	9.7	9.7	14.735	0.0030248	10.506	2065800	1
O60911	O60911	Cathepsin L2	CTSV	NaN	NaN	19.0663	20.1921	20.3206	19.957				1	1	1	3.6	3.6	3.6	37.329	0.0087314	6.3226	4627500	4
Q14247-3;Q14247;H0YEV2;H0YCD9;Q14247-2	Q14247-3;Q14247;H0YEV2;H0YCD9;Q14247-2	Src substrate cortactin	CTTN	NaN	NaN	NaN	19.3035	NaN	19.9174				3	3	3	9.4	9.4	9.4	57.466	0	45.169	4019200	4
A0A0A0MTN0;Q13617;Q13617-2;Q5T2B5	A0A0A0MTN0;Q13617;Q13617-2;Q5T2B5	Cullin-2	CUL2	18.6804	19.613	19.5104	19.482	19.3417	19.3572				2	2	2	2.4	2.4	2.4	88.505	0	12.362	3745200	5
A0A0A0MR50;Q13619-2;Q13619;A6NE76;K4DI93;Q13620-3;Q13620-1;Q13620;A0A087WWN2	A0A0A0MR50;Q13619-2;Q13619;A6NE76;K4DI93;Q13620-3;Q13620-1;Q13620	Cullin-4A;Cullin-4B	CUL4A	18.6851	18.7756	18.9827	18.7472	19.362	20.2606				6	6	6	10.6	10.6	10.6	77.719	0	40.799	4761500	10
Q93034	Q93034	Cullin-5	CUL5	NaN	NaN	17.164	16.2945	16.4726	16.6481				1	1	1	1.4	1.4	1.4	90.954	0.002936	8.7918	536460	3
P78310-7;P78310-2;P78310-6;P78310	P78310-7;P78310-2;P78310-6;P78310	Coxsackievirus and adenovirus receptor	CXADR	NaN	19.4785	NaN	NaN	18.7791	19.4513				1	1	1	4	4	4	35.569	0	18.085	2791500	4
Q6ZTR5-2;Q6ZTR5-1;Q6ZTR5-4;Q6ZTR5	Q6ZTR5-2;Q6ZTR5-1;Q6ZTR5-4;Q6ZTR5	Uncharacterized protein CXorf22	CXorf22	18.6899	17.2501	19.6721	NaN	NaN	NaN				2	2	2	2.4	2.4	2.4	85.482	0.0024891	11.205	1145900	2
P00387-2;P00387;P00387-3	P00387-2;P00387;P00387-3	NADH-cytochrome b5 reductase 3;NADH-cytochrome b5 reductase 3 membrane-bound form;NADH-cytochrome b5 reductase 3 soluble form	CYB5R3	NaN	NaN	19.7624	19.1377	19.7358	17.7903				1	1	1	6.8	6.8	6.8	31.628	0	76.789	2460400	5
P08574	P08574	Cytochrome c1, heme protein, mitochondrial	CYC1	NaN	NaN	NaN	16.4847	15.6424	NaN				2	2	2	7.7	7.7	7.7	35.422	0	12.688	215790	3
Q7L576;Q7L576-2;Q7L576-3;A0A0G2JR96;A0A0G2JQT1;H0YL50;A0A0G2JQH3;A0A087WVZ5;A0A0G2JRX2;A0A087WU52;A0A0G2JRV9;A0A087WWL1	Q7L576;Q7L576-2;Q7L576-3	Cytoplasmic FMR1-interacting protein 1	CYFIP1	22.2047	22.4493	22.1432	22.945	22.6742	23.1114				17	17	9	15.6	15.6	7.7	145.18	0	204.66	53823000	46
E7EVJ5;Q96F07-2;Q96F07;H7C229;E7EW33;A0A087WVE1;A0A087WTQ3;A0A087WWZ1	E7EVJ5;Q96F07-2;Q96F07;H7C229;E7EW33	Cytoplasmic FMR1-interacting protein 2	CYFIP2	NaN	16.8727	NaN	17.1248	16.6075	17.2579				9	1	1	9	1.1	1.1	142.58	0.0033186	6.9253	924260	1
Q14118	Q14118	Dystroglycan;Alpha-dystroglycan;Beta-dystroglycan	DAG1	NaN	NaN	NaN	16.57	16.8591	17.1328				1	1	1	3.2	3.2	3.2	97.44	0.0029516	9.1098	668640	2
P14868;P14868-2;H7BZ35;C9J7S3;H7C278;C9JLC1;C9JQM9	P14868;P14868-2	Aspartate--tRNA ligase, cytoplasmic	DARS	25.3167	26.2652	26.5184	26.4669	26.7808	26.7299				18	18	18	44.5	44.5	44.5	57.136	0	323.31	670290000	114
Q6PI48	Q6PI48	Aspartate--tRNA ligase, mitochondrial	DARS2	19.2674	19.8289	19.8548	20.1628	20.3684	22.4704				4	4	4	6.8	6.8	6.8	73.562	0	23.173	20624000	3
D6R9Q9;Q16643;Q16643-2;Q16643-3	D6R9Q9;Q16643;Q16643-2;Q16643-3	Drebrin	DBN1	NaN	NaN	NaN	NaN	18.0259	18.3765				1	1	1	4.6	4.6	4.6	41.447	0	13.966	1313400	3
Q9UJU6;Q9UJU6-2;Q9UJU6-3;B4DDD6;Q9UJU6-6;H0Y5J4;Q9UJU6-5;F8WBG8;Q9UJU6-4;F8WC20;F8WBB2;F8WFE1	Q9UJU6;Q9UJU6-2;Q9UJU6-3;B4DDD6;Q9UJU6-6;H0Y5J4;Q9UJU6-5	Drebrin-like protein	DBNL	18.1699	19.1212	19.2859	20.3589	19.9725	21.5316				7	7	7	24.7	24.7	24.7	48.207	0	323.31	11864000	25
P61962;A0A087WWI6;P61962-2	P61962;A0A087WWI6;P61962-2	DDB1- and CUL4-associated factor 7	DCAF7	NaN	NaN	NaN	19.1134	19.1723	19.6975				2	2	2	8.2	8.2	8.2	38.926	0	25.063	3262700	4
P81605;P81605-2	P81605;P81605-2	Dermcidin;Survival-promoting peptide;DCD-1	DCD	24.7599	23.0699	20.3187	20.0311	19.8231	18.8976				2	2	2	20	20	20	11.284	0	26.084	33930000	4
Q96C86	Q96C86	m7GpppX diphosphatase	DCPS	NaN	NaN	19.1924	17.285	17.9358	17.8757				2	2	2	8.9	8.9	8.9	38.608	0	12.916	2771200	7
E7EX90;Q14203-5;Q14203-2;Q14203-3;Q14203-4;Q14203-6;Q14203;E7EWF7;Q6AWB1	E7EX90;Q14203-5;Q14203-2;Q14203-3;Q14203-4;Q14203-6;Q14203;E7EWF7;Q6AWB1	Dynactin subunit 1	DCTN1	19.7464	19.8427	20.9456	20.4967	20.7453	20.3072				4	4	4	4.1	4.1	4.1	139.09	0	39.837	9033800	5
H3BUD2;H3BS05;H3BR94;Q9BTE1-3;Q9BTE1-2;Q9BTE1	H3BUD2;H3BS05;H3BR94;Q9BTE1-3;Q9BTE1-2;Q9BTE1	Dynactin subunit 5	DCTN5	NaN	NaN	17.8568	17.7708	18.0554	NaN				1	1	1	18.9	18.9	18.9	6.0239	0.0029464	8.9575	554200	1
E9PM04;H0YCN4;Q9BTE7	E9PM04;H0YCN4;Q9BTE7	DCN1-like protein;DCN1-like protein 5	DCUN1D5	NaN	NaN	16.7797	17.2871	17.0391	18.3906				1	1	1	5.9	5.9	5.9	17.855	0.0063058	6.4575	1776900	2
J3KRZ4;J3KS22;Q7Z4W1;J3QS45;J3KSZ5;J3QL34;J3QS36	J3KRZ4;J3KS22;Q7Z4W1;J3QS45;J3KSZ5;J3QL34;J3QS36	L-xylulose reductase	DCXR	NaN	16.5538	17.5135	20.5221	20.0201	18.0544				2	2	2	13.5	13.5	13.5	14.892	0.0024984	11.254	3542800	2
F5GY55;Q16531;F5GYG8;F5GWI0;F5GZY8;F5H198;F5H2L3;Q16531-2	F5GY55;Q16531	DNA damage-binding protein 1	DDB1	19.7473	19.3627	18.9292	20.5141	20.2797	20.3701				3	3	3	2.7	2.7	2.7	121.71	0	17.261	8929500	5
A0A0G2JI85;A0A0G2JNZ7;A0A0A0MSX3;Q08345-2;Q08345-6;Q08345;Q08345-5	A0A0G2JI85;A0A0G2JNZ7;A0A0A0MSX3;Q08345-2;Q08345-6;Q08345;Q08345-5	Epithelial discoidin domain-containing receptor 1	DDR1	NaN	NaN	NaN	19.2931	18.8617	19.8505				1	1	1	2.6	2.6	2.6	42.017	0.0087359	6.3263	3715000	2
Q92499;F1T0B3;A0A087X2G1;Q92499-3;Q92499-2	Q92499;F1T0B3;A0A087X2G1;Q92499-3;Q92499-2	ATP-dependent RNA helicase DDX1	DDX1	20.5368	21.096	22.4174	20.7257	21.5133	21.6335				7	7	7	15	15	15	82.431	0	46.342	17275000	14
H3BLZ8;Q92841;Q92841-1;Q92841-3;Q92841-2;A0A0U1RQJ0	H3BLZ8;Q92841;Q92841-1;Q92841-3;Q92841-2	Probable ATP-dependent RNA helicase DDX17	DDX17	23.8968	23.8422	24.779	24.7408	25.2064	25.4476				16	16	13	28.9	28.9	24.2	80.439	0	126.26	253270000	52
I3L0H8;F6QDS0;Q9NUU7;H3BTB3;H0YD26;H3BMQ5;H3BN59;I3L352;E9PR46;J3QL17;H3BQK0;Q9UHL0-2;Q9NUU7-2;Q9UMR2-2;Q9UMR2-4;Q9UMR2;Q9UHL0	I3L0H8;F6QDS0;Q9NUU7;H3BTB3;H0YD26;H3BMQ5;H3BN59;I3L352;E9PR46;J3QL17;H3BQK0;Q9UHL0-2;Q9NUU7-2;Q9UMR2-2;Q9UMR2-4;Q9UMR2;Q9UHL0	ATP-dependent RNA helicase DDX19A;ATP-dependent RNA helicase DDX25;ATP-dependent RNA helicase DDX19B	DDX19A	19.2107	NaN	NaN	20.0449	20.0117	20.6408				2	2	2	5.8	5.8	5.8	50.519	0	101.91	7396700	7
Q9NR30-2;Q9NR30;A0A087WVC1;Q9BQ39	Q9NR30-2;Q9NR30	Nucleolar RNA helicase 2	DDX21	19.2674	19.1295	20.7274	21.5458	21.7337	23.119				5	5	5	9.8	9.8	9.8	79.656	0	36.212	30055000	17
B7Z6D5;Q96GQ7;A0A087X059	B7Z6D5;Q96GQ7;A0A087X059	Probable ATP-dependent RNA helicase DDX27	DDX27	NaN	NaN	NaN	19.6807	19.0658	19.7557				2	2	2	2.7	2.7	2.7	86.604	0.00065488	11.991	3622500	2
Q13838;Q13838-2;A0A0G2JJZ9;Q5STU3;F6WLT2;O00148;A0A0A0MT12;F6TRA5;F6UJC5;O00148-2;F6S4E6;K7EQN7;O00148-3;H0YCC6;H0Y400;K7EPJ3;K7EN69;F6QYI9;A0A0G2JJL7;F6R6M7;K7ENP6;A0A0D9SEM9;A0A0G2JHN7;K7EL56;K7EIL8;F6U6E2;F6S2B7;F6SXL5	Q13838;Q13838-2;A0A0G2JJZ9;Q5STU3;F6WLT2;O00148;A0A0A0MT12;F6TRA5;F6UJC5;O00148-2	Spliceosome RNA helicase DDX39B;ATP-dependent RNA helicase DDX39A	DDX39B	21.8537	22.7991	24.1045	24.4908	24.1683	24.4296				9	9	9	20.8	20.8	20.8	48.991	0	66.631	113990000	20
A0A0D9SFB3;A0A0D9SG12;A0A0D9SF53;O00571-2;O00571;O15523-2;O15523;A0A0J9YVQ7;A0A087WVZ1;O15523-3;C9J8G5;C9J081;D6RCM4;Q9NQI0-3;Q9NQI0-2;Q9NQI0-4;Q9NQI0	A0A0D9SFB3;A0A0D9SG12;A0A0D9SF53;O00571-2;O00571;O15523-2;O15523	ATP-dependent RNA helicase DDX3X;ATP-dependent RNA helicase DDX3Y	DDX3X	20.9533	21.5512	22.972	22.0799	22.3623	22.5313				12	11	11	23	21.2	21.2	70.839	0	105.49	38306000	31
A0A0C4DG89;Q7L014;D6RJA6	A0A0C4DG89;Q7L014;D6RJA6	Probable ATP-dependent RNA helicase DDX46	DDX46	NaN	19.832	19.985	20.8217	20.2778	20.3345				3	3	3	3.8	3.8	3.8	117.46	0	47.492	9265200	14
Q9H0S4-2;Q9H0S4	Q9H0S4-2;Q9H0S4	Probable ATP-dependent RNA helicase DDX47	DDX47	NaN	NaN	NaN	NaN	17.4401	18.111				2	2	2	5.7	5.7	5.7	45.169	0.0013012	11.886	911650	2
J3KTA4;P17844-2;P17844;J3QSF1;J3KRZ1;J3QRQ7;X6RLV5;J3QR02;J3KRX8	J3KTA4;P17844-2;P17844	Probable ATP-dependent RNA helicase DDX5	DDX5	22.8707	22.4968	23.8453	23.1455	23.1177	23.815				12	9	9	21.5	16	16	69.086	0	91.096	84935000	23
O95786;O95786-2;A2A376	O95786;O95786-2;A2A376	Probable ATP-dependent RNA helicase DDX58	DDX58	NaN	19.2912	NaN	22.7588	24.1583	23.0542				12	12	12	15.8	15.8	15.8	106.6	0	229.65	58667000	27
P26196;Q8IV96	P26196	Probable ATP-dependent RNA helicase DDX6	DDX6	19.7597	20.8372	21.8271	22.3179	22.6819	23.0951				5	5	5	16.8	16.8	16.8	54.416	0	97.603	40524000	21
Q8IY21;H0Y8Z7;D6R944	Q8IY21	Probable ATP-dependent RNA helicase DDX60	DDX60	NaN	18.9053	NaN	22.4563	21.3066	22.4874				10	10	10	8.1	8.1	8.1	197.85	0	98.523	29217000	29
Q16698-2;Q16698;E5RJG7;E5RFV2;E5RID6;E5RJD2;H0YAW3	Q16698-2;Q16698;E5RJG7;E5RFV2;E5RID6;E5RJD2	2,4-dienoyl-CoA reductase, mitochondrial	DECR1	NaN	NaN	21.7344	23.0712	23.5804	24.0469				6	6	6	24.8	24.8	24.8	34.994	0	119.79	70401000	16
B4DFG0;P35659-2;P35659;D6RDA2;H0Y993;D6R9L5;H0Y8X0	B4DFG0;P35659-2;P35659	Protein DEK	DEK	18.4164	NaN	18.8102	20.176	21.1069	21.7784				5	5	5	18.2	18.2	18.2	39.5	0	31.77	11888000	6
O60443;H7BZJ0;H7C147;H7C3W1;O60443-3	O60443;H7BZJ0;H7C147;H7C3W1;O60443-3	Non-syndromic hearing impairment protein 5	DFNA5	NaN	NaN	19.4323	21.6336	21.6999	20.9336				2	2	2	4.6	4.6	4.6	54.554	0	21.529	13179000	6
G3V4E1;P23743;F8VWX8;G3V4I3;F8VNZ9;G3V312;G3V327;C9JM35;F8W1M3;F8W1H7;H0YJH4;P23743-2;P23743-3	G3V4E1;P23743;F8VWX8;G3V4I3;F8VNZ9;G3V312;G3V327;C9JM35;F8W1M3;F8W1H7;H0YJH4;P23743-2;P23743-3	Diacylglycerol kinase;Diacylglycerol kinase alpha	DGKA	NaN	NaN	NaN	16.3465	16.3154	17.1614				2	2	2	6.4	6.4	6.4	61.406	0	15.621	690990	5
Q96HY7;H7C1J3;C9JWN1	Q96HY7	Probable 2-oxoglutarate dehydrogenase E1 component DHKTD1, mitochondrial	DHTKD1	NaN	NaN	20.2798	20.0566	20.4996	20.5626				4	4	4	7.2	7.2	7.2	103.08	0	43.466	8749500	4
O43143	O43143	Pre-mRNA-splicing factor ATP-dependent RNA helicase DHX15	DHX15	22.9413	23.209	23.9509	23.8733	24.0981	24.2852				11	11	11	16.9	16.9	16.9	90.932	0	185.85	109990000	55
Q5SQH5;O60231	Q5SQH5;O60231	Putative pre-mRNA-splicing factor ATP-dependent RNA helicase DHX16	DHX16	NaN	NaN	18.6222	NaN	17.5587	18.7964				2	2	2	5.4	5.4	5.4	63.513	0	16.824	954040	3
E7EWK3;Q9H2U1-3;Q9H2U1;Q9H2U1-2	E7EWK3;Q9H2U1-3;Q9H2U1;Q9H2U1-2	ATP-dependent RNA helicase DHX36	DHX36	17.7291	17.6999	20.524	17.9331	18.2485	19.4281				2	2	2	3.8	3.8	3.8	91.43	0	13.609	3642800	5
Q08211;Q08211-2	Q08211	ATP-dependent RNA helicase A	DHX9	23.7188	24.6574	26.4462	25.0423	25.177	25.7189				23	23	23	24.5	24.5	24.5	140.96	0	323.31	274270000	84
H9KV28;A0A0G2JH68;O60610-2;O60610-3;O60610;E5RJ79;B4E2I7	H9KV28;A0A0G2JH68;O60610-2;O60610-3;O60610	Protein diaphanous homolog 1	DIAPH1	NaN	NaN	NaN	19.7307	19.8055	19.5816				4	4	4	4	4	4	136.85	0	25.164	4119700	7
D6RCL3;A0A0C4DGB1;Q9UNQ2	D6RCL3;A0A0C4DGB1;Q9UNQ2	Probable dimethyladenosine transferase	DIMT1	NaN	NaN	NaN	NaN	16.4014	19.3931				1	1	1	7.1	7.1	7.1	17.07	0.0012945	11.785	1988800	1
Q9P265	Q9P265	Disco-interacting protein 2 homolog B	DIP2B	20.9628	20.2265	19.6817	19.0949	18.8379	18.6961				3	3	3	3.2	3.2	3.2	171.49	0	23.438	5541400	15
Q9Y2L1;G3V1J5;Q9Y2L1-2;F2Z2C0	Q9Y2L1;G3V1J5;Q9Y2L1-2	Exosome complex exonuclease RRP44	DIS3	24.3561	22.4878	22.5091	21.8811	22.7171	22.9647				13	13	13	18.2	18.2	18.2	109	0	323.31	67117000	36
O60832;H7C0M1;C9IYT0;O60832-2;H7BZF2;H7C2Q9	O60832;H7C0M1;C9IYT0;O60832-2	H/ACA ribonucleoprotein complex subunit 4	DKC1	NaN	NaN	17.5883	20.1346	18.0095	20.8872				5	5	5	16.7	16.7	16.7	57.673	0	37.437	6893900	10
Q9NSS8;Q96DI7;Q96DI7-2	Q9NSS8;Q96DI7;Q96DI7-2	U5 small nuclear ribonucleoprotein 40 kDa protein	DKFZp434D199	NaN	NaN	19.6395	19.6585	19.5644	19.6711				1	1	1	7.9	7.9	7.9	14.262	0.003352	7.0492	4393400	2
Q5HYB6;P06753-5;P06753-2;A0A087WWU8;P06753-4;P06753-3;P06753-6;D6R904;Q5VU61;J3KN67;D6RFM2;P06753;P06753-7	Q5HYB6;P06753-5;P06753-2;A0A087WWU8;P06753-4;P06753-3;P06753-6;D6R904;Q5VU61;J3KN67	Tropomyosin alpha-3 chain	DKFZp686J1372	21.4453	22.481	24.1297	24.4284	23.3905	24.1294				10	10	8	36.6	36.6	31.9	27.175	0	314.89	112750000	25
Q5H9P2;P36383	Q5H9P2;P36383	Gap junction gamma-1 protein	DKFZp686P0738	NaN	18.8948	18.2883	NaN	NaN	NaN				1	1	1	3.5	3.5	3.5	29.701	0.0048675	6.6387	289250	1
A0A0C4DFT3;Q12959-5;Q12959-3;Q12959-6;Q12959-4;Q12959;Q12959-7;Q12959-2;Q12959-8;Q12959-9;E7EQD7;B4E2H8;C9J110;F2Z2L0;C9IYP1;C9JUA9;C9JN61;H7C325;C9JCP6;A8MUT6;F8W750;H7C166;B5MCC5;B7Z264;E9PIW2;B7Z2T4;E9PN83;Q15700-5;Q15700-3;Q15700;Q15700-4;Q15700-2	A0A0C4DFT3;Q12959-5;Q12959-3;Q12959-6;Q12959-4;Q12959;Q12959-7;Q12959-2;Q12959-8;Q12959-9;E7EQD7	Disks large homolog 1	DLG1	22.1802	20.6744	18.8023	20.528	19.9281	19.5937				6	6	6	8.4	8.4	8.4	99.813	0	52.725	10756000	10
A0A087WV90;E9PDN5;A0A087WTU7;A0A075B6G3;P11532-3;P11532-2;P11532-4;P11532	A0A087WV90;E9PDN5;A0A087WTU7;A0A075B6G3;P11532-3;P11532-2;P11532-4;P11532	Dystrophin	DMD	26.1241	26.3401	25.6754	25.0113	24.8283	23.1743				1	1	1	0.3	0.3	0.3	426.09	0.0077963	6.3794	199300000	3
H0YLM8;Q8TDJ6-2;Q8TDJ6;Q8TDJ6-3	H0YLM8;Q8TDJ6-2;Q8TDJ6;Q8TDJ6-3	DmX-like protein 2	DMXL2	NaN	NaN	NaN	18.3606	20.3271	18.3396				1	1	1	1.7	1.7	1.7	132.53	0.0038335	6.7553	2932200	4
Q86Y56;Q86Y56-2;H0Y650;E9PGY2;Q86Y56-3;H7C3B1	Q86Y56;Q86Y56-2;H0Y650;E9PGY2;Q86Y56-3	Dynein assembly factor 5, axonemal	DNAAF5	NaN	19.844	19.5779	20.1773	20.946	21.6342				6	6	6	10.8	10.8	10.8	93.52	0	50.241	10408000	8
Q9P225-2;Q9P225	Q9P225-2;Q9P225	Dynein heavy chain 2, axonemal	DNAH2	NaN	17.6773	NaN	17.1237	NaN	17.2175				1	1	1	0.5	0.5	0.5	481.99	0.005339	6.5416	581760	2
P31689;P31689-2	P31689;P31689-2	DnaJ homolog subfamily A member 1	DNAJA1	24.3165	24.7657	24.6477	22.5012	22.722	22.0576				6	6	6	28.2	28.2	28.2	44.868	0	47.891	66309000	25
O60884;A0A087WT48	O60884;A0A087WT48	DnaJ homolog subfamily A member 2	DNAJA2	20.5693	22.2281	22.5892	19.9	20.9335	19.7209				4	4	4	18.9	18.9	18.9	45.745	0	27.603	9287300	10
P25685-2;P25685;M0R080;M0R128;M0R1D6;M0QZD0;M0QYT3;M0QXK0	P25685-2;P25685;M0R080	DnaJ homolog subfamily B member 1	DNAJB1	18.3955	18.2742	19.4792	18.9904	18.9944	19.5584				3	3	3	15.4	15.4	15.4	27.016	0	18.832	4629400	9
O75165	O75165	DnaJ homolog subfamily C member 13	DNAJC13	NaN	19.3815	20.5542	19.0415	18.5674	18.8496				4	4	4	1.9	1.9	1.9	254.41	0	23.91	3609200	4
C9IZ83;H7C3L7;Q99543-2;Q99543	C9IZ83;H7C3L7;Q99543-2;Q99543	DnaJ homolog subfamily C member 2;DnaJ homolog subfamily C member 2, N-terminally processed	DNAJC2	NaN	NaN	NaN	13.5059	14.1977	14.557				1	1	1	6.9	6.9	6.9	22.414	0.0053562	6.5516	112420	2
Q99615-2;Q99615;K7EPP7;K7ESP1;K7EIH8;K7EJE9;K7EK03;K7EJL5;K7EN19;K7EJV7;K7ER44;K7ELJ8	Q99615-2;Q99615;K7EPP7;K7ESP1;K7EIH8	DnaJ homolog subfamily C member 7	DNAJC7	21.6281	21.8092	21.5532	21.2107	21.5566	21.8769				5	5	5	13.5	13.5	13.5	50.096	0	42.2	17035000	15
A6QRJ0;P49184;Q5HY40	A6QRJ0;P49184;Q5HY40	Deoxyribonuclease-1-like 1	DNASE1L1	NaN	19.8327	21.1255	19.5221	19.5295	19.0272				2	2	2	16.8	16.8	16.8	23.609	0	24.186	5156100	11
G8JLD5;O00429-4;O00429-5;O00429-3;O00429-2;O00429;O00429-8;O00429-6;F8VZ52;B4DPZ9;B4DDQ3;F8W1W3;F8VUJ9;O00429-7;F8VR28;F8VYL3;H0YHY4	G8JLD5;O00429-4;O00429-5;O00429-3;O00429-2;O00429;O00429-8;O00429-6;F8VZ52	Dynamin-1-like protein	DNM1L	21.9025	21.5275	22.771	21.8966	21.5778	22.3554				12	12	12	27.2	27.2	27.2	79.621	0	227.89	30320000	35
P50570-3;P50570-4;K7EMQ3	P50570-3;P50570-4	Dynamin-2	DNM2	23.2357	24.5945	24.6921	22.8793	23.3843	22.8824				17	17	0	29.3	29.3	0	97.553	0	186.44	66761000	55
A0A087WXP7;Q9H2P9-3;Q9H2P9-2;Q9H2P9-6;Q9H2P9-4;Q9H2P9;Q9H2P9-5	A0A087WXP7;Q9H2P9-3;Q9H2P9-2;Q9H2P9-6;Q9H2P9-4;Q9H2P9;Q9H2P9-5	Diphthine synthase	DPH5	NaN	16.7261	NaN	17.5025	18.415	17.2926				2	2	2	13.2	13.2	13.2	27.389	0	14.4	1390500	6
Q86TI2-4;Q86TI2;M0R2A8;Q86TI2-2	Q86TI2-4;Q86TI2;M0R2A8;Q86TI2-2	Dipeptidyl peptidase 9	DPP9	NaN	17.252	18.9192	16.6207	19.3125	18.374				3	3	3	5.4	5.4	5.4	95.012	0	20.913	2190700	6
Q16555-2;Q16555;E5RFU4;E9PD68;Q14194;Q14194-2	Q16555-2;Q16555	Dihydropyrimidinase-related protein 2	DPYSL2	24.5391	24.2896	24.9494	24.1245	24.0191	23.7598				14	14	12	37.9	37.9	33.6	58.162	0	323.31	129850000	51
Q9Y295;H0YI06;F8WEE0	Q9Y295	Developmentally-regulated GTP-binding protein 1	DRG1	21.7616	22.0585	22.3933	22.0616	22.4341	22.287				5	5	5	17.2	17.2	17.2	40.542	0	67.331	28398000	16
J3QRI9;J3QKW7;A8MZF9;P55039;J3QR71;J3QL90;J3KRL5;J3QKV7	J3QRI9;J3QKW7;A8MZF9;P55039;J3QR71	Developmentally-regulated GTP-binding protein 2	DRG2	18.4151	19.4093	19.8977	20.6582	20.9083	20.5632				3	3	3	25.6	25.6	25.6	18.069	0	23.018	9004500	8
A8MY26;A8MTY9;O14972-2;O14972	A8MY26;A8MTY9;O14972-2;O14972	Down syndrome critical region protein 3	DSCR3	NaN	NaN	NaN	NaN	16.6203	17.3104				1	1	1	11	11	11	19.15	0.003023	10.456	642430	3
Q02413	Q02413	Desmoglein-1	DSG1	21.6336	21.1262	21.2432	20.378	20.0099	19.2288				4	4	4	5.9	5.9	5.9	113.75	0	55.748	9432900	18
Q14126;J3KSI6	Q14126	Desmoglein-2	DSG2	NaN	21.6398	19.3066	23.0175	22.8845	24.2763				10	10	10	15.6	15.6	15.6	122.29	0	170.23	68838000	28
P32926	P32926	Desmoglein-3	DSG3	NaN	19.0411	20.0645	24.7798	25.5071	25.5721				16	16	16	22.2	22.2	22.2	107.53	0	323.31	220840000	66
P15924;P15924-3;P15924-2	P15924;P15924-3;P15924-2	Desmoplakin	DSP	22.922	20.3345	19.6445	23.6659	24.3411	24.2136				25	25	25	12.3	12.3	12.3	331.77	0	323.31	88037000	64
Q9BVJ7	Q9BVJ7	Dual specificity protein phosphatase 23	DUSP23	NaN	NaN	NaN	18.1902	18.962	19.899				2	2	2	13.3	13.3	13.3	16.588	0.0012845	11.701	3526700	2
Q7RTS9-2;Q7RTS9	Q7RTS9-2;Q7RTS9	Dymeclin	DYM	NaN	NaN	16.9456	16.8387	15.9327	15.5579				1	1	1	2.1	2.1	2.1	54.425	0.0048728	6.6449	302440	1
Q14204;H0YJ21	Q14204	Cytoplasmic dynein 1 heavy chain 1	DYNC1H1	26.344	26.4464	27.0001	26.5985	26.2665	26.8401				94	94	94	27.6	27.6	27.6	532.4	0	323.31	703560000	295
E9PGG1;E7EUM4;E7ERR6;E7ERH4;E7ET01;E7ETL8;E7EQU2;E7ESD3;E7EMU4;E7EV09;E7EQL5;Q13409-6;Q13409-3;Q13409-7;Q13409-2;Q13409-5;Q13409	E9PGG1;E7EUM4;E7ERR6;E7ERH4;E7ET01;E7ETL8;E7EQU2;E7ESD3;E7EMU4;E7EV09;E7EQL5;Q13409-6;Q13409-3;Q13409-7;Q13409-2;Q13409-5;Q13409	Cytoplasmic dynein 1 intermediate chain 2	DYNC1I2	NaN	NaN	17.3665	17.1878	NaN	17.8994				1	1	1	19.1	19.1	19.1	12.328	0	14.361	1014800	4
Q9Y6G9;E9PHI6;C9JGM7;C9JLW1	Q9Y6G9;E9PHI6	Cytoplasmic dynein 1 light intermediate chain 1	DYNC1LI1	21.8297	22.2835	21.9864	21.6629	21.6763	23.1609				7	7	7	20.3	20.3	20.3	56.578	0	126.75	43338000	24
O43237-2;O43237;J3KRI4;J3KRZ2;H3BUM4	O43237-2;O43237;J3KRI4	Cytoplasmic dynein 1 light intermediate chain 2	DYNC1LI2	NaN	NaN	19.081	20.0024	19.3894	20.2374				3	3	3	10.4	10.4	10.4	45.004	0	23.409	5872500	7
F8VXI7;F8VXL2;F8VRV5;P63167	F8VXI7;F8VXL2;F8VRV5;P63167	Dynein light chain 1, cytoplasmic	DYNLL1	NaN	NaN	NaN	NaN	20.3216	19.928				1	1	1	52.4	52.4	52.4	4.7714	0	66.99	3925800	3
Q5VTU3;P63172	Q5VTU3;P63172	Dynein light chain Tctex-type 1	DYNLT1	NaN	NaN	NaN	NaN	19.2952	19.1857				2	2	2	37	37	37	10.2	0	51.477	2623000	7
B4DKB2;P42892-3;P42892-2;P42892-4;P42892	B4DKB2;P42892-3;P42892-2;P42892-4;P42892	Endothelin-converting enzyme 1	ECE1	21.6922	20.1988	NaN	NaN	18.8724	18.8483				2	2	2	3.8	3.8	3.8	83.573	0	12.689	5010200	4
O43854-2;O43854	O43854-2;O43854	EGF-like repeat and discoidin I-like domain-containing protein 3	EDIL3	27.7564	27.7313	26.7187	25.2422	24.4435	24.7447				18	18	18	41.1	41.1	41.1	52.747	0	225.94	483990000	56
Q15075	Q15075	Early endosome antigen 1	EEA1	NaN	18.5654	18.395	20.4721	20.1636	22.2672				6	6	6	5.9	5.9	5.9	162.46	0	323.31	16161000	15
Q5VTE0;P68104;A0A087WVQ9;P68104-2;A0A087WV01;Q05639;Q5JR01;A6PW80	Q5VTE0;P68104;A0A087WVQ9;P68104-2;A0A087WV01	Putative elongation factor 1-alpha-like 3;Elongation factor 1-alpha 1;Elongation factor 1-alpha	EEF1A1P5	29.3506	29.9701	30.1752	30.0932	30.3707	30.0089				20	20	20	51.5	51.5	51.5	50.184	0	289.89	7399800000	254
P24534;C9JZW3;F8WF65;F2Z2G2	P24534;C9JZW3	Elongation factor 1-beta	EEF1B2	20.8325	20.8421	21.0596	22.0327	22.6967	21.1343				3	3	3	29.8	29.8	29.8	24.763	0	74.161	21305000	9
E9PK01;P29692;E9PPR1;E9PL12;E9PQ49;E9PI39;A0A087X1X7;E9PRY8;P29692-3;P29692-2;E9PMW7;E9PL71;E9PQZ1;P29692-4;E9PN91;E9PIZ1;E9PK06;H0YCK7;E9PKK3;E9PK72;E9PNW6;E9PQC9;E9PJD0;H0YE58;H0YE72	E9PK01;P29692;E9PPR1;E9PL12;E9PQ49;E9PI39;A0A087X1X7;E9PRY8;P29692-3;P29692-2;E9PMW7;E9PL71;E9PQZ1;P29692-4;E9PN91;E9PIZ1;E9PK06;H0YCK7	Elongation factor 1-delta	EEF1D	23.1036	23.8842	23.797	24.0277	24.3436	24.1237				6	6	6	32.6	32.6	32.6	28.821	0	98.551	113000000	30
D6RBD7;C9J1V9;O43324-2;O43324;D6RCQ0;H0YAL7	D6RBD7;C9J1V9;O43324-2;O43324;D6RCQ0;H0YAL7	Eukaryotic translation elongation factor 1 epsilon-1	EEF1E1	18.4823	19.0986	19.6662	20.2034	20.443	20.9628				2	2	2	14	14	14	16.686	0	13.348	11851000	2
P26641;P26641-2	P26641;P26641-2	Elongation factor 1-gamma	EEF1G	26.349	26.1222	26.709	26.4577	27.1706	26.6907				17	17	17	39.4	39.4	39.4	50.118	0	308.41	702880000	85
P13639	P13639	Elongation factor 2	EEF2	28.1565	27.2947	28.0427	28.0057	28.4297	28.6436				41	41	40	55.1	55.1	54	95.337	0	323.31	2430100000	248
Q96C19;A0A087X1Z2;H0Y4Y4;Q9BUP0-2;Q9BUP0;C9JTV4;Q8WYH2	Q96C19;A0A087X1Z2;H0Y4Y4;Q9BUP0-2;Q9BUP0	EF-hand domain-containing protein D2;EF-hand domain-containing protein D1	EFHD2	NaN	21.0717	21.0061	22.0353	22.0857	22.4673				3	3	3	15	15	15	26.697	0	19.091	33946000	5
P98172;P52799	P98172	Ephrin-B1	EFNB1	20.5315	20.8025	NaN	21.4925	21.9595	21.6187				3	3	3	16.5	16.5	16.5	38.006	0	24.347	17320000	13
Q14156-2;Q14156;Q14156-3	Q14156-2;Q14156;Q14156-3	Protein EFR3 homolog A	EFR3A	NaN	19.4133	19.3057	19.3484	19.0266	18.9044				2	2	2	3.6	3.6	3.6	88.8	0.0006592	12.216	2308900	4
Q15029-2;Q15029-3;Q15029;K7EP67;K7EJ74	Q15029-2;Q15029-3;Q15029;K7EP67	116 kDa U5 small nuclear ribonucleoprotein component	EFTUD2	NaN	NaN	NaN	20.1801	19.7742	20.8258				6	5	5	8.6	7.6	7.6	105.38	0	54.441	8768900	8
P00533;Q504U8;E9PFD7;A0A0B4J1Y5;P00533-2;P00533-4;P00533-3;C9JYS6;J3KTI5;H3BLT0;B4DTR1;J3QLU9;A0A0A0MSE1;P04626-3;P04626-2;P04626-6;P04626-5;P04626-4;P04626;Q15303-4;Q15303-3;Q15303-2;Q15303	P00533;Q504U8;E9PFD7;A0A0B4J1Y5;P00533-2;P00533-4;P00533-3	Epidermal growth factor receptor;Receptor protein-tyrosine kinase	EGFR	23.1091	23.6715	23.4197	23.8854	23.9989	23.8645				12	12	12	14.1	14.1	14.1	134.28	0	167.88	90686000	35
Q9H4M9;A0A024R571;C9JC03;C9J2Z4;C9JDQ8;C9JIJ3;C9IZH1	Q9H4M9;A0A024R571;C9JC03;C9J2Z4	EH domain-containing protein 1	EHD1	25.6229	26.4504	26.0786	25.9974	26.5084	26.061				26	26	18	55.1	55.1	40.3	60.626	0	323.31	477890000	115
Q9NZN4;Q9NZN4-2	Q9NZN4;Q9NZN4-2	EH domain-containing protein 2	EHD2	25.291	25.9748	25.5192	25.3838	25.3252	25.6371				21	20	20	49.2	47.5	47.5	61.161	0	281.51	289400000	95
A0A0C4DH83;Q9NZN3;Q9NZN3-2	A0A0C4DH83;Q9NZN3	EH domain-containing protein 3	EHD3	NaN	NaN	NaN	21.4042	21.2749	NaN				11	2	2	20.5	3.8	3.8	61.895	0.0012804	11.691	7010400	2
Q9H223;A0A087WUA5	Q9H223;A0A087WUA5	EH domain-containing protein 4	EHD4	25.1963	26.0322	25.2585	25.6599	25.5601	25.4353				18	16	15	38.6	34.9	32.9	61.174	0	323.31	313730000	79
Q9BY44-3;Q9BY44;F8WAE5;Q9BY44-4;C9IZE1;H7C5Q3;Q9BY44-2;H7C5R5	Q9BY44-3;Q9BY44;F8WAE5;Q9BY44-4;C9IZE1;H7C5Q3	Eukaryotic translation initiation factor 2A;Eukaryotic translation initiation factor 2A, N-terminally processed	EIF2A	21.1825	21.1294	23.6094	22.6789	23.8001	24.136				8	8	8	21.4	21.4	21.4	62.288	0	131.44	84139000	29
P19525-2;P19525;C9JZT2;F8WBH4	P19525-2;P19525	Interferon-induced, double-stranded RNA-activated protein kinase	EIF2AK2	NaN	NaN	NaN	21.0747	21.0461	21.5734				6	6	6	18.8	18.8	18.8	57.39	0	67.55	13107000	13
P49770;H0YJJ8;G3V5E5	P49770;H0YJJ8;G3V5E5	Translation initiation factor eIF-2B subunit beta	EIF2B2	NaN	NaN	NaN	20.0364	19.199	20.0251				2	2	2	9.7	9.7	9.7	38.989	0	53.958	4765300	12
A0A087WTA5;E7ERK9;Q9UI10-3;Q9UI10;Q9UI10-2	A0A087WTA5;E7ERK9;Q9UI10-3;Q9UI10;Q9UI10-2	Translation initiation factor eIF-2B subunit delta	EIF2B4	NaN	NaN	NaN	18.6887	18.1197	19.2582				2	2	2	6.9	6.9	6.9	57.495	0	13.755	2507900	2
P05198;H0YJS4;G3V4T5	P05198;H0YJS4;G3V4T5	Eukaryotic translation initiation factor 2 subunit 1	EIF2S1	24.1154	23.6057	23.7224	25.0072	25.4086	25.2061				12	12	12	41.3	41.3	41.3	36.112	0	323.31	235030000	40
P20042	P20042	Eukaryotic translation initiation factor 2 subunit 2	EIF2S2	19.7978	20.4247	20.6665	23.0261	22.643	22.7829				5	5	5	22.2	22.2	22.2	38.388	0	47.169	37369000	15
P41091;Q2VIR3;F8W810;Q2VIR3-2;H7BZU1	P41091;Q2VIR3;F8W810;Q2VIR3-2	Eukaryotic translation initiation factor 2 subunit 3;Putative eukaryotic translation initiation factor 2 subunit 3-like protein	EIF2S3	22.8022	22.1882	23.5633	23.8737	24.1434	23.6232				8	8	8	25.6	25.6	25.6	51.109	0	75.788	75167000	20
Q14152;Q14152-2	Q14152;Q14152-2	Eukaryotic translation initiation factor 3 subunit A	EIF3A	22.0382	23.236	24.5317	24.0799	24.2937	23.6552				17	17	17	16.7	16.7	16.7	166.57	0	304.57	86150000	50
P55884;P55884-2;C9JZG1;C9JQN7	P55884;P55884-2	Eukaryotic translation initiation factor 3 subunit B	EIF3B	22.9571	21.617	22.7152	22.6845	22.288	22.601				10	10	10	17.8	17.8	17.8	92.48	0	139.67	46087000	18
Q99613-2;Q99613;B5ME19;H3BPE4	Q99613-2;Q99613;B5ME19	Eukaryotic translation initiation factor 3 subunit C;Eukaryotic translation initiation factor 3 subunit C-like protein	EIF3C	21.9652	22.1137	23.5748	23.189	23.2306	23.3656				12	12	12	16.4	16.4	16.4	104.1	0	323.31	76262000	41
O15371-2;O15371-3;O15371;B0QYA4;B0QYA5	O15371-2;O15371-3;O15371;B0QYA4;B0QYA5	Eukaryotic translation initiation factor 3 subunit D	EIF3D	21.3361	21.4237	21.7912	21.8097	21.7701	22.598				2	2	2	7.8	7.8	7.8	58.14	0	19.391	28242000	9
P60228;E5RGA2;H0YBR5;E5RHS5;E5RIT4;E5RII3;H0YAW4;E5RIP5;E5RJ25;H0YBP5	P60228;E5RGA2;H0YBR5	Eukaryotic translation initiation factor 3 subunit E	EIF3E	23.6174	23.136	23.8327	23.8334	23.7399	23.3611				12	12	12	35.1	35.1	35.1	52.22	0	147.45	83925000	39
O00303;H0YDT6;E9PQV8;A0A0D9SEZ9	O00303;H0YDT6	Eukaryotic translation initiation factor 3 subunit F	EIF3F	20.9533	21.8712	22.9287	21.8976	22.7752	23.0786				5	5	5	17.9	17.9	17.9	37.563	0	51.44	42098000	14
K7ER90;K7EL20;O75821;K7EP16;K7EL60;K7ENA8	K7ER90;K7EL20;O75821;K7EP16;K7EL60;K7ENA8	Eukaryotic translation initiation factor 3 subunit G	EIF3G	NaN	NaN	NaN	NaN	18.2743	19.4807				2	2	2	17.2	17.2	17.2	25.441	0.0012812	11.692	2584900	3
A0A087WZK9;B3KS98;O15372;E5RJT0	A0A087WZK9;B3KS98;O15372;E5RJT0	Eukaryotic translation initiation factor 3 subunit H	EIF3H	NaN	21.0935	20.028	21.038	20.7457	20.7398				2	2	2	6.3	6.3	6.3	39.589	0	14.843	11638000	8
Q13347;Q5TFK1	Q13347	Eukaryotic translation initiation factor 3 subunit I	EIF3I	NaN	22.9572	23.2156	22.8925	23.038	21.9058				6	6	6	27.7	27.7	27.7	36.501	0	51.909	45916000	13
B0QY89;Q9Y262;Q9Y262-2;B0QY90;C9JHP4;C9K0Q7;H7C3A0	B0QY89;Q9Y262;Q9Y262-2;B0QY90;C9JHP4;C9K0Q7	Eukaryotic translation initiation factor 3 subunit L	EIF3L	23.5607	23.8342	25.8051	24.4509	24.6657	24.762				16	16	16	33.6	33.6	33.6	70.901	0	323.31	167940000	73
Q7L2H7;Q7L2H7-2;H0YCQ8;E9PRI2;E7ESM3;J3KNJ2	Q7L2H7;Q7L2H7-2;H0YCQ8	Eukaryotic translation initiation factor 3 subunit M	EIF3M	20.4262	20.9311	21.8351	21.9683	21.8903	20.774				6	6	6	23.8	23.8	23.8	42.502	0	84.103	19390000	16
P60842;J3KT12;P60842-2;J3KTB5;J3QS69;J3KSZ0;J3QR64;J3QL43;J3KTN0;J3QLN6;J3KS25;J3QKZ9;J3QL52	P60842;J3KT12;P60842-2;J3KTB5;J3QS69;J3KSZ0;J3QR64;J3QL43	Eukaryotic initiation factor 4A-I	EIF4A1	26.1165	26.8713	27.159	26.837	28.2131	27.4686				16	16	12	48.8	48.8	35.7	46.153	0	323.31	1324300000	140
P38919;I3L3H2	P38919	Eukaryotic initiation factor 4A-III;Eukaryotic initiation factor 4A-III, N-terminally processed	EIF4A3	24.3385	24.8461	25.5178	25.6881	26.5163	26.7317				12	11	11	34.5	30.7	30.7	46.871	0	220.24	488660000	53
E7EX17;P23588-2;P23588	E7EX17;P23588-2;P23588	Eukaryotic translation initiation factor 4B	EIF4B	19.3773	19.4739	NaN	18.9148	18.3559	18.9013				1	1	1	2.1	2.1	2.1	69.697	0.0033204	6.9297	3807600	9
E7EX73;E9PGM1;E7EUU4;Q04637-5;Q04637-4;Q04637-3;Q04637;Q04637-8;Q04637-9;Q04637-6;Q04637-7;A0A0A0MR52;C9J6B6;C9JF13;C9J2Z7;C9K073;H7C0V6;F8WCF2;REV__Q8NEG2-2;REV__F5H7J8;C9JHW9;H7C044;REV__Q8NEG2;REV__C9JQZ6;REV__J3KQX6;A0A0A0MSA7;A0A0U1RQK7;O43432-4;O43432;O43432-3	E7EX73;E9PGM1;E7EUU4;Q04637-5;Q04637-4;Q04637-3;Q04637;Q04637-8;Q04637-9;Q04637-6;Q04637-7;A0A0A0MR52;C9J6B6;C9JF13	Eukaryotic translation initiation factor 4 gamma 1	EIF4G1	NaN	18.5561	18.4842	20.9298	20.0491	21.8354				7	7	7	6.3	6.3	6.3	158.64	0	59.674	12508000	9
H0Y3P2;D3DQV9;P78344-2;P78344;E9PKF8;H0YE22;H0YEC5;H0YD77;H0YCH5	H0Y3P2;D3DQV9;P78344-2;P78344;E9PKF8	Eukaryotic translation initiation factor 4 gamma 2	EIF4G2	19.3042	19.8593	20.2709	20.5602	20.6037	21.7983				6	6	6	8.2	8.2	8.2	98.117	0	95.38	15093000	19
Q15056-2;Q15056	Q15056-2;Q15056	Eukaryotic translation initiation factor 4H	EIF4H	NaN	18.1514	17.5046	17.4435	18.7888	19.4815				2	2	2	10.1	10.1	10.1	25.2	0.0018987	11.486	3206300	3
P55010	P55010	Eukaryotic translation initiation factor 5	EIF5	NaN	18.7937	18.2401	20.43	20.7333	20.6671				2	2	2	5.6	5.6	5.6	49.222	0	18.882	8964200	13
I3L397;I3L504;P63241;P63241-2;F8WCJ1;C9J7B5;C9J4W5;Q9GZV4;Q6IS14	I3L397;I3L504;P63241;P63241-2;F8WCJ1;C9J7B5;C9J4W5;Q9GZV4;Q6IS14	Eukaryotic translation initiation factor 5A;Eukaryotic translation initiation factor 5A-1;Eukaryotic translation initiation factor 5A-2;Eukaryotic translation initiation factor 5A-1-like	EIF5A	19.3657	NaN	NaN	21.1557	22.0718	21.0973				4	4	4	33.3	33.3	33.3	16.118	0	25.013	14157000	8
A0A087WUT6;O60841	A0A087WUT6;O60841	Eukaryotic translation initiation factor 5B	EIF5B	NaN	NaN	NaN	19.9594	20.3177	21.0485				2	2	2	2.9	2.9	2.9	138.68	0	37.082	8441200	5
P56537;P56537-2;A0A0U1RQV5;B7ZBH1	P56537;P56537-2	Eukaryotic translation initiation factor 6	EIF6	22.604	22.5266	23.3525	23.2582	23.6164	22.7862				5	5	5	37.6	37.6	37.6	26.599	0	97.432	55158000	28
H7C2I4;E7ES68;G5E9D5;Q9BQ52-2;Q9BQ52-4;Q9BQ52;V9GYS7;Q9BQ52-3	H7C2I4;E7ES68;G5E9D5;Q9BQ52-2;Q9BQ52-4;Q9BQ52;V9GYS7;Q9BQ52-3	Zinc phosphodiesterase ELAC protein 2	ELAC2	NaN	NaN	NaN	17.3218	17.0693	17.396				2	2	2	12.9	12.9	12.9	31.735	0	33.984	741550	3
M0QZR9;Q15717;Q15717-2;M0R055	M0QZR9;Q15717;Q15717-2;M0R055	ELAV-like protein 1	ELAVL1	18.8299	19.4842	20.8265	20.0014	20.4044	21.0057				2	2	2	15.7	15.7	15.7	17.131	0	18.802	9021500	6
Q6IA86-4;Q6IA86-7;Q6IA86-2;Q6IA86-3;Q6IA86-5;Q6IA86;Q6IA86-6	Q6IA86-4;Q6IA86-7;Q6IA86-2;Q6IA86-3;Q6IA86-5;Q6IA86;Q6IA86-6	Elongator complex protein 2	ELP2	NaN	NaN	NaN	NaN	17.3849	17.7471				1	1	1	1.8	1.8	1.8	78.576	0	12.771	886260	1
P06733;P06733-2;K7EM90;F5H1C3;E5RI09;E5RG95;K7EPM1;K7EKN2;E5RGZ4;F5H0C8;P13929-3;P09104-2;P13929-2;P13929;P09104	P06733;P06733-2	Alpha-enolase	ENO1	27.2415	27.4063	26.8596	27.6328	27.5187	27.0894				17	17	17	44.9	44.9	44.9	47.168	0	323.31	1153900000	132
I6L9B1;E9PII3;E9PK52;E9PHY5;O43491-2;O43491-3;O43491-4;O43491;H0Y5B0;Q4VXN0;B2RB02;A0A0D9SG07;A8K968;A0A0C4DH22;A0A0A0MRA8;Q9Y2J2-3;Q9H4G0-4;Q9H4G0-3;Q9Y2J2-2;Q9H4G0;Q9Y2J2-4;Q9Y2J2	I6L9B1;E9PII3;E9PK52;E9PHY5;O43491-2;O43491-3;O43491-4;O43491	Band 4.1-like protein 2	EPB41L2	20.4361	21.0871	20.8056	19.7305	19.9851	19.7357				5	5	4	10.7	10.7	8.8	71.642	0	37.327	7611500	11
B5MCA4;P16422;C9JKY3	B5MCA4;P16422;C9JKY3	Epithelial cell adhesion molecule	EPCAM	21.2431	19.3942	NaN	22.8069	22.1616	21.0718				4	4	4	22.8	22.8	22.8	37.893	0	35.43	22936000	12
P29317	P29317	Ephrin type-A receptor 2	EPHA2	22.2684	22.695	22.0411	20.9438	21.2017	20.2795				5	5	4	6	6	5.2	108.27	0	113.7	17188000	17
B1AKC9;P29323-2;P29323-3;P29323;P54762-5;P54762;J3KR66;Q5JY90;U3NG26;F8W9W0;C9JXA2;F8VP57;B7ZKW7;B7ZKJ3;A0A0B4J1T8;Q9UF33-2;Q9UF33-3;Q06187;Q06187-2;P54756-3;P29320;Q15375-2;Q15375-4;Q15375;P29322;P54756-2;Q9UF33;P54756	B1AKC9;P29323-2;P29323-3;P29323;P54762-5;P54762	Receptor protein-tyrosine kinase;Ephrin type-B receptor 2;Ephrin type-B receptor 1	EPHB2	NaN	19.1392	18.855	19.8624	19.1754	19.4336				4	3	3	6.1	5.3	5.3	105.56	0	26.577	4042000	14
Q96L35;P54760	Q96L35;P54760	Receptor protein-tyrosine kinase;Ephrin type-B receptor 4	EPHB4	NaN	NaN	NaN	16.7573	18.1378	17.3578				4	3	1	6.2	5.3	1.9	102.56	0	18.301	1401800	3
P07814;V9GYZ6;V9GZ76	P07814;V9GYZ6	Bifunctional glutamate/proline--tRNA ligase;Glutamate--tRNA ligase;Proline--tRNA ligase	EPRS	24.8073	24.4059	24.3906	24.0863	23.9498	24.3935				17	17	17	16.5	16.5	16.5	170.59	0	256.71	148660000	61
F5H0R8;Q12929	F5H0R8;Q12929	Epidermal growth factor receptor kinase substrate 8	EPS8	NaN	NaN	NaN	15.8647	14.9303	NaN				1	1	1	8	8	8	22.426	0.0033352	6.9763	97232	1
Q9H6S3;Q9H6S3-3;E9PN68;E9PLN2;E9PNT0;E9PLH1;H0YD62;H0YF37;Q9H6S3-2	Q9H6S3;Q9H6S3-3	Epidermal growth factor receptor kinase substrate 8-like protein 2	EPS8L2	NaN	NaN	NaN	22.2653	21.8787	21.8962				4	4	4	7.3	7.3	7.3	80.62	0	124.6	20243000	8
B4DIP2;Q96RT1-7;Q96RT1-6;Q96RT1-4;Q96RT1-5;Q96RT1-3;Q96RT1-9;Q96RT1-2;Q96RT1;Q96RT1-8	B4DIP2;Q96RT1-7;Q96RT1-6;Q96RT1-4;Q96RT1-5;Q96RT1-3;Q96RT1-9;Q96RT1-2;Q96RT1;Q96RT1-8	Protein LAP2	ERBB2IP	16.3639	17.4071	18.023	18.4586	18.1904	18.4602				1	1	1	2	2	2	68.568	0.0092213	6.3032	1915300	6
X6RA14;P10768;H7BZT7;U3KQT1	X6RA14;P10768;H7BZT7	S-formylglutathione hydrolase	ESD	NaN	19.5153	21.8426	21.1834	22.4371	22.3023				6	6	6	39.9	39.9	39.9	28.226	0	39.588	29822000	19
H0YBR2;H0YBB3;Q6NXG1-2;Q6NXG1-5;Q6NXG1-4;Q6NXG1-3;Q6NXG1	H0YBR2;H0YBB3;Q6NXG1-2;Q6NXG1-5;Q6NXG1-4;Q6NXG1-3;Q6NXG1	Epithelial splicing regulatory protein 1	ESRP1	NaN	NaN	NaN	19.082	19.0895	NaN				1	1	1	3	3	3	56.035	0.002849	7.3316	1273500	1
Q9BSJ8;Q9BSJ8-2	Q9BSJ8;Q9BSJ8-2	Extended synaptotagmin-1	ESYT1	NaN	17.7909	18.9953	18.1662	18.2616	18.2121				1	1	1	1.2	1.2	1.2	122.85	0	18.262	1701900	8
B7Z7P8;P62495-2;P62495;D6RCB3;D6RJE8;I3L492	B7Z7P8;P62495-2;P62495	Eukaryotic peptide chain release factor subunit 1	ETF1	20.0379	19.4251	20.4154	21.258	21.4591	20.8009				3	3	3	8.3	8.3	8.3	47.475	0	56.645	12346000	12
P13804-2;P13804;H0YK49;H0YL12;H0YNX6;H0YLU7;H0YKF0;H0YL83	P13804-2;P13804;H0YK49;H0YL12;H0YNX6;H0YLU7;H0YKF0	Electron transfer flavoprotein subunit alpha, mitochondrial	ETFA	19.1078	20.0239	21.7864	21.4391	21.9307	22.2591				7	7	7	44.4	44.4	44.4	30.025	0	153.95	25762000	21
P38117;P38117-2;M0QY67	P38117;P38117-2;M0QY67	Electron transfer flavoprotein subunit beta	ETFB	20.2739	19.818	21.0915	22.4393	23.0302	22.83				4	4	4	16.5	16.5	16.5	27.843	0	24.352	40950000	12
O95571;M0QY80;M0QXB5	O95571;M0QY80;M0QXB5	Persulfide dioxygenase ETHE1, mitochondrial	ETHE1	NaN	17.221	17.5743	22.1111	22.2879	22.3834				2	2	2	14.2	14.2	14.2	27.873	0	49.09	25874000	8
B8ZZF5;Q9H8M9;C9J5M4	B8ZZF5;Q9H8M9;C9J5M4	Protein eva-1 homolog A	EVA1A	23.1252	22.4496	23.4305	NaN	16.6246	17.5451				2	2	2	17.9	17.9	17.9	16.163	0	15.599	16179000	7
H7BY36;A0A0D9SFL3;B0QYK0;C9JGE3;Q01844-2;Q01844-6;Q01844-3;Q01844;Q01844-5	H7BY36;A0A0D9SFL3;B0QYK0;C9JGE3;Q01844-2;Q01844-6;Q01844-3;Q01844;Q01844-5	RNA-binding protein EWS	EWSR1	20.6163	19.971	19.0533	20.286	20.0185	21.5853				1	1	1	4.5	4.5	4.5	32.071	0	44.724	14379000	10
Q96KP1	Q96KP1	Exocyst complex component 2	EXOC2	NaN	17.2227	NaN	16.9072	16.5642	17.0363				2	2	2	2.8	2.8	2.8	104.07	0	16.546	707420	4
Q96A65;Q96A65-2	Q96A65	Exocyst complex component 4	EXOC4	NaN	17.2669	17.0797	18.1043	18.0805	20.2871				6	6	6	9.1	9.1	9.1	110.5	0	48.457	4430700	11
A0A0A0MSI8;O00471;F8W9B8	A0A0A0MSI8;O00471;F8W9B8	Exocyst complex component 5	EXOC5	NaN	NaN	NaN	18.2882	18.6093	18.9283				2	2	2	3.7	3.7	3.7	82.118	0	17.491	2219900	6
J3QT38;A0A0U1RRB6;Q9Y2D4-2;Q9Y2D4	J3QT38;A0A0U1RRB6;Q9Y2D4-2;Q9Y2D4	Exocyst complex component 6B	EXOC6B	NaN	NaN	NaN	18.3211	18.9086	18.5622				1	1	1	2.1	2.1	2.1	79.368	0.009151	6.273	1959300	2
E9PI41;Q9NPD3	E9PI41;Q9NPD3	Exosome complex component RRP41	EXOSC4	20.3234	19.9081	20.348	19.6646	20.2261	20.1323				1	1	1	3.8	3.8	3.8	28.413	0.0033994	7.2583	5977300	1
E7EQR4;P15311	E7EQR4;P15311	Ezrin	EZR	22.3947	22.7776	22.573	23.9875	23.3335	23.3269				15	9	9	29.4	20.1	20.1	69.371	0	139.9	68685000	47
A0A087WY82;Q9Y624;Q9Y624-2	A0A087WY82;Q9Y624;Q9Y624-2	Junctional adhesion molecule A	F11R	22.3192	21.7661	20.4125	23.0502	24.0908	23.3106				6	6	6	31.5	31.5	31.5	30.197	0	56.763	62332000	13
P13726;P13726-2	P13726;P13726-2	Tissue factor	F3	22.603	21.465	22.2609	19.8952	20.8246	NaN				2	2	2	7.8	7.8	7.8	33.067	0	26.758	12278000	10
Q01469;I6L8B7	Q01469;I6L8B7	Fatty acid-binding protein, epidermal	FABP5	20.0786	NaN	18.7105	17.4049	17.0147	17.3955				2	2	2	14.8	14.8	14.8	15.164	0	15.093	2172600	4
Q9NZB2;Q9NZB2-6;Q9NZB2-4;A0A0C4DG79;A0A0C4DH52;Q9NZB2-2;Q9NZB2-5	Q9NZB2;Q9NZB2-6;Q9NZB2-4;A0A0C4DG79	Constitutive coactivator of PPAR-gamma-like protein 1	FAM120A	NaN	24.5512	25.9723	24.9672	23.8665	24.4104				6	6	6	8	8	8	121.89	0	39.589	89288000	5
H7C0W7;Q9BYI3-3;Q9BYI3	H7C0W7;Q9BYI3-3;Q9BYI3	Hyccin	FAM126A	NaN	17.4183	17.2866	16.4814	15.67	16.6237				1	1	1	3.6	3.6	3.6	52.038	0.0029308	8.6586	690260	4
Q96TA1-2;Q96TA1	Q96TA1-2;Q96TA1	Niban-like protein 1	FAM129B	22.9152	23.1998	23.9561	23.7182	23.8197	22.9719				8	8	8	17.9	17.9	17.9	82.682	0	146.07	83565000	39
Q9BRX8-2;Q9BRX8	Q9BRX8-2;Q9BRX8	Redox-regulatory protein FAM213A	FAM213A	15.4856	15.8383	16.3291	19.2663	18.6466	19.8078				1	1	1	5	5	5	24.462	0	12.859	3963200	5
Q92520;C9JP35;C9JMN4	Q92520;C9JP35;C9JMN4	Protein FAM3C	FAM3C	21.7914	19.0849	18.6266	19.6296	19.1426	20.2799				4	4	4	28.2	28.2	28.2	24.68	0	180.91	9378100	10
Q9NUQ9;Q9NUQ9-2;E5RI16;A0A087X178;E5RJE1;E5RIR8;E5RJL8;E5RK61;E5RFS4;E5RHU5;E5RGI7;Q9H0Q0	Q9NUQ9;Q9NUQ9-2	Protein FAM49B	FAM49B	21.1275	20.9223	19.8766	20.9038	20.8442	21.0143				7	7	7	32.1	32.1	32.1	36.748	0	142.8	13861000	18
J3KPS2;Q6ZRV2	J3KPS2;Q6ZRV2	Protein FAM83H	FAM83H	NaN	NaN	NaN	18.8807	18.4546	18.6017				2	2	2	3.8	3.8	3.8	96.337	0	16.006	1717500	1
H0YBR6;E7ER68;Q658Y4	H0YBR6;E7ER68;Q658Y4	Protein FAM91A1	FAM91A1	NaN	18.5034	18.436	18.8218	19.6195	19.1044				1	1	1	10.5	10.5	10.5	12.631	0.0029638	9.323	3561900	1
E9PH82;Q8NCA5-2;Q8NCA5	E9PH82;Q8NCA5-2;Q8NCA5	Protein FAM98A	FAM98A	NaN	NaN	18.2531	NaN	17.7658	18.8819				1	1	1	4.8	4.8	4.8	34.431	0.0033463	7.0264	1868300	2
Q52LJ0;Q52LJ0-2;H0YNA1	Q52LJ0;Q52LJ0-2;H0YNA1	Protein FAM98B	FAM98B	NaN	NaN	NaN	19.453	20.1636	19.9439				2	2	2	8.8	8.8	8.8	37.19	0	15.706	4270000	2
Q9Y285-2;Q9Y285;K7ER00;K7ER16;K7EK06;K7EPH2;K7ERS0	Q9Y285-2;Q9Y285;K7ER00;K7ER16	Phenylalanine--tRNA ligase alpha subunit	FARSA	20.7903	22.1233	23.1429	22.1351	23.3777	22.7135				8	8	8	26	26	26	54.157	0	124.87	54122000	18
Q9NSD9;Q9NSD9-2	Q9NSD9;Q9NSD9-2	Phenylalanine--tRNA ligase beta subunit	FARSB	23.0442	23.5361	24.5063	24.6263	25.0394	25.1814				14	14	14	27.3	27.3	27.3	66.115	0	91.035	191950000	50
P25445-6;P25445;A0A0D9SEP1;A0A087X1Z7	P25445-6;P25445;A0A0D9SEP1;A0A087X1Z7	Tumor necrosis factor receptor superfamily member 6	FAS	20.116	19.6957	NaN	20.2783	20.2106	19.428				2	2	2	13.7	13.7	13.7	35.386	0	88.213	7205000	2
P49327;A0A0U1RQF0;A0A0U1RRG3;J3KTF0	P49327;A0A0U1RQF0	Fatty acid synthase;[Acyl-carrier-protein] S-acetyltransferase;[Acyl-carrier-protein] S-malonyltransferase;3-oxoacyl-[acyl-carrier-protein] synthase;3-oxoacyl-[acyl-carrier-protein] reductase;3-hydroxyacyl-[acyl-carrier-protein] dehydratase;Enoyl-[acyl-carrier-protein] reductase;Oleoyl-[acyl-carrier-protein] hydrolase	FASN	26.6687	26.6862	26.981	27.581	28.0751	28.0765				67	67	67	37.2	37.2	37.2	273.42	0	323.31	1585400000	278
Q9NYY8-2;Q9NYY8	Q9NYY8-2;Q9NYY8	FAST kinase domain-containing protein 2	FASTKD2	NaN	NaN	NaN	16.7571	16.8282	16.9828				1	1	1	2	2	2	74.535	0.0091556	6.2758	600970	1
P98095;P98095-2;H7C1A3;H7BXL0	P98095;P98095-2	Fibulin-2	FBLN2	24.9188	21.7084	21.642	18.4394	18.1965	19.0438				11	11	11	12.7	12.7	12.7	126.57	0	219.05	35513000	20
Q96ME1-4;H0Y6I6;Q96ME1-2;Q96ME1;Q96ME1-3	Q96ME1-4;H0Y6I6;Q96ME1-2;Q96ME1	F-box/LRR-repeat protein 18	FBXL18	NaN	19.4616	19.5022	18.7098	20.2619	19.159				6	6	6	12.4	12.4	12.4	78.919	0	42.065	4704600	11
P22570;P22570-2;P22570-7;A0A0C4DFN8;A0A0C4DGN7;A0A0A0MSZ4;P22570-4;P22570-5;P22570-3;A0A0A0MTN9;A0A0A0MTR6;A0A0A0MT64;P22570-6;J3QQX3;J3QKZ8;J3QQW7	P22570;P22570-2;P22570-7;A0A0C4DFN8;A0A0C4DGN7;A0A0A0MSZ4;P22570-4;P22570-5;P22570-3;A0A0A0MTN9;A0A0A0MTR6;A0A0A0MT64;P22570-6;J3QQX3	NADPH:adrenodoxin oxidoreductase, mitochondrial	FDXR	20.7103	20.9732	NaN	22.2449	23.5075	23.557				13	13	13	33.2	33.2	33.2	53.836	0	87.731	52470000	30
Q9UK73	Q9UK73	Protein fem-1 homolog B	FEM1B	17.2052	18.0326	20.2626	NaN	NaN	NaN				1	1	1	1.4	1.4	1.4	70.263	0.0063025	6.4575	780660	1
P39748;P39748-2;I3L3E9;F5H1Y3	P39748;P39748-2;I3L3E9;F5H1Y3	Flap endonuclease 1	FEN1	20.5455	20.4245	20.9398	22.0965	23.2087	22.6584				4	4	4	15.3	15.3	15.3	42.592	0	127.98	39355000	11
Q9BQL6;Q9BQL6-2;G3V1L6;Q9BQL6-4;Q9BQL6-3;A0A0U1RRM8;H0YJ34;Q96AC1-2;Q96AC1;Q96AC1-3	Q9BQL6;Q9BQL6-2;G3V1L6;Q9BQL6-4	Fermitin family homolog 1	FERMT1	20.2374	20.662	19.6891	22.4122	22.9976	23.7425				9	9	9	17	17	17	77.436	0	217.37	49046000	29
Q14512	Q14512	Fibroblast growth factor-binding protein 1	FGFBP1	20.8545	NaN	NaN	23.0115	21.61	23.0582				3	3	3	17.5	17.5	17.5	26.264	0	31.141	37055000	8
P07954-2;P07954	P07954-2;P07954	Fumarate hydratase, mitochondrial	FH	NaN	NaN	NaN	17.2857	16.7984	17.0335				1	1	1	4.5	4.5	4.5	50.212	0	12.706	718230	1
Q02790;F5H120;H0YFG2;F5H1U3	Q02790	Peptidyl-prolyl cis-trans isomerase FKBP4;Peptidyl-prolyl cis-trans isomerase FKBP4, N-terminally processed	FKBP4	NaN	20.8039	20.5006	21.0739	20.9682	21.2414				4	4	4	10.9	10.9	10.9	51.804	0	49.182	12727000	7
Q13451;Q13451-2	Q13451;Q13451-2	Peptidyl-prolyl cis-trans isomerase FKBP5;Peptidyl-prolyl cis-trans isomerase FKBP5, N-terminally processed	FKBP5	21.4851	21.1578	21.548	20.7626	20.3258	20.867				5	5	5	15.1	15.1	15.1	51.212	0	37.618	18809000	15
Q13045-2;Q13045;Q13045-3;J3KS39;J3KS54	Q13045-2;Q13045;Q13045-3	Protein flightless-1 homolog	FLII	18.651	18.9793	20.7342	20.7294	20.3616	20.6641				4	4	4	3.5	3.5	3.5	138.49	0	24.912	9753600	7
P21333-2;P21333;Q5HY54;Q60FE5;A0A087WWY3;F8WE98;H0Y5F3;H0Y5C6;Q14315-2;Q14315;H7C2E7	P21333-2;P21333;Q5HY54;Q60FE5;A0A087WWY3	Filamin-A	FLNA	26.2813	26.4189	26.8086	26.6319	26.4934	26.7041				56	56	53	33.3	33.3	32.3	280.01	0	323.31	671320000	240
O75369-2;O75369-9;O75369;O75369-8;O75369-6;O75369-3;E7EN95;O75369-7;O75369-5;O75369-4;H7C5L4;A0A0A0MT44;A0A0C4DGA1	O75369-2;O75369-9;O75369;O75369-8;O75369-6;O75369-3;E7EN95;O75369-7;O75369-5;O75369-4	Filamin-B	FLNB	23.1792	23.7895	24.2302	25.4515	25.5742	25.8005				52	49	49	30.9	29.8	29.8	275.66	0	323.31	311670000	140
O75955;O75955-2;A2AB09;A2AB12;A2AB10;A2AB13;A2AB11;A0A0G2JJQ6;A2ABJ5	O75955;O75955-2;A2AB09	Flotillin-1	FLOT1	22.8025	24.0065	24.0076	23.4404	23.5091	22.8012				11	11	11	38.2	38.2	38.2	47.355	0	271.75	54943000	40
J3QLD9;E7EMK3;Q14254;K7EKW9	J3QLD9;E7EMK3;Q14254;K7EKW9	Flotillin-2	FLOT2	22.4394	22.5985	23.0645	22.2336	22.3604	21.2807				6	6	6	17.8	17.8	17.8	47.142	0	50.916	27211000	15
P02751-5;P02751-17;P02751-3;P02751;P02751-6;P02751-10;P02751-9;P02751-14;P02751-8;P02751-7;P02751-15;P02751-4;P02751-13;P02751-11;P02751-12;H0Y7Z1;P02751-2;P02751-16;H0Y4K8	P02751-5;P02751-17;P02751-3;P02751;P02751-6;P02751-10;P02751-9;P02751-14;P02751-8;P02751-7;P02751-15;P02751-4;P02751-13;P02751-11;P02751-12;H0Y7Z1	Fibronectin;Anastellin;Ugl-Y1;Ugl-Y2;Ugl-Y3	FN1	26.0544	26.6777	26.5405	28.4389	26.6246	28.3285				44	44	44	30.4	30.4	30.4	243.33	0	323.31	1603200000	260
I3L2G3;I3L139;Q9HA64;I3L3W5	I3L2G3;I3L139;Q9HA64	Ketosamine-3-kinase	FN3KRP	NaN	NaN	19.2347	17.7062	18.2983	NaN				3	3	3	26	26	26	14.064	0	33.804	1980800	2
Q16658;C9JPH9;C9JFC0;A0A0A0MSB2	Q16658	Fascin	FSCN1	20.5947	20.6348	22.1621	25.1001	26.0893	25.8839				10	10	10	27.4	27.4	27.4	54.529	0	201.45	293730000	40
P02794;G3V1D1;G3V192;E9PRK8;E9PKY7;E9PQR3;E9PPQ4;E9PKM5;E9PK45	P02794;G3V1D1;G3V192;E9PRK8;E9PKY7	Ferritin heavy chain;Ferritin heavy chain, N-terminally processed;Ferritin	FTH1	22.4896	22.0434	21.5891	21.8816	22.1767	23.1501				4	4	4	19.7	19.7	19.7	21.225	0	25.236	43467000	4
P02792	P02792	Ferritin light chain	FTL	NaN	NaN	NaN	19.4331	NaN	20.1663				1	1	1	8.6	8.6	8.6	20.019	0.0029994	9.8509	4260200	3
H3BPE7;P35637-2;P35637;A0A075B7D9;Q92804-2;Q92804	H3BPE7;P35637-2;P35637;A0A075B7D9;Q92804-2;Q92804	RNA-binding protein FUS;TATA-binding protein-associated factor 2N	FUS	19.8569	19.7423	20.7131	20.8329	20.2353	22.696				4	4	4	11.2	11.2	11.2	53.496	0	26.044	21660000	7
B4DXZ6;P51114-2;P51114;E7EU85;E9PFF5;P51114-3;C9JZE0;C9JY20;C9JAJ4	B4DXZ6;P51114-2;P51114;E7EU85;E9PFF5;P51114-3	Fragile X mental retardation syndrome-related protein 1	FXR1	20.188	20.623	20.2442	21.0809	20.4512	21.2826				6	6	6	13.7	13.7	13.7	68.326	0	35.556	13990000	9
Q13283;E5RIZ6	Q13283;E5RIZ6	Ras GTPase-activating protein-binding protein 1	G3BP1	17.6098	20.5861	20.2086	23.3562	22.621	23.5586				6	6	5	18.2	18.2	15.7	52.164	0	185.61	52269000	25
Q9UN86-2;Q9UN86;D6RGJ4;D6RAC7;D6RB17;E5RH00;D6R9X5;D6R9A4;D6RBM9;D6REX8;D6RBR0;E5RI46;E5RIF8;D6RE13;D6RBW8;E5RH42;E5RJU8;Q13283-2	Q9UN86-2;Q9UN86;D6RGJ4;D6RAC7;D6RB17	Ras GTPase-activating protein-binding protein 2	G3BP2	20.1672	19.8491	21.4677	20.4209	19.7035	20.3079				3	2	2	9.1	6.5	6.5	50.817	0	19.486	7944000	6
P11413;P11413-2;P11413-3;E7EUI8;E7EM57;E9PD92	P11413;P11413-2;P11413-3;E7EUI8;E7EM57;E9PD92	Glucose-6-phosphate 1-dehydrogenase	G6PD	24.8423	24.8301	26.8891	25.2501	25.6099	25.5018				15	15	15	37.5	37.5	37.5	59.256	0	278.24	306450000	87
P10253	P10253	Lysosomal alpha-glucosidase;76 kDa lysosomal alpha-glucosidase;70 kDa lysosomal alpha-glucosidase	GAA	NaN	NaN	19.5659	19.8523	19.5769	20.3023				2	2	2	2.7	2.7	2.7	105.32	0	20.17	5591200	9
O14976-2;O14976	O14976-2;O14976	Cyclin-G-associated kinase	GAK	19.0425	20.9784	21.5322	19.1864	20.0523	19.078				2	2	2	2.3	2.3	2.3	134.46	0	19.95	5181600	8
P51570;P51570-2;K7ERJ9;K7EII7	P51570;P51570-2	Galactokinase	GALK1	NaN	20.7016	19.4733	21.2467	22.3417	22.367				3	3	3	9.2	9.2	9.2	42.272	0	42.568	26173000	5
B7ZAX5;Q01415-2;Q01415;H0YLL3;H0YLL8;H0YK10	B7ZAX5;Q01415-2;Q01415;H0YLL3;H0YLL8;H0YK10	N-acetylgalactosamine kinase	GALK2	NaN	NaN	18.9535	19.8812	20.2891	20.8668				2	2	2	5.3	5.3	5.3	47.635	0	14.916	7808300	5
Q10471;Q10471-2	Q10471	Polypeptide N-acetylgalactosaminyltransferase 2;Polypeptide N-acetylgalactosaminyltransferase 2 soluble form	GALNT2	NaN	17.4838	NaN	17.5277	17.5953	18.7196				3	3	3	5.3	5.3	5.3	64.732	0	17.933	1224000	4
E7EUL0;Q14435	E7EUL0;Q14435	Polypeptide N-acetylgalactosaminyltransferase 3	GALNT3	NaN	NaN	17.978	19.8668	19.6492	19.93				2	2	2	4.6	4.6	4.6	42.533	0	22.43	4644200	6
Q14697-2;E9PKU7;E9PNH1	Q14697-2;E9PKU7	Neutral alpha-glucosidase AB	GANAB	23.5915	23.2132	25.1146	23.8589	24.5611	24.2203				16	16	1	23.3	23.3	2	109.44	0	323.31	157600000	74
F5H6X6;Q14697	F5H6X6;Q14697	Neutral alpha-glucosidase AB	GANAB	22.8888	20.9579	23.3453	20.6843	21.8436	21.1791				16	1	1	26.8	2.5	2.5	96.215	0.0029568	9.251	22212000	3
P04406;P04406-2;E7EUT5;O14556	P04406;P04406-2;E7EUT5	Glyceraldehyde-3-phosphate dehydrogenase	GAPDH	28.1597	28.6127	29.014	29.2981	29.7525	29.5553				17	17	17	74.3	74.3	74.3	36.053	0	323.31	4711900000	399
F8W9S7;Q14C86-3;Q14C86-4;Q14C86-5;Q14C86-2;Q14C86;Q14C86-6;B0QZ65;A0A0A0MQV8;B4DGD8;H0Y4E7;H0Y7I9;C9IZ08	F8W9S7;Q14C86-3;Q14C86-4;Q14C86-5;Q14C86-2;Q14C86;Q14C86-6;B0QZ65;A0A0A0MQV8;B4DGD8;H0Y4E7;H0Y7I9;C9IZ08	GTPase-activating protein and VPS9 domain-containing protein 1	GAPVD1	NaN	NaN	NaN	17.8125	18.18	18.6049				2	2	2	2.2	2.2	2.2	157.46	0	32.175	1955300	5
P41250;H7C443	P41250	Glycine--tRNA ligase	GARS	23.3855	24.0767	26.0737	24.8537	25.541	25.0098				14	14	14	25.4	25.4	25.4	83.165	0	144.75	210700000	63
P22102;P22102-2;F8WD69;C9JZG2;C9JKQ7;C9JBJ1;C9JTV6	P22102;P22102-2	Trifunctional purine biosynthetic protein adenosine-3;Phosphoribosylamine--glycine ligase;Phosphoribosylformylglycinamidine cyclo-ligase;Phosphoribosylglycinamide formyltransferase	GART	21.2177	21.1331	22.2613	22.2676	22.8681	23.5076				11	11	11	16.8	16.8	16.8	107.77	0	130.58	47017000	20
A0A0G2JNZ5;A0A0G2JLB3;P04062-4;P04062-2;P04062;A0A0G2JNZ0;P04062-3;P04062-5	A0A0G2JNZ5;A0A0G2JLB3;P04062-4;P04062-2;P04062;A0A0G2JNZ0;P04062-3;P04062-5	Glucosylceramidase	GBA	NaN	NaN	17.2185	16.2411	18.052	16.3436				2	2	2	6.7	6.7	6.7	50.263	0	13.951	763130	4
H7C333;O75323	H7C333;O75323	Protein NipSnap homolog 2	GBAS	NaN	NaN	NaN	NaN	18.8479	18.9833				1	1	1	12.3	12.3	12.3	13.666	0.0029869	9.6119	2056300	2
P48507;P48507-2	P48507;P48507-2	Glutamate--cysteine ligase regulatory subunit	GCLM	NaN	19.9102	19.7747	19.3652	19.8094	20.1106				2	2	2	10.2	10.2	10.2	30.727	0	32.391	5223100	3
Q92616	Q92616	Translational activator GCN1	GCN1L1	29.9795	26.5716	24.0977	25.6888	24.4144	25.4921				23	23	23	12.8	12.8	12.8	292.75	0	323.31	796750000	56
P31150;G5E9U5	P31150;G5E9U5	Rab GDP dissociation inhibitor alpha	GDI1	NaN	20.928	19.7108	19.0159	18.6512	18.7401				4	1	1	13.4	2.9	2.9	50.582	0.0063158	6.4612	2910800	2
P50395;P50395-2;Q5SX87;Q5SX90;Q5SX91;V9GYJ7;Q5SX86	P50395;P50395-2;Q5SX87	Rab GDP dissociation inhibitor beta	GDI2	21.1814	23.0928	23.7331	22.6423	22.5008	22.1429				10	10	5	31	31	11.9	50.663	0	194.01	37218000	43
Q8TEQ6	Q8TEQ6	Gem-associated protein 5	GEMIN5	NaN	NaN	NaN	17.7554	17.2218	18.4934				2	2	2	1.7	1.7	1.7	168.59	0.0012887	11.747	1584400	2
Q7L5D6;C9JPA8;C9JHN8;Q7L5D6-2;C9JY46	Q7L5D6;C9JPA8;C9JHN8;Q7L5D6-2	Golgi to ER traffic protein 4 homolog	GET4	NaN	20.7075	NaN	20.1331	20.8492	20.6505				3	3	3	12.2	12.2	12.2	36.504	0	68.422	9043700	12
Q96RP9;Q96RP9-2;C9IZ01;F8WAU4	Q96RP9;Q96RP9-2;C9IZ01	Elongation factor G, mitochondrial	GFM1	19.8928	20.7481	21.5252	22.3422	23.1735	23.5917				7	7	7	12.3	12.3	12.3	83.471	0	64.115	56096000	20
Q06210-2;Q06210	Q06210-2;Q06210	Glutamine--fructose-6-phosphate aminotransferase [isomerizing] 1	GFPT1	22.4121	23.6389	23.7757	23.3015	23.0742	22.4697				9	9	8	16.9	16.9	14.8	76.758	0	284.26	54954000	43
O94808;E5RJP4	O94808;E5RJP4	Glutamine--fructose-6-phosphate aminotransferase [isomerizing] 2	GFPT2	26.3458	26.8121	28.3237	NaN	NaN	NaN				2	1	1	3.4	1.3	1.3	76.93	0.0029727	9.4433	298080000	7
O14908;K7EM11;O14908-2;K7ELJ2	O14908;K7EM11;O14908-2	PDZ domain-containing protein GIPC1	GIPC1	21.7562	21.5354	NaN	19.6374	19.6658	20.0205				3	3	3	12.3	12.3	12.3	36.049	0	22.75	9760900	7
O75712	O75712	Gap junction beta-3 protein	GJB3	NaN	NaN	NaN	19.9522	19.6416	19.6822				1	1	1	5.6	5.6	5.6	30.818	0	12.811	3864800	6
P16278-3;P16278;E7EQ29;P16278-2;C9J539;C9J4G9	P16278-3;P16278;E7EQ29;P16278-2	Beta-galactosidase	GLB1	18.6336	19.1804	20.294	21.4185	21.3564	22.0724				3	3	3	5.1	5.1	5.1	72.75	0	39.115	17315000	16
H3BM42;Q92896;Q92896-3;Q92896-2	H3BM42;Q92896;Q92896-3;Q92896-2	Golgi apparatus protein 1	GLG1	15.3488	NaN	NaN	16.3943	16.3025	17.08				1	1	1	1.4	1.4	1.4	79.317	0.0028719	7.6561	624480	2
Q9H4G4;Q5VZR0;A0A087WUM5	Q9H4G4;Q5VZR0	Golgi-associated plant pathogenesis-related protein 1	GLIPR2	24.9542	24.3109	23.6427	23.8516	23.0533	23.0917				5	5	5	56.5	56.5	56.5	17.218	0	243.78	80984000	15
Q04760-2;Q04760	Q04760-2;Q04760	Lactoylglutathione lyase	GLO1	NaN	19.9808	NaN	18.1064	19.4826	19.4391				1	1	1	5.9	5.9	5.9	19.043	0.0033149	6.8931	3125000	3
O76003	O76003	Glutaredoxin-3	GLRX3	NaN	19.5334	19.1503	19.7931	19.2915	19.6433				4	4	4	14.3	14.3	14.3	37.432	0	39.28	5390600	11
P00367;P00367-2;P00367-3;P49448	P00367;P00367-2;P00367-3;P49448	Glutamate dehydrogenase 1, mitochondrial;Glutamate dehydrogenase 2, mitochondrial	GLUD1	NaN	NaN	20.2527	19.1472	20.7485	20.0367				5	5	5	12.7	12.7	12.7	61.397	0	35.677	7632800	6
O60547-2;O60547	O60547-2;O60547	GDP-mannose 4,6 dehydratase	GMDS	20.5716	20.1922	20.3756	20.8581	21.3145	21.719				2	2	2	7.9	7.9	7.9	39.053	0.0012829	11.698	18577000	2
Q96IJ6;Q96IJ6-2;A0A087WUI8;A0A0U1RRC2;C9J255;F8WD54	Q96IJ6;Q96IJ6-2;A0A087WUI8	Mannose-1-phosphate guanyltransferase alpha	GMPPA	20.0036	19.8578	20.5089	20.7	21.4661	21.197				4	4	4	11.7	11.7	11.7	46.291	0	28.891	11882000	6
Q9Y5P6;Q9Y5P6-2	Q9Y5P6;Q9Y5P6-2	Mannose-1-phosphate guanyltransferase beta	GMPPB	NaN	NaN	22.4504	21.4448	22.4121	21.7057				3	3	3	11.4	11.4	11.4	39.834	0	21.593	23073000	9
P49915;P49915-2	P49915;P49915-2	GMP synthase [glutamine-hydrolyzing]	GMPS	24.1119	23.8846	24.5375	23.7964	24.6768	24.7977				17	17	17	34.6	34.6	34.6	76.715	0	160.31	180730000	44
P29992;K7EL62;A0A087WVZ3	P29992;K7EL62	Guanine nucleotide-binding protein subunit alpha-11	GNA11	21.9668	23.4142	21.7195	20.2704	19.9722	19.9488				7	3	2	26.7	13.9	8.6	42.123	0	18.079	11326000	8
Q03113-3;Q03113;C9J2Y7;Q03113-2	Q03113-3;Q03113;C9J2Y7;Q03113-2	Guanine nucleotide-binding protein subunit alpha-12	GNA12	NaN	20.5446	18.8535	19.5513	19.0535	19.2469				2	2	2	7.3	7.3	7.3	34.002	0.0024707	11.121	1005500	2
Q14344;Q14344-2	Q14344;Q14344-2	Guanine nucleotide-binding protein subunit alpha-13	GNA13	22.8927	23.7689	22.9171	23.2409	23.2601	23.3232				7	7	7	22.5	22.5	22.5	44.049	0	87.423	52453000	29
P63096;P63096-2;C9JPP4	P63096;P63096-2;C9JPP4	Guanine nucleotide-binding protein G(i) subunit alpha-1	GNAI1	NaN	NaN	20.7051	20.5364	20.1938	20.1148				7	3	3	24.6	11.9	11.9	40.361	0	17.834	6838600	4
P04899;P04899-4;P04899-6;P04899-3;P04899-5;P04899-2	P04899;P04899-4;P04899-6;P04899-3;P04899-5;P04899-2	Guanine nucleotide-binding protein G(i) subunit alpha-2	GNAI2	26.3662	27.214	26.5633	26.0122	26.079	25.5612				11	11	7	42	42	29.3	40.45	0	323.31	440830000	84
P08754	P08754	Guanine nucleotide-binding protein G(k) subunit alpha	GNAI3	23.6166	24.2836	23.7502	23.405	23.6999	23.3288				11	7	7	36.2	23.4	23.4	40.532	0	323.31	78504000	43
P09471-2;P09471;H3BTM2;H3BQG8;H3BN82	P09471-2;P09471;H3BTM2	Guanine nucleotide-binding protein G(o) subunit alpha	GNAO1	20.9689	23.1594	22.0636	20.4152	19.7212	19.7294				8	5	5	24.9	15.8	15.8	40.086	0	87.604	12079000	25
P50148;B1AM21	P50148	Guanine nucleotide-binding protein G(q) subunit alpha	GNAQ	23.4482	23.8274	22.7352	23.3584	23.5076	22.9611				9	9	5	31.5	31.5	18.7	42.142	0	81.74	59968000	31
P63092-3;P63092-2;P63092;P63092-4;Q5JWF2-2;Q5JWF2;A0A0A0MR13;A0A087WTB6;A2A2R6;Q5JWD1;H0Y7E8;A0A087WZE5;S4R3E3;Q5JWE9;H0Y7F4;P11488;P19087;A8MTJ3;P38405;P38405-2	P63092-3;P63092-2;P63092;P63092-4;Q5JWF2-2;Q5JWF2;A0A0A0MR13	Guanine nucleotide-binding protein G(s) subunit alpha isoforms short;Guanine nucleotide-binding protein G(s) subunit alpha isoforms XLas	GNAS	24.051	24.5619	24.2254	24.1853	23.6574	23.7853				6	5	5	18.5	15.6	15.6	44.179	0	45.426	107830000	29
P62873-2;P62873;B1AKQ8;F6UT28;F6X3N5;B3KVK2	P62873-2;P62873;B1AKQ8;F6UT28;F6X3N5	Guanine nucleotide-binding protein G(I)/G(S)/G(T) subunit beta-1	GNB1	24.4177	24.0585	22.992	23.6786	23.4087	23.0064				8	5	5	24.4	14.8	14.8	36.297	0	168.5	68082000	18
Q9BYB4;Q9BYB4-2	Q9BYB4;Q9BYB4-2	Guanine nucleotide-binding protein subunit beta-like protein 1	GNB1L	NaN	NaN	NaN	19.5765	19.8539	19.5224				2	2	2	6.7	6.7	6.7	35.618	0.00065963	12.226	3918100	2
C9JIS1;C9JXA5;P62879;C9JZN1;E7EP32;C9JD14;P62879-2;F5H8J8;F5H100;F5H0S8;E9PCP0;P16520-2;P16520	C9JIS1;C9JXA5;P62879;C9JZN1;E7EP32	Guanine nucleotide-binding protein G(I)/G(S)/G(T) subunit beta-2	GNB2	26.8564	27.2056	26.1263	26.2827	26.1726	25.8688				9	9	3	39.2	39.2	13.8	25.538	0	177.81	486210000	58
P63244;D6RAC2;J3KPE3;D6REE5;D6RHH4;D6R9Z1;H0Y8W2;D6R9L0;D6RFX4;H0YAF8;H0YAM7;H0Y8R5;D6RAU2;E9PD14;D6RBD0;D6RFZ9;D6RGK8;D6RF23;D6R909;D6RHJ5;D6RDI0;H0Y9P0	P63244;D6RAC2;J3KPE3;D6REE5;D6RHH4;D6R9Z1;H0Y8W2;D6R9L0;D6RFX4;H0YAF8;H0YAM7;H0Y8R5	Guanine nucleotide-binding protein subunit beta-2-like 1;Guanine nucleotide-binding protein subunit beta-2-like 1, N-terminally processed	GNB2L1	27.5668	25.8798	26.507	26.2567	26.9899	27.2308				14	14	14	59.6	59.6	59.6	35.076	0	323.31	1047900000	88
Q9HAV0;H7C5J5	Q9HAV0	Guanine nucleotide-binding protein subunit beta-4	GNB4	21.9488	20.2293	19.5611	18.7495	NaN	NaN				6	1	1	17.6	3.5	3.5	37.567	0.0062959	6.4553	5599400	2
Q9Y223-3;Q9Y223;Q9Y223-2;Q9Y223-5;Q9Y223-4	Q9Y223-3;Q9Y223;Q9Y223-2;Q9Y223-5;Q9Y223-4	Bifunctional UDP-N-acetylglucosamine 2-epimerase/N-acetylmannosamine kinase;UDP-N-acetylglucosamine 2-epimerase (hydrolyzing);N-acetylmannosamine kinase	GNE	22.4109	23.3491	24.269	22.332	22.8885	22.5906				9	9	9	17.9	17.9	17.9	78.578	0	100.58	39361000	19
Q9UBI6	Q9UBI6	Guanine nucleotide-binding protein G(I)/G(S)/G(O) subunit gamma-12	GNG12	19.7221	20.1248	19.4438	20.0155	19.9866	20.8284				1	1	1	22.2	22.2	22.2	8.0061	0.0030139	10.139	8519700	11
P63218	P63218	Guanine nucleotide-binding protein G(I)/G(S)/G(O) subunit gamma-5	GNG5	NaN	19.6312	NaN	14.5309	14.4929	13.8191				1	1	1	14.7	14.7	14.7	7.3184	0.0030175	10.273	321430	3
P36915;A2AB27;P36915-2	P36915;A2AB27;P36915-2	Guanine nucleotide-binding protein-like 1	GNL1	NaN	19.8268	19.4278	20.4126	21.6461	21.987				2	2	2	3.8	3.8	3.8	68.66	0	14.499	18842000	5
G3V4W4;Q96EK6;G3V5E4	G3V4W4;Q96EK6;G3V5E4	Glucosamine 6-phosphate N-acetyltransferase	GNPNAT1	NaN	NaN	17.4071	19.2685	20.5646	21.1023				2	2	2	17.8	17.8	17.8	18.057	0	45.374	8626100	11
Q7Z5G4-3;Q7Z5G4	Q7Z5G4-3;Q7Z5G4	Golgin subfamily A member 7	GOLGA7	21.825	22.8833	23.3716	21.8504	23.9102	22.579				3	3	3	27.6	27.6	27.6	15.578	0	49.72	51916000	9
Q14789-4;Q14789-3;Q14789;Q14789-2;E7EU81	Q14789-4;Q14789-3;Q14789;Q14789-2;E7EU81	Golgin subfamily B member 1	GOLGB1	NaN	NaN	NaN	16.8659	17.2554	17.0206				3	3	3	1.1	1.1	1.1	367.42	0	18.731	2599300	4
O00461;F8W785	O00461;F8W785	Golgi integral membrane protein 4	GOLIM4	19.3356	21.6915	20.9007	19.2092	20.7608	19.687				3	3	3	6.6	6.6	6.6	81.879	0	30.81	7488500	16
Q9H4A6	Q9H4A6	Golgi phosphoprotein 3	GOLPH3	NaN	NaN	18.9673	17.1326	17.6832	17.8804				2	2	2	10.4	10.4	10.4	33.81	0	12.306	2264200	2
P17174;P17174-2	P17174;P17174-2	Aspartate aminotransferase, cytoplasmic	GOT1	NaN	NaN	NaN	NaN	16.9506	18.0459				2	2	2	9.4	9.4	9.4	46.247	0	12.67	999060	2
P00505-2;P00505	P00505-2;P00505	Aspartate aminotransferase, mitochondrial	GOT2	NaN	17.6499	NaN	18.4952	18.1666	18.4855				1	1	1	3.6	3.6	3.6	43.029	0.0032949	6.794	1767600	2
H7C410;P35052;H7C024;P35052-2;C9J4Y6;H7BZE9;H7BZL4	H7C410;P35052;H7C024;P35052-2	Glypican-1;Secreted glypican-1	GPC1	18.6101	20.2533	20.4024	21.8833	20.6804	21.1974				3	3	3	10.3	10.3	10.3	53.964	0	58.511	14422000	16
Q8NFJ5;F5GWG3	Q8NFJ5;F5GWG3	Retinoic acid-induced protein 3	GPRC5A	NaN	NaN	NaN	19.2514	19.018	17.7631				2	2	2	13.4	13.4	13.4	40.251	0	65.14	2078100	8
J3QQX0;C9JFE4;A0A096LP07;A0A096LPJ3;A8K070;Q13098-5;Q13098;Q13098-7	J3QQX0;C9JFE4;A0A096LP07;A0A096LPJ3;A8K070;Q13098-5;Q13098;Q13098-7	COP9 signalosome complex subunit 1	GPS1	NaN	17.6274	19.1724	16.795	16.9201	16.6479				1	1	1	19	19	19	8.7087	0	17.84	916410	10
A0A087WUQ6;P07203;P07203-2	A0A087WUQ6;P07203	Glutathione peroxidase;Glutathione peroxidase 1	GPX1	NaN	NaN	NaN	20.1618	21.0699	21.0556				3	3	3	22.3	22.3	22.3	21.938	0	20.633	7758000	8
K7ERP4;A0A087X2I2;A0A087WT12;P36969-2;P36969;A0A0A0MTT1;K7EKX7;R4GNE4;K7ENB4;K7EJ20	K7ERP4;A0A087X2I2;A0A087WT12;P36969-2;P36969;A0A0A0MTT1;K7EKX7;R4GNE4;K7ENB4;K7EJ20	Glutathione peroxidase;Phospholipid hydroperoxide glutathione peroxidase, mitochondrial	GPX4	19.6477	19.072	NaN	18.9194	19.9909	19.7038				2	2	2	14.8	14.8	14.8	17.629	0.00065531	12.017	5713400	2
P62993;J3KT38;P62993-2;J3QRL5	P62993;J3KT38;P62993-2	Growth factor receptor-bound protein 2	GRB2	22.1233	22.1812	21.181	20.6272	20.4124	21.3232				3	3	3	12	12	12	25.206	0	17.224	11060000	6
Q9UBQ7;U3KQ56	Q9UBQ7;U3KQ56	Glyoxylate reductase/hydroxypyruvate reductase	GRHPR	NaN	NaN	NaN	20.7929	21.2451	21.8592				4	4	4	20.4	20.4	20.4	35.668	0	166.7	15847000	9
Q9BQ67;M0QX71	Q9BQ67	Glutamate-rich WD repeat-containing protein 1	GRWD1	NaN	18.1196	20.4137	19.0977	18.9004	18.9772				3	3	3	13.9	13.9	13.9	49.419	0	42.952	4711200	10
P49841;P49841-2	P49841;P49841-2	Glycogen synthase kinase-3 beta	GSK3B	23.9392	23.5754	24.4051	25.2062	24.1197	23.9885				4	4	4	18.3	18.3	18.3	46.744	0	159.74	51901000	13
H3BR35;P15170;P15170-2;P15170-3;H3BSV8;Q8IYD1	H3BR35;P15170;P15170-2;P15170-3;H3BSV8;Q8IYD1	Eukaryotic peptide chain release factor GTP-binding subunit ERF3A;Eukaryotic peptide chain release factor GTP-binding subunit ERF3B	GSPT1	NaN	NaN	19.4681	19.6288	19.9264	19.4876				2	2	2	4.2	4.2	4.2	52.832	0	12.759	3506400	6
E9PFN5;Q9Y2Q3-4;Q9Y2Q3-3;Q9Y2Q3;Q9Y2Q3-2	E9PFN5;Q9Y2Q3-4;Q9Y2Q3-3;Q9Y2Q3;Q9Y2Q3-2	Glutathione S-transferase kappa 1	GSTK1	NaN	NaN	18.2622	20.2192	20.909	19.7149				1	1	1	7.4	7.4	7.4	21.707	0	33.091	6501100	5
Q5TA02;P78417-3;P78417;Q5TA01;P78417-2	Q5TA02;P78417-3;P78417;Q5TA01;P78417-2	Glutathione S-transferase omega-1	GSTO1	22.3521	21.3424	23.0426	21.0531	21.1882	22.1859				3	3	3	16	16	16	23.341	0	18.715	20769000	5
P09211;A8MX94;A0A087X2E9;A0A087X243	P09211;A8MX94	Glutathione S-transferase P	GSTP1	22.7164	23.4945	23.5171	25.0556	24.783	25.5615				6	6	6	36.7	36.7	36.7	23.356	0	230.6	224220000	28
G3V267;G3V5T0;A0A0C4DFM0;G3V4T6;H0YJN8;A0A0A0MR33;O43708-2;O43708	G3V267;G3V5T0;A0A0C4DFM0;G3V4T6;H0YJN8;A0A0A0MR33;O43708-2;O43708	Maleylacetoacetate isomerase	GSTZ1	NaN	NaN	17.77	18.5891	19.2868	17.5312				2	2	2	17.5	17.5	17.5	21.074	0	13.03	1858700	4
O00178	O00178	GTP-binding protein 1	GTPBP1	NaN	NaN	NaN	NaN	17.013	17.354				1	1	1	2.4	2.4	2.4	72.453	0	13.64	690590	2
P13807-2;P13807;M0QYU1	P13807-2;P13807	Glycogen [starch] synthase, muscle	GYS1	NaN	NaN	19.6855	19.5503	20.3763	NaN				3	3	3	4.9	4.9	4.9	76.482	0	16.793	4801100	3
P07305;P07305-2	P07305;P07305-2	Histone H1.0;Histone H1.0, N-terminally processed	H1F0	22.6326	22.1487	22.2157	21.6868	19.8909	20.1152				4	4	4	19.1	19.1	19.1	20.863	0	60.304	26470000	20
O75367-2;O75367-3;O75367;B4DJC3;D6RCF2;Q9P0M6	O75367-2;O75367-3;O75367;B4DJC3	Core histone macro-H2A.1;Histone H2A	H2AFY	NaN	NaN	NaN	23.504	22.3691	22.8546				6	6	6	28.5	28.5	28.5	39.183	0	323.31	41753000	22
E9PF18;A0A0A0MSE2;Q16836;Q16836-3;Q16836-2	E9PF18;A0A0A0MSE2;Q16836;Q16836-3;Q16836-2	Hydroxyacyl-coenzyme A dehydrogenase, mitochondrial	HADH	NaN	19.2303	21.3287	21.1355	21.8634	21.1912				3	3	3	16	16	16	35.236	0	35.066	14031000	8
P40939;P40939-2;H0YFD6	P40939;P40939-2	Trifunctional enzyme subunit alpha, mitochondrial;Long-chain enoyl-CoA hydratase;Long chain 3-hydroxyacyl-CoA dehydrogenase	HADHA	NaN	NaN	NaN	20.2685	19.2281	19.2635				6	6	6	13.6	13.6	13.6	82.999	0	45.079	4788200	8
B5MD38;P55084-2;P55084;C9JEY0;C9JE81;C9K0M0;F5GZQ3	B5MD38;P55084-2;P55084;C9JEY0;C9JE81	Trifunctional enzyme subunit beta, mitochondrial;3-ketoacyl-CoA thiolase	HADHB	NaN	NaN	NaN	19.6448	19.5028	19.2567				3	3	3	9.1	9.1	9.1	37.924	0	16.563	3903800	3
B4DQ67;P49590-2;P49590;D6R9M5;D6RB22;D6RJE6	B4DQ67;P49590-2;P49590;D6R9M5;D6RB22;D6RJE6	Probable histidine--tRNA ligase, mitochondrial	HARS2	NaN	18.7314	18.2204	18.4827	18.1658	19.0858				2	2	2	6.3	6.3	6.3	37.176	0.0024783	11.16	2218600	2
O14929-2;O14929	O14929-2;O14929	Histone acetyltransferase type B catalytic subunit	HAT1	NaN	19.8253	18.5695	20.1708	21.0733	19.9201				3	3	3	14.1	14.1	14.1	39.786	0	127.64	7136600	15
Q8TDS4	Q8TDS4	Hydroxycarboxylic acid receptor 2	HCAR2	17.2544	NaN	NaN	17.6176	NaN	17.7582				1	1	1	6.6	6.6	6.6	41.849	0.0029343	8.7191	1041800	4
A6NEM2;P51610-2;P51610;P51610-4;P51610-3	A6NEM2;P51610-2;P51610;P51610-4;P51610-3	Host cell factor 1;HCF N-terminal chain 1;HCF N-terminal chain 2;HCF N-terminal chain 3;HCF N-terminal chain 4;HCF N-terminal chain 5;HCF N-terminal chain 6;HCF C-terminal chain 1;HCF C-terminal chain 2;HCF C-terminal chain 3;HCF C-terminal chain 4;HCF C-terminal chain 5;HCF C-terminal chain 6	HCFC1	NaN	NaN	NaN	17.196	17.2497	17.974				2	2	2	1.6	1.6	1.6	213.47	0	13.418	1055100	2
Q5TEE2;Q13547;E5RFI6;E5RJ04;E5RGV4;E5RHE7;E5RH52;E5RG37;E5RFP9;H3BM24;E5RK19	Q5TEE2;Q13547;E5RFI6;E5RJ04;E5RGV4;E5RHE7;E5RH52;E5RG37;E5RFP9;H3BM24	Histone deacetylase 1	HDAC1	18.8838	NaN	NaN	NaN	19.0017	20.3615				4	1	1	21.8	4.3	4.3	24.544	0.002862	7.4819	4127400	1
Q92769-3;Q92769	Q92769-3;Q92769	Histone deacetylase 2	HDAC2	22.6623	22.2245	22.4861	22.8684	23.0454	22.7704				6	6	3	19.9	19.9	11.8	51.998	0	80.185	41143000	18
A0A024R4E5;Q00341;Q00341-2;H7C0A4;H0Y394;C9JMQ6;C9JQ82;C9JBS3;C9JEJ8;A0A0U1RVI6;C9JHN6;C9JT62;C9JHS7;C9JK79;C9JHZ8;C9JES8;C9JZI8;C9J5E5;C9JIZ1	A0A024R4E5;Q00341;Q00341-2;H7C0A4;H0Y394	Vigilin	HDLBP	21.6364	21.2143	22.0836	20.8254	20.7989	21.3347				4	4	4	4	4	4	141.44	0	93.968	20911000	12
Q5T3Q7;Q9H583	Q5T3Q7;Q9H583	HEAT repeat-containing protein 1;HEAT repeat-containing protein 1, N-terminally processed	HEATR1	NaN	NaN	NaN	17.2654	16.8846	18.7266				2	2	2	1.2	1.2	1.2	233.27	0	30.175	1440300	4
Q9Y5Z4;Q9Y5Z4-2;Q5THN1	Q9Y5Z4;Q9Y5Z4-2	Heme-binding protein 2	HEBP2	NaN	18.1033	NaN	18.8092	17.7526	18.6301				3	3	3	19.5	19.5	19.5	22.875	0	21.248	2870400	3
Q9BYK8-2;Q9BYK8-4;Q9BYK8	Q9BYK8-2;Q9BYK8-4;Q9BYK8	Helicase with zinc finger domain 2	HELZ2	NaN	19.8367	19.0485	18.1125	18.6748	19.2051				2	2	2	1	1	1	231.67	0	18.155	3504900	3
Q5GLZ8-6;Q5GLZ8-3;Q5GLZ8-2;Q5GLZ8	Q5GLZ8-6;Q5GLZ8-3;Q5GLZ8-2;Q5GLZ8	Probable E3 ubiquitin-protein ligase HERC4	HERC4	18.5576	18.9019	18.7752	19.4052	19.4753	20.4791				4	4	4	5.2	5.2	5.2	106.71	0	22.969	6824400	5
Q9BTY7	Q9BTY7	Protein HGH1 homolog	HGH1	NaN	NaN	17.4953	17.8101	18.233	19.1709				2	2	2	7.4	7.4	7.4	42.129	0.0025141	11.371	2384100	2
O14964-2;O14964;I3L165;I3L1P5;I3L2H4;I3L1E3	O14964-2;O14964;I3L165;I3L1P5	Hepatocyte growth factor-regulated tyrosine kinase substrate	HGS	23.3177	22.1142	22.2411	21.4461	21	21.1683				4	4	4	6.5	6.5	6.5	76.375	0	33.234	18598000	4
Q96JB3-2;Q96JB3	Q96JB3-2;Q96JB3	Hypermethylated in cancer 2 protein	HIC2	21.1693	29.6891	28.8522	18.5853	17.8971	16.3858				1	1	1	1.7	1.7	1.7	64.227	0	24.492	505840000	15
Q9BX68	Q9BX68	Histidine triad nucleotide-binding protein 2, mitochondrial	HINT2	NaN	18.6403	19.1978	20.9416	18.9506	20.7169				2	2	2	22.1	22.1	22.1	17.162	0	15.475	8627500	6
P16401	P16401	Histone H1.5	HIST1H1B	21.5901	22.1743	22.0803	26.278	24.4044	25.9915				4	4	4	17.7	17.7	17.7	22.58	0	47.393	275720000	19
P16403	P16403	Histone H1.2	HIST1H1C	23.5356	24.2771	23.0973	27.3305	25.6511	26.9584				8	8	2	25.4	25.4	9.4	21.364	0	82.31	560560000	33
P10412;P16402;P22492;Q02539	P10412;P16402	Histone H1.4;Histone H1.3	HIST1H1E	NaN	NaN	NaN	19.7509	19.533	19.8341				7	1	1	22.8	7.3	7.3	21.865	0.0033937	7.2378	4250800	5
A0A0U1RR32;A0A0U1RRH7;Q99878;Q96KK5;Q9BTM1;Q93077;Q7L7L0;P20671;P0C0S8;P04908;H0YFX9;Q16777;Q6FI13;Q9BTM1-2;Q71UI9-5	A0A0U1RR32;A0A0U1RRH7;Q99878;Q96KK5;Q9BTM1;Q93077;Q7L7L0;P20671;P0C0S8;P04908;H0YFX9;Q16777;Q6FI13;Q9BTM1-2	Histone H2A type 1-J;Histone H2A type 1-H;Histone H2A.J;Histone H2A type 1-C;Histone H2A type 3;Histone H2A type 1-D;Histone H2A type 1;Histone H2A type 1-B/E;Histone H2A;Histone H2A type 2-C;Histone H2A type 2-A	HIST1H2AJ	26.3454	24.9708	26.0561	28.7858	27.1612	28.5013				4	4	1	37.9	37.9	11.2	18.481	0	173.86	1952700000	64
Q99879;B2R4S9;U3KQK0;Q99880;Q99877;Q93079;Q5QNW6;P62807;P58876;P57053;O60814;Q5QNW6-2	Q99879;B2R4S9;U3KQK0;Q99880;Q99877;Q93079;Q5QNW6;P62807;P58876;P57053;O60814;Q5QNW6-2	Histone H2B type 1-M;Histone H2B;Histone H2B type 1-L;Histone H2B type 1-N;Histone H2B type 1-H;Histone H2B type 2-F;Histone H2B type 1-C/E/F/G/I;Histone H2B type 1-D;Histone H2B type F-S;Histone H2B type 1-K	HIST1H2BM	25.2612	25.9357	26.6623	29.3776	27.8143	29.1682				6	6	3	46	46	18.3	13.989	0	223.14	2716600000	106
P68431;K7EMV3;K7EP01;B4DEB1;K7EK07;Q5TEC6;K7ES00;Q6NXT2;Q16695;P84243	P68431;K7EMV3;K7EP01;B4DEB1;K7EK07;Q5TEC6;K7ES00;Q6NXT2;Q16695;P84243	Histone H3.1;Histone H3;Histone H3.3C;Histone H3.1t;Histone H3.3	HIST1H3A	NaN	NaN	NaN	NaN	15.7741	15.0491				3	1	1	35.3	23.5	23.5	15.404	0.0043597	6.6949	158480	1
P62805	P62805	Histone H4	HIST1H4A	26.443	27.0351	27.4241	30.0278	28.6751	29.9738				9	9	9	59.2	59.2	59.2	11.367	0	323.31	4861900000	261
Q71DI3	Q71DI3	Histone H3.2	HIST2H3A	26.2258	26.1006	26.5134	28.8997	27.5659	27.936				3	3	1	35.3	35.3	23.5	15.388	0	29.396	1608400000	23
Q8N257;Q16778;P33778;P23527;P06899;Q96A08;Q6DRA6;Q6DN03	Q8N257;Q16778;P33778;P23527;P06899	Histone H2B type 3-B;Histone H2B type 2-E;Histone H2B type 1-B;Histone H2B type 1-O;Histone H2B type 1-J	HIST3H2BB	NaN	NaN	NaN	24.451	23.2181	24.1697				5	2	2	35.7	7.9	7.9	13.908	0.0024829	11.183	68991000	4
Q5SRN7;Q5SRN5;P04439;A0A0G2JI36;A0A0G2JIF2;A0A0G2JL56;P30455;P30443;P13746;P13746-2	Q5SRN7;Q5SRN5;P04439;A0A0G2JI36;A0A0G2JIF2;A0A0G2JL56;P30455;P30443;P13746;P13746-2	HLA class I histocompatibility antigen, A-3 alpha chain;HLA class I histocompatibility antigen, A-36 alpha chain;HLA class I histocompatibility antigen, A-1 alpha chain;HLA class I histocompatibility antigen, A-11 alpha chain	HLA-A	22.8085	22.3699	22.3789	24.3916	24.2387	25.1961				12	4	0	42.5	19.7	0	34.211	0	45.945	168930000	13
P01892;A0A0G2JNY4	P01892;A0A0G2JNY4	HLA class I histocompatibility antigen, A-2 alpha chain	HLA-A	28.6507	28.1455	27.189	27.5465	27.417	27.337				17	17	1	49.9	49.9	4.9	40.921	0	323.31	1464700000	110
P10316;P01891	P10316;P01891	HLA class I histocompatibility antigen, A-69 alpha chain;HLA class I histocompatibility antigen, A-68 alpha chain	HLA-A	20.0934	19.5791	19.5485	21.1512	21.1021	17.7708				14	1	0	45.8	3.8	0	40.976	0	25.301	7203700	9
P10319;P18465;Q31611;A0A0G2JNX1;Q8MH48;Q5RJ85;A0A0G2JPQ3;Q6DU44;P17693;P13747	P10319;P18465	HLA class I histocompatibility antigen, B-58 alpha chain;HLA class I histocompatibility antigen, B-57 alpha chain	HLA-B	25.5769	24.8955	25.0082	24.462	25.0845	24.0526				12	6	0	39.2	23.8	0	40.337	0	60.861	206330000	30
Q30118;A0A0G2JH46;A0A0G2JMH6;P01903;A0A0G2JPN2;P01906	Q30118;A0A0G2JH46;A0A0G2JMH6;P01903;A0A0G2JPN2;P01906	HLA class II histocompatibility antigen, DR alpha chain;HLA class II histocompatibility antigen, DQ alpha 2 chain	HLA-DRA	20.6828	19.0384	NaN	18.2689	19.0793	20.9326				2	2	2	12.7	12.7	12.7	25.859	0	15.071	9103900	7
P20039;A0A0G2JJV3;A0A0G2JLT6;Q30134	P20039;A0A0G2JJV3;A0A0G2JLT6;Q30134	HLA class II histocompatibility antigen, DRB1-11 beta chain;HLA class II histocompatibility antigen, DRB1-8 beta chain	HLA-DRB1	20.9347	21.1999	NaN	20.5752	20.8448	20.4681				2	2	2	10.2	10.2	10.2	30.16	0	21.038	12213000	6
A0A0G2JNF2;D0EV57;A0A0G2JPA3;A0A0G2JH66;P30511;P30511-3;A0A0G2JNV5;P30511-2	A0A0G2JNF2;D0EV57;A0A0G2JPA3;A0A0G2JH66;P30511;P30511-3;A0A0G2JNV5;P30511-2	HLA class I histocompatibility antigen, alpha chain F	HLA-F	NaN	18.4404	NaN	18.4556	19.0084	17.3617				5	2	2	15.6	8.3	8.3	38.291	0.0012862	11.718	1828100	2
A0A075B6F6;Q8TCT9-5;Q8TCT9;Q8TCT9-4;Q8TCT9-2;A0A0C4DGU3	A0A075B6F6;Q8TCT9-5;Q8TCT9;Q8TCT9-4;Q8TCT9-2;A0A0C4DGU3	Minor histocompatibility antigen H13	HM13	20.4801	19.3127	20.3249	20.1405	20.1932	19.274				2	2	2	8.1	8.1	8.1	30.162	0.0018963	11.474	4022600	3
P17096;P17096-3	P17096;P17096-3	High mobility group protein HMG-I/HMG-Y	HMGA1	NaN	NaN	NaN	19.8801	19.0078	19.9395				2	2	1	32.7	32.7	15	11.676	0	81.15	4628500	5
P52926;F5H2U8;F5H2A4;F5H6H0;P52926-3;P52926-6;P52926-4;P52926-5;P52926-2	P52926;F5H2U8;F5H2A4;F5H6H0;P52926-3;P52926-6;P52926-4;P52926-5;P52926-2	High mobility group protein HMGI-C	HMGA2	NaN	NaN	NaN	18.7001	18.0714	18.3725				2	2	2	38.5	38.5	38.5	11.832	0	67.543	1951400	7
Q5T7C4;B2RPK0;P09429;D6R9A6;P26583	Q5T7C4;B2RPK0;P09429;D6R9A6;P26583	Putative high mobility group protein B1-like 1;High mobility group protein B1;High mobility group protein B2	HMGB1	NaN	20.5644	NaN	22.9543	19.8776	20.4596				2	2	2	17.1	17.1	17.1	18.311	0	18.487	13464000	3
P35914-3;P35914-2;P35914	P35914-3;P35914-2;P35914	Hydroxymethylglutaryl-CoA lyase, mitochondrial	HMGCL	NaN	NaN	NaN	18.926	18.7453	19.6811				1	1	1	7.3	7.3	7.3	20.221	0	18.77	3449700	2
Q01581	Q01581	Hydroxymethylglutaryl-CoA synthase, cytoplasmic	HMGCS1	NaN	NaN	19.3089	NaN	19.3369	19.2763				2	2	2	4.8	4.8	4.8	57.293	0	13.171	2512800	3
F8W6I7;P09651-3;P09651-2;P09651;F8VTQ5;F8VZ49;Q32P51;F8VYN5;F8W646;H0YH80	F8W6I7;P09651-3;P09651-2;P09651;F8VTQ5;F8VZ49;Q32P51	Heterogeneous nuclear ribonucleoprotein A1;Heterogeneous nuclear ribonucleoprotein A1, N-terminally processed;Heterogeneous nuclear ribonucleoprotein A1-like 2	HNRNPA1	21.9563	21.9982	21.9785	21.3008	20.9362	21.5744				5	5	5	20.5	20.5	20.5	33.155	0	101.55	26855000	24
P22626-2;P22626;A0A087WUI2	P22626-2;P22626;A0A087WUI2	Heterogeneous nuclear ribonucleoproteins A2/B1	HNRNPA2B1	23.2557	21.8875	21.5444	23.2483	23.2555	23.3815				7	7	7	29	29	29	36.006	0	166.9	73921000	22
P51991;P51991-2;H7C1J8	P51991;P51991-2	Heterogeneous nuclear ribonucleoprotein A3	HNRNPA3	22.7584	22.7758	22.1427	23.7429	23.4252	24.151				5	5	5	20.6	20.6	20.6	39.594	0	126.25	98880000	31
D6R9P3;D6RD18;D6RBZ0;A0A087WZV1;Q99729-3;Q99729-2;Q99729-4;Q99729	D6R9P3;D6RD18;D6RBZ0;A0A087WZV1;Q99729-3;Q99729-2;Q99729-4;Q99729	Heterogeneous nuclear ribonucleoprotein A/B	HNRNPAB	20.5851	20.8776	21.0181	22.7141	22.1748	22.8088				3	3	3	12.5	12.5	12.5	30.302	0	36.52	41739000	21
G3V576;G3V4W0;B4DY08;B2R5W2;G3V4C1;G3V2Q1;P07910-2;P07910;G3V5X6;G3V3K6;G3V251;B4DSU6;G3V555;G3V575;P07910-4;G3V4M8;G3V2H6;A0A0G2JPF8;A0A0G2JNQ3;P07910-3;P0DMR1;O60812;B7ZW38;B2RXH8;G3V5V7;G3V2D6	G3V576;G3V4W0;B4DY08;B2R5W2;G3V4C1;G3V2Q1;P07910-2;P07910;G3V5X6;G3V3K6;G3V251;B4DSU6;G3V555;G3V575;P07910-4;G3V4M8	Heterogeneous nuclear ribonucleoproteins C1/C2	HNRNPC	21.6744	22.2167	23.0927	24.3438	23.512	24.3119				5	5	5	25.5	25.5	25.5	25.256	0	92.638	95419000	23
D6RAF8;Q14103-3;Q14103;D6RF44;H0YA96;H0Y8G5;Q14103-4;Q14103-2;D6RD83;D6RBQ9	D6RAF8;Q14103-3;Q14103;D6RF44;H0YA96;H0Y8G5;Q14103-4;Q14103-2;D6RD83;D6RBQ9	Heterogeneous nuclear ribonucleoprotein D0	HNRNPD	23.1338	23.3627	23.8927	23.8378	23.9573	23.9112				5	5	4	28.1	28.1	24.4	23.076	0	58.768	108960000	24
A0A087WUK2;O14979-3;O14979-2;O14979	A0A087WUK2;O14979-3;O14979-2;O14979	Heterogeneous nuclear ribonucleoprotein D-like	HNRNPDL	19.8373	20.1615	19.9263	19.8118	19.5724	19.8975				3	2	2	8.8	6.6	6.6	40.04	0.00065317	11.938	7369300	2
P52597	P52597	Heterogeneous nuclear ribonucleoprotein F;Heterogeneous nuclear ribonucleoprotein F, N-terminally processed	HNRNPF	NaN	18.7908	19.4053	19.5194	19.3444	19.3652				2	2	2	8	8	8	45.671	0	20.511	3385200	7
E5RGV0;D6RIU0;D6RBM0;E9PCY7;G8JLB6;P31943;E5RGH4;E7EQJ0;D6RAM1;D6R9T0;D6RFM3;D6RIT2;E7EN40;D6RDU3;D6RJ04;D6RIH9;E5RJ94;D6R9D3;D6RF17;D6RDL0;H0YAQ2;H0YB39	E5RGV0;D6RIU0;D6RBM0;E9PCY7;G8JLB6;P31943;E5RGH4;E7EQJ0;D6RAM1;D6R9T0;D6RFM3;D6RIT2;E7EN40;D6RDU3;D6RJ04;D6RIH9	Heterogeneous nuclear ribonucleoprotein H;Heterogeneous nuclear ribonucleoprotein H, N-terminally processed	HNRNPH1	19.7999	20.8746	20.1225	21.5725	21.6292	22.4853				3	3	1	30.3	30.3	9	17.507	0	103.17	29663000	13
P31942-4;P31942-3;P31942-2;P31942;P31942-6;P31942-5	P31942-4;P31942-3;P31942-2;P31942;P31942-6;P31942-5	Heterogeneous nuclear ribonucleoprotein H3	HNRNPH3	NaN	16.969	19.094	18.4576	18.1336	18.3305				2	2	2	14.4	14.4	14.4	22.322	0	93.979	2043100	13
P61978-3;P61978-2;P61978;Q5T6W2;S4R359;S4R457	P61978-3;P61978-2;P61978;Q5T6W2	Heterogeneous nuclear ribonucleoprotein K	HNRNPK	23.9954	23.7528	23.9438	24.6747	24.6524	24.9762				13	13	13	38.4	38.4	38.4	48.562	0	305.78	181980000	53
P14866;M0QXS5;P14866-2;M0QYT0;M0R076;M0QYL7;M0R1W6	P14866;M0QXS5;P14866-2	Heterogeneous nuclear ribonucleoprotein L	HNRNPL	23.4535	22.5815	23.1774	24.1143	24.0052	24.2954				11	11	11	31.6	31.6	31.6	64.132	0	150.87	114120000	46
A0A087X0X3;P52272-2;P52272;M0R019;M0QY96;M0R2I7;M0R2T0;M0QZM1;M0R0Y6;M0QYL3;M0QYQ7;M0R0N3	A0A087X0X3;P52272-2;P52272	Heterogeneous nuclear ribonucleoprotein M	HNRNPM	NaN	22.3162	20.1868	22.4252	22.0807	22.9785				9	9	9	17.9	17.9	17.9	77.569	0	105.55	31455000	18
O43390;O43390-2;O43390-4;O43390-3;B4DT28	O43390;O43390-2;O43390-4;O43390-3;B4DT28	Heterogeneous nuclear ribonucleoprotein R	HNRNPR	NaN	21.3903	21.4242	22.3324	21.6305	22.0499				5	3	3	9.3	6.2	6.2	70.942	0	90.428	25860000	19
Q00839-2;Q00839;Q5RI18	Q00839-2;Q00839	Heterogeneous nuclear ribonucleoprotein U	HNRNPU	22.2186	23.0342	23.9248	24.8706	24.094	24.8498				9	9	8	13.3	13.3	11.9	88.979	0	155.51	144630000	30
M0R3F1;A0A0A0MRA5;B7Z4B8;Q9BUJ2-3;Q9BUJ2-4;Q9BUJ2-2;Q9BUJ2;M0QYZ0	M0R3F1;A0A0A0MRA5;B7Z4B8;Q9BUJ2-3;Q9BUJ2-4;Q9BUJ2-2;Q9BUJ2;M0QYZ0	Heterogeneous nuclear ribonucleoprotein U-like protein 1	HNRNPUL1	NaN	20.0507	19.9222	20.0943	19.7858	20.2902				2	2	2	4.2	4.2	4.2	71.611	0	57.158	7415600	3
H3BQZ7;Q1KMD3	H3BQZ7;Q1KMD3	Heterogeneous nuclear ribonucleoprotein U-like protein 2	HNRNPUL2-BSCL2	21.5543	21.3662	21.6104	22.7756	21.9937	22.8895				5	5	5	8.7	8.7	8.7	84.69	0	166.78	42076000	21
X6RGJ2;Q5SSJ5;B0QZK4;Q5SWC8;Q5SSJ5-3;Q5SSJ5-2;B0QZK9;B0QZK8;Q5SSJ5-5	X6RGJ2;Q5SSJ5;B0QZK4;Q5SWC8;Q5SSJ5-3;Q5SSJ5-2	Heterochromatin protein 1-binding protein 3	HP1BP3	NaN	NaN	NaN	20.8749	NaN	20.5877				3	3	3	10.7	10.7	10.7	36.514	0	18.237	6050600	2
P37235;E9PC71;P84074;C9JW46;H7BZC1;P61601	P37235;E9PC71;P84074	Hippocalcin-like protein 1;Neuron-specific calcium-binding protein hippocalcin	HPCAL1	20.2221	20.6193	21.6289	19.398	19.5518	NaN				4	4	4	21.8	21.8	21.8	22.313	0	26.012	5918100	10
O14792	O14792	Heparan sulfate glucosamine 3-O-sulfotransferase 1	HS3ST1	NaN	NaN	18.2125	NaN	20.5046	18.9624				1	1	1	2.9	2.9	2.9	35.773	0.0053419	6.5429	3266200	1
Q99714;Q99714-2;Q5H928	Q99714;Q99714-2;Q5H928	3-hydroxyacyl-CoA dehydrogenase type-2	HSD17B10	21.2968	19.9238	21.2839	21.6321	22.7578	22.3409				6	6	6	44.8	44.8	44.8	26.923	0	277.33	39283000	35
Q53GQ0	Q53GQ0	Very-long-chain 3-oxoacyl-CoA reductase	HSD17B12	NaN	16.7039	NaN	17.5668	17.2109	16.8438				1	1	1	4.8	4.8	4.8	34.324	0.0033595	7.086	747270	2
E7ER27;P51659;E7EWE5;P51659-3;P51659-2	E7ER27;P51659;E7EWE5;P51659-3;P51659-2	Peroxisomal multifunctional enzyme type 2;(3R)-hydroxyacyl-CoA dehydrogenase;Enoyl-CoA hydratase 2	HSD17B4	NaN	NaN	18.4178	19.1902	18.9561	19.6503				2	2	2	5.4	5.4	5.4	53.928	0.001297	11.811	3051200	1
Q6YN16-2;Q6YN16	Q6YN16-2;Q6YN16	Hydroxysteroid dehydrogenase-like protein 2	HSDL2	19.116	18.5864	19.1206	18.5574	18.5183	17.8228				2	2	2	8.4	8.4	8.4	37.32	0	32.86	2515800	2
P07900;P07900-2;G3V2J8;Q14568;Q58FG0	P07900;P07900-2	Heat shock protein HSP 90-alpha	HSP90AA1	25.8336	25.4596	25.4994	25.8727	26.5206	25.9128				26	14	14	35.7	20.1	20.1	84.659	0	323.31	433130000	54
P08238;Q58FF7;Q58FF6;F8W026	P08238	Heat shock protein HSP 90-beta	HSP90AB1	29.176	28.842	29.2897	29.0368	29.3051	29.0566				34	34	16	52.2	52.2	30.8	83.263	0	323.31	3972000000	298
Q58FF8	Q58FF8	Putative heat shock protein HSP 90-beta 2	HSP90AB2P	21.1911	22.8327	22.7039	23.6453	23.7593	23.1555				10	1	1	20.7	3.9	3.9	44.348	0	24.99	65933000	18
P14625;Q96GW1;Q58FF3	P14625	Endoplasmin	HSP90B1	20.9522	22.3472	23.0183	23.2763	23.3129	22.3327				11	9	9	17.2	15.4	15.4	92.468	0	59.335	44471000	20
A0A0G2JIW1;P0DMV9;P0DMV8;P0DMV8-2;V9GZ37	A0A0G2JIW1;P0DMV9;P0DMV8;P0DMV8-2;V9GZ37	Heat shock 70 kDa protein 1B;Heat shock 70 kDa protein 1A	HSPA1B	27.0713	27.7263	28.1732	26.7808	26.5061	26.6584				23	22	11	47.5	45.5	22.9	70.108	0	323.31	831760000	177
P34932;A0A087WYC1;A0A087WTS8;P34932-2	P34932;A0A087WYC1	Heat shock 70 kDa protein 4	HSPA4	21.6145	21.4673	22.0515	22.3413	21.9351	22.7179				11	11	11	18.2	18.2	18.2	94.33	0	302.61	34630000	26
E9PDE8;O95757;D6RJ96	E9PDE8;O95757;D6RJ96	Heat shock 70 kDa protein 4L	HSPA4L	NaN	NaN	18.6013	NaN	18.3493	19.2275				4	3	3	8.1	6.4	6.4	91.953	0	19.211	2545700	3
P11021	P11021	78 kDa glucose-regulated protein	HSPA5	23.1062	24.0478	25.2179	24.6839	24.7072	24.2391				14	13	13	31	28.6	28.6	72.332	0	320.57	148330000	71
P17066;P48741	P17066;P48741	Heat shock 70 kDa protein 6;Putative heat shock 70 kDa protein 7	HSPA6	28.2876	27.9823	27.1741	26.2274	25.9973	25.9912				7	1	1	12	1.7	1.7	71.027	0	33.281	759920000	15
P11142;E9PKE3;P11142-2;E9PNE6;A8K7Q2;E9PLF4;E9PQQ4;E9PQK7;E9PK54;E9PPY6;E9PI65;P54652;E9PN25;E9PS65;E9PM13	P11142;E9PKE3;P11142-2;E9PNE6;A8K7Q2	Heat shock cognate 71 kDa protein	HSPA8	29.9548	30.4913	30.3236	29.1504	29.3011	29.0004				29	29	10	53.6	53.6	24.9	70.897	0	323.31	4924900000	271
P38646;D6RA73;D6RJI2;H0Y8S0;H0YBG6	P38646	Stress-70 protein, mitochondrial	HSPA9	23.2416	22.8991	24.1104	25.2935	25.039	25.1103				10	10	10	20.8	20.8	20.8	73.68	0	171.48	200870000	62
P04792;F8WE04;C9J3N8	P04792;F8WE04	Heat shock protein beta-1	HSPB1	23.9495	23.9769	24.5002	25.6433	25.67	26.9107				10	10	10	62	62	62	22.782	0	179.01	524030000	46
P10809;E7ESH4;E7EXB4;C9JL25;P10809-2;C9JL19;C9JCQ4;C9J0S9	P10809;E7ESH4	60 kDa heat shock protein, mitochondrial	HSPD1	NaN	23.0475	24.2844	23.4526	23.6529	22.8413				10	10	10	23	23	23	61.054	0	114.53	64726000	41
P98160;A0A0U1RQT3	P98160	Basement membrane-specific heparan sulfate proteoglycan core protein;Endorepellin;LG3 peptide	HSPG2	NaN	19.3457	18.1801	22.4978	18.7398	21.3305				10	10	10	3.3	3.3	3.3	468.83	0	196.84	15889000	21
Q92598-2;Q92598-3;Q92598;Q92598-4;A0A0A0MSM0;R4GN69	Q92598-2;Q92598-3;Q92598;Q92598-4;A0A0A0MSM0	Heat shock protein 105 kDa	HSPH1	21.4314	22.2489	23.3376	22.1705	22.754	21.3511				7	7	6	10.6	10.6	8.8	92.115	0	101.77	36125000	18
E9PI87;Q9BUP3-2;Q9BUP3;Q9BUP3-3	E9PI87;Q9BUP3-2;Q9BUP3;Q9BUP3-3	Oxidoreductase HTATIP2	HTATIP2	18.7393	19.5226	21.0715	20.4051	20.6292	NaN				1	1	1	5.1	5.1	5.1	21.976	0.003821	6.7169	4656500	2
Q92743;H0Y7G9	Q92743	Serine protease HTRA1	HTRA1	26.5588	25.0075	25.295	22.582	22.7611	23.9417				7	7	7	19	19	19	51.286	0	133.92	172930000	19
P42858	P42858	Huntingtin	HTT	NaN	16.0472	NaN	16.5509	16.2997	15.9821				2	2	2	1.1	1.1	1.1	347.6	0	12.828	495140	2
Q7Z6Z7-2;Q7Z6Z7-3;Q7Z6Z7;H0Y659;A0A087X1S3	Q7Z6Z7-2;Q7Z6Z7-3;Q7Z6Z7	E3 ubiquitin-protein ligase HUWE1	HUWE1	18.9074	19.4521	20.0519	19.3488	19.3883	20.263				11	11	11	3.9	3.9	3.9	480.19	0	86.806	6769200	16
A0A087X054;Q9Y4L1;E9PJ21;A0A087WWI4;K7EQK2;Q9Y4L1-2;J3KTF1;J3QL06;Q9BST8;J3QQH7;J3QLE9;A0A087X214;A0A087WW13	A0A087X054;Q9Y4L1;E9PJ21;A0A087WWI4;K7EQK2;Q9Y4L1-2	Hypoxia up-regulated protein 1	HYOU1	22.021	22.645	22.1107	23.0128	22.8836	22.6818				13	13	13	21	21	21	104.78	0	238.98	47508000	47
P41252;A0A0A0MSX9;J3KR24;Q5TCD1;Q5TCC9;Q5TCC6	P41252;A0A0A0MSX9;J3KR24	Isoleucine--tRNA ligase, cytoplasmic	IARS	23.7285	23.7874	24.2874	24.1261	23.8788	24.1493				21	21	21	23.4	23.4	23.4	144.5	0	323.31	121200000	40
Q9NSE4	Q9NSE4	Isoleucine--tRNA ligase, mitochondrial	IARS2	21.1032	20.4119	21.0048	21.1433	21.2468	22.3922				8	8	8	9.6	9.6	9.6	113.79	0	51.858	21918000	14
Q5T440	Q5T440	Putative transferase CAF17, mitochondrial	IBA57	NaN	NaN	NaN	NaN	20.0032	20.0633				2	2	2	11.5	11.5	11.5	38.155	0.0019048	11.525	4259600	3
P05362;K7EKL8;E7ESS4	P05362;K7EKL8	Intercellular adhesion molecule 1	ICAM1	26.5037	26.3006	26.3657	25.2854	25.534	25.2381				12	12	12	29.5	29.5	29.5	57.825	0	194.66	316740000	53
P14735	P14735	Insulin-degrading enzyme	IDE	NaN	17.4029	16.8057	17.7496	17.9006	NaN				1	1	1	1.2	1.2	1.2	117.97	0.0033131	6.8894	536000	1
O75874;C9J4N6;C9JJE5;C9JLU6	O75874	Isocitrate dehydrogenase [NADP] cytoplasmic	IDH1	20.3043	19.9818	19.657	23.6611	24.2496	23.9602				12	12	12	37.4	37.4	37.4	46.659	0	268.09	80283000	40
P48735;H0YL11;P48735-2	P48735;H0YL11;P48735-2	Isocitrate dehydrogenase [NADP], mitochondrial	IDH2	21.7488	21.4696	22.1859	21.2364	22.1169	22.3386				7	7	7	17.9	17.9	17.9	50.909	0	55.428	26115000	11
P50213-2;P50213;H0YMU3;H0YL72;H0YLI6;H0YKD0;H0YNF5	P50213-2;P50213;H0YMU3;H0YL72;H0YLI6	Isocitrate dehydrogenase [NAD] subunit alpha, mitochondrial	IDH3A	NaN	NaN	21.3411	22.8624	23.8501	23.4711				5	5	5	26.7	26.7	26.7	31.381	0	53.806	56407000	18
A0A087X2E5;A0A087WZN1;O43837-2;O43837;A0A0D9SG66;O43837-3	A0A087X2E5;A0A087WZN1;O43837-2;O43837	Isocitrate dehydrogenase [NAD] subunit, mitochondrial;Isocitrate dehydrogenase [NAD] subunit beta, mitochondrial	IDH3B	NaN	NaN	NaN	20.9345	21.1908	20.8907				3	3	3	12	12	12	41.219	0	28.255	11083000	9
Q16666-3;Q16666-2;Q16666;Q16666-6;H3BM18;X6RHM1;H3BR65;H3BR88	Q16666-3;Q16666-2;Q16666;Q16666-6	Gamma-interferon-inducible protein 16	IFI16	NaN	NaN	NaN	21.5091	21.0776	21.9311				5	5	5	12.5	12.5	12.5	75.935	0	117.28	15518000	14
P80217;P80217-2	P80217;P80217-2	Interferon-induced 35 kDa protein	IFI35	NaN	NaN	NaN	20.036	19.726	NaN				3	3	3	11.9	11.9	11.9	31.546	0	26.619	2194800	8
C9JUM8;Q8TCB0	C9JUM8;Q8TCB0	Interferon-induced protein 44	IFI44	NaN	NaN	NaN	17.2744	17.7124	18.2185				1	1	1	5.6	5.6	5.6	22.177	0.0087269	6.3221	1192200	2
Q9BYX4	Q9BYX4	Interferon-induced helicase C domain-containing protein 1	IFIH1	NaN	NaN	NaN	20.7084	21.0376	21.0669				4	4	4	5.6	5.6	5.6	116.69	0	26.187	9328100	11
P09914-2;P09914;Q5T764	P09914-2;P09914	Interferon-induced protein with tetratricopeptide repeats 1	IFIT1	20.0769	18.8192	NaN	24.4534	25.1508	25.3698				15	15	15	42.1	42.1	42.1	51.713	0	282.27	186180000	46
A0A087X279;P09913	A0A087X279;P09913	Interferon-induced protein with tetratricopeptide repeats 2	IFIT2	NaN	NaN	NaN	22.6855	22.1366	21.4764				5	5	5	15.3	15.3	15.3	55.984	0	80.903	20676000	17
O14879	O14879	Interferon-induced protein with tetratricopeptide repeats 3	IFIT3	NaN	NaN	NaN	23.1337	23.1302	23.409				6	6	6	13.9	13.9	13.9	55.984	0	242.21	51082000	20
Q13325-2;Q13325	Q13325-2;Q13325	Interferon-induced protein with tetratricopeptide repeats 5	IFIT5	NaN	NaN	17.7513	18.3563	18.6719	19.0935				1	1	1	2.5	2.5	2.5	50.519	0	22.694	2521900	4
Q01628;H7BYV1;E9PS44;E9PQN9;P13164;Q01629;C9JQL5	Q01628;H7BYV1;E9PS44;E9PQN9;P13164;Q01629	Interferon-induced transmembrane protein 3;Interferon-induced transmembrane protein 1;Interferon-induced transmembrane protein 2	IFITM3	23.054	23.4025	NaN	24.7556	24.2413	23.8836				3	3	3	30.8	30.8	30.8	14.632	0	96.202	120960000	24
P15260	P15260	Interferon gamma receptor 1	IFNGR1	21.1321	NaN	NaN	19.7545	20.4994	19.9542				2	2	2	7.2	7.2	7.2	54.404	0	13.013	8842400	6
Q9NZI8;Q9NZI8-2	Q9NZI8;Q9NZI8-2	Insulin-like growth factor 2 mRNA-binding protein 1	IGF2BP1	NaN	17.3505	16.6455	17.9778	17.6251	17.9393				3	2	2	7.6	5.4	5.4	63.48	0.0024799	11.169	1306000	1
O00425;F8WD15;O00425-2	O00425	Insulin-like growth factor 2 mRNA-binding protein 3	IGF2BP3	21.1618	21.2066	19.8114	20.5488	19.1153	20.7712				5	5	4	12.4	12.4	10.2	63.704	0	36.441	9633800	8
O75054;O75054-2	O75054;O75054-2	Immunoglobulin superfamily member 3	IGSF3	16.7954	17.117	17.0301	17.7179	18.2515	18.0536				2	2	2	1.6	1.6	1.6	135.19	0.0030525	10.838	1546100	2
Q969P0-3;Q969P0;C9J8Z4;Q969P0-2	Q969P0-3;Q969P0;C9J8Z4	Immunoglobulin superfamily member 8	IGSF8	25.766	25.6897	25.3624	24.0158	23.3596	23.0558				8	8	8	21.9	21.9	21.9	55.807	0	106.02	140370000	21
F5H2T0;O95163	F5H2T0;O95163	Elongator complex protein 1	IKBKAP	NaN	NaN	NaN	18.508	18.6329	19.3063				2	2	2	2.1	2.1	2.1	111.47	0	13.708	2854500	7
B4DY09;Q12905;X6R6Z1;A0A0A0MRL0	B4DY09;Q12905;X6R6Z1	Interleukin enhancer-binding factor 2	ILF2	21.5612	22.0818	22.2139	22.0682	21.5843	23.0019				5	5	5	20.5	20.5	20.5	38.91	0	35.788	35643000	11
Q12906-5;Q12906-4;Q12906-2;Q12906-6;Q12906-3;Q12906;Q12906-7	Q12906-5;Q12906-4;Q12906-2;Q12906-6;Q12906-3;Q12906;Q12906-7	Interleukin enhancer-binding factor 3	ILF3	21.1891	21.0153	20.819	20.8902	20.6571	20.8585				3	3	3	5.2	5.2	5.2	74.606	0	20.374	10805000	6
A0A0A0MTH3;Q13418-2;Q13418;Q13418-3;A0A087WWY6	A0A0A0MTH3;Q13418-2;Q13418;Q13418-3	Integrin-linked protein kinase	ILK	22.4782	21.6539	21.8115	21.9606	21.8767	21.9337				5	5	5	13.3	13.3	13.3	54.611	0	35.801	29414000	21
Q9NV31	Q9NV31	U3 small nucleolar ribonucleoprotein protein IMP3	IMP3	NaN	NaN	16.9981	17.2071	16.1568	18.7012				1	1	1	8.2	8.2	8.2	21.85	0.0028474	7.3234	2020100	3
H0Y4R1;P12268;E7ETK5	H0Y4R1;P12268	Inosine-5-monophosphate dehydrogenase 2	IMPDH2	20.0961	20.5476	20.929	22.6365	22.6358	22.8019				7	7	7	21.1	21.1	21.1	50.957	0	58.628	36353000	18
Q9NVH2-3;Q9NVH2-2;Q9NVH2;Q9NVH2-4	Q9NVH2-3;Q9NVH2-2;Q9NVH2;Q9NVH2-4	Integrator complex subunit 7	INTS7	19.2186	22.0074	19.4119	22.1903	21.6869	19.6091				2	2	2	2.4	2.4	2.4	104.7	0.0030637	10.951	10926000	3
Q8TEX9;Q8TEX9-2;H0YN14;H0YN07;H0YMR4;H0YK93;H0YLV0;H0YL92;H0YKG5	Q8TEX9;Q8TEX9-2;H0YN14;H0YN07;H0YMR4	Importin-4	IPO4	NaN	NaN	NaN	19.8544	NaN	19.7717				4	4	4	4.1	4.1	4.1	118.71	0	22.834	4351600	4
H0Y8C6;O00410;O00410-3;O00410-2;C9JZD8;C9J875;C9JQT6;E7ESA1;E7ESZ1;E7EWK4;E7EX05;E7EQT5;E7ETV8;E7EV12;C9JMV5;E7ETV3	H0Y8C6;O00410;O00410-3;O00410-2	Importin-5	IPO5	NaN	18.5407	20.0115	19.0164	18.7761	17.9844				4	4	4	4.8	4.8	4.8	123.75	0	23.554	3358100	8
O95373;E9PLB2;E9PLJ0	O95373	Importin-7	IPO7	21.9933	22.2055	22.7871	23.1083	23.8881	23.721				11	11	11	14.7	14.7	14.7	119.52	0	230.59	75140000	35
Q96P70	Q96P70	Importin-9	IPO9	NaN	NaN	17.6756	17.3044	17.4665	17.5957				2	2	2	3.1	3.1	3.1	115.96	0.00065703	12.082	882590	3
P46940;A0A0J9YXZ5;H0YLE8;H0YKA5;A0A087WWP1;E9PDT6;E7EWC2;F5H7S7;F2Z2E2;Q13576-3;Q13576-2;Q13576;Q86VI3	P46940;A0A0J9YXZ5;H0YLE8	Ras GTPase-activating-like protein IQGAP1	IQGAP1	19.8213	23.5904	23.5216	25.4668	24.9498	24.133				33	33	33	27.6	27.6	27.6	189.25	0	323.31	152840000	91
P05161;A0A096LNZ9;A0A096LPJ4	P05161;A0A096LNZ9;A0A096LPJ4	Ubiquitin-like protein ISG15	ISG15	NaN	NaN	NaN	25.1966	25.2278	25.2061				5	5	5	35.2	35.2	35.2	17.887	0	84.903	155350000	16
Q96AB3;Q96AB3-2;K7ENV7;K7EKW4;Q96AB3-3	Q96AB3;Q96AB3-2;K7ENV7;K7EKW4;Q96AB3-3	Isochorismatase domain-containing protein 2, mitochondrial	ISOC2	NaN	NaN	NaN	19.9756	20.4358	20.2586				3	3	3	26.8	26.8	26.8	22.337	0	18.313	7815100	5
H3BQF7;H3BMU1;H3BUI0;P53990-2;P53990-3;P53990;P53990-4;F5GXM3;J3KR23;P53990-5;H3BQ38;E9PF00;H3BPP6;H3BRE2;P53990-6	H3BQF7;H3BMU1;H3BUI0;P53990-2;P53990-3;P53990;P53990-4;F5GXM3;J3KR23;P53990-5	IST1 homolog	IST1	23.752	25.4579	24.7846	21.139	22.5071	21.5931				4	4	4	25.9	25.9	25.9	19.013	0	23.83	57945000	13
Q96J02-3;Q96J02-2;Q96J02;H0YBS9;O00308-3;Q9H0M0-6;O00308-2;Q9H0M0-3;O00308;Q9H0M0	Q96J02-3;Q96J02-2;Q96J02	E3 ubiquitin-protein ligase Itchy homolog	ITCH	22.3636	21.595	20.6999	20.7991	21.5247	20.45				5	5	5	9.7	9.7	9.7	86.497	0	105.18	16926000	9
Q9H0X4;C9JP72;H7C2U8;C9J3Y6;H7C3L6;C9IYB9;C9K0C5;B4DGG1;Q9H0X4-2	Q9H0X4;C9JP72;H7C2U8;C9J3Y6;H7C3L6;C9IYB9;C9K0C5;B4DGG1;Q9H0X4-2	Protein ITFG3	ITFG3	NaN	19.8786	20.1629	19.8448	19.012	NaN				2	2	2	4	4	4	59.659	0	12.25	3448200	7
P17301;D6RG08	P17301	Integrin alpha-2	ITGA2	24.5202	23.8055	23.3246	24.7226	25.0385	24.16				17	17	2	22.9	22.9	2.5	129.29	0	323.31	158570000	83
P26006;P26006-1;D6R9X8;H0YA49;K7EMU3	P26006;P26006-1	Integrin alpha-3;Integrin alpha-3 heavy chain;Integrin alpha-3 light chain	ITGA3	29.7381	28.7308	28.3844	26.6103	26.488	26.4425				20	20	20	21.4	21.4	21.4	116.61	0	323.31	1573400000	112
P08648	P08648	Integrin alpha-5;Integrin alpha-5 heavy chain;Integrin alpha-5 light chain	ITGA5	23.2117	22.2592	22.7282	21.815	21.9025	21.8356				5	5	5	7.2	7.2	7.2	114.54	0	89.904	30140000	16
P23229-4;P23229-2;P23229-5;P23229-3;P23229-9;P23229-6;P23229;P23229-7;H7BZ97;C9JXX7	P23229-4;P23229-2;P23229-5;P23229-3;P23229-9;P23229-6;P23229;P23229-7	Integrin alpha-6;Integrin alpha-6 heavy chain;Integrin alpha-6 light chain;Processed integrin alpha-6	ITGA6	25.2274	25.25	22.3026	26.1187	25.4676	25.5801				27	27	27	34	34	34	119.09	0	323.31	311260000	82
P06756-3;P06756-2;P06756;H7BZG1	P06756-3;P06756-2;P06756	Integrin alpha-V;Integrin alpha-V heavy chain;Integrin alpha-V light chain	ITGAV	24.6339	24.7573	24.6787	23.7603	23.6754	23.4046				15	15	15	19.4	19.4	19.4	111.13	0	323.31	102740000	53
P05556;P05556-2;P05556-5;P05556-4;P05556-3;C9JPK5;Q5T3E6;E9PLR6;E7EUI6;E7EQW5;E7ERX5;C9JJP8;Q5T3E5;E9PQJ2;H7C4N8	P05556;P05556-2;P05556-5;P05556-4;P05556-3	Integrin beta-1	ITGB1	29.8407	29.4757	28.644	27.2783	27.1807	27.0553				16	16	16	20.9	20.9	20.9	88.414	0	323.31	1886400000	136
P16144-4;P16144-2;P16144;P16144-3;P16144-5;J3QQL2	P16144-4;P16144-2;P16144;P16144-3	Integrin beta-4	ITGB4	24.6248	25.6559	21.4992	26.2476	26.2114	26.2672				25	25	25	19.5	19.5	19.5	194.46	0	323.31	420000000	109
E9PEE8;P18564-2;P18564;A0A087WXP3	E9PEE8;P18564-2;P18564;A0A087WXP3	Integrin beta;Integrin beta-6	ITGB6	27.0065	26.5681	26.9512	25.0519	25.4441	25.2				2	2	2	3.6	3.6	3.6	81.543	0	25.798	390170000	5
P26012-2;P26012	P26012-2;P26012	Integrin beta-8	ITGB8	NaN	NaN	NaN	18.6139	18.098	18.6492				2	2	2	4.9	4.9	4.9	71.283	0	20.057	2185900	3
P14923;C9JTX4;C9J826;C9JK18;C9JKY1;C9JPI2;K7ERP3	P14923	Junction plakoglobin	JUP	25.7628	23.8156	22.8956	25.4569	25.6098	25.3328				24	24	20	44.2	44.2	37.7	81.744	0	278.34	320060000	57
Q15046;Q15046-2;J3KRL2;H3BPV7	Q15046;Q15046-2	Lysine--tRNA ligase	KARS	22.2294	22.3169	23.8979	22.8762	22.8654	23.1377				8	8	8	18.3	18.3	18.3	68.047	0	185.65	52978000	34
K7EM02;K7EIJ8;Q8IYT4-2;Q8IYT4	K7EM02;K7EIJ8;Q8IYT4-2;Q8IYT4	Katanin p60 ATPase-containing subunit A-like 2	KATNAL2	25.3587	25.309	24.9308	24.687	24.6097	25.174				1	1	1	9.4	9.4	9.4	13.999	0	17.776	179960000	11
O15554;M0R2F1;M0QZ70;M0R1J0;D1MQ08	O15554;M0R2F1;M0QZ70;M0R1J0;D1MQ08	Intermediate conductance calcium-activated potassium channel protein 4	KCNN4	NaN	17.411	NaN	18.7299	19.0813	17.506				2	2	2	6.3	6.3	6.3	47.695	0	13.647	1600200	7
Q96CX2	Q96CX2	BTB/POZ domain-containing protein KCTD12	KCTD12	19.6994	18.3633	18.56	20.649	20.2545	20.9582				5	5	5	21.5	21.5	21.5	35.7	0	47.334	10143000	17
Q07666-3;Q07666;Q07666-2	Q07666-3;Q07666;Q07666-2	KH domain-containing, RNA-binding, signal transduction-associated protein 1	KHDRBS1	20.842	20.2042	21.7444	20.9095	21.6379	21.6802				3	3	3	18.3	18.3	18.3	44.027	0	29.968	20994000	9
A0A087WTP3;Q92945;M0QXW7;M0QYH3;M0R0I5	A0A087WTP3;Q92945;M0QXW7;M0QYH3;M0R0I5	Far upstream element-binding protein 2	KHSRP	21.7606	20.1163	NaN	19.8423	18.6207	22.0648				3	3	3	5.2	5.2	5.2	73.027	0	17.854	15285000	4
J3KN16;Q5VYK3;R4GMY1;F6XAQ5	J3KN16;Q5VYK3	Proteasome-associated protein ECM29 homolog	KIAA0368	19.658	20.9261	21.5665	21.4248	22.0866	21.8191				13	13	13	8.2	8.2	8.2	223.69	0	104.15	23610000	37
O15091-4;O15091-2;O15091;A0A0A0MTQ0;O15091-3	O15091-4;O15091-2;O15091;A0A0A0MTQ0;O15091-3	Mitochondrial ribonuclease P protein 3	KIAA0391	NaN	NaN	NaN	16.7681	16.5204	17.4793				2	2	2	4.7	4.7	4.7	56.486	0	16.427	672760	5
H0Y8E4;E9PH70;Q9ULH0-3;Q9ULH0-2;Q9ULH0-4;Q9ULH0	H0Y8E4;E9PH70;Q9ULH0-3;Q9ULH0-2;Q9ULH0-4;Q9ULH0	Kinase D-interacting substrate of 220 kDa	KIDINS220	NaN	NaN	17.907	16.9252	15.5505	17.4807				1	1	1	0.9	0.9	0.9	118.38	0.0029412	8.8664	739840	6
P52732	P52732	Kinesin-like protein KIF11	KIF11	20.8203	20.5797	21.0702	20.3479	21.2564	21.5386				2	2	2	2.1	2.1	2.1	119.16	0.0012903	11.766	13570000	4
H7BYN4;Q02241-2;Q02241;Q02241-3;H0YMJ4;H0YKQ5;H0YME6	H7BYN4;Q02241-2;Q02241;Q02241-3	Kinesin-like protein;Kinesin-like protein KIF23	KIF23	18.6526	21.2983	21.0286	21.5743	21.2362	21.7152				5	5	5	7.6	7.6	7.6	109.13	0	117.33	16169000	20
P33176;A0A0G2JMZ6;J3KNA1;O60282;Q12840;O60282-2	P33176	Kinesin-1 heavy chain	KIF5B	21.7449	22.9349	23.1512	23.0369	22.7823	23.2926				13	13	13	18.1	18.1	18.1	109.68	0	269.64	52778000	31
Q15136;K7ERP6;P17612-2;P17612	Q15136;K7ERP6;P17612-2;P17612	cAMP-dependent protein kinase catalytic subunit alpha	KIN27	NaN	NaN	NaN	18.1454	17.774	17.6124				1	1	1	5.8	5.8	5.8	23.954	0	18.232	972190	6
G5E9S8;G3V2E7;F8W6L3;G3V3H3;G3V5R9;E7EVH7;Q07866-8;Q07866-2;Q07866-3;Q07866;Q07866-7;Q07866-5;Q07866-10;Q07866-6;Q07866-4;Q07866-9;H0YGB8;H0YJU9;H0YJL0;H0YJT3;H0YG16	G5E9S8;G3V2E7;F8W6L3;G3V3H3;G3V5R9;E7EVH7;Q07866-8;Q07866-2;Q07866-3;Q07866;Q07866-7;Q07866-5;Q07866-10;Q07866-6;Q07866-4;Q07866-9;H0YGB8;H0YJU9;H0YJL0;H0YJT3;H0YG16	Kinesin light chain 1	KLC1	NaN	NaN	16.8448	17.9377	17.1578	17.957				2	2	2	4.7	4.7	4.7	62.506	0	12.383	966810	3
Q0VGE6;Q6TDP4	Q0VGE6;Q6TDP4	Kelch-like protein 17	KLHL17	24.7631	25.2632	24.6153	NaN	NaN	19.7312				1	1	1	4.4	4.4	4.4	24.348	0.0033003	6.8148	68733000	3
P52292;J3QLL0;J3KS65	P52292;J3QLL0;J3KS65	Importin subunit alpha-1	KPNA2	20.7974	21.2774	22.7173	22.1127	22.4263	22.6702				8	8	8	20.6	20.6	20.6	57.861	0	177.29	38275000	39
Q14974;Q14974-2;J3KTM9;J3QR48;J3QRG4;J3QKQ5	Q14974;Q14974-2;J3KTM9	Importin subunit beta-1	KPNB1	22.047	23.1855	24.2451	23.9966	24.6021	23.8778				11	11	11	17.1	17.1	17.1	97.169	0	323.31	102590000	58
P04264;CON__P04264	P04264;CON__P04264	Keratin, type II cytoskeletal 1	KRT1	32.3579	31.5262	31.3111	30.3442	30.113	28.4432			+	38	38	27	58.5	58.5	45.8	66.038	0	323.31	10885000000	462
CON__P13645;P13645;CON__P02535-1;CON__Q148H6;CON__Q7Z3Y7;Q7Z3Y7;CON__Q7Z3Z0;CON__Q7Z3Y8;CON__Q2M2I5;Q7Z3Z0;Q7Z3Y8;Q2M2I5	CON__P13645;P13645	Keratin, type I cytoskeletal 10	KRT10	31.0796	31.3099	30.7064	29.8034	29.5148	27.5886			+	31	31	26	60.2	60.2	54.1	59.51	0	323.31	6102100000	364
K7ERE3;CON__ENSEMBL:ENSP00000377550;P13646-3;P13646;CON__P13646-1;P13646-2;K7EMD9	K7ERE3;CON__ENSEMBL:ENSP00000377550;P13646-3;P13646;CON__P13646-1;P13646-2;K7EMD9	Keratin, type I cytoskeletal 13	KRT13	NaN	20.2996	21.3176	NaN	19.81	NaN			+	8	2	2	19.3	5.5	5.5	45.26	0	39.015	2244600	8
CON__P02533;P02533;CON__Q61782;K7ENV3;CON__P35900;CON__Q9D312;CON__Q99456;P35900;Q99456;CON__Q8N1A0;CON__Q14525;CON__Q9UE12;CON__Q15323;CON__A2A5Y0;CON__Q92764;C4AM86;CON__Q14532;CON__A2AB72;CON__Q497I4;CON__O76015;CON__O76013;CON__Q7Z3Y9;CON__O76014;CON__REFSEQ:XP_986630;Q8N1A0-2;Q8N1A0;Q14525;Q15323;O76013-2;Q14532;O76014;Q92764;O76015;O76013;Q7Z3Y9	CON__P02533;P02533	Keratin, type I cytoskeletal 14	KRT14	29.7391	27.3393	26.7846	27.2368	27.1224	26.1348			+	24	20	4	55.7	50.4	15	51.621	0	323.31	1449800000	91
CON__P08779;P08779;K7ENW6	CON__P08779;P08779	Keratin, type I cytoskeletal 16	KRT16	27.0692	23.4397	22.6355	23.1913	20.7438	19.1178			+	21	9	7	49.3	27.9	21.4	51.267	0	127	150810000	25
CON__Q04695;Q04695;CON__Q9QWL7;F5GWP8;K7EPJ9;K7ESE1	CON__Q04695;Q04695;CON__Q9QWL7;F5GWP8	Keratin, type I cytoskeletal 17	KRT17	28.6591	23.4633	23.0889	24.5168	24.2001	23.4911			+	18	7	5	38.2	18.1	13.4	48.105	0	83.999	481000000	37
F8VZY9;P05783	F8VZY9;P05783	Keratin, type I cytoskeletal 18	KRT18	20.88	20.4033	NaN	NaN	22.3298	21.2351				6	4	2	14.6	10.5	4.9	43.774	0	50.064	15803000	4
CON__P08727;P08727;CON__P19001;C9JM50	CON__P08727;P08727;CON__P19001;C9JM50	Keratin, type I cytoskeletal 19	KRT19	NaN	NaN	NaN	20.7603	18.3552	NaN			+	9	2	1	20.5	5.5	3.2	44.091	0	16.339	1658300	4
P35908	P35908	Keratin, type II cytoskeletal 2 epidermal	KRT2	30.2966	29.7546	29.3475	28.5126	28.2497	26.5393				36	34	1	69.6	66.5	4.7	65.432	0	323.31	2955500000	238
CON__P19013;P19013;F8VX05;F8VZR6	CON__P19013;P19013	Keratin, type II cytoskeletal 4	KRT4	NaN	20.0944	19.5204	17.8052	18.6639	17.741			+	6	4	3	11.4	8.8	6.7	63.91	0	28.058	1711800	3
CON__P13647;P13647;H0YI76;F8W0C6;H0YIN9;CON__P07744;F8VV57;CON__H-INV:HIT000016045;CON__Q9DCV7;CON__Q3KNV1;CON__P08729;CON__Q9NSB2;CON__Q6ISB0;P08729;Q9NSB2;P12036-2;P12036;U3KPR1;H0YHD9;F8VU69;B4DIR1;K7ELP4;K7EJU1;F8VS61;K7EKH9;P14136-3;P14136;P14136-2	CON__P13647;P13647	Keratin, type II cytoskeletal 5	KRT5	28.9581	26.5993	25.8286	25.9934	25.4967	24.7108			+	26	15	5	40.2	26.6	10.5	62.378	0	196.18	717150000	52
CON__P02538;P02538;Q8IWY7	CON__P02538;P02538	Keratin, type II cytoskeletal 6A	KRT6A	29.7812	26.915	26.2234	27.0471	26.5407	25.8229			+	28	21	1	48.4	40.1	1.8	60.044	0	322.53	1325200000	115
CON__Q32MB2;Q86Y46;CON__Q7RTS7;F8W1S1;Q7RTS7;H0YIC5;Q86Y46-2;CON__Q14CN4-1;CON__Q3SY84;Q14CN4-3;Q14CN4-2;Q14CN4;Q3SY84;H0YIG3	CON__Q32MB2;Q86Y46;CON__Q7RTS7;F8W1S1;Q7RTS7;H0YIC5;Q86Y46-2	Keratin, type II cytoskeletal 73;Keratin, type II cytoskeletal 74	KRT73	23.4529	22.83	22.1603	20.3769	21.0484	19.8025			+	5	1	0	7.4	2.2	0	58.923	0	33.128	21226000	10
CON__Q7Z794;Q7Z794	CON__Q7Z794;Q7Z794	Keratin, type II cytoskeletal 1b	KRT77	20.6164	24.8471	24.2963	18.977	20.4811	18.1938			+	11	9	7	23.2	19.9	15.7	61.802	0	116.74	23604000	9
CON__Q8N1N4-2;CON__Q7RTT2;Q8N1N4;Q8N1N4-2	CON__Q8N1N4-2;CON__Q7RTT2;Q8N1N4;Q8N1N4-2	Keratin, type II cytoskeletal 78	KRT78	20.4589	20.5986	20.0215	19.2719	19.8665	18.0021			+	4	2	2	6.9	4	4	56.964	0	23.98	3574300	8
CON__P05787;P05787;P05787-2;CON__H-INV:HIT000292931;F8VUG2;F8W1U3;F8VP67;CON__Q9H552;CON__REFSEQ:XP_092267	CON__P05787;P05787;P05787-2;CON__H-INV:HIT000292931;F8VUG2	Keratin, type II cytoskeletal 8	KRT8	22.2622	20.9291	23.9878	23.993	24.5531	24.495			+	14	8	8	27.7	19	19	53.704	0	258.11	100170000	20
A0A087X106;CON__O43790;CON__Q14533;O43790;Q14533;CON__Q6NT21;CON__P78385;P78385;CON__P78386;A6NCN2;P78386;F5GYI5;CON__Q61726	A0A087X106;CON__O43790;CON__Q14533;O43790;Q14533;CON__Q6NT21;CON__P78385;P78385;CON__P78386;A6NCN2;P78386	Keratin, type II cuticular Hb6;Keratin, type II cuticular Hb1;Keratin, type II cuticular Hb3;Putative keratin-87 protein;Keratin, type II cuticular Hb5	KRT81	21.9984	21.7561	NaN	21.1366	20.9521	21.488			+	5	4	4	11.6	10.1	10.1	53.116	0	171.53	24018000	6
CON__P35527;P35527;K7EQQ3	CON__P35527;P35527;K7EQQ3	Keratin, type I cytoskeletal 9	KRT9	30.4781	29.6931	29.3246	28.8581	29.1964	27.0753			+	28	27	27	60.4	60.4	60.4	62.129	0	323.31	3708300000	256
Q86UP2-2;Q86UP2-3;Q86UP2-4;Q86UP2;G3V4Y7;H0YJV5;H0YJZ8;G3V5P0;G3V5G2;B7Z6P3	Q86UP2-2;Q86UP2-3;Q86UP2-4;Q86UP2;G3V4Y7	Kinectin	KTN1	NaN	NaN	NaN	20.1994	20.9969	20.9155				5	5	5	5.1	5.1	5.1	149.61	0	43.513	10106000	7
Q16719	Q16719	Kynureninase	KYNU	16.4077	17.7632	18.1886	15.9051	15.9372	15.497				1	1	1	3.4	3.4	3.4	52.351	0	33.177	387250	3
E9PDI4;O00515	E9PDI4;O00515	Ladinin-1	LAD1	NaN	NaN	NaN	18.9243	18.213	18.8234				1	1	1	3	3	3	58.677	0.0028935	7.8575	1608900	3
A0A0A6YYF2;Q16787-1;Q16787;A0A0A0MTS5;A0A0A0MSA0;Q16787-4;Q16787-3;K7EIP4;K7ERM0	A0A0A6YYF2;Q16787-1;Q16787;A0A0A0MTS5;A0A0A0MSA0;Q16787-4;Q16787-3;K7EIP4	Laminin subunit alpha-3	LAMA3	20.565	20.0397	19.8969	26.2256	25.5871	25.551				24	24	24	19.5	19.5	19.5	190.46	0	323.31	270900000	74
O15230	O15230	Laminin subunit alpha-5	LAMA5	NaN	NaN	17.5176	21.4307	18.1633	19.2297				5	5	5	1.9	1.9	1.9	399.73	0	34.817	5192400	5
P55268	P55268	Laminin subunit beta-2	LAMB2	NaN	NaN	NaN	21.1158	NaN	19.4389				4	4	4	3.4	3.4	3.4	195.98	0	34.553	3569700	4
Q13751;X1WI29;Q5THA1	Q13751	Laminin subunit beta-3	LAMB3	25.1766	23.176	22.7556	26.3164	25.8324	25.8077				23	23	23	30.9	30.9	30.9	129.57	0	323.31	359830000	119
P11047	P11047	Laminin subunit gamma-1	LAMC1	NaN	NaN	19.9505	22.091	20.1053	20.9574				5	5	5	4.8	4.8	4.8	177.6	0	167.36	12069000	9
Q13753;Q13753-2	Q13753;Q13753-2	Laminin subunit gamma-2	LAMC2	24.0646	22.04	21.8107	26.4204	25.5506	24.9298				19	19	19	20.6	20.6	20.6	130.97	0	323.31	270010000	71
P11279;P11279-2	P11279;P11279-2	Lysosome-associated membrane glycoprotein 1	LAMP1	22.5051	24.3551	24.6226	23.7786	24.0621	23.0215				4	4	4	10.6	10.6	10.6	44.882	0	102.05	96990000	27
P13473-2;H0YCG2;P13473;P13473-3	P13473-2;H0YCG2;P13473;P13473-3	Lysosome-associated membrane glycoprotein 2	LAMP2	23.1896	22.8812	23.192	21.9485	22.4936	22.0757				2	2	2	3.9	3.9	3.9	44.955	0	14.001	40716000	11
H0YFI1;F5H479;F5GX19;F5H3Y3;Q6IAA8	H0YFI1;F5H479;F5GX19;F5H3Y3;Q6IAA8	Ragulator complex protein LAMTOR1	LAMTOR1	NaN	17.7585	18.8627	18.0625	18.1117	16.9763				1	1	1	16.5	16.5	16.5	8.5974	0.0028588	7.4553	1049200	1
F8WDS9;E9PHS0;O43813	F8WDS9;E9PHS0;O43813	LanC-like protein 1	LANCL1	NaN	21.2403	NaN	20.1168	21.1711	20.6959				1	1	1	14.6	14.6	14.6	9.2824	0	12.805	8833000	3
P28838-2;P28838;H0Y9Q1	P28838-2;P28838;H0Y9Q1	Cytosol aminopeptidase	LAP3	22.0611	22.6549	22.628	23.4432	24.3964	23.8716				10	10	10	30.1	30.1	30.1	52.771	0	294.33	76342000	37
Q659C4-7;Q659C4-6;Q659C4-5;Q659C4-9;Q659C4-2;Q659C4;Q6PKG0-3;Q6PKG0	Q659C4-7;Q659C4-6;Q659C4-5;Q659C4-9;Q659C4-2;Q659C4;Q6PKG0-3;Q6PKG0	La-related protein 1B;La-related protein 1	LARP1B	NaN	NaN	NaN	18.6005	NaN	18.5453				1	1	1	7	7	7	24.078	0.0030826	11.065	1112100	2
Q9P2J5;Q9P2J5-2;Q9P2J5-3;A0A087WXY1	Q9P2J5;Q9P2J5-2	Leucine--tRNA ligase, cytoplasmic	LARS	23.2643	23.309	23.9888	24.115	23.9795	24.6949				18	18	18	19.4	19.4	19.4	134.46	0	323.31	139910000	79
Q15031;E9PHM2;C9JYR8	Q15031;E9PHM2	Probable leucine--tRNA ligase, mitochondrial	LARS2	NaN	NaN	NaN	NaN	19.2866	20.2278				3	3	3	4.3	4.3	4.3	101.97	0	30.774	4351700	4
Q14847;C9J9W2;Q14847-2;Q14847-3;F6S2S5	Q14847;C9J9W2;Q14847-2;Q14847-3	LIM and SH3 domain protein 1	LASP1	20.0639	20.771	20.4586	21.473	21.3642	21.3318				4	4	4	20.7	20.7	20.7	29.717	0	74.177	17328000	10
C9JHU6;C9JUM0;B5MCU4;A0A0A0MSH6;B5MDU6;Q9H6V9-4;Q9H6V9-3;Q9H6V9;Q9H6V9-2	C9JHU6;C9JUM0;B5MCU4;A0A0A0MSH6;B5MDU6;Q9H6V9-4;Q9H6V9-3;Q9H6V9;Q9H6V9-2	UPF0554 protein C2orf43	LDAH	NaN	NaN	17.1161	17.5441	17.4038	17.3433				1	1	1	7.7	7.7	7.7	14.957	0.0048966	6.6809	940460	1
P00338;P00338-3;F5GXY2;P00338-5;P00338-4;P00338-2;F5GYU2;F5GXH2;F5H5J4;F5H6W8;F5GZQ4;F5H8H6;F5GXC7;F5GWW2;F5GXU1	P00338;P00338-3;F5GXY2;P00338-5;P00338-4;P00338-2;F5GYU2;F5GXH2;F5H5J4;F5H6W8	L-lactate dehydrogenase A chain	LDHA	26.4137	26.9422	25.676	27.2805	26.4906	25.9495				12	12	12	35.2	35.2	35.2	36.688	0	323.31	605000000	77
P07195;C9J7H8;A8MW50;F5H793	P07195;C9J7H8;A8MW50;F5H793	L-lactate dehydrogenase B chain;L-lactate dehydrogenase	LDHB	22.643	23.6081	23.3206	23.2905	23.0266	22.5625				6	6	6	24.9	24.9	24.9	36.638	0	150.7	45790000	20
P41159	P41159	Leptin	LEP	20.4538	21.41	23.6079	NaN	NaN	NaN				1	1	1	10.8	10.8	10.8	18.64	0.0091743	6.2894	8954500	3
Q32P28-4;Q32P28;Q32P28-3;E2QRI1;H7C2W6;Q32P28-2	Q32P28-4;Q32P28;Q32P28-3;E2QRI1;H7C2W6;Q32P28-2	Prolyl 3-hydroxylase 1	LEPRE1	20.3064	19.2482	20.2654	19.161	19.4945	19.5026				2	2	2	3.3	3.3	3.3	78.921	0	16.843	4012400	10
P09382;F8WEI7	P09382	Galectin-1	LGALS1	22.3302	22.0656	21.1455	21.1416	21.0528	21.4082				5	5	5	48.1	48.1	48.1	14.716	0	117.3	18645000	14
P17931;G3V3R6	P17931;G3V3R6	Galectin-3;Galectin	LGALS3	NaN	NaN	NaN	20.977	22.1558	21.7322				2	2	2	10.4	10.4	10.4	26.152	0	12.447	19772000	6
Q08380;K7EP36;K7ESM3;K7EKQ5;K7ERZ6;K7EJD3;K7ES75;K7EN99;K7EJY8;K7EQT9	Q08380	Galectin-3-binding protein	LGALS3BP	29.2795	28.6114	28.9219	29.4745	29.8946	29.9237				18	18	18	39.3	39.3	39.3	65.33	0	323.31	5942400000	216
A0A0M3HER1;A0A0J9YXC7;P48059;P48059-4;P48059-2;P48059-5;P48059-3	A0A0M3HER1;A0A0J9YXC7;P48059;P48059-4;P48059-2;P48059-5;P48059-3	LIM and senescent cell antigen-like-containing domain protein 1	LIMS1	NaN	20.7444	NaN	20.4825	20.5391	NaN				1	1	1	5.7	5.7	5.7	24.307	0.0033501	7.0317	4016300	1
G3V1D4;Q9NUP9	G3V1D4;Q9NUP9	Protein lin-7 homolog C	LIN7C	NaN	20.8746	NaN	19.8931	20.0568	19.7995				2	2	2	12.1	12.1	12.1	19.186	0	14.222	5445500	4
J3QQQ0;Q9Y5X9-2;Q9Y5X9	J3QQQ0;Q9Y5X9-2;Q9Y5X9	Endothelial lipase	LIPG	NaN	17.0617	NaN	16.9425	16.9291	17.1527				1	1	1	4.4	4.4	4.4	43.153	0.0030048	9.9398	676530	1
J3QRV5;Q6P1M3-2;Q6P1M3;J3QLD8;Q6P1M3-3	J3QRV5;Q6P1M3-2;Q6P1M3;J3QLD8;Q6P1M3-3	Lethal(2) giant larvae protein homolog 2	LLGL2	NaN	NaN	NaN	19.5179	18.9164	18.9012				2	2	2	2.6	2.6	2.6	113.38	0.0030451	10.788	2300000	2
P02545;P02545-3;P02545-2;P02545-6;Q3BDU5;P02545-5;P02545-4;Q5TCI8;A0A0C4DGC5;H0YAB0	P02545;P02545-3;P02545-2;P02545-6;Q3BDU5;P02545-5;P02545-4;Q5TCI8	Prelamin-A/C;Lamin-A/C	LMNA	24.6998	23.747	23.8606	24.8323	24.3061	24.6637				15	15	15	32.7	32.7	32.7	74.139	0	323.31	173150000	47
P20700;E9PBF6	P20700;E9PBF6	Lamin-B1	LMNB1	NaN	NaN	NaN	NaN	19.5163	20.011				3	3	3	9.7	9.7	9.7	66.408	0	19.63	4147100	3
Q9UIQ6-3;Q9UIQ6-2;Q9UIQ6	Q9UIQ6-3;Q9UIQ6-2;Q9UIQ6	Leucyl-cystinyl aminopeptidase;Leucyl-cystinyl aminopeptidase, pregnancy serum form	LNPEP	18.9694	18.4549	19.3035	19.792	19.7579	20.0446				5	5	5	7.2	7.2	7.2	115.06	0	36.209	6233100	10
K7EJE8;K7EKE6;P36776-3;P36776-2;P36776;K7ER27;K7ER56;K7ERR6	K7EJE8;K7EKE6;P36776-3;P36776-2;P36776	Lon protease homolog, mitochondrial	LONP1	20.5091	20.3973	18.9305	20.3172	19.488	20.1154				7	7	7	11.7	11.7	11.7	93.296	0	55.332	9352400	11
C9JXK9;C9JUT4;A0A087WZF1;Q93052	C9JXK9;C9JUT4;A0A087WZF1;Q93052	Lipoma-preferred partner	LPP	NaN	18.8216	18.7568	18.1589	NaN	NaN				1	1	1	6	6	6	26.706	0	13.487	813760	3
E9PEM5;P50851-2;P50851;H0YAC6	E9PEM5;P50851-2;P50851	Lipopolysaccharide-responsive and beige-like anchor protein	LRBA	NaN	NaN	NaN	NaN	17.1787	17.1125				3	3	3	1.3	1.3	1.3	286.97	0	17.473	692270	3
P42704;B8ZZ38;A0A0C4DG06;C9JCA9	P42704	Leucine-rich PPR motif-containing protein, mitochondrial	LRPPRC	21.9685	21.3794	21.1617	23.5737	22.3179	23.2555				17	17	17	16.2	16.2	16.2	157.9	0	313.38	48262000	35
Q9BTT6;Q9BTT6-2	Q9BTT6;Q9BTT6-2	Leucine-rich repeat-containing protein 1	LRRC1	NaN	19.2989	18.5183	20.5944	20.7439	20.8805				3	2	2	7.6	5.2	5.2	59.241	0	32.469	9019800	7
Q9H9A6	Q9H9A6	Leucine-rich repeat-containing protein 40	LRRC40	17.8701	18.3029	18.6953	NaN	NaN	18.2007				3	3	3	5.1	5.1	5.1	68.249	0	17.582	1267100	4
Q8N1G4	Q8N1G4	Leucine-rich repeat-containing protein 47	LRRC47	19.4156	19.7443	20.8815	20.8734	21.0997	21.1108				3	3	3	7.9	7.9	7.9	63.472	0	83.868	14052000	8
H3BSW0;Q8N9N7	H3BSW0;Q8N9N7	Leucine-rich repeat-containing protein 57	LRRC57	19.6892	19.4617	20.5316	20.3103	19.7003	20.2251				3	3	3	26.4	26.4	26.4	16.324	0	17.659	5722000	3
Q96AG4	Q96AG4	Leucine-rich repeat-containing protein 59	LRRC59	NaN	19.5948	19.8184	22.216	20.9882	20.8055				2	2	2	8.1	8.1	8.1	34.93	0	18.197	12242000	5
Q8IWT6	Q8IWT6	Volume-regulated anion channel subunit LRRC8A	LRRC8A	NaN	17.1936	18.2993	18.423	NaN	NaN				1	1	1	1.2	1.2	1.2	94.198	0.0068098	6.4301	473150	2
S4R3V8;Q86X29-6;Q86X29-5;Q86X29-4;Q86X29;Q86X29-3;Q86X29-2;M0QZL9;M0R1W9	S4R3V8;Q86X29-6;Q86X29-5;Q86X29-4;Q86X29;Q86X29-3;Q86X29-2	Lipolysis-stimulated lipoprotein receptor	LSR	21.8559	20.8516	NaN	22.6275	22.85	21.8926				6	6	6	15.3	15.3	15.3	66.175	0	41.492	29551000	17
P09960-3;P09960-2;P09960-4;P09960	P09960-3;P09960-2;P09960-4;P09960	Leukotriene A-4 hydrolase	LTA4H	NaN	NaN	NaN	16.7747	NaN	16.8574				2	2	2	4.9	4.9	4.9	57.299	0.0024752	11.152	536360	2
P07948-2;P07948;E5RJ37;H0Y3C5;J3KPD6;P08631-3;P08631-2;P08631-4;P08631;P06241-3;P06241-2;P06241	P07948-2;P07948	Tyrosine-protein kinase Lyn	LYN	23.5205	24.2483	22.843	24.5283	24.3413	24.3669				11	11	10	28.1	28.1	26.5	56.033	0	178.84	121080000	48
A0A087X1K9;O75608-2;O75608;E5RGR0;B4DP64;E5RJ48	A0A087X1K9;O75608-2;O75608;E5RGR0;B4DP64	Acyl-protein thioesterase 1	LYPLA1	18.8133	NaN	NaN	18.0733	20.896	21.2107				4	4	4	33.7	33.7	33.7	17.981	0	43.103	9219900	6
Q5QPN9;Q5QPQ1;Q5QPQ3;Q5QPQ2;O95372;Q5QPN5;Q5QPQ0	Q5QPN9;Q5QPQ1;Q5QPQ3;Q5QPQ2;O95372;Q5QPN5;Q5QPQ0	Acyl-protein thioesterase 2	LYPLA2	NaN	19.1857	NaN	18.917	19.4817	19.2502				2	2	2	24.1	24.1	24.1	14.518	0	15.491	3993000	6
F8VV32;A0A0B4J259;P61626	F8VV32;A0A0B4J259;P61626	Lysozyme;Lysozyme C	LYZ	21.0698	19.9088	19.5059	18.5064	19.2189	NaN				1	1	1	11.5	11.5	11.5	11.488	0	18	3903000	3
P20645;F5GX30;F5GXE0;H0YGE9;F5GXU0;H0YGT2;F5H883;H0YF90	P20645;F5GX30	Cation-dependent mannose-6-phosphate receptor	M6PR	20.7264	22.2624	22.5489	20.3787	20.3837	19.7005				3	3	3	19.1	19.1	19.1	30.993	0	26.566	11059000	8
Q9BQ69	Q9BQ69	O-acetyl-ADP-ribose deacetylase MACROD1	MACROD1	NaN	NaN	NaN	NaN	19.7627	20.4657				1	1	1	7.1	7.1	7.1	35.505	0.0063191	6.4615	4677200	2
P43363;C9J9A2;C9J958;Q3SYA6;Q8TD91-2;A0A0A0MSA3;O60732-2;P43355;P43358;P43361;A2A368;A8MXT2;Q96M61;O15480;O60732	P43363;C9J9A2;C9J958;Q3SYA6;Q8TD91-2;A0A0A0MSA3;O60732-2;P43355;P43358;P43361;A2A368;A8MXT2;Q96M61;O15480;O60732	Melanoma-associated antigen 10;Melanoma-associated antigen C1;Melanoma-associated antigen 1;Melanoma-associated antigen 4;Melanoma-associated antigen 8;Melanoma-associated antigen B16;Melanoma-associated antigen B17;Melanoma-associated antigen B18;Melanoma-associated antigen B3	MAGEA10	17.9456	17.2324	19.87	14.4624	15.7307	15.0799				2	2	2	5.1	5.1	5.1	40.78	0	14.019	971140	3
Q5H909;Q9UNF1-2;Q9UNF1;Q5H907	Q5H909;Q9UNF1-2;Q9UNF1;Q5H907	Melanoma-associated antigen D2	MAGED2	20.1436	20.2499	20.0679	18.6023	NaN	18.2656				2	2	2	3.6	3.6	3.6	63.138	0	13.089	3413900	3
Q969L2	Q969L2	Protein MAL2	MAL2	NaN	19.2592	16.7095	25.0861	22.4547	23.8267				2	2	2	18.2	18.2	18.2	19.125	0	12.777	76937000	4
E9PGC8;P78559;P78559-2	E9PGC8;P78559;P78559-2	Microtubule-associated protein 1A;MAP1A heavy chain;MAP1 light chain LC2	MAP1A	16.5908	19.1548	15.9032	18.4902	NaN	17.0056				2	2	2	1.2	1.2	1.2	331.25	0.0030788	11.043	1136000	2
P36507;G5E9C7;M0R1B6;Q02750-2;Q02750	P36507;G5E9C7	Dual specificity mitogen-activated protein kinase kinase 2	MAP2K2	20.5156	20.6476	20.9077	19.9618	21.2573	21.9887				5	5	5	26	26	26	44.424	0	66.287	19334000	6
H0Y2V1;H7C4C5;B5MEG9;F8W9U4;E7EVA0;P27816-5;P27816-4;P27816-2;P27816-6;P27816	H0Y2V1;H7C4C5;B5MEG9;F8W9U4;E7EVA0;P27816-5;P27816-4;P27816-2;P27816-6;P27816	Microtubule-associated protein;Microtubule-associated protein 4	MAP4	NaN	NaN	NaN	18.6214	18.2003	19.0004				1	1	1	3.2	3.2	3.2	48.646	0.0053277	6.533	2082900	1
E7ENQ1;G3XAA2;H7C360;G5E948;E7EN19;E7ESS2;A0A0D9SEY1;O95819-4;O95819-2;O95819;O95819-5;O95819-3;C9J840;E7EX83;A0A0D9SG62;H7C0P6	E7ENQ1;G3XAA2;H7C360;G5E948;E7EN19;E7ESS2;A0A0D9SEY1;O95819-4;O95819-2;O95819;O95819-5;O95819-3;C9J840;E7EX83;A0A0D9SG62	Mitogen-activated protein kinase kinase kinase kinase 4	MAP4K4	18.3885	18.8328	17.4652	16.7766	NaN	17.0136				4	1	1	4.2	1.5	1.5	132.16	0.0029904	9.6867	1097700	2
E9PLH3;C9JIR3;Q3KQU3-2;Q3KQU3-4;Q3KQU3	E9PLH3;C9JIR3;Q3KQU3-2;Q3KQU3-4;Q3KQU3	MAP7 domain-containing protein 1	MAP7D1	NaN	NaN	NaN	18.1326	17.9045	18.6961				2	2	2	22.9	22.9	22.9	15.31	0	13.09	1642100	3
P28482-2;P28482	P28482-2;P28482	Mitogen-activated protein kinase 1	MAPK1	21.0869	21.3905	21.9502	21.6333	22.8421	21.8757				5	5	3	17.7	17.7	14.6	36.432	0	47.589	27437000	17
Q8NDC0	Q8NDC0	MAPK-interacting and spindle-stabilizing protein-like	MAPK1IP1L	NaN	15.2172	17.3154	NaN	18.3333	NaN				1	1	1	6.9	6.9	6.9	24.269	0.0030102	10.083	473190	2
E9PJF0;E9PQW4;P27361-2;P27361-3;P27361;H0YDH9;B3KR49;E9PBK7;K7ELV1;K7EN18;P31152;Q16659	E9PJF0;E9PQW4;P27361-2;P27361-3;P27361;H0YDH9;B3KR49;E9PBK7	Mitogen-activated protein kinase;Mitogen-activated protein kinase 3	MAPK3	21.4314	20.5799	20.4345	20.8255	21.2254	20.8677				4	2	2	17.7	9.8	9.8	35.737	0	29.881	13152000	8
C9J762;A6NF29;P45983-5;P45983-3;P45983-2;P45983-4;P45983	C9J762;A6NF29;P45983-5;P45983-3;P45983-2;P45983-4;P45983	Mitogen-activated protein kinase 8	MAPK8	NaN	NaN	NaN	15.6706	15.4958	15.5675				1	1	1	9.2	9.2	9.2	16.447	0.0033315	6.9701	233760	2
Q15691	Q15691	Microtubule-associated protein RP/EB family member 1	MAPRE1	NaN	NaN	19.3842	19.6662	19.4298	19.4377				2	2	2	13.4	13.4	13.4	29.999	0.0012962	11.798	3376300	2
A0A087WZH7;P29966	A0A087WZH7;P29966	Myristoylated alanine-rich C-kinase substrate	MARCKS	27.47	27.2534	26.117	25.4479	25.3551	25.4764				8	8	8	45.2	45.2	45.2	31.595	0	323.31	445960000	93
P49006	P49006	MARCKS-related protein	MARCKSL1	21.0586	20.6906	18.5196	21.8401	21.1579	20.5054				2	2	2	14.4	14.4	14.4	19.529	0	20.097	12880000	7
P56192;P56192-2;H0YHV5;H0YIP0;H0YIC2;F8VPL7;F8VS26;H0YHL6;F8W0M7;F8W0S4;F8VZZ9;H0YI94;H0YI27;F5H2V6	P56192;P56192-2	Methionine--tRNA ligase, cytoplasmic	MARS	21.2485	21.617	22.5668	23.6538	23.0968	24.2342				12	12	12	21.8	21.8	21.8	101.11	0	237.39	87924000	44
Q96GW9	Q96GW9	Methionine--tRNA ligase, mitochondrial	MARS2	NaN	NaN	17.8814	18.1073	18.9689	19.7851				2	2	2	3.5	3.5	3.5	66.59	0	14.877	4080200	5
P31153;P31153-2	P31153;P31153-2	S-adenosylmethionine synthase isoform type-2	MAT2A	19.657	19.8185	19.2259	19.9309	20.1463	NaN				3	3	3	9.9	9.9	9.9	43.66	0	18.514	5418200	2
A0A0R4J2E8;A8MXP9;P43243;D6R991;B3KM87;D6REM6;P43243-2;D6RAM9;D6RAY2;D6RBI2;D6RE02;D6RIA2;Q68E03;H0Y8T4	A0A0R4J2E8;A8MXP9;P43243;D6R991;B3KM87;D6REM6;P43243-2	Matrin-3	MATR3	NaN	20.9076	19.8412	21.4666	21.0528	21.4162				3	3	3	4.8	4.8	4.8	94.622	0	23.126	11724000	10
Q7Z434-4;Q7Z434	Q7Z434-4;Q7Z434	Mitochondrial antiviral-signaling protein	MAVS	NaN	NaN	NaN	18.8528	18.6172	18.3072				1	1	1	3.5	3.5	3.5	40.467	0.0033333	6.9736	1605300	2
Q68D91-2;Q68D91	Q68D91-2;Q68D91	Metallo-beta-lactamase domain-containing protein 2	MBLAC2	NaN	NaN	NaN	15.5834	16.4594	16.1553				1	1	1	7.5	7.5	7.5	22.432	0.0033167	6.9171	348440	2
P43121;P43121-2	P43121;P43121-2	Cell surface glycoprotein MUC18	MCAM	24.2558	24.0182	24.5058	19	18.2452	18.4242				8	8	8	17.2	17.2	17.2	71.607	0	178.64	41940000	18
Q8IVS2;Q8IVS2-2	Q8IVS2	Malonyl-CoA-acyl carrier protein transacylase, mitochondrial	MCAT	NaN	NaN	NaN	NaN	20.7574	20.376				3	3	3	13.6	13.6	13.6	42.961	0	21.097	5639200	5
F5GYT8;E9PG35;E9PHF7;Q96RQ3;G5E9X5	F5GYT8;E9PG35;E9PHF7;Q96RQ3;G5E9X5	Methylcrotonoyl-CoA carboxylase subunit alpha, mitochondrial	MCCC1	NaN	NaN	NaN	16.5955	18.8708	17.734				2	2	2	4.2	4.2	4.2	64.006	0.0019036	11.516	1252300	1
H0Y8E6;P49736	H0Y8E6;P49736	DNA replication licensing factor MCM2	MCM2	22.6762	22.5445	23.0889	21.9909	22.7929	22.9528				11	11	11	15.9	15.9	15.9	93.998	0	115.11	52114000	24
J3KQ69;P25205;P25205-2;Q7Z6P5	J3KQ69;P25205;P25205-2	DNA replication licensing factor MCM3	MCM3	NaN	19.7867	19.1877	19.5477	19.6561	20.1936				4	4	4	7	7	7	91.929	0	23.434	5147300	7
P33991	P33991	DNA replication licensing factor MCM4	MCM4	18.458	19.0725	NaN	19.2646	19.3488	20.505				3	3	3	5.2	5.2	5.2	96.557	0	40.496	5314800	4
Q14566	Q14566	DNA replication licensing factor MCM6	MCM6	21.5671	20.3067	20.8236	21.2937	21.8165	21.5106				8	8	8	11.6	11.6	11.6	92.888	0	62.814	19481000	17
P33993;P33993-3;P33993-2;C9J8M6	P33993;P33993-3	DNA replication licensing factor MCM7	MCM7	21.1133	20.5689	20.3124	20.2525	20.1917	20.4665				6	6	6	11.3	11.3	11.3	81.307	0	37.113	9321200	9
Q9ULC4-2;Q9ULC4;Q9ULC4-3	Q9ULC4-2;Q9ULC4;Q9ULC4-3	Malignant T-cell-amplified sequence 1	MCTS1	NaN	NaN	NaN	19.9799	19.7714	19.5543				3	3	3	30.2	30.2	30.2	19.228	0	49.307	5378500	8
P40926;P40926-2;G3XAL0	P40926;P40926-2;G3XAL0	Malate dehydrogenase, mitochondrial;Malate dehydrogenase	MDH2	23.5867	22.838	24.0161	24.7063	24.543	24.126				12	12	12	48.2	48.2	48.2	35.503	0	239.19	131370000	35
P23368;P23368-2	P23368;P23368-2	NAD-dependent malic enzyme, mitochondrial	ME2	21.7481	21.7745	22.4748	23.899	24.3861	23.6889				8	8	8	16.1	16.1	16.1	65.443	0	117.47	101150000	28
Q15648;Q15648-3	Q15648;Q15648-3	Mediator of RNA polymerase II transcription subunit 1	MED1	NaN	NaN	18.872	18.4678	17.6912	18.6753				2	2	2	1.5	1.5	1.5	168.48	0.00066007	12.229	1758800	3
Q5JWT2;Q9ULK4-4;Q9ULK4-5;Q9ULK4-3;Q9ULK4;Q9ULK4-6;Q9ULK4-2	Q5JWT2;Q9ULK4-4;Q9ULK4-5;Q9ULK4-3;Q9ULK4;Q9ULK4-6;Q9ULK4-2	Mediator of RNA polymerase II transcription subunit 23	MED23	NaN	NaN	NaN	17.1741	16.3823	18.4305				2	2	2	1.3	1.3	1.3	157.11	0.0018927	11.441	1359800	4
Q9Y316-2;Q9Y316;Q9Y316-3	Q9Y316-2;Q9Y316;Q9Y316-3	Protein MEMO1	MEMO1	NaN	18.5764	19.4027	18.5628	20.707	19.8251				5	5	5	30.7	30.7	30.7	31.307	0	31.041	5984300	6
P08581;P08581-2	P08581;P08581-2	Hepatocyte growth factor receptor	MET	NaN	18.1165	NaN	17.772	17.4285	16.592				2	2	2	2.5	2.5	2.5	155.54	0	25.656	935090	12
H0YHU4;H0YIH0;Q9UBP6	H0YHU4;H0YIH0;Q9UBP6	tRNA (guanine-N(7)-)-methyltransferase	METTL1	NaN	NaN	NaN	15.1175	15.1205	15.1399				1	1	1	23.8	23.8	23.8	7.0119	0.0087449	6.3294	205990	1
F5GZN3;Q08431-2;Q08431;X6R3G6;Q08431-3;H0YKS8;A0A087WUV5	F5GZN3;Q08431-2;Q08431;X6R3G6;Q08431-3;H0YKS8	Lactadherin;Lactadherin short form;Medin	MFGE8	25.5172	25.7052	26.1253	23.2988	23.5127	23.587				8	8	8	26.8	26.8	26.8	38.343	0	153.27	146890000	27
P08582;P08582-2;C9JVN1	P08582	Melanotransferrin	MFI2	26.2062	26.0569	25.588	22.953	22.471	22.4966				10	10	10	17.6	17.6	17.6	80.214	0	123.72	135850000	38
D6RA48;D6RBS3;D6RAK2;D6R9U2;D6RD15;D6RB69;D6RHZ8;D6RF69;P26572	D6RA48;D6RBS3;D6RAK2;D6R9U2;D6RD15;D6RB69;D6RHZ8;D6RF69;P26572	Alpha-1,3-mannosyl-glycoprotein 2-beta-N-acetylglucosaminyltransferase	MGAT1	NaN	19.8182	19.2303	19.721	19.2042	20.8114				2	2	2	26.3	26.3	26.3	10.298	0	12.271	5182100	3
P14174	P14174	Macrophage migration inhibitory factor	MIF	NaN	21.4876	21.0643	22.446	23.0797	23.8421				2	2	2	17.4	17.4	17.4	12.476	0	17.891	57137000	5
Q8N4C8-5;Q8N4C8-2;Q8N4C8-3;Q8N4C8-4;Q8N4C8;C9J338;Q9UKE5-8;Q9UKE5-5;Q9UKE5-7;Q9UKE5-3;Q9UKE5-6;Q9UKE5-2;Q9UKE5-4;Q9UKE5;I3L2I2;E7ETN6	Q8N4C8-5;Q8N4C8-2;Q8N4C8-3;Q8N4C8-4;Q8N4C8;C9J338;Q9UKE5-8;Q9UKE5-5;Q9UKE5-7;Q9UKE5-3;Q9UKE5-6;Q9UKE5-2;Q9UKE5-4;Q9UKE5	Misshapen-like kinase 1;TRAF2 and NCK-interacting protein kinase	MINK1	NaN	20.9999	18.7037	19.2745	NaN	19.8049				5	5	2	4.2	4.2	1.7	143.64	0	46.869	6111900	5
P50281;F8W1B7	P50281	Matrix metalloproteinase-14	MMP14	22.9722	22.4085	21.4788	22.2428	22.1874	21.3127				3	3	3	6.5	6.5	6.5	65.893	0	99.332	26349000	8
Q96T76;Q96T76-8;Q5T454;Q96T76-7;Q96T76-5;Q96T76-9;H7C1W5;B0QZ77	Q96T76;Q96T76-8;Q5T454;Q96T76-7;Q96T76-5;Q96T76-9	MMS19 nucleotide excision repair protein homolog	MMS19	18.5229	20.0663	18.977	19.2732	19.5664	19.7822				3	3	3	3	3	3	113.29	0	21.128	6926600	7
Q9H8S9;Q7L9L4;Q7L9L4-2	Q9H8S9;Q7L9L4;Q7L9L4-2	MOB kinase activator 1A;MOB kinase activator 1B	MOB1A	20.2512	20.3105	20.3556	20.5825	19.5185	NaN				1	1	1	5.1	5.1	5.1	25.079	0.0029429	8.8799	4642000	6
Q13724-2;Q13724;C9J8D4	Q13724-2;Q13724;C9J8D4	Mannosyl-oligosaccharide glucosidase	MOGS	NaN	NaN	17.359	18.5046	17.5451	17.9905				2	2	2	4.1	4.1	4.1	80.702	0	15.661	1454000	6
G3V2H1;Q8N3R9-2;Q8N3R9	G3V2H1;Q8N3R9-2;Q8N3R9	MAGUK p55 subfamily member 5	MPP5	NaN	NaN	NaN	NaN	16.4297	15.3376				1	1	1	8.1	8.1	8.1	17.187	0.0077922	6.3769	176450	2
B8ZZG1;Q9NZW5;C9J4Q3;C9JGI8;B4DZ84;D3DX48;A0A0A0MRU0;A0A0D9SFF8;D3DX49;A0A0C4DH75;Q14168-5;Q14168-6;Q14168-2;Q14168-3;Q14168;Q14168-4	B8ZZG1;Q9NZW5	MAGUK p55 subfamily member 6	MPP6	20.3766	21.3779	21.4193	20.4627	20.6538	21.1513				6	6	6	18.9	18.9	18.9	48.757	0	47.272	16758000	10
P25325;P25325-2;B1AH49	P25325;P25325-2;B1AH49	3-mercaptopyruvate sulfurtransferase;Sulfurtransferase	MPST	NaN	18.8984	NaN	20.3581	20.8064	21.4513				4	4	4	23.9	23.9	23.9	33.178	0	61.831	10460000	14
O95297-2;O95297;O95297-4;O95297-5	O95297-2;O95297;O95297-4	Myelin protein zero-like protein 1	MPZL1	24.8838	24.2472	22.8198	23.5449	22.4447	22.5447				4	4	2	17.9	17.9	9.3	28.981	0	51.508	66355000	12
F8W7U8;P49959-2;P49959;P49959-3;F5GXT0;F5H742;F5H256	F8W7U8;P49959-2;P49959;P49959-3;F5GXT0	Double-strand break repair protein MRE11A	MRE11A	NaN	NaN	NaN	18.4033	18.1248	18.751				3	3	3	5.7	5.7	5.7	80.521	0	37.876	1537500	4
G5EA06;Q92552;Q92552-2;D6RJC7;D6RH20	G5EA06;Q92552;Q92552-2;D6RJC7;D6RH20	28S ribosomal protein S27, mitochondrial	MRPS27	NaN	NaN	NaN	18.6432	19.1794	19.2949				2	2	2	7.5	7.5	7.5	41.329	0	17.152	2678600	5
P43246-2;P43246;V9H019;E9PHA6;A0A087X1E7;A0A087X078;C9J809;V9H015;V9H0B2	P43246-2;P43246;V9H019;E9PHA6;A0A087X1E7;A0A087X078	DNA mismatch repair protein Msh2	MSH2	NaN	NaN	NaN	18.4753	18.3029	19.9985				4	4	4	5.9	5.9	5.9	97.321	0	30.8	3739300	5
A0A087WWJ1;P52701-4;P52701-2;P52701-3;P52701	A0A087WWJ1;P52701-4;P52701-2;P52701-3;P52701	DNA mismatch repair protein Msh6	MSH6	NaN	NaN	NaN	16.63	NaN	16.6254				2	2	2	2.3	2.3	2.3	121.12	0	30.187	421760	2
P26038;V9GZ54;E9PNP4	P26038	Moesin	MSN	27.0591	27.5301	26.7703	26.9525	26.6155	26.4058				25	25	18	47.7	47.7	35.9	67.819	0	323.31	796500000	122
A0A087WZG2;Q04912-2;Q04912;J3KQS7;Q04912-5;H2E272;H7C074;Q04912-3;Q04912-4;Q04912-6	A0A087WZG2;Q04912-2;Q04912;J3KQS7;Q04912-5	Receptor protein-tyrosine kinase;Macrophage-stimulating protein receptor;Macrophage-stimulating protein receptor alpha chain;Macrophage-stimulating protein receptor beta chain	MST1R	NaN	NaN	NaN	20.1127	20.0881	20.0704				3	3	3	3.6	3.6	3.6	140.7	0	18.327	4713700	4
P00403	P00403	Cytochrome c oxidase subunit 2	MT-CO2	NaN	NaN	18.061	17.4658	16.9336	NaN				1	1	1	7	7	7	25.565	0.0034014	7.2603	462190	2
O94776;O94776-2;E9PCS8;H0Y4T7;E7EQY4;D6W5A2;E7EV10;E7ESY4;Q13330-2;Q9BTC8-2;Q9BTC8;Q13330-3;Q13330	O94776;O94776-2	Metastasis-associated protein MTA2	MTA2	19.5218	19.5326	NaN	21.5855	19.7056	20.3928				4	4	4	9	9	9	75.022	0	24.739	8442600	3
P11586;F5H2F4;V9GYY3	P11586;F5H2F4	C-1-tetrahydrofolate synthase, cytoplasmic;Methylenetetrahydrofolate dehydrogenase;Methenyltetrahydrofolate cyclohydrolase;Formyltetrahydrofolate synthetase;C-1-tetrahydrofolate synthase, cytoplasmic, N-terminally processed	MTHFD1	25.1278	25.1582	25.0423	26.3567	26.8044	27.3659				26	26	26	33.6	33.6	33.6	101.56	0	323.31	770810000	70
P42345;B1AKP8;B1AKQ2	P42345;B1AKP8	Serine/threonine-protein kinase mTOR	MTOR	NaN	16.872	NaN	17.0823	17.7463	18.6861				4	4	4	2.8	2.8	2.8	288.89	0	24.599	1325800	3
A0A087WVJ0;A0A0A0MSH4;A0A0C4DGW3;A0A087X2A4;A0A087WWM1;P15941-7;P15941-17;P15941-11;P15941-8;P15941-4;P15941-3;P15941;P15941-2;B1AVQ7;A0A087X0L2;A0A0A0MRB3;P15941-15;P15941-6;A6ZIE4;A6ZIE3;P15941-12;P15941-16;P15941-9;P15941-13;P15941-10;A0A087X061;A0A087WZZ6;Q7Z536	A0A087WVJ0;A0A0A0MSH4;A0A0C4DGW3;A0A087X2A4;A0A087WWM1;P15941-7;P15941-17;P15941-11;P15941-8;P15941-4;P15941-3;P15941;P15941-2;B1AVQ7;A0A087X0L2;A0A0A0MRB3;P15941-15;P15941-6;A6ZIE4;A6ZIE3;P15941-12;P15941-16;P15941-9;P15941-13;P15941-10	Mucin-1;Mucin-1 subunit alpha;Mucin-1 subunit beta	MUC1	NaN	20.3923	NaN	23.9911	23.2291	22.4468				4	4	4	24.6	24.6	24.6	25.565	0	30.105	45831000	7
E9PQA6;Q96EY5-3;Q96EY5;Q96EY5-2;E9PLL0;M0QZK6;E9PLZ8;E9PJW8	E9PQA6;Q96EY5-3;Q96EY5;Q96EY5-2;E9PLL0	Multivesicular body subunit 12A	MVB12A	20.4317	19.6433	20.0891	19.8459	19.8221	19.6381				4	4	4	23.8	23.8	23.8	28.703	0	38.412	5624600	11
P53602;H3BP35	P53602;H3BP35	Diphosphomevalonate decarboxylase	MVD	NaN	23.8326	18.4322	18.2948	19.217	18.4224				2	2	1	10	10	3.2	43.404	0	21.974	8385800	6
Q14764;H3BQK6;H3BRL2;H3BUK7;H3BNF6;H3BP76;H3BPZ2;H3BNF2;H3BUP3;H3BQE7;I3L155	Q14764	Major vault protein	MVP	25.9122	25.3964	25.0821	26.2278	26.0722	26.5968				27	27	27	46.5	46.5	46.5	99.326	0	323.31	598990000	114
P20591;F8W8T1;P20591-2;H9KVC7;H9KVC9;P20592-2;P20592;H9KVD0;H9KVC4;C9JEL4;C9JS04;C9JZQ9	P20591;F8W8T1;P20591-2	Interferon-induced GTP-binding protein Mx1;Interferon-induced GTP-binding protein Mx1, N-terminally processed	MX1	20.5353	NaN	19.1901	23.7265	24.1487	27.3459				20	20	20	42.4	42.4	42.4	75.519	0	323.31	359370000	80
C9JJV6;C9JZL8;C9J5M0;C9JC07;Q96S97	C9JJV6;C9JZL8;C9J5M0;C9JC07;Q96S97	Myeloid-associated differentiation marker	MYADM	NaN	19.9769	20.3587	18.988	NaN	NaN				1	1	1	15.6	15.6	15.6	15.935	0	67.29	1615100	5
Q9BQG0;Q9BQG0-2;I3L1L3	Q9BQG0;Q9BQG0-2;I3L1L3	Myb-binding protein 1A	MYBBP1A	20.2798	20.2699	20.1808	21.1481	19.8384	21.3728				11	11	11	11.3	11.3	11.3	148.85	0	93.463	16254000	25
O75592-2;O75592;H7C3U4	O75592-2;O75592;H7C3U4	E3 ubiquitin-protein ligase MYCBP2	MYCBP2	NaN	NaN	17.7188	17.9192	17.3481	19.1019				3	3	3	0.9	0.9	0.9	509.7	0	25.113	2338100	6
P35580;P35580-5;P35580-2;P35580-3;P35580-4	P35580;P35580-5;P35580-2;P35580-3;P35580-4	Myosin-10	MYH10	NaN	18.2445	18.0192	19.0488	19.1157	19.0257				11	4	3	7.8	2.6	2.2	229	0	179.52	3436800	7
Q7Z406;Q7Z406-6;Q7Z406-2;M0QY43;Q7Z406-5;Q7Z406-4	Q7Z406;Q7Z406-6;Q7Z406-2;M0QY43;Q7Z406-5;Q7Z406-4	Myosin-14	MYH14	NaN	NaN	NaN	18.4593	18.8473	18.1457				6	2	2	3.9	1.4	1.4	227.87	0	19.562	1711200	3
P35579;P35579-2;Q5BKV1;B1AH99;E7ERA5	P35579;P35579-2	Myosin-9	MYH9	25.7375	26.7429	27.4846	26.3508	26.5598	26.6315				48	48	38	34.1	34.1	26.8	226.53	0	323.31	647090000	244
J3QRS3;P19105;O14950;J3KTJ1;P24844-2;P24844	J3QRS3;P19105;O14950;J3KTJ1;P24844-2;P24844	Myosin regulatory light chain 12A;Myosin regulatory light chain 12B;Myosin regulatory light polypeptide 9	MYL12A	22.0134	22.3178	22.4505	22.7766	22.8448	23.0717				4	4	4	27.7	27.7	27.7	20.457	0	323.31	52318000	20
F8W1R7;J3KND3;G8JLA2;G3V1V0;B7Z6Z4;P60660-2;P60660;F8VPF3;G3V1Y7;F8VZU9;F8W180;F8W1I5;P14649;H0YI43	F8W1R7;J3KND3;G8JLA2;G3V1V0;B7Z6Z4;P60660-2;P60660;F8VPF3;G3V1Y7;F8VZU9;F8W180	Myosin light polypeptide 6	MYL6	23.52	23.2448	23.1992	23.2706	23.3236	24.0329				6	6	6	43.4	43.4	43.4	16.29	0	81.507	73857000	33
E9PDF6;O43795-2;O43795;E7EQD9;H7C2Y7;C9JYW1;C9JUP5;A0A0U1RRI3	E9PDF6;O43795-2;O43795	Unconventional myosin-Ib	MYO1B	23.1853	23.4967	22.3621	24.9022	24.8174	24.9999				22	22	20	28.4	28.4	25.7	128.48	0	323.31	190590000	78
F5H6E2;O00159-3;O00159;I3L501;G3V342	F5H6E2;O00159-3;O00159	Unconventional myosin-Ic	MYO1C	24.4534	25.6508	24.9662	24.6736	24.4211	24.7068				18	18	1	22.6	22.6	1	118.99	0	323.31	175980000	77
K7EIG7;J3QRN6;O94832;J3KRL0	K7EIG7;J3QRN6;O94832	Unconventional myosin-Id	MYO1D	NaN	NaN	NaN	19.8329	19.4239	19.8813				3	3	3	4.1	4.1	4.1	106.01	0	18.184	3418000	5
Q12965;H0YLE5;O00160	Q12965;H0YLE5;O00160	Unconventional myosin-Ie;Unconventional myosin-If	MYO1E	NaN	18.6086	17.2313	19.2867	19.4363	20.0548				2	2	2	2.5	2.5	2.5	127.06	0	15.59	5142300	9
A0A0A0MRM8;Q9UM54-6;A0A0D9SGC1;E7EW20;Q9UM54-5;Q9UM54-2;Q9UM54-4;Q9UM54-1;Q9UM54	A0A0A0MRM8;Q9UM54-6;A0A0D9SGC1;E7EW20;Q9UM54-5;Q9UM54-2;Q9UM54-4;Q9UM54-1;Q9UM54	Unconventional myosin-VI	MYO6	19.6647	19.0116	NaN	19.7844	19.6245	20.7297				5	5	5	5.7	5.7	5.7	145.01	0	235.69	8926500	10
Q9NZM1-6;Q9NZM1;Q9NZM1-2;Q9NZM1-3;Q9NZM1-5;H0YD14;Q9NZM1-7;Q9NZM1-8;Q9NZM1-4;O75923-15;O75923-3;O75923-9;O75923;O75923-14;O75923-6;O75923-12;O75923-5;O75923-11;O75923-4;O75923-10;O75923-2;O75923-8;O75923-7;O75923-13	Q9NZM1-6;Q9NZM1;Q9NZM1-2;Q9NZM1-3;Q9NZM1-5;H0YD14	Myoferlin	MYOF	24.6866	25.5208	26.2842	27.0912	27.2584	26.5997				44	44	44	27	27	27	233.47	0	323.31	672380000	177
F8W808;A8MWP7;P41227-2;P41227;H0Y8T0;C9JN83;C9JW55;Q9BSU3	F8W808;A8MWP7;P41227-2;P41227;H0Y8T0;C9JN83;C9JW55;Q9BSU3	N-alpha-acetyltransferase 10;N-alpha-acetyltransferase 11	NAA10	22.4964	20.5053	19.9038	NaN	20.2718	18.5481				2	2	2	18.9	18.9	18.9	19.388	0	12.431	10720000	7
A0A0B4J1W3;Q9BXJ9;Q9BXJ9-4;Q6N069;Q6N069-5;Q6N069-4;Q6N069-3;Q6N069-2	A0A0B4J1W3;Q9BXJ9;Q9BXJ9-4	N-alpha-acetyltransferase 15, NatA auxiliary subunit	NAA15	22.2348	22.5426	22.6496	22.2311	22.6421	23.3692				8	8	8	11	11	11	101.2	0	51.892	44560000	16
Q147X3-2;Q147X3	Q147X3-2;Q147X3	N-alpha-acetyltransferase 30	NAA30	NaN	NaN	NaN	NaN	17.5815	18.2513				1	1	1	3.7	3.7	3.7	35.579	0.0063125	6.4586	871950	2
C9J5D1;E7EQ69;Q9GZZ1;C9JZU6;A0A087WWJ2;Q9GZZ1-2;F8WCK0;C9J5J3;A0A0D9SF32;B0AZT5	C9J5D1;E7EQ69;Q9GZZ1;C9JZU6;A0A087WWJ2;Q9GZZ1-2	N-alpha-acetyltransferase 50	NAA50	NaN	NaN	18.0243	17.8927	20.8095	20.3626				3	3	3	29.5	29.5	29.5	14.886	0	18.044	5530000	2
F8VZJ2;H0YHX9;Q13765;E9PAV3-2;E9PAV3;F8W0W4;F8W1N5;F8VNW4	F8VZJ2;H0YHX9;Q13765;E9PAV3-2;E9PAV3;F8W0W4;F8W1N5;F8VNW4	Nascent polypeptide-associated complex subunit alpha;Nascent polypeptide-associated complex subunit alpha, muscle-specific form	NACA	20.457	20.7792	20.741	22.6736	20.7871	21.5201				4	4	4	41.9	41.9	41.9	15.016	0	99.668	24921000	11
A0A0C4DGV3;B7Z8V7;Q4G0N4-3;Q4G0N4-2;Q4G0N4	A0A0C4DGV3;B7Z8V7;Q4G0N4-3;Q4G0N4-2;Q4G0N4	NAD kinase 2, mitochondrial	NADK2	NaN	19.6614	21.0653	21.323	21.7089	22.4049				3	3	3	17.4	17.4	17.4	28.255	0	169	21333000	14
Q9UJ70;C9JEV6;H7C3G9;Q9UJ70-2;H7C286;E9PPU6;H0YF44;H0YC94;H7C1L7;H0YEB7;H0YE82	Q9UJ70;C9JEV6;H7C3G9;Q9UJ70-2;H7C286	N-acetyl-D-glucosamine kinase	NAGK	20.4109	21.3304	21.5888	22.2145	22.5039	22.6133				8	8	8	33.1	33.1	33.1	37.375	0	72.89	38974000	19
P43490;A0A0C4DFS8;C9JG65	P43490;A0A0C4DFS8	Nicotinamide phosphoribosyltransferase	NAMPT	21.4699	22.2489	23.7075	23.3328	23.6637	23.3088				11	11	11	30.1	30.1	30.1	55.52	0	323.31	69626000	53
Q9NR45;Q5TBR0;Q5TBR1	Q9NR45	Sialic acid synthase	NANS	21.9773	22.166	23.4487	22.0819	23.3522	23.1203				5	5	5	17.3	17.3	17.3	40.307	0	73.173	49460000	17
H0YHC3;F8W020;F8W118;F8VY35;F8VV59;B7Z9C2;F8W0J6;F5H4R6;H0YIV4;P55209-2;P55209;H0YH88;F8VXI6;F8VUX1;F8W543;P55209-3;F8VRJ2;F8VVB5	H0YHC3;F8W020;F8W118;F8VY35;F8VV59;B7Z9C2;F8W0J6;F5H4R6;H0YIV4;P55209-2;P55209;H0YH88;F8VXI6;F8VUX1;F8W543;P55209-3;F8VRJ2;F8VVB5	Nucleosome assembly protein 1-like 1	NAP1L1	22.3692	22.5023	22.3681	22.2414	22.3688	22.1824				6	6	5	34.3	34.3	29.3	23.417	0	44.385	38992000	17
Q99733;Q99733-2;A8MXH2;C9JZI7;E9PNW0;E9PJJ2;E9PS34;E9PNJ7;E9PKT8;C9J6D1;H0YCI4	Q99733;Q99733-2;A8MXH2;C9JZI7;E9PNW0;E9PJJ2;E9PS34;E9PNJ7;E9PKT8;C9J6D1;H0YCI4	Nucleosome assembly protein 1-like 4	NAP1L4	NaN	16.3522	17.958	17.16	16.5705	16.5576				4	3	3	14.4	11.7	11.7	42.823	0	17.796	993180	5
M0R0Y2;P54920;M0R2M1;M0R027;M0R058;M0QZM9;M0QZN5;M0R031;M0R213;M0R0I4;A0A087WZQ7;Q9H115-3;Q9H115-2;Q9H115	M0R0Y2;P54920;M0R2M1	Alpha-soluble NSF attachment protein	NAPA	21.5419	21.983	21.8355	21.8236	21.5587	21.0038				5	5	5	24.2	24.2	24.2	29.163	0	59.464	16821000	13
Q6XQN6-3;Q6XQN6;G5E977;Q6XQN6-2;C9J8U2;A0A087WUT5;H0YF31;H0YDA6	Q6XQN6-3;Q6XQN6;G5E977;Q6XQN6-2;C9J8U2	Nicotinate phosphoribosyltransferase	NAPRT	22.1158	21.729	21.772	23.3336	22.7923	22.9802				8	8	8	19.2	19.2	19.2	56.099	0	66.065	52326000	17
O43776;K7EMQ6;K7EPK2;K7EQ35	O43776	Asparagine--tRNA ligase, cytoplasmic	NARS	20.8314	21.613	23.9678	23.3704	24.6337	24.5107				9	9	9	24.8	24.8	24.8	62.942	0	209.77	128990000	40
Q96I59-2;Q96I59	Q96I59-2;Q96I59	Probable asparagine--tRNA ligase, mitochondrial	NARS2	NaN	NaN	NaN	17.2581	NaN	18.9889				1	1	1	6.8	6.8	6.8	28.783	0	88.699	1641400	3
A0A087WZS4;A0A087X1V2;A0A087WVU1;A0A0D9SF98;A0A087WWJ5;H7BYX6;A0A087WTE4;A0A087WTF6;A0A087WX77;A0A087WWD4;A0A087WV75;P13591-4;P13591-3;P13591-1;P13591	A0A087WZS4;A0A087X1V2;A0A087WVU1;A0A0D9SF98;A0A087WWJ5;H7BYX6;A0A087WTE4;A0A087WTF6;A0A087WX77;A0A087WWD4;A0A087WV75;P13591-4;P13591-3;P13591-1;P13591	Neural cell adhesion molecule 1	NCAM1	20.3119	18.8928	17.8932	NaN	NaN	NaN				1	1	1	9.6	9.6	9.6	14.802	0.0033576	7.0766	1544300	2
Q15021;E7EN77	Q15021;E7EN77	Condensin complex subunit 1	NCAPD2	NaN	17.2107	NaN	16.9887	16.8407	17.9759				5	5	5	4.4	4.4	4.4	157.18	0	49.878	1016000	5
Q9BPX3	Q9BPX3	Condensin complex subunit 3	NCAPG	NaN	16.6615	17.0074	17.6595	17.2736	19.2289				2	2	2	2.6	2.6	2.6	114.33	0	12.445	1995000	3
Q09161;X6R941	Q09161	Nuclear cap-binding protein subunit 1	NCBP1	21.3251	19.5413	22.2606	21.0869	21.4232	20.6278				5	5	5	8.2	8.2	8.2	91.838	0	55.768	18652000	12
Q9Y2A7;Q9Y2A7-2	Q9Y2A7;Q9Y2A7-2	Nck-associated protein 1	NCKAP1	NaN	20.6632	21.3823	22.4362	22.3885	22.9605				9	9	9	11.3	11.3	11.3	128.79	0	117.99	34387000	34
P19338;H7BY16	P19338;H7BY16	Nucleolin	NCL	21.7331	21.9502	20.9288	24.9431	23.3757	24.4089				13	13	13	21.5	21.5	21.5	76.613	0	121.46	98021000	46
Q92542-2;Q92542;H0Y6T7;Q5T205;H0Y3Z4;Q5T209	Q92542-2;Q92542;H0Y6T7;Q5T205;H0Y3Z4	Nicastrin	NCSTN	22.13	22.4398	22.0932	22.1973	22.7958	22.4638				6	6	6	10.3	10.3	10.3	76.743	0	54.131	36447000	6
H7C5F7;B4DGY6;A0A0C4DGW0;Q9NV92	H7C5F7;B4DGY6;A0A0C4DGW0;Q9NV92	NEDD4 family-interacting protein 2	NDFIP2	NaN	18.2973	18.5779	17.3602	17.9135	17.8883				1	1	1	9.6	9.6	9.6	15.727	0.0078084	6.3842	1098300	1
Q92597;Q92597-3;Q92597-2;E7ESM1;E5RJY1;E5RIR1;E5RGM5;E5RIV1;E5RIM2;E5RJ98;E5RG99;E5RI76;E5RH82;E5RK17	Q92597;Q92597-3;Q92597-2;E7ESM1	Protein NDRG1	NDRG1	24.1375	23.3291	22.991	24.0422	24.0617	22.8024				6	6	6	23.1	23.1	23.1	42.835	0	123.02	89284000	49
F8WBF9;Q9UGV2-3;Q9UGV2-2;Q9UGV2;Q5TH30	F8WBF9;Q9UGV2-3;Q9UGV2-2;Q9UGV2;Q5TH30	Protein NDRG3	NDRG3	NaN	NaN	NaN	20.6247	20.6017	19.1444				2	2	2	11.8	11.8	11.8	30.723	0	31.607	5457200	10
F8WAS3;C9IZN5;A0A087X1G1;H7BYD0;Q16718-2;Q16718	F8WAS3;C9IZN5;A0A087X1G1;H7BYD0;Q16718-2;Q16718	NADH dehydrogenase [ubiquinone] 1 alpha subcomplex subunit 5	NDUFA5	NaN	NaN	NaN	17.2793	16.9238	17.4536				1	1	1	14.3	14.3	14.3	7.8423	0.0092025	6.2956	826640	2
B4DJ81;P28331-3;P28331-4;P28331-5;P28331;P28331-2	B4DJ81;P28331-3;P28331-4;P28331-5;P28331;P28331-2	NADH-ubiquinone oxidoreductase 75 kDa subunit, mitochondrial	NDUFS1	NaN	NaN	18.3175	19.5011	19.5473	19.9292				3	3	3	8.5	8.5	8.5	66.921	0	120.57	5041200	7
O75306-2;O75306	O75306-2;O75306	NADH dehydrogenase [ubiquinone] iron-sulfur protein 2, mitochondrial	NDUFS2	NaN	NaN	NaN	18.4634	18.4448	18.8481				1	1	1	2.6	2.6	2.6	51.851	0	34.18	2374400	2
O75489	O75489	NADH dehydrogenase [ubiquinone] iron-sulfur protein 3, mitochondrial	NDUFS3	NaN	NaN	NaN	17.391	17.8451	17.9885				2	2	2	10.6	10.6	10.6	30.241	0	13.455	1146900	6
E9PN51;F8W9K7;E9PPW7;O00217;E9PKH6	E9PN51;F8W9K7;E9PPW7;O00217;E9PKH6	NADH dehydrogenase [ubiquinone] iron-sulfur protein 8, mitochondrial	NDUFS8	NaN	NaN	NaN	17.5783	17.3675	16.9817				2	2	2	20.9	20.9	20.9	12.405	0	24.877	589030	7
H0YE81;B4DE93;G3V0I5;P49821-2;P49821;E9PJL9;H0YD04;E9PLC6;E9PQP1;E9PMX3	H0YE81;B4DE93;G3V0I5;P49821-2;P49821;E9PJL9;H0YD04;E9PLC6;E9PQP1;E9PMX3	NADH dehydrogenase [ubiquinone] flavoprotein 1, mitochondrial	NDUFV1	18.4175	NaN	18.1019	18.4189	18.9325	19.552				2	2	2	15	15	15	14.161	0.0012937	11.779	3011400	2
P46934-4;H0Y8H4;H0Y8X6;P46934-3;P46934-2;P46934	P46934-4;H0Y8H4	E3 ubiquitin-protein ligase NEDD4	NEDD4	NaN	16.7847	NaN	15.811	15.8727	15.4208				3	3	2	3.3	3.3	3.3	104.22	0	17.923	553230	3
Q96PU5-3;Q96PU5-2;Q96PU5-6;Q96PU5-5;Q96PU5-7;Q96PU5;K7ERN1;Q96PU5-9;Q96PU5-4	Q96PU5-3;Q96PU5-2;Q96PU5-6;Q96PU5-5;Q96PU5-7;Q96PU5;K7ERN1;Q96PU5-9;Q96PU5-4	E3 ubiquitin-protein ligase NEDD4-like	NEDD4L	19.452	19.3016	18.9712	19.0498	19.118	18.6115				2	1	1	2.9	1.7	1.7	100.75	0.0029674	9.3914	3094200	4
Q8TD19	Q8TD19	Serine/threonine-protein kinase Nek9	NEK9	NaN	18.1421	17.4375	17.9348	17.9293	17.5679				2	2	2	2.8	2.8	2.8	107.17	0.0018999	11.494	1550300	3
A0A0X1KG71;Q8WX92	A0A0X1KG71;Q8WX92	Negative elongation factor B	NELFB	NaN	19.1841	19.8546	20.0405	19.653	19.8493				3	3	3	6.1	6.1	6.1	70.038	0	19.032	5813300	5
E9PIF4;Q99519	E9PIF4;Q99519	Sialidase-1	NEU1	NaN	NaN	NaN	NaN	18.2473	19.0614				2	2	2	9	9	9	29	0	14.375	1660900	2
Q00653-4;Q00653	Q00653-4;Q00653	Nuclear factor NF-kappa-B p100 subunit;Nuclear factor NF-kappa-B p52 subunit	NFKB2	19.9501	NaN	NaN	18.109	18.6737	18.5738				2	2	2	3.9	3.9	3.9	96.677	0	14.564	2863300	6
Q86X76-5;Q86X76-2;Q86X76-4;Q86X76;Q86X76-3	Q86X76-5;Q86X76-2;Q86X76-4;Q86X76;Q86X76-3	Nitrilase homolog 1	NIT1	22.2423	22.9659	21.9612	21.408	19.9969	20.3803				2	2	2	10.3	10.3	10.3	26.326	0	12.377	14796000	2
Q9NQR4;H7C579;F8WF70	Q9NQR4;H7C579	Omega-amidase NIT2	NIT2	19.8394	19.8228	20.2849	20.7624	22.7934	22.6508				8	8	8	38	38	38	30.608	0	132.35	28822000	20
C9JA08;Q96D46;C9IY70;C9IZW9;C9K0C2;C9J0B9	C9JA08;Q96D46	60S ribosomal export protein NMD3	NMD3	NaN	NaN	17.7273	17.6049	17.9074	18.4534				3	3	3	7.8	7.8	7.8	60.125	0	17.091	1553200	1
Q32Q12;P22392-2;E7ERL0;J3KPD9;O60361;P22392;E5RHP0	Q32Q12;P22392-2;E7ERL0;J3KPD9;O60361;P22392	Nucleoside diphosphate kinase;Nucleoside diphosphate kinase B;Putative nucleoside diphosphate kinase	NME1-NME2	18.8212	NaN	NaN	19.8267	18.0673	19.4514				3	3	1	21.6	21.6	6.5	32.642	0	24.378	4529300	9
P30419-2;P30419;K7EN82;B7Z8J4;Q5VUC6;O60551	P30419-2;P30419	Glycylpeptide N-tetradecanoyltransferase 1	NMT1	NaN	22.106	23.2674	23.1844	23.5781	23.7952				8	8	8	25.5	25.5	25.5	48.14	0	323.31	71239000	40
P40261	P40261	Nicotinamide N-methyltransferase	NNMT	21.9006	23.418	23.0899	22.713	23.4957	23.0117				5	5	5	29.5	29.5	29.5	29.574	0	187.19	53941000	24
J3QLQ6;Q9H8H0-2;Q9H8H0	J3QLQ6;Q9H8H0-2;Q9H8H0	Nucleolar protein 11	NOL11	NaN	NaN	NaN	17.6472	17.0987	18.2564				1	1	1	7.4	7.4	7.4	21.312	0	33.048	1127200	3
A0A0A0MRM9;Q14978;Q14978-3;Q14978-2	A0A0A0MRM9;Q14978;Q14978-3;Q14978-2	Nucleolar and coiled-body phosphoprotein 1	NOLC1	NaN	NaN	NaN	17.5118	NaN	16.8286				1	1	1	4	4	4	74.543	0.0028986	7.8733	458650	1
Q15233;Q15233-2;C9JYS8;H7C367;C9J4X2;C9IZL7	Q15233;Q15233-2;C9JYS8;H7C367	Non-POU domain-containing octamer-binding protein	NONO	22.2358	23.1123	23.5776	23.7528	23.7433	23.9492				6	6	6	18	18	18	54.231	0	71.996	100380000	15
A0A087WV73;P46087-3;P46087-2;P46087;P46087-4;F5GYR3	A0A087WV73;P46087-3;P46087-2;P46087;P46087-4;F5GYR3	Probable 28S rRNA (cytosine(4447)-C(5))-methyltransferase	NOP2	19.1217	NaN	NaN	19.5399	19.1461	19.0969				2	2	2	2.8	2.8	2.8	94.095	0.0013038	11.913	3110200	7
H0Y653;H0YDU4;O00567	H0Y653;H0YDU4;O00567	Nucleolar protein 56	NOP56	NaN	16.7884	NaN	18.8475	17.0181	18.7574				2	2	2	15.5	15.5	15.5	24.144	0	16.207	2273700	4
Q9Y2X3;H7BZ72	Q9Y2X3	Nucleolar protein 58	NOP58	NaN	NaN	18.3425	21.3754	19.6014	21.307				5	5	5	14.2	14.2	14.2	59.578	0	44.228	9986800	5
Q86U38-2;Q86U38	Q86U38-2;Q86U38	Nucleolar protein 9	NOP9	NaN	NaN	NaN	16.8448	NaN	16.8084				1	1	1	2.6	2.6	2.6	58.161	0.0029815	9.5463	460820	2
Q04721	Q04721	Neurogenic locus notch homolog protein 2;Notch 2 extracellular truncation;Notch 2 intracellular domain	NOTCH2	NaN	20.8049	20.7065	NaN	NaN	NaN				2	2	2	1.1	1.1	1.1	265.4	0	24.257	1446000	4
O15118;K7EQ23;O15118-2	O15118;K7EQ23;O15118-2	Niemann-Pick C1 protein	NPC1	22.6419	22.8363	22.7217	22.3948	22.6558	22.1642				4	4	4	3.4	3.4	3.4	142.17	0	79.496	39343000	18
E9PLK3;P55786-2;P55786;H0YDG0;A6NEC2;E9PJY4;E9PPD4;E9PP11;A6NEC2-3;A6NEC2-2	E9PLK3;P55786-2;P55786	Puromycin-sensitive aminopeptidase	NPEPPS	21.3412	20.7684	20.2715	20.88	21.5202	22.3541				6	6	6	7.9	7.9	7.9	102.99	0	61.445	21274000	19
Q8TAT6;Q8TAT6-2;I3L4U9;I3L283;A0A0D9SFI9;I3L3I1	Q8TAT6;Q8TAT6-2	Nuclear protein localization protein 4 homolog	NPLOC4	NaN	19.5063	21.356	20.341	20.0514	19.2682				5	5	5	11.7	11.7	11.7	68.119	0	43.814	6224300	20
P06748-2;P06748;P06748-3;E5RGW4;E5RI98	P06748-2;P06748;P06748-3	Nucleophosmin	NPM1	NaN	20.9101	22.0378	23.4399	22.1583	22.4969				6	6	6	37.7	37.7	37.7	29.464	0	255.95	37964000	52
O75607	O75607	Nucleoplasmin-3	NPM3	NaN	NaN	NaN	18.8714	17.7167	18.1321				1	1	1	9	9	9	19.343	0.0029053	8.1094	1173800	3
P20594-2;P20594;H7C056;H7C1A1	P20594-2;P20594	Atrial natriuretic peptide receptor 2	NPR2	NaN	19.1997	18.159	NaN	NaN	NaN				3	3	3	4	4	4	111.21	0	26.319	310980	3
H3BU51;Q9Y639-1;Q9Y639	H3BU51;Q9Y639-1;Q9Y639	Neuroplastin	NPTN	20.9727	22.3896	21.9812	20.7061	20.466	19.8542				2	2	2	9.2	9.2	9.2	20.14	0	29.819	9727800	6
P15559-2;P15559;B4DLR8;P15559-3;H3BNV2;H3BRK3	P15559-2;P15559;B4DLR8;P15559-3;H3BNV2;H3BRK3	NAD(P)H dehydrogenase [quinone] 1	NQO1	27.2093	26.2977	27.4281	27.099	27.55	27.7769				11	11	11	41.2	41.2	41.2	27.295	0	200.54	1277700000	76
P01111;P01116-2;P01116;G3V4K2;G3V5T7	P01111;P01116-2;P01116	GTPase NRas;GTPase KRas;GTPase KRas, N-terminally processed	NRAS	23.7885	24.3742	24.0372	23.6725	23.4656	23.1107				5	5	2	36.5	36.5	11.1	21.229	0	45.607	77253000	27
Q5JWQ6;E9PEP6;O14786;E7EX60;Q5T7F0;O14786-3;O14786-2;Q5JWQ4	Q5JWQ6;E9PEP6;O14786;E7EX60;Q5T7F0;O14786-3;O14786-2	Neuropilin-1	NRP1	22.2031	21.4281	21.1515	NaN	NaN	18.3366				3	3	3	6.8	6.8	6.8	81.989	0	25.509	6895500	9
I3L0N3;P46459-2;P46459;I3L2G1;K7EQD6	I3L0N3;P46459-2;P46459;I3L2G1;K7EQD6	Vesicle-fusing ATPase	NSF	21.2848	19.3902	21.1223	20.923	21.7824	21.0555				2	2	2	3.4	3.4	3.4	82.091	0.0024737	11.144	15306000	2
Q08J23-2;Q08J23;Q08J23-3	Q08J23-2;Q08J23;Q08J23-3	tRNA (cytosine(34)-C(5))-methyltransferase	NSUN2	20.0076	18.8095	20.5532	20.4906	20.2495	20.8914				7	7	7	13	13	13	82.392	0	116.56	12696000	16
P49902-2;P49902;H0YHR8;Q5JUV3;Q5JUV4	P49902-2;P49902	Cytosolic purine 5-nucleotidase	NT5C2	NaN	NaN	20.451	NaN	18.2896	19.2566				3	3	3	7.1	7.1	7.1	61.44	0	36.491	2690300	4
P21589-2;P21589;Q96B60;H0Y7R7;H0Y3X5	P21589-2;P21589;Q96B60	5-nucleotidase	NT5E	26.0923	26.7817	26.3127	25.9199	26.4076	25.2912				16	16	16	37	37	37	57.948	0	323.31	444040000	115
H7BZI1;Q02818;C9JKZ2	H7BZI1;Q02818;C9JKZ2	Nucleobindin-1	NUCB1	22.9305	23.4342	22.8063	22.9757	23.3363	23.1641				2	2	2	8.1	8.1	8.1	34.773	0	12.409	44741000	5
Q9Y266	Q9Y266	Nuclear migration protein nudC	NUDC	NaN	NaN	NaN	18.4384	18.6591	19.4007				1	1	1	4.5	4.5	4.5	38.242	0.0029291	8.5874	2648300	3
O43809	O43809	Cleavage and polyadenylation specificity factor subunit 5	NUDT21	NaN	NaN	17.2337	18.4654	17.9096	17.756				1	1	1	6.6	6.6	6.6	26.227	0.0028686	7.6094	1095900	5
Q14980-4;Q14980-3;Q14980-2;Q14980;A0A087WY61;F5H6Y5;F5H4J1;H0YFY6;K4DIE0	Q14980-4;Q14980-3;Q14980-2;Q14980;A0A087WY61;F5H6Y5;F5H4J1	Nuclear mitotic apparatus protein 1	NUMA1	NaN	18.948	19.5393	19.8734	19.6649	20.7046				6	6	6	4.5	4.5	4.5	200.09	0	175.83	7767800	10
Q8NFH3;Q8NFH3-2;B4E301;F5H0E3;B4DVD1	Q8NFH3;Q8NFH3-2	Nucleoporin Nup43	NUP43	NaN	NaN	19.9342	19.2216	19.6835	19.7483				3	3	3	8.9	8.9	8.9	42.15	0	17.653	5095200	4
Q8N1F7-2;Q8N1F7;H3BVG0;H3BV15;H3BVE2;H3BRD9	Q8N1F7-2;Q8N1F7;H3BVG0	Nuclear pore complex protein Nup93	NUP93	NaN	18.4021	17.939	18.6945	19.9336	19.344				3	3	3	5.5	5.5	5.5	79.881	0	32.807	3632300	9
E9PIN3;Q9UBU9;B4E227;Q9UBU9-2	E9PIN3;Q9UBU9;B4E227;Q9UBU9-2	Nuclear RNA export factor 1	NXF1	20.0133	20.0539	21.1228	20.2261	21.1192	19.7667				2	2	2	3.6	3.6	3.6	68.106	0	23.641	5007300	7
Q6DKJ4;A0A0G2JQK5;Q6DKJ4-2;Q6DKJ4-3	Q6DKJ4;A0A0G2JQK5;Q6DKJ4-2;Q6DKJ4-3	Nucleoredoxin	NXN	NaN	NaN	NaN	17.5381	16.8243	16.7361				2	2	2	6.2	6.2	6.2	48.392	0.00065359	11.959	594680	4
F8VXY3;P00973-2;P00973-4;P00973;P00973-3;H0YI20;F8VUC8;F8VPW7;H0YIB8	F8VXY3;P00973-2;P00973-4;P00973;P00973-3;H0YI20	2-5-oligoadenylate synthase 1	OAS1	18.4943	18.9402	NaN	21.1637	21.8753	24.3207				7	7	7	28.6	28.6	28.6	41.474	0	88.687	51520000	24
A0A087X0V5;P29728-2;P29728;F8W1C5;P29728-3	A0A087X0V5;P29728-2;P29728;F8W1C5	2-5-oligoadenylate synthase 2	OAS2	NaN	NaN	NaN	21.4037	21.5375	21.227				5	5	5	8.8	8.8	8.8	83.234	0	37.997	12986000	13
Q9Y6K5;F8VS35;F8VWK9;H0YHL3	Q9Y6K5	2-5-oligoadenylate synthase 3	OAS3	NaN	22.0646	22.0797	23.931	25.7096	25.8912				17	17	17	24.6	24.6	24.6	121.17	0	277.16	259060000	54
P04181;P04181-2	P04181;P04181-2	Ornithine aminotransferase, mitochondrial;Ornithine aminotransferase, hepatic form;Ornithine aminotransferase, renal form	OAT	23.8721	23.5824	24.4328	24.5172	25.0395	24.8124				11	11	11	36.4	36.4	36.4	48.534	0	149.86	208130000	63
A0A0G2JMZ8;Q16625-4;Q16625-2;Q16625-3;Q16625;Q16625-5	A0A0G2JMZ8;Q16625-4;Q16625-2;Q16625-3;Q16625;Q16625-5	Occludin	OCLN	NaN	NaN	NaN	19.9187	20.2018	19.5919				2	2	2	7.7	7.7	7.7	59.129	0	68.275	4813400	9
C9J4G7;A0A0D9SFS3;E9PDF2;E9PCR7;Q02218-3;Q02218-2;Q02218	C9J4G7;A0A0D9SFS3;E9PDF2;E9PCR7;Q02218-3;Q02218-2;Q02218	2-oxoglutarate dehydrogenase, mitochondrial	OGDH	NaN	NaN	NaN	NaN	18.1994	17.7951				2	2	2	12.8	12.8	12.8	23.191	0.0030656	10.958	1063400	2
Q9NZT2-2;Q9NZT2;A0A087X028;A0A0A0MRN5	Q9NZT2-2;Q9NZT2;A0A087X028;A0A0A0MRN5	Opioid growth factor receptor	OGFR	NaN	NaN	19.4985	18.5221	18.1548	18.3711				3	3	3	6.7	6.7	6.7	71.423	0	86.876	2371300	13
O15294-4;O15294-2;O15294-3;O15294	O15294-4;O15294-2;O15294-3;O15294	UDP-N-acetylglucosamine--peptide N-acetylglucosaminyltransferase 110 kDa subunit	OGT	NaN	NaN	NaN	17.9124	18.4243	19.9816				4	4	4	7.1	7.1	7.1	74.536	0	51.151	3900200	4
J3KQ32;Q9NTK5;Q9NTK5-2;Q9NTK5-3;C9JTK6;C9JCJ9	J3KQ32;Q9NTK5;Q9NTK5-2;Q9NTK5-3	Obg-like ATPase 1	OLA1	20.8888	21.9376	23.3819	21.3866	22.5608	22.6173				6	6	6	19.2	19.2	19.2	46.937	0	64.924	34495000	16
Q6UX06	Q6UX06	Olfactomedin-4	OLFM4	NaN	NaN	NaN	21.5719	20.7463	22.2147				6	6	6	14.5	14.5	14.5	57.279	0	56.295	17552000	8
E5KLK1;E5KLJ6;E5KLJ9;E5KLJ5;O60313;O60313-2;H7C3G2;H7C141	E5KLK1;E5KLJ6;E5KLJ9;E5KLJ5;O60313;O60313-2	Dynamin-like 120 kDa protein, mitochondrial;Dynamin-like 120 kDa protein, form S1	OPA1	19.3025	19.1784	18.4283	18.0037	16.8972	18.5634				5	5	5	7.4	7.4	7.4	111.82	0	31.889	3435300	6
P47893;P47888	P47893;P47888	Olfactory receptor 3A2;Olfactory receptor 3A3	OR3A2	NaN	20.9232	21.22	20.133	19.7056	NaN				1	1	1	4.7	4.7	4.7	35.206	0	12.279	3648900	2
F5GYN4;J3KR44;F5GYJ8;Q96FW1;F5H6Q1;F5H3F0;Q96FW1-2	F5GYN4;J3KR44;F5GYJ8;Q96FW1;F5H6Q1	Ubiquitin thioesterase OTUB1	OTUB1	21.1727	21.1458	20.352	21.926	22.2826	21.9996				3	3	3	15.4	15.4	15.4	28.05	0	38.547	20365000	11
P55809;E9PDW2;P55809-2	P55809	Succinyl-CoA:3-ketoacid coenzyme A transferase 1, mitochondrial	OXCT1	NaN	NaN	20.0978	20.3449	20.8747	20.1702				4	4	4	14.4	14.4	14.4	56.157	0	57.684	6714800	6
C9JIG9;O95747	C9JIG9;O95747	Serine/threonine-protein kinase OSR1	OXSR1	NaN	20.4833	20.7136	21.2467	21.5313	22.5517				3	3	3	7.3	7.3	7.3	51.856	0	52.443	24396000	9
P07237;H7BZ94;I3L398;H0Y3Z3;I3L312;I3L4M2;I3NI03;I3L3P5;I3L3U6;I3L0S0	P07237;H7BZ94;I3L398;H0Y3Z3	Protein disulfide-isomerase	P4HB	22.3046	24.6458	25.9756	24.9096	25.0721	24.4653				12	12	12	28.7	28.7	28.7	57.116	0	253.03	155470000	55
Q9UQ80;Q9UQ80-2;F8VR77;H0YIN7;F8W0A3;F8VZ69	Q9UQ80;Q9UQ80-2;F8VR77	Proliferation-associated protein 2G4	PA2G4	23.8711	24.2101	24.4392	24.8644	24.6177	24.6837				11	11	11	33	33	33	43.786	0	89.19	161340000	38
F5H0C4;Q9BRP4-3;Q9BRP4-2;Q9BRP4;F5H3E9;H0YGB1;F5H0F7;F5H103;F5H3I1	F5H0C4;Q9BRP4-3;Q9BRP4-2;Q9BRP4;F5H3E9;H0YGB1;F5H0F7;F5H103;F5H3I1	Proteasomal ATPase-associated factor 1	PAAF1	NaN	18.2139	19.8516	19.774	21.0053	20.6164				2	2	2	5.9	5.9	5.9	42.722	0	12.77	7891000	4
A0A087WTT1;P11940-2;P11940;E7EQV3;E7ERJ7;H0YAR2;Q9H361;H0YBN4;E5RJB9;H0YAP2;E5RGH3;E5RH24;B1ANR1;H0YB86;Q4VXU2;E5RHG7;H0YEQ8;Q4VXU2-2;E5RGC4;E5RFD8;H0YER0;H0YAS7;H0YAS6;H0YB75;H0Y6X6;Q5JQF8	A0A087WTT1;P11940-2;P11940;E7EQV3;E7ERJ7;H0YAR2	Polyadenylate-binding protein;Polyadenylate-binding protein 1	PABPC1	25.7777	25.7248	25.5148	24.4313	23.8162	24.4056				13	13	7	31.8	31.8	14.4	58.535	0	169.8	170360000	54
B1ANR0;Q13310-2;Q13310;Q13310-3;H0Y5F5;H0YEU6;H0YCC8	B1ANR0;Q13310-2;Q13310;Q13310-3;H0Y5F5	Polyadenylate-binding protein;Polyadenylate-binding protein 4	PABPC4	22.0093	22.5728	21.7602	20.3818	20.5626	20.6654				9	3	3	22.3	7.5	7.5	67.97	0	18.159	16295000	12
A0A0U1RR22;Q9UNF0-2;Q9UNF0;B0QYG7;B0QYG8	A0A0U1RR22;Q9UNF0-2;Q9UNF0;B0QYG7;B0QYG8	Protein kinase C and casein kinase substrate in neurons protein 2	PACSIN2	20.7185	20.9115	18.9938	NaN	18.6056	18.9234				2	2	2	4.7	4.7	4.7	51.828	0.00065445	11.987	4128600	3
A0A0C4DGG1;Q9UKS6;E9PIY1;H0YDM6;E9PJ75;E9PNM9;E9PJ33	A0A0C4DGG1;Q9UKS6;E9PIY1	Protein kinase C and casein kinase substrate in neurons protein 3	PACSIN3	22.2733	21.7959	21.5819	22.529	22.6283	22.46				7	7	7	24.9	24.9	24.9	46.494	0	146.46	40621000	16
P43034;I3L3N5	P43034;I3L3N5	Platelet-activating factor acetylhydrolase IB subunit alpha	PAFAH1B1	20.179	20.4962	20.6227	NaN	21.2292	20.7034				2	2	2	6.3	6.3	6.3	46.637	0	36.593	11268000	10
P68402;J3KNE3;P68402-3;P68402-2;P68402-4	P68402;J3KNE3;P68402-3;P68402-2;P68402-4	Platelet-activating factor acetylhydrolase IB subunit beta	PAFAH1B2	19.2864	20.2661	21.2402	22.3316	22.0898	21.5609				2	2	2	12.2	12.2	12.2	25.569	0	20.085	21654000	16
Q15102;M0R389;M0R1K3	Q15102;M0R389;M0R1K3	Platelet-activating factor acetylhydrolase IB subunit gamma	PAFAH1B3	18.4556	18.6062	19.4449	19.5535	19.963	19.6701				2	2	2	11.3	11.3	11.3	25.734	0	13.621	4632900	6
P22234;P22234-2;E9PBS1;D6RF62	P22234;P22234-2;E9PBS1;D6RF62	Multifunctional protein ADE2;Phosphoribosylaminoimidazole-succinocarboxamide synthase;Phosphoribosylaminoimidazole carboxylase	PAICS	21.1461	22.2679	22.4707	22.3971	22.5455	22.7005				7	7	7	18.4	18.4	18.4	47.079	0	57.015	34000000	15
D6REB4;Q9H074-3;Q9H074-2;Q9H074	D6REB4;Q9H074-3;Q9H074-2;Q9H074	Polyadenylate-binding protein-interacting protein 1	PAIP1	20.9179	NaN	NaN	18.4375	18.6749	18.6019				1	1	1	3.4	3.4	3.4	39.908	0.009165	6.2837	4024800	1
Q13177;H7C1X3;H0YCG5;E9PM17;B3KNX7;A0A087X294;O75914-2;Q13153;Q13153-2;O75914;O75914-4;O75914-3	Q13177;H7C1X3	Serine/threonine-protein kinase PAK 2;PAK-2p27;PAK-2p34	PAK2	NaN	18.8741	18.1575	18.8286	18.7659	19.6657				4	4	4	11.1	11.1	11.1	58.042	0	59.395	5140500	8
A0A0G2JR38;E9PHT6;Q9NVE7;H0YA26	A0A0G2JR38;E9PHT6;Q9NVE7;H0YA26	Pantothenate kinase 4	PANK4	NaN	NaN	NaN	18.7391	19.4952	19.1371				2	2	2	4.1	4.1	4.1	81.385	0.00065833	12.103	3103000	2
Q96RD7-2;Q96RD7	Q96RD7-2;Q96RD7	Pannexin-1	PANX1	19.0653	20.1087	21.1405	20.1933	20.2938	19.2998				3	3	3	10	10	10	47.634	0	23.416	8947600	8
O43252	O43252	Bifunctional 3-phosphoadenosine 5-phosphosulfate synthase 1;Sulfate adenylyltransferase;Adenylyl-sulfate kinase	PAPSS1	NaN	NaN	NaN	20.735	21.8534	20.9589				3	3	2	6.1	6.1	3.8	70.832	0	16.87	9957100	4
Q99497;K7EN27;K7ELW0	Q99497;K7EN27;K7ELW0	Protein deglycase DJ-1	PARK7	20.1029	20.8688	20.3028	20.8448	19.9284	20.2194				2	2	2	21.7	21.7	21.7	19.891	0	13.654	7408600	6
P09874	P09874	Poly [ADP-ribose] polymerase 1	PARP1	NaN	NaN	21.3205	20.8486	20.2383	20.3281				2	2	2	2.6	2.6	2.6	113.08	0	23.85	8928100	10
Q9H0J9	Q9H0J9	Poly [ADP-ribose] polymerase 12	PARP12	NaN	NaN	NaN	NaN	17.7693	19.0268				2	2	2	4.3	4.3	4.3	79.063	0	38.331	1885600	4
H7C5R8;Q460N5-5;Q460N5-3;Q460N5-4;Q460N5-1;Q460N5	H7C5R8;Q460N5-5;Q460N5-3;Q460N5-4;Q460N5-1;Q460N5	Poly [ADP-ribose] polymerase 14	PARP14	NaN	NaN	NaN	15.6918	15.3724	16.9624				1	1	1	1.1	1.1	1.1	171.15	0.004894	6.6773	454420	1
Q9UKK3	Q9UKK3	Poly [ADP-ribose] polymerase 4	PARP4	17.6224	18.248	NaN	18.9896	19.831	20.3225				3	3	3	2.6	2.6	2.6	192.59	0	20.47	6455300	5
Q8IXQ6-3;Q8IXQ6-2;Q8IXQ6	Q8IXQ6-3;Q8IXQ6-2;Q8IXQ6	Poly [ADP-ribose] polymerase 9	PARP9	NaN	NaN	NaN	16.6707	16.4118	17.44				1	1	1	1.7	1.7	1.7	80.29	0	43.365	714860	4
J3KNQ4;Q9NVD7;E9PS97;Q9NVD7-2;A0A087WZB5;Q9HBI1-3;Q9HBI1;Q9HBI1-2	J3KNQ4;Q9NVD7;E9PS97;Q9NVD7-2	Alpha-parvin	PARVA	21.1691	20.6765	20.3994	20.6369	20.0717	19.4632				4	4	4	12.1	12.1	12.1	46.589	0	24.759	9118300	6
Q86TB9-2;Q86TB9-4;Q86TB9;Q86TB9-3	Q86TB9-2;Q86TB9-4;Q86TB9;Q86TB9-3	Protein PAT1 homolog 1	PATL1	NaN	NaN	NaN	NaN	17.5567	16.8022				2	2	2	5.3	5.3	5.3	70.638	0.0018939	11.444	471090	1
Q15365	Q15365	Poly(rC)-binding protein 1	PCBP1	22.7924	22.7663	23.5151	23.3034	22.6934	22.3177				5	3	3	25	16.3	16.3	37.497	0	38.941	49986000	13
Q15366-6;Q15366-3;Q15366;Q15366-2;F8VXH9;H3BRU6;F8VZX2;Q15366-7;Q15366-8;Q15366-4;Q15366-5;F8W0G4;F8W1G6;J3QT27;E9PFP8;P57721-2;P57721-3;P57721-5;P57721-4;P57721;H3BND9;F8VTZ0;H3BSS4;F8VRH0	Q15366-6;Q15366-3;Q15366;Q15366-2;F8VXH9;H3BRU6;F8VZX2;Q15366-7;Q15366-8;Q15366-4;Q15366-5;F8W0G4;F8W1G6	Poly(rC)-binding protein 2	PCBP2	24.8337	24.2397	24.118	24.1376	23.7148	24.0011				7	7	5	33	33	24.4	38.15	0	323.31	129870000	43
Q08174;Q08174-2	Q08174;Q08174-2	Protocadherin-1	PCDH1	NaN	NaN	NaN	19.8559	19.8003	19.3797				2	2	2	2.9	2.9	2.9	114.74	0	15.081	3243600	4
Q5JVF3-3;Q5JVF3-2;Q5JVF3;Q5JVF3-4	Q5JVF3-3;Q5JVF3-2;Q5JVF3;Q5JVF3-4	PCI domain-containing protein 2	PCID2	NaN	NaN	20.5072	20.0234	20.4092	19.9478				2	2	2	5.9	5.9	5.9	43.374	0	15.886	6025800	4
Q16822;B4DW73;H0YML5;H0YM31;A0A0A0MS74;Q16822-2;H0YMU6;H0YNG4;H0YMA5;P35558;P35558-2	Q16822;B4DW73;H0YML5;H0YM31	Phosphoenolpyruvate carboxykinase [GTP], mitochondrial	PCK2	17.5584	17.4114	19.2912	22.3981	23.5368	24.4776				11	11	11	23.6	23.6	23.6	70.729	0	218.72	76864000	38
F6S8N6;A0A0A0MRJ6;H7BY58;P22061;P22061-2;C9J0F2	F6S8N6;A0A0A0MRJ6;H7BY58;P22061;P22061-2;C9J0F2	Protein-L-isoaspartate O-methyltransferase;Protein-L-isoaspartate(D-aspartate) O-methyltransferase	PCMT1	NaN	20.3334	20.32	19.245	19.9732	20.5888				2	2	2	12	12	12	26.626	0	16.572	5795000	8
P12004	P12004	Proliferating cell nuclear antigen	PCNA	NaN	18.5174	NaN	20.0499	20.8025	20.7089				2	2	2	15.3	15.3	15.3	28.768	0	125.22	7717500	15
I3L2Q1;I3L1R7;Q99447-4;Q99447;Q99447-3;I3L3V9;I3L1L9;Q99447-2	I3L2Q1;I3L1R7;Q99447-4;Q99447;Q99447-3;I3L3V9;I3L1L9;Q99447-2	Ethanolamine-phosphate cytidylyltransferase	PCYT2	NaN	NaN	NaN	18.0114	18.6206	20.4337				2	2	2	9.4	9.4	9.4	32.031	0	30.118	4666400	5
O75340;O75340-2;A0A024QZ42;H0Y9X3;A0A087WZ38	O75340;O75340-2;A0A024QZ42	Programmed cell death protein 6	PDCD6	27.2096	26.9064	26.4174	25.6436	25.3784	25.0089				8	8	8	36.6	36.6	36.6	21.868	0	123.21	374270000	31
Q8WUM4;Q8WUM4-2;Q8WUM4-3;C9IZF9;F8WEQ7;F8WBR8;F8WDK9	Q8WUM4;Q8WUM4-2	Programmed cell death 6-interacting protein	PDCD6IP	28.9272	28.3651	27.8992	25.9889	26.2401	26.035				33	33	33	48.6	48.6	48.6	96.022	0	323.31	1010300000	128
P08559-3;P08559;P08559-2;P08559-4;P29803;Q5JPU3;Q5JPU0;Q5JPT9;Q5JPU1	P08559-3;P08559;P08559-2;P08559-4;P29803	Pyruvate dehydrogenase E1 component subunit alpha, somatic form, mitochondrial;Pyruvate dehydrogenase E1 component subunit alpha, testis-specific form, mitochondrial	PDHA1	NaN	21.0921	21.6011	21.3734	21.4127	21.1892				3	3	3	9.5	9.5	9.5	40.188	0	31.219	14350000	7
F8WF02;C9J634;P11177-2;P11177;P11177-3	F8WF02;C9J634;P11177-2;P11177;P11177-3	Pyruvate dehydrogenase E1 component subunit beta, mitochondrial	PDHB	19.9912	19.5238	20.6906	20.386	20.5921	20.0971				3	3	3	15.9	15.9	15.9	27.65	0	37.797	8959900	6
P30101	P30101	Protein disulfide-isomerase A3	PDIA3	22.9753	23.479	23.3438	23.1665	23.2998	22.6046				8	8	6	18.2	18.2	13.7	56.782	0	111.33	55600000	28
H7BZJ3	H7BZJ3		PDIA3	NaN	19.3665	20.0282	20.341	19.8261	19.8788				3	1	1	30.1	11.4	11.4	13.519	0	70.576	6546800	5
P13667	P13667	Protein disulfide-isomerase A4	PDIA4	NaN	21.0174	19.6481	19.0692	19.5637	17.2528				2	2	2	3.9	3.9	3.9	72.932	0	15.822	2802100	4
Q15084-3;Q15084;Q15084-4;Q15084-5;Q15084-2	Q15084-3;Q15084;Q15084-4;Q15084-5;Q15084-2	Protein disulfide-isomerase A6	PDIA6	21.0927	21.0495	22.1791	22.8442	22.8336	22.2023				4	4	4	13.5	13.5	13.5	47.837	0	120.38	36033000	27
C9JKT3;C9IYB4;Q15118;Q15118-2	C9JKT3;C9IYB4;Q15118;Q15118-2	[Pyruvate dehydrogenase (acetyl-transferring)] kinase isozyme 1, mitochondrial	PDK1	NaN	18.23	20.2336	20.7328	20.3069	18.7296				1	1	1	8.4	8.4	8.4	17.75	0.0063358	6.485	5001200	3
O00151	O00151	PDZ and LIM domain protein 1	PDLIM1	22.1076	22.4269	21.1715	23.8993	22.8691	23.462				6	6	6	29.8	29.8	29.8	36.071	0	138.75	54156000	26
Q96HC4-7;Q96HC4-4;Q96HC4;Q96HC4-6;H0Y929;A0A0D9SFR4;H0YBI4;H0Y8Y3;A0A0A0MSP3;Q96HC4-3;Q96HC4-2	Q96HC4-7;Q96HC4-4;Q96HC4;Q96HC4-6;H0Y929;A0A0D9SFR4;H0YBI4;H0Y8Y3;A0A0A0MSP3;Q96HC4-3;Q96HC4-2	PDZ and LIM domain protein 5	PDLIM5	20.8283	19.5402	19.6026	19.9353	19.7001	20.1842				2	2	2	4.8	4.8	4.8	52.645	0	19.555	7875700	5
Q9NR12-2;Q9NR12;D6RAN1;D6RF83;H7BYK4;D6RH06;Q9NR12-3;Q9NR12-5;Q9NR12-6;Q9NR12-4	Q9NR12-2;Q9NR12	PDZ and LIM domain protein 7	PDLIM7	21.1868	20.6513	21.0967	20.5572	20.9877	20.7928				4	4	4	11.6	11.6	11.6	46.51	0	29.14	12472000	11
Q9P0J1;Q9P0J1-2;E5RIV4	Q9P0J1;Q9P0J1-2	[Pyruvate dehydrogenase [acetyl-transferring]]-phosphatase 1, mitochondrial	PDP1	17.5348	17.7564	19.4239	20.5416	20.697	22.5161				4	4	4	9.3	9.3	9.3	61.053	0	39.859	18221000	12
A8MT40;Q8NCN5;H3BQG3	A8MT40;Q8NCN5	Pyruvate dehydrogenase phosphatase regulatory subunit, mitochondrial	PDPR	NaN	NaN	NaN	19.687	19.5611	19.9715				3	3	3	5.1	5.1	5.1	88.569	0	54.029	5194500	5
Q29RF7-3;Q29RF7	Q29RF7-3;Q29RF7	Sister chromatid cohesion protein PDS5 homolog A	PDS5A	NaN	NaN	NaN	15.5044	15.097	16.4346				1	1	1	2.3	2.3	2.3	69	0.0092308	6.3134	241030	1
F2Z2Y4;O00764;O00764-3;O00764-2	F2Z2Y4;O00764;O00764-3;O00764-2	Pyridoxal kinase	PDXK	NaN	18.0205	NaN	19.7285	20.0862	18.6241				4	4	4	19.9	19.9	19.9	30.638	0	193.01	3850500	20
P30086	P30086	Phosphatidylethanolamine-binding protein 1;Hippocampal cholinergic neurostimulating peptide	PEBP1	NaN	19.5144	17.3671	20.2529	19.1866	19.9317				2	2	2	18.2	18.2	18.2	21.057	0	28.034	4896300	6
Q9UBV8	Q9UBV8	Peflin	PEF1	21.875	21.7534	21.598	19.9769	19.9915	19.8122				3	3	3	11.3	11.3	11.3	30.381	0	21.698	10029000	9
P12955-3;P12955-2;P12955	P12955-3;P12955-2;P12955	Xaa-Pro dipeptidase	PEPD	16.4312	18.0783	18.4324	17.5991	18.4801	17.8946				2	2	2	6.1	6.1	6.1	47.261	0	18.094	1632900	5
Q9UHV9	Q9UHV9	Prefoldin subunit 2	PFDN2	NaN	19.0194	17.5337	18.8089	19.0955	18.8391				1	1	1	7.8	7.8	7.8	16.648	0.007768	6.3622	2520400	2
Q99471;H3BPF6;Q99471-2	Q99471;H3BPF6;Q99471-2	Prefoldin subunit 5	PFDN5	NaN	NaN	NaN	16.1487	15.3791	19.3468				2	2	2	21.4	21.4	21.4	17.328	0.00306	10.912	1964100	2
P17858;P17858-2;F8WEU2	P17858;P17858-2	ATP-dependent 6-phosphofructokinase, liver type	PFKL	22.4962	22.0751	22.0348	22.3728	22.3778	22.6831				8	7	6	14.5	12.1	10.9	85.018	0	41.667	40491000	12
Q01813;Q01813-2;B1APP6;B1APP8;Q5VSR5;H0Y757;V9GYV7;H0Y3Y3;V9GY25	Q01813;Q01813-2	ATP-dependent 6-phosphofructokinase, platelet type	PFKP	24.228	24.6706	24.4611	24.9653	25.0049	24.893				17	17	16	29.6	29.6	27.2	85.595	0	301.91	193520000	58
P07737;K7EJ44;I3L3D5;CON__P02584	P07737;K7EJ44;I3L3D5	Profilin-1	PFN1	23.4631	24.373	23.6624	24.8079	24.8649	24.9585				6	6	6	55.7	55.7	55.7	15.054	0	201.28	204880000	38
C9J712;C9J0J7;C9JQ45;G5E9Q6;P35080-2;P35080	C9J712;C9J0J7;C9JQ45;G5E9Q6;P35080-2;P35080	Profilin;Profilin-2	PFN2	22.9396	21.8623	20.9905	22.5317	22.3621	22.1869				1	1	1	15.4	15.4	15.4	9.7982	0	12.665	34904000	6
P18669;P15259;Q8N0Y7	P18669	Phosphoglycerate mutase 1	PGAM1	NaN	19.0949	19.8529	18.5629	23.3573	23.9657				7	7	7	46.5	46.5	46.5	28.804	0	116.5	62771000	13
Q96HS1;F5GXG4;Q96HS1-2	Q96HS1;F5GXG4;Q96HS1-2	Serine/threonine-protein phosphatase PGAM5, mitochondrial	PGAM5	NaN	NaN	NaN	20.822	NaN	20.4458				2	2	2	8.3	8.3	8.3	32.004	0.001906	11.527	4083300	3
P52209-2;P52209;K7EMN2;K7EM49;K7EPF6;K7ELN9	P52209-2;P52209;K7EMN2;K7EM49;K7EPF6	6-phosphogluconate dehydrogenase, decarboxylating	PGD	21.1544	22.3261	20.8821	20.6642	20.3554	20.0059				5	5	5	14.9	14.9	14.9	51.872	0	34.07	12808000	7
P00558;P00558-2;P07205	P00558;P00558-2	Phosphoglycerate kinase 1	PGK1	24.2517	25.7268	26.6573	25.7686	26.7287	26.3886				21	21	21	63.3	63.3	63.3	44.614	0	323.31	498120000	91
P36871-3;P36871;P36871-2	P36871-3;P36871;P36871-2	Phosphoglucomutase-1	PGM1	19.0363	19.9788	20.143	19.7362	19.7552	19.6732				4	4	4	15.3	15.3	15.3	40.282	0	51.621	5643300	5
O95394;O95394-3;D6RCD1;H0Y8I3;D6RCQ8;H0Y987;A0A087WT27;J3KN95;O95394-4	O95394;O95394-3;D6RCD1;H0Y8I3;D6RCQ8;H0Y987;A0A087WT27;J3KN95;O95394-4	Phosphoacetylglucosamine mutase	PGM3	NaN	NaN	19.276	17.7758	17.4457	18.4262				2	2	2	4.6	4.6	4.6	59.851	0.0012821	11.693	833160	3
O00264	O00264	Membrane-associated progesterone receptor component 1	PGRMC1	NaN	NaN	NaN	17.116	NaN	16.975				1	1	1	7.2	7.2	7.2	21.671	0.0029958	9.7195	488640	2
F5GY37;J3KPX7;Q99623;F5H3X6;F5GWA7;Q99623-2	F5GY37;J3KPX7;Q99623;F5H3X6;F5GWA7;Q99623-2	Prohibitin-2	PHB2	NaN	20.8552	21.3856	20.6751	19.9682	NaN				2	2	2	7.5	7.5	7.5	29.723	0	18.118	4240900	6
Q5SZU1;O43175	Q5SZU1;O43175	D-3-phosphoglycerate dehydrogenase	PHGDH	NaN	NaN	19.1883	17.5647	NaN	18.7339				2	2	2	4.6	4.6	4.6	53.085	0	13.543	1501000	3
E9PAM4;Q9BTU6	E9PAM4;Q9BTU6	Phosphatidylinositol 4-kinase type 2-alpha	PI4K2A	19.8231	21.0564	20.8728	21.6926	22.0065	21.6231				3	3	3	6.7	6.7	6.7	51.218	0	20.096	18559000	8
J3KN10;P42356	J3KN10;P42356	Phosphatidylinositol 4-kinase alpha	PI4KA	NaN	17.4165	18.126	17.0105	17.2664	16.9302				3	3	3	2.1	2.1	2.1	236.83	0	17.146	742200	4
Q13492-4;Q13492-3;Q13492-2;Q13492-5;Q13492;E9PKP6;E9PI56;E9PLJ8;E5RFU0;E5RHK9;E5RFC6;E5RK51;E5RIJ5;E5RGY9;E9PDG8;O60641-3;O60641-4;O60641	Q13492-4;Q13492-3;Q13492-2;Q13492-5;Q13492;E9PKP6;E9PI56;E9PLJ8	Phosphatidylinositol-binding clathrin assembly protein	PICALM	NaN	20.0898	21.075	21.084	20.4097	19.8155				5	5	5	11.3	11.3	11.3	59.918	0	97.225	7641800	17
O00443	O00443	Phosphatidylinositol 4-phosphate 3-kinase C2 domain-containing subunit alpha	PIK3C2A	21.1572	20.8736	20.6522	19.4939	19.6613	21.1162				5	5	5	3.5	3.5	3.5	190.68	0	47.249	14748000	11
Q5JRX3-3;Q5JRX3;Q5JRX3-2;B1APQ0;A0A0A0MRX9	Q5JRX3-3;Q5JRX3;Q5JRX3-2	Presequence protease, mitochondrial	PITRM1	20.0035	19.6128	19.4239	19.3076	20.2212	19.5829				3	3	3	4.2	4.2	4.2	106.06	0	20.493	5652200	3
P14618;P14618-3;B4DNK4;H3BQ34;H3BUW1;H3BTJ2;H3BT25;H3BU13;H3BN34;H3BQZ3;P30613-2;P30613	P14618;P14618-3;B4DNK4;H3BQ34	Pyruvate kinase PKM;Pyruvate kinase	PKM	28.4215	28.9275	29.876	29.8051	30.3733	29.9948				37	37	4	71	71	7.3	57.936	0	323.31	6232000000	388
A0A087WYY6;Q13835-2;Q13835	A0A087WYY6;Q13835-2;Q13835	Plakophilin-1	PKP1	21.2519	19.5409	NaN	19.891	NaN	19.7766				3	3	3	5.7	5.7	5.7	80.532	0	30.145	7234300	8
Q9Y446;Q9Y446-2;E9PQ15;H0YEY5	Q9Y446;Q9Y446-2	Plakophilin-3	PKP3	19.2219	19.358	NaN	23.5467	21.6872	22.2446				10	10	10	15.7	15.7	15.7	87.081	0	184.51	29346000	23
H0YBW4;E5RIM3;Q9Y263	H0YBW4;E5RIM3;Q9Y263	Phospholipase A-2-activating protein	PLAA	NaN	NaN	NaN	19.76	20.8193	20.5056				2	2	2	13.8	13.8	13.8	31.382	0	103.63	7495200	10
E7ET40;P00749-2;P00749	E7ET40;P00749-2;P00749	Urokinase-type plasminogen activator;Urokinase-type plasminogen activator long chain A;Urokinase-type plasminogen activator short chain A;Urokinase-type plasminogen activator chain B	PLAU	22.9965	21.0317	21	20.8951	21.0004	21.7577				4	4	4	11.8	11.8	11.8	46.924	0	24.308	20117000	8
P51178;P51178-2	P51178;P51178-2	1-phosphatidylinositol 4,5-bisphosphate phosphodiesterase delta-1	PLCD1	NaN	NaN	NaN	17.3849	18.3889	18.5061				3	3	3	6.1	6.1	6.1	85.664	0	138.43	2016500	6
Q8IV08;M0R3G9	Q8IV08	Phospholipase D3	PLD3	NaN	18.3047	18.4092	17.5615	18.0623	18.1232				3	3	3	5.9	5.9	5.9	54.705	0	19.192	2964000	4
Q15149-7;Q15149-8;Q15149-9;Q15149-5;Q15149-4;Q15149-6;Q15149-3;Q15149-2;Q15149;E9PMV1;H0YDN1;E9PKG0;A0A075B730;A0A087X1U6;P58107;E9PQ28;E9PIA2	Q15149-7;Q15149-8;Q15149-9;Q15149-5;Q15149-4;Q15149-6;Q15149-3;Q15149-2;Q15149	Plectin	PLEC	25.9632	25.3797	25.5323	25.9458	25.7925	26.0272				69	69	69	20	20	20	512.6	0	323.31	437150000	206
K7EL96;O60664-4;O60664-3;O60664;K7ER39;K7ERZ3	K7EL96;O60664-4;O60664-3;O60664;K7ER39;K7ERZ3	Perilipin-3	PLIN3	19.1507	19.4525	20.3611	21.0089	20.5799	19.8054				2	2	2	17.3	17.3	17.3	18.075	0	22.931	9626800	6
Q02809;Q02809-2;Q5JXB8;Q5JXB7	Q02809;Q02809-2	Procollagen-lysine,2-oxoglutarate 5-dioxygenase 1	PLOD1	19.2032	19.5613	22.269	20.7524	20.4186	20.254				4	4	4	7.6	7.6	7.6	83.549	0	58.554	10328000	16
E7ETU9;O00469;O00469-2;O00469-3	E7ETU9;O00469;O00469-2;O00469-3	Procollagen-lysine,2-oxoglutarate 5-dioxygenase 2	PLOD2	NaN	NaN	21.4839	19.2584	19.1048	19.0336				2	2	2	3.4	3.4	3.4	81.169	0	19.419	4569400	5
Q04941	Q04941	Proteolipid protein 2	PLP2	25.4715	25.7616	26.8054	25.3103	25.8264	25.4691				1	1	1	8.6	8.6	8.6	16.691	0	17.984	302600000	5
P13797;A0A0A0MSQ0;P13797-3;P13797-2;H7C4N2;U3KQI3;P13796;Q14651;Q5TBN3;C9JAM8;F2Z2Z9	P13797;A0A0A0MSQ0;P13797-3;P13797-2	Plastin-3	PLS3	19.5062	20.5093	20.319	23.9152	23.0471	23.2516				13	13	13	28.1	28.1	28.1	70.81	0	136.23	52942000	24
C9J7K9;O15162-2;O15162;H7C5I5;C9J0H3;C9J9P4;C9JE06	C9J7K9;O15162-2;O15162;H7C5I5;C9J0H3;C9J9P4;C9JE06	Phospholipid scramblase 1	PLSCR1	21.1073	20.8304	22.1296	21.5315	20.8166	19.8279				4	4	4	18.3	18.3	18.3	34.217	0	65.496	14682000	18
Q9UIW2;P51805;Q9HCM2	Q9UIW2	Plexin-A1	PLXNA1	20.7376	21.3282	20.9062	21.0579	20.9461	21.7377				5	5	4	2.7	2.7	2.2	211.06	0	31.352	17760000	6
O15031;A6QRG9;A0A087WU36;H0Y7X5;H0YAM9;F5H3A2;E2PU09;B4DHQ7;O60486;Q9Y4D7	O15031	Plexin-B2	PLXNB2	23.1245	23.2153	21.8002	22.3702	22.1356	22.3528				14	14	14	10	10	10	205.12	0	296.81	44375000	40
H3BT57;P29590-14;P29590-10;P29590-4;P29590-12;P29590-2;P29590-5;P29590-9;P29590-13;P29590-3;P29590-8;P29590-11;P29590	H3BT57;P29590-14;P29590-10;P29590-4;P29590-12;P29590-2;P29590-5;P29590-9;P29590-13;P29590-3;P29590-8;P29590-11;P29590	Protein PML	PML	NaN	NaN	NaN	19.2015	18.7843	18.9019				1	1	1	2.1	2.1	2.1	62.913	0.0053248	6.5311	2213000	3
Q10713;Q10713-2;Q5SXN9	Q10713;Q10713-2	Mitochondrial-processing peptidase subunit alpha	PMPCA	21.528	21.2229	21.3239	21.8024	22.2202	22.4477				6	6	6	16	16	16	58.252	0	48.459	37096000	10
O75439;G3V0E4;F8WAZ6	O75439;G3V0E4	Mitochondrial-processing peptidase subunit beta	PMPCB	22.0829	NaN	NaN	21.5891	22.1136	22.3543				4	4	4	8.4	8.4	8.4	54.366	0	25.288	29411000	7
A0A0D9SFL2;M0QYH2;Q96T60-2;Q96T60	A0A0D9SFL2;M0QYH2;Q96T60-2;Q96T60	Bifunctional polynucleotide phosphatase/kinase;Polynucleotide 3-phosphatase;Polynucleotide 5-hydroxyl-kinase	PNKP	19.0735	NaN	17.4425	18.3711	18.4734	18.6804				1	1	1	2.7	2.7	2.7	53.119	0	13.145	2198900	6
O00592-2;O00592	O00592-2;O00592	Podocalyxin	PODXL	NaN	NaN	NaN	19.9879	19.3387	18.3969				1	1	1	2.5	2.5	2.5	55.385	0.0078003	6.3821	2791300	2
M0QXE6;M0QXQ2;M0QZR8;M0R2B7;P28340	M0QXE6;M0QXQ2;M0QZR8;M0R2B7;P28340	DNA polymerase;DNA polymerase delta catalytic subunit	POLD1	NaN	NaN	NaN	16.567	17.0637	18.8023				2	2	2	6.9	6.9	6.9	31.66	0.003034	10.681	1253400	2
H7C1B3;F8W8R3;A0A087WWF6;P49005	H7C1B3;F8W8R3;A0A087WWF6;P49005	DNA polymerase delta subunit 2	POLD2	NaN	NaN	NaN	18.6162	18.8694	19.4443				1	1	1	16.9	16.9	16.9	9.2495	0	30.795	2606300	2
A0A0C4DGZ0;P24928;A0A087WWE2;P24928-2	A0A0C4DGZ0;P24928;A0A087WWE2;P24928-2	DNA-directed RNA polymerase;DNA-directed RNA polymerase II subunit RPB1	POLR2A	NaN	NaN	NaN	18.7942	NaN	19.4626				2	2	2	2.3	2.3	2.3	217.2	0.0013055	11.936	2232600	2
A0A087WVZ9;A0A0A0MQR7;P19388;A0A087WVN5;A0A087WWX0	A0A087WVZ9;A0A0A0MQR7;P19388;A0A087WVN5;A0A087WWX0	DNA-directed RNA polymerases I, II, and III subunit RPABC1	POLR2E	NaN	NaN	17.5503	17.1872	17.4979	16.0088				2	2	2	16.8	16.8	16.8	21.459	0	19.48	1202500	5
C9JLU1;P52434-3;P52434;P52434-4	C9JLU1;P52434-3;P52434;P52434-4	DNA-directed RNA polymerases I, II, and III subunit RPABC3	POLR2H	18.7868	19.357	17.5494	18.6509	18.0846	18.4547				1	1	1	8.7	8.7	8.7	16.996	0	21.865	1922500	3
Q99575;E5RK39	Q99575	Ribonucleases P/MRP protein subunit POP1	POP1	NaN	NaN	NaN	18.6231	NaN	19.148				3	3	3	3.5	3.5	3.5	114.71	0	17.113	1606700	2
Q6S8J3;P0CG38;Q9BYX7;P0CG39	Q6S8J3;P0CG38;Q9BYX7;P0CG39	POTE ankyrin domain family member E;POTE ankyrin domain family member I;Putative beta-actin-like protein 3;Putative beta-actin-like protein 3, N-terminally processed;POTE ankyrin domain family member J	POTEE	NaN	18.8981	NaN	18.7419	20.0089	22.692				10	1	1	9.8	1.7	1.7	121.36	0.0028752	7.6615	19025000	3
Q15181;Q5SQT6	Q15181;Q5SQT6	Inorganic pyrophosphatase	PPA1	21.5	20.7056	18.3561	23.2195	23.5605	23.877				9	9	9	44.3	44.3	44.3	32.66	0	156.43	75633000	30
Q06203;D6RE15;D6RCC8	Q06203	Amidophosphoribosyltransferase	PPAT	21.1117	NaN	21.1894	19.9704	20.8615	20.4427				3	3	3	7.7	7.7	7.7	57.398	0	33.402	12170000	5
P62937;F8WE65;C9J5S7;P62937-2;E5RIZ5;P0DN26;A0A0H2UH34;A0A0B4J2A2;A0A075B767;A0A075B759;Q9Y536;F5H284	P62937;F8WE65;C9J5S7	Peptidyl-prolyl cis-trans isomerase A;Peptidyl-prolyl cis-trans isomerase A, N-terminally processed;Peptidyl-prolyl cis-trans isomerase	PPIA	24.9157	25.9854	25.568	25.4046	25.4731	25.0714				9	9	9	44.2	44.2	44.2	18.012	0	95.376	241680000	31
P23284	P23284	Peptidyl-prolyl cis-trans isomerase B	PPIB	18.7213	20.1112	21.4618	22.1113	20.957	19.7988				1	1	1	6	6	6	23.742	0	69.341	10752000	5
K7EKI8;O60437;K7EQ71	K7EKI8;O60437;K7EQ71	Periplakin	PPL	18.0873	NaN	NaN	19.072	18.0398	18.5924				3	3	3	1.9	1.9	1.9	204.49	0	21.281	3206300	4
P62136;P62136-2;E9PMD7;P62136-3	P62136;P62136-2;E9PMD7;P62136-3	Serine/threonine-protein phosphatase PP1-alpha catalytic subunit;Serine/threonine-protein phosphatase	PPP1CA	20.6363	21.4597	22.352	22.2958	22.4862	22.892				9	2	2	29.1	4.2	4.2	37.512	0	23.816	41171000	7
P62140;C9J9S3;C9JP48;E7ETD8	P62140;C9J9S3;C9JP48;E7ETD8	Serine/threonine-protein phosphatase PP1-beta catalytic subunit;Serine/threonine-protein phosphatase	PPP1CB	23.711	23.5083	23.8313	23.5752	23.8644	23.5806				9	3	3	34.6	13.8	13.8	37.186	0	28.692	88168000	24
F8VYE8;P36873;P36873-2;F8VR82;F8W0W8;A0A087WYY5;F5H1L6;F5H037;F8WE71;H0Y3Y6	F8VYE8;P36873;P36873-2;F8VR82;F8W0W8;A0A087WYY5	Serine/threonine-protein phosphatase;Serine/threonine-protein phosphatase PP1-gamma catalytic subunit	PPP1CC	23.1911	23.474	24.8863	24.7879	25.349	24.8765				9	9	2	34.9	34.9	7.9	34.95	0	178.54	172100000	47
Q8WUF5;A0A087WUG2	Q8WUF5;A0A087WUG2	RelA-associated inhibitor	PPP1R13L	18.6492	18.0703	19.0297	20.4598	20.5401	20.9543				3	3	3	6.2	6.2	6.2	89.09	0	19.911	9616000	11
C9JD73;H7C003;Q15435;B5MBZ8;C9J177;Q15435-3;Q15435-2;Q15435-5;Q15435-4;H7C118;C9JRC4	C9JD73;H7C003;Q15435;B5MBZ8;C9J177;Q15435-3;Q15435-2;Q15435-5;Q15435-4	Protein phosphatase 1 regulatory subunit 7	PPP1R7	NaN	18.8762	19.9711	21.0318	21.5446	21.6367				5	5	5	25.9	25.9	25.9	32.39	0	292.59	14825000	17
P67775;P67775-2;P62714;H0YC23;H0YBN9;E5RHC1;E5RI56;E5RFI3;E5RHP4;E7ESG8	P67775;P67775-2;P62714;H0YC23	Serine/threonine-protein phosphatase 2A catalytic subunit alpha isoform;Serine/threonine-protein phosphatase 2A catalytic subunit beta isoform	PPP2CA	21.3388	22.6261	24.2167	23.7734	24.4285	23.9769				6	6	6	28.8	28.8	28.8	35.594	0	301.15	108220000	39
P30153;B3KQV6;C9J9C1;E9PH38;H0YDG7;P30154-5;P30154-4;P30154;P30154-3;P30154-2	P30153;B3KQV6	Serine/threonine-protein phosphatase 2A 65 kDa regulatory subunit A alpha isoform	PPP2R1A	21.5079	21.9541	23.1046	22.9595	23.0813	23.2294				11	11	11	25.1	25.1	25.1	65.308	0	102.51	58887000	42
P63151;P63151-2;E5RFR9;E5RIY1;Q9Y2T4-3;Q00005-6;Q9Y2T4-4;Q00005;Q00005-2;Q9Y2T4-2;Q9Y2T4;Q00005-3;Q66LE6;Q00005-4;Q00005-5;Q00005-7	P63151;P63151-2;E5RFR9	Serine/threonine-protein phosphatase 2A 55 kDa regulatory subunit B alpha isoform	PPP2R2A	21.4627	22.2918	22.3612	21.8406	22.4402	21.5503				4	4	4	10.7	10.7	10.7	51.691	0	54.814	28226000	11
Q96B13;H0YJ75;Q13362-2;Q13362-3;Q13362;Q13362-4;Q13362-5;H0YJZ3;H0YJ35;H0YJU0;G3V2U3	Q96B13;H0YJ75;Q13362-2;Q13362-3;Q13362;Q13362-4;Q13362-5;H0YJZ3;H0YJ35;H0YJU0;G3V2U3	Serine/threonine-protein phosphatase 2A 56 kDa regulatory subunit gamma isoform	PPP2R5C	21.6127	21.448	21.875	NaN	NaN	NaN				2	1	1	5.5	2.1	2.1	44.878	0.0082517	6.3488	6504400	1
E9PFR3;Q14738-3;Q14738-2;Q14738;H0Y8C4;H7C5Q9	E9PFR3;Q14738-3;Q14738-2;Q14738;H0Y8C4	Serine/threonine-protein phosphatase 2A 56 kDa regulatory subunit delta isoform	PPP2R5D	NaN	18.8207	19.6844	19.6491	19.4295	19.6071				3	3	2	6.4	6.4	4.2	69.116	0	21.949	5236600	4
Q16537-2;Q16537;Q16537-3	Q16537-2;Q16537;Q16537-3	Serine/threonine-protein phosphatase 2A 56 kDa regulatory subunit epsilon isoform	PPP2R5E	NaN	NaN	NaN	19.0875	20.199	19.8756				3	3	3	8.7	8.7	8.7	54.042	0	49.268	5872100	8
E7ETC2;Q08209-4;Q08209-5;Q08209-2;Q08209;H0YC26;Q5F2F8;Q08209-3;P48454-2;P48454;P16298-2;P16298-3;P48454-3;P16298;P16298-4	E7ETC2;Q08209-4;Q08209-5;Q08209-2;Q08209;H0YC26;Q5F2F8;Q08209-3;P48454-2;P48454;P16298-2;P16298-3;P48454-3;P16298;P16298-4	Serine/threonine-protein phosphatase;Serine/threonine-protein phosphatase 2B catalytic subunit alpha isoform;Serine/threonine-protein phosphatase 2B catalytic subunit gamma isoform;Serine/threonine-protein phosphatase 2B catalytic subunit beta isoform	PPP3CA	NaN	18.8402	18.104	19.1073	18.7369	18.2107				2	2	2	6.1	6.1	6.1	47.815	0	12.252	2336400	2
I3L4X0;P60510;H3BV22;H3BTA2	I3L4X0;P60510;H3BV22;H3BTA2	Serine/threonine-protein phosphatase 4 catalytic subunit;Serine/threonine-protein phosphatase	PPP4C	NaN	NaN	NaN	NaN	20.2699	19.066				2	2	2	25	25	25	13.37	0	17.247	3963800	6
Q8TF05-2;Q8TF05;J3KRU1;J3QL26;J3KSB0;J3QLA6;J3QQV0	Q8TF05-2;Q8TF05;J3KRU1;J3QL26;J3KSB0;J3QLA6;J3QQV0	Serine/threonine-protein phosphatase 4 regulatory subunit 1	PPP4R1	16.5612	17.1283	18.1072	19.9146	19.7261	20.106				2	2	2	2.4	2.4	2.4	105.19	0.001888	11.387	4727600	5
O00743;O00743-3;Q5T1S7;O00743-2	O00743;O00743-3;Q5T1S7;O00743-2	Serine/threonine-protein phosphatase 6 catalytic subunit;Serine/threonine-protein phosphatase 6 catalytic subunit, N-terminally processed;Serine/threonine-protein phosphatase	PPP6C	20.0398	18.4896	19.1739	NaN	18.5475	19.6442				2	2	2	9.2	9.2	9.2	35.144	0	13.149	4050700	6
F5H7P7;Q96BP3-2;Q96BP3	F5H7P7;Q96BP3-2;Q96BP3	Peptidylprolyl isomerase domain and WD repeat-containing protein 1	PPWD1	NaN	NaN	19.5794	17.7716	18.8518	17.8735				1	1	1	1.9	1.9	1.9	70.276	0.0028604	7.4573	1442100	3
Q06830;A0A0A0MSI0;A0A0A0MRQ5	Q06830;A0A0A0MSI0;A0A0A0MRQ5	Peroxiredoxin-1	PRDX1	27.0945	26.9459	26.9276	26.7256	26.0356	26.2496				11	11	8	58.8	58.8	47.2	22.11	0	101.88	604710000	76
P32119;A6NIW5	P32119;A6NIW5	Peroxiredoxin-2	PRDX2	21.5346	21.2564	21.7587	21.015	20.8633	20.9994				4	3	3	18.7	13.1	13.1	21.892	0	18.374	16263000	7
P30048-2;P30048	P30048-2;P30048	Thioredoxin-dependent peroxide reductase, mitochondrial	PRDX3	NaN	18.5173	19.5849	18.8039	18.3594	18.4927				1	1	1	5	5	5	25.838	0.0048701	6.6404	2020000	6
P30044-2;P30044;P30044-3;P30044-4	P30044-2;P30044;P30044-3;P30044-4	Peroxiredoxin-5, mitochondrial	PRDX5	21.3443	21.4031	22.1245	23.6061	22.5894	23.2349				6	6	6	51.9	51.9	51.9	17.031	0	39.835	39461000	15
P30041	P30041	Peroxiredoxin-6	PRDX6	24.5515	22.029	22.332	24.8943	23.6099	22.8354				9	9	9	46.9	46.9	46.9	25.035	0	127.27	100090000	38
P48147	P48147	Prolyl endopeptidase	PREP	NaN	NaN	NaN	19.4461	20.6387	20.5567				5	5	5	11.1	11.1	11.1	80.699	0	84.579	7056000	14
Q96E92;A0A087WXX9;P54646;Q13131;Q13131-2	Q96E92;A0A087WXX9;P54646;Q13131;Q13131-2	5-AMP-activated protein kinase catalytic subunit alpha-2;5-AMP-activated protein kinase catalytic subunit alpha-1	PRKAA1	NaN	NaN	NaN	NaN	17.1133	17.5753				1	1	1	8.2	8.2	8.2	23.563	0.002867	7.5676	629940	1
B1APF7;B1APG1;B1APG0;B1APG2;B1APF8;B1APF9;B1APG3;A0A087WVC4;A0A0A0MS54;P22694-8;P22694-4;P22694-3;P22694;P22694-5;P22694-7;P22694-6;P22694-9;P22694-2	B1APF7;B1APG1;B1APG0;B1APG2;B1APF8;B1APF9;B1APG3;A0A087WVC4;A0A0A0MS54;P22694-8;P22694-4;P22694-3;P22694;P22694-5;P22694-7;P22694-6;P22694-9;P22694-2	cAMP-dependent protein kinase catalytic subunit beta	PRKACB	NaN	16.6949	18.5943	17.1617	17.8351	17.6332				1	1	1	6.5	6.5	6.5	21.646	0	18.232	1279600	7
P10644-2;P10644;K7EPB2;K7EM13;K7EIE5;K7EID3;K7EJ40;K7EK41;K7EKR1;K7EPR5;K7EQK3;K7EMU2;X6RAV4;K7EMZ6;H7BYW5;C9JSK5;P31321	P10644-2;P10644;K7EPB2;K7EM13	cAMP-dependent protein kinase type I-alpha regulatory subunit;cAMP-dependent protein kinase type I-alpha regulatory subunit, N-terminally processed	PRKAR1A	NaN	19.629	21.3671	19.8552	20.7029	20.3289				5	5	5	18.1	18.1	18.1	38.002	0	47.677	9318000	8
H7C4A9;H7C1L0;P13861-2;P13861	H7C4A9;H7C1L0;P13861-2;P13861	cAMP-dependent protein kinase type II-alpha regulatory subunit	PRKAR2A	18.1971	NaN	17.849	17.6036	16.9586	17.8638				2	2	2	14.1	14.1	14.1	11.54	0	32.574	1607000	3
P05771;P17252;P05771-2	P05771;P17252;P05771-2	Protein kinase C beta type;Protein kinase C alpha type	PRKCB	NaN	18.3261	19.6605	NaN	15.4232	NaN				1	1	1	1.8	1.8	1.8	76.868	0	24.748	394440	3
P78527;P78527-2;H0YG84	P78527;P78527-2	DNA-dependent protein kinase catalytic subunit	PRKDC	23.1856	24.4765	24.6396	24.9704	24.1677	25.1202				50	50	50	15.2	15.2	15.2	469.08	0	323.31	176330000	122
E9PKG1;H7C2I1;Q99873-3;Q99873-2;Q99873-4;Q99873;E9PQ98;E9PIX6;A0A087X1W2;E9PNR9;H0YDE4;E9PMW9;Q9NR22-2	E9PKG1;H7C2I1;Q99873-3;Q99873-2;Q99873-4;Q99873;E9PQ98;E9PIX6;A0A087X1W2;E9PNR9;H0YDE4	Protein arginine N-methyltransferase 1	PRMT1	22.5424	23.5824	24.0044	23.1618	23.0936	23.711				11	11	10	38.5	38.5	34.8	37.709	0	70.665	79411000	31
O14744-5;O14744;O14744-3;O14744-2;O14744-4;H0YJX6;H0YJ77;H0YJD3;G3V507;G3V2F5;G3V5T6;H7BZ44;G3V580;G3V2L6;G3V2X6;C9JSX3	O14744-5;O14744;O14744-3;O14744-2;O14744-4;H0YJX6	Protein arginine N-methyltransferase 5;Protein arginine N-methyltransferase 5, N-terminally processed	PRMT5	19.0548	19.3412	20.9716	21.1789	21.6568	21.4015				6	6	6	13.2	13.2	13.2	67.673	0	37.511	15082000	11
A2A2V1;P04156-2;P04156;X6RKS3	A2A2V1;P04156-2;P04156;X6RKS3	Major prion protein	PRNP	21.3541	23.0243	21.7527	23.2257	23.1843	21.648				3	3	3	20.1	20.1	20.1	27.278	0	41.318	42925000	8
Q8N271;Q8N271-2;F8WDW5;Q8N271-3	Q8N271;Q8N271-2	Prominin-2	PROM2	22.5589	NaN	NaN	23.9064	23.2163	22.865				8	8	8	13.2	13.2	13.2	91.882	0	291.33	52746000	23
E5RFX7;E5RG77;O94903;H0YBG2	E5RFX7;E5RG77;O94903;H0YBG2	Proline synthase co-transcribed bacterial homolog protein	PROSC	NaN	NaN	15.5212	17.0238	16.9156	17.5724				2	2	2	21.9	21.9	21.9	15.34	0.0019072	11.535	884580	3
Q9UMS4;F5GY56;H0YGF3;F5H2I0	Q9UMS4;F5GY56	Pre-mRNA-processing factor 19	PRPF19	21.779	19.9662	19.1383	20.5327	18.9922	20.8962				6	6	6	20.6	20.6	20.6	55.18	0	39.733	10674000	9
E7EU94;E7ESX0;E7EN72;E7EVX8;Q8WWY3-2;Q8WWY3-4;Q8WWY3;Q8WWY3-3	E7EU94;E7ESX0;E7EN72;E7EVX8;Q8WWY3-2;Q8WWY3-4;Q8WWY3;Q8WWY3-3	U4/U6 small nuclear ribonucleoprotein Prp31	PRPF31	NaN	NaN	16.8323	18.6008	16.9154	16.9855				2	2	2	8.8	8.8	8.8	28.915	0	30.969	937570	3
O43172-2;O43172	O43172-2;O43172	U4/U6 small nuclear ribonucleoprotein Prp4	PRPF4	19.035	18.4445	20.4601	19.9884	20.3746	20.7794				2	2	2	5	5	5	58.32	0	16.633	9458400	8
O75400-2;O75400-3;O75400	O75400-2;O75400-3;O75400	Pre-mRNA-processing factor 40 homolog A	PRPF40A	NaN	NaN	NaN	18.176	NaN	18.6571				1	1	1	1.8	1.8	1.8	105.93	0	25.557	1446600	2
Q6P2Q9;I3L3Z8;I3L0J9	Q6P2Q9	Pre-mRNA-processing-splicing factor 8	PRPF8	NaN	NaN	NaN	21.0896	18.2681	23.0188				8	8	8	5.8	5.8	5.8	273.6	0	82.554	22212000	8
P60891;B7ZB02;H7C540;B1ALA9;A0A0B4J207;P60891-2;P11908;P21108;P11908-2;B1ALA7	P60891;B7ZB02;H7C540;B1ALA9;A0A0B4J207;P60891-2;P11908;P21108;P11908-2	Ribose-phosphate pyrophosphokinase 1;Ribose-phosphate pyrophosphokinase 2;Ribose-phosphate pyrophosphokinase 3	PRPS1	19.5303	20.0447	21.2931	21.8896	21.7674	21.8655				3	3	3	14.2	14.2	14.2	34.834	0	22.867	23523000	7
C9JNQ3;Q14558;Q14558-2	C9JNQ3;Q14558;Q14558-2	Phosphoribosyl pyrophosphate synthase-associated protein 1	PRPSAP1	NaN	17.6765	17.7247	19.7478	18.9581	19.7399				3	3	2	35.6	35.6	23.1	11.503	0	17.427	2878600	4
O95084-2;O95084	O95084-2;O95084	Serine protease 23	PRSS23	19.6277	20.65	21.7511	20.3737	20.711	20.5075				3	3	3	11.4	11.4	11.4	39.641	0	59.631	10852000	16
H3BUJ8;Q16651-2;Q16651	H3BUJ8;Q16651-2;Q16651	Prostasin;Prostasin light chain;Prostasin heavy chain	PRSS8	NaN	NaN	NaN	17.0079	17.9722	18.2069				1	1	1	6.2	6.2	6.2	20.528	0.0029744	9.4483	1250900	3
O43653	O43653	Prostate stem cell antigen	PSCA	21.7534	21.4374	21.278	23.3588	22.6446	21.401				1	1	1	8.1	8.1	8.1	12.912	0	13.716	33122000	5
E7ES96;P49768-3;P49768-5;P49768-6;P49768-2;P49768;G3V3Z0;E5RFW4;G3V499;G3V2G7;E5RG63;B1AP22;P49768-4;P49768-7;P49810-3;P49810	E7ES96;P49768-3;P49768-5;P49768-6;P49768-2;P49768;G3V3Z0;E5RFW4;G3V499;G3V2G7;E5RG63;B1AP22;P49768-4;P49768-7;P49810-3;P49810	Presenilin;Presenilin-1;Presenilin-1 NTF subunit;Presenilin-1 CTF subunit;Presenilin-1 CTF12;Presenilin-2;Presenilin-2 NTF subunit;Presenilin-2 CTF subunit	PSEN1	NaN	20.3177	NaN	18.0462	18.3355	17.0981				2	2	2	7.5	7.5	7.5	42.082	0	50.951	1360800	4
P25786;P25786-2;F5GX11;B4DEV8	P25786;P25786-2;F5GX11	Proteasome subunit alpha type-1	PSMA1	NaN	19.7544	19.1975	18.1136	18.7406	20.2479				4	4	4	13.7	13.7	13.7	29.555	0	43.038	6463600	15
A0A024RA52;P25787;H3BT36;C9JCK5;H7C402	A0A024RA52;P25787	Proteasome subunit alpha type;Proteasome subunit alpha type-2	PSMA2	NaN	19.5663	18.8132	18.9658	18.8238	18.1223				5	5	5	38	38	38	25.898	0	31.449	2645200	12
P25788-2;P25788;G3V3W4;G3V5N4;H0YJ03;G3V4X5	P25788-2;P25788	Proteasome subunit alpha type-3	PSMA3	NaN	NaN	18.5224	18.7119	19.4804	19.4828				3	3	3	14.9	14.9	14.9	27.647	0	323.31	3502100	10
H0YMI6;H0YMA1;H0YMZ1;H0YL69;P25789;H0YLS6;H0YLC2;H0YKT8;H0YN18;H0YKS0;P25789-2	H0YMI6;H0YMA1;H0YMZ1;H0YL69;P25789;H0YLS6;H0YLC2;H0YKT8;H0YN18	Proteasome subunit alpha type;Proteasome subunit alpha type-4;Proteasome subunit beta type	PSMA4	NaN	18.9316	18.9467	20.463	19.7226	20.2434				3	3	3	14.8	14.8	14.8	20.526	0	17.173	6572500	4
P28066;P28066-2	P28066;P28066-2	Proteasome subunit alpha type-5	PSMA5	21.8686	22.243	20.9067	22.0659	22.345	23.2821				8	8	8	44.4	44.4	44.4	26.411	0	166.48	41847000	19
O14818;O14818-2;Q8TAA3-2;Q8TAA3-5;Q8TAA3;H0Y586;A0A087WYS6;O14818-4;F5GY34	O14818;O14818-2;Q8TAA3-2;Q8TAA3-5;Q8TAA3;H0Y586;A0A087WYS6;O14818-4	Proteasome subunit alpha type-7;Proteasome subunit alpha type-7-like	PSMA7	21.5527	21.1654	20.8999	21.7185	21.8036	22.3607				4	4	4	25	25	25	27.887	0	166.69	23735000	11
P20618	P20618	Proteasome subunit beta type-1	PSMB1	NaN	19.886	20.0713	20.1707	20.4859	20.0517				2	2	2	9.5	9.5	9.5	26.489	0	16.609	7729400	4
J3QL48;J3QQN1;P40306	J3QL48;J3QQN1;P40306	Proteasome subunit beta type-10	PSMB10	NaN	NaN	NaN	15.5501	15.4227	16.1903				1	1	1	26	26	26	8.2133	0	28.362	284560	1
A0A087WUL2;P49720;A0A087WXQ8;A0A087WY10	A0A087WUL2;P49720;A0A087WXQ8;A0A087WY10	Proteasome subunit beta type-3	PSMB3	NaN	19.3276	20.5468	20.4529	20.4402	20.7824				3	3	3	25.5	25.5	25.5	16.161	0	43.913	10380000	12
P28070	P28070	Proteasome subunit beta type-4	PSMB4	NaN	20.615	20.3249	21.0275	20.6498	20.2928				3	3	3	21.6	21.6	21.6	29.204	0	29.084	7878100	11
P62191;P62191-2;G3V4X1	P62191;P62191-2	26S protease regulatory subunit 4	PSMC1	20.1904	22.3336	21.8256	22.3487	22.6616	22.7891				7	7	7	28	28	28	49.184	0	281.94	44635000	43
P35998;P35998-2;C9JLS9	P35998;P35998-2	26S protease regulatory subunit 7	PSMC2	24.5072	23.998	23.7787	23.4497	23.8306	23.7939				11	11	11	31.9	31.9	31.9	48.633	0	179.14	97695000	54
R4GNH3;E9PM69;P17980;E9PN50;E9PMD8;E9PKD5;E9PLG2	R4GNH3;E9PM69;P17980;E9PN50;E9PMD8;E9PKD5	26S protease regulatory subunit 6A	PSMC3	22.2151	23.0074	23.3301	24.15	24.1984	24.0645				14	14	14	50.1	50.1	50.1	47.352	0	323.31	104160000	85
P43686;P43686-2	P43686;P43686-2	26S protease regulatory subunit 6B	PSMC4	22.964	23.4211	22.3798	22.8642	23.097	22.2209				10	10	10	42.6	42.6	42.6	47.366	0	78.509	56797000	30
P62195;P62195-2;J3QQM1;J3QSE0;J3QLH6;J3KRP2;J3QSA9;J3QRW1;J3QRR3;J3KTQ9;Q8NB90-3;Q8NB90-2;Q8NB90	P62195;P62195-2;J3QQM1;J3QSE0;J3QLH6;J3KRP2;J3QSA9	26S protease regulatory subunit 8	PSMC5	21.9645	24.6461	23.8962	24.3043	24.1148	24.2921				12	12	12	41.4	41.4	41.4	45.626	0	279.05	112790000	54
A0A087X2I1;P62333;H0YJC0;H0YJS8;H0YJX2;H0YJE9;H0YJT1	A0A087X2I1;P62333;H0YJC0	26S protease regulatory subunit 10B	PSMC6	22.5141	22.3829	22.1588	22.1303	22.6491	23.8756				8	8	8	25.1	25.1	25.1	45.796	0	74.362	52867000	21
Q99460-2;Q99460;A0A087WW66;H7C378;H7BZR6;C9J9M4;F8WCE3	Q99460-2;Q99460;A0A087WW66	26S proteasome non-ATPase regulatory subunit 1	PSMD1	22.1186	21.6376	22.4547	22.1257	22.1906	22.019				13	13	13	23.9	23.9	23.9	102.26	0	289.17	35396000	58
B1AJY5;B1AJY7;O75832	B1AJY5;B1AJY7;O75832	26S proteasome non-ATPase regulatory subunit 10	PSMD10	21.7933	19.9594	17.7016	17.8395	17.4184	20.3629				1	1	1	4.3	4.3	4.3	20.217	0.0053763	6.5768	7603900	2
O00231;O00231-2;J3QRY4;J3QS13	O00231;O00231-2	26S proteasome non-ATPase regulatory subunit 11	PSMD11	22.8556	24.1161	24.9943	24.6516	24.4342	24.8047				13	13	13	38.4	38.4	38.4	47.463	0	323.01	150260000	60
O00232;O00232-2;J3KTJ5;J3KSK1	O00232;O00232-2	26S proteasome non-ATPase regulatory subunit 12	PSMD12	22.8917	23.5439	23.8038	22.6468	23.1102	22.5224				11	11	11	31.6	31.6	31.6	52.904	0	248.75	53542000	34
Q9UNM6;J3KNQ3;A0A087WUL9;Q9UNM6-2;E9PL38;H0YD73;E9PQG3;E9PPD2	Q9UNM6;J3KNQ3;A0A087WUL9;Q9UNM6-2;E9PL38;H0YD73	26S proteasome non-ATPase regulatory subunit 13	PSMD13	24.021	24.4746	24.5676	23.9936	24.2936	24.0429				11	11	11	38.6	38.6	38.6	42.945	0	323.31	155340000	54
O00487;C9JW37	O00487	26S proteasome non-ATPase regulatory subunit 14	PSMD14	20.5861	21.7688	21.9607	22.4035	21.9529	20.9766				5	5	5	35.8	35.8	35.8	34.577	0	54.754	21845000	21
Q13200;Q13200-3;Q13200-2;H7C1H2;C9JPC0;F8WBS8;H7C2Q3	Q13200;Q13200-3;Q13200-2	26S proteasome non-ATPase regulatory subunit 2	PSMD2	25.6325	25.0527	24.6595	24.4605	24.7881	24.4564				23	23	23	36.7	36.7	36.7	100.2	0	233.9	190070000	77
O43242;O43242-2;H0YGV8	O43242;O43242-2	26S proteasome non-ATPase regulatory subunit 3	PSMD3	23.2006	23.044	23.8947	23.8277	23.7043	24.1882				11	11	11	25.7	25.7	25.7	60.977	0	153.58	88288000	34
Q16401-2;Q16401;F2Z3J2	Q16401-2;Q16401	26S proteasome non-ATPase regulatory subunit 5	PSMD5	NaN	NaN	19.2857	20.1422	20.6241	20.8979				4	4	4	13.7	13.7	13.7	51.311	0	29.307	8070800	11
Q15008;Q15008-4;C9J7B7;Q15008-3;Q15008-2;H7C531;C9J0E9	Q15008;Q15008-4	26S proteasome non-ATPase regulatory subunit 6	PSMD6	22.159	22.3159	22.7368	23.0546	23.209	23.3422				7	7	7	22.9	22.9	22.9	45.531	0	73.557	43951000	18
P51665;H3BNT7;H3BTM8;H3BQV2	P51665;H3BNT7;H3BTM8	26S proteasome non-ATPase regulatory subunit 7	PSMD7	20.7888	22.5395	22.6053	22.7063	21.9611	22.8366				5	5	5	24.4	24.4	24.4	37.025	0	155.19	39222000	21
K7EJC1;K7EJR3;R4GMR5;P48556	K7EJC1;K7EJR3;R4GMR5;P48556	26S proteasome non-ATPase regulatory subunit 8	PSMD8	20.3984	20.5138	20.9526	20.6369	21.5512	20.8156				2	2	2	14	14	14	19.781	0.0012912	11.769	9579000	3
Q06323;Q06323-3;Q06323-2;H0YKK6	Q06323;Q06323-3;Q06323-2	Proteasome activator complex subunit 1	PSME1	19.7252	19.9774	19.8424	22.0672	21.4116	21.7305				7	7	7	31.7	31.7	31.7	28.723	0	62.056	18256000	23
A0A087X1Z3;Q9UL46;H0YM70;H0YKU2	A0A087X1Z3;Q9UL46;H0YM70	Proteasome activator complex subunit 2	PSME2	19.1749	18.7303	18.6317	20.2801	21.0995	18.0598				4	4	4	21.7	21.7	21.7	29.126	0	29.532	6099500	18
B3KQ25;K7ESG5;P61289;P61289-3;P61289-2;K9J957;K7EMD0;K7EPX6;K7EKR3;A0A087WTV2;K7ENH2	B3KQ25;K7ESG5;P61289;P61289-3;P61289-2;K9J957;K7EMD0;K7EPX6;K7EKR3;A0A087WTV2;K7ENH2	Proteasome activator complex subunit 3	PSME3	19.6291	20.3372	21.4031	21.7232	21.7653	22.3771				4	4	4	24.4	24.4	24.4	22.455	0	160.88	17876000	10
O95456-2;O95456;F8WBH7	O95456-2;O95456;F8WBH7	Proteasome assembly chaperone 1	PSMG1	NaN	NaN	18.7025	20.1244	20.0574	20.73				2	2	2	9.7	9.7	9.7	30.288	0	13.68	6364100	11
K7EK45;A6NLN1;A0A0U1RRM4;P26599;P26599-2;P26599-3;A0A087WU68;K7EKJ7	K7EK45;A6NLN1;A0A0U1RRM4;P26599;P26599-2;P26599-3;A0A087WU68;K7EKJ7	Polypyrimidine tract-binding protein 1	PTBP1	18.9395	18.6557	19.2015	21.553	20.7643	21.6984				2	2	2	16.8	16.8	16.8	27.114	0	19.014	12984000	10
X6RJ95;Q9H7Z7;A6NHH0	X6RJ95;Q9H7Z7	Prostaglandin E synthase 2;Prostaglandin E synthase 2 truncated form	PTGES2	NaN	NaN	NaN	18.4458	19.3861	18.7519				3	3	3	23	23	23	29.13	0	36.064	2639700	12
A0A087WYT3;Q15185-4;Q15185;B4DDC6;Q15185-3	A0A087WYT3;Q15185-4;Q15185;B4DDC6;Q15185-3	Prostaglandin E synthase 3	PTGES3	16.941	NaN	NaN	17.4228	16.8253	18.8313				2	2	2	17.7	17.7	17.7	19.155	0	30.853	1867500	5
Q9P2B2	Q9P2B2	Prostaglandin F2 receptor negative regulator	PTGFRN	29.4063	28.477	27.3746	26.738	26.6767	26.8044				26	26	26	34.9	34.9	34.9	98.555	0	317.89	1379100000	105
Q14914-2;Q14914	Q14914-2;Q14914	Prostaglandin reductase 1	PTGR1	NaN	18.1115	19.4396	16.3908	16.3053	NaN				1	1	1	4.7	4.7	4.7	32.895	0.0053191	6.5211	482890	4
Q13308-3;Q13308-4;Q13308-2;Q13308;Q13308-6;C9JQR6;H0Y8F1	Q13308-3;Q13308-4;Q13308-2;Q13308;Q13308-6;C9JQR6;H0Y8F1	Inactive tyrosine-protein kinase 7	PTK7	NaN	20.8701	19.0313	20.9521	21.4443	21.3282				4	4	4	5	5	5	103.58	0	23.133	14679000	6
Q8WUK0-2;Q8WUK0;E9PQM0;Q8WUK0-3	Q8WUK0-2;Q8WUK0;E9PQM0;Q8WUK0-3	Phosphatidylglycerophosphatase and protein-tyrosine phosphatase 1	PTPMT1	NaN	NaN	18.172	18.2444	17.5442	19.0455				2	2	2	18.2	18.2	18.2	15.689	0	13.168	2183700	7
P18031;B4DSN5	P18031;B4DSN5	Tyrosine-protein phosphatase non-receptor type 1;Tyrosine-protein phosphatase non-receptor type	PTPN1	18.5125	20.3131	19.4771	20.3722	22.349	21.2998				6	6	6	16.3	16.3	16.3	49.966	0	54.799	16410000	15
Q06124-2;Q06124;Q06124-3	Q06124-2;Q06124;Q06124-3	Tyrosine-protein phosphatase non-receptor type 11	PTPN11	NaN	18.5506	NaN	18.2435	18.3384	16.9795				2	2	2	5.1	5.1	5.1	68.01	0	40.276	1048800	3
H0YC15;Q05209-2;Q05209-3;Q05209	H0YC15;Q05209-2;Q05209-3;Q05209	Tyrosine-protein phosphatase non-receptor type 12	PTPN12	NaN	NaN	NaN	17.4044	17.8826	16.6826				1	1	1	7	7	7	25.039	0.0028818	7.729	739330	5
K7EIY0;K7ENP9;K7EIE9;K7EQG9;P17706-2;P17706-4;P17706	K7EIY0;K7ENP9;K7EIE9;K7EQG9;P17706-2;P17706-4;P17706	Tyrosine-protein phosphatase non-receptor type;Tyrosine-protein phosphatase non-receptor type 2	PTPN2	NaN	NaN	NaN	18.0603	18.6993	18.281				1	1	1	12.5	12.5	12.5	13.175	0	137.84	1354400	7
P18433-4;P18433-2;P18433-3;P18433	P18433-4;P18433-2;P18433-3;P18433	Receptor-type tyrosine-protein phosphatase alpha	PTPRA	20.3528	20.8999	19.2719	20.2741	20.0017	20.3751				2	2	2	2.9	2.9	2.9	89.702	0.0013021	11.898	8134900	5
P23469-3;P23469-2;P23469;S4R2Y5	P23469-3;P23469-2;P23469;S4R2Y5	Receptor-type tyrosine-protein phosphatase epsilon;Protein-tyrosine-phosphatase	PTPRE	NaN	19.2388	NaN	18.9575	19.0439	18.773				2	2	2	3.4	3.4	3.4	71.381	0	12.483	2881400	4
H0Y380;H0Y4H1;H0Y7Z9;H0Y6Z7;P10586-2;P10586;Q3KPI9;G8JL96;F5GWR7;A0A0A0MR60;P23468-3;Q13332-7;P23468-7;P23468-5;P23468-4;P23468-6;Q13332-5;P23468-2;Q13332-6;P23468;Q13332-3;Q13332-4;Q13332-2;Q13332	H0Y380;H0Y4H1;H0Y7Z9;H0Y6Z7;P10586-2;P10586	Receptor-type tyrosine-protein phosphatase F	PTPRF	22.1028	21.9828	22.4398	22.8159	22.394	23.278				9	9	9	14.9	14.9	14.9	111.19	0	113.79	45121000	22
Q6NZI2;Q6NZI2-2;Q6NZI2-3	Q6NZI2;Q6NZI2-2	Polymerase I and transcript release factor	PTRF	NaN	21.7159	21.4467	22.6445	22.1681	22.5328				5	5	5	19.5	19.5	19.5	43.476	0	323.31	33660000	26
J3KQ48;Q9Y3E5	J3KQ48;Q9Y3E5	Peptidyl-tRNA hydrolase 2, mitochondrial	PTRH2	NaN	NaN	NaN	18.7239	19.0086	18.7787				1	1	1	8.3	8.3	8.3	19.325	0.0030012	9.8685	2172300	3
A0A0J9YVR6;E9PQ56;A0A0J9YWM1;H0YEM1;A0A0J9YYL3;A0A0J9YXJ8;A0A0J9YVP6;A0A0J9YXX5;Q9UHX1-4;Q9UHX1-6;Q9UHX1-3;Q9UHX1-5;Q9UHX1-2;Q9UHX1;E9PMU7;E9PN18;H0YCP8	A0A0J9YVR6;E9PQ56;A0A0J9YWM1;H0YEM1;A0A0J9YYL3;A0A0J9YXJ8;A0A0J9YVP6;A0A0J9YXX5;Q9UHX1-4;Q9UHX1-6;Q9UHX1-3;Q9UHX1-5;Q9UHX1-2;Q9UHX1;E9PMU7;E9PN18;H0YCP8	Poly(U)-binding-splicing factor PUF60	PUF60	NaN	NaN	NaN	19.5554	19.1845	19.9539				2	2	2	16.8	16.8	16.8	33.756	0	15.214	3326600	4
H0YDK8;E9PR38;H0YEH2;Q5T1Z4;Q5T1Z8;Q14671-4;Q14671-2;Q14671;Q14671-3;H0YDC5;H0YC97	H0YDK8;E9PR38;H0YEH2;Q5T1Z4;Q5T1Z8;Q14671-4;Q14671-2;Q14671;Q14671-3;H0YDC5;H0YC97	Pumilio homolog 1	PUM1	NaN	18.9725	18.7089	18.3862	18.2672	17.3596				2	2	2	2.3	2.3	2.3	95.696	0	12.425	1839700	2
F5H1S9;G8JLB3;Q9Y606-2;Q9Y606;F5GY32;F5H168;F8W9U5;F5H1B2;F5GXL3	F5H1S9;G8JLB3;Q9Y606-2;Q9Y606;F5GY32	tRNA pseudouridine synthase;tRNA pseudouridine synthase A, mitochondrial	PUS1	NaN	NaN	NaN	19.6158	19.6919	20.587				3	3	3	8.8	8.8	8.8	41.729	0	26.305	5942700	7
Q96PZ0;E7EUH7	Q96PZ0;E7EUH7	Pseudouridylate synthase 7 homolog	PUS7	NaN	NaN	17.9863	18.7087	19.2897	19.1502				2	2	2	3.6	3.6	3.6	75.035	0	12.756	3117300	3
A0A096LPI6;A0A0B4J2E5;Q15269	A0A096LPI6;A0A0B4J2E5;Q15269	Periodic tryptophan protein 2 homolog	PWP2	NaN	NaN	NaN	16.2221	15.7582	18.2339				1	1	1	4.7	4.7	4.7	30.376	0.0091603	6.2831	919010	2
P11216;H0Y4Z6;P11217	P11216	Glycogen phosphorylase, brain form	PYGB	22.9992	23.2584	24.0935	24.5245	25.2307	25.1237				17	17	14	25.3	25.3	21.9	96.695	0	323.31	182400000	62
P06737-2;P06737;E9PK47;P11217-2	P06737-2;P06737;E9PK47	Glycogen phosphorylase, liver form;Alpha-1,4 glucan phosphorylase	PYGL	NaN	NaN	20.6741	21.5955	22.1823	22.332				13	10	10	22.4	18.9	18.9	93.133	0	154.43	27770000	21
P47897-2;P47897;B4DDN1;H7C0R3;A0A0U1RQQ5;A0A0U1RQX5;C9J165;A0A0U1RQT0;A0A0U1RRC8;A0A0U1RQM8;A0A0U1RQU2;F2Z2V6;A0A0U1RRI9;A0A0U1RQE9;A0A0U1RQL2;A0A0U1RR79;A0A0U1RQX9;A0A0U1RR66	P47897-2;P47897;B4DDN1;H7C0R3	Glutamine--tRNA ligase	QARS	23.2103	22.6484	23.1667	24.3083	24.0635	24.4918				17	17	17	27	27	27	86.578	0	154.2	124920000	43
P09417-2;P09417;D6RHJ7;B7Z415;D6RGG7	P09417-2;P09417	Dihydropteridine reductase	QDPR	NaN	20.6037	21.4199	21.6039	22.3173	21.3385				4	4	4	31.5	31.5	31.5	22.408	0	26.808	16963000	13
O00391-2;O00391	O00391-2;O00391	Sulfhydryl oxidase 1	QSOX1	20.9498	19.5953	20.0235	19.1494	19.2762	NaN				2	2	2	4.1	4.1	4.1	66.86	0.0025047	11.28	4181200	2
Q9BXR0;K7ESP6;K7EJ21;Q9BXR0-2;K7EPI1	Q9BXR0;K7ESP6;K7EJ21;Q9BXR0-2	Queuine tRNA-ribosyltransferase	QTRT1	NaN	NaN	NaN	19.7333	19.929	20.9449				3	3	3	13.9	13.9	13.9	44.047	0	28.465	8768600	5
P61026	P61026	Ras-related protein Rab-10	RAB10	22.2004	23.87	24.0932	22.7181	22.9373	22.4198				3	2	2	17	11.5	11.5	22.541	0	84.627	49868000	9
Q15907;Q15907-2;H3BMH2;H3BSC1;P62491-2;P62491;B4DQU5;M0R2D0	Q15907;Q15907-2;H3BMH2;H3BSC1;P62491-2;P62491	Ras-related protein Rab-11B;Ras-related protein Rab-11A	RAB11B	23.136	23.1832	23.1478	23.9083	24.2819	23.0944				6	6	6	34.9	34.9	34.9	24.488	0	40.628	79499000	15
P51153;A0A087WWB9	P51153;A0A087WWB9	Ras-related protein Rab-13	RAB13	19.6358	22.8746	22.0638	20.4516	20.4637	20.1722				4	3	3	24.6	19.2	19.2	22.774	0	27.138	10581000	5
P61106;X6RFL8	P61106;X6RFL8	Ras-related protein Rab-14	RAB14	21.8299	22.3615	22.7107	23.214	23.0882	23.2167				8	8	8	51.2	51.2	51.2	23.897	0	81.084	55268000	21
Q9NP72;Q5W0J0;A0A087X163;Q9NP72-2;H0Y6T8;Q9NP72-3	Q9NP72;Q5W0J0;A0A087X163;Q9NP72-2	Ras-related protein Rab-18	RAB18	NaN	19.3931	18.7287	19.7521	19.5618	18.7488				3	3	3	15.5	15.5	15.5	22.977	0	17.763	2722300	6
E7END7;P62820-2;P62820;P62820-3;H0YLJ8;H0YL94;H0YMN7;P61006-2;P59190-2;P59190	E7END7;P62820-2;P62820;P62820-3	Ras-related protein Rab-1A	RAB1A	NaN	21.2436	21.8451	21.9915	21.8642	20.7693				5	2	2	37	16.8	16.8	19.018	0	182.44	19647000	23
E9PLD0;Q9H0U4;Q92928;A0A087WTI1	E9PLD0;Q9H0U4;Q92928	Ras-related protein Rab-1B;Putative Ras-related protein Rab-1C	RAB1B	23.5148	24.7511	25.5631	25.412	25.1836	25.3396				6	6	3	45.6	45.6	24.9	18.483	0	210.53	227320000	54
Q9UL25	Q9UL25	Ras-related protein Rab-21	RAB21	22.2386	20.5527	21.4579	20.8474	20.7702	20.3297				4	4	4	23.1	23.1	23.1	24.347	0	104.02	15123000	7
Q9ULC3	Q9ULC3	Ras-related protein Rab-23	RAB23	19.4621	20.2031	19.3328	NaN	19.0682	18.9448				3	3	3	18.1	18.1	18.1	26.659	0	18.919	2987800	4
O00194	O00194	Ras-related protein Rab-27B	RAB27B	NaN	NaN	NaN	17.9621	NaN	18.6272				1	1	1	8.3	8.3	8.3	24.608	0.0033708	7.1239	1113900	2
P61019;P61019-2;E9PKL7;Q5HYI5;Q8WUD1;H7C125;Q8WUD1-2;E9PE37;Q6PIK3;H0YD31	P61019;P61019-2;E9PKL7;Q5HYI5;Q8WUD1	Ras-related protein Rab-2A;Ras-related protein Rab-2B	RAB2A	22.4179	23.7138	24.4183	24.3602	24.1539	23.8472				8	8	8	47.2	47.2	47.2	23.545	0	257.57	110980000	41
Q13636;J3QR51	Q13636;J3QR51	Ras-related protein Rab-31	RAB31	18.3094	18.6817	NaN	17.467	16.3606	17.5359				2	2	1	12.9	12.9	7.2	21.569	0	27.493	1720400	5
C9JY26;A8MYQ9;Q9BZG1-4;Q9BZG1;C9JBG0;Q96PJ7;E7ES60;Q9BZG1-2;J3QLC6	C9JY26;A8MYQ9;Q9BZG1-4;Q9BZG1;C9JBG0;Q96PJ7;E7ES60;Q9BZG1-2	Ras-related protein Rab-34	RAB34	19.3062	19.9087	18.8726	19.0467	19.5727	20.4926				4	4	4	22	22	22	28.915	0	69.56	5243500	9
F5H157;Q15286	F5H157;Q15286	Ras-related protein Rab-35	RAB35	NaN	22.8985	22.6606	22.2243	22.2176	21.2713				1	1	1	8.1	8.1	8.1	21.214	0	86.265	20088000	5
P61020;P61020-2	P61020;P61020-2	Ras-related protein Rab-5B	RAB5B	NaN	20.409	20.4366	20.3646	20.2148	19.602				5	2	2	27.9	13	13	23.707	0	39.158	5839000	9
P51148;P51148-2;K7ENY4;K7ERI8;K7ERQ8;F8VVK3;F8VWU4;F8VVZ0;F8VUA5;P20339-2;P20339;K7EIP6;F8WCY6;F8WD79;F8VPW9;F8VSF8;F8VWZ7	P51148;P51148-2;K7ENY4;K7ERI8;K7ERQ8	Ras-related protein Rab-5C	RAB5C	25.4097	25.9299	25.3065	25.0807	25.1238	25.1913				9	9	6	58.8	58.8	44	23.482	0	189.93	231990000	42
Q9NRW1;P20340-2;P20340;C9JU14;J3KR73;P20340-4;Q9NRW1-2;C9JB90;F5H3K7;C9J0I2;F5GX61;P20340-3;Q14964	Q9NRW1;P20340-2;P20340;C9JU14;J3KR73;P20340-4;Q9NRW1-2	Ras-related protein Rab-6B;Ras-related protein Rab-6A	RAB6B	24.0174	24.9404	24.4814	24.1212	24.5218	24.1887				3	3	3	16.3	16.3	16.3	23.461	0	108.66	141560000	21
P51149;C9J592;C9J8S3;C9IZZ0;C9J4S4;C9J4V0;C9J7D1	P51149;C9J592;C9J8S3;C9IZZ0;C9J4S4;C9J4V0	Ras-related protein Rab-7a	RAB7A	21.6677	22.9304	23.0286	23.3034	23.6796	23.1587				6	6	6	34.8	34.8	34.8	23.489	0	190.83	63260000	47
P61006	P61006	Ras-related protein Rab-8A	RAB8A	16.8927	18.2662	16.811	17.7666	18.6602	18.3597				2	1	1	12.1	6.8	6.8	23.668	0.0029976	9.85	2047400	3
H0YNE9;Q92930	H0YNE9;Q92930	Ras-related protein Rab-8B	RAB8B	NaN	17.8217	16.3711	17.7312	17.8762	NaN				2	1	1	13.3	7.4	7.4	21.868	0	17.817	657630	5
P63000;P63000-2	P63000;P63000-2	Ras-related C3 botulinum toxin substrate 1	RAC1	26.0679	26.0737	25.6776	25.8858	25.1393	25.3564				6	6	2	31.8	31.8	7.8	21.45	0	73.74	310290000	28
P15153;B1AH77;B1AH80;B1AH78;P60763;J3KSC4;J3QLK0;F8WET9;B1AH79;G3V4H1;G3V476;A0A0C4DH03;Q9H4E5-2;P17081;Q9H4E5	P15153;B1AH77;B1AH80;B1AH78;P60763;J3KSC4;J3QLK0	Ras-related C3 botulinum toxin substrate 2;Ras-related C3 botulinum toxin substrate 3	RAC2	21.4231	19.3933	NaN	NaN	NaN	NaN				6	2	2	35.9	12	12	21.429	0.002511	11.346	3161100	3
Q9H0H5;F8VRD2;F8VWX0;F8W0L1;F8VZ66;F8W1E5;F8VV47;F8VWY4;F8VVE5;H0YIK5;F8VVY0;F8VXH1;F8VQF5;F8VYH6;F8VUW9;F8VV39;F8VZ41;F8VQZ5;F8VS54;F8W1T4;F8VV37	Q9H0H5;F8VRD2	Rac GTPase-activating protein 1	RACGAP1	21.4217	22.4573	21.9461	21.9024	21.1564	21.4422				5	5	5	10.4	10.4	10.4	71.026	0	43.643	22042000	12
P54727;P54727-2;Q5W0S5	P54727;P54727-2	UV excision repair protein RAD23 homolog B	RAD23B	NaN	20.1502	20.4685	20.8184	20.3281	20.7397				3	3	3	10.3	10.3	10.3	43.171	0	39.069	9965900	13
E9PPG9;E9PQ57;P78406	E9PPG9;E9PQ57;P78406	mRNA export factor	RAE1	NaN	20.0958	NaN	20.2659	20.5973	NaN				2	2	2	12.9	12.9	12.9	24.061	0.0024969	11.245	4737700	2
P11233;H7C3P7;P11234;P11234-3;P11234-2;F8WEQ6;C9JPE8;C9JYR1;C9J6B1;C9JQB3	P11233;H7C3P7;P11234;P11234-3;P11234-2	Ras-related protein Ral-A;Ras-related protein Ral-B	RALA	24.4168	25.8408	25.639	25.2328	25.3958	24.727				4	4	4	22.8	22.8	22.8	23.567	0	87.883	221090000	22
Q5QPM2;Q5QPM1;Q5QPL9;Q9UKM9-2;Q9UKM9;Q5QPM0	Q5QPM2;Q5QPM1;Q5QPL9;Q9UKM9-2;Q9UKM9;Q5QPM0	RNA-binding protein Raly	RALY	18.7519	19.2346	19.8402	20.9861	19.9993	21.2399				2	2	2	25.8	25.8	25.8	9.714	0	12.928	10230000	3
B5MDF5;P62826;J3KQE5;F5H018;H0YFC6;B4DV51;A0A087X0W0	B5MDF5;P62826;J3KQE5;F5H018	GTP-binding nuclear protein Ran	RAN	27.575	26.0163	26.5259	27.4785	28.1871	27.9142				11	11	11	43.8	43.8	43.8	26.224	0	162.61	1469300000	77
C9JJ34;C9JDM3;F6WQW2;P43487-2;P43487;C9JIC6;C9JXG8;C9JGV6	C9JJ34;C9JDM3;F6WQW2;P43487-2;P43487;C9JIC6;C9JXG8;C9JGV6	Ran-specific GTPase-activating protein	RANBP1	19.9675	20.1833	20.3496	21.0634	21.4023	21.7841				2	2	2	13.5	13.5	13.5	18.762	0	19.786	21080000	5
P49792;F8WBP7;J3KQ37;F8VYC4;P0DJD0;P0DJD1;Q99666;O14715	P49792	E3 SUMO-protein ligase RanBP2	RANBP2	21.2127	NaN	19.8127	20.2014	20.2032	20.2084				8	8	7	4.1	4.1	3.8	358.2	0	83.999	13560000	12
P46060;H0Y4Q3	P46060;H0Y4Q3	Ran GTPase-activating protein 1	RANGAP1	NaN	18.5004	19.9785	19.8113	20.302	20.2746				2	2	2	4.6	4.6	4.6	63.541	0	76.225	8489100	10
P62834;A0A075B6Q0	P62834;A0A075B6Q0	Ras-related protein Rap-1A	RAP1A	25.7195	26.2793	25.8477	25.1476	24.912	24.4178				8	8	2	42.9	42.9	15.2	20.987	0	92.61	212090000	43
P61224-3;P61224;P61224-2;E7ESV4;A0A0J9YXB3;F5H7Y6;A6NIZ1;F5H6R7;F5H004;F5GX62;P61224-4;F5H4H0;F5GYH7;F5H077;F5GWU8;F5H491;F5H0B7;F5H500;F5H823;B7ZB78;F5GZG1;F5GYB5;F8WBC0	P61224-3;P61224;P61224-2;E7ESV4;A0A0J9YXB3;F5H7Y6;A6NIZ1;F5H6R7;F5H004;F5GX62;P61224-4;F5H4H0;F5GYH7;F5H077;F5GWU8;F5H491;F5H0B7;F5H500;F5H823;B7ZB78;F5GZG1;F5GYB5	Ras-related protein Rap-1b;Ras-related protein Rap-1b-like protein	RAP1B	23.5986	22.9235	21.276	21.9336	21.6019	21.2942				8	2	2	47.9	17	17	18.778	0	13.365	33183000	7
P52306-4;P52306-6;P52306-2;P52306-3;P52306;P52306-5;D6RB97	P52306-4;P52306-6;P52306-2;P52306-3;P52306;P52306-5	Rap1 GTPase-GDP dissociation stimulator 1	RAP1GDS1	NaN	NaN	NaN	17.0602	18.4964	NaN				3	3	3	7.4	7.4	7.4	66.316	0	16.901	1414800	2
P61225;F6U784;P10114	P61225;F6U784;P10114	Ras-related protein Rap-2b;Ras-related protein Rap-2a	RAP2B	24.0209	25.2403	24.6546	24.718	24.7027	24.5616				7	7	3	59.6	59.6	20.2	20.504	0	122.48	141980000	44
Q9Y3L5;A0A087X2C3	Q9Y3L5;A0A087X2C3	Ras-related protein Rap-2c	RAP2C	NaN	21.186	NaN	19.8834	20.3452	20.4447				7	3	3	51.9	12.6	12.6	20.745	0	24.422	7312000	7
P54136-2;P54136;E5RJM9;E5RH09	P54136-2;P54136	Arginine--tRNA ligase, cytoplasmic	RARS	24.0159	23.2734	24.1186	24.7046	24.8772	24.7753				13	13	13	28.6	28.6	28.6	67.14	0	184.96	163320000	43
Q5T160	Q5T160	Probable arginine--tRNA ligase, mitochondrial	RARS2	NaN	NaN	NaN	15.3544	15.8521	15.2007				1	1	1	2.1	2.1	2.1	65.505	0.0053305	6.5352	175740	1
Q09028-3;Q09028;E9PNS2;E9PIC4;E9PNS6	Q09028-3;Q09028	Histone-binding protein RBBP4	RBBP4	19.9192	19.6301	NaN	20.2529	20.0658	19.9993				3	1	1	8.5	3.4	3.4	46.158	0	22.159	6908700	5
E9PC52;Q16576;Q16576-2;H0YF10;Q5JP01;Q09028-4;Q09028-2;H0YEU5;Q5JP02;H0YCT5;H0YDK2	E9PC52;Q16576;Q16576-2;H0YF10;Q5JP01;Q09028-4;Q09028-2	Histone-binding protein RBBP7;Histone-binding protein RBBP4	RBBP7	22.9823	22.5679	23.348	23.3609	23.3431	23.6119				4	4	2	10.3	10.3	5.3	46.938	0	37.487	69589000	22
H3BR27;H0Y6E7;H3BT71;P38159-3;Q96E39;P38159;H3BNC1;P38159-2;O75526;Q8N7X1	H3BR27;H0Y6E7;H3BT71;P38159-3;Q96E39;P38159;H3BNC1;P38159-2;O75526;Q8N7X1	RNA-binding motif protein, X chromosome;RNA-binding motif protein, X chromosome, N-terminally processed;RNA binding motif protein, X-linked-like-1;RNA-binding motif protein, X-linked-like-2;RNA-binding motif protein, X-linked-like-3	RBMX	19.8295	19.3755	20.4727	18.3475	19.292	20.5095				2	2	2	34.6	34.6	34.6	8.6098	0	38.819	8551500	3
C9JW69;P18754;P18754-2;C9JRH2;C9JMJ4;C9J3R0;C9JQZ4	C9JW69;P18754;P18754-2;C9JRH2;C9JMJ4;C9J3R0;C9JQZ4	Regulator of chromosome condensation	RCC1	21.8347	21.6764	22.1215	22.711	23.5463	24.1884				8	8	8	22.8	22.8	22.8	39.584	0	77.34	77302000	14
Q9P258	Q9P258	Protein RCC2	RCC2	NaN	17.9181	17.7666	18.8243	20.8231	21.3416				3	3	3	8	8	8	56.084	0	18.839	7733300	5
Q9Y2P8	Q9Y2P8	RNA 3-terminal phosphate cyclase-like protein	RCL1	NaN	NaN	NaN	17.0163	19.2509	19.5472				1	1	1	4	4	4	40.842	0	12.703	2838900	3
G3V2G6;G3V234;Q8TC12;H0YJ10;H0YIZ8;H0YJ46;Q8TC12-3;Q8TC12-2	G3V2G6;G3V234;Q8TC12;H0YJ10;H0YIZ8;H0YJ46;Q8TC12-3;Q8TC12-2	Retinol dehydrogenase 11	RDH11	NaN	NaN	NaN	19.4445	19.1432	18.666				2	2	2	14	14	14	19.958	0.0024722	11.135	2285100	1
P35241;P35241-5;P35241-4;E9PQ82;E9PNV3;P35241-3;E9PKN5;P35241-2	P35241;P35241-5;P35241-4	Radixin	RDX	NaN	19.2221	19.401	18.2609	18.3108	16.7965				11	4	4	22.1	10.5	10.5	68.563	0	28.701	1887900	10
O95980	O95980	Reversion-inducing cysteine-rich protein with Kazal motifs	RECK	21.4971	22.8631	22.9261	NaN	NaN	20.7401				6	6	6	7.2	7.2	7.2	106.46	0	37.27	15513000	4
P46063;F8WA66;F8WD97;F5H2L2;F5H4P4;F5H3W0	P46063;F8WA66;F8WD97	ATP-dependent DNA helicase Q1	RECQL	23.63	23.6116	24.2329	22.7207	23.0013	22.4567				7	7	7	11.2	11.2	11.2	73.457	0	94.673	60921000	24
E9PI38;E9PQS6;E9PKV4;A0A087WVP0;Q2TAM5;E9PKH5;A0A087X0W8;Q04206-2;Q04206-3;Q04206;Q04206-4	E9PI38;E9PQS6;E9PKV4;A0A087WVP0;Q2TAM5;E9PKH5;A0A087X0W8;Q04206-2;Q04206-3;Q04206;Q04206-4	Transcription factor p65	RELA	NaN	20.3695	19.853	NaN	19.6378	19.1879				2	2	2	13.5	13.5	13.5	20.838	0	19.313	4960300	2
P35250-2;P35250;H7C5S7;H7C5P1;H7C5Q7;F8WC37;H7C5A0;H7C5G4;A0A087WVY3	P35250-2;P35250;H7C5S7;H7C5P1;H7C5Q7;F8WC37;H7C5A0;H7C5G4;A0A087WVY3	Replication factor C subunit 2	RFC2	NaN	NaN	NaN	NaN	16.663	18.5499				2	2	2	9.4	9.4	9.4	35.243	0	15.331	1229400	2
C9JXZ7;C9JTT7;C9J8M3;C9JZI1;P35249-2;P35249	C9JXZ7;C9JTT7;C9J8M3;C9JZI1;P35249-2;P35249	Replication factor C subunit 4	RFC4	NaN	NaN	18.3666	18.8076	18.9382	NaN				1	1	1	7.3	7.3	7.3	13.34	0.0028703	7.6365	1223200	2
Q15382;F8WBL3;C9J931	Q15382;F8WBL3;C9J931	GTP-binding protein Rheb	RHEB	NaN	18.4351	17.6137	17.7925	18.0837	18.834				2	2	2	12.5	12.5	12.5	20.497	0.0025126	11.367	2718000	3
P61586;Q5JR08;P08134;Q5JR07;C9JNR4;E9PQH6;C9JX21;Q5JR05;Q5JR06;E9PN11;U3KQA9;U3KQV3;P62745	P61586;Q5JR08;P08134;Q5JR07;C9JNR4;E9PQH6;C9JX21;Q5JR05	Transforming protein RhoA;Rho-related GTP-binding protein RhoC	RHOA	24.5802	24.3258	23.5844	23.3797	23.5322	23.7085				5	5	5	26.9	26.9	26.9	21.768	0	150.18	96276000	24
P84095	P84095	Rho-related GTP-binding protein RhoG	RHOG	21.4188	21.563	21.1306	21.1726	21.2086	22.1059				5	4	4	40.3	34.6	34.6	21.308	0	192.93	21651000	25
Q9NPQ8-4;Q9NPQ8;Q9NPQ8-3;Q9NPQ8-2;E9PSI0;H0YE35;E9PI04;H0YEN0;E9PLE5;B7WPL0;Q9NVN3-4;Q9NVN3-3;Q9NVN3;Q9NVN3-1	Q9NPQ8-4;Q9NPQ8;Q9NPQ8-3;Q9NPQ8-2	Synembryn-A	RIC8A	19.2184	19.3785	20.7136	19.2235	20.2756	20.1728				8	8	8	20.8	20.8	20.8	59.612	0	53.547	8396500	7
E9PNR2;Q13671-2;Q13671	E9PNR2;Q13671-2;Q13671	Ras and Rab interactor 1	RIN1	NaN	NaN	NaN	16.0014	15.5534	17.7114				1	1	1	1.8	1.8	1.8	66.545	0.0048544	6.6086	757050	3
A0A0A0MTR7;A0A0A0MTC1;Q63HN8;Q63HN8-4;Q63HN8-6	A0A0A0MTR7;A0A0A0MTC1;Q63HN8;Q63HN8-4	E3 ubiquitin-protein ligase RNF213	RNF213	NaN	NaN	17.3327	18.0665	18.214	19.1927				5	5	5	1.2	1.2	1.2	591.4	0	28.817	3079500	5
P13489;E9PMJ3;E9PLZ3;E9PIM9;H0YCR7;E9PMA9;E9PMN0;E9PIK5;E9PR82;E9PMI1	P13489;E9PMJ3;E9PLZ3;E9PIM9;H0YCR7	Ribonuclease inhibitor	RNH1	24.0987	23.8128	23.0118	24.6477	23.9025	23.7019				8	8	8	26.2	26.2	26.2	49.973	0	256.83	103780000	22
K7EP06;O43148;O43148-2	K7EP06;O43148;O43148-2	mRNA cap guanine-N7 methyltransferase	RNMT	NaN	NaN	NaN	17.8689	17.8492	17.4787				2	2	2	11.1	11.1	11.1	34.839	0	13.416	817490	6
Q9H4A4;H7C2T3;C9JMZ3;A6NKB8	Q9H4A4;H7C2T3;C9JMZ3;A6NKB8	Aminopeptidase B	RNPEP	NaN	NaN	NaN	17.7959	NaN	18.7782				2	2	2	3.1	3.1	3.1	72.595	0.0018868	11.382	1570900	3
O75695	O75695	Protein XRP2	RP2	21.4978	22.52	22.974	22.5282	22.6502	21.8877				3	3	3	10.9	10.9	10.9	39.641	0	19.121	26362000	8
P27694;I3L524;I3L2M5	P27694	Replication protein A 70 kDa DNA-binding subunit;Replication protein A 70 kDa DNA-binding subunit, N-terminally processed	RPA1	NaN	19.417	19.0447	19.478	20.5855	19.4722				3	3	3	9.6	9.6	9.6	68.137	0	18.426	5693200	6
X1WI28;P27635;F8W7C6;A0A087WV22;H7C123;H7C2C5;B8A6G2;A6QRI9;Q96L21;H7C2U2	X1WI28;P27635;F8W7C6;A0A087WV22;H7C123;H7C2C5	60S ribosomal protein L10	RPL10	22.3328	22.0552	22.0993	24.2593	23.0033	23.6824				5	5	5	33.3	33.3	33.3	23.072	0	86.963	82469000	19
P62906	P62906	60S ribosomal protein L10a	RPL10A	22.9268	22.8509	23.0348	23.7773	22.6557	22.4763				5	5	5	22.1	22.1	22.1	24.831	0	27.649	52325000	4
P62913;Q5VVC9;Q5VVC8	P62913	60S ribosomal protein L11	RPL11	25.0069	24.6827	24.9442	24.5473	24.2816	24.3147				3	3	1	19.7	19.7	6.7	20.252	0	48.734	179820000	28
P30050;P30050-2	P30050;P30050-2	60S ribosomal protein L12	RPL12	19.1299	20.4549	21.0772	22.4974	21.7384	22.7676				5	5	5	44.8	44.8	44.8	17.818	0	87.734	35972000	11
P26373;J3QSB4;P26373-2	P26373;J3QSB4;P26373-2	60S ribosomal protein L13	RPL13	21.5771	23.6326	23.8161	24.2282	23.4234	23.6089				3	3	3	15.2	15.2	15.2	24.261	0	70.329	76130000	15
Q8J015;M0QYS1;Q6NVV1;P40429	Q8J015;M0QYS1;Q6NVV1;P40429	Putative 60S ribosomal protein L13a protein RPL13AP3;60S ribosomal protein L13a	RPL13a	NaN	21.9378	21.2029	21.1557	20.5379	22.1914				2	2	2	13.4	13.4	13.4	16.731	0	13.594	22026000	3
E7EPB3;P50914	E7EPB3;P50914	60S ribosomal protein L14	RPL14	NaN	18.9047	17.5111	20.7808	20.1233	20.0965				1	1	1	9.7	9.7	9.7	14.558	0.0029886	9.6656	7535000	7
A0A087WXM6;J3QQT2;J3KRX5;A0A0A6YYL6;P18621;P18621-3;J3KRB3;A0A087WWH0;J3QS96;J3QLC8;A0A0A0MRF8;P18621-2;A0A087WY81;J3KSJ0	A0A087WXM6;J3QQT2;J3KRX5;A0A0A6YYL6;P18621;P18621-3;J3KRB3;A0A087WWH0;J3QS96;J3QLC8;A0A0A0MRF8;P18621-2;A0A087WY81	60S ribosomal protein L17	RPL17	20.3575	21.8592	20.6922	23.6593	22.729	23.7146				4	4	4	29.6	29.6	29.6	19.586	0	26.157	69929000	18
G3V203;H0YHA7;J3QQ67;Q07020-2;Q07020;F8VUA6;F8VYV2;A0A075B7A0	G3V203;H0YHA7;J3QQ67;Q07020-2;Q07020;F8VUA6;F8VYV2;A0A075B7A0	60S ribosomal protein L18	RPL18	23.351	22.7059	23.3503	24.9098	23.6782	24.736				4	4	4	28.7	28.7	28.7	18.756	0	40.424	134800000	12
M0R3D6;M0R1A7;Q02543;M0R117;M0R0P7	M0R3D6;M0R1A7;Q02543;M0R117;M0R0P7	60S ribosomal protein L18a	RPL18A	21.1763	21.3549	21.7982	24.5867	23.2935	22.6004				6	6	6	34	34	34	16.714	0	39.611	78505000	10
J3QR09;J3KTE4;P84098;J3QL15	J3QR09;J3KTE4;P84098	Ribosomal protein L19;60S ribosomal protein L19	RPL19	NaN	22.7144	22.387	21.9572	21.6667	22.5208				3	3	3	17.6	17.6	17.6	23.134	0	47.654	27220000	11
P46778;G3V1B3;M0R181	P46778;G3V1B3;M0R181	60S ribosomal protein L21	RPL21	20.3583	NaN	20.9364	24.1185	21.8222	23.3514				3	3	3	27.5	27.5	27.5	18.565	0	56.298	52822000	14
K7EJT5;K7EP65;K7EKS7;K7ELC4;K7EMH1;K7ERI7;P35268	K7EJT5;K7EP65;K7EKS7;K7ELC4;K7EMH1;K7ERI7;P35268	60S ribosomal protein L22	RPL22	NaN	20.9326	20.5172	22.3782	21.2674	22.216				1	1	1	27.7	27.7	27.7	5.0827	0.0029621	9.313	23215000	3
C9JD32;B9ZVP7;J3KT29;P62829	C9JD32;B9ZVP7;J3KT29;P62829	60S ribosomal protein L23	RPL23	17.9102	17.8625	19.1841	18.9928	17.9735	19.1339				2	2	2	30.8	30.8	30.8	9.6694	0	13.165	3581700	4
K7EMA7;H7BY10;K7EJV9;K7ERT8;A8MUS3;P62750	K7EMA7;H7BY10;K7EJV9;K7ERT8;A8MUS3;P62750	60S ribosomal protein L23a	RPL23A	19.776	20.9189	NaN	22.0597	20.8903	21.2456				1	1	1	18.6	18.6	18.6	7.9232	0.0048886	6.6591	13760000	4
C9JXB8;C9JNW5;P83731	C9JXB8;C9JNW5;P83731	60S ribosomal protein L24	RPL24	21.8854	22.008	21.349	23.5271	21.976	22.6111				3	3	3	24.8	24.8	24.8	14.369	0	19.013	47148000	8
P61353;K7EQQ9;K7ELC7;K7ERY7	P61353;K7EQQ9;K7ELC7	60S ribosomal protein L27	RPL27	21.4681	22.3347	22.3318	23.1147	22.819	23.4506				3	3	3	20.6	20.6	20.6	15.798	0	18.743	59952000	9
E9PJD9;E9PLL6;P46776;E9PLX7	E9PJD9;E9PLL6;P46776	60S ribosomal protein L27a	RPL27A	NaN	20.5838	20.3602	22.6559	20.9102	21.123				3	3	3	36.3	36.3	36.3	10.127	0	18.007	14972000	3
H0YLP6;H0YMF4;H0YKD8;P46779-4;P46779-5;P46779;P46779-2;P46779-3	H0YLP6;H0YMF4;H0YKD8;P46779-4;P46779-5;P46779;P46779-2;P46779-3	60S ribosomal protein L28	RPL28	NaN	20.1306	19.5848	20.9742	19.4874	20.3908				1	1	1	12.4	12.4	12.4	9.657	0.0048807	6.6504	6586100	4
P47914	P47914	60S ribosomal protein L29	RPL29	NaN	21.1458	20.5338	22.4225	21.038	22.2254				1	1	1	9.4	9.4	9.4	17.752	0.0029922	9.696	24615000	8
P39023;G5E9G0;B5MCW2;H7C3M2;H7C422;F8WCR1	P39023;G5E9G0;B5MCW2;H7C3M2;H7C422	60S ribosomal protein L3	RPL3	NaN	22.3551	21.3317	24.7525	23.2691	23.1694				7	7	7	22.1	22.1	22.1	46.108	0	73.443	78971000	15
E5RI99;P62888;A0A0B4J213;E5RJH3;A0A0C4DH44	E5RI99;P62888;A0A0B4J213;E5RJH3;A0A0C4DH44	60S ribosomal protein L30	RPL30	19.6176	NaN	19.4712	20.5798	19.5584	20.2286				2	2	2	24.6	24.6	24.6	12.656	0	31.354	6658600	8
P62899;H7C2W9;C9JU56;B7Z4E3;B7Z4C8;P62899-3;P62899-2	P62899;H7C2W9;C9JU56;B7Z4E3;B7Z4C8;P62899-3;P62899-2	60S ribosomal protein L31	RPL31	NaN	19.1938	18.8247	19.9769	19.5495	20.2383				2	2	2	19.2	19.2	19.2	14.463	0	35.268	6393300	3
Q9Y3U8;J3KTD3;J3QSB5	Q9Y3U8;J3KTD3;J3QSB5	60S ribosomal protein L36	RPL36	NaN	NaN	NaN	21.2946	NaN	21.4659				2	2	2	19	19	19	12.254	0	17.197	9454800	2
P36578;H3BTP7;H3BM89;H3BU31	P36578;H3BTP7;H3BM89	60S ribosomal protein L4	RPL4	19.2233	21.3115	20.3586	24.9098	23.927	24.8952				11	11	11	30.9	30.9	30.9	47.697	0	88.931	118870000	21
P46777;Q5T7N0	P46777	60S ribosomal protein L5	RPL5	21.8747	23.6951	22.7973	24.1596	24.7056	25.6684				7	7	7	23.9	23.9	23.9	34.362	0	109.51	200510000	33
Q02878;F8VR69;F8VZ45;U3KQR5	Q02878	60S ribosomal protein L6	RPL6	NaN	22.5537	22.2173	23.7291	22.4742	23.1007				7	7	7	26	26	26	32.728	0	99.456	37739000	26
A8MUD9;P18124;C9JZ88;C9JIJ5	A8MUD9;P18124	60S ribosomal protein L7	RPL7	21.237	23.227	23.0383	24.1874	22.9328	23.8922				8	8	8	46.2	46.2	46.2	24.433	0	83.337	88990000	20
Q5T8U3;P62424;Q5T8U2	Q5T8U3;P62424	60S ribosomal protein L7a	RPL7A	20.9466	22.4949	22.2821	25.3472	23.4408	24.4202				4	4	4	20.9	20.9	20.9	21.545	0	67.673	127650000	19
E9PKZ0;P62917;E9PP36;G3V1A1;E9PKU4	E9PKZ0;P62917;E9PP36;G3V1A1;E9PKU4	60S ribosomal protein L8	RPL8	20.1268	22.159	20.5445	22.969	21.7194	21.5517				2	2	2	13.2	13.2	13.2	22.389	0	28.554	24650000	3
D6RAN4;P32969;H0Y9R4;E7ESE0;H0Y9V9	D6RAN4;P32969;H0Y9R4;E7ESE0;H0Y9V9	60S ribosomal protein L9	RPL9	18.1782	20.4246	20.1143	22.0167	21.4045	22.2271				2	2	2	15.9	15.9	15.9	20.874	0	14.598	24296000	6
P05388;F8VU65;F8VWS0;P05388-2;F8VPE8;G3V210;F8VW21;Q8NHW5;F8VQY6;F8VRK7;F8VS58;F8VZS0;F8VWV4;F8W1K8	P05388;F8VU65;F8VWS0;P05388-2;F8VPE8;G3V210;F8VW21;Q8NHW5;F8VQY6;F8VRK7;F8VS58;F8VZS0	60S acidic ribosomal protein P0;60S acidic ribosomal protein P0-like	RPLP0	23.753	23.5462	24.8066	25.0088	24.1378	24.0255				8	8	8	38.5	38.5	38.5	34.273	0	117.59	136490000	44
P05386	P05386	60S acidic ribosomal protein P1	RPLP1	19.1174	18.5486	19.8726	18.6498	18.8818	20.9551				1	1	1	14	14	14	11.514	0	45.686	8766300	8
P05387;H0YDD8	P05387;H0YDD8	60S acidic ribosomal protein P2	RPLP2	22.4266	19.0123	18.5728	19.675	19.6386	20.1233				3	3	3	55.7	55.7	55.7	11.665	0	20.209	11920000	4
P04843;B7Z4L4;F8WF32	P04843;B7Z4L4	Dolichyl-diphosphooligosaccharide--protein glycosyltransferase subunit 1	RPN1	NaN	21.488	21.8873	21.5287	21.6227	20.2632				7	7	7	13.3	13.3	13.3	68.569	0	85.845	14756000	23
P04844-2;P04844;Q5JYR4;Q5JYR7;F2Z3K5	P04844-2;P04844;Q5JYR4;Q5JYR7	Dolichyl-diphosphooligosaccharide--protein glycosyltransferase subunit 2	RPN2	NaN	20.1799	21.2963	21.0944	20.3604	19.8607				4	4	4	9.9	9.9	9.9	67.723	0	58.274	7414900	12
F8WC38;A0A087X1N3;O75818-2;O75818	F8WC38;A0A087X1N3;O75818-2;O75818	Ribonuclease P protein subunit p40	RPP40	NaN	NaN	17.8291	18.0407	18.4727	18.588				1	1	1	11.5	11.5	11.5	13.491	0.0033651	7.1021	1973800	3
Q9NQG5;A2A2M0	Q9NQG5;A2A2M0	Regulation of nuclear pre-mRNA domain-containing protein 1B	RPRD1B	NaN	NaN	NaN	19.3408	19.0429	19.0339				2	2	2	8.6	8.6	8.6	36.899	0	15.114	2208500	3
F6U211;S4R435;P46783	F6U211;S4R435;P46783	40S ribosomal protein S10	RPS10	20.074	21.0759	21.2292	22.2547	22.6323	23.4144				2	2	2	14	14	14	19.868	0	13.562	48607000	20
M0QZC5;P62280;M0R1H6	M0QZC5;P62280	40S ribosomal protein S11	RPS11	NaN	22.76	22.9497	22.4655	21.5809	21.8124				4	4	4	29.7	29.7	29.7	13.997	0	27.881	25648000	10
P25398	P25398	40S ribosomal protein S12	RPS12	NaN	18.3787	18.8887	19.7999	18.8748	18.5078				2	2	2	22.7	22.7	22.7	14.515	0	37.816	5297300	15
J3KMX5;P62277;E9PS50	J3KMX5;P62277;E9PS50	40S ribosomal protein S13	RPS13	NaN	22.3829	21.9539	22.7902	21.8876	22.9988				4	4	4	33.1	33.1	33.1	16.733	0	34.711	35024000	14
P62263;H0YB22;E5RH77	P62263;H0YB22;E5RH77	40S ribosomal protein S14	RPS14	23.1856	23.1958	23.3305	23.4103	22.6497	22.7223				4	4	4	29.8	29.8	29.8	16.273	0	37.459	56292000	11
I3L3P7;I3L246;H3BN98;P62244;H3BV27;H3BT37;I3L303	I3L3P7;I3L246;H3BN98;P62244;H3BV27;H3BT37;I3L303	40S ribosomal protein S15a	RPS15A	21.8632	23.3202	23.9772	24.2157	23.7353	24.0606				3	3	3	30	30	30	11.477	0	22.646	108860000	17
M0R210;A0A087WZ27;P62249;M0R3H0;Q6IPX4;M0QX76;M0R1M5	M0R210;A0A087WZ27;P62249;M0R3H0;Q6IPX4	40S ribosomal protein S16	RPS16	22.3406	22.7454	24.1901	24.9879	24.6718	24.4156				4	4	4	24.8	24.8	24.8	14.419	0	30.837	150570000	17
P08708;H0YN88;A0A075B716	P08708;H0YN88;A0A075B716	40S ribosomal protein S17	RPS17	NaN	NaN	NaN	21.503	21.6964	21.2107				2	2	2	23.7	23.7	23.7	15.55	0	104.9	9543700	10
P62269;A0A0G2JQH2;Q5GGW2;J3JS69	P62269	40S ribosomal protein S18	RPS18	23.2361	24.5804	24.8108	25.1749	24.8275	25.1196				7	7	7	43.4	43.4	43.4	17.718	0	52.094	214540000	29
H0YEN5;E9PQD7;P15880;I3L404;E9PM36;E9PMM9;H3BNG3;H0YE27;E9PPT0	H0YEN5;E9PQD7;P15880	40S ribosomal protein S2	RPS2	21.067	23.3685	24.5877	25.0507	24.1465	24.7956				7	7	7	37.9	37.9	37.9	21.154	0	122.15	195810000	35
P60866;P60866-2;E5RIP1;E5RJX2;G3XAN0	P60866;P60866-2;E5RIP1;E5RJX2;G3XAN0	40S ribosomal protein S20	RPS20	22.9665	22.7995	22.3042	23.1219	23.6631	24.0353				2	2	2	19.3	19.3	19.3	13.373	0	24.821	88694000	6
P62266	P62266	40S ribosomal protein S23	RPS23	NaN	19.544	20.7272	22.1247	20.9314	21.8767				1	1	1	7.7	7.7	7.7	15.807	0.0096203	6.2491	18817000	3
E7ETK0;A0A087WUS0;P62847-2;P62847-3;P62847;P62847-4	E7ETK0;A0A087WUS0;P62847-2;P62847-3;P62847;P62847-4	40S ribosomal protein S24	RPS24	20.3376	19.7774	20.3698	21.9789	20.7821	21.4669				4	4	4	35.1	35.1	35.1	15.197	0	31.171	17373000	11
P62851	P62851	40S ribosomal protein S25	RPS25	21.1797	22.1072	21.7136	22.1667	22.2644	23.053				3	3	3	16	16	16	13.742	0	16.631	42175000	2
P62854;Q5JNZ5	P62854;Q5JNZ5	40S ribosomal protein S26;Putative 40S ribosomal protein S26-like 1	RPS26	NaN	21.6534	NaN	23.5792	22.1722	22.9501				3	3	3	31.3	31.3	31.3	13.015	0	24.306	39513000	3
Q5T4L4;P42677;C9JLI6;H0YMV8;Q71UM5	Q5T4L4;P42677;C9JLI6;H0YMV8;Q71UM5	40S ribosomal protein S27;40S ribosomal protein S27-like	RPS27	19.8513	20.7869	21.2507	21.808	21.2081	20.3261				2	2	2	36.4	36.4	36.4	7.3564	0	13.358	15827000	7
P23396;P23396-2;E9PPU1;E9PL09;H0YEU2;F2Z2S8;H0YCJ7;H0YF32;E9PQ96;E9PSF4;E9PJH4;E9PK82;E9PQX2;H0YES8	P23396;P23396-2;E9PPU1;E9PL09;H0YEU2;F2Z2S8;H0YCJ7	40S ribosomal protein S3	RPS3	24.5476	26.072	25.8822	25.8786	25.9858	25.9622				11	11	11	57.6	57.6	57.6	26.688	0	132.85	412360000	52
P61247;E9PFI5;D6RG13;D6RAT0;H0Y8L7;D6RB09;D6RED7;D6RAS7;H0Y9Y4;D6R9B6;D6RGE0;D6RI02	P61247;E9PFI5;D6RG13;D6RAT0;H0Y8L7;D6RB09;D6RED7;D6RAS7;H0Y9Y4	40S ribosomal protein S3a	RPS3A	22.1519	23.9402	22.8959	24.587	23.0665	23.4727				7	7	7	30.7	30.7	30.7	29.945	0	53.294	75295000	16
P62701;C9JEH7;P22090;Q8TD47	P62701	40S ribosomal protein S4, X isoform	RPS4X	24.847	24.5858	23.7609	25.0799	24.7877	25.0977				8	8	8	27.4	27.4	27.4	29.597	0	77.494	191220000	25
M0QZN2;M0R0F0;M0R0R2;P46782	M0QZN2;M0R0F0;M0R0R2;P46782	40S ribosomal protein S5;40S ribosomal protein S5, N-terminally processed	RPS5	19.773	19.4457	19.4318	20.9949	19.8959	20.7021				2	2	2	23.9	23.9	23.9	14.763	0	33.422	8946500	15
P62753;A2A3R7;A2A3R5	P62753;A2A3R7;A2A3R5	40S ribosomal protein S6	RPS6	20.8771	20.9282	20.0795	22.4312	22.4147	21.8299				4	4	4	18.9	18.9	18.9	28.68	0	24.005	22663000	4
P51812	P51812	Ribosomal protein S6 kinase alpha-3	RPS6KA3	NaN	NaN	NaN	NaN	18.9433	18.4219				2	1	1	3.8	1.6	1.6	83.735	0.0038293	6.7326	1704700	1
P62081;B5MCP9	P62081;B5MCP9	40S ribosomal protein S7	RPS7	18.5469	19.3181	19.04	19.9679	19.9317	19.8755				3	3	3	23.2	23.2	23.2	22.127	0	26.173	5411400	8
Q5JR95;P62241	Q5JR95;P62241	40S ribosomal protein S8	RPS8	21.5891	23.7368	23.7643	25.6316	24.4725	25.2476				5	5	5	33.5	33.5	33.5	21.879	0	232.29	189430000	28
A0A024R4M0;P46781;B5MCT8;C9JM19;F2Z3C0;A8MXK4	A0A024R4M0;P46781;B5MCT8;C9JM19	40S ribosomal protein S9	RPS9	23.4558	24.9122	24.2961	25.5708	24.4282	25.1923				8	8	8	27.8	27.8	27.8	22.591	0	52.194	190320000	27
C9J9K3;A0A0C4DG17;P08865;F8WD59	C9J9K3;A0A0C4DG17;P08865;F8WD59	40S ribosomal protein SA	RPSA	25.3206	26.2295	26.453	26.9646	27.8395	28.0297				13	13	13	64.4	64.4	64.4	29.505	0	323.31	1212100000	99
Q8N122-2;Q8N122-3;Q8N122	Q8N122-2;Q8N122-3;Q8N122	Regulatory-associated protein of mTOR	RPTOR	NaN	NaN	NaN	17.426	16.8088	17.4264				1	1	1	2.6	2.6	2.6	43.256	0.0053135	6.519	730930	4
Q92600;Q92600-3;Q92600-2;F8WBZ6	Q92600;Q92600-3;Q92600-2	Cell differentiation protein RCD1 homolog	RQCD1	19.9597	20.2246	18.2156	18.5366	18.9647	NaN				3	3	3	14	14	14	33.631	0	29.091	4070100	4
J3KRG9;J3KSM6;P55042	J3KRG9;J3KSM6;P55042	GTP-binding protein RAD	RRAD	NaN	NaN	NaN	19.7339	19.2382	19.757				1	1	1	8.1	8.1	8.1	14.364	0.0096349	6.26	3698800	2
P10301;E9PQK5;E9PQC5	P10301	Ras-related protein R-Ras	RRAS	24.9093	25.0491	24.2243	23.8672	23.1506	23.2869				7	7	5	43.6	43.6	31.2	23.48	0	129.35	99454000	26
A0A0C4DGH2;P62070;P62070-4;E9PK85;P62070-3;P62070-2;E9PQ87	A0A0C4DGH2;P62070;P62070-4;E9PK85;P62070-3;P62070-2	Ras-related protein R-Ras2	RRAS2	24.0086	23.422	22.51	22.8925	23.074	22.084				6	4	4	35.5	22.2	22.2	23.294	0	75.522	46583000	15
P23921;E9PL69;E9PP77;H0YCY7	P23921;E9PL69	Ribonucleoside-diphosphate reductase large subunit	RRM1	NaN	20.3843	NaN	20.173	21.0061	21.4787				7	7	7	14.9	14.9	14.9	90.069	0	84.673	11337000	14
I3L234;I3L3C4;I3L3U9;J3QSV6;O76021	I3L234;I3L3C4;I3L3U9;J3QSV6;O76021	Ribosomal L1 domain-containing protein 1	RSL1D1	NaN	NaN	NaN	19.043	NaN	17.5377				2	2	2	25.5	25.5	25.5	11.628	0.0030321	10.623	1731600	1
O00442;O00442-2	O00442;O00442-2	RNA 3-terminal phosphate cyclase	RTCA	NaN	NaN	NaN	NaN	18.9654	18.4872				2	2	2	6.6	6.6	6.6	39.336	0	12.412	2254100	3
Q9Y3I0	Q9Y3I0	tRNA-splicing ligase RtcB homolog	RTCB	24.7803	23.8998	24.2403	24.3407	24.7221	24.2743				15	15	15	33.5	33.5	33.5	55.21	0	201.68	182330000	47
O95197-3;O95197-4;O95197-7;O95197-2;O95197	O95197-3;O95197-4;O95197-7;O95197-2;O95197	Reticulon-3	RTN3	20.2166	21.5867	19.4569	NaN	19.8938	19.715				1	1	1	4.7	4.7	4.7	25.609	0.0091978	6.2924	6627800	2
F8W914;Q9NQC3-2;Q9NQC3-5;Q9NQC3	F8W914;Q9NQC3-2;Q9NQC3-5;Q9NQC3	Reticulon;Reticulon-4	RTN4	22.9738	23.1533	23.2195	21.8989	21.5104	21.0072				1	1	1	3.8	3.8	3.8	37.144	0.0043644	6.7068	26826000	8
Q9Y265;Q9Y265-2;E7ETR0;H7C4G5;J3QLR1;H7C4I3	Q9Y265;Q9Y265-2;E7ETR0	RuvB-like 1	RUVBL1	23.8178	24.7467	24.984	25.3449	25.3633	25.7224				15	15	15	49.6	49.6	49.6	50.227	0	152.83	218340000	59
Q9Y230;Q9Y230-2;M0R0Y3;X6R2L4;M0QXI6;M0R0Z0	Q9Y230;Q9Y230-2;M0R0Y3	RuvB-like 2	RUVBL2	25.1165	25.2794	25.2531	25.1365	25.267	24.8443				17	17	17	45.8	45.8	45.8	51.156	0	323.31	231080000	86
P60903	P60903	Protein S100-A10	S100A10	22.8568	23.0641	22.459	24.534	24.7718	24.9874				3	3	3	45.4	45.4	45.4	11.203	0	57.754	172340000	15
P31949	P31949	Protein S100-A11;Protein S100-A11, N-terminally processed	S100A11	24.1889	23.6325	21.932	22.9818	23.0277	23.7351				4	4	4	42.9	42.9	42.9	11.74	0	262.49	75894000	26
Q9HCY8	Q9HCY8	Protein S100-A14	S100A14	22.4654	20.4547	NaN	23.1747	23.3628	23.7676				3	3	3	44.2	44.2	44.2	11.662	0	92.856	61661000	12
Q96FQ6	Q96FQ6	Protein S100-A16	S100A16	23.3508	NaN	NaN	23.4037	23.8065	24.3859				6	6	6	72.8	72.8	72.8	11.801	0	48.597	80187000	16
R4GN49;P29034	R4GN49;P29034	Protein S100-A2	S100A2	NaN	NaN	NaN	18.9574	19.3453	20.0554				2	2	2	25	25	25	7.3243	0	49.559	5250600	3
Q5RHS7	Q5RHS7		S100A2	NaN	NaN	NaN	17.7354	19.2171	18.4738				1	1	1	17.9	17.9	17.9	10.97	0	57.903	1985400	6
R4GN98;P06703	R4GN98;P06703	Protein S100;Protein S100-A6	S100A6	24.9052	22.8341	23.5445	21.7755	21.9993	23.3853				3	3	3	37.6	37.6	37.6	9.681	0	25.949	85585000	9
P05109	P05109	Protein S100-A8;Protein S100-A8, N-terminally processed	S100A8	24.6342	NaN	NaN	20.7566	20.8528	21.8009				3	3	3	31.2	31.2	31.2	10.834	0	18.745	35016000	4
P06702	P06702	Protein S100-A9	S100A9	24.1409	22.2052	23.827	22.2589	23.1836	23.8126				3	3	3	37.7	37.7	37.7	13.242	0	71.307	73333000	15
E9PQD6;P0DJI8;E9PR14;G3V1D9;A0A096LPE2;P0DJI9-2	E9PQD6;P0DJI8;E9PR14;G3V1D9;A0A096LPE2;P0DJI9-2	Serum amyloid A protein;Serum amyloid A-1 protein;Amyloid protein A;Serum amyloid protein A(2-104);Serum amyloid protein A(3-104);Serum amyloid protein A(2-103);Serum amyloid protein A(2-102);Serum amyloid protein A(4-101);Serum amyloid A-2 protein	SAA1	17.2645	17.7442	19.6911	22.4141	22.159	24.4848				3	3	1	39.3	39.3	16.4	13.546	0	171.82	73156000	31
M0QZS6;Q9UBE0;M0QX65;B3KNJ4;Q9UBE0-2;Q9UBE0-3;M0R286;M0QYM8;M0R054	M0QZS6;Q9UBE0;M0QX65;B3KNJ4;Q9UBE0-2;Q9UBE0-3	SUMO-activating enzyme subunit 1;SUMO-activating enzyme subunit 1, N-terminally processed	SAE1	NaN	19.4589	20.4532	21.1243	21.4192	20.9644				3	3	3	17.7	17.7	17.7	29.422	0	21.869	13314000	6
Q5K651;C9JKF1	Q5K651;C9JKF1	Sterile alpha motif domain-containing protein 9	SAMD9	17.618	18.9166	NaN	22.2312	22.9369	24.1386				12	12	12	10.1	10.1	10.1	184.28	0	186.67	64552000	39
Q9Y3Z3-2;Q9Y3Z3;Q9Y3Z3-3;Q9Y3Z3-4	Q9Y3Z3-2;Q9Y3Z3;Q9Y3Z3-3;Q9Y3Z3-4	Deoxynucleoside triphosphate triphosphohydrolase SAMHD1	SAMHD1	NaN	18.2196	18.5413	18.3872	18.4796	18.6736				4	4	4	12.8	12.8	12.8	69.443	0	121.01	3148900	5
Q9NR31;Q9NR31-2;X1WI22;D6RAA2;H0Y5E8;Q5SQT8;D6RDB2;D6RD69;Q9Y6B6	Q9NR31;Q9NR31-2	GTP-binding protein SAR1a	SAR1A	21.5836	21.9983	21.2265	21.5701	22.223	22.0305				3	3	3	23.2	23.2	23.2	22.367	0	26.718	16465000	9
Q5T5C7;P49591	Q5T5C7;P49591	Serine--tRNA ligase, cytoplasmic	SARS	21.8313	21.4447	22.495	23.3865	23.5586	23.5907				10	10	10	24.4	24.4	24.4	61.312	0	161.33	67332000	38
M0QWZ7;Q9NP81;M0R2C6;Q9NP81-2;M0R259;M0QX29;B4DJM9;M0R2H5	M0QWZ7;Q9NP81;M0R2C6;Q9NP81-2;M0R259	Serine--tRNA ligase, mitochondrial	SARS2	NaN	NaN	20.1737	21.3605	21.3984	21.6533				5	5	5	13.5	13.5	13.5	58.182	0	60.226	16073000	10
H0Y5W8;G5E933;O95248;O95248-4	H0Y5W8;G5E933;O95248;O95248-4	Myotubularin-related protein 5	SBF1	27.2029	26.1002	26.0192	NaN	NaN	NaN				1	1	1	1.7	1.7	1.7	47.741	0.0053648	6.5689	197340000	2
Q6UWP8	Q6UWP8	Suprabasin	SBSN	23.74	18.8374	18.5267	17.1627	17.6223	15.1244				3	3	3	18.3	18.3	18.3	60.54	0	30.768	14141000	11
A0A087WU14;A0A087WXB0;O15126	A0A087WU14;A0A087WXB0;O15126	Secretory carrier-associated membrane protein 1	SCAMP1	NaN	NaN	NaN	22.3292	22.334	22.3781				1	1	1	6.3	6.3	6.3	22.911	0.002924	8.3622	29599000	3
O15127	O15127	Secretory carrier-associated membrane protein 2	SCAMP2	NaN	17.2666	18.511	17.6361	17.6678	17.4902				1	1	1	6.1	6.1	6.1	36.648	0	112	1072500	5
O14828-2;O14828	O14828-2;O14828	Secretory carrier-associated membrane protein 3	SCAMP3	22.3696	22.9274	23.9313	21.9676	21.9348	21.7245				4	4	4	20.2	20.2	20.2	35.201	0	60.657	28801000	13
B7ZKQ9;Q8WTV0-3;Q8WTV0-4;Q8WTV0-2;F5H4X0;Q8WTV0-5;Q8WTV0	B7ZKQ9;Q8WTV0-3;Q8WTV0-4;Q8WTV0-2;F5H4X0;Q8WTV0-5;Q8WTV0	Scavenger receptor class B member 1	SCARB1	21.9278	23.4169	22.2031	20.6745	21.1929	19.7823				3	3	3	8.9	8.9	8.9	53.847	0	20.911	16935000	4
D6RDG0;Q14108-2;Q14108	D6RDG0;Q14108-2;Q14108	Lysosome membrane protein 2	SCARB2	23.1887	23.593	23.2375	22.1554	22.3615	21.3172				1	1	1	9.4	9.4	9.4	12.06	0.003304	6.8176	26191000	4
Q8WVM8;Q8WVM8-2;Q8WVM8-3;J3KNG4;G3V2M8;G3V4I1;G3V363;H0YJS6;G3V5F3;G3V3K9	Q8WVM8;Q8WVM8-2;Q8WVM8-3	Sec1 family domain-containing protein 1	SCFD1	17.8187	NaN	18.5785	22.0199	20.6826	19.1114				7	7	7	16.8	16.8	16.8	72.379	0	123.52	7644800	11
A0A0G2JNZ2;A0A0G2JPP5;Q14160;Q14160-3;A0A0G2JMS7;Q14160-2;Q5T0G3;H0YCG0	A0A0G2JNZ2;A0A0G2JPP5;Q14160;Q14160-3;A0A0G2JMS7;Q14160-2	Protein scribble homolog	SCRIB	19.7315	21.0817	20.8026	21.6748	21.7879	22.4639				6	6	5	5.3	5.3	4.5	174.91	0	36.036	22179000	14
B8ZZP4;C9J7U9;C9K052;Q12765-3;Q12765;Q12765-2	B8ZZP4;C9J7U9;C9K052;Q12765-3;Q12765;Q12765-2	Secernin-1	SCRN1	NaN	NaN	NaN	18.9788	18.8271	18.036				1	1	1	11.4	11.4	11.4	15.642	0.0030544	10.87	1829700	8
P31431;P31431-2	P31431;P31431-2	Syndecan-4	SDC4	25.1343	24.5937	24.1897	22.7231	22.9014	22.4692				8	8	8	37.4	37.4	37.4	21.641	0	50.306	73647000	18
O00560;O00560-3;B4DHN5;E9PBU7	O00560;O00560-3;B4DHN5;E9PBU7	Syntenin-1	SDCBP	27.959	29.0634	29.037	26.1454	26.5486	26.253				13	13	1	59.7	59.7	6	32.444	0	323.31	985820000	126
O00560-2;G5EA09	O00560-2;G5EA09	Syntenin-1	SDCBP	24.0568	25.4817	25.9109	22.1423	23.1152	22.8819				13	1	1	59.6	5.7	5.7	32.316	0	72.285	89146000	10
Q9H190	Q9H190	Syntenin-2	SDCBP2	NaN	19.1819	NaN	20.1278	19.202	19.2095				1	1	1	3.4	3.4	3.4	31.593	0.0062926	6.4474	3235800	1
P31040-2;P31040;A0A087X1I3;D6RFM5;P31040-3;H0Y8X1	P31040-2;P31040;A0A087X1I3;D6RFM5;P31040-3	Succinate dehydrogenase [ubiquinone] flavoprotein subunit, mitochondrial	SDHA	21.4683	20.9617	21.8339	21.7408	22.392	22.0024				5	5	5	11	11	11	67.299	0	128.52	30822000	13
P21912;A0A087WXX8;A0A087WWT1	P21912;A0A087WXX8;A0A087WWT1	Succinate dehydrogenase [ubiquinone] iron-sulfur subunit, mitochondrial	SDHB	NaN	NaN	NaN	18.6553	20.308	20.0177				2	2	2	9.3	9.3	9.3	31.629	0	16.287	5840400	5
O95810	O95810	Serum deprivation-response protein	SDPR	NaN	NaN	NaN	16.5263	16.2039	17.1658				1	1	1	3.8	3.8	3.8	47.173	0	34.438	632320	5
P55735;A0A0C4DFR6;P55735-2;P55735-3;A8MXL6;E7ERC8	P55735;A0A0C4DFR6;P55735-2;P55735-3;A8MXL6	Protein SEC13 homolog	SEC13	22.5215	23.2952	22.4523	21.9487	22.5652	22.2633				4	4	4	20.2	20.2	20.2	35.54	0	73.101	33100000	14
X6RGP5;F1T0I1;J3KNL6;O15027-2;O15027-4;O15027-3;O15027;O15027-5;A0A0C4DH09	X6RGP5;F1T0I1;J3KNL6;O15027-2;O15027-4;O15027-3;O15027;O15027-5;A0A0C4DH09	Protein transport protein Sec16A	SEC16A	17.8199	16.7689	22.0374	17.1253	17.4383	NaN				4	4	4	6.5	6.5	6.5	115.22	0	27.268	2804000	6
O75396;A0A087X1A9	O75396	Vesicle-trafficking protein SEC22b	SEC22B	NaN	22.3221	22.5849	21.3166	21.0234	20.1478				5	5	5	29.3	29.3	29.3	24.593	0	217.41	10813000	17
F5H365;Q15436;Q15436-2;G3V4V1;G3V1W4;G3V3G5;G3V2R6;G3V5X8;G3V4Q2;G3V5K1	F5H365;Q15436;Q15436-2	Protein transport protein Sec23A	SEC23A	21.1398	22.7406	23.0251	21.8305	21.1048	21.2067				9	9	7	18.2	18.2	14.7	82.968	0	94.653	23517000	31
Q5QPE2;Q15437	Q5QPE2;Q15437	Protein transport protein Sec23B	SEC23B	NaN	NaN	20.1327	20.3914	19.3406	18.8281				5	3	3	19.6	11.8	11.8	37.143	0	23.595	7799600	5
O95487-2;O95487;O95487-3	O95487-2;O95487;O95487-3	Protein transport protein Sec24B	SEC24B	NaN	NaN	18.0433	16.3435	NaN	16.3922				2	2	2	2	2	2	133.63	0	23.551	468650	4
G5EA31;P53992;A0A0U1RR49;P53992-2	G5EA31;P53992	Protein transport protein Sec24C	SEC24C	21.4898	21.4231	21.0996	21.2433	20.5318	21.9497				6	6	6	6.8	6.8	6.8	111.98	0	41.057	21675000	12
D6REX3;O94979-6;O94979-3;O94979-10;O94979-4;O94979-9;O94979-2;O94979;O94979-8;D6RHZ5;H7BXG7;O94979-7;O94979-5;H0Y8V7;H0YAB3;H0Y9K1;D6RE64;D6RCQ9;H0YAF5;H0Y9T9;H0Y8W8	D6REX3;O94979-6;O94979-3;O94979-10;O94979-4;O94979-9;O94979-2;O94979;O94979-8;D6RHZ5;H7BXG7;O94979-7;O94979-5	Protein transport protein Sec31A	SEC31A	24.5463	24.5407	24.9899	23.3438	22.763	23.5718				7	7	7	6.9	6.9	6.9	136.22	0	54.865	92067000	25
K7ELV2;Q96EE3;Q96EE3-1;K7ENI5;K7EP88	K7ELV2;Q96EE3;Q96EE3-1;K7ENI5	Nucleoporin SEH1	SEH1L	19.8545	NaN	20.4227	20.0867	20.1817	19.6028				3	3	3	15.6	15.6	15.6	29.541	0	27.459	7932300	6
B4DEK9;A0A0C4DGV8;Q13214-2;Q13214	B4DEK9;A0A0C4DGV8;Q13214-2;Q13214	Semaphorin-3B	SEMA3B	NaN	NaN	NaN	16.4407	16.7504	17.7472				1	1	1	4.4	4.4	4.4	45.038	0.0033975	7.2564	900500	1
D6RGI3;D6RER5;Q9NVA2;Q9NVA2-2;D6RDP1;D6R9Y6;D6RDU5;H0Y9G8;H0Y961;B1AMS2;Q14141-3;Q14141-2;Q14141-4;Q14141	D6RGI3;D6RER5;Q9NVA2;Q9NVA2-2;D6RDP1;D6R9Y6;D6RDU5	Septin-11	SEPTIN11	23.4472	22.8638	23.1578	22.6056	22.1565	22.4268				4	4	4	13.4	13.4	13.4	49.005	0	67.187	37542000	13
Q15019;Q15019-3;Q15019-2;B5MCX3;C9J2Q4;C9J938;C9JB25;H7C2Y0;C9IY94;C9IZU3;H7C310;C9JQJ4;C9JFT1;F8WB65;B5MD47;C9JZI2;H7C1T1;C9JT15;C9JSE7	Q15019;Q15019-3;Q15019-2;B5MCX3;C9J2Q4	Septin-2	SEPTIN2	23.3431	22.7657	23.6925	23.6302	23.2681	23.5715				12	12	12	54.8	54.8	54.8	41.487	0	260.9	71110000	33
E7ES33;E7EPK1;Q16181-2;Q16181;G3V1Q4;A0A0U1RRE1;A0A0U1RRM2;A0A0U1RRH9;Q5JXL7;A0A0U1RQK0;A0A0U1RRD1;Q6ZU15	E7ES33;E7EPK1;Q16181-2;Q16181;G3V1Q4	Septin-7	SEPTIN7	24.1591	24.4529	24.4445	24.579	24.3299	24.4324				12	12	12	31.9	31.9	31.9	48.715	0	323.31	150610000	52
Q9UHD8-7;Q9UHD8-2;Q9UHD8-5;Q9UHD8;Q9UHD8-3;Q9UHD8-4;Q9UHD8-9;Q9UHD8-8;K7EL40;K7EK18;K7ER52;K7EIE4;K7EQD7;K7ELJ9;K7ER14;K7EIR4;K7EKN4;K7EN52;K7ENQ5;K7EJZ2;K7EJL9;K7EQ08;K7ERG1;K7EJV0;K7EJ51;K7EPY1;K7ENL0	Q9UHD8-7;Q9UHD8-2;Q9UHD8-5;Q9UHD8;Q9UHD8-3;Q9UHD8-4;Q9UHD8-9;Q9UHD8-8;K7EL40;K7EK18	Septin-9	SEPTIN9	23.7918	24.0341	24.3259	24.4916	24.1435	24.5649				11	11	11	23.3	23.3	23.3	63.502	0	176.49	142560000	43
Q8NC51-4;Q8NC51-3;Q8NC51-2;Q8NC51	Q8NC51-4;Q8NC51-3;Q8NC51-2;Q8NC51	Plasminogen activator inhibitor 1 RNA-binding protein	SERBP1	NaN	NaN	NaN	18.5826	17.1812	17.582				2	2	2	7	7	7	42.426	0	94.008	1210500	8
Q9NRX5	Q9NRX5	Serine incorporator 1	SERINC1	20.2292	21.6777	22.3461	19.0689	19.2985	19.0129				2	2	2	6.6	6.6	6.6	50.494	0	31.479	6798900	3
Q5H936;Q13530-2;Q13530	Q5H936;Q13530-2;Q13530	Serine incorporator 3	SERINC3	17.1234	19.8926	NaN	NaN	NaN	NaN				1	1	1	5.7	5.7	5.7	23.39	0.0063291	6.4726	432990	1
P30740;P30740-2;H7BXK7;C9J7N5;A0A0C4DGW9;P50452-2;P50452;P50453;O75830	P30740	Leukocyte elastase inhibitor	SERPINB1	NaN	20.8907	NaN	21.6603	22.7851	22.6046				7	7	7	23.5	23.5	23.5	42.741	0	46.809	33360000	9
Q96P63;Q96P63-2	Q96P63;Q96P63-2	Serpin B12	SERPINB12	19.1385	19.2786	19.212	18.7254	18.6242	NaN				1	1	1	4	4	4	46.276	0.0029019	8.0162	1738100	1
P05120;H7C004;H7BYS2;E7ERB5;E7EPJ9;E9PDK7	P05120;H7C004;H7BYS2	Plasminogen activator inhibitor 2	SERPINB2	20.1513	20.6513	NaN	23.2298	23.8014	21.9627				8	8	8	34.9	34.9	34.9	46.596	0	52.633	42635000	15
P36952;P36952-2;C9JLM5	P36952	Serpin B5	SERPINB5	21.2091	20.2486	19.8344	25.254	25.4451	24.556				12	12	12	43.7	43.7	43.7	42.1	0	230.56	153250000	38
A0A024QZX5;A0A087X1N8;P35237	A0A024QZX5;A0A087X1N8;P35237	Serpin B6	SERPINB6	19.2585	21.3669	20.7433	21.3213	21.115	20.2272				4	4	4	15.3	15.3	15.3	43.024	0	45.786	10927000	8
P05121;P05121-2	P05121;P05121-2	Plasminogen activator inhibitor 1	SERPINE1	22.8804	22.8363	22.3603	23.4169	22.6717	22.515				6	6	6	22.4	22.4	22.4	45.059	0	41.539	40944000	18
P50454;E9PR70;E9PPV6;E9PKH2;E9PK86;E9PMI5;E9PNX1;E9PJH8;E9PIG2;E9PRS3;E9PQ34;H0YEP8;E9PLA6	P50454;E9PR70;E9PPV6;E9PKH2	Serpin H1	SERPINH1	NaN	20.0084	20.5822	24.9761	22.0798	21.5653				11	11	11	37.3	37.3	37.3	46.44	0	117.93	44331000	17
Q14140	Q14140	SERTA domain-containing protein 2	SERTAD2	21.5182	23.3893	25.6315	NaN	NaN	NaN				1	1	1	5.1	5.1	5.1	33.896	0.0058263	6.5079	19916000	5
A0A0C4DFV9;Q01105-3;Q01105-4;Q01105-2;Q01105;A0A087X027;P0DME0	A0A0C4DFV9;Q01105-3;Q01105-4;Q01105-2;Q01105;A0A087X027;P0DME0	Protein SET;Protein SETSIP	SET	NaN	NaN	NaN	21.1271	20.549	21.6819				4	4	4	18	18	18	31.124	0	45.172	12695000	9
Q86TU7;Q6NXR6;Q86TU7-3;Q86TU7-2;C9K0W5	Q86TU7;Q6NXR6;Q86TU7-3;Q86TU7-2	Histone-lysine N-methyltransferase setd3	SETD3	NaN	NaN	17.5623	17.641	18.1758	18.7844				4	4	4	9.6	9.6	9.6	67.256	0	56.297	1775700	6
Q15459	Q15459	Splicing factor 3A subunit 1	SF3A1	NaN	NaN	NaN	19.7257	19.6079	19.6293				1	1	1	1.6	1.6	1.6	88.885	0	24.661	4411200	6
Q12874	Q12874	Splicing factor 3A subunit 3	SF3A3	17.5341	18.7332	19.5036	19.3298	19.0221	19.6109				1	1	1	2.4	2.4	2.4	58.848	0	13.368	4045900	6
O75533;H7C341	O75533	Splicing factor 3B subunit 1	SF3B1	NaN	19.5592	20.5123	20.6511	19.5543	20.489				3	3	3	2.6	2.6	2.6	145.83	0	17.094	6036400	5
Q15393;Q15393-3;J3QRB2;J3QL37;Q15393-2	Q15393	Splicing factor 3B subunit 3	SF3B3	20.8135	20.4725	20.9763	22.1976	21.7876	22.0791				7	7	7	8.1	8.1	8.1	135.58	0	131.76	29389000	29
Q9Y3B4	Q9Y3B4	Splicing factor 3B subunit 6	SF3B6	NaN	NaN	NaN	17.3931	NaN	18.805				1	1	1	9.6	9.6	9.6	14.585	0	24.678	1518000	1
P31947-2;P31947	P31947-2;P31947	14-3-3 protein sigma	SFN	21.7905	20.7053	20.0661	20.9363	21.4534	20.5191				7	4	4	32.9	21.3	21.3	24.336	0	30.963	16150000	10
P23246;P23246-2;H0Y9U2;H0Y9K7	P23246;P23246-2	Splicing factor, proline- and glutamine-rich	SFPQ	20.2017	21.855	22.1555	22.6403	22.0053	23.3152				8	8	8	17.8	17.8	17.8	76.149	0	107.17	44457000	26
Q9P0V3-2;Q9P0V3	Q9P0V3-2;Q9P0V3	SH3 domain-binding protein 4	SH3BP4	NaN	20.854	18.2871	17.9956	17.7392	17.8474				1	1	1	1.8	1.8	1.8	60.336	0.005305	6.5154	1567300	2
Q99961;M0QYE0;M0R0I3;Q99961-3;Q99961-2;Q99962	Q99961;M0QYE0;M0R0I3;Q99961-3;Q99961-2	Endophilin-A2	SH3GL1	23.6049	23.1034	20.6359	19.9278	20.1616	19.9495				4	4	4	14.7	14.7	14.7	41.489	0	25.419	19945000	6
A0A087WW40;Q9Y371-3;Q9Y371;Q9Y371-2	A0A087WW40;Q9Y371-3;Q9Y371;Q9Y371-2	Endophilin-B1	SH3GLB1	NaN	NaN	17.6283	17.5591	16.7474	17.2528				1	1	1	3.8	3.8	3.8	44.26	0.0063258	6.4701	870280	2
P34896-2;P34896;P34896-3;P34896-4;J3KRK5;J3KRZ5	P34896-2;P34896;P34896-3;P34896-4	Serine hydroxymethyltransferase, cytosolic	SHMT1	NaN	NaN	NaN	20.75	21.821	22.5041				6	5	5	18.5	15.3	15.3	49.027	0	173.77	23446000	12
P34897-3;P34897;P34897-2;G3V2Y4;G3V5L0;H0YIZ0;G3V540;G3V4W5;G3V2W0;G3V241;G3V3Y8;G3V4T0;G3V4X0;G3V2E4;G3V2D2;G3V2Y1;G3V3C6	P34897-3;P34897;P34897-2;G3V2Y4;G3V5L0;H0YIZ0	Serine hydroxymethyltransferase, mitochondrial;Serine hydroxymethyltransferase	SHMT2	24.5535	24.832	25.5649	25.3733	26.0205	25.8777				16	16	15	45.3	45.3	45.3	53.454	0	269.52	373930000	47
Q9NXA8-4;Q9NXA8-2;Q9NXA8;Q9NXA8-3	Q9NXA8-4;Q9NXA8-2;Q9NXA8;Q9NXA8-3	NAD-dependent protein deacylase sirtuin-5, mitochondrial	SIRT5	NaN	NaN	NaN	NaN	19.8085	20.1336				2	2	2	16.3	16.3	16.3	21.688	0	32.759	4268200	3
P42285	P42285	Superkiller viralicidic activity 2-like 2	SKIV2L2	NaN	NaN	18.6317	18.5782	18.226	18.8651				2	2	2	3.1	3.1	3.1	117.8	0	13.645	1692300	6
I3L4N6;Q9UP95-4;Q9UP95-3;Q9UP95-5;Q9UP95-2;Q9UP95-6;Q9UP95;Q9UP95-7;H0YMQ9;H0YKQ8;B3KXX3;Q9UHW9-6;Q9UHW9-5;Q9UHW9-2;Q9UHW9-3;Q9UHW9-4;Q9UHW9	I3L4N6;Q9UP95-4;Q9UP95-3;Q9UP95-5;Q9UP95-2;Q9UP95-6;Q9UP95;Q9UP95-7;H0YMQ9;H0YKQ8;B3KXX3;Q9UHW9-6;Q9UHW9-5;Q9UHW9-2;Q9UHW9-3;Q9UHW9-4;Q9UHW9	Solute carrier family 12 member 4;Solute carrier family 12 member 6	SLC12A4	18.0731	18.8671	19.3096	19.236	19.229	19.3519				2	2	2	3.7	3.7	3.7	115.05	0.0030845	11.075	3557700	6
P53985;Q5T8R3;Q5T8R5;P53985-2	P53985;Q5T8R3;Q5T8R5;P53985-2	Monocarboxylate transporter 1	SLC16A1	25.0537	25.2946	24.9568	26.2365	26.2405	25.2955				4	4	4	6.6	6.6	6.6	53.944	0	183.16	348850000	26
P36021	P36021	Monocarboxylate transporter 8	SLC16A2	22.3776	23.8107	NaN	20.5971	21.3843	21.7995				3	3	3	8.7	8.7	8.7	59.511	0	52.041	26455000	8
O15427;J3QQV2;J3QSC3;J3KTI8;J3QQS9;J3KT83;J3QRA0;J3QRP8;J3QLE3;J3KTM6;J3QRU2	O15427;J3QQV2;J3QSC3;J3KTI8	Monocarboxylate transporter 4	SLC16A3	27.5368	28.144	27.965	27.1807	26.8234	26.6391				8	8	8	19.8	19.8	19.8	49.469	0	123.3	884940000	46
A0A087X0U3;P43003-2;P43003;A0A087WT87;E7EUS7;E7EUV6;M0QY32;M0R106;M0R063;P48664-2;P48664	A0A087X0U3;P43003-2;P43003;A0A087WT87	Amino acid transporter;Excitatory amino acid transporter 1	SLC1A3	NaN	17.2122	15.7004	18.7823	16.7693	17.9894				3	3	3	10.2	10.2	10.2	47.099	0	66.153	1743100	4
P43007;P43007-2	P43007	Neutral amino acid transporter A	SLC1A4	22.939	22.7717	23.0178	21.6413	21.8496	21.7837				5	5	5	14.3	14.3	14.3	55.722	0	54.563	29756000	27
Q15758;M0QXM4;Q15758-3;Q15758-2;M0QX44;M0R144	Q15758;M0QXM4;Q15758-3;Q15758-2	Neutral amino acid transporter B(0);Amino acid transporter	SLC1A5	24.8817	26.6476	26.6652	26.4888	25.9823	25.7349				11	11	11	23.1	23.1	23.1	56.598	0	323.31	457520000	113
I3L1P8;Q02978-2;Q02978	I3L1P8;Q02978-2;Q02978	Mitochondrial 2-oxoglutarate/malate carrier protein	SLC25A11	NaN	NaN	19.6086	20.1326	20.3903	19.3589				1	1	1	5.4	5.4	5.4	32.182	0	33.556	4242600	2
F8VVM2;Q00325-2;Q00325	F8VVM2;Q00325-2;Q00325	Phosphate carrier protein, mitochondrial	SLC25A3	NaN	21.8724	21.9361	22.8164	22.3238	20.8193				1	1	1	3.7	3.7	3.7	36.161	0	13.172	15955000	6
P05141;P12236;V9GYG0;P12235;Q9H0C2	P05141;P12236	ADP/ATP translocase 2;ADP/ATP translocase 2, N-terminally processed;ADP/ATP translocase 3;ADP/ATP translocase 3, N-terminally processed	SLC25A5	NaN	NaN	21.6315	21.4875	20.5145	NaN				5	5	5	17.1	17.1	17.1	32.852	0	32	7741300	5
P50443	P50443	Sulfate transporter	SLC26A2	NaN	19.0873	18.9314	18.2969	17.9381	17.6196				1	1	1	1.2	1.2	1.2	81.661	0.004857	6.612	1287400	6
F8W9I8;C9J6Y3;C9JKR6;G3XAC1;Q86YZ4;Q9BXS9-7;Q9BXS9-2;Q9BXS9-3;Q9BXS9	F8W9I8;C9J6Y3;C9JKR6;G3XAC1;Q86YZ4;Q9BXS9-7;Q9BXS9-2;Q9BXS9-3;Q9BXS9	Solute carrier family 26 member 6	SLC26A6	NaN	NaN	NaN	17.6793	19.1676	18.54				1	1	1	12.5	12.5	12.5	13.865	0.0028785	7.6724	1621000	1
Q99808;Q99808-2	Q99808;Q99808-2	Equilibrative nucleoside transporter 1	SLC29A1	18.2829	19.6604	NaN	18.9807	18.7331	19.3691				2	2	2	7.5	7.5	7.5	50.219	0	12.956	4397100	3
P11166;A6NL68;A0A0D9SG74;A0A0D9SFK9	P11166	Solute carrier family 2, facilitated glucose transporter member 1	SLC2A1	25.2526	26.8003	26.9785	25.6876	26.1289	24.9294				7	7	7	14	14	14	54.083	0	107.01	364870000	63
Q9Y6M5	Q9Y6M5	Zinc transporter 1	SLC30A1	NaN	18.6693	18.7763	18.7323	19.0319	18.8975				1	1	1	2.4	2.4	2.4	55.299	0	13.456	2343000	2
Q8TB61-3;Q8TB61-2;Q8TB61;Q8TB61-5;Q8TB61-4	Q8TB61-3;Q8TB61-2;Q8TB61;Q8TB61-5;Q8TB61-4	Adenosine 3-phospho 5-phosphosulfate transporter 1	SLC35B2	NaN	NaN	21.0069	19.6288	21.0071	19.4844				3	3	3	9.7	9.7	9.7	42.127	0	17.796	8022600	4
Q96QD8;F8VUY8;Q96QD8-2	Q96QD8;F8VUY8;Q96QD8-2	Sodium-coupled neutral amino acid transporter 2	SLC38A2	19.3892	19.4013	19.8488	19.6118	20.3563	19.85				2	2	2	7.3	7.3	7.3	56.025	0	109.73	6738800	5
E5RIP4;Q15043-2;Q15043-3;Q15043;E5RFZ8;E5RGA7;E5RJ40;E5RJG5	E5RIP4;Q15043-2;Q15043-3;Q15043;E5RFZ8;E5RGA7;E5RJ40;E5RJG5	Zinc transporter ZIP14	SLC39A14	23.7327	24.8449	23.5386	20.5685	21.6099	21.7869				3	3	3	29	29	29	17	0	21.721	42825000	8
F5GZS6;P08195;J3KPF3;P08195-3;P08195-4;H0YFS2;F5GZI0;H0YFX4	F5GZS6;P08195;J3KPF3;P08195-3;P08195-4	4F2 cell-surface antigen heavy chain	SLC3A2	29.3118	29.3691	29.6003	30.9212	30.5519	30.3541				30	30	2	55.1	55.1	5.7	64.872	0	323.31	8593500000	343
P08195-2;F5H0E2;F5H867;F5GZR9	P08195-2	4F2 cell-surface antigen heavy chain	SLC3A2	21.6221	20.5875	21.0024	20.7848	21.0565	19.1501				30	2	2	57.7	7.2	7.2	57.944	0	25.974	16619000	9
Q8WWI5-3;Q8WWI5-2;Q8WWI5	Q8WWI5-3;Q8WWI5-2;Q8WWI5	Choline transporter-like protein 1	SLC44A1	23.1166	24.5355	24.2179	23.0791	22.6325	22.2663				7	7	7	15.2	15.2	15.2	73.011	0	85.421	51099000	39
Q8IWA5;Q8IWA5-3;Q8IWA5-2;K7EPV6;K7ER17;K7ESF5;K7EMR2;K7EMN3;K7ESP7	Q8IWA5;Q8IWA5-3;Q8IWA5-2	Choline transporter-like protein 2	SLC44A2	23.9649	23.926	22.9064	24.6554	24.0839	23.9389				10	10	10	14.6	14.6	14.6	80.123	0	76.958	109250000	30
C9JRP1;A0A0A0MST8;E9PFN4;Q9Y6M7-11;Q9Y6M7-14;Q9Y6M7-10;Q9Y6M7-4;Q9Y6M7-3;Q9Y6M7-2;Q9Y6M7-9;Q9Y6M7-6;Q9Y6M7-13;Q9Y6M7-12;Q9Y6M7;Q9Y6M7-8;Q9Y6M7-7;H7C3C4;Q9Y6M7-5	C9JRP1;A0A0A0MST8;E9PFN4;Q9Y6M7-11;Q9Y6M7-14;Q9Y6M7-10;Q9Y6M7-4;Q9Y6M7-3;Q9Y6M7-2;Q9Y6M7-9;Q9Y6M7-6;Q9Y6M7-13;Q9Y6M7-12;Q9Y6M7;Q9Y6M7-8;Q9Y6M7-7;H7C3C4;Q9Y6M7-5	Anion exchange protein;Sodium bicarbonate cotransporter 3	SLC4A7	18.1151	NaN	19.8719	18.497	18.7529	18.4079				2	2	2	2.8	2.8	2.8	118.46	0	13.561	2677000	3
P53794	P53794	Sodium/myo-inositol cotransporter	SLC5A3	NaN	22.7669	21.1723	19.0022	18.986	18.1349				3	3	3	5.2	5.2	5.2	79.693	0	20.312	4015100	7
C9JPV1;A0A087WYN0;A0A087WY96;P31641-2;P31641	C9JPV1;A0A087WYN0;A0A087WY96;P31641-2;P31641	Transporter;Sodium- and chloride-dependent taurine transporter	SLC6A6	22.4687	22.0642	19.6055	19.7751	19.2175	18.3235				1	1	1	15.6	15.6	15.6	12.063	0	13.023	9000700	10
Q01650;A0A0C4DGL4;H0YJ95;G3V4Z6;Q9UM01;Q92536	Q01650	Large neutral amino acids transporter small subunit 1	SLC7A5	26.404	26.6909	26.4819	27.7865	27.2589	26.5383				7	7	7	12.8	12.8	12.8	55.01	0	206.48	919510000	36
P19634	P19634	Sodium/hydrogen exchanger 1	SLC9A1	NaN	NaN	NaN	18.402	NaN	18.2998				1	1	1	1.8	1.8	1.8	90.762	0	44.039	1276800	4
O14745;J3QRP6;O14745-2	O14745;J3QRP6	Na(+)/H(+) exchange regulatory cofactor NHE-RF1	SLC9A3R1	20.408	20.6371	19.302	22.476	22.6427	22.242				4	4	4	17.9	17.9	17.9	38.868	0	25.944	26505000	7
O60264;A0A0A0MRP6;B7ZLQ5;P28370-2;P28370	O60264	SWI/SNF-related matrix-associated actin-dependent regulator of chromatin subfamily A member 5	SMARCA5	NaN	NaN	18.6879	18.6658	19.9665	19.4794				4	4	4	4.5	4.5	4.5	121.9	0	25.922	4546100	5
J3KMX2;B9EGA3;Q92925-3;Q92925-2;Q92925	J3KMX2;B9EGA3;Q92925-3;Q92925-2;Q92925	SWI/SNF-related matrix-associated actin-dependent regulator of chromatin subfamily D member 2	SMARCD2	NaN	NaN	18.2899	17.0503	NaN	18.097				1	1	1	4.4	4.4	4.4	52.238	0	293.44	1243200	4
G8JLG1;H0Y7K8;Q14683	G8JLG1;H0Y7K8;Q14683	Structural maintenance of chromosomes protein;Structural maintenance of chromosomes protein 1A	SMC1A	NaN	17.6897	NaN	18.5853	18.1285	18.9216				3	3	3	4.1	4.1	4.1	140.86	0	17.254	1779500	3
Q5T821;O95347-2;O95347	Q5T821;O95347-2;O95347	Structural maintenance of chromosomes protein 2	SMC2	NaN	17.9282	NaN	18.2926	19.0804	18.1984				1	1	1	9	9	9	17.257	0	13.384	1723600	2
Q9UQE7	Q9UQE7	Structural maintenance of chromosomes protein 3	SMC3	20.1854	18.023	19.0619	19.1678	18.9493	19.7687				5	5	5	7.1	7.1	7.1	141.54	0	61.927	6211100	12
J3KTL8;A6NHR9-2;A6NHR9;A6NHR9-3	J3KTL8;A6NHR9-2;A6NHR9;A6NHR9-3	Structural maintenance of chromosomes flexible hinge domain-containing protein 1	SMCHD1	NaN	NaN	NaN	18.6314	17.7043	18.7007				3	3	3	2.4	2.4	2.4	155.65	0	20.457	2049900	8
P52788-2;P52788;H7C2R7	P52788-2;P52788;H7C2R7	Spermine synthase	SMS	NaN	20.3984	NaN	21.2509	21.6555	20.2679				2	2	2	10.2	10.2	10.2	35.278	0	23.406	11349000	6
D6RI04;Q53HV7	D6RI04;Q53HV7	Single-strand selective monofunctional uracil DNA glycosylase	SMUG1	NaN	NaN	NaN	14.8913	NaN	15.3627				1	1	1	7.5	7.5	7.5	17.573	0.0028902	7.8498	165960	1
O00161;O00161-2;H3BNE1;H3BR18;H3BM38;H3BPJ0;H3BV99;H3BP15;H3BQY9;H3BNG6;H3BU94;H3BR99	O00161;O00161-2;H3BNE1;H3BR18;H3BM38;H3BPJ0;H3BV99;H3BP15;H3BQY9	Synaptosomal-associated protein 23;Synaptosomal-associated protein	SNAP23	NaN	20.0437	NaN	19.7635	19.0556	18.7421				5	5	5	37.4	37.4	37.4	23.354	0	40.975	5016000	7
Q7KZF4;H7C597	Q7KZF4	Staphylococcal nuclease domain-containing protein 1	SND1	24.8832	24.4043	25.2732	25.2044	25.5956	25.554				19	19	19	29.7	29.7	29.7	102	0	275.34	306150000	78
O75643;B4E0P5;O75643-2	O75643	U5 small nuclear ribonucleoprotein 200 kDa helicase	SNRNP200	21.3803	21.947	22.8145	22.0607	21.8103	22.8651				17	17	17	10.8	10.8	10.8	244.5	0	307.06	40906000	30
H0YMA0;P09661;H0YLR3;H0YKK0	H0YMA0;P09661;H0YLR3;H0YKK0	U2 small nuclear ribonucleoprotein A	SNRPA1	17.9791	18.8372	19.754	18.8204	19.2387	19.4788				2	2	2	16.2	16.2	16.2	15.839	0	12.651	3607100	5
J3QLI9;P62314	J3QLI9;P62314	Small nuclear ribonucleoprotein Sm D1	SNRPD1	NaN	NaN	NaN	19.5861	20.3582	21.082				2	2	2	44	44	44	8.3926	0.0012747	11.627	6758200	3
K7ERG4;P62316;P62316-2	K7ERG4;P62316;P62316-2	Small nuclear ribonucleoprotein Sm D2	SNRPD2	NaN	20.6283	NaN	20.319	19.8564	20.5864				3	3	3	37.2	37.2	37.2	8.7769	0	41.991	7772100	17
P62318-2;P62318;H3BT13	P62318-2;P62318	Small nuclear ribonucleoprotein Sm D3	SNRPD3	21.4847	21.4629	22.1976	22.6999	22.124	22.5811				3	3	3	21.7	21.7	21.7	13.291	0	19.208	32725000	10
P62304	P62304	Small nuclear ribonucleoprotein E	SNRPE	NaN	19.702	20.6721	21.2777	21.5211	22.4334				1	1	1	12	12	12	10.803	0.0029172	8.2427	21154000	6
J3QLE5;A8MT02;P14678-2;P63162;P14678;P63162-2;P14678-3	J3QLE5;A8MT02;P14678-2;P63162;P14678;P63162-2;P14678-3	Small nuclear ribonucleoprotein-associated proteins B and B;Small nuclear ribonucleoprotein-associated protein N	SNRPN	20.2484	21.7492	21.7559	22.4071	21.9321	22.3461				3	3	3	14.2	14.2	14.2	17.546	0	46.801	30022000	12
Q13425-2;Q13425	Q13425-2;Q13425	Beta-2-syntrophin	SNTB2	NaN	17.8342	17.1975	17.7444	17.5587	18.4681				1	1	1	3.4	3.4	3.4	27.676	0.0053591	6.5549	1650300	2
O60749-2;O60749	O60749-2;O60749	Sorting nexin-2	SNX2	NaN	19.3941	19.682	19.24	19.1884	20.5518				3	3	2	7.7	7.7	5.2	46.097	0	17.243	7194600	3
Q8WV41;H3BPR3	Q8WV41	Sorting nexin-33	SNX33	20.8078	21.913	23.1251	NaN	NaN	NaN				3	3	3	7.3	7.3	7.3	65.264	0	17.466	8501800	2
F8W9T3;O95219-2;O95219	F8W9T3;O95219-2;O95219	Sorting nexin-4	SNX4	NaN	NaN	16.3549	17.6747	16.958	17.4253				1	1	1	5.8	5.8	5.8	18.564	0.0058294	6.5086	701230	4
A0A0A0MRI2;Q9UNH7-2;Q9UNH7	A0A0A0MRI2;Q9UNH7-2;Q9UNH7	Sorting nexin-6;Sorting nexin-6, N-terminally processed	SNX6	NaN	NaN	16.3436	17.6547	17.0517	17.2575				1	1	1	2.6	2.6	2.6	47.804	0.0028377	7.2651	744730	1
A0A087WYU1;Q9Y5X1	A0A087WYU1;Q9Y5X1	Sorting nexin;Sorting nexin-9	SNX9	19.6256	19.0688	19.3499	19.3091	19.1874	18.8493				1	1	1	2.4	2.4	2.4	66.476	0.0025031	11.275	4357200	2
H0YKB3;Q00796-2;Q00796	H0YKB3;Q00796-2;Q00796	Sorbitol dehydrogenase	SORD	NaN	NaN	NaN	17.5968	18.3756	18.5546				1	1	1	14.5	14.5	14.5	12.71	0.0029377	8.8097	1525800	5
A0A087X2D8;O60271-9;O60271-4;O60271-2;O60271;E9PFH7;A0A087WYG2;O60271-5;O60271-3;Q9UPT6	A0A087X2D8;O60271-9;O60271-4;O60271-2;O60271;E9PFH7;A0A087WYG2;O60271-5;O60271-3;Q9UPT6	C-Jun-amino-terminal kinase-interacting protein 4;C-Jun-amino-terminal kinase-interacting protein 3	SPAG9	NaN	18.2138	NaN	19.4573	18.4942	18.4257				2	2	1	2.1	2.1	1.1	145.17	0	18.415	1978800	1
K7EM91;O43291-2;O43291;K7ES27	K7EM91;O43291-2;O43291;K7ES27	Kunitz-type protease inhibitor 2	SPINT2	23.7429	NaN	NaN	19.5643	19.2858	21.4487				2	2	2	12.9	12.9	12.9	22.828	0.0013046	11.93	22471000	5
P35270	P35270	Sepiapterin reductase	SPR	NaN	17.7381	NaN	18.8773	19.9196	18.076				2	2	2	13	13	13	28.048	0	17.996	2897400	11
A0A0D9SF54;A0A0D9SGF6;Q13813-3;Q13813;Q13813-2	A0A0D9SF54;A0A0D9SGF6;Q13813-3;Q13813;Q13813-2	Spectrin alpha chain, non-erythrocytic 1	SPTAN1	20.1947	21.454	21.7556	23.5268	22.1963	22.737				19	19	19	10.3	10.3	10.3	282.83	0	255.81	44821000	53
Q01082-3;Q01082-2;Q01082;A0A087WUZ3;F8W6C1	Q01082-3;Q01082-2;Q01082;A0A087WUZ3	Spectrin beta chain, non-erythrocytic 1	SPTBN1	20.6458	21.8453	21.2034	22.2909	22.2621	22.9636				18	18	18	12.7	12.7	12.7	251.39	0	323.31	35833000	43
Q9Y6N5;H3BNX3;H3BMS6;H3BNP9;H3BV36	Q9Y6N5;H3BNX3;H3BMS6	Sulfide:quinone oxidoreductase, mitochondrial	SQRDL	NaN	NaN	NaN	19.9363	20.4251	20.6205				6	6	6	19.8	19.8	19.8	49.96	0	45.723	9748300	9
E9PFW8;E7EMC7;Q13501-2;Q13501	E9PFW8;E7EMC7;Q13501-2;Q13501	Sequestosome-1	SQSTM1	NaN	NaN	NaN	19.9337	20.1957	20.7148				1	1	1	12.6	12.6	12.6	18.379	0	161.61	7512300	9
P12931;P12931-2	P12931;P12931-2	Proto-oncogene tyrosine-protein kinase Src	SRC	20.2955	20.5375	NaN	20.3933	19.9999	20.0918				4	3	2	9.1	7.6	5.6	59.834	0	19.015	6021100	2
A0A075B7B5;B7ZM87;A2RUF3;O75044;Q5VZB4;G5EA48;Q7Z6B7-2;Q7Z6B7;A0A075B7C8;A0A075B743;A0A075B7E6;A0A075B7E9;P0DMP2;P0DJJ0	A0A075B7B5;B7ZM87;A2RUF3;O75044;Q5VZB4;G5EA48;Q7Z6B7-2;Q7Z6B7	SLIT-ROBO Rho GTPase-activating protein 2;SLIT-ROBO Rho GTPase-activating protein 1	SRGAP2	21.9563	NaN	NaN	18.8837	19.3089	NaN				3	3	3	4.2	4.2	4.2	90.908	0	19.05	6146700	2
C9J0K6;P30626-3;P30626-2;P30626;B4DHQ6	C9J0K6;P30626-3;P30626-2;P30626	Sorcin	SRI	25.6586	24.3407	23.5337	22.8363	22.4662	22.6672				7	7	7	46.5	46.5	46.5	17.605	0	48.983	110890000	13
P19623;K7ESL0;K7EL89;K7EKM4	P19623;K7ESL0	Spermidine synthase	SRM	21.848	22.3889	23.8031	23.2791	23.7176	23.6674				4	4	4	10.6	10.6	10.6	33.824	0	23.645	70804000	16
P61011-2;P61011;G3V4F7;G3V480	P61011-2;P61011;G3V4F7	Signal recognition particle 54 kDa protein	SRP54	NaN	18.0493	19.8322	20.6965	21.0364	21.0843				7	7	7	22	22	22	50.369	0	56.483	13047000	18
Q9UHB9-4;Q9UHB9;Q9UHB9-2;Q9UHB9-3;K7EN53;K7EQC2	Q9UHB9-4;Q9UHB9;Q9UHB9-2;Q9UHB9-3	Signal recognition particle subunit SRP68	SRP68	NaN	20.1447	17.4017	23.2971	22.4711	23.061				10	10	10	25.6	25.6	25.6	66.107	0	86.04	35372000	25
O76094;D6RDY6;O76094-2	O76094;D6RDY6;O76094-2	Signal recognition particle subunit SRP72	SRP72	NaN	NaN	NaN	20.5768	20.5207	21.477				5	5	5	9.2	9.2	9.2	74.605	0	89.096	13289000	12
H3BLV9;Q5R363;Q96SB4-4;Q96SB4;Q96SB4-3	H3BLV9;Q5R363;Q96SB4-4;Q96SB4;Q96SB4-3	SRSF protein kinase 1	SRPK1	NaN	19.0964	NaN	17.5484	17.6989	17.0048				1	1	1	2.7	2.7	2.7	76.039	0.0058201	6.4963	937520	2
P08240-2;P08240	P08240-2;P08240	Signal recognition particle receptor subunit alpha	SRPR	NaN	NaN	NaN	17.6441	17.1423	17.3951				2	2	2	3.8	3.8	3.8	66.558	0	13.638	726370	3
P78539-4;P78539-3;P78539-5;P78539-2;P78539	P78539-4;P78539-3;P78539-5;P78539-2;P78539	Sushi repeat-containing protein SRPX	SRPX	16.4151	14.7644	20.2455	NaN	NaN	NaN				1	1	1	3.2	3.2	3.2	41.75	0	33.12	792480	1
J3KTL2;Q07955-3;Q07955;Q07955-2;J3QQV5;J3KSW7;J3KSR8;S4R3G0;Q13242	J3KTL2;Q07955-3;Q07955;Q07955-2	Serine/arginine-rich splicing factor 1	SRSF1	20.9307	20.6514	18.5321	23.2538	21.9661	22.7664				7	7	7	30	30	30	28.329	0	45.219	39909000	17
J3QL05;J3KP15;Q01130-2;Q01130;Q9BRL6-2;Q9BRL6	J3QL05;J3KP15;Q01130-2;Q01130	Serine/arginine-rich splicing factor 2	SRSF2	NaN	NaN	NaN	22.7293	20.9727	21.9437				3	3	3	31.5	31.5	31.5	15.156	0	70.62	23270000	14
A0A087X2D0;P84103-2;P84103	A0A087X2D0;P84103-2;P84103	Serine/arginine-rich splicing factor 3	SRSF3	20.9706	20.8044	21.096	23.0727	22.0429	23.2598				2	2	1	24.2	24.2	9.5	10.32	0	30.878	44316000	9
Q8TE77-3;Q8TE77	Q8TE77-3;Q8TE77	Protein phosphatase Slingshot homolog 3	SSH3	NaN	NaN	NaN	17.376	NaN	16.6957				1	1	1	2.3	2.3	2.3	56.981	0.0028969	7.8585	473270	2
A6NLM8;P51571	A6NLM8;P51571	Translocon-associated protein subunit delta	SSR4	NaN	NaN	NaN	19.6731	NaN	18.3447				1	1	1	7.4	7.4	7.4	16.245	0.0029394	8.8546	1378800	1
Q08945;E9PMD4;A0A0U1RRK2	Q08945	FACT complex subunit SSRP1	SSRP1	NaN	18.9043	17.9251	21.5717	21.6947	20.7013				5	5	5	9.9	9.9	9.9	81.074	0	54.309	13845000	19
H7C3I1;F6VDH7;Q3KNR6;A0A087X1H6;Q8IZP2;P50502;Q8NFI4	H7C3I1;F6VDH7;Q3KNR6;A0A087X1H6;Q8IZP2;P50502;Q8NFI4	Putative protein FAM10A4;Hsc70-interacting protein;Putative protein FAM10A5	ST13	22.8358	22.4127	22.1854	20.3234	21.341	21.775				3	3	3	25.3	25.3	25.3	16.219	0	83.44	21002000	7
Q9Y5Y6	Q9Y5Y6	Suppressor of tumorigenicity 14 protein	ST14	NaN	NaN	NaN	21.2229	21.3936	21.9395				4	4	4	7.4	7.4	7.4	94.769	0	24.481	14909000	6
Q92783-2;Q92783;C9J1E5;A6NMU3	Q92783-2;Q92783	Signal transducing adapter molecule 1	STAM	23.1372	22.0266	21.8739	19.8973	19.4956	20.3812				4	4	4	13.6	13.6	13.6	44.971	0	44.565	13591000	7
O75886-2;O75886	O75886-2;O75886	Signal transducing adapter molecule 2	STAM2	18.0169	19.6333	19.2249	18.4972	18.9311	NaN				2	2	2	7.9	7.9	7.9	38.37	0	16.466	1827400	3
P42224-2;P42224;J3KPM9;E7EPD2;D2KFR9;E7ENM1;E9PH66	P42224-2;P42224;J3KPM9	Signal transducer and activator of transcription 1-alpha/beta;Signal transducer and activator of transcription	STAT1	23.1468	23.4664	22.765	26.1015	27.3408	27.0305				21	21	21	37.1	37.1	37.1	83.042	0	323.31	674160000	95
P40763-3;P40763-2;P40763;G8JLH9	P40763-3;P40763-2;P40763;G8JLH9	Signal transducer and activator of transcription 3;Signal transducer and activator of transcription	STAT3	NaN	20.7029	18.7597	22.4804	23.5445	22.7868				11	11	11	25.3	25.3	25.3	83.125	0	190.11	38307000	28
C9JS50;Q687X5;Q687X5-2	C9JS50;Q687X5;Q687X5-2	Metalloreductase STEAP4	STEAP4	NaN	22.3091	NaN	23.944	23.4777	23.5355				5	5	5	25.4	25.4	25.4	38.579	0	100.48	68042000	18
P31948-3;P31948;P31948-2;F5H783;F5GXD8;H0YGI8	P31948-3;P31948;P31948-2;F5H783	Stress-induced-phosphoprotein 1	STIP1	19.1976	21.4458	21.1374	22.2599	21.9053	21.4654				7	7	7	15.6	15.6	15.6	59.777	0	42.371	20222000	12
B4DR80;Q9Y6E0-2;H0Y630;Q9Y6E0;C9JDH9;C9J6L2;C9JCC0;C9J232;Q5JV98;H7C279;O00506-3;Q9P289-2;O00506-2;O00506;Q5JV99	B4DR80;Q9Y6E0-2;H0Y630;Q9Y6E0;C9JDH9;C9J6L2;C9JCC0;C9J232;Q5JV98;H7C279;O00506-3;Q9P289-2;O00506-2;O00506	Serine/threonine-protein kinase 24;Serine/threonine-protein kinase 24 36 kDa subunit;Serine/threonine-protein kinase 24 12 kDa subunit;Serine/threonine-protein kinase 25;Serine/threonine-protein kinase 26	STK24	21.5246	21.8474	21.4082	22.0309	21.8128	21.5332				4	4	2	11.9	11.9	7.8	45.835	0	25.782	21391000	7
Q13188;Q13188-2;Q13043-2;Q13043;A0A087WVN8;E5RFQ9;A0A087WZ06;F5H5B4	Q13188;Q13188-2;Q13043-2;Q13043	Serine/threonine-protein kinase 3;Serine/threonine-protein kinase 3 36kDa subunit;Serine/threonine-protein kinase 3 20kDa subunit;Serine/threonine-protein kinase 4;Serine/threonine-protein kinase 4 37kDa subunit;Serine/threonine-protein kinase 4 18kDa subunit	STK3	NaN	18.7682	18.9185	19.7926	20.5583	20.4491				4	4	4	10	10	10	56.3	0	26.031	7374900	9
P27105;F8VSL7;P27105-2	P27105	Erythrocyte band 7 integral membrane protein	STOM	23.1091	25.8037	25.0578	26.8546	26.4335	25.2351				11	11	11	56.9	56.9	56.9	31.73	0	323.31	386690000	86
Q9UJZ1;Q9UJZ1-2;A0A087WYB4	Q9UJZ1;Q9UJZ1-2;A0A087WYB4	Stomatin-like protein 2, mitochondrial	STOML2	19.3983	21.9667	22.6589	22.2051	21.9991	21.1488				6	6	6	26.7	26.7	26.7	38.534	0	209.33	21266000	48
Q9Y3F4;Q9Y3F4-2;H0YH33	Q9Y3F4;Q9Y3F4-2	Serine-threonine kinase receptor-associated protein	STRAP	22.2894	21.8392	22.8978	22.8138	23.6872	23.926				9	9	9	35.4	35.4	35.4	38.438	0	323.31	104860000	28
O43815-2;O43815	O43815-2;O43815	Striatin	STRN	NaN	NaN	NaN	18.0881	17.9853	NaN				2	2	2	4.2	4.2	4.2	80.76	0	12.606	1281200	1
H3BUD0;H3BS86;Q9UNE7-2;Q9UNE7	H3BUD0;H3BS86;Q9UNE7-2;Q9UNE7	E3 ubiquitin-protein ligase CHIP	STUB1	NaN	17.9346	NaN	18.5796	19.3127	18.5694				1	1	1	6.5	6.5	6.5	21.392	0.0033389	7.0023	2069800	4
B1AJQ6;Q86Y82	B1AJQ6;Q86Y82	Syntaxin-12	STX12	NaN	18.9414	19.3124	18.9431	NaN	NaN				1	1	1	7	7	7	24.576	0.0078044	6.3834	823010	2
C9K0W8;H3BU86;O14662-2;O14662-4;O14662-5;O14662;Q96NX8;F8W9Z6;O14662-3;O14662-6	C9K0W8;H3BU86;O14662-2;O14662-4;O14662-5;O14662;Q96NX8;F8W9Z6;O14662-3;O14662-6	Syntaxin-16	STX16	NaN	NaN	NaN	17.7695	17.6704	17.9949				2	2	2	7.5	7.5	7.5	35.081	0.0030377	10.75	1124400	1
Q12846;Q12846-2;A0A087WWW0;C9JFM5;H3BMK2	Q12846;Q12846-2	Syntaxin-4	STX4	22.9589	21.9267	20.676	20.9311	21.9512	20.6387				5	5	5	28.3	28.3	28.3	34.18	0	42.779	19095000	8
O43752-2;O43752	O43752-2;O43752	Syntaxin-6	STX6	NaN	16.533	NaN	NaN	15.9011	15.8763				1	1	1	16.2	16.2	16.2	17.434	0.00963	6.2541	228250	1
O15400-2;O15400	O15400-2;O15400	Syntaxin-7	STX7	20.5912	20.8003	19.7397	20.3305	19.8516	19.6526				2	2	2	12.1	12.1	12.1	27.4	0	77.15	6780900	6
K7EQB1;Q9UNK0	K7EQB1;Q9UNK0	Syntaxin-8	STX8	NaN	NaN	NaN	17.8444	18.1429	17.7475				1	1	1	14.4	14.4	14.4	14.164	0.0028409	7.2836	1231100	4
A0A087WWS7;Q15833-2;Q15833;Q15833-3;M0R0M7;M0R1A1;M0QZ54;M0R376;M0R118	A0A087WWS7;Q15833-2;Q15833;Q15833-3;M0R0M7;M0R1A1	Syntaxin-binding protein 2	STXBP2	19.5027	18.9958	19.3249	19.9308	19.5927	19.5703				4	4	4	10.9	10.9	10.9	64.705	0	81.679	6357900	15
O00186	O00186	Syntaxin-binding protein 3	STXBP3	22.5556	23.3979	22.4576	22.1767	21.6364	21.7171				7	7	7	13.9	13.9	13.9	67.764	0	49.982	29494000	13
P53999	P53999	Activated RNA polymerase II transcriptional coactivator p15	SUB1	NaN	NaN	NaN	19.0587	19.5391	NaN				1	1	1	8.7	8.7	8.7	14.395	0.0096008	6.2283	1366600	1
Q9P2R7-2;Q9P2R7;A0A0U1RQL1;A0A0U1RRI1;Q5T9Q8;Q5T9Q5	Q9P2R7-2;Q9P2R7;A0A0U1RQL1;A0A0U1RRI1;Q5T9Q8;Q5T9Q5	Succinyl-CoA ligase [ADP-forming] subunit beta, mitochondrial	SUCLA2	NaN	NaN	18.4161	19.9264	20.7848	20.2544				2	2	2	4.3	4.3	4.3	48.039	0.0025	11.256	6217100	2
E9PDQ8;Q96I99;Q96I99-2;H0Y852	E9PDQ8;Q96I99;Q96I99-2;H0Y852	Succinyl-CoA ligase [GDP-forming] subunit beta, mitochondrial	SUCLG2	NaN	NaN	NaN	18.6728	NaN	19.3619				2	2	2	7.1	7.1	7.1	41.438	0	13.835	1573000	3
Q9Y2Z0-2;Q9Y2Z0	Q9Y2Z0-2;Q9Y2Z0	Suppressor of G2 allele of SKP1 homolog	SUGT1	21.6351	21.0955	21.6677	NaN	21.1656	21.3336				3	3	3	12.3	12.3	12.3	37.804	0	18.723	17181000	2
A8MUA9;A8MU27;P61956-2;Q6EEV6;P61956;P55854;P55854-2	A8MUA9;A8MU27;P61956-2;Q6EEV6;P61956;P55854;P55854-2	Small ubiquitin-related modifier 2;Small ubiquitin-related modifier 4;Small ubiquitin-related modifier 3	SUMO3	21.9288	21.8228	20.0509	21.3012	21.1639	21.7824				1	1	1	8.9	8.9	8.9	15.317	0.0053107	6.5189	20562000	5
Q9Y5B9;G3V5A4;G3V401;G3V2X0	Q9Y5B9	FACT complex subunit SPT16	SUPT16H	19.3843	NaN	20.6916	21.8182	21.8322	22.2029				8	8	8	11.8	11.8	11.8	119.91	0	59.931	25495000	16
O00267-2;O00267	O00267-2;O00267	Transcription elongation factor SPT5	SUPT5H	NaN	NaN	NaN	NaN	17.1022	17.9865				1	1	1	1.3	1.3	1.3	120.5	0	43.537	818140	2
Q9UGT4	Q9UGT4	Sushi domain-containing protein 2	SUSD2	19.6164	19.2935	NaN	23.5686	23.3716	24.2643				8	8	8	19.2	19.2	19.2	90.207	0	262.21	68768000	27
O60506-4;O60506-3;O60506-2;O60506;B7Z645;F6UXX1;O60506-5	O60506-4;O60506-3;O60506-2;O60506;B7Z645;F6UXX1;O60506-5	Heterogeneous nuclear ribonucleoprotein Q	SYNCRIP	22.2515	21.7081	22.6505	22.4033	22.1159	22.2075				7	7	5	15.9	15.9	12.1	58.735	0	214.44	40750000	17
G3V5X4;A0A0A0MRE3;Q8WXH0;Q8WXH0-2	G3V5X4;A0A0A0MRE3;Q8WXH0;Q8WXH0-2	Nesprin-2	SYNE2	NaN	NaN	NaN	NaN	16.4904	17.7345				1	1	1	0.1	0.1	0.1	787.71	0.0048518	6.6077	608230	2
O43760;O43760-2;K7ELD9;K7ENG9;K7ELS8;K7EJ35	O43760;O43760-2;K7ELD9;K7ENG9;K7ELS8;K7EJ35	Synaptogyrin-2	SYNGR2	21.8568	21.6529	21.4592	22.3643	22.3577	22.1193				2	2	2	8.9	8.9	8.9	24.81	0.0012987	11.86	27939000	4
C9JYN0;Q16563-2;A0A0U1RQT9	C9JYN0;Q16563-2	Synaptophysin-like protein 1	SYPL1	22.5478	23.0888	24.0888	24.1657	24.2809	23.8211				3	3	2	12.9	12.9	8	24.784	0	51.95	103650000	12
P09758	P09758	Tumor-associated calcium signal transducer 2	TACSTD2	25.2426	25.5731	21.7299	28.0244	27.6051	27.0631				11	11	11	37.8	37.8	37.8	35.709	0	173.57	1004600000	141
P37802;P37802-2;X6RJP6;C9J5W6;Q9UI15	P37802;P37802-2;X6RJP6	Transgelin-2	TAGLN2	23.6169	24.7829	23.9891	25.2814	25.1077	24.9879				10	10	10	66.8	66.8	66.8	22.391	0	168.86	184800000	40
P37837;F2Z393	P37837;F2Z393	Transaldolase	TALDO1	21.0048	22.3295	23.0641	22.7572	23.0029	23.0205				3	3	3	10.1	10.1	10.1	37.54	0	26.213	55365000	11
A0A087WX29;Q13148-4;Q13148	A0A087WX29;Q13148-4;Q13148	TAR DNA-binding protein 43	TARDBP	19.9069	19.4299	19.6967	19.5023	19.9857	19.8626				1	1	1	7.4	7.4	7.4	26.743	0	58.897	7451000	5
P26639;P26639-2;D6RCA5;D6R9F8;D6RDJ6;B7ZLP8;A2RTX5-2;A2RTX5	P26639;P26639-2	Threonine--tRNA ligase, cytoplasmic	TARS	22.4128	23.2208	24.3656	23.3336	23.4718	23.9183				13	13	13	21.3	21.3	21.3	83.434	0	84.491	89249000	37
Q9BW92;Q5T5E9;U3KQ50;U3KQG0;Q9BW92-2	Q9BW92;Q5T5E9;U3KQ50;U3KQG0;Q9BW92-2	Threonine--tRNA ligase, mitochondrial	TARS2	NaN	16.903	17.3458	18.9564	18.6195	19.6236				2	2	2	3.5	3.5	3.5	81.035	0	20.237	3412300	7
Q9BYX2-4;Q9BYX2-3;Q9BYX2-2;Q9BYX2;Q9BYX2-6;Q9BYX2-5	Q9BYX2-4;Q9BYX2-3;Q9BYX2-2;Q9BYX2;Q9BYX2-6;Q9BYX2-5	TBC1 domain family member 2A	TBC1D2	NaN	18.4313	18.4757	18.4548	18.2224	20.0542				3	3	3	5.5	5.5	5.5	81.688	0	20.37	4175900	5
O60343-4;O60343-5;O60343-2;O60343-3;O60343	O60343-4;O60343-5;O60343-2;O60343-3;O60343	TBC1 domain family member 4	TBC1D4	NaN	NaN	20.1999	17.8047	17.8323	NaN				2	2	2	5.4	5.4	5.4	53.85	0	13.926	1076300	2
K7EP07;K7EK42;Q99426-2;Q99426	K7EP07;K7EK42;Q99426-2;Q99426	Tubulin-folding cofactor B	TBCB	NaN	NaN	NaN	18.0527	20.4192	NaN				1	1	1	6.5	6.5	6.5	19.308	0.0033803	7.1648	1923500	1
J3KR97;Q9BTW9;Q9BTW9-4;Q9BTW9-5;I3L0V3;A0A0J9YWI5;A0A0J9YVR1	J3KR97;Q9BTW9;Q9BTW9-4;Q9BTW9-5	Tubulin-specific chaperone D	TBCD	20.565	20.3781	21.4954	20.41	20.3281	20.2419				5	5	5	4.8	4.8	4.8	136.55	0	31.878	12050000	7
Q15813;Q15813-2	Q15813;Q15813-2	Tubulin-specific chaperone E	TBCE	NaN	NaN	NaN	17.3771	17.3615	17.7484				2	2	2	6.3	6.3	6.3	59.345	0.0024876	11.199	859560	1
C9J7P5;C9IZN7;Q969Z0-2;Q969Z0	C9J7P5;C9IZN7;Q969Z0-2;Q969Z0	Protein TBRG4	TBRG4	NaN	NaN	NaN	18.0373	18.1146	19.0356				1	1	1	4.8	4.8	4.8	28.38	0.0028885	7.8245	1938500	6
J3KQ96;E7ETY2;Q13428-6;Q13428-7;Q13428;Q13428-3;Q13428-4;Q13428-2;Q13428-8;Q13428-5;H0YA99	J3KQ96;E7ETY2;Q13428-6;Q13428-7;Q13428;Q13428-3;Q13428-4;Q13428-2;Q13428-8;Q13428-5	Treacle protein	TCOF1	19.0155	NaN	NaN	18.0024	NaN	17.618				4	4	4	5.5	5.5	5.5	144.12	0	37.125	1633300	5
P17987;F5H282;E7EQR6;E7ERF2;F5GZI8;F5GZ03;F5GYL4;F5H726;F5H676;F5H136	P17987;F5H282;E7EQR6;E7ERF2	T-complex protein 1 subunit alpha	TCP1	24.8307	24.4772	25.0727	24.3631	24.6617	24.5356				14	14	14	32.6	32.6	32.6	60.343	0	236.5	151620000	54
R4GNF5;E9PP52;E9PMB0;E9PJ55;Q9NUJ3	R4GNF5;E9PP52;E9PMB0;E9PJ55;Q9NUJ3	T-complex protein 11-like protein 1	TCP11L1	NaN	NaN	NaN	NaN	14.9336	15.0078				1	1	1	11.3	11.3	11.3	11.614	0.0030581	10.9	130150	3
Q9H5Q4	Q9H5Q4	Dimethyladenosine transferase 2, mitochondrial	TFB2M	NaN	NaN	19.1582	18.2554	18.6176	20.6509				3	3	3	8.6	8.6	8.6	45.348	0	20.217	4473800	2
Q05BK6;Q92734-4;Q92734-3;Q92734-2;Q92734	Q05BK6;Q92734-4;Q92734-3;Q92734-2;Q92734	Protein TFG	TFG	NaN	18.5631	17.1244	17.8401	17.7181	17.5328				1	1	1	6.6	6.6	6.6	40.691	0.0033689	7.115	1173100	1
P02786;G3V0E5;F8WBE5;H7C3V5	P02786;G3V0E5	Transferrin receptor protein 1;Transferrin receptor protein 1, serum form	TFRC	25.2471	26.5555	27.323	25.6267	26.0771	25.2863				20	20	20	34.1	34.1	34.1	84.87	0	323.31	341800000	85
Q15582;H0Y8L3;S4R3C6;H0Y9D7;H0Y8M8;H0YAB8;D6RBX4;H0YAH8	Q15582;H0Y8L3	Transforming growth factor-beta-induced protein ig-h3	TGFBI	27.2938	26.5632	26.6396	26.2737	25.8598	25.8329				14	14	14	26.4	26.4	26.4	74.68	0	213.36	527280000	67
P21980;P21980-2;A2A299;P21980-3;A2A2A0	P21980;P21980-2	Protein-glutamine gamma-glutamyltransferase 2	TGM2	20.8662	19.8743	20.3043	22.0715	20.8139	22.323				8	8	8	15.3	15.3	15.3	77.328	0	78.601	26978000	24
J3KQ45;F8W8W7;O43493-4;O43493-2;O43493-5;O43493-3;O43493;O43493-6	J3KQ45;F8W8W7;O43493-4;O43493-2;O43493-5;O43493-3;O43493;O43493-6	Trans-Golgi network integral membrane protein 2	TGOLN2	21.0037	21.1683	20.4804	NaN	NaN	18.8749				2	2	2	7.3	7.3	7.3	47.879	0	38.831	5254400	6
P07204	P07204	Thrombomodulin	THBD	21.5782	18.8117	18.8686	18.8408	19.7206	17.7922				2	2	2	5.9	5.9	5.9	60.329	0	14.126	5353100	5
P07996;CON__Q28194;P07996-2;A8MZG1;Q2HIZ1;F5H4Z8;P49746-2;P49746;P35442	P07996;CON__Q28194;P07996-2	Thrombospondin-1	THBS1	23.0572	22.8475	24.1474	25.2139	24.4153	24.4412			+	18	18	18	19.4	19.4	19.4	129.38	0	323.31	160220000	69
A8K0C1;C9JU10;Q86YJ6-5;Q86YJ6-3;Q86YJ6-2;Q86YJ6-4;Q86YJ6	A8K0C1;C9JU10;Q86YJ6-5;Q86YJ6-3;Q86YJ6-2;Q86YJ6-4;Q86YJ6	Threonine synthase-like 2	THNSL2	20.2538	19.7867	19.7599	18.7603	19.7108	19.3099				1	1	1	4.9	4.9	4.9	25.037	0.0028769	7.665	5715400	6
Q8NI27;F2Z2V2;A0A0C4DG98	Q8NI27;F2Z2V2;A0A0C4DG98	THO complex subunit 2	THOC2	NaN	17.4215	NaN	17.8989	17.7015	18.833				2	2	2	1.3	1.3	1.3	182.77	0.0012878	11.732	2038500	4
Q86W42-3;Q86W42;Q86W42-2	Q86W42-3;Q86W42;Q86W42-2	THO complex subunit 6 homolog	THOC6	NaN	NaN	NaN	18.1433	18.8996	NaN				2	2	2	11.8	11.8	11.8	32.89	0	33.794	1242000	3
K7EP46;P52888	K7EP46;P52888	Thimet oligopeptidase	THOP1	16.5604	16.8167	NaN	NaN	16.6517	16.9023				1	1	1	2.6	2.6	2.6	65.119	0.0030084	10.061	766350	3
Q9Y2W1	Q9Y2W1	Thyroid hormone receptor-associated protein 3	THRAP3	NaN	NaN	NaN	NaN	19.2691	18.0725				1	1	1	1.4	1.4	1.4	108.66	0.0053447	6.5443	1717400	2
O43615;M0QXU7	O43615;M0QXU7	Mitochondrial import inner membrane translocase subunit TIM44	TIMM44	NaN	NaN	20.1205	19.5826	18.6119	18.8114				2	2	2	5.3	5.3	5.3	51.355	0	13.792	3085800	8
M0R047;Q3ZCQ8;Q3ZCQ8-2;M0QXC3;M0R2Z3;M0R303;M0R2D2;M0R1Y4;M0R003	M0R047;Q3ZCQ8;Q3ZCQ8-2;M0QXC3;M0R2Z3;M0R303;M0R2D2;M0R1Y4;M0R003	Mitochondrial import inner membrane translocase subunit TIM50	TIMM50	NaN	NaN	NaN	18.4893	18.4853	18.9404				2	2	2	14.5	14.5	14.5	25.028	0	60.909	2400500	6
P35625	P35625	Metalloproteinase inhibitor 3	TIMP3	20.128	NaN	NaN	21.8461	20.8781	20.9815				3	3	3	14.7	14.7	14.7	24.145	0	19.392	11444000	6
F6SDV2;Q9GZM7-3;Q9GZM7;Q9GZM7-2	F6SDV2;Q9GZM7-3;Q9GZM7;Q9GZM7-2	Tubulointerstitial nephritis antigen-like	TINAGL1	NaN	18.8382	NaN	20.122	18.7836	20.5651				3	3	3	10.5	10.5	10.5	40.867	0	25.163	5650000	5
A0A087X0K9;G5E9E7;G3V1L9;Q07157-2;Q07157	A0A087X0K9;G5E9E7;G3V1L9;Q07157-2;Q07157	Tight junction protein ZO-1	TJP1	NaN	NaN	NaN	14.2726	NaN	14.514				1	1	1	0.7	0.7	0.7	187.85	0.0073222	6.4117	84340	2
Q9UDY2-5;Q9UDY2-4;Q9UDY2-2;Q9UDY2-6;Q9UDY2-3;Q9UDY2;Q9UDY2-7	Q9UDY2-5;Q9UDY2-4;Q9UDY2-2;Q9UDY2-6;Q9UDY2-3;Q9UDY2;Q9UDY2-7	Tight junction protein ZO-2	TJP2	NaN	NaN	NaN	NaN	18.2381	19.197				3	3	3	3.6	3.6	3.6	111.66	0	68.486	2270500	6
I3L252;H0YCY6;A0A087WUL0;Q3LXA3-2;Q3LXA3	I3L252;H0YCY6;A0A087WUL0;Q3LXA3-2;Q3LXA3	Bifunctional ATP-dependent dihydroxyacetone kinase/FAD-AMP lyase (cyclizing);ATP-dependent dihydroxyacetone kinase;FAD-AMP lyase (cyclizing)	TKFC	NaN	16.7235	17.0409	17.8279	17.3149	17.5049				2	2	2	15.1	15.1	15.1	22.951	0	14.131	1189800	4
A0A0B4J1R6;P29401;P29401-2;E9PFF2	A0A0B4J1R6;P29401;P29401-2;E9PFF2	Transketolase	TKT	21.7189	22.0262	22.9405	23.4928	23.1117	23.1139				5	5	5	19.3	19.3	19.3	49.91	0	127.66	59847000	43
Q6P9B6;H3BM75;H3BUB0;H3BTC5	Q6P9B6;H3BM75	TLD domain-containing protein 1	TLDC1	18.5411	21.4784	20.9189	22.4553	22.8257	22.3386				6	6	6	20	20	20	50.993	0	59.714	28882000	27
Q9Y490;Q9Y4G6;H0YMT1	Q9Y490	Talin-1	TLN1	28.7285	29.2909	29.695	29.2341	28.9625	29.0377				99	99	99	57.7	57.7	57.7	269.76	0	323.31	3669500000	758
O60603	O60603	Toll-like receptor 2	TLR2	NaN	18.4082	NaN	19.3777	19.4456	18.669				3	3	3	6	6	6	89.837	0	27.834	3622100	11
Q99805	Q99805	Transmembrane 9 superfamily member 2	TM9SF2	21.634	22.72	23.2757	23.1878	23.96	23.2474				5	5	5	9	9	9	75.775	0	323.31	62041000	18
Q9HD45;Q5TB53	Q9HD45;Q5TB53	Transmembrane 9 superfamily member 3	TM9SF3	NaN	20.5962	21.7144	20.8345	21.2605	21.7018				4	4	4	6.8	6.8	6.8	67.887	0	22.091	15318000	8
A0A0C4DFM1;Q92544	A0A0C4DFM1;Q92544	Transmembrane 9 superfamily member 4	TM9SF4	NaN	19.5803	20.4141	20.1421	20.2357	19.7805				2	2	2	5.3	5.3	5.3	72.54	0	40.124	5368000	9
C9JAP5;C9JEN3;C9IYT2;F8WDY4;C9IZ27;C9JW19;C9JWV9;B4DUD2;Q969X1;C9JM62;C9JAK9;C9JN47;C9JI44;C9JDV0	C9JAP5;C9JEN3;C9IYT2;F8WDY4;C9IZ27;C9JW19;C9JWV9;B4DUD2;Q969X1;C9JM62;C9JAK9;C9JN47;C9JI44;C9JDV0	Protein lifeguard 3	TMBIM1	21.4603	20.7159	19.9179	20.0987	20.4004	21.9591				2	2	2	28.3	28.3	28.3	9.7926	0	30.897	18846000	8
P49755;G3V2K7	P49755	Transmembrane emp24 domain-containing protein 10	TMED10	NaN	20.0201	19.983	21.7775	22.2657	20.1287				4	4	4	16.9	16.9	16.9	24.976	0	42.28	11812000	7
Q7Z7H5-3;Q7Z7H5-2;Q7Z7H5	Q7Z7H5-3;Q7Z7H5-2;Q7Z7H5	Transmembrane emp24 domain-containing protein 4	TMED4	NaN	19.8309	NaN	NaN	17.2681	17.6824				1	1	1	5.9	5.9	5.9	20.781	0.0053362	6.5367	1090500	1
C9JZ87;Q9NUM4;F2Z3N7	C9JZ87;Q9NUM4;F2Z3N7	Transmembrane protein 106B	TMEM106B	20.8962	20.0683	20.599	19.2695	19.8752	20.3158				3	3	3	38.2	38.2	38.2	12.201	0	27.466	5134300	6
F8VS22;Q4V9L6	F8VS22;Q4V9L6	Transmembrane protein 119	TMEM119	20.0817	21.4673	21.0015	NaN	NaN	NaN				1	1	1	7.9	7.9	7.9	14.669	0.0096496	6.2654	3090300	2
Q9HC07;D6RBL0;D6RD79;V9GY93;Q9HC07-2	Q9HC07;D6RBL0;D6RD79;V9GY93;Q9HC07-2	Transmembrane protein 165	TMEM165	21.7859	21.2751	21.4885	20.9418	21.2315	21.2786				2	2	2	13.3	13.3	13.3	34.905	0	276.79	18902000	21
I3L161;I3L3X5;Q9NRY6	I3L161;I3L3X5;Q9NRY6	Phospholipid scramblase 3	TMEM256-PLSCR3	NaN	15.3727	NaN	15.2568	15.3981	NaN				1	1	1	11.8	11.8	11.8	18.276	0.0028506	7.3585	111570	2
Q9BTV4	Q9BTV4	Transmembrane protein 43	TMEM43	NaN	18.4669	NaN	18.8377	18.7001	NaN				1	1	1	2.2	2.2	2.2	44.875	0.0091696	6.2844	1154600	1
Q03169;H0YLC0;H0YKI8	Q03169;H0YLC0	Tumor necrosis factor alpha-induced protein 2	TNFAIP2	NaN	NaN	NaN	18.8157	18.6107	18.6134				4	4	4	7.8	7.8	7.8	72.66	0	25.378	2732900	5
H0YC17;E7EMV7;A0A0A0MRZ4;Q15025-7;Q15025-8;Q15025-5;Q15025-6;Q15025-4;Q15025-3;Q15025-2;Q15025	H0YC17;E7EMV7;A0A0A0MRZ4;Q15025-7;Q15025-8;Q15025-5;Q15025-6;Q15025-4;Q15025-3;Q15025-2;Q15025	TNFAIP3-interacting protein 1	TNIP1	NaN	NaN	NaN	18.4769	18.8191	18.6883				1	1	1	7.5	7.5	7.5	16.818	0.0096398	6.2625	2056500	2
Q9C0C2;E9PKE7;E9PKK0;Q9C0C2-2	Q9C0C2	182 kDa tankyrase-1-binding protein	TNKS1BP1	NaN	NaN	NaN	18.7047	NaN	19.4274				4	4	4	3.4	3.4	3.4	181.79	0	31.557	2874200	6
Q92973-3;Q92973-2;Q92973;O14787-2;A0A075B780;O14787;S4R398	Q92973-3;Q92973-2;Q92973;O14787-2	Transportin-1;Transportin-2	TNPO1	19.4383	20.56	20.4412	21.3312	21.483	20.5524				5	5	5	7.3	7.3	7.3	96.9	0	33.549	13941000	11
Q9Y5L0-3;Q9Y5L0;E9PFH4;C9J7E5;Q9Y5L0-5;Q9Y5L0-1	Q9Y5L0-3;Q9Y5L0;E9PFH4;C9J7E5;Q9Y5L0-5;Q9Y5L0-1	Transportin-3	TNPO3	NaN	NaN	18.7917	17.3425	18.0906	16.8484				4	4	4	9.1	9.1	9.1	102.54	0	35.111	1175900	10
Q68CZ2;Q68CZ2-2;C9JHU5;E9PCX8;Q68CZ2-4;Q68CZ2-3;C9JWN9;C9JTD0;H0Y4U1;F8VV64;A0A087WWW7;E9PGF5;E9PF55;Q63HR2-5;Q63HR2-2;Q63HR2-6;Q63HR2;Q63HR2-4;Q9HBL0	Q68CZ2;Q68CZ2-2	Tensin-3	TNS3	18.7282	21.2197	18.4158	17.3591	18.0824	18.1441				5	5	5	5.3	5.3	5.3	155.26	0	37.512	2502900	7
F2Z2Y8;Q9H0E2;E9PNS3;E7EN89;Q9H0E2-2	F2Z2Y8;Q9H0E2;E9PNS3;E7EN89;Q9H0E2-2	Toll-interacting protein	TOLLIP	NaN	19.2049	17.9446	18.9318	18.6375	18.7159				2	2	2	13.6	13.6	13.6	23.28	0	15.51	2353300	3
Q6UW50;B0QY01;O60784;O60784-2;F8WB30;F8WAW7;F8WE29;F8WBB0;V9GZ68;H7BYN7;V9GYF4;B0QY02;O60784-3;O60784-4	Q6UW50;B0QY01;O60784;O60784-2;F8WB30;F8WAW7;F8WE29;F8WBB0;V9GZ68;H7BYN7;V9GYF4;B0QY02;O60784-3;O60784-4	Target of Myb protein 1	TOM1	16.794	16.5773	NaN	16.473	16.0006	15.4011				2	2	2	13.9	13.9	13.9	23.465	0	13.469	538940	7
Q9NS69	Q9NS69	Mitochondrial import receptor subunit TOM22 homolog	TOMM22	NaN	NaN	18.9704	17.1476	NaN	16.2214				1	1	1	8.5	8.5	8.5	15.521	0	18.201	410250	1
O94826	O94826	Mitochondrial import receptor subunit TOM70	TOMM70A	18.4472	19.2089	19.0034	20.881	20.6347	20.7619				4	4	4	8.6	8.6	8.6	67.454	0	66.305	8138700	13
P11388;P11388-2;P11388-3;P11388-4;J3KTB7;E9PCY5;Q02880-2;Q02880	P11388;P11388-2;P11388-3;P11388-4	DNA topoisomerase 2-alpha	TOP2A	NaN	19.8571	20.0193	21.0358	20.6329	21.0956				6	6	6	5	5	5	174.38	0	51.195	13109000	16
Q96S44;Q5JZ02	Q96S44;Q5JZ02	TP53-regulating kinase	TP53RK	NaN	20.4197	18.7807	19.9245	19.8106	20.0028				2	2	2	12.6	12.6	12.6	28.16	0	59.143	7446200	7
Q13641	Q13641	Trophoblast glycoprotein	TPBG	19.7194	20.8874	21.7849	22.1439	21.856	20.9738				5	5	5	16	16	16	46.031	0	83.58	17268000	35
E5RFR7;H0YC44;H0YC42;P55327-8;P55327-2;P55327-4;P55327;P55327-7;P55327-5;P55327-6;P55327-3	E5RFR7;H0YC44;H0YC42;P55327-8;P55327-2;P55327-4;P55327;P55327-7;P55327-5;P55327-6;P55327-3	Tumor protein D52	TPD52	NaN	NaN	NaN	17.374	17.7947	19.2122				1	1	1	13.5	13.5	13.5	12.389	0.003367	7.1087	2154800	4
P60174-1;P60174;P60174-4;U3KQF3;U3KPZ0;U3KPS5	P60174-1;P60174;P60174-4	Triosephosphate isomerase	TPI1	22.3694	23.3464	22.4664	23.8936	23.6276	23.9755				7	7	7	40.2	40.2	40.2	26.669	0	53.341	85564000	17
F5H7S3;H7BYY1;H0YK48;B7Z596;P09493-5;H0YN06	F5H7S3;H7BYY1;H0YK48;B7Z596;P09493-5	Tropomyosin alpha-1 chain	TPM1	NaN	NaN	NaN	NaN	17.2646	18.1813				3	1	1	9.4	4.9	4.9	28.524	0.0062893	6.4383	994830	2
Q5TCU3;Q5TCU8;P07951-2;P07951;K7ENT6;CON__Q3SX28;P07951-3;P67936;P67936-2;H0YL80;K7EP68;H0YKX5;H0YKP3;K7ERG3;H0YNC7;H0YL52;Q6ZN40;P09493-2;P09493-9;P09493-8;P09493-7;P09493-6;P09493-4;P09493-3;P09493-10;P09493;K7EPV9;K7EMU5;K7EPB9;U3KQK2	Q5TCU3;Q5TCU8;P07951-2;P07951;K7ENT6;CON__Q3SX28;P07951-3;P67936;P67936-2	Tropomyosin beta chain;Tropomyosin alpha-4 chain	TPM2	20.7217	19.76	NaN	19.4558	NaN	19.9239			+	5	3	3	15.5	11.6	11.6	32.814	0	17.976	7221500	4
A0A0C4DGZ9;O14773-2;O14773	A0A0C4DGZ9;O14773-2;O14773	Tripeptidyl-peptidase 1	TPP1	26.3464	21.1081	20.8175	20.5494	19.1562	20.185				3	3	3	7.6	7.6	7.6	60.457	0	28.725	94248000	5
P12270-2;P12270	P12270-2;P12270	Nucleoprotein TPR	TPR	NaN	NaN	17.0469	16.8378	16.0771	17.1482				1	1	1	1.4	1.4	1.4	83.978	0.0033746	7.1472	679780	2
Q5W0H4;A0A0B4J2C3;P13693	Q5W0H4;A0A0B4J2C3;P13693	Translationally-controlled tumor protein	TPT1	NaN	19.6891	19.9459	19.4484	20.0336	19.693				1	1	1	7.4	7.4	7.4	21.525	0.004362	6.7004	6359000	3
Q15628-2;Q15628	Q15628-2;Q15628	Tumor necrosis factor receptor type 1-associated DEATH domain protein	TRADD	NaN	NaN	NaN	17.587	18.0144	17.7309				1	1	1	5.6	5.6	5.6	27.904	0.003386	7.21	920330	1
Q12931-2;Q12931;I3L0K7	Q12931-2;Q12931;I3L0K7	Heat shock protein 75 kDa, mitochondrial	TRAP1	19.1789	18.8187	19.7077	21.2906	20.3097	19.6809				3	3	3	7.4	7.4	7.4	74.267	0	44.551	7492300	7
H9ME53;Q13061-3;Q13061-2;Q13061	H9ME53;Q13061-3;Q13061-2;Q13061	Triadin	TRDN	20.546	19.715	21.4841	NaN	NaN	NaN				1	1	1	7	7	7	32.126	0.0033538	7.0497	3160200	2
O95361;B3KP96;H0Y626;K7EL43;Q309B1;O95361-2	O95361;B3KP96;H0Y626	Tripartite motif-containing protein 16	TRIM16	NaN	NaN	NaN	19.6751	20.0238	20.2117				3	3	3	9.8	9.8	9.8	63.954	0	309.44	4992600	11
C9JWC5;Q8IYM9-2;Q8IYM9;H7C376;H7C262;H7C2K0;C9JIU5	C9JWC5;Q8IYM9-2;Q8IYM9;H7C376;H7C262;H7C2K0;C9JIU5	E3 ubiquitin-protein ligase TRIM22	TRIM22	NaN	NaN	NaN	17.0236	17.9346	16.9229				2	2	2	11.5	11.5	11.5	34.866	0	14.429	995220	5
P36406-3;P36406-2;P36406	P36406-3;P36406-2;P36406	E3 ubiquitin-protein ligase TRIM23	TRIM23	18.1997	18.4933	17.1774	18.0286	19.609	19.2341				1	1	1	1.8	1.8	1.8	61.068	0.0030266	10.508	3252200	5
Q14258	Q14258	E3 ubiquitin/ISG15 ligase TRIM25	TRIM25	20.3249	19.6227	20.2459	21.2378	20.3167	21.748				7	7	7	11.4	11.4	11.4	70.973	0	128.53	12811000	18
Q13263-2;Q13263;M0R0K9;M0R3C0;M0R2I3	Q13263-2;Q13263;M0R0K9	Transcription intermediary factor 1-beta	TRIM28	24.731	24.2679	23.575	23.3003	23.4028	23.4594				13	13	13	30.7	30.7	30.7	79.473	0	139.29	101710000	48
Q14669-4;Q14669;Q14669-2;Q14669-3	Q14669-4;Q14669;Q14669-2;Q14669-3	E3 ubiquitin-protein ligase TRIP12	TRIP12	NaN	15.7213	NaN	15.2984	15.3743	16.4991				1	1	1	0.7	0.7	0.7	192.07	0.0087404	6.3267	418860	2
Q15645;H0YAL2;Q15645-2	Q15645;H0YAL2	Pachytene checkpoint protein 2 homolog	TRIP13	NaN	19.0888	NaN	20.2024	20.2368	19.1007				3	3	3	8.8	8.8	8.8	48.55	0	19.059	4697900	3
F5GYQ2;F5GX77;Q9UI30-2;Q9UI30	F5GYQ2;F5GX77;Q9UI30-2;Q9UI30	Multifunctional methyltransferase subunit TRM112-like protein	TRMT112	NaN	NaN	NaN	18.0761	17.8352	17.2582				1	1	1	17.3	17.3	17.3	9.2555	0.0028802	7.7132	931040	1
Q32P41	Q32P41	tRNA (guanine(37)-N1)-methyltransferase	TRMT5	NaN	NaN	NaN	18.8303	21.1044	20.3096				2	2	2	4.7	4.7	4.7	58.246	0	13.171	6522600	3
Q9UJA5;Q9UJA5-3;Q9UJA5-2;Q9UJA5-4	Q9UJA5;Q9UJA5-3;Q9UJA5-2;Q9UJA5-4	tRNA (adenine(58)-N(1))-methyltransferase non-catalytic subunit TRM6	TRMT6	NaN	NaN	19.587	19.8287	20.1014	20.2225				6	6	6	21.1	21.1	21.1	55.799	0	145.41	5854600	16
Q96FX7;H0Y2Q1	Q96FX7;H0Y2Q1	tRNA (adenine(58)-N(1))-methyltransferase catalytic subunit TRMT61A	TRMT61A	NaN	17.4614	18.684	18.9627	19.365	18.7894				2	2	2	9.7	9.7	9.7	31.381	0	15.277	2544300	8
F5H442;Q99816;Q99816-2	F5H442;Q99816;Q99816-2	Tumor susceptibility gene 101 protein	TSG101	23.3661	24.2018	24.068	23.5037	23.5778	23.9004				8	8	8	26.6	26.6	26.6	40.917	0	59.746	83744000	19
Q8WUA8;E9PLG7	Q8WUA8	Tsukushin	TSKU	19.1658	19.7251	19.9226	23.4203	22.182	24.1352				6	6	6	29.2	29.2	29.2	37.807	0	167.65	52292000	21
O60635	O60635	Tetraspanin-1	TSPAN1	NaN	18.1858	NaN	20.3131	20.4419	20.109				1	1	1	5.4	5.4	5.4	26.301	0	24.551	6036400	7
A6NEP9;Q8NG11-2;Q8NG11;H7BXY6;Q8NG11-3	A6NEP9;Q8NG11-2;Q8NG11;H7BXY6;Q8NG11-3	Tetraspanin;Tetraspanin-14	TSPAN14	NaN	21.1708	20.0909	20.1064	20.2501	18.8567				2	2	2	12.6	12.6	12.6	25.196	0	28.22	5079800	4
E9PSH3;E9PN41;E9PPX8;A8MVV6;J3KQ42;O14817	E9PSH3;E9PN41;E9PPX8;A8MVV6;J3KQ42;O14817	Tetraspanin;Tetraspanin-4	TSPAN4	20.6149	17.2283	19.9676	NaN	NaN	NaN				1	1	1	25	25	25	11.326	0.0033765	7.1614	1970300	1
Q16762;B1AH48	Q16762	Thiosulfate sulfurtransferase	TST	NaN	NaN	NaN	21.3803	21.197	22.5824				4	4	4	22.6	22.6	22.6	33.429	0	28.458	21159000	6
E9PKL9;Q13630;E9PLH9;E9PP14;A0A0J9YX13;E9PP60;H0YE90	E9PKL9;Q13630;E9PLH9;E9PP14;A0A0J9YX13	GDP-L-fucose synthase	TSTA3	22.3533	22.0304	21.5178	23.9567	24.6993	24.3864				6	6	6	30.6	30.6	30.6	29.666	0	72.364	115110000	19
Q6PGP7;D6RCE2	Q6PGP7;D6RCE2	Tetratricopeptide repeat protein 37	TTC37	NaN	NaN	NaN	15.7816	NaN	16.2776				2	2	2	1.8	1.8	1.8	175.48	0.0024922	11.223	263880	2
E5RIH5;Q6NXR4	E5RIH5;Q6NXR4	TELO2-interacting protein 2	TTI2	NaN	NaN	NaN	NaN	14.5625	15.5097				1	1	1	4.4	4.4	4.4	53.305	0	12.765	150690	2
Q14166	Q14166	Tubulin--tyrosine ligase-like protein 12	TTLL12	NaN	20.1355	20.4058	21.8953	22.5298	23.1931				6	6	6	12.4	12.4	12.4	74.403	0	53.989	41599000	18
Q9C0H2-3;Q9C0H2-2;Q9C0H2;Q9C0H2-4;H7C3T6	Q9C0H2-3;Q9C0H2-2;Q9C0H2;Q9C0H2-4;H7C3T6	Protein tweety homolog 3;Protein tweety homolog	TTYH3	23.6025	22.8174	22.0109	20.1373	20.2899	20.3807				4	4	4	12.8	12.8	12.8	38.486	0	209.91	21084000	20
P68363;P68363-2;C9JDS9	P68363;P68363-2	Tubulin alpha-1B chain	TUBA1B	28.2668	29.0034	29.9326	29.8351	30.3694	30.3871				21	21	0	59.4	59.4	0	50.151	0	323.31	6900500000	366
F5H5D3;Q9BQE3;F8VVB9;F8VRZ4;F8VS66;F8VWV9;F8VX09;C9K0S6;F8VRK0;F8VXZ7;F8W0F6;Q9H853	F5H5D3;Q9BQE3;F8VVB9	Tubulin alpha-1C chain	TUBA1C	21.8737	20.7952	21.9985	22.0655	22.4538	23.7713				21	3	2	51.6	10.4	7.9	57.73	0	51.14	59590000	12
P68366-2;P68366;C9JEV8;C9JQ00;C9JJQ8;C9JDL2	P68366-2;P68366	Tubulin alpha-4A chain	TUBA4A	24.502	24.3936	24.1287	25.3239	25.5266	25.8716				21	4	4	61.9	12.5	12.5	48.328	0	136.33	299690000	38
A6NHL2-2;A6NHL2	A6NHL2-2;A6NHL2	Tubulin alpha chain-like 3	TUBAL3	NaN	NaN	19.2905	NaN	19.034	18.9023				4	1	1	9.1	4.2	4.2	45.517	0.0028425	7.2868	2421400	4
Q5JP53;P07437;Q5ST81	Q5JP53;P07437;Q5ST81	Tubulin beta chain	TUBB	26.1256	27.5692	28.3962	28.2499	28.5294	28.5836				23	6	5	63.6	20.4	16.9	47.766	0	323.31	2138900000	127
Q13885;Q9BVA1	Q13885;Q9BVA1	Tubulin beta-2A chain;Tubulin beta-2B chain	TUBB2A	22.1685	22.8106	22.4802	23.8632	24.332	24.1172				22	4	3	54.8	10.8	8.1	49.906	0	115.3	152940000	26
Q13509;G3V5W4;G3V2R8;G3V3R4;G3V2N6;G3V3J6;G3V3W7	Q13509	Tubulin beta-3 chain	TUBB3	21.6568	24.6089	25.0669	25.6148	26.0356	26.2458				20	6	1	52.2	24.7	6	50.432	0	281.37	388520000	61
P68371	P68371	Tubulin beta-4B chain	TUBB4B	29.4061	29.9683	30.2843	30.3398	30.6468	30.5317				24	24	1	64.7	64.7	2.7	49.83	0	323.31	10053000000	560
Q9BUF5;K7ESM5;K7EL29;K7EN98;K7ESQ3;K7EQT3;K7EJ64;K7ERA8;K7EJZ4;K7EPE5;K7ES63	Q9BUF5;K7ESM5	Tubulin beta-6 chain	TUBB6	23.7945	24.5749	24.7423	25.9365	26.3216	25.8226				21	13	10	62.6	46.9	40.8	49.857	0	323.31	387080000	79
P23258;K7EIS0;Q9NRH3;K7EKE5	P23258;K7EIS0;Q9NRH3;K7EKE5	Tubulin gamma-1 chain;Tubulin gamma chain;Tubulin gamma-2 chain	TUBG1	20.4997	20.6722	21.2736	20.4564	20.6051	20.2947				4	4	4	12.2	12.2	12.2	51.169	0	24.271	8808200	8
F2Z2B9;Q9BSJ2;Q9BSJ2-4;Q9BSJ2-3	F2Z2B9;Q9BSJ2;Q9BSJ2-4;Q9BSJ2-3	Gamma-tubulin complex component 2	TUBGCP2	NaN	NaN	18.5662	18.3453	17.1707	18.9285				2	2	2	3.3	3.3	3.3	82.603	0	12.341	1654100	3
Q96CW5-2;Q96CW5;A0A087WWB5;A0A087WU06;Q96CW5-3	Q96CW5-2;Q96CW5;A0A087WWB5;A0A087WU06;Q96CW5-3	Gamma-tubulin complex component 3	TUBGCP3	NaN	NaN	NaN	16.4	16.3241	16.992				2	2	2	2.8	2.8	2.8	93.884	0.0030694	10.981	420640	1
P49411	P49411	Elongation factor Tu, mitochondrial	TUFM	23.5059	23.6721	23.4772	25.0885	25.4587	26.0022				10	10	10	26.3	26.3	26.3	49.541	0	277.88	313210000	42
E5RIS5;I3L376;E5RGC5;A0A0A6YYB9;J3KS67;C9JYS5;Q96ET8-2;Q96ET8-3;Q9NYZ1;Q96ET8	E5RIS5;I3L376;E5RGC5;A0A0A6YYB9;J3KS67;C9JYS5;Q96ET8-2;Q96ET8-3;Q9NYZ1;Q96ET8	Golgi apparatus membrane protein TVP23 homolog;Golgi apparatus membrane protein TVP23 homolog C;Golgi apparatus membrane protein TVP23 homolog B	TVP23C	NaN	NaN	NaN	NaN	18.5693	17.9366				1	1	1	73	73	73	4.3136	0.0029104	8.1752	1368400	3
F8VRG3;Q12792;Q12792-3	F8VRG3;Q12792;Q12792-3	Twinfilin-1	TWF1	NaN	18.8961	NaN	17.4208	16.8677	16.6125				1	1	1	22	22	22	6.4352	0	15.103	619140	3
P10599;P10599-2	P10599;P10599-2	Thioredoxin	TXN	22.6542	22.1763	21.7502	21.7987	21.5884	22.5039				3	3	3	32.4	32.4	32.4	11.737	0	27.22	30541000	12
Q9H3M7-2;Q9H3M7	Q9H3M7-2;Q9H3M7	Thioredoxin-interacting protein	TXNIP	17.5979	18.4166	18.5855	17.7286	17.6273	17.6741				2	2	2	8	8	8	37.319	0	14.402	1426700	6
K7ER96;O43396;K7EML9;K7EME7	K7ER96;O43396;K7EML9	Thioredoxin-like protein 1	TXNL1	NaN	19.6225	19.7625	19.8125	20.0334	20.5282				4	4	4	23.1	23.1	23.1	31.355	0	67.828	6769700	6
E2QRB9;E9PIR7;F8W809;A0A087WSW9;E9PNQ6;A0A087WSY9;Q16881-7;Q16881-5;Q16881-2;Q16881-4;Q16881-3;Q16881-6;Q16881	E2QRB9;E9PIR7;F8W809;A0A087WSW9;E9PNQ6;A0A087WSY9;Q16881-7;Q16881-5;Q16881-2;Q16881-4;Q16881-3;Q16881-6;Q16881	Thioredoxin reductase 1, cytoplasmic	TXNRD1	NaN	17.2723	NaN	17.3702	16.9154	16.8296				1	1	1	5	5	5	50.723	0.0073107	6.4013	587790	1
P19971;C9JGI3;P19971-2	P19971;C9JGI3;P19971-2	Thymidine phosphorylase	TYMP	23.5406	22.4615	23.5927	24.7823	25.5921	25.8364				13	13	13	39	39	39	49.955	0	268.95	246660000	47
P0DN76;Q01081-2;Q01081;K7EJH3;K7EJM7;M0QYK5;M0R2N4;Q01081-3;Q01081-4;Q8WU68-3;Q8WU68-2;Q8WU68	P0DN76;Q01081-2;Q01081;K7EJH3;K7EJM7;M0QYK5;M0R2N4;Q01081-3;Q01081-4;Q8WU68-3;Q8WU68-2;Q8WU68	Splicing factor U2AF 35 kDa subunit;Splicing factor U2AF 26 kDa subunit	U2AF1	NaN	17.8858	19.0741	18.8795	18.7182	19.579				2	2	2	12.5	12.5	12.5	27.872	0	31.123	4709800	10
K7ENG2;P26368-2;P26368	K7ENG2;P26368-2;P26368	Splicing factor U2AF 65 kDa subunit	U2AF2	NaN	18.7273	18.0242	20.5963	19.9148	21.6911				4	4	4	17.9	17.9	17.9	33.901	0	103.25	12863000	10
Q16222-2;Q16222-3;Q16222	Q16222-2;Q16222-3;Q16222	UDP-N-acetylhexosamine pyrophosphorylase;UDP-N-acetylgalactosamine pyrophosphorylase;UDP-N-acetylglucosamine pyrophosphorylase	UAP1	19.253	19.6684	22.2812	20.0672	20.8248	19.6666				5	5	5	15.6	15.6	15.6	57.028	0	78.897	12356000	31
P22314-2;P22314;Q5JRR6;Q5JRR9;Q5JRS0;Q5JRS1;Q5JRS3;Q5JRS2	P22314-2;P22314	Ubiquitin-like modifier-activating enzyme 1	UBA1	24.6927	25.158	26.1682	25.8875	26.463	26.6118				23	23	23	35.9	35.9	35.9	113.8	0	323.31	552360000	144
Q9UBT2;K7EPL2;Q9UBT2-2;U3KQ55;K7ES38	Q9UBT2;K7EPL2;Q9UBT2-2	SUMO-activating enzyme subunit 2	UBA2	21.4503	21.806	22.8465	22.5593	22.2525	21.7795				6	6	6	12.5	12.5	12.5	71.223	0	209.9	33868000	13
A0AVT1-2;A0AVT1;H0Y8S8	A0AVT1-2;A0AVT1;H0Y8S8	Ubiquitin-like modifier-activating enzyme 6	UBA6	21.4078	20.8676	21.7451	19.0511	20.058	20.6999				7	7	7	15.7	15.7	15.7	65.756	0	44.79	13502000	11
J3QS39;J3QTR3;F5H6Q2;F5GYU3;F5H2Z3;F5H265;B4DV12;F5H388;F5H747;F5GXK7;J3QKN0;Q5PY61;Q96C32;P62987;P62979;P0CG47;P0CG48;M0R1V7;M0R1M6;M0R2S1;J3QSA3;F5GZ39	J3QS39;J3QTR3;F5H6Q2;F5GYU3;F5H2Z3;F5H265;B4DV12;F5H388;F5H747;F5GXK7;J3QKN0;Q5PY61;Q96C32;P62987;P62979;P0CG47;P0CG48;M0R1V7;M0R1M6;M0R2S1;J3QSA3;F5GZ39	Ubiquitin-60S ribosomal protein L40;Ubiquitin;60S ribosomal protein L40;Ubiquitin-40S ribosomal protein S27a;Ubiquitin;40S ribosomal protein S27a;Polyubiquitin-B;Ubiquitin;Polyubiquitin-C;Ubiquitin	UBB	29.1589	28.7977	27.9277	26.563	26.4813	26.5693				5	5	5	50.5	50.5	50.5	10.469	0	287.55	1307900000	60
Q15386;Q15386-2;Q15386-3	Q15386;Q15386-2	Ubiquitin-protein ligase E3C	UBE3C	NaN	NaN	NaN	19.7483	18.5616	19.6405				5	5	5	5.8	5.8	5.8	123.92	0	30.493	3450600	9
Q9UHD9	Q9UHD9	Ubiquilin-2	UBQLN2	19.024	NaN	NaN	18.4191	17.9627	18.6645				1	1	1	2.6	2.6	2.6	65.695	0.0029851	9.5974	1910800	3
Q5T4S7-3;Q5T4S7;Q5T4S7-2;Q5T4S7-4;A0A0A0MSW0;Q5T4S7-5;X6R960;X6RE05	Q5T4S7-3;Q5T4S7;Q5T4S7-2;Q5T4S7-4;A0A0A0MSW0;Q5T4S7-5	E3 ubiquitin-protein ligase UBR4	UBR4	21.9268	20.5671	21.1244	21.1091	20.8213	21.0993				12	12	12	3.4	3.4	3.4	571.85	0	102.09	15926000	26
E9PKP7;P17480-2;P17480;E9PLT2	E9PKP7;P17480-2;P17480;E9PLT2	Nucleolar transcription factor 1	UBTF	20.337	21.4227	21.6878	20.7217	20.7514	19.756				2	2	2	5.9	5.9	5.9	87.435	0.0025078	11.297	11207000	3
A0A087WTZ5;E9PJ81;E9PRQ7;Q04323;Q04323-2	A0A087WTZ5;E9PJ81;E9PRQ7;Q04323;Q04323-2	UBX domain-containing protein 1	UBXN1	NaN	NaN	NaN	17.7807	17.9751	18.61				1	1	1	8	8	8	27.015	0	37.925	1730600	6
P15374;A0A087WTB8;Q5TBK7	P15374;A0A087WTB8;Q5TBK7	Ubiquitin carboxyl-terminal hydrolase isozyme L3;Ubiquitin carboxyl-terminal hydrolase	UCHL3	22.34	22.8736	22.688	22.9579	22.4703	22.8661				6	6	6	35.2	35.2	35.2	26.182	0	128.97	36593000	21
Q5LJA5;Q5LJA9;Q9Y5K5-2;Q9Y5K5-4;Q9Y5K5-3;Q9Y5K5;H0Y4K0;H0Y636;H0Y4E0;H0Y6Y4;Q5LJB0	Q5LJA5;Q5LJA9;Q9Y5K5-2;Q9Y5K5-4;Q9Y5K5-3;Q9Y5K5;H0Y4K0;H0Y636;H0Y4E0;H0Y6Y4	Ubiquitin carboxyl-terminal hydrolase;Ubiquitin carboxyl-terminal hydrolase isozyme L5	UCHL5	NaN	20.0451	19.3532	20.1994	20.8014	21.0572				3	3	3	11.8	11.8	11.8	40.423	0	37.121	8902500	3
O94874-3;O94874-2;O94874	O94874-3;O94874-2;O94874	E3 UFM1-protein ligase 1	UFL1	18.0471	NaN	17.8611	18.19	17.3691	18.2073				3	3	3	7.3	7.3	7.3	57.583	0	16.772	2168300	3
O60701;O60701-3;O60701-2;E7ER95;E7ER83;E7ETF4;E7EV97	O60701;O60701-3;O60701-2	UDP-glucose 6-dehydrogenase	UGDH	22.4839	22.301	23.3302	22.5424	23.2812	23.7947				8	8	8	23.1	23.1	23.1	55.023	0	173.26	62553000	24
C9JWG0;C9JVG3;C9JQU9;C9JNZ1;A0A087WYS1;E7EUC7;Q16851-2;Q16851	C9JWG0;C9JVG3;C9JQU9;C9JNZ1;A0A087WYS1;E7EUC7;Q16851-2;Q16851	UTP--glucose-1-phosphate uridylyltransferase	UGP2	16.7897	17.3584	17.5078	17.1545	18.0065	17.6668				1	1	1	12	12	12	16.929	0.0072917	6.3909	1244500	3
P11172;F2Z3P2;F2Z303;F8WDG4;E9PFD2;P11172-2;P11172-3	P11172;F2Z3P2;F2Z303;F8WDG4;E9PFD2	Uridine 5-monophosphate synthase;Orotate phosphoribosyltransferase;Orotidine 5-phosphate decarboxylase	UMPS	19.756	20.9051	21.2955	21.1435	21.9671	22.8162				3	3	3	10.2	10.2	10.2	52.221	0	23.246	28358000	8
Q9H3U1-2;Q9H3U1;Q9H3U1-3	Q9H3U1-2;Q9H3U1	Protein unc-45 homolog A	UNC45A	NaN	17.8337	18.0944	19.8687	18.9918	20.3776				5	5	5	7.1	7.1	7.1	101.67	0	31.768	5544700	4
Q92900-2;Q92900	Q92900-2;Q92900	Regulator of nonsense transcripts 1	UPF1	18.8785	17.1416	20.1241	19.9722	19.9503	20.0219				3	3	3	3.4	3.4	3.4	123.03	0	29.342	6502100	9
Q16831;F8WD51;C9J486;C9JIP2;B4DND0	Q16831	Uridine phosphorylase 1	UPP1	NaN	NaN	NaN	NaN	20.3786	19.9092				3	3	3	10	10	10	33.934	0	18.298	4488800	5
P31930	P31930	Cytochrome b-c1 complex subunit 1, mitochondrial	UQCRC1	NaN	NaN	NaN	18.6574	18.6879	16.9144				2	2	2	8.1	8.1	8.1	52.645	0.0030395	10.756	931920	2
H3BRG4;P22695;H3BUE4;H3BUI9;H3BSJ9	H3BRG4;P22695;H3BUE4;H3BUI9;H3BSJ9	Cytochrome b-c1 complex subunit 2, mitochondrial	UQCRC2	NaN	20.1679	19.2306	19.8128	19.8276	18.961				2	2	2	8.5	8.5	8.5	44.634	0	64.383	4124900	5
O60763;O60763-2	O60763;O60763-2	General vesicular transport factor p115	USO1	21.9647	20.3732	20.3026	22.4418	20.6889	20.2014				10	10	10	14.7	14.7	14.7	107.89	0	122.61	15122000	20
Q14694;Q14694-3;Q14694-2;H3BQP1;J3KT19;H3BNS8	Q14694;Q14694-3;Q14694-2;H3BQP1	Ubiquitin carboxyl-terminal hydrolase 10	USP10	19.6173	19.5691	NaN	20.4921	20.4694	21.0186				5	5	5	8.5	8.5	8.5	87.133	0	29.236	10740000	8
A6NJA2;P54578-2;P54578-3;P54578;J3QQT6;J3KS55	A6NJA2;P54578-2;P54578-3;P54578	Ubiquitin carboxyl-terminal hydrolase;Ubiquitin carboxyl-terminal hydrolase 14	USP14	20.748	21.6558	21.7124	22.3519	22.5388	22.6354				6	6	6	15	15	15	51.086	0	64.479	36686000	18
Q9Y4E8-2;Q9Y4E8-3;Q9Y4E8;G5E9A6;Q13107-2;Q13107;P51784	Q9Y4E8-2;Q9Y4E8-3;Q9Y4E8;G5E9A6;Q13107-2;Q13107;P51784	Ubiquitin carboxyl-terminal hydrolase 15;Ubiquitin carboxyl-terminal hydrolase;Ubiquitin carboxyl-terminal hydrolase 4;Ubiquitin carboxyl-terminal hydrolase 11	USP15	NaN	NaN	NaN	NaN	19.6524	18.7497				2	2	2	2.4	2.4	2.4	109.3	0	12.314	1903700	2
A0A087X1B2;B9A018;Q53GS9-2;Q53GS9	A0A087X1B2;B9A018;Q53GS9-2;Q53GS9	U4/U6.U5 tri-snRNP-associated protein 2	USP39	NaN	NaN	NaN	17.365	17.1219	17.9062				1	1	1	3.1	3.1	3.1	56.399	0.003337	6.9825	1076400	1
P45974-2;P45974;F5H571	P45974-2;P45974	Ubiquitin carboxyl-terminal hydrolase 5	USP5	NaN	NaN	18.9188	20.4017	19.6229	20.7036				5	5	5	10.1	10.1	10.1	93.307	0	133.13	8049900	6
Q93009-3;Q93009;H3BND8;F5H2X1	Q93009-3;Q93009;H3BND8	Ubiquitin carboxyl-terminal hydrolase 7;Ubiquitin carboxyl-terminal hydrolase	USP7	17.855	17.7338	18.672	18.4308	18.8703	20.7084				5	5	5	5.2	5.2	5.2	126.27	0	29.038	5061300	8
P40818-2;P40818	P40818-2;P40818	Ubiquitin carboxyl-terminal hydrolase 8	USP8	NaN	18.5122	17.1073	17.2099	NaN	17.7849				2	2	2	2.7	2.7	2.7	115.08	0	12.51	1302000	3
Q93008-1;Q93008;O00507-2;O00507	Q93008-1;Q93008	Probable ubiquitin carboxyl-terminal hydrolase FAF-X	USP9X	NaN	NaN	NaN	17.9097	17.6355	18.0916				3	3	3	1.7	1.7	1.7	290.46	0	99.78	1259500	3
H0Y8P4;Q8TED0-2;Q8TED0-3;Q8TED0	H0Y8P4;Q8TED0-2;Q8TED0-3;Q8TED0	U3 small nucleolar RNA-associated protein 15 homolog	UTP15	NaN	NaN	17.3337	17.4883	17.4648	18.3304				2	2	2	3.9	3.9	3.9	61.32	0	12.935	1360700	5
A0A0D9SG57;A0A0A0MSM3;P46939;P46939-2	A0A0D9SG57;A0A0A0MSM3;P46939;P46939-2	Utrophin	UTRN	NaN	NaN	NaN	14.4133	14.1163	15.133				1	1	1	10	10	10	16.958	0.0053619	6.563	149770	1
Q8NBZ7-3;Q8NBZ7;Q8NBZ7-2;C9JCB7;C9JFU6;C9JE50;C9JW33;C9J3T9	Q8NBZ7-3;Q8NBZ7;Q8NBZ7-2;C9JCB7;C9JFU6;C9JE50;C9JW33	UDP-glucuronic acid decarboxylase 1	UXS1	21.3548	20.2697	21.092	19.5339	20.5124	19.2961				4	4	4	26.6	26.6	26.6	28.275	0	68.089	7693000	8
A0A0C4DFR8;Q9UBK9;S4R2Z4	A0A0C4DFR8;Q9UBK9;S4R2Z4	Protein UXT	UXT	NaN	NaN	NaN	18.1689	17.9648	18.7152				2	2	2	14.2	14.2	14.2	19.596	0.001287	11.729	2035800	2
Q15836;K7ENK9;K7EKX0;J3QRU4;F8WCA0;L7N2F9;P63027	Q15836	Vesicle-associated membrane protein 3	VAMP3	22.6245	23.1235	23.3008	23.0221	22.98	22.1452				3	3	3	45	45	45	11.309	0	261.15	47800000	22
P51809-3;P51809;P51809-2	P51809-3;P51809;P51809-2	Vesicle-associated membrane protein 7	VAMP7	20.0091	19.8223	19.5133	19.5831	20.0007	19.3171				2	2	2	11.7	11.7	11.7	20.12	0	13.405	5608200	6
Q8TAA9-2;Q8TAA9	Q8TAA9-2;Q8TAA9	Vang-like protein 1	VANGL1	18.6448	19.5262	18.0406	19.2903	19.1493	18.4618				4	4	4	11.5	11.5	11.5	59.747	0	58.724	3436600	9
P26640;A2ABF4;A0A0G2JJT9;P26640-2;H0Y426	P26640	Valine--tRNA ligase	VARS	24.6901	24.3038	24.7847	24.791	24.8642	25.2856				22	22	22	25.2	25.2	25.2	140.47	0	289.29	231480000	103
P50552;K7EM16	P50552;K7EM16	Vasodilator-stimulated phosphoprotein	VASP	NaN	20.552	19.1448	18.8221	19.8403	19.3864				3	3	3	11.8	11.8	11.8	39.829	0	21.252	5910900	11
Q99536;K7ERT7;Q99536-3;K7ESA3;Q99536-2;K7ENX2;K7EM19	Q99536;K7ERT7;Q99536-3	Synaptic vesicle membrane protein VAT-1 homolog	VAT1	24.0186	24.301	24.6863	23.7979	24.1323	23.7577				6	6	6	26.7	26.7	26.7	41.92	0	194.24	110630000	39
P18206-2;P18206;Q5JQ13;P18206-3;A0A096LPE1	P18206-2;P18206;Q5JQ13	Vinculin	VCL	NaN	22.1094	20.3878	22.037	21.5532	21.3892				13	13	13	16.7	16.7	16.7	116.72	0	98.615	15062000	19
P55072;C9JUP7;C9IZA5	P55072	Transitional endoplasmic reticulum ATPase	VCP	27.0419	28.1158	27.6484	28.4687	28.0098	28.147				39	39	39	54.8	54.8	54.8	89.321	0	323.31	1772300000	309
Q96JH7	Q96JH7	Deubiquitinating protein VCIP135	VCPIP1	NaN	17.1452	NaN	17.4273	17.8291	18.2655				1	1	1	1.5	1.5	1.5	134.32	0.003012	10.13	1517100	7
P21796;C9JI87	P21796;C9JI87	Voltage-dependent anion-selective channel protein 1	VDAC1	NaN	NaN	19.4201	21.311	21.5153	NaN				4	4	4	19.1	19.1	19.1	30.772	0	22.637	8148200	4
P08670;B0YJC4;Q5JVS8;B0YJC5;H7C5W5;F8W835;P41219;P41219-2	P08670;B0YJC4	Vimentin	VIM	24.4711	24.1475	24.5958	NaN	NaN	19.795				8	7	7	18.5	17	17	53.651	0	57.403	42560000	21
O95497	O95497	Pantetheinase	VNN1	19.0915	17.8528	NaN	NaN	NaN	NaN				1	1	1	2.9	2.9	2.9	57.011	0.007764	6.3605	655720	2
B7Z879;A0A087WXL6;Q9H270	B7Z879;A0A087WXL6;Q9H270	Vacuolar protein sorting-associated protein 11 homolog	VPS11	NaN	NaN	NaN	15.0282	NaN	15.0708				1	1	1	1.2	1.2	1.2	107.37	0.0096251	6.25	114260	1
O75436;S4R3Q6;O75436-2;S4R2Y3;Q4G0F5	O75436;S4R3Q6;O75436-2	Vacuolar protein sorting-associated protein 26A	VPS26A	NaN	21.4178	20.6828	21.9115	21.7284	21.7063				5	5	5	20.2	20.2	20.2	38.169	0	41.537	19436000	14
Q9UK41;E9PQR7;Q9UK41-2;E9PM90;E9PR04;E9PLM9	Q9UK41;E9PQR7;Q9UK41-2;E9PM90	Vacuolar protein sorting-associated protein 28 homolog	VPS28	21.5137	23.0514	22.5037	22.3195	22.5116	22.7179				6	6	6	38.9	38.9	38.9	25.425	0	41.876	38894000	15
F8VXU5;Q9UBQ0;Q9UBQ0-2	F8VXU5;Q9UBQ0;Q9UBQ0-2	Vacuolar protein sorting-associated protein 29	VPS29	19.3306	18.9926	19.5735	19.4282	21.1502	19.4868				1	1	1	6.1	6.1	6.1	23.98	0.0029326	8.7131	6251400	1
Q96QK1;I3L4S0;I3L4P4	Q96QK1	Vacuolar protein sorting-associated protein 35	VPS35	22.729	22.756	24.1669	23.3556	24.0706	23.6241				12	12	12	20.5	20.5	20.5	91.706	0	171.21	94391000	45
Q9H9H4;F5H4M0;F5H1F6	Q9H9H4;F5H4M0;F5H1F6	Vacuolar protein sorting-associated protein 37B	VPS37B	21.5655	22.5993	21.3289	21.2412	21.4598	19.8873				6	6	6	36.1	36.1	36.1	31.307	0	249.52	16229000	37
F5H4Q5;A5D8V6	F5H4Q5;A5D8V6	Vacuolar protein sorting-associated protein 37C	VPS37C	19.4411	21.2544	20.1397	18.6567	18.9102	18.2757				3	3	3	28.4	28.4	28.4	17.143	0	29.927	4396700	5
A0A087WU65;Q9NRW7;B7Z7G7;Q5T4Q0;Q9NRW7-2	A0A087WU65;Q9NRW7;B7Z7G7;Q5T4Q0;Q9NRW7-2	Vacuolar protein sorting-associated protein 45	VPS45	NaN	NaN	NaN	18.4421	19.0505	19.1279				2	2	2	5.1	5.1	5.1	50.736	0	12.238	2259900	5
O75351;K7EKZ3	O75351	Vacuolar protein sorting-associated protein 4B	VPS4B	24.374	24.2856	23.8285	22.9942	23.194	23.1038				7	7	6	20.5	20.5	17.8	49.301	0	49.627	79043000	21
H0YJ50;Q99986;H0YJJ9	H0YJ50;Q99986;H0YJJ9	Serine/threonine-protein kinase VRK1	VRK1	18.2559	18.2527	NaN	19.0289	19.2402	20.3543				2	2	2	9.9	9.9	9.9	26.582	0.0012895	11.764	4839200	1
A0A087WY55;Q9NP79;Q5TGM0;Q9NP79-2	A0A087WY55;Q9NP79;Q5TGM0;Q9NP79-2	Vacuolar protein sorting-associated protein VTA1 homolog	VTA1	20.3696	20.8378	20.2479	20.5746	20.867	20.8261				3	3	3	15.7	15.7	15.7	31.102	0	32.186	11036000	12
Q5T2L0;Q7Z7D3	Q5T2L0;Q7Z7D3	V-set domain-containing T-cell activation inhibitor 1	VTCN1	NaN	NaN	NaN	15.9955	15.4015	17.0309				1	1	1	3.5	3.5	3.5	31.259	0.0030193	10.325	434730	2
P23381-2;P23381;H0YJP3;G3V3H8;G3V3Y5;G3V423;G3V5U1;G3V456;G3V277	P23381-2;P23381	Tryptophan--tRNA ligase, cytoplasmic;T1-TrpRS;T2-TrpRS	WARS	NaN	NaN	NaN	21.5374	21.4901	21.2897				5	5	5	16.3	16.3	16.3	48.851	0	61.951	13553000	13
O75083;O75083-3;D6RD66	O75083;O75083-3	WD repeat-containing protein 1	WDR1	22.2534	22.2333	23.2928	23.3951	24.4088	23.7026				6	6	6	13.7	13.7	13.7	66.193	0	95.866	90090000	19
Q9BZH6	Q9BZH6	WD repeat-containing protein 11	WDR11	NaN	NaN	NaN	17.0316	16.2134	17.0417				2	2	2	2.2	2.2	2.2	136.68	0	16.538	493590	4
P57081-3;P57081-2;P57081	P57081-3;P57081-2;P57081	tRNA (guanine-N(7)-)-methyltransferase non-catalytic subunit WDR4	WDR4	18.2646	NaN	19.1672	19.0439	19.3478	NaN				2	2	2	12	12	12	29.946	0	18.826	2101300	2
H0YN81;Q9GZS3;H0YMF9;H0YL19;H0YM76;H0YLA1;H3BQA8	H0YN81;Q9GZS3;H0YMF9;H0YL19	WD repeat-containing protein 61;WD repeat-containing protein 61, N-terminally processed	WDR61	NaN	NaN	NaN	19.024	19.0701	19.1395				3	3	3	17.3	17.3	17.3	32.253	0	33.305	2404800	8
Q6UXN9	Q6UXN9	WD repeat-containing protein 82	WDR82	NaN	18.9435	20.3469	20.3927	21.3101	20.6576				3	3	3	14.7	14.7	14.7	35.079	0	246.23	9879500	16
H0YEI6;Q8N5D0-4;Q8N5D0	H0YEI6;Q8N5D0-4;Q8N5D0	WD and tetratricopeptide repeats protein 1	WDTC1	NaN	NaN	NaN	16.7144	16.008	14.4875				1	1	1	11.2	11.2	11.2	13.607	0.002978	9.5099	241600	2
A0A087X1R4;Q15007-2;Q15007	A0A087X1R4;Q15007-2;Q15007	Pre-mRNA-splicing regulator WTAP	WTAP	NaN	NaN	20.2336	17.1291	17.1757	17.2128				1	1	1	8.2	8.2	8.2	19.891	0.0053706	6.5719	1093900	5
P47989	P47989	Xanthine dehydrogenase/oxidase;Xanthine dehydrogenase;Xanthine oxidase	XDH	16.7352	NaN	NaN	18.8288	18.2472	20.4337				5	5	5	5.9	5.9	5.9	146.42	0	34.508	5311100	8
Q5T6H7;Q9NQW7-2;Q9NQW7;Q9NQW7-4;Q9NQW7-3;Q5T6H3;Q5T6H2	Q5T6H7;Q9NQW7-2;Q9NQW7;Q9NQW7-4;Q9NQW7-3	Xaa-Pro aminopeptidase 1	XPNPEP1	18.9333	19.2129	20.854	20.1951	21.1499	21.198				5	5	5	12.3	12.3	12.3	62.138	0	49.362	9693000	15
O14980;C9JKM9;C9IZS4;C9JQ02;C9JV99;C9J673;C9JF49;C9IYM2;H7BZC5;F8WF71	O14980	Exportin-1	XPO1	22.4067	21.8664	22.5879	22.2608	23.1557	22.7331				15	15	15	20.1	20.1	20.1	123.38	0	165.64	50659000	42
Q9HAV4;E2QRM3;H0Y9I3	Q9HAV4	Exportin-5	XPO5	18.5119	20.2061	21.0152	21.0501	21.4427	21.3458				9	9	9	10	10	10	136.31	0	85.158	16159000	26
H3BPG8;Q96QU8-2;Q96QU8	H3BPG8;Q96QU8-2;Q96QU8	Exportin-6	XPO6	NaN	NaN	16.585	NaN	16.7288	17.7063				1	1	1	6.8	6.8	6.8	18.151	0.0029446	8.915	925150	4
E7ESC6;Q9UIA9;H0YBE1;E5RIW1;A0A087WTZ2;Q9H2T7	E7ESC6;Q9UIA9	Exportin-7	XPO7	17.765	NaN	17.7895	17.4358	17.4431	19.0791				3	3	3	3.4	3.4	3.4	124.07	0	18.453	2386400	3
O43592;F8WDU6	O43592	Exportin-T	XPOT	NaN	NaN	20.4759	19.2617	19.9887	21.0107				5	5	5	6.5	6.5	6.5	109.96	0	74.67	8537800	11
P13010;C9JZ81;H7C0H9	P13010	X-ray repair cross-complementing protein 5	XRCC5	22.5916	24.5222	24.761	23.7852	23.2205	23.675				11	11	11	18.3	18.3	18.3	82.704	0	129.56	78631000	41
P12956;B1AHC9;P12956-2	P12956;B1AHC9;P12956-2	X-ray repair cross-complementing protein 6	XRCC6	21.5139	23.7356	24.615	24.5197	24.2638	23.9878				17	17	17	37.8	37.8	37.8	69.842	0	186.14	103930000	71
P54577;A0A0C4DGZ5	P54577;A0A0C4DGZ5	Tyrosine--tRNA ligase, cytoplasmic;Tyrosine--tRNA ligase, cytoplasmic, N-terminally processed;Tyrosine--tRNA ligase	YARS	21.8819	20.4881	21.3231	22.1392	21.9617	22.5189				7	7	7	14.8	14.8	14.8	59.143	0	46.31	31805000	10
H0Y449;P67809;A0A087X1S2;C9J5V9	H0Y449;P67809;A0A087X1S2;C9J5V9	Nuclease-sensitive element-binding protein 1	YBX1	22.036	22.3679	19.5088	21.7208	21.2605	22.217				7	7	7	32.4	32.4	32.4	41.905	0	245.66	20290000	23
J3QRU1;P07947	J3QRU1;P07947	Non-specific protein-tyrosine kinase;Tyrosine-protein kinase Yes	YES1	NaN	NaN	NaN	19.0258	19.7695	18.9405				4	2	2	9.9	6.4	6.4	61.386	0.00065789	12.102	2671800	4
E9PS11;A6NGW1;O95070	E9PS11;A6NGW1;O95070	Protein YIF1A	YIF1A	NaN	19.6499	18.7935	18.1003	NaN	NaN				1	1	1	19	19	19	8.7513	0.003823	6.7197	613510	2
Q96EC8;B1AV70;Q96EC8-2	Q96EC8;B1AV70;Q96EC8-2	Protein YIPF6;Protein YIPF	YIPF6	20.5141	20.9232	19.0092	18.9618	NaN	NaN				2	2	2	11.9	11.9	11.9	26.256	0	13.647	3036400	4
O15498-2;O15498	O15498-2;O15498	Synaptobrevin homolog YKT6	YKT6	NaN	20.4965	NaN	20.5522	19.8948	19.5393				3	3	3	23.2	23.2	23.2	18.58	0	31.044	4871000	6
P31946-2;P31946;Q4VY20;Q4VY19;A0A0J9YWE8;A0A0J9YWZ2;F8WEB6;A2IDB1;A2IDB2	P31946-2;P31946	14-3-3 protein beta/alpha;14-3-3 protein beta/alpha, N-terminally processed	YWHAB	23.8425	24.5992	23.9939	23.5775	23.1886	22.7193				9	5	5	44.7	30.7	30.7	27.85	0	197.73	88497000	43
P62258;P62258-2;K7EM20;B4DJF2;I3L3T1;K7EIT4;I3L0W5	P62258;P62258-2	14-3-3 protein epsilon	YWHAE	24.6132	24.8325	24.2654	23.9944	23.8993	23.6603				14	11	11	63.9	54.1	54.1	29.174	0	323.31	122520000	44
P61981	P61981	14-3-3 protein gamma;14-3-3 protein gamma, N-terminally processed	YWHAG	23.855	24.379	22.398	23.1025	23.1019	23.1104				6	3	3	27.5	17.4	17.4	28.302	0	102.62	70635000	24
P27348;E9PG15	P27348;E9PG15	14-3-3 protein theta	YWHAQ	23.7916	23.8313	23.6466	23.0666	23.0516	22.7941				9	5	5	44.9	31	31	27.764	0	311.1	86699000	20
P63104;E7EX29;B0AZS6;P63104-2;B7Z2E6;H0YB80;E7ESK7;E5RGE1;E5RIR4;E9PD24;E7EVZ2	P63104;E7EX29;B0AZS6;P63104-2;B7Z2E6;H0YB80;E7ESK7	14-3-3 protein zeta/delta	YWHAZ	26.8758	28.1419	26.5214	27.4249	27.2169	26.7358				14	14	10	57.1	57.1	43.3	27.745	0	323.31	1059100000	135
Q8N4Q0;Q8N4Q0-2	Q8N4Q0;Q8N4Q0-2	Zinc-binding alcohol dehydrogenase domain-containing protein 2	ZADH2	NaN	NaN	NaN	19.4576	19.4652	19.9206				2	2	2	6.4	6.4	6.4	40.14	0	14.058	4252300	5
Q7Z2W4;C9J6P4;Q7Z2W4-2;Q7Z2W4-3;Q7Z2W4-4	Q7Z2W4;C9J6P4;Q7Z2W4-2;Q7Z2W4-3	Zinc finger CCCH-type antiviral protein 1	ZC3HAV1	19.9022	20.6268	20.0666	19.1064	19.3954	18.3254				4	4	4	6.8	6.8	6.8	101.43	0	50.341	6542700	4
Q9C0B5-2;Q9C0B5;H0YEF4	Q9C0B5-2;Q9C0B5;H0YEF4	Palmitoyltransferase ZDHHC5;Palmitoyltransferase	ZDHHC5	19.8407	21.2497	20.6333	19.4481	19.7105	19.1215				5	5	5	12.5	12.5	12.5	71.951	0	52.175	5238200	12
O75844	O75844	CAAX prenyl protease 1 homolog	ZMPSTE24	NaN	NaN	18.6859	16.3967	16.0815	15.7453				1	1	1	2.3	2.3	2.3	54.812	0.0058232	6.505	417680	3
Q5TH12;A0A087WV57;A0A087WYS3;H7C4X9;A0A0A0MTK7;A0A087WVZ6;Q9ULU4-17;Q9ULU4-15;Q9ULU4-8;Q9ULU4-21;Q9ULU4-18;Q9ULU4-14;Q9ULU4-12;Q9ULU4-22;Q9ULU4-16;Q9ULU4-9;Q9ULU4-5;Q9ULU4-20;Q9ULU4;Q9ULU4-13;Q9ULU4-10;Q9ULU4-11;Q9ULU4-7;Q9ULU4-19	Q5TH12;A0A087WV57;A0A087WYS3;H7C4X9;A0A0A0MTK7;A0A087WVZ6;Q9ULU4-17;Q9ULU4-15;Q9ULU4-8;Q9ULU4-21;Q9ULU4-18;Q9ULU4-14;Q9ULU4-12;Q9ULU4-22;Q9ULU4-16;Q9ULU4-9;Q9ULU4-5;Q9ULU4-20;Q9ULU4;Q9ULU4-13;Q9ULU4-10;Q9ULU4-11;Q9ULU4-7;Q9ULU4-19	Protein kinase C-binding protein 1	ZMYND8	NaN	NaN	NaN	15.8946	15.1605	16.0853				1	1	1	8.6	8.6	8.6	19.995	0.0063224	6.4649	281610	1
O43264-2;O43264;F5H3C1	O43264-2;O43264	Centromere/kinetochore protein zw10 homolog	ZW10	NaN	17.4755	17.5899	17.9667	18.3515	19.1839				3	3	3	6.5	6.5	6.5	76.806	0	43.333	2619700	6
H7C3D3;H0Y2Y8;Q15942-2;Q15942	H7C3D3;H0Y2Y8;Q15942-2;Q15942	Zyxin	ZYX	17.4588	17.7003	17.9596	16.7142	16.6163	16.4313				2	2	2	21	21	21	18.055	0	14.686	808580	3
