# Supplementary material for: A Reductionist Approach Using Primary and Metastatic Cell–Derived Extracellular Vesicles Reveals Hub Proteins Associated with Oral Cancer Prognosis
Source: Mol Cell Proteomics. 2021 Jun 27;20:100118. doi: 10.1016/j.mcpro.2021.100118 (PMC8350068; doi:10.1016/j.mcpro.2021.100118)
Supplement: Supplemental Table S4 [file mmc5.xlsx]

## Sheet: Table S4
Table S4. Differentially abundant proteins between LN1-EVs and SCC-9-EVs.
Protein IDs	Majority protein IDs	Protein names	Gene name	Status (LN1-EV_SCC-9-EV)	Expression (LN1-EV_SCC-9-EV)	Student's T-test Significant LN1-EV_SCC-9-EV	Student's T-test significant	Student's T-test p-value LN1-EV_SCC-9-EV	Student's T-test Difference LN1-EV_SCC9-EV	LFQ intensity LN1_1-EV	LFQ intensity LN1_2-EV	LFQ intensity LN1_3-EV	LFQ intensity SCC-9_1-EV	LFQ intensity SCC9_2-EV	LFQ intensity SCC9_3-EV
P26232-3;P26232-2;P26232-5;P26232;C9J144;C9IZ88	P26232-3;P26232-2;P26232-5;P26232	Catenin alpha-2	CTNNA2	Downregulated	Downregulated	+	LN1-EV_SCC-9-EV	0.0287453	-3.69614	16.328	17.0705	17.8321	21.7741	19.7719	NaN
P60709;E7EVS6;G5E9R0;C9JZR7;C9JUM1;C9JTX5;P63267-2;A5A3E0	P60709	Actin, cytoplasmic 1;Actin, cytoplasmic 1, N-terminally processed	ACTB	Downregulated	Downregulated	+	LN1-EV_SCC-9-EV	0.0389746	-0.561347	32.559	32.4082	32.5886	32.9424	33.4312	32.8663
F5GZS6;P08195;J3KPF3;P08195-3;P08195-4;H0YFS2;F5GZI0;H0YFX4	F5GZS6;P08195;J3KPF3;P08195-3;P08195-4	4F2 cell-surface antigen heavy chain	SLC3A2	Downregulated	Downregulated	+	LN1-EV_SCC-9-EV	0.00327842	-1.18199	29.3118	29.3691	29.6003	30.9212	30.5519	30.3541
P62805	P62805	Histone H4	HIST1H4A	Downregulated	Downregulated	+	LN1-EV_SCC-9-EV	0.00790059	-2.59148	26.443	27.0351	27.4241	30.0278	28.6751	29.9738
Q08380;K7EP36;K7ESM3;K7EKQ5;K7ERZ6;K7EJD3;K7ES75;K7EN99;K7EJY8;K7EQT9	Q08380	Galectin-3-binding protein	LGALS3BP	Downregulated	Downregulated	+	LN1-EV_SCC-9-EV	0.0267034	-0.826688	29.2795	28.6114	28.9219	29.4745	29.8946	29.9237
P04406;P04406-2;E7EUT5;O14556	P04406;P04406-2;E7EUT5	Glyceraldehyde-3-phosphate dehydrogenase	GAPDH	Downregulated	Downregulated	+	LN1-EV_SCC-9-EV	0.0282825	-0.939858	28.1597	28.6127	29.014	29.2981	29.7525	29.5553
Q562R1	Q562R1	Beta-actin-like protein 2	ACTBL2	Downregulated	Downregulated	+	LN1-EV_SCC-9-EV	0.0365995	-11.1035	15.916	25.6059	14.0246	29.7876	29.9001	29.1693
Q99879;B2R4S9;U3KQK0;Q99880;Q99877;Q93079;Q5QNW6;P62807;P58876;P57053;O60814;Q5QNW6-2	Q99879;B2R4S9;U3KQK0;Q99880;Q99877;Q93079;Q5QNW6;P62807;P58876;P57053;O60814;Q5QNW6-2	Histone H2B type 1-M;Histone H2B;Histone H2B type 1-L;Histone H2B type 1-N;Histone H2B type 1-H;Histone H2B type 2-F;Histone H2B type 1-C/E/F/G/I;Histone H2B type 1-D;Histone H2B type F-S;Histone H2B type 1-K	HIST1H2BM	Downregulated	Downregulated	+	LN1-EV_SCC-9-EV	0.011163	-2.83368	25.2612	25.9357	26.6623	29.3776	27.8143	29.1682
P68133;P68032;P63267;P62736	P68133;P68032;P63267;P62736	Actin, alpha skeletal muscle;Actin, alpha cardiac muscle 1;Actin, gamma-enteric smooth muscle;Actin, aortic smooth muscle	ACTA1	Downregulated	Downregulated	+	LN1-EV_SCC-9-EV	0.0180288	-2.56036	26.304	26.8589	25.0353	27.8604	29.0363	28.9827
P04083;Q5T3N1;Q5T3N0	P04083;Q5T3N1	Annexin A1;Annexin	ANXA1	Downregulated	Downregulated	+	LN1-EV_SCC-9-EV	0.0494274	-1.33618	26.8637	27.9251	28.215	29.1659	29.3276	28.5189
A0A0U1RR32;A0A0U1RRH7;Q99878;Q96KK5;Q9BTM1;Q93077;Q7L7L0;P20671;P0C0S8;P04908;H0YFX9;Q16777;Q6FI13;Q9BTM1-2;Q71UI9-5	A0A0U1RR32;A0A0U1RRH7;Q99878;Q96KK5;Q9BTM1;Q93077;Q7L7L0;P20671;P0C0S8;P04908;H0YFX9;Q16777;Q6FI13;Q9BTM1-2	Histone H2A type 1-J;Histone H2A type 1-H;Histone H2A.J;Histone H2A type 1-C;Histone H2A type 3;Histone H2A type 1-D;Histone H2A type 1;Histone H2A type 1-B/E;Histone H2A;Histone H2A type 2-C;Histone H2A type 2-A	HIST1H2AJ	Downregulated	Downregulated	+	LN1-EV_SCC-9-EV	0.0224783	-2.35867	26.3454	24.9708	26.0561	28.7858	27.1612	28.5013
P49327;A0A0U1RQF0;A0A0U1RRG3;J3KTF0	P49327;A0A0U1RQF0	Fatty acid synthase;[Acyl-carrier-protein] S-acetyltransferase;[Acyl-carrier-protein] S-malonyltransferase;3-oxoacyl-[acyl-carrier-protein] synthase;3-oxoacyl-[acyl-carrier-protein] reductase;3-hydroxyacyl-[acyl-carrier-protein] dehydratase;Enoyl-[acyl-carrier-protein] reductase;Oleoyl-[acyl-carrier-protein] hydrolase	FASN	Downregulated	Downregulated	+	LN1-EV_SCC-9-EV	0.00425958	-1.13226	26.6687	26.6862	26.981	27.581	28.0751	28.0765
C9J9K3;A0A0C4DG17;P08865;F8WD59	C9J9K3;A0A0C4DG17;P08865;F8WD59	40S ribosomal protein SA	RPSA	Downregulated	Downregulated	+	LN1-EV_SCC-9-EV	0.0211134	-2.709	26.1434	27.1396	25.9941	28.9968	29.1171	NaN
Q71DI3	Q71DI3	Histone H3.2	HIST2H3A	Downregulated	Downregulated	+	LN1-EV_SCC-9-EV	0.0208252	-2.72677	26.1982	27.1984	25.9886	29.0092	29.1942	27.4812
P11586;F5H2F4;V9GYY3	P11586;F5H2F4	C-1-tetrahydrofolate synthase, cytoplasmic;Methylenetetrahydrofolate dehydrogenase;Methenyltetrahydrofolate cyclohydrolase;Formyltetrahydrofolate synthetase;C-1-tetrahydrofolate synthase, cytoplasmic, N-terminally processed	MTHFD1	Downregulated	Downregulated	+	LN1-EV_SCC-9-EV	0.0205369	-2.74454	26.2531	27.2572	25.9831	29.0216	29.2713	27.1358
P20591;F8W8T1;P20591-2;H9KVC7;H9KVC9;P20592-2;P20592;H9KVD0;H9KVC4;C9JEL4;C9JS04;C9JZQ9	P20591;F8W8T1;P20591-2	Interferon-induced GTP-binding protein Mx1;Interferon-induced GTP-binding protein Mx1, N-terminally processed	MX1	Downregulated	Downregulated	+	LN1-EV_SCC-9-EV	0.0202487	-2.76231	26.308	27.3159	25.9777	29.034	29.3483	26.7904
P42224-2;P42224;J3KPM9;E7EPD2;D2KFR9;E7ENM1;E9PH66	P42224-2;P42224;J3KPM9	Signal transducer and activator of transcription 1-alpha/beta;Signal transducer and activator of transcription	STAT1	Downregulated	Downregulated	+	LN1-EV_SCC-9-EV	0.0199605	-2.78007	26.3629	27.3747	25.9722	29.0464	29.4254	26.445
P05187;P09923	P05187	Alkaline phosphatase, placental type	ALPP	Downregulated	Downregulated	+	LN1-EV_SCC-9-EV	0.0196723	-2.79784	26.4178	27.4335	25.9667	29.0588	29.5025	26.0996
P16403	P16403	Histone H1.2	HIST1H1C	Downregulated	Downregulated	+	LN1-EV_SCC-9-EV	0.0193841	-2.81561	26.4726	27.4923	25.9613	29.0711	29.5796	25.7542
P04792;F8WE04;C9J3N8	P04792;F8WE04	Heat shock protein beta-1	HSPB1	Downregulated	Downregulated	+	LN1-EV_SCC-9-EV	0.0190959	-2.83338	26.5275	27.5511	25.9558	29.0835	29.6567	25.4088
P38919;I3L3H2	P38919	Eukaryotic initiation factor 4A-III;Eukaryotic initiation factor 4A-III, N-terminally processed	EIF4A3	Downregulated	Downregulated	+	LN1-EV_SCC-9-EV	0.0188076	-2.85115	26.5824	27.6099	25.9503	29.0959	29.7338	25.0634
Q9NZM1-6;Q9NZM1;Q9NZM1-2;Q9NZM1-3;Q9NZM1-5;H0YD14;Q9NZM1-7;Q9NZM1-8;Q9NZM1-4;O75923-15;O75923-3;O75923-9;O75923;O75923-14;O75923-6;O75923-12;O75923-5;O75923-11;O75923-4;O75923-10;O75923-2;O75923-8;O75923-7;O75923-13	Q9NZM1-6;Q9NZM1;Q9NZM1-2;Q9NZM1-3;Q9NZM1-5;H0YD14	Myoferlin	MYOF	Downregulated	Downregulated	+	LN1-EV_SCC-9-EV	0.0185194	-2.86891	26.6373	27.6687	25.9449	29.1083	29.8109	24.718
Q14764;H3BQK6;H3BRL2;H3BUK7;H3BNF6;H3BP76;H3BPZ2;H3BNF2;H3BUP3;H3BQE7;I3L155	Q14764	Major vault protein	MVP	Downregulated	Downregulated	+	LN1-EV_SCC-9-EV	0.0182312	-2.88668	26.6921	27.7275	25.9394	29.1207	29.888	24.3726
P06576;H0YH81;F8W079;F8W0P7;H0YI37	P06576;H0YH81;F8W079	ATP synthase subunit beta, mitochondrial;ATP synthase subunit beta	ATP5B	Downregulated	Downregulated	+	LN1-EV_SCC-9-EV	0.017943	-2.90445	26.747	27.7862	25.9339	29.133	29.9651	24.0272
P12814;P12814-3;P12814-2;P12814-4;H9KV75;H0YJW3;H7C5W8;G3V2W4;G3V2N5;H0YJ11;P35609-2;P35609;Q08043;G3V5M4;A0A087WSZ2;G3V2E8;G3V2X9;D6RH00;G3V380;F6THM6	P12814;P12814-3;P12814-2;P12814-4;H9KV75	Alpha-actinin-1	ACTN1	Downregulated	Downregulated	+	LN1-EV_SCC-9-EV	0.0176548	-2.92222	26.8019	27.845	25.9284	29.1454	30.0422	NaN
P49411	P49411	Elongation factor Tu, mitochondrial	TUFM	Downregulated	Downregulated	+	LN1-EV_SCC-9-EV	0.0173666	-2.93998	26.8568	27.9038	25.923	29.1578	30.1192	23.6818
P16401	P16401	Histone H1.5	HIST1H1B	Downregulated	Downregulated	+	LN1-EV_SCC-9-EV	0.0170783	-2.95775	26.9117	27.9626	25.9175	29.1702	30.1963	23.3364
Q9Y6K5;F8VS35;F8VWK9;H0YHL3	Q9Y6K5	2-5-oligoadenylate synthase 3	OAS3	Downregulated	Downregulated	+	LN1-EV_SCC-9-EV	0.0167901	-2.97552	26.9665	28.0214	25.912	29.1826	30.2734	22.991
Q16658;C9JPH9;C9JFC0;A0A0A0MSB2	Q16658	Fascin	FSCN1	Downregulated	Downregulated	+	LN1-EV_SCC-9-EV	0.0165019	-2.99329	27.0214	28.0802	25.9066	29.195	30.3505	22.6456
Q6YHK3;Q6YHK3-2;Q6YHK3-4;Q6YHK3-3	Q6YHK3;Q6YHK3-2;Q6YHK3-4	CD109 antigen	CD109	Downregulated	Downregulated	+	LN1-EV_SCC-9-EV	0.0162137	-3.01105	27.0763	28.139	25.9011	29.2073	30.4276	22.3002
P68366-2;P68366;C9JEV8;C9JQ00;C9JJQ8;C9JDL2	P68366-2;P68366	Tubulin alpha-4A chain	TUBA4A	Downregulated	Downregulated	+	LN1-EV_SCC-9-EV	0.0159255	-3.02882	27.1312	28.1978	25.8956	29.2197	30.5047	21.9548
P19971;C9JGI3;P19971-2	P19971;C9JGI3;P19971-2	Thymidine phosphorylase	TYMP	Downregulated	Downregulated	+	LN1-EV_SCC-9-EV	0.0156373	-3.04659	27.186	28.2565	25.8902	29.2321	30.5818	21.6094
P24752;H0YEL7;P24752-2;E9PRQ6;E9PKF3	P24752;H0YEL7;P24752-2	Acetyl-CoA acetyltransferase, mitochondrial	ACAT1	Downregulated	Downregulated	+	LN1-EV_SCC-9-EV	0.015349	-3.06436	27.2409	28.3153	25.8847	29.2445	30.6589	21.264
Q9BUF5;K7ESM5;K7EL29;K7EN98;K7ESQ3;K7EQT3;K7EJ64;K7ERA8;K7EJZ4;K7EPE5;K7ES63	Q9BUF5;K7ESM5	Tubulin beta-6 chain	TUBB6	Downregulated	Downregulated	+	LN1-EV_SCC-9-EV	0.0150608	-3.08213	27.2958	28.3741	25.8792	29.2569	30.736	20.9186
Q09666;E9PQE3;E9PJZ0;E9PKR9;E9PJC6;E9PLK4;Q09666-2	Q09666	Neuroblast differentiation-associated protein AHNAK	AHNAK	Downregulated	Downregulated	+	LN1-EV_SCC-9-EV	0.0147726	-3.09989	27.3507	28.4329	25.8738	29.2692	30.8131	20.5732
Q13751;X1WI29;Q5THA1	Q13751	Laminin subunit beta-3	LAMB3	Downregulated	Downregulated	+	LN1-EV_SCC-9-EV	0.0144844	-3.11766	27.4056	28.4917	25.8683	29.2816	30.8901	20.2278
O75369-2;O75369-9;O75369;O75369-8;O75369-6;O75369-3;E7EN95;O75369-7;O75369-5;O75369-4;H7C5L4;A0A0A0MT44;A0A0C4DGA1	O75369-2;O75369-9;O75369;O75369-8;O75369-6;O75369-3;E7EN95;O75369-7;O75369-5;O75369-4	Filamin-B	FLNB	Downregulated	Downregulated	+	LN1-EV_SCC-9-EV	0.0141962	-3.13543	27.4604	28.5505	25.8628	29.294	30.9672	NaN
P46777;Q5T7N0	P46777	60S ribosomal protein L5	RPL5	Downregulated	Downregulated	+	LN1-EV_SCC-9-EV	0.013908	-3.1532	27.5153	28.6093	25.8574	29.3064	31.0443	19.8824
P32926	P32926	Desmoglein-3	DSG3	Downregulated	Downregulated	+	LN1-EV_SCC-9-EV	0.0136197	-3.17096	27.5702	28.6681	25.8519	29.3188	31.1214	19.537
P09211;A8MX94;A0A087X2E9;A0A087X243	P09211;A8MX94	Glutathione S-transferase P	GSTP1	Downregulated	Downregulated	+	LN1-EV_SCC-9-EV	0.0133315	-3.18873	27.6251	28.7268	25.8464	29.3312	31.1985	19.1916
A0A0A6YYF2;Q16787-1;Q16787;A0A0A0MTS5;A0A0A0MSA0;Q16787-4;Q16787-3;K7EIP4;K7ERM0	A0A0A6YYF2;Q16787-1;Q16787;A0A0A0MTS5;A0A0A0MSA0;Q16787-4;Q16787-3;K7EIP4	Laminin subunit alpha-3	LAMA3	Downregulated	Downregulated	+	LN1-EV_SCC-9-EV	0.0130433	-3.2065	27.6799	28.7856	25.841	29.3435	31.2756	18.8462
P09914-2;P09914;Q5T764	P09914-2;P09914	Interferon-induced protein with tetratricopeptide repeats 1	IFIT1	Downregulated	Downregulated	+	LN1-EV_SCC-9-EV	0.0127551	-3.22427	27.7348	28.8444	25.8355	29.3559	31.3527	18.5008
O00154-4;O00154-2;O00154-3;O00154-6;O00154-7;O00154;O00154-5;K7EKP8	O00154-4;O00154-2;O00154-3;O00154-6;O00154-7;O00154;O00154-5;K7EKP8	Cytosolic acyl coenzyme A thioester hydrolase	ACOT7	Downregulated	Downregulated	+	LN1-EV_SCC-9-EV	0.0124669	-3.24204	27.7897	28.9032	25.83	29.3683	31.4298	18.1554
P12429;D6RA82;D6RFG5;D6RCA8;D6RAZ8;D6RFJ9	P12429;D6RA82;D6RFG5	Annexin A3;Annexin	ANXA3	Downregulated	Downregulated	+	LN1-EV_SCC-9-EV	0.0121787	-3.2598	27.8446	28.962	25.8246	29.3807	31.5069	17.81
P05198;H0YJS4;G3V4T5	P05198;H0YJS4;G3V4T5	Eukaryotic translation initiation factor 2 subunit 1	EIF2S1	Downregulated	Downregulated	+	LN1-EV_SCC-9-EV	0.0118904	-3.27757	27.8995	29.0208	25.8191	29.3931	31.584	17.4646
Q5SRN7;Q5SRN5;P04439;A0A0G2JI36;A0A0G2JIF2;A0A0G2JL56;P30455;P30443;P13746;P13746-2	Q5SRN7;Q5SRN5;P04439;A0A0G2JI36;A0A0G2JIF2;A0A0G2JL56;P30455;P30443;P13746;P13746-2	HLA class I histocompatibility antigen, A-3 alpha chain;HLA class I histocompatibility antigen, A-36 alpha chain;HLA class I histocompatibility antigen, A-1 alpha chain;HLA class I histocompatibility antigen, A-11 alpha chain	HLA-A	Downregulated	Downregulated	+	LN1-EV_SCC-9-EV	0.0116022	-3.29534	27.9543	29.0796	25.8136	29.4054	31.661	17.1192
P11216;H0Y4Z6;P11217	P11216	Glycogen phosphorylase, brain form	PYGB	Downregulated	Downregulated	+	LN1-EV_SCC-9-EV	0.011314	-3.31311	28.0092	29.1384	25.8081	29.4178	31.7381	16.7738
P38646;D6RA73;D6RJI2;H0Y8S0;H0YBG6	P38646	Stress-70 protein, mitochondrial	HSPA9	Downregulated	Downregulated	+	LN1-EV_SCC-9-EV	0.0110258	-3.33087	28.0641	29.1971	25.8027	29.4302	31.8152	16.4284
P54709;C9JA36;P54709-2;C9JXZ1;H7C547;F8WBY4;H7C4L9	P54709;C9JA36;P54709-2;C9JXZ1	Sodium/potassium-transporting ATPase subunit beta-3	ATP1B3	Downregulated	Downregulated	+	LN1-EV_SCC-9-EV	0.0107376	-3.34864	28.119	29.2559	25.7972	29.4426	31.8923	NaN
P49419-2;P49419;F8VS02;P49419-4;A0A0J9YWF7;H0YHM6;F8VVF2;A0A0J9YWK1;A0A0J9YWM6;F8WDY6;F8WD33	P49419-2;P49419;F8VS02;P49419-4;A0A0J9YWF7	Alpha-aminoadipic semialdehyde dehydrogenase	ALDH7A1	Downregulated	Downregulated	+	LN1-EV_SCC-9-EV	0.0104494	-3.36641	28.1738	29.3147	25.7917	29.455	31.9694	16.083
E9PDF6;O43795-2;O43795;E7EQD9;H7C2Y7;C9JYW1;C9JUP5;A0A0U1RRI3	E9PDF6;O43795-2;O43795	Unconventional myosin-Ib	MYO1B	Downregulated	Downregulated	+	LN1-EV_SCC-9-EV	0.0101611	-3.38418	28.2287	29.3735	25.7863	29.4674	32.0465	15.7376
P37802;P37802-2;X6RJP6;C9J5W6;Q9UI15	P37802;P37802-2;X6RJP6	Transgelin-2	TAGLN2	Downregulated	Downregulated	+	LN1-EV_SCC-9-EV	0.00987293	-3.40195	28.2836	29.4323	25.7808	29.4797	32.1236	15.3922
P60903	P60903	Protein S100-A10	S100A10	Downregulated	Downregulated	+	LN1-EV_SCC-9-EV	0.00958472	-3.41971	28.3385	29.4911	25.7753	29.4921	32.2007	15.0468
P61978-3;P61978-2;P61978;Q5T6W2;S4R359;S4R457	P61978-3;P61978-2;P61978;Q5T6W2	Heterogeneous nuclear ribonucleoprotein K	HNRNPK	Downregulated	Downregulated	+	LN1-EV_SCC-9-EV	0.0092965	-3.43748	28.3934	29.5499	25.7699	29.5045	32.2778	14.7014
P07737;K7EJ44;I3L3D5;CON__P02584	P07737;K7EJ44;I3L3D5	Profilin-1	PFN1	Downregulated	Downregulated	+	LN1-EV_SCC-9-EV	0.00900828	-3.45525	28.4482	29.6087	25.7644	29.5169	32.3549	14.356
Q13753;Q13753-2	Q13753;Q13753-2	Laminin subunit gamma-2	LAMC2	Downregulated	Downregulated	+	LN1-EV_SCC-9-EV	0.00872007	-3.47302	28.5031	29.6674	25.7589	29.5293	32.4319	14.0106
P36578;H3BTP7;H3BM89;H3BU31	P36578;H3BTP7;H3BM89	60S ribosomal protein L4	RPL4	Downregulated	Downregulated	+	LN1-EV_SCC-9-EV	0.00843185	-3.49078	28.558	29.7262	25.7535	29.5416	32.509	13.6652
Q01813;Q01813-2;B1APP6;B1APP8;Q5VSR5;H0Y757;V9GYV7;H0Y3Y3;V9GY25	Q01813;Q01813-2	ATP-dependent 6-phosphofructokinase, platelet type	PFKP	Downregulated	Downregulated	+	LN1-EV_SCC-9-EV	0.00814363	-3.50855	28.6129	29.785	25.748	29.554	32.5861	13.3198
Q00839-2;Q00839;Q5RI18	Q00839-2;Q00839	Heterogeneous nuclear ribonucleoprotein U	HNRNPU	Downregulated	Downregulated	+	LN1-EV_SCC-9-EV	0.00785542	-3.52632	28.6677	29.8438	25.7425	29.5664	32.6632	12.9744
P04181;P04181-2	P04181;P04181-2	Ornithine aminotransferase, mitochondrial;Ornithine aminotransferase, hepatic form;Ornithine aminotransferase, renal form	OAT	Downregulated	Downregulated	+	LN1-EV_SCC-9-EV	0.0075672	-3.54409	28.7226	29.9026	25.7371	29.5788	32.7403	12.629
P54136-2;P54136;E5RJM9;E5RH09	P54136-2;P54136	Arginine--tRNA ligase, cytoplasmic	RARS	Downregulated	Downregulated	+	LN1-EV_SCC-9-EV	0.00727898	-3.56185	28.7775	29.9614	25.7316	29.5912	32.8174	NaN
C9JZR2;O60716-21;O60716-19;O60716-18;O60716-17;O60716-13;O60716-11;O60716-10;O60716-9;O60716-5;O60716-3;O60716-2;O60716;O60716-24;O60716-23;O60716-22;O60716-20;O60716-16;O60716-15;O60716-14;O60716-12;O60716-8;O60716-7;O60716-6;O60716-4;O60716-29;O60716-27;O60716-26;O60716-25;O60716-32;O60716-31;O60716-30;O60716-28;E9PRE2;E9PKY0;H0YC95;E9PKL1	C9JZR2;O60716-21;O60716-19;O60716-18;O60716-17;O60716-13;O60716-11;O60716-10;O60716-9;O60716-5;O60716-3;O60716-2;O60716;O60716-24;O60716-23;O60716-22;O60716-20;O60716-16;O60716-15;O60716-14;O60716-12;O60716-8;O60716-7;O60716-6;O60716-4;O60716-29;O60716-27;O60716-26;O60716-25;O60716-32;O60716-31;O60716-30;O60716-28	Catenin delta-1	CTNND1	Downregulated	Downregulated	+	LN1-EV_SCC-9-EV	0.00699077	-3.57962	28.8324	30.0202	25.7261	29.6036	32.8945	12.2836
G3V203;H0YHA7;J3QQ67;Q07020-2;Q07020;F8VUA6;F8VYV2;A0A075B7A0	G3V203;H0YHA7;J3QQ67;Q07020-2;Q07020;F8VUA6;F8VYV2;A0A075B7A0	60S ribosomal protein L18	RPL18	Downregulated	Downregulated	+	LN1-EV_SCC-9-EV	0.00670255	-3.59739	28.8873	30.079	25.7207	29.6159	32.9716	11.9382
Q9UQ80;Q9UQ80-2;F8VR77;H0YIN7;F8W0A3;F8VZ69	Q9UQ80;Q9UQ80-2;F8VR77	Proliferation-associated protein 2G4	PA2G4	Downregulated	Downregulated	+	LN1-EV_SCC-9-EV	0.00641434	-3.61516	28.9421	30.1377	25.7152	29.6283	33.0487	11.5928
P07339;H7C469;F8WD96;C9JH19;H7C1V0;F8W787	P07339;H7C469;F8WD96;C9JH19	Cathepsin D;Cathepsin D light chain;Cathepsin D heavy chain	CTSD	Downregulated	Downregulated	+	LN1-EV_SCC-9-EV	0.00612612	-3.63293	28.997	30.1965	25.7097	29.6407	33.1258	11.2474
P61221;D6R9I9;D6RGF4;H0Y990	P61221;D6R9I9;D6RGF4	ATP-binding cassette sub-family E member 1	ABCE1	Downregulated	Downregulated	+	LN1-EV_SCC-9-EV	0.0058379	-3.65069	29.0519	30.2553	25.7043	29.6531	33.2029	10.902
P36952;P36952-2;C9JLM5	P36952	Serpin B5	SERPINB5	Downregulated	Downregulated	+	LN1-EV_SCC-9-EV	0.00554969	-3.66846	29.1068	30.3141	25.6988	29.6655	33.2799	10.5566
P13928;A0A087WTN9;P13928-3;A0A075B765;P13928-2	P13928;A0A087WTN9;P13928-3;A0A075B765	Annexin A8;Annexin	ANXA8	Downregulated	Downregulated	+	LN1-EV_SCC-9-EV	0.00526147	-3.68623	29.1616	30.3729	25.6933	29.6778	33.357	10.2112
P47897-2;P47897;B4DDN1;H7C0R3;A0A0U1RQQ5;A0A0U1RQX5;C9J165;A0A0U1RQT0;A0A0U1RRC8;A0A0U1RQM8;A0A0U1RQU2;F2Z2V6;A0A0U1RRI9;A0A0U1RQE9;A0A0U1RQL2;A0A0U1RR79;A0A0U1RQX9;A0A0U1RR66	P47897-2;P47897;B4DDN1;H7C0R3	Glutamine--tRNA ligase	QARS	Downregulated	Downregulated	+	LN1-EV_SCC-9-EV	0.00497325	-3.704	29.2165	30.4317	25.6878	29.6902	33.4341	9.86585
E9PQD6;P0DJI8;E9PR14;G3V1D9;A0A096LPE2;P0DJI9-2	E9PQD6;P0DJI8;E9PR14;G3V1D9;A0A096LPE2;P0DJI9-2	Serum amyloid A protein;Serum amyloid A-1 protein;Amyloid protein A;Serum amyloid protein A(2-104);Serum amyloid protein A(3-104);Serum amyloid protein A(2-103);Serum amyloid protein A(2-102);Serum amyloid protein A(4-101);Serum amyloid A-2 protein	SAA1	Downregulated	Downregulated	+	LN1-EV_SCC-9-EV	0.00468504	-3.72176	29.2714	30.4905	25.6824	29.7026	33.5112	9.52045
Q16822;B4DW73;H0YML5;H0YM31;A0A0A0MS74;Q16822-2;H0YMU6;H0YNG4;H0YMA5;P35558;P35558-2	Q16822;B4DW73;H0YML5;H0YM31	Phosphoenolpyruvate carboxykinase [GTP], mitochondrial	PCK2	Downregulated	Downregulated	+	LN1-EV_SCC-9-EV	0.00439682	-3.73953	29.3263	30.5493	25.6769	29.715	33.5883	9.17505
O15145;C9JZD1;F8VR50	O15145;C9JZD1;F8VR50	Actin-related protein 2/3 complex subunit 3	ARPC3	Downregulated	Downregulated	+	LN1-EV_SCC-9-EV	0.0041086	-3.7573	29.3812	30.608	25.6714	29.7274	33.6654	8.82965
H0Y7A7;P62158;E7ETZ0;E7EMB3;M0QZ52;Q96HY3;F8WBR5;G3V479;G3V361;G3V226	H0Y7A7;P62158;E7ETZ0;E7EMB3;M0QZ52;Q96HY3	Calmodulin	CALM2	Downregulated	Downregulated	+	LN1-EV_SCC-9-EV	0.00382039	-3.77507	29.436	30.6668	25.666	29.7398	33.7425	NaN
P07996;CON__Q28194;P07996-2;A8MZG1;Q2HIZ1;F5H4Z8;P49746-2;P49746;P35442	P07996;CON__Q28194;P07996-2	Thrombospondin-1	THBS1	Downregulated	Downregulated	+	LN1-EV_SCC-9-EV	0.00353217	-3.79284	29.4909	30.7256	25.6605	29.7521	33.8196	8.48425
Q5T8U3;P62424;Q5T8U2	Q5T8U3;P62424	60S ribosomal protein L7a	RPL7A	Downregulated	Downregulated	+	LN1-EV_SCC-9-EV	0.00324395	-3.8106	29.5458	30.7844	25.655	29.7645	33.8967	8.13885
P19338;H7BY16	P19338;H7BY16	Nucleolin	NCL	Downregulated	Downregulated	+	LN1-EV_SCC-9-EV	0.00295574	-3.82837	29.6007	30.8432	25.6496	29.7769	33.9738	7.79345
E9PKL9;Q13630;E9PLH9;E9PP14;A0A0J9YX13;E9PP60;H0YE90	E9PKL9;Q13630;E9PLH9;E9PP14;A0A0J9YX13	GDP-L-fucose synthase	TSTA3	Downregulated	Downregulated	+	LN1-EV_SCC-9-EV	0.00266752	-3.84614	29.6555	30.902	25.6441	29.7893	34.0508	7.44805
G3V576;G3V4W0;B4DY08;B2R5W2;G3V4C1;G3V2Q1;P07910-2;P07910;G3V5X6;G3V3K6;G3V251;B4DSU6;G3V555;G3V575;P07910-4;G3V4M8;G3V2H6;A0A0G2JPF8;A0A0G2JNQ3;P07910-3;P0DMR1;O60812;B7ZW38;B2RXH8;G3V5V7;G3V2D6	G3V576;G3V4W0;B4DY08;B2R5W2;G3V4C1;G3V2Q1;P07910-2;P07910;G3V5X6;G3V3K6;G3V251;B4DSU6;G3V555;G3V575;P07910-4;G3V4M8	Heterogeneous nuclear ribonucleoproteins C1/C2	HNRNPC	Downregulated	Downregulated	+	LN1-EV_SCC-9-EV	0.0023793	-3.86391	29.7104	30.9608	25.6386	29.8017	34.1279	7.10265
P14866;M0QXS5;P14866-2;M0QYT0;M0R076;M0QYL7;M0R1W6	P14866;M0QXS5;P14866-2	Heterogeneous nuclear ribonucleoprotein L	HNRNPL	Downregulated	Downregulated	+	LN1-EV_SCC-9-EV	0.00209109	-3.88167	29.7653	31.0196	25.6332	29.814	34.205	6.75725
Q9UGT4	Q9UGT4	Sushi domain-containing protein 2	SUSD2	Downregulated	Downregulated	+	LN1-EV_SCC-9-EV	0.00180287	-3.89944	29.8202	31.0783	25.6277	29.8264	34.2821	6.41185
P56192;P56192-2;H0YHV5;H0YIP0;H0YIC2;F8VPL7;F8VS26;H0YHL6;F8W0M7;F8W0S4;F8VZZ9;H0YI94;H0YI27;F5H2V6	P56192;P56192-2	Methionine--tRNA ligase, cytoplasmic	MARS	Downregulated	Downregulated	+	LN1-EV_SCC-9-EV	0.00151466	-3.91721	29.875	31.1371	25.6222	29.8388	34.3592	6.06645
P15924;P15924-3;P15924-2	P15924;P15924-3;P15924-2	Desmoplakin	DSP	Downregulated	Downregulated	+	LN1-EV_SCC-9-EV	0.00122644	-3.93498	29.9299	31.1959	25.6168	29.8512	34.4363	5.72105
O43488;H3BLU7;Q8NHP1	O43488;H3BLU7	Aflatoxin B1 aldehyde reductase member 2	AKR7A2	Downregulated	Downregulated	+	LN1-EV_SCC-9-EV	0.000938223	-3.95275	29.9848	31.2547	25.6113	29.8636	34.5134	5.37565
C9JW69;P18754;P18754-2;C9JRH2;C9JMJ4;C9J3R0;C9JQZ4	C9JW69;P18754;P18754-2;C9JRH2;C9JMJ4;C9J3R0;C9JQZ4	Regulator of chromosome condensation	RCC1	Downregulated	Downregulated	+	LN1-EV_SCC-9-EV	0.000650006	-3.97051	30.0397	31.3135	25.6058	29.876	34.5905	5.03025
P51991;P51991-2;H7C1J8	P51991;P51991-2	Heterogeneous nuclear ribonucleoprotein A3	HNRNPA3	Downregulated	Downregulated	+	LN1-EV_SCC-9-EV	0.00036179	-3.98828	30.0946	31.3723	25.6004	29.8883	34.6676	NaN
Q5K651;C9JKF1	Q5K651;C9JKF1	Sterile alpha motif domain-containing protein 9	SAMD9	Downregulated	Downregulated	+	LN1-EV_SCC-9-EV	7.35733e-05	-4.00605	30.1494	31.4311	25.5949	29.9007	34.7447	4.68485
Q8WUA8;E9PLG7	Q8WUA8	Tsukushin	TSKU	Downregulated	Downregulated	+	LN1-EV_SCC-9-EV	-0.000214643	-4.02382	30.2043	31.4899	25.5894	29.9131	34.8217	4.33945
Q13885;Q9BVA1	Q13885;Q9BVA1	Tubulin beta-2A chain;Tubulin beta-2B chain	TUBB2A	Downregulated	Downregulated	+	LN1-EV_SCC-9-EV	-0.00050286	-4.04158	30.2592	31.5486	25.584	29.9255	34.8988	3.99405
R4GNH3;E9PM69;P17980;E9PN50;E9PMD8;E9PKD5;E9PLG2	R4GNH3;E9PM69;P17980;E9PN50;E9PMD8;E9PKD5	26S protease regulatory subunit 6A	PSMC3	Downregulated	Downregulated	+	LN1-EV_SCC-9-EV	-0.000791076	-4.05935	30.3141	31.6074	25.5785	29.9379	34.9759	3.64865
P60174-1;P60174;P60174-4;U3KQF3;U3KPZ0;U3KPS5	P60174-1;P60174;P60174-4	Triosephosphate isomerase	TPI1	Downregulated	Downregulated	+	LN1-EV_SCC-9-EV	-0.00107929	-4.07712	30.3689	31.6662	25.573	29.9502	35.053	3.30325
O75874;C9J4N6;C9JJE5;C9JLU6	O75874	Isocitrate dehydrogenase [NADP] cytoplasmic	IDH1	Downregulated	Downregulated	+	LN1-EV_SCC-9-EV	-0.00136751	-4.09489	30.4238	31.725	25.5675	29.9626	35.1301	2.95785
Q15181;Q5SQT6	Q15181;Q5SQT6	Inorganic pyrophosphatase	PPA1	Downregulated	Downregulated	+	LN1-EV_SCC-9-EV	-0.00165573	-4.11265	30.4787	31.7838	25.5621	29.975	35.2072	2.61245
P28838-2;P28838;H0Y9Q1	P28838-2;P28838;H0Y9Q1	Cytosol aminopeptidase	LAP3	Downregulated	Downregulated	+	LN1-EV_SCC-9-EV	-0.00194394	-4.13042	30.5336	31.8426	25.5566	29.9874	35.2843	2.26705
P00533;Q504U8;E9PFD7;A0A0B4J1Y5;P00533-2;P00533-4;P00533-3;C9JYS6;J3KTI5;H3BLT0;B4DTR1;J3QLU9;A0A0A0MSE1;P04626-3;P04626-2;P04626-6;P04626-5;P04626-4;P04626;Q15303-4;Q15303-3;Q15303-2;Q15303	P00533;Q504U8;E9PFD7;A0A0B4J1Y5;P00533-2;P00533-4;P00533-3	Epidermal growth factor receptor;Receptor protein-tyrosine kinase	EGFR	Downregulated	Downregulated	+	LN1-EV_SCC-9-EV	-0.00223216	-4.14819	30.5885	31.9014	25.5511	29.9998	35.3614	1.92165
P14174	P14174	Macrophage migration inhibitory factor	MIF	Downregulated	Downregulated	+	LN1-EV_SCC-9-EV	-0.00252037	-4.16596	30.6433	31.9602	25.5457	30.0122	35.4385	1.57625
Q969L2	Q969L2	Protein MAL2	MAL2	Downregulated	Downregulated	+	LN1-EV_SCC-9-EV	-0.00280859	-4.18373	30.6982	32.0189	25.5402	30.0245	35.5156	1.23085
P49588;P49588-2;H3BPK7	P49588;P49588-2	Alanine--tRNA ligase, cytoplasmic	AARS	Downregulated	Downregulated	+	LN1-EV_SCC-9-EV	-0.00309681	-4.20149	30.7531	32.0777	25.5347	30.0369	35.5926	NaN
Q9BQL6;Q9BQL6-2;G3V1L6;Q9BQL6-4;Q9BQL6-3;A0A0U1RRM8;H0YJ34;Q96AC1-2;Q96AC1;Q96AC1-3	Q9BQL6;Q9BQL6-2;G3V1L6;Q9BQL6-4	Fermitin family homolog 1	FERMT1	Downregulated	Downregulated	+	LN1-EV_SCC-9-EV	-0.00338502	-4.21926	30.808	32.1365	25.5293	30.0493	35.6697	0.885445
Q9UQB8-3;Q9UQB8-5;Q9UQB8-4;Q9UQB8-6;Q9UQB8-2;Q9UQB8;I3L4C2;I3L327;I3L3C5;I3L125;I3L0M4;I3L3J7;I3L1C8;I3L2M4;B4DWA1;I3L526;I3L3C6;I3L2J6;I3L113;I3L4A3	Q9UQB8-3;Q9UQB8-5;Q9UQB8-4;Q9UQB8-6;Q9UQB8-2;Q9UQB8;I3L4C2;I3L327	Brain-specific angiogenesis inhibitor 1-associated protein 2	BAIAP2	Downregulated	Downregulated	+	LN1-EV_SCC-9-EV	-0.00367324	-4.23703	30.8628	32.1953	25.5238	30.0617	35.7468	0.540045
O95373;E9PLB2;E9PLJ0	O95373	Importin-7	IPO7	Downregulated	Downregulated	+	LN1-EV_SCC-9-EV	-0.00396146	-4.2548	30.9177	32.2541	25.5183	30.0741	35.8239	0.194645
A0A087WXM6;J3QQT2;J3KRX5;A0A0A6YYL6;P18621;P18621-3;J3KRB3;A0A087WWH0;J3QS96;J3QLC8;A0A0A0MRF8;P18621-2;A0A087WY81;J3KSJ0	A0A087WXM6;J3QQT2;J3KRX5;A0A0A6YYL6;P18621;P18621-3;J3KRB3;A0A087WWH0;J3QS96;J3QLC8;A0A0A0MRF8;P18621-2;A0A087WY81	60S ribosomal protein L17	RPL17	Downregulated	Downregulated	+	LN1-EV_SCC-9-EV	-0.00424967	-4.27256	30.9726	32.3129	25.5129	30.0864	35.901	-0.150755
P23368;P23368-2	P23368;P23368-2	NAD-dependent malic enzyme, mitochondrial	ME2	Downregulated	Downregulated	+	LN1-EV_SCC-9-EV	-0.00453789	-4.29033	31.0275	32.3717	25.5074	30.0988	35.9781	-0.496155
O00468-6;O00468-3;O00468-7;O00468-5;O00468-4;O00468;A0A087X208;O00468-2;H0Y5U1	O00468-6;O00468-3;O00468-7;O00468-5;O00468-4;O00468;A0A087X208;O00468-2	Agrin;Agrin N-terminal 110 kDa subunit;Agrin C-terminal 110 kDa subunit;Agrin C-terminal 90 kDa fragment;Agrin C-terminal 22 kDa fragment	AGRN	Downregulated	Downregulated	+	LN1-EV_SCC-9-EV	-0.00482611	-4.3081	31.0824	32.4305	25.5019	30.1112	36.0552	-0.841555
X1WI28;P27635;F8W7C6;A0A087WV22;H7C123;H7C2C5;B8A6G2;A6QRI9;Q96L21;H7C2U2	X1WI28;P27635;F8W7C6;A0A087WV22;H7C123;H7C2C5	60S ribosomal protein L10	RPL10	Downregulated	Downregulated	+	LN1-EV_SCC-9-EV	-0.00511432	-4.32587	31.1372	32.4892	25.4965	30.1236	36.1323	-1.18695
Q96RP9;Q96RP9-2;C9IZ01;F8WAU4	Q96RP9;Q96RP9-2;C9IZ01	Elongation factor G, mitochondrial	GFM1	Downregulated	Downregulated	+	LN1-EV_SCC-9-EV	-0.00540254	-4.34364	31.1921	32.548	25.491	30.136	36.2094	-1.53235
Q5T5C7;P49591	Q5T5C7;P49591	Serine--tRNA ligase, cytoplasmic	SARS	Downregulated	Downregulated	+	LN1-EV_SCC-9-EV	-0.00569076	-4.3614	31.247	32.6068	25.4855	30.1484	36.2865	-1.87775
Q13283;E5RIZ6	Q13283;E5RIZ6	Ras GTPase-activating protein-binding protein 1	G3BP1	Downregulated	Downregulated	+	LN1-EV_SCC-9-EV	-0.00597897	-4.37917	31.3019	32.6656	25.4801	30.1607	36.3635	-2.22315
P22570;P22570-2;P22570-7;A0A0C4DFN8;A0A0C4DGN7;A0A0A0MSZ4;P22570-4;P22570-5;P22570-3;A0A0A0MTN9;A0A0A0MTR6;A0A0A0MT64;P22570-6;J3QQX3;J3QKZ8;J3QQW7	P22570;P22570-2;P22570-7;A0A0C4DFN8;A0A0C4DGN7;A0A0A0MSZ4;P22570-4;P22570-5;P22570-3;A0A0A0MTN9;A0A0A0MTR6;A0A0A0MT64;P22570-6;J3QQX3	NADPH:adrenodoxin oxidoreductase, mitochondrial	FDXR	Downregulated	Downregulated	+	LN1-EV_SCC-9-EV	-0.00626719	-4.39694	31.3567	32.7244	25.4746	30.1731	36.4406	-2.56855
O00151	O00151	PDZ and LIM domain protein 1	PDLIM1	Downregulated	Downregulated	+	LN1-EV_SCC-9-EV	-0.00655541	-4.41471	31.4116	32.7832	25.4691	30.1855	36.5177	NaN
P07858;R4GMQ5;E9PS78;E9PR54;E9PJ67;E9PCB3;E9PKQ7;E9PNL5;E9PHZ5;E9PLY3;E9PSG5;E9PQM1	P07858	Cathepsin B;Cathepsin B light chain;Cathepsin B heavy chain	CTSB	Downregulated	Downregulated	+	LN1-EV_SCC-9-EV	-0.00684362	-4.43247	31.4665	32.842	25.4637	30.1979	36.5948	-2.91395
P61353;K7EQQ9;K7ELC7;K7ERY7	P61353;K7EQQ9;K7ELC7	60S ribosomal protein L27	RPL27	Downregulated	Downregulated	+	LN1-EV_SCC-9-EV	-0.00713184	-4.45024	31.5214	32.9008	25.4582	30.2103	36.6719	-3.25935
F6U211;S4R435;P46783	F6U211;S4R435;P46783	40S ribosomal protein S10	RPS10	Downregulated	Downregulated	+	LN1-EV_SCC-9-EV	-0.00742005	-4.46801	31.5763	32.9595	25.4527	30.2226	36.749	-3.60475
P63261;I3L3I0;I3L1U9;I3L4N8;I3L3R2;K7EM38;J3KT65	P63261;I3L3I0;I3L1U9;I3L4N8	Actin, cytoplasmic 2;Actin, cytoplasmic 2, N-terminally processed	ACTG1	Downregulated	Downregulated	+	LN1-EV_SCC-9-EV	-0.00770827	-4.48578	31.6311	33.0183	25.4472	30.235	36.8261	-3.95015
Q15008;Q15008-4;C9J7B7;Q15008-3;Q15008-2;H7C531;C9J0E9	Q15008;Q15008-4	26S proteasome non-ATPase regulatory subunit 6	PSMD6	Downregulated	Downregulated	+	LN1-EV_SCC-9-EV	-0.00799649	-4.50355	31.686	33.0771	25.4418	30.2474	36.9032	-4.29555
E7EQR4;P15311	E7EQR4;P15311	Ezrin	EZR	Downregulated	Downregulated	+	LN1-EV_SCC-9-EV	-0.0082847	-4.52131	31.7409	33.1359	25.4363	30.2598	36.9803	-4.64095
A0A087WY82;Q9Y624;Q9Y624-2	A0A087WY82;Q9Y624;Q9Y624-2	Junctional adhesion molecule A	F11R	Downregulated	Downregulated	+	LN1-EV_SCC-9-EV	-0.00857292	-4.53908	31.7958	33.1947	25.4308	30.2722	37.0574	-4.98635
O95832	O95832	Claudin-1	CLDN1	Downregulated	Downregulated	+	LN1-EV_SCC-9-EV	-0.00886114	-4.55685	31.8506	33.2535	25.4254	30.2846	37.1345	-5.33175
O43707;O43707-2;F5GXS2;O43707-3;H7C144;K7EJH8;K7EP19	O43707;O43707-2	Alpha-actinin-4	ACTN4	Downregulated	Downregulated	+	LN1-EV_SCC-9-EV	-0.00914935	-4.57462	31.9055	33.3123	25.4199	30.2969	37.2115	-5.67715
A0A087X2D0;P84103-2;P84103	A0A087X2D0;P84103-2;P84103	Serine/arginine-rich splicing factor 3	SRSF3	Downregulated	Downregulated	+	LN1-EV_SCC-9-EV	-0.00943757	-4.59238	31.9604	33.3711	25.4144	30.3093	37.2886	-6.02255
P42704;B8ZZ38;A0A0C4DG06;C9JCA9	P42704	Leucine-rich PPR motif-containing protein, mitochondrial	LRPPRC	Downregulated	Downregulated	+	LN1-EV_SCC-9-EV	-0.00972579	-4.61015	32.0153	33.4298	25.409	30.3217	37.3657	-6.36795
P13797;A0A0A0MSQ0;P13797-3;P13797-2;H7C4N2;U3KQI3;P13796;Q14651;Q5TBN3;C9JAM8;F2Z2Z9	P13797;A0A0A0MSQ0;P13797-3;P13797-2	Plastin-3	PLS3	Downregulated	Downregulated	+	LN1-EV_SCC-9-EV	-0.010014	-4.62792	32.0702	33.4886	25.4035	30.3341	37.4428	NaN
P07384;E9PLX0;E9PJJ3;E9PLC9;E9PMC6;E9PJA6;E9PSA6;E9PQB3;E9PRM1;E9PIA9;E9PL37	P07384	Calpain-1 catalytic subunit	CAPN1	Downregulated	Downregulated	+	LN1-EV_SCC-9-EV	-0.0103022	-4.64569	32.125	33.5474	25.398	30.3465	37.5199	-6.71335
P30044-2;P30044;P30044-3;P30044-4	P30044-2;P30044;P30044-3;P30044-4	Peroxiredoxin-5, mitochondrial	PRDX5	Downregulated	Downregulated	+	LN1-EV_SCC-9-EV	-0.0105904	-4.66346	32.1799	33.6062	25.3926	30.3588	37.597	-7.05875
P61106;X6RFL8	P61106;X6RFL8	Ras-related protein Rab-14	RAB14	Downregulated	Downregulated	+	LN1-EV_SCC-9-EV	-0.0108787	-4.68122	32.2348	33.665	25.3871	30.3712	37.6741	-7.40415
Q14166	Q14166	Tubulin--tyrosine ligase-like protein 12	TTLL12	Downregulated	Downregulated	+	LN1-EV_SCC-9-EV	-0.0111669	-4.69899	32.2897	33.7238	25.3816	30.3836	37.7512	-7.74955
Q9NR30-2;Q9NR30;A0A087WVC1;Q9BQ39	Q9NR30-2;Q9NR30	Nucleolar RNA helicase 2	DDX21	Downregulated	Downregulated	+	LN1-EV_SCC-9-EV	-0.0114551	-4.71676	32.3445	33.7826	25.3762	30.396	37.8283	-8.09495
Q7L576;Q7L576-2;Q7L576-3;A0A0G2JR96;A0A0G2JQT1;H0YL50;A0A0G2JQH3;A0A087WVZ5;A0A0G2JRX2;A0A087WU52;A0A0G2JRV9;A0A087WWL1	Q7L576;Q7L576-2;Q7L576-3	Cytoplasmic FMR1-interacting protein 1	CYFIP1	Downregulated	Downregulated	+	LN1-EV_SCC-9-EV	-0.0117433	-4.73453	32.3994	33.8413	25.3707	30.4084	37.9054	-8.44035
P26196;Q8IV96	P26196	Probable ATP-dependent RNA helicase DDX6	DDX6	Downregulated	Downregulated	+	LN1-EV_SCC-9-EV	-0.0120315	-4.75229	32.4543	33.9001	25.3652	30.4208	37.9824	-8.78575
J3QRS3;P19105;O14950;J3KTJ1;P24844-2;P24844	J3QRS3;P19105;O14950;J3KTJ1;P24844-2;P24844	Myosin regulatory light chain 12A;Myosin regulatory light chain 12B;Myosin regulatory light polypeptide 9	MYL12A	Downregulated	Downregulated	+	LN1-EV_SCC-9-EV	-0.0123197	-4.77006	32.5092	33.9589	25.3598	30.4331	38.0595	-9.13115
Q9UHB9-4;Q9UHB9;Q9UHB9-2;Q9UHB9-3;K7EN53;K7EQC2	Q9UHB9-4;Q9UHB9;Q9UHB9-2;Q9UHB9-3	Signal recognition particle subunit SRP68	SRP68	Downregulated	Downregulated	+	LN1-EV_SCC-9-EV	-0.012608	-4.78783	32.5641	34.0177	25.3543	30.4455	38.1366	-9.47655
Q6XQN6-3;Q6XQN6;G5E977;Q6XQN6-2;C9J8U2;A0A087WUT5;H0YF31;H0YDA6	Q6XQN6-3;Q6XQN6;G5E977;Q6XQN6-2;C9J8U2	Nicotinate phosphoribosyltransferase	NAPRT	Downregulated	Downregulated	+	LN1-EV_SCC-9-EV	-0.0128962	-4.8056	32.6189	34.0765	25.3488	30.4579	38.2137	-9.82195
Q01082-3;Q01082-2;Q01082;A0A087WUZ3;F8W6C1	Q01082-3;Q01082-2;Q01082;A0A087WUZ3	Spectrin beta chain, non-erythrocytic 1	SPTBN1	Downregulated	Downregulated	+	LN1-EV_SCC-9-EV	-0.0131844	-4.82336	32.6738	34.1353	25.3434	30.4703	38.2908	-10.1674
Q9Y2A7;Q9Y2A7-2	Q9Y2A7;Q9Y2A7-2	Nck-associated protein 1	NCKAP1	Downregulated	Downregulated	+	LN1-EV_SCC-9-EV	-0.0134726	-4.84113	32.7287	34.1941	25.3379	30.4827	38.3679	NaN
H3BQZ7;Q1KMD3	H3BQZ7;Q1KMD3	Heterogeneous nuclear ribonucleoprotein U-like protein 2	HNRNPUL2-BSCL2	Downregulated	Downregulated	+	LN1-EV_SCC-9-EV	-0.0137608	-4.8589	32.7836	34.2529	25.3324	30.495	38.445	-10.5128
P38117;P38117-2;M0QY67	P38117;P38117-2;M0QY67	Electron transfer flavoprotein subunit beta	ETFB	Downregulated	Downregulated	+	LN1-EV_SCC-9-EV	-0.014049	-4.87667	32.8384	34.3116	25.3269	30.5074	38.5221	-10.8582
D6R9P3;D6RD18;D6RBZ0;A0A087WZV1;Q99729-3;Q99729-2;Q99729-4;Q99729	D6R9P3;D6RD18;D6RBZ0;A0A087WZV1;Q99729-3;Q99729-2;Q99729-4;Q99729	Heterogeneous nuclear ribonucleoprotein A/B	HNRNPAB	Downregulated	Downregulated	+	LN1-EV_SCC-9-EV	-0.0143373	-4.89444	32.8933	34.3704	25.3215	30.5198	38.5992	-11.2036
H0Y4R1;P12268;E7ETK5	H0Y4R1;P12268	Inosine-5-monophosphate dehydrogenase 2	IMPDH2	Downregulated	Downregulated	+	LN1-EV_SCC-9-EV	-0.0146255	-4.9122	32.9482	34.4292	25.316	30.5322	38.6763	-11.549
P40763-3;P40763-2;P40763;G8JLH9	P40763-3;P40763-2;P40763;G8JLH9	Signal transducer and activator of transcription 3;Signal transducer and activator of transcription	STAT3	Downregulated	Downregulated	+	LN1-EV_SCC-9-EV	-0.0149137	-4.92997	33.0031	34.488	25.3105	30.5446	38.7533	-11.8944
P20042	P20042	Eukaryotic translation initiation factor 2 subunit 2	EIF2S2	Downregulated	Downregulated	+	LN1-EV_SCC-9-EV	-0.0152019	-4.94774	33.058	34.5468	25.3051	30.557	38.8304	-12.2398
P30050;P30050-2	P30050;P30050-2	60S ribosomal protein L12	RPL12	Downregulated	Downregulated	+	LN1-EV_SCC-9-EV	-0.0154901	-4.96551	33.1128	34.6056	25.2996	30.5693	38.9075	-12.5852
J3KTL2;Q07955-3;Q07955;Q07955-2;J3QQV5;J3KSW7;J3KSR8;S4R3G0;Q13242	J3KTL2;Q07955-3;Q07955;Q07955-2	Serine/arginine-rich splicing factor 1	SRSF1	Downregulated	Downregulated	+	LN1-EV_SCC-9-EV	-0.0157783	-4.98327	33.1677	34.6644	25.2941	30.5817	38.9846	-12.9306
P10909-4;P10909;P10909-5;P10909-2;P10909-3;H0YC35;H0YAS8;E7ERK6;H0YLK8;E5RG36;E5RGB0;E5RH61;E5RJZ5;E7ETB4	P10909-4;P10909;P10909-5;P10909-2;P10909-3;H0YC35;H0YAS8	Clusterin;Clusterin beta chain;Clusterin alpha chain;Clusterin	CLU	Downregulated	Downregulated	+	LN1-EV_SCC-9-EV	-0.0160665	-5.00104	33.2226	34.7232	25.2887	30.5941	39.0617	-13.276
K7EQ48;A0A0A0MTS2;P06744;P06744-2;A0A0J9YXP8;A0A0J9YX90;A0A0J9YYH3;CON__Q3ZBD7;K7ENA0;K7EPY4	K7EQ48;A0A0A0MTS2;P06744;P06744-2;A0A0J9YXP8;A0A0J9YX90;A0A0J9YYH3;CON__Q3ZBD7	Glucose-6-phosphate isomerase	GPI	Downregulated	Downregulated	+	LN1-EV_SCC-9-EV	-0.0163548	-5.01881	33.2775	34.7819	25.2832	30.6065	39.1388	-13.6214
P39748;P39748-2;I3L3E9;F5H1Y3	P39748;P39748-2;I3L3E9;F5H1Y3	Flap endonuclease 1	FEN1	Downregulated	Downregulated	+	LN1-EV_SCC-9-EV	-0.016643	-5.03658	33.3323	34.8407	25.2777	30.6189	39.2159	-13.9668
Q9NQR4;H7C579;F8WF70	Q9NQR4;H7C579	Omega-amidase NIT2	NIT2	Downregulated	Downregulated	+	LN1-EV_SCC-9-EV	-0.0169312	-5.05435	33.3872	34.8995	25.2723	30.6312	39.293	NaN
A6NJA2;P54578-2;P54578-3;P54578;J3QQT6;J3KS55	A6NJA2;P54578-2;P54578-3;P54578	Ubiquitin carboxyl-terminal hydrolase;Ubiquitin carboxyl-terminal hydrolase 14	USP14	Downregulated	Downregulated	+	LN1-EV_SCC-9-EV	-0.0172194	-5.07211	33.4421	34.9583	25.2668	30.6436	39.3701	-14.3122
Q9UJ70;C9JEV6;H7C3G9;Q9UJ70-2;H7C286;E9PPU6;H0YF44;H0YC94;H7C1L7;H0YEB7;H0YE82	Q9UJ70;C9JEV6;H7C3G9;Q9UJ70-2;H7C286	N-acetyl-D-glucosamine kinase	NAGK	Downregulated	Downregulated	+	LN1-EV_SCC-9-EV	-0.0175076	-5.08988	33.497	35.0171	25.2613	30.656	39.4472	-14.6576
M0R3D6;M0R1A7;Q02543;M0R117;M0R0P7	M0R3D6;M0R1A7;Q02543;M0R117;M0R0P7	60S ribosomal protein L18a	RPL18A	Downregulated	Downregulated	+	LN1-EV_SCC-9-EV	-0.0177958	-5.10765	33.5519	35.0759	25.2559	30.6684	39.5242	-15.003
F8VPD4;P27708;H7BZB3;H7C2E4	F8VPD4;P27708	CAD protein;Glutamine-dependent carbamoyl-phosphate synthase;Aspartate carbamoyltransferase;Dihydroorotase	CAD	Downregulated	Downregulated	+	LN1-EV_SCC-9-EV	-0.0180841	-5.12542	33.6067	35.1347	25.2504	30.6808	39.6013	-15.3484
Q6NZI2;Q6NZI2-2;Q6NZI2-3	Q6NZI2;Q6NZI2-2	Polymerase I and transcript release factor	PTRF	Downregulated	Downregulated	+	LN1-EV_SCC-9-EV	-0.0183723	-5.14318	33.6616	35.1935	25.2449	30.6932	39.6784	-15.6938
Q9P0J1;Q9P0J1-2;E5RIV4	Q9P0J1;Q9P0J1-2	[Pyruvate dehydrogenase [acetyl-transferring]]-phosphatase 1, mitochondrial	PDP1	Downregulated	Downregulated	+	LN1-EV_SCC-9-EV	-0.0186605	-5.16095	33.7165	35.2522	25.2395	30.7055	39.7555	-16.0392
E5RGV0;D6RIU0;D6RBM0;E9PCY7;G8JLB6;P31943;E5RGH4;E7EQJ0;D6RAM1;D6R9T0;D6RFM3;D6RIT2;E7EN40;D6RDU3;D6RJ04;D6RIH9;E5RJ94;D6R9D3;D6RF17;D6RDL0;H0YAQ2;H0YB39	E5RGV0;D6RIU0;D6RBM0;E9PCY7;G8JLB6;P31943;E5RGH4;E7EQJ0;D6RAM1;D6R9T0;D6RFM3;D6RIT2;E7EN40;D6RDU3;D6RJ04;D6RIH9	Heterogeneous nuclear ribonucleoprotein H;Heterogeneous nuclear ribonucleoprotein H, N-terminally processed	HNRNPH1	Downregulated	Downregulated	+	LN1-EV_SCC-9-EV	-0.0189487	-5.17872	33.7714	35.311	25.234	30.7179	39.8326	-16.3846
Q96C19;A0A087X1Z2;H0Y4Y4;Q9BUP0-2;Q9BUP0;C9JTV4;Q8WYH2	Q96C19;A0A087X1Z2;H0Y4Y4;Q9BUP0-2;Q9BUP0	EF-hand domain-containing protein D2;EF-hand domain-containing protein D1	EFHD2	Downregulated	Downregulated	+	LN1-EV_SCC-9-EV	-0.0192369	-5.19649	33.8262	35.3698	25.2285	30.7303	39.9097	-16.73
A0A0G2JNZ2;A0A0G2JPP5;Q14160;Q14160-3;A0A0G2JMS7;Q14160-2;Q5T0G3;H0YCG0	A0A0G2JNZ2;A0A0G2JPP5;Q14160;Q14160-3;A0A0G2JMS7;Q14160-2	Protein scribble homolog	SCRIB	Downregulated	Downregulated	+	LN1-EV_SCC-9-EV	-0.0195251	-5.21426	33.8811	35.4286	25.2231	30.7427	39.9868	-17.0754
A0A0C4DGG1;Q9UKS6;E9PIY1;H0YDM6;E9PJ75;E9PNM9;E9PJ33	A0A0C4DGG1;Q9UKS6;E9PIY1	Protein kinase C and casein kinase substrate in neurons protein 3	PACSIN3	Downregulated	Downregulated	+	LN1-EV_SCC-9-EV	-0.0198134	-5.23202	33.936	35.4874	25.2176	30.7551	40.0639	-17.4208
Q10713;Q10713-2;Q5SXN9	Q10713;Q10713-2	Mitochondrial-processing peptidase subunit alpha	PMPCA	Downregulated	Downregulated	+	LN1-EV_SCC-9-EV	-0.0201016	-5.24979	33.9909	35.5462	25.2121	30.7674	40.141	-17.7662
O95571;M0QY80;M0QXB5	O95571;M0QY80;M0QXB5	Persulfide dioxygenase ETHE1, mitochondrial	ETHE1	Downregulated	Downregulated	+	LN1-EV_SCC-9-EV	-0.0203898	-5.26756	34.0457	35.605	25.2066	30.7798	40.2181	NaN
P53004;C9J1E1	P53004	Biliverdin reductase A	BLVRA	Downregulated	Downregulated	+	LN1-EV_SCC-9-EV	-0.020678	-5.28533	34.1006	35.6638	25.2012	30.7922	40.2952	-18.1116
Q9Y446;Q9Y446-2;E9PQ15;H0YEY5	Q9Y446;Q9Y446-2	Plakophilin-3	PKP3	Downregulated	Downregulated	+	LN1-EV_SCC-9-EV	-0.0209662	-5.30309	34.1555	35.7225	25.1957	30.8046	40.3722	-18.457
O14745;J3QRP6;O14745-2	O14745;J3QRP6	Na(+)/H(+) exchange regulatory cofactor NHE-RF1	SLC9A3R1	Downregulated	Downregulated	+	LN1-EV_SCC-9-EV	-0.0212544	-5.32086	34.2104	35.7813	25.1902	30.817	40.4493	-18.8024
D6RAN4;P32969;H0Y9R4;E7ESE0;H0Y9V9	D6RAN4;P32969;H0Y9R4;E7ESE0;H0Y9V9	60S ribosomal protein L9	RPL9	Downregulated	Downregulated	+	LN1-EV_SCC-9-EV	-0.0215427	-5.33863	34.2653	35.8401	25.1848	30.8294	40.5264	-19.1478
Q9Y5B9;G3V5A4;G3V401;G3V2X0	Q9Y5B9	FACT complex subunit SPT16	SUPT16H	Downregulated	Downregulated	+	LN1-EV_SCC-9-EV	-0.0218309	-5.3564	34.3201	35.8989	25.1793	30.8417	40.6035	-19.4932
Q15084-3;Q15084;Q15084-4;Q15084-5;Q15084-2	Q15084-3;Q15084;Q15084-4;Q15084-5;Q15084-2	Protein disulfide-isomerase A6	PDIA6	Downregulated	Downregulated	+	LN1-EV_SCC-9-EV	-0.0221191	-5.37416	34.375	35.9577	25.1738	30.8541	40.6806	-19.8386
Q9BXW7-2;Q9BXW7;A8MYZ9	Q9BXW7-2;Q9BXW7	Cat eye syndrome critical region protein 5	CECR5	Downregulated	Downregulated	+	LN1-EV_SCC-9-EV	-0.0224073	-5.39193	34.4299	36.0165	25.1684	30.8665	40.7577	-20.184
O43760;O43760-2;K7ELD9;K7ENG9;K7ELS8;K7EJ35	O43760;O43760-2;K7ELD9;K7ENG9;K7ELS8;K7EJ35	Synaptogyrin-2	SYNGR2	Downregulated	Downregulated	+	LN1-EV_SCC-9-EV	-0.0226955	-5.4097	34.4848	36.0753	25.1629	30.8789	40.8348	-20.5294
Q15393;Q15393-3;J3QRB2;J3QL37;Q15393-2	Q15393	Splicing factor 3B subunit 3	SF3B3	Downregulated	Downregulated	+	LN1-EV_SCC-9-EV	-0.0229837	-5.42747	34.5396	36.1341	25.1574	30.8913	40.9119	-20.8748
P16278-3;P16278;E7EQ29;P16278-2;C9J539;C9J4G9	P16278-3;P16278;E7EQ29;P16278-2	Beta-galactosidase	GLB1	Downregulated	Downregulated	+	LN1-EV_SCC-9-EV	-0.023272	-5.44524	34.5945	36.1928	25.152	30.9036	40.989	-21.2202
F5GYN4;J3KR44;F5GYJ8;Q96FW1;F5H6Q1;F5H3F0;Q96FW1-2	F5GYN4;J3KR44;F5GYJ8;Q96FW1;F5H6Q1	Ubiquitin thioesterase OTUB1	OTUB1	Downregulated	Downregulated	+	LN1-EV_SCC-9-EV	-0.0235602	-5.463	34.6494	36.2516	25.1465	30.916	41.0661	-21.5656
P05120;H7C004;H7BYS2;E7ERB5;E7EPJ9;E9PDK7	P05120;H7C004;H7BYS2	Plasminogen activator inhibitor 2	SERPINB2	Downregulated	Downregulated	+	LN1-EV_SCC-9-EV	-0.0238484	-5.48077	34.7043	36.3104	25.141	30.9284	41.1431	NaN
P60891;B7ZB02;H7C540;B1ALA9;A0A0B4J207;P60891-2;P11908;P21108;P11908-2;B1ALA7	P60891;B7ZB02;H7C540;B1ALA9;A0A0B4J207;P60891-2;P11908;P21108;P11908-2	Ribose-phosphate pyrophosphokinase 1;Ribose-phosphate pyrophosphokinase 2;Ribose-phosphate pyrophosphokinase 3	PRPS1	Downregulated	Downregulated	+	LN1-EV_SCC-9-EV	-0.0241366	-5.49854	34.7592	36.3692	25.1356	30.9408	41.2202	-21.911
E7EX73;E9PGM1;E7EUU4;Q04637-5;Q04637-4;Q04637-3;Q04637;Q04637-8;Q04637-9;Q04637-6;Q04637-7;A0A0A0MR52;C9J6B6;C9JF13;C9J2Z7;C9K073;H7C0V6;F8WCF2;REV__Q8NEG2-2;REV__F5H7J8;C9JHW9;H7C044;REV__Q8NEG2;REV__C9JQZ6;REV__J3KQX6;A0A0A0MSA7;A0A0U1RQK7;O43432-4;O43432;O43432-3	E7EX73;E9PGM1;E7EUU4;Q04637-5;Q04637-4;Q04637-3;Q04637;Q04637-8;Q04637-9;Q04637-6;Q04637-7;A0A0A0MR52;C9J6B6;C9JF13	Eukaryotic translation initiation factor 4 gamma 1	EIF4G1	Downregulated	Downregulated	+	LN1-EV_SCC-9-EV	-0.0244248	-5.51631	34.814	36.428	25.1301	30.9532	41.2973	-22.2564
P62753;A2A3R7;A2A3R5	P62753;A2A3R7;A2A3R5	40S ribosomal protein S6	RPS6	Downregulated	Downregulated	+	LN1-EV_SCC-9-EV	-0.024713	-5.53407	34.8689	36.4868	25.1246	30.9656	41.3744	-22.6018
C9JJ34;C9JDM3;F6WQW2;P43487-2;P43487;C9JIC6;C9JXG8;C9JGV6	C9JJ34;C9JDM3;F6WQW2;P43487-2;P43487;C9JIC6;C9JXG8;C9JGV6	Ran-specific GTPase-activating protein	RANBP1	Downregulated	Downregulated	+	LN1-EV_SCC-9-EV	-0.0250013	-5.55184	34.9238	36.5456	25.1192	30.9779	41.4515	-22.9472
B4DFG0;P35659-2;P35659;D6RDA2;H0Y993;D6R9L5;H0Y8X0	B4DFG0;P35659-2;P35659	Protein DEK	DEK	Downregulated	Downregulated	+	LN1-EV_SCC-9-EV	-0.0252895	-5.56961	34.9787	36.6044	25.1137	30.9903	41.5286	-23.2926
Q06323;Q06323-3;Q06323-2;H0YKK6	Q06323;Q06323-3;Q06323-2	Proteasome activator complex subunit 1	PSME1	Downregulated	Downregulated	+	LN1-EV_SCC-9-EV	-0.0255777	-5.58738	35.0335	36.6631	25.1082	31.0027	41.6057	-23.638
O60547-2;O60547	O60547-2;O60547	GDP-mannose 4,6 dehydratase	GMDS	Downregulated	Downregulated	+	LN1-EV_SCC-9-EV	-0.0258659	-5.60515	35.0884	36.7219	25.1028	31.0151	41.6828	-23.9834
K7EK45;A6NLN1;A0A0U1RRM4;P26599;P26599-2;P26599-3;A0A087WU68;K7EKJ7	K7EK45;A6NLN1;A0A0U1RRM4;P26599;P26599-2;P26599-3;A0A087WU68;K7EKJ7	Polypyrimidine tract-binding protein 1	PTBP1	Downregulated	Downregulated	+	LN1-EV_SCC-9-EV	-0.0261541	-5.62291	35.1433	36.7807	25.0973	31.0275	41.7599	-24.3288
K7ENG2;P26368-2;P26368	K7ENG2;P26368-2;P26368	Splicing factor U2AF 65 kDa subunit	U2AF2	Downregulated	Downregulated	+	LN1-EV_SCC-9-EV	-0.0264423	-5.64068	35.1982	36.8395	25.0918	31.0398	41.837	-24.6742
C9JD73;H7C003;Q15435;B5MBZ8;C9J177;Q15435-3;Q15435-2;Q15435-5;Q15435-4;H7C118;C9JRC4	C9JD73;H7C003;Q15435;B5MBZ8;C9J177;Q15435-3;Q15435-2;Q15435-5;Q15435-4	Protein phosphatase 1 regulatory subunit 7	PPP1R7	Downregulated	Downregulated	+	LN1-EV_SCC-9-EV	-0.0267306	-5.65845	35.2531	36.8983	25.0863	31.0522	41.914	-25.0196
E9PAM4;Q9BTU6	E9PAM4;Q9BTU6	Phosphatidylinositol 4-kinase type 2-alpha	PI4K2A	Downregulated	Downregulated	+	LN1-EV_SCC-9-EV	-0.0270188	-5.67622	35.3079	36.9571	25.0809	31.0646	41.9911	-25.365
P98172;P52799	P98172	Ephrin-B1	EFNB1	Downregulated	Downregulated	+	LN1-EV_SCC-9-EV	-0.027307	-5.69398	35.3628	37.0159	25.0754	31.077	42.0682	NaN
P68402;J3KNE3;P68402-3;P68402-2;P68402-4	P68402;J3KNE3;P68402-3;P68402-2;P68402-4	Platelet-activating factor acetylhydrolase IB subunit beta	PAFAH1B2	Downregulated	Downregulated	+	LN1-EV_SCC-9-EV	-0.0275952	-5.71175	35.4177	37.0747	25.0699	31.0894	42.1453	-25.7104
Q9UJU6;Q9UJU6-2;Q9UJU6-3;B4DDD6;Q9UJU6-6;H0Y5J4;Q9UJU6-5;F8WBG8;Q9UJU6-4;F8WC20;F8WBB2;F8WFE1	Q9UJU6;Q9UJU6-2;Q9UJU6-3;B4DDD6;Q9UJU6-6;H0Y5J4;Q9UJU6-5	Drebrin-like protein	DBNL	Downregulated	Downregulated	+	LN1-EV_SCC-9-EV	-0.0278834	-5.72952	35.4726	37.1334	25.0645	31.1018	42.2224	-26.0558
E7ETK0;A0A087WUS0;P62847-2;P62847-3;P62847;P62847-4	E7ETK0;A0A087WUS0;P62847-2;P62847-3;P62847;P62847-4	40S ribosomal protein S24	RPS24	Downregulated	Downregulated	+	LN1-EV_SCC-9-EV	-0.0281716	-5.74729	35.5274	37.1922	25.059	31.1141	42.2995	-26.4012
Q14847;C9J9W2;Q14847-2;Q14847-3;F6S2S5	Q14847;C9J9W2;Q14847-2;Q14847-3	LIM and SH3 domain protein 1	LASP1	Downregulated	Downregulated	+	LN1-EV_SCC-9-EV	-0.0284599	-5.76506	35.5823	37.251	25.0535	31.1265	42.3766	-26.7466
B7Z9I1;Q5T4U5;P11310;P11310-2;E9PRX4;E9PJM9	B7Z9I1;Q5T4U5;P11310;P11310-2	Medium-chain specific acyl-CoA dehydrogenase, mitochondrial	ACADM	Downregulated	Downregulated	+	LN1-EV_SCC-9-EV	-0.0287481	-5.78282	35.6372	37.3098	25.0481	31.1389	42.4537	-27.092
Q5QPM2;Q5QPM1;Q5QPL9;Q9UKM9-2;Q9UKM9;Q5QPM0	Q5QPM2;Q5QPM1;Q5QPL9;Q9UKM9-2;Q9UKM9;Q5QPM0	RNA-binding protein Raly	RALY	Downregulated	Downregulated	+	LN1-EV_SCC-9-EV	-0.0290363	-5.80059	35.6921	37.3686	25.0426	31.1513	42.5308	-27.4374
Q13895;H7BY94	Q13895;H7BY94	Bystin	BYSL	Downregulated	Downregulated	+	LN1-EV_SCC-9-EV	-0.0293245	-5.81836	35.747	37.4274	25.0371	31.1637	42.6079	-27.7828
H0Y8Z9;Q9H845	H0Y8Z9;Q9H845	Acyl-CoA dehydrogenase family member 9, mitochondrial	ACAD9	Downregulated	Downregulated	+	LN1-EV_SCC-9-EV	-0.0296127	-5.83613	35.8018	37.4862	25.0317	31.176	42.6849	-28.1282
Q96IJ6;Q96IJ6-2;A0A087WUI8;A0A0U1RRC2;C9J255;F8WD54	Q96IJ6;Q96IJ6-2;A0A087WUI8	Mannose-1-phosphate guanyltransferase alpha	GMPPA	Downregulated	Downregulated	+	LN1-EV_SCC-9-EV	-0.0299009	-5.85389	35.8567	37.545	25.0262	31.1884	42.762	-28.4736
P11388;P11388-2;P11388-3;P11388-4;J3KTB7;E9PCY5;Q02880-2;Q02880	P11388;P11388-2;P11388-3;P11388-4	DNA topoisomerase 2-alpha	TOP2A	Downregulated	Downregulated	+	LN1-EV_SCC-9-EV	-0.0301892	-5.87166	35.9116	37.6037	25.0207	31.2008	42.8391	-28.819
O15144;C9JTV5;G5E9J0;H7C3F9	O15144	Actin-related protein 2/3 complex subunit 2	ARPC2	Downregulated	Downregulated	+	LN1-EV_SCC-9-EV	-0.0304774	-5.88943	35.9665	37.6625	25.0153	31.2132	42.9162	-29.1644
Q14694;Q14694-3;Q14694-2;H3BQP1;J3KT19;H3BNS8	Q14694;Q14694-3;Q14694-2;H3BQP1	Ubiquitin carboxyl-terminal hydrolase 10	USP10	Downregulated	Downregulated	+	LN1-EV_SCC-9-EV	-0.0307656	-5.9072	36.0213	37.7213	25.0098	31.2256	42.9933	NaN
D6RBD7;C9J1V9;O43324-2;O43324;D6RCQ0;H0YAL7	D6RBD7;C9J1V9;O43324-2;O43324;D6RCQ0;H0YAL7	Eukaryotic translation elongation factor 1 epsilon-1	EEF1E1	Downregulated	Downregulated	+	LN1-EV_SCC-9-EV	-0.0310538	-5.92496	36.0762	37.7801	25.0043	31.238	43.0704	-29.5098
Q96CX2	Q96CX2	BTB/POZ domain-containing protein KCTD12	KCTD12	Downregulated	Downregulated	+	LN1-EV_SCC-9-EV	-0.031342	-5.94273	36.1311	37.8389	24.9989	31.2503	43.1475	-29.8552
Q8WUF5;A0A087WUG2	Q8WUF5;A0A087WUG2	RelA-associated inhibitor	PPP1R13L	Downregulated	Downregulated	+	LN1-EV_SCC-9-EV	-0.0316302	-5.9605	36.186	37.8977	24.9934	31.2627	43.2246	-30.2006
P09972;K7EKH5;C9J8F3;J3KSV6;J3QKP5;A8MVZ9	P09972;K7EKH5;C9J8F3;J3KSV6;J3QKP5;A8MVZ9	Fructose-bisphosphate aldolase C;Fructose-bisphosphate aldolase	ALDOC	Downregulated	Downregulated	+	LN1-EV_SCC-9-EV	-0.0319185	-5.97827	36.2409	37.9565	24.9879	31.2751	43.3017	-30.546
Q9BTT6;Q9BTT6-2	Q9BTT6;Q9BTT6-2	Leucine-rich repeat-containing protein 1	LRRC1	Downregulated	Downregulated	+	LN1-EV_SCC-9-EV	-0.0322067	-5.99604	36.2957	38.0153	24.9825	31.2875	43.3788	-30.8914
B7Z7P8;P62495-2;P62495;D6RCB3;D6RJE8;I3L492	B7Z7P8;P62495-2;P62495	Eukaryotic peptide chain release factor subunit 1	ETF1	Downregulated	Downregulated	+	LN1-EV_SCC-9-EV	-0.0324949	-6.0138	36.3506	38.074	24.977	31.2999	43.4558	-31.2368
O94826	O94826	Mitochondrial import receptor subunit TOM70	TOMM70A	Downregulated	Downregulated	+	LN1-EV_SCC-9-EV	-0.0327831	-6.03157	36.4055	38.1328	24.9715	31.3122	43.5329	-31.5822
M0QZN2;M0R0F0;M0R0R2;P46782	M0QZN2;M0R0F0;M0R0R2;P46782	40S ribosomal protein S5;40S ribosomal protein S5, N-terminally processed	RPS5	Downregulated	Downregulated	+	LN1-EV_SCC-9-EV	-0.0330713	-6.04934	36.4604	38.1916	24.966	31.3246	43.61	-31.9276
Q08945;E9PMD4;A0A0U1RRK2	Q08945	FACT complex subunit SSRP1	SSRP1	Downregulated	Downregulated	+	LN1-EV_SCC-9-EV	-0.0333595	-6.06711	36.5152	38.2504	24.9606	31.337	43.6871	-32.273
P55010	P55010	Eukaryotic translation initiation factor 5	EIF5	Downregulated	Downregulated	+	LN1-EV_SCC-9-EV	-0.0336478	-6.08487	36.5701	38.3092	24.9551	31.3494	43.7642	-32.6184
J3QRI9;J3QKW7;A8MZF9;P55039;J3QR71;J3QL90;J3KRL5;J3QKV7	J3QRI9;J3QKW7;A8MZF9;P55039;J3QR71	Developmentally-regulated GTP-binding protein 2	DRG2	Downregulated	Downregulated	+	LN1-EV_SCC-9-EV	-0.033936	-6.10264	36.625	38.368	24.9496	31.3618	43.8413	-32.9638
Q5GLZ8-6;Q5GLZ8-3;Q5GLZ8-2;Q5GLZ8	Q5GLZ8-6;Q5GLZ8-3;Q5GLZ8-2;Q5GLZ8	Probable E3 ubiquitin-protein ligase HERC4	HERC4	Downregulated	Downregulated	+	LN1-EV_SCC-9-EV	-0.0342242	-6.12041	36.6799	38.4268	24.9442	31.3742	43.9184	NaN
Q13188;Q13188-2;Q13043-2;Q13043;A0A087WVN8;E5RFQ9;A0A087WZ06;F5H5B4	Q13188;Q13188-2;Q13043-2;Q13043	Serine/threonine-protein kinase 3;Serine/threonine-protein kinase 3 36kDa subunit;Serine/threonine-protein kinase 3 20kDa subunit;Serine/threonine-protein kinase 4;Serine/threonine-protein kinase 4 37kDa subunit;Serine/threonine-protein kinase 4 18kDa subunit	STK3	Downregulated	Downregulated	+	LN1-EV_SCC-9-EV	-0.0345124	-6.13818	36.7348	38.4856	24.9387	31.3865	43.9955	-33.3092
Q9H3U1-2;Q9H3U1;Q9H3U1-3	Q9H3U1-2;Q9H3U1	Protein unc-45 homolog A	UNC45A	Downregulated	Downregulated	+	LN1-EV_SCC-9-EV	-0.0348006	-6.15595	36.7896	38.5443	24.9332	31.3989	44.0726	-33.6546
F5GY55;Q16531;F5GYG8;F5GWI0;F5GZY8;F5H198;F5H2L3;Q16531-2	F5GY55;Q16531	DNA damage-binding protein 1	DDB1	Downregulated	Downregulated	+	LN1-EV_SCC-9-EV	-0.0350888	-6.17371	36.8445	38.6031	24.9278	31.4113	44.1497	-34
Q9UKK3	Q9UKK3	Poly [ADP-ribose] polymerase 4	PARP4	Downregulated	Downregulated	+	LN1-EV_SCC-9-EV	-0.0353771	-6.19148	36.8994	38.6619	24.9223	31.4237	44.2268	-34.3454
H0YMI6;H0YMA1;H0YMZ1;H0YL69;P25789;H0YLS6;H0YLC2;H0YKT8;H0YN18;H0YKS0;P25789-2	H0YMI6;H0YMA1;H0YMZ1;H0YL69;P25789;H0YLS6;H0YLC2;H0YKT8;H0YN18	Proteasome subunit alpha type;Proteasome subunit alpha type-4;Proteasome subunit beta type	PSMA4	Downregulated	Downregulated	+	LN1-EV_SCC-9-EV	-0.0356653	-6.20925	36.9543	38.7207	24.9168	31.4361	44.3038	-34.6908
Q8TF05-2;Q8TF05;J3KRU1;J3QL26;J3KSB0;J3QLA6;J3QQV0	Q8TF05-2;Q8TF05;J3KRU1;J3QL26;J3KSB0;J3QLA6;J3QQV0	Serine/threonine-protein phosphatase 4 regulatory subunit 1	PPP4R1	Downregulated	Downregulated	+	LN1-EV_SCC-9-EV	-0.0359535	-6.22702	37.0091	38.7795	24.9114	31.4484	44.3809	-35.0362
E7EPB3;P50914	E7EPB3;P50914	60S ribosomal protein L14	RPL14	Downregulated	Downregulated	+	LN1-EV_SCC-9-EV	-0.0362417	-6.24478	37.064	38.8383	24.9059	31.4608	44.458	-35.3816
K7EM73;A0A0C4DGQ5;P04632;U3KQE2;K7EIV0;A0A075B7C0;K7EKD8;K7ELJ7;K7ES78;K7EMQ1;U3KPR7	K7EM73;A0A0C4DGQ5;P04632;U3KQE2;K7EIV0;A0A075B7C0;K7EKD8;K7ELJ7	Calpain small subunit 1	CAPNS1	Downregulated	Downregulated	+	LN1-EV_SCC-9-EV	-0.0365299	-6.26255	37.1189	38.8971	24.9004	31.4732	44.5351	-35.727
Q9UIQ6-3;Q9UIQ6-2;Q9UIQ6	Q9UIQ6-3;Q9UIQ6-2;Q9UIQ6	Leucyl-cystinyl aminopeptidase;Leucyl-cystinyl aminopeptidase, pregnancy serum form	LNPEP	Downregulated	Downregulated	+	LN1-EV_SCC-9-EV	-0.0368181	-6.28032	37.1738	38.9559	24.895	31.4856	44.6122	-36.0724
P62081;B5MCP9	P62081;B5MCP9	40S ribosomal protein S7	RPS7	Downregulated	Downregulated	+	LN1-EV_SCC-9-EV	-0.0371064	-6.29809	37.2287	39.0146	24.8895	31.498	44.6893	-36.4178
Q9BRX8-2;Q9BRX8	Q9BRX8-2;Q9BRX8	Redox-regulatory protein FAM213A	FAM213A	Downregulated	Downregulated	+	LN1-EV_SCC-9-EV	-0.0373946	-6.31586	37.2835	39.0734	24.884	31.5104	44.7664	-36.7632
C9JNQ3;Q14558;Q14558-2	C9JNQ3;Q14558;Q14558-2	Phosphoribosyl pyrophosphate synthase-associated protein 1	PRPSAP1	Downregulated	Downregulated	+	LN1-EV_SCC-9-EV	-0.0376828	-6.33362	37.3384	39.1322	24.8786	31.5227	44.8435	NaN
K7EN15;Q8WVQ1-2;Q8WVQ1-3;Q8WVQ1	K7EN15;Q8WVQ1-2;Q8WVQ1-3;Q8WVQ1	Soluble calcium-activated nucleotidase 1	CANT1	Downregulated	Downregulated	+	LN1-EV_SCC-9-EV	-0.037971	-6.35139	37.3933	39.191	24.8731	31.5351	44.9206	-37.1086
Q00535;Q00535-2	Q00535;Q00535-2	Cyclin-dependent-like kinase 5	CDK5	Downregulated	Downregulated	+	LN1-EV_SCC-9-EV	-0.0382592	-6.36916	37.4482	39.2498	24.8676	31.5475	44.9977	-37.454
Q9BW92;Q5T5E9;U3KQ50;U3KQG0;Q9BW92-2	Q9BW92;Q5T5E9;U3KQ50;U3KQG0;Q9BW92-2	Threonine--tRNA ligase, mitochondrial	TARS2	Downregulated	Downregulated	+	LN1-EV_SCC-9-EV	-0.0385474	-6.38693	37.503	39.3086	24.8622	31.5599	45.0747	-37.7994
Q9UNS2;H7C3P9;Q9UNS2-2;J3QL22;J3QS85;J3KTQ1;J3QKR0;C9JLV5	Q9UNS2;H7C3P9;Q9UNS2-2	COP9 signalosome complex subunit 3	COPS3	Downregulated	Downregulated	+	LN1-EV_SCC-9-EV	-0.0388356	-6.40469	37.5579	39.3674	24.8567	31.5723	45.1518	-38.1448
Q9P2R3;Q9P2R3-2;Q9P2R3-4;K7EPT2	Q9P2R3;Q9P2R3-2;Q9P2R3-4	Rabankyrin-5	ANKFY1	Downregulated	Downregulated	+	LN1-EV_SCC-9-EV	-0.0391239	-6.42246	37.6128	39.4262	24.8512	31.5846	45.2289	-38.4902
P35580;P35580-5;P35580-2;P35580-3;P35580-4	P35580;P35580-5;P35580-2;P35580-3;P35580-4	Myosin-10	MYH10	Downregulated	Downregulated	+	LN1-EV_SCC-9-EV	-0.0394121	-6.44023	37.6677	39.4849	24.8457	31.597	45.306	-38.8356
O75054;O75054-2	O75054;O75054-2	Immunoglobulin superfamily member 3	IGSF3	Downregulated	Downregulated	+	LN1-EV_SCC-9-EV	-0.0397003	-6.458	37.7225	39.5437	24.8403	31.6094	45.3831	-39.181
A0A0C4DH83;Q9NZN3;Q9NZN3-2	A0A0C4DH83;Q9NZN3	EH domain-containing protein 3	EHD3	Exclusive SCC9	Downregulated			-0.0399885	-6.47576	37.7774	39.6025	24.8348	31.6218	45.4602	-39.5264
K7EP07;K7EK42;Q99426-2;Q99426	K7EP07;K7EK42;Q99426-2;Q99426	Tubulin-folding cofactor B	TBCB	Exclusive SCC9	Downregulated			-0.0402767	-6.49353	37.8323	39.6613	24.8293	31.6342	45.5373	-39.8718
P02452	P02452	Collagen alpha-1(I) chain	COL1A1	Exclusive SCC9	Downregulated			-0.0405649	-6.5113	37.8872	39.7201	24.8239	31.6466	45.6144	-40.2172
P80217;P80217-2	P80217;P80217-2	Interferon-induced 35 kDa protein	IFI35	Exclusive SCC9	Downregulated			-0.0408532	-6.52907	37.9421	39.7789	24.8184	31.6589	45.6915	-40.5626
P53999	P53999	Activated RNA polymerase II transcriptional coactivator p15	SUB1	Exclusive SCC9	Downregulated			-0.0411414	-6.54684	37.9969	39.8377	24.8129	31.6713	45.7686	NaN
P21281;C9JL73;P15313	P21281;C9JL73;P15313	V-type proton ATPase subunit B, brain isoform;V-type proton ATPase subunit B, kidney isoform	ATP6V1B2	Exclusive SCC9	Downregulated			-0.0414296	-6.5646	38.0518	39.8965	24.8075	31.6837	45.8456	-40.908
H0YBR2;H0YBB3;Q6NXG1-2;Q6NXG1-5;Q6NXG1-4;Q6NXG1-3;Q6NXG1	H0YBR2;H0YBB3;Q6NXG1-2;Q6NXG1-5;Q6NXG1-4;Q6NXG1-3;Q6NXG1	Epithelial splicing regulatory protein 1	ESRP1	Exclusive SCC9	Downregulated			-0.0417178	-6.58237	38.1067	39.9552	24.802	31.6961	45.9227	-41.2534
Q86W42-3;Q86W42;Q86W42-2	Q86W42-3;Q86W42;Q86W42-2	THO complex subunit 6 homolog	THOC6	Exclusive SCC9	Downregulated			-0.042006	-6.60014	38.1616	40.014	24.7965	31.7085	45.9998	-41.5988
P52306-4;P52306-6;P52306-2;P52306-3;P52306;P52306-5;D6RB97	P52306-4;P52306-6;P52306-2;P52306-3;P52306;P52306-5	Rap1 GTPase-GDP dissociation stimulator 1	RAP1GDS1	Exclusive SCC9	Downregulated			-0.0422942	-6.61791	38.2164	40.0728	24.7911	31.7208	46.0769	-41.9442
CON__P08727;P08727;CON__P19001;C9JM50	CON__P08727;P08727;CON__P19001;C9JM50	Keratin, type I cytoskeletal 19	KRT19	Exclusive SCC9	Downregulated			-0.0425825	-6.63567	38.2713	40.1316	24.7856	31.7332	46.154	-42.2896
O43815-2;O43815	O43815-2;O43815	Striatin	STRN	Exclusive SCC9	Downregulated			-0.0428707	-6.65344	38.3262	40.1904	24.7801	31.7456	46.2311	-42.635
P08574	P08574	Cytochrome c1, heme protein, mitochondrial	CYC1	Exclusive SCC9	Downregulated			-0.0431589	-6.67121	38.3811	40.2492	24.7747	31.758	46.3082	-42.9804
F5H0R8;Q12929	F5H0R8;Q12929	Epidermal growth factor receptor kinase substrate 8	EPS8	Exclusive SCC9	Downregulated			-0.0434471	-6.68898	38.436	40.308	24.7692	31.7704	46.3853	-43.3258
H7C0C1;P48047	H7C0C1;P48047	ATP synthase subunit O, mitochondrial	ATP5O	Exclusive SCC9	Downregulated			-0.0437353	-6.70675	38.4908	40.3668	24.7637	31.7828	46.4624	-43.6712
P05161;A0A096LNZ9;A0A096LPJ4	P05161;A0A096LNZ9;A0A096LPJ4	Ubiquitin-like protein ISG15	ISG15	Exclusive SCC9	Downregulated			-0.0440235	-6.72451	38.5457	40.4255	24.7583	31.7951	46.5395	-44.0166
Q8N257;Q16778;P33778;P23527;P06899;Q96A08;Q6DRA6;Q6DN03	Q8N257;Q16778;P33778;P23527;P06899	Histone H2B type 3-B;Histone H2B type 2-E;Histone H2B type 1-B;Histone H2B type 1-O;Histone H2B type 1-J	HIST3H2BB	Exclusive SCC9	Downregulated			-0.0443118	-6.74228	38.6006	40.4843	24.7528	31.8075	46.6165	-44.362
O14879	O14879	Interferon-induced protein with tetratricopeptide repeats 3	IFIT3	Exclusive SCC9	Downregulated			-0.0446	-6.76005	38.6555	40.5431	24.7473	31.8199	46.6936	NaN
Q6P2Q9;I3L3Z8;I3L0J9	Q6P2Q9	Pre-mRNA-processing-splicing factor 8	PRPF8	Exclusive SCC9	Downregulated			-0.0448882	-6.77782	38.7103	40.6019	24.7419	31.8323	46.7707	-44.7074
O75367-2;O75367-3;O75367;B4DJC3;D6RCF2;Q9P0M6	O75367-2;O75367-3;O75367;B4DJC3	Core histone macro-H2A.1;Histone H2A	H2AFY	Exclusive SCC9	Downregulated			-0.0451764	-6.79558	38.7652	40.6607	24.7364	31.8447	46.8478	-45.0528
P22223;P22223-2;J3QR60	P22223;P22223-2	Cadherin-3	CDH3	Exclusive SCC9	Downregulated			-0.0454646	-6.81335	38.8201	40.7195	24.7309	31.857	46.9249	-45.3982
Q16762;B1AH48	Q16762	Thiosulfate sulfurtransferase	TST	Exclusive SCC9	Downregulated			-0.0457528	-6.83112	38.875	40.7783	24.7254	31.8694	47.002	-45.7436
P34896-2;P34896;P34896-3;P34896-4;J3KRK5;J3KRZ5	P34896-2;P34896;P34896-3;P34896-4	Serine hydroxymethyltransferase, cytosolic	SHMT1	Exclusive SCC9	Downregulated			-0.0460411	-6.84889	38.9299	40.8371	24.72	31.8818	47.0791	-46.089
A0A087WU14;A0A087WXB0;O15126	A0A087WU14;A0A087WXB0;O15126	Secretory carrier-associated membrane protein 1	SCAMP1	Exclusive SCC9	Downregulated			-0.0463293	-6.86666	38.9847	40.8958	24.7145	31.8942	47.1562	-46.4344
A0A087X0P5;P10696	A0A087X0P5;P10696	Alkaline phosphatase;Alkaline phosphatase, placental-like	ALPPL2	Exclusive SCC9	Downregulated			-0.0466175	-6.88442	39.0396	40.9546	24.709	31.9066	47.2333	-46.7798
Q6UX06	Q6UX06	Olfactomedin-4	OLFM4	Exclusive SCC9	Downregulated			-0.0469057	-6.90219	39.0945	41.0134	24.7036	31.919	47.3104	-47.1252
J3QL05;J3KP15;Q01130-2;Q01130;Q9BRL6-2;Q9BRL6	J3QL05;J3KP15;Q01130-2;Q01130	Serine/arginine-rich splicing factor 2	SRSF2	Exclusive SCC9	Downregulated			-0.0471939	-6.91996	39.1494	41.0722	24.6981	31.9313	47.3874	-47.4706
Q9Y5Y6	Q9Y5Y6	Suppressor of tumorigenicity 14 protein	ST14	Exclusive SCC9	Downregulated			-0.0474821	-6.93773	39.2042	41.131	24.6926	31.9437	47.4645	-47.816
Q16666-3;Q16666-2;Q16666;Q16666-6;H3BM18;X6RHM1;H3BR65;H3BR88	Q16666-3;Q16666-2;Q16666;Q16666-6	Gamma-interferon-inducible protein 16	IFI16	Exclusive SCC9	Downregulated			-0.0477704	-6.95549	39.2591	41.1898	24.6872	31.9561	47.5416	-48.1614
Q9H6S3;Q9H6S3-3;E9PN68;E9PLN2;E9PNT0;E9PLH1;H0YD62;H0YF37;Q9H6S3-2	Q9H6S3;Q9H6S3-3	Epidermal growth factor receptor kinase substrate 8-like protein 2	EPS8L2	Exclusive SCC9	Downregulated			-0.0480586	-6.97326	39.314	41.2486	24.6817	31.9685	47.6187	NaN
Q9UBQ7;U3KQ56	Q9UBQ7;U3KQ56	Glyoxylate reductase/hydroxypyruvate reductase	GRHPR	Exclusive SCC9	Downregulated			-0.0483468	-6.99103	39.3689	41.3074	24.6762	31.9809	47.6958	-48.5068
O75531	O75531	Barrier-to-autointegration factor;Barrier-to-autointegration factor, N-terminally processed	BANF1	Exclusive SCC9	Downregulated			-0.048635	-7.0088	39.4238	41.3661	24.6708	31.9932	47.7729	-48.8522
P17931;G3V3R6	P17931;G3V3R6	Galectin-3;Galectin	LGALS3	Exclusive SCC9	Downregulated			-0.0489232	-7.02657	39.4786	41.4249	24.6653	32.0056	47.85	-49.1976
A0A0C4DFV9;Q01105-3;Q01105-4;Q01105-2;Q01105;A0A087X027;P0DME0	A0A0C4DFV9;Q01105-3;Q01105-4;Q01105-2;Q01105;A0A087X027;P0DME0	Protein SET;Protein SETSIP	SET	Exclusive SCC9	Downregulated			-0.0492114	-7.04433	39.5335	41.4837	24.6598	32.018	47.9271	-49.543
P19525-2;P19525;C9JZT2;F8WBH4	P19525-2;P19525	Interferon-induced, double-stranded RNA-activated protein kinase	EIF2AK2	Exclusive SCC9	Downregulated			-0.0494997	-7.0621	39.5884	41.5425	24.6544	32.0304	48.0042	-49.8884
O76094;D6RDY6;O76094-2	O76094;D6RDY6;O76094-2	Signal recognition particle subunit SRP72	SRP72	Exclusive SCC9	Downregulated			-0.0497879	-7.07987	39.6433	41.6013	24.6489	32.0428	48.0813	-50.2338
A0A087X279;P09913	A0A087X279;P09913	Interferon-induced protein with tetratricopeptide repeats 2	IFIT2	Exclusive SCC9	Downregulated			-0.0500761	-7.09764	39.6981	41.6601	24.6434	32.0552	48.1584	-50.5792
Q9Y3U8;J3KTD3;J3QSB5	Q9Y3U8;J3KTD3;J3QSB5	60S ribosomal protein L36	RPL36	Exclusive SCC9	Downregulated			-0.0503643	-7.1154	39.753	41.7189	24.638	32.0675	48.2354	-50.9246
Q07960;H0YE29	Q07960;H0YE29	Rho GTPase-activating protein 1	ARHGAP1	Exclusive SCC9	Downregulated			-0.0506525	-7.13317	39.8079	41.7777	24.6325	32.0799	48.3125	-51.27
P23381-2;P23381;H0YJP3;G3V3H8;G3V3Y5;G3V423;G3V5U1;G3V456;G3V277	P23381-2;P23381	Tryptophan--tRNA ligase, cytoplasmic;T1-TrpRS;T2-TrpRS	WARS	Exclusive SCC9	Downregulated			-0.0509407	-7.15094	39.8628	41.8364	24.627	32.0923	48.3896	-51.6154
A0A087X0V5;P29728-2;P29728;F8W1C5;P29728-3	A0A087X0V5;P29728-2;P29728;F8W1C5	2-5-oligoadenylate synthase 2	OAS2	Exclusive SCC9	Downregulated			-0.051229	-7.16871	39.9177	41.8952	24.6216	32.1047	48.4667	-51.9608
P08708;H0YN88;A0A075B716	P08708;H0YN88;A0A075B716	40S ribosomal protein S17	RPS17	Exclusive SCC9	Downregulated			-0.0515172	-7.18647	39.9725	41.954	24.6161	32.1171	48.5438	NaN
A0A0A0MS51;A0A0A0MT01;P06396-2;P06396-4;P06396-3;P06396;CON__Q3SX14;Q5T0I1;A0A0U1RQL8;Q5T0I0	A0A0A0MS51;A0A0A0MT01;P06396-2;P06396-4;P06396-3;P06396;CON__Q3SX14	Gelsolin	GSN	Exclusive SCC9	Downregulated			-0.0518054	-7.20424	40.0274	42.0128	24.6106	32.1294	48.6209	-52.3062
J3QLI9;P62314	J3QLI9;P62314	Small nuclear ribonucleoprotein Sm D1	SNRPD1	Exclusive SCC9	Downregulated			-0.0520936	-7.22201	40.0823	42.0716	24.6051	32.1418	48.698	-52.6516
Q9BYX4	Q9BYX4	Interferon-induced helicase C domain-containing protein 1	IFIH1	Exclusive SCC9	Downregulated			-0.0523818	-7.23978	40.1372	42.1304	24.5997	32.1542	48.7751	-52.997
A0A087WUQ6;P07203;P07203-2	A0A087WUQ6;P07203	Glutathione peroxidase;Glutathione peroxidase 1	GPX1	Exclusive SCC9	Downregulated			-0.05267	-7.25755	40.192	42.1892	24.5942	32.1666	48.8522	-53.3424
A0A087WUT6;O60841	A0A087WUT6;O60841	Eukaryotic translation initiation factor 5B	EIF5B	Exclusive SCC9	Downregulated			-0.0529583	-7.27531	40.2469	42.2479	24.5887	32.179	48.9293	-53.6878
O43252	O43252	Bifunctional 3-phosphoadenosine 5-phosphosulfate synthase 1;Sulfate adenylyltransferase;Adenylyl-sulfate kinase	PAPSS1	Exclusive SCC9	Downregulated			-0.0532465	-7.29308	40.3018	42.3067	24.5833	32.1914	49.0063	-54.0332
Q9BXR0;K7ESP6;K7EJ21;Q9BXR0-2;K7EPI1	Q9BXR0;K7ESP6;K7EJ21;Q9BXR0-2	Queuine tRNA-ribosyltransferase	QTRT1	Exclusive SCC9	Downregulated			-0.0535347	-7.31085	40.3567	42.3655	24.5778	32.2037	49.0834	-54.3786
A0A087WXI5;P12830;P12830-2;H3BVI7;H3BNC6;A0A087WX17;A0A087WU43	A0A087WXI5;P12830;P12830-2	Cadherin-1;E-Cad/CTF1;E-Cad/CTF2;E-Cad/CTF3	CDH1	Exclusive SCC9	Downregulated			-0.0538229	-7.32862	40.4116	42.4243	24.5723	32.2161	49.1605	-54.724
Q86UP2-2;Q86UP2-3;Q86UP2-4;Q86UP2;G3V4Y7;H0YJV5;H0YJZ8;G3V5P0;G3V5G2;B7Z6P3	Q86UP2-2;Q86UP2-3;Q86UP2-4;Q86UP2;G3V4Y7	Kinectin	KTN1	Exclusive SCC9	Downregulated			-0.0541111	-7.34638	40.4664	42.4831	24.5669	32.2285	49.2376	-55.0694
A0A087X2E5;A0A087WZN1;O43837-2;O43837;A0A0D9SG66;O43837-3	A0A087X2E5;A0A087WZN1;O43837-2;O43837	Isocitrate dehydrogenase [NAD] subunit, mitochondrial;Isocitrate dehydrogenase [NAD] subunit beta, mitochondrial	IDH3B	Exclusive SCC9	Downregulated			-0.0543993	-7.36415	40.5213	42.5419	24.5614	32.2409	49.3147	-55.4148
Q15029-2;Q15029-3;Q15029;K7EP67;K7EJ74	Q15029-2;Q15029-3;Q15029;K7EP67	116 kDa U5 small nuclear ribonucleoprotein component	EFTUD2	Exclusive SCC9	Downregulated			-0.0546876	-7.38192	40.5762	42.6007	24.5559	32.2533	49.3918	-55.7602
E9PFW8;E7EMC7;Q13501-2;Q13501	E9PFW8;E7EMC7;Q13501-2;Q13501	Sequestosome-1	SQSTM1	Exclusive SCC9	Downregulated			-0.0549758	-7.39969	40.6311	42.6595	24.5505	32.2656	49.4689	NaN
Q9Y6N5;H3BNX3;H3BMS6;H3BNP9;H3BV36	Q9Y6N5;H3BNX3;H3BMS6	Sulfide:quinone oxidoreductase, mitochondrial	SQRDL	Exclusive SCC9	Downregulated			-0.055264	-7.41746	40.6859	42.7182	24.545	32.278	49.546	-56.1056
X6RGJ2;Q5SSJ5;B0QZK4;Q5SWC8;Q5SSJ5-3;Q5SSJ5-2;B0QZK9;B0QZK8;Q5SSJ5-5	X6RGJ2;Q5SSJ5;B0QZK4;Q5SWC8;Q5SSJ5-3;Q5SSJ5-2	Heterochromatin protein 1-binding protein 3	HP1BP3	Exclusive SCC9	Downregulated			-0.0555522	-7.43522	40.7408	42.777	24.5395	32.2904	49.6231	-56.451
F5H1S9;G8JLB3;Q9Y606-2;Q9Y606;F5GY32;F5H168;F8W9U5;F5H1B2;F5GXL3	F5H1S9;G8JLB3;Q9Y606-2;Q9Y606;F5GY32	tRNA pseudouridine synthase;tRNA pseudouridine synthase A, mitochondrial	PUS1	Exclusive SCC9	Downregulated			-0.0558404	-7.45299	40.7957	42.8358	24.5341	32.3028	49.7002	-56.7964
P48147	P48147	Prolyl endopeptidase	PREP	Exclusive SCC9	Downregulated			-0.0561286	-7.47076	40.8506	42.8946	24.5286	32.3152	49.7772	-57.1418
H0YBW4;E5RIM3;Q9Y263	H0YBW4;E5RIM3;Q9Y263	Phospholipase A-2-activating protein	PLAA	Exclusive SCC9	Downregulated			-0.0564169	-7.48853	40.9055	42.9534	24.5231	32.3276	49.8543	-57.4872
Q9BQ69	Q9BQ69	O-acetyl-ADP-ribose deacetylase MACROD1	MACROD1	Exclusive SCC9	Downregulated			-0.0567051	-7.50629	40.9603	43.0122	24.5177	32.3399	49.9314	-57.8326
Q96HS1;F5GXG4;Q96HS1-2	Q96HS1;F5GXG4;Q96HS1-2	Serine/threonine-protein phosphatase PGAM5, mitochondrial	PGAM5	Exclusive SCC9	Downregulated			-0.0569933	-7.52406	41.0152	43.071	24.5122	32.3523	50.0085	-58.178
I3L2Q1;I3L1R7;Q99447-4;Q99447;Q99447-3;I3L3V9;I3L1L9;Q99447-2	I3L2Q1;I3L1R7;Q99447-4;Q99447;Q99447-3;I3L3V9;I3L1L9;Q99447-2	Ethanolamine-phosphate cytidylyltransferase	PCYT2	Exclusive SCC9	Downregulated			-0.0572815	-7.54183	41.0701	43.1298	24.5067	32.3647	50.0856	-58.5234
Q8IVS2;Q8IVS2-2	Q8IVS2	Malonyl-CoA-acyl carrier protein transacylase, mitochondrial	MCAT	Exclusive SCC9	Downregulated			-0.0575697	-7.5596	41.125	43.1885	24.5013	32.3771	50.1627	-58.8688
Q32P41	Q32P41	tRNA (guanine(37)-N1)-methyltransferase	TRMT5	Exclusive SCC9	Downregulated			-0.0578579	-7.57737	41.1798	43.2473	24.4958	32.3895	50.2398	-59.2142
Q96AB3;Q96AB3-2;K7ENV7;K7EKW4;Q96AB3-3	Q96AB3;Q96AB3-2;K7ENV7;K7EKW4;Q96AB3-3	Isochorismatase domain-containing protein 2, mitochondrial	ISOC2	Exclusive SCC9	Downregulated			-0.0581462	-7.59513	41.2347	43.3061	24.4903	32.4018	50.3169	-59.5596
Q15031;E9PHM2;C9JYR8	Q15031;E9PHM2	Probable leucine--tRNA ligase, mitochondrial	LARS2	Exclusive SCC9	Downregulated			-0.0584344	-7.6129	41.2896	43.3649	24.4848	32.4142	50.394	NaN
Q9UBB4-2;Q9UBB4;B1AHE3;B1AHE4	Q9UBB4-2;Q9UBB4	Ataxin-10	ATXN10	Exclusive SCC9	Downregulated			-0.0587226	-7.63067	41.3445	43.4237	24.4794	32.4266	50.4711	-59.905
O95361;B3KP96;H0Y626;K7EL43;Q309B1;O95361-2	O95361;B3KP96;H0Y626	Tripartite motif-containing protein 16	TRIM16	Exclusive SCC9	Downregulated			-0.0590108	-7.64844	41.3994	43.4825	24.4739	32.439	50.5481	-60.2504
O14493;O95484;P56747;O15551	O14493;O95484;P56747;O15551	Claudin-4;Claudin-9;Claudin-6;Claudin-3	CLDN4	Exclusive SCC9	Downregulated			-0.059299	-7.6662	41.4542	43.5413	24.4684	32.4514	50.6252	-60.5958
P02792	P02792	Ferritin light chain	FTL	Exclusive SCC9	Downregulated			-0.0595872	-7.68397	41.5091	43.6001	24.463	32.4638	50.7023	-60.9412
Q9NXA8-4;Q9NXA8-2;Q9NXA8;Q9NXA8-3	Q9NXA8-4;Q9NXA8-2;Q9NXA8;Q9NXA8-3	NAD-dependent protein deacylase sirtuin-5, mitochondrial	SIRT5	Exclusive SCC9	Downregulated			-0.0598755	-7.70174	41.564	43.6588	24.4575	32.4761	50.7794	-61.2866
A0A087WZG2;Q04912-2;Q04912;J3KQS7;Q04912-5;H2E272;H7C074;Q04912-3;Q04912-4;Q04912-6	A0A087WZG2;Q04912-2;Q04912;J3KQS7;Q04912-5	Receptor protein-tyrosine kinase;Macrophage-stimulating protein receptor;Macrophage-stimulating protein receptor alpha chain;Macrophage-stimulating protein receptor beta chain	MST1R	Exclusive SCC9	Downregulated			-0.0601637	-7.71951	41.6189	43.7176	24.452	32.4885	50.8565	-61.632
Q5T440	Q5T440	Putative transferase CAF17, mitochondrial	IBA57	Exclusive SCC9	Downregulated			-0.0604519	-7.73727	41.6737	43.7764	24.4466	32.5009	50.9336	-61.9774
R4GN49;P29034	R4GN49;P29034	Protein S100-A2	S100A2	Exclusive SCC9	Downregulated			-0.0607401	-7.75504	41.7286	43.8352	24.4411	32.5133	51.0107	-62.3228
P49770;H0YJJ8;G3V5E5	P49770;H0YJJ8;G3V5E5	Translation initiation factor eIF-2B subunit beta	EIF2B2	Exclusive SCC9	Downregulated			-0.0610283	-7.77281	41.7835	43.894	24.4356	32.5257	51.0878	-62.6682
P21912;A0A087WXX8;A0A087WWT1	P21912;A0A087WXX8;A0A087WWT1	Succinate dehydrogenase [ubiquinone] iron-sulfur subunit, mitochondrial	SDHB	Exclusive SCC9	Downregulated			-0.0613165	-7.79058	41.8384	43.9528	24.4302	32.538	51.1649	-63.0136
Q99653;H0YLY7;H0YKE7;F5GX29;H0YNG9	Q99653;H0YLY7;H0YKE7;F5GX29;H0YNG9	Calcineurin B homologous protein 1	CHP1	Exclusive SCC9	Downregulated			-0.0616048	-7.80835	41.8932	44.0116	24.4247	32.5504	51.242	-63.359
P20700;E9PBF6	P20700;E9PBF6	Lamin-B1	LMNB1	Exclusive SCC9	Downregulated			-0.061893	-7.82611	41.9481	44.0704	24.4192	32.5628	51.3191	NaN
P43246-2;P43246;V9H019;E9PHA6;A0A087X1E7;A0A087X078;C9J809;V9H015;V9H0B2	P43246-2;P43246;V9H019;E9PHA6;A0A087X1E7;A0A087X078	DNA mismatch repair protein Msh2	MSH2	Exclusive SCC9	Downregulated			-0.0621812	-7.84388	42.003	44.1291	24.4138	32.5752	51.3961	-63.7044
O15294-4;O15294-2;O15294-3;O15294	O15294-4;O15294-2;O15294-3;O15294	UDP-N-acetylglucosamine--peptide N-acetylglucosaminyltransferase 110 kDa subunit	OGT	Exclusive SCC9	Downregulated			-0.0624694	-7.86165	42.0579	44.1879	24.4083	32.5876	51.4732	-64.0498
A8MT40;Q8NCN5;H3BQG3	A8MT40;Q8NCN5	Pyruvate dehydrogenase phosphatase regulatory subunit, mitochondrial	PDPR	Exclusive SCC9	Downregulated			-0.0627576	-7.87942	42.1128	44.2467	24.4028	32.6	51.5503	-64.3952
A0A0J9YVR6;E9PQ56;A0A0J9YWM1;H0YEM1;A0A0J9YYL3;A0A0J9YXJ8;A0A0J9YVP6;A0A0J9YXX5;Q9UHX1-4;Q9UHX1-6;Q9UHX1-3;Q9UHX1-5;Q9UHX1-2;Q9UHX1;E9PMU7;E9PN18;H0YCP8	A0A0J9YVR6;E9PQ56;A0A0J9YWM1;H0YEM1;A0A0J9YYL3;A0A0J9YXJ8;A0A0J9YVP6;A0A0J9YXX5;Q9UHX1-4;Q9UHX1-6;Q9UHX1-3;Q9UHX1-5;Q9UHX1-2;Q9UHX1;E9PMU7;E9PN18;H0YCP8	Poly(U)-binding-splicing factor PUF60	PUF60	Exclusive SCC9	Downregulated			-0.0630458	-7.89718	42.1676	44.3055	24.3974	32.6123	51.6274	-64.7406
Q52LJ0;Q52LJ0-2;H0YNA1	Q52LJ0;Q52LJ0-2;H0YNA1	Protein FAM98B	FAM98B	Exclusive SCC9	Downregulated			-0.063334	-7.91495	42.2225	44.3643	24.3919	32.6247	51.7045	-65.086
P17096;P17096-3	P17096;P17096-3	High mobility group protein HMG-I/HMG-Y	HMGA1	Exclusive SCC9	Downregulated			-0.0636223	-7.93272	42.2774	44.4231	24.3864	32.6371	51.7816	-65.4314
F8VXI7;F8VXL2;F8VRV5;P63167	F8VXI7;F8VXL2;F8VRV5;P63167	Dynein light chain 1, cytoplasmic	DYNLL1	Exclusive SCC9	Downregulated			-0.0639105	-7.95049	42.3323	44.4819	24.381	32.6495	51.8587	-65.7768
Q8N4Q0;Q8N4Q0-2	Q8N4Q0;Q8N4Q0-2	Zinc-binding alcohol dehydrogenase domain-containing protein 2	ZADH2	Exclusive SCC9	Downregulated			-0.0641987	-7.96826	42.3871	44.5407	24.3755	32.6619	51.9358	-66.1222
Q14247-3;Q14247;H0YEV2;H0YCD9;Q14247-2	Q14247-3;Q14247;H0YEV2;H0YCD9;Q14247-2	Src substrate cortactin	CTTN	Exclusive SCC9	Downregulated			-0.0644869	-7.98602	42.442	44.5994	24.37	32.6742	52.0129	-66.4676
Q16831;F8WD51;C9J486;C9JIP2;B4DND0	Q16831	Uridine phosphorylase 1	UPP1	Exclusive SCC9	Downregulated			-0.0647751	-8.00379	42.4969	44.6582	24.3645	32.6866	52.09	-66.813
Q9BVJ7	Q9BVJ7	Dual specificity protein phosphatase 23	DUSP23	Exclusive SCC9	Downregulated			-0.0650633	-8.02156	42.5518	44.717	24.3591	32.699	52.167	-67.1584
K7EIG7;J3QRN6;O94832;J3KRL0	K7EIG7;J3QRN6;O94832	Unconventional myosin-Id	MYO1D	Exclusive SCC9	Downregulated			-0.0653516	-8.03933	42.6067	44.7758	24.3536	32.7114	52.2441	NaN
Q16537-2;Q16537;Q16537-3	Q16537-2;Q16537;Q16537-3	Serine/threonine-protein phosphatase 2A 56 kDa regulatory subunit epsilon isoform	PPP2R5E	Exclusive SCC9	Downregulated			-0.0656398	-8.05709	42.6615	44.8346	24.3481	32.7238	52.3212	-67.5038
A0A0G2JI85;A0A0G2JNZ7;A0A0A0MSX3;Q08345-2;Q08345-6;Q08345;Q08345-5	A0A0G2JI85;A0A0G2JNZ7;A0A0A0MSX3;Q08345-2;Q08345-6;Q08345;Q08345-5	Epithelial discoidin domain-containing receptor 1	DDR1	Exclusive SCC9	Downregulated			-0.065928	-8.07486	42.7164	44.8934	24.3427	32.7362	52.3983	-67.8492
P10412;P16402;P22492;Q02539	P10412;P16402	Histone H1.4;Histone H1.3	HIST1H1E	Exclusive SCC9	Downregulated			-0.0662162	-8.09263	42.7713	44.9522	24.3372	32.7485	52.4754	-68.1946
Q8TEX9;Q8TEX9-2;H0YN14;H0YN07;H0YMR4;H0YK93;H0YLV0;H0YL92;H0YKG5	Q8TEX9;Q8TEX9-2;H0YN14;H0YN07;H0YMR4	Importin-4	IPO4	Exclusive SCC9	Downregulated			-0.0665044	-8.1104	42.8262	45.011	24.3317	32.7609	52.5525	-68.54
J3KRG9;J3KSM6;P55042	J3KRG9;J3KSM6;P55042	GTP-binding protein RAD	RRAD	Exclusive SCC9	Downregulated			-0.0667926	-8.12817	42.881	45.0697	24.3263	32.7733	52.6296	-68.8854
B7Z6D5;Q96GQ7;A0A087X059	B7Z6D5;Q96GQ7;A0A087X059	Probable ATP-dependent RNA helicase DDX27	DDX27	Exclusive SCC9	Downregulated			-0.0670809	-8.14593	42.9359	45.1285	24.3208	32.7857	52.7067	-69.2308
I3L1D5;O15296-3;O15296;O15296-4	I3L1D5;O15296-3;O15296;O15296-4	Arachidonate 15-lipoxygenase B	ALOX15B	Exclusive SCC9	Downregulated			-0.0673691	-8.1637	42.9908	45.1873	24.3153	32.7981	52.7838	-69.5762
P61962;A0A087WWI6;P61962-2	P61962;A0A087WWI6;P61962-2	DDB1- and CUL4-associated factor 7	DCAF7	Exclusive SCC9	Downregulated			-0.0676573	-8.18147	43.0457	45.2461	24.3099	32.8104	52.8609	-69.9216
O75712	O75712	Gap junction beta-3 protein	GJB3	Exclusive SCC9	Downregulated			-0.0679455	-8.19924	43.1006	45.3049	24.3044	32.8228	52.9379	-70.267
P35914-3;P35914-2;P35914	P35914-3;P35914-2;P35914	Hydroxymethylglutaryl-CoA lyase, mitochondrial	HMGCL	Exclusive SCC9	Downregulated			-0.0682337	-8.217	43.1554	45.3637	24.2989	32.8352	53.015	-70.6124
P08572	P08572	Collagen alpha-2(IV) chain;Canstatin	COL4A2	Exclusive SCC9	Downregulated			-0.0685219	-8.23477	43.2103	45.4225	24.2935	32.8476	53.0921	-70.9578
Q15386;Q15386-2;Q15386-3	Q15386;Q15386-2	Ubiquitin-protein ligase E3C	UBE3C	Exclusive SCC9	Downregulated			-0.0688102	-8.25254	43.2652	45.4813	24.288	32.86	53.1692	NaN
Q15459	Q15459	Splicing factor 3A subunit 1	SF3A1	Exclusive SCC9	Downregulated			-0.0690984	-8.27031	43.3201	45.54	24.2825	32.8724	53.2463	-71.3032
A0A0G2JMZ8;Q16625-4;Q16625-2;Q16625-3;Q16625;Q16625-5	A0A0G2JMZ8;Q16625-4;Q16625-2;Q16625-3;Q16625;Q16625-5	Occludin	OCLN	Exclusive SCC9	Downregulated			-0.0693866	-8.28807	43.3749	45.5988	24.2771	32.8847	53.3234	-71.6486
H9KV28;A0A0G2JH68;O60610-2;O60610-3;O60610;E5RJ79;B4E2I7	H9KV28;A0A0G2JH68;O60610-2;O60610-3;O60610	Protein diaphanous homolog 1	DIAPH1	Exclusive SCC9	Downregulated			-0.0696748	-8.30584	43.4298	45.6576	24.2716	32.8971	53.4005	-71.994
Q9ULC4-2;Q9ULC4;Q9ULC4-3	Q9ULC4-2;Q9ULC4;Q9ULC4-3	Malignant T-cell-amplified sequence 1	MCTS1	Exclusive SCC9	Downregulated			-0.069963	-8.32361	43.4847	45.7164	24.2661	32.9095	53.4776	-72.3394
Q9Y2P8	Q9Y2P8	RNA 3-terminal phosphate cyclase-like protein	RCL1	Exclusive SCC9	Downregulated			-0.0702512	-8.34138	43.5396	45.7752	24.2607	32.9219	53.5547	-72.6848
Q9BYB4;Q9BYB4-2	Q9BYB4;Q9BYB4-2	Guanine nucleotide-binding protein subunit beta-like protein 1	GNB1L	Exclusive SCC9	Downregulated			-0.0705395	-8.35915	43.5945	45.834	24.2552	32.9343	53.6318	-73.0302
O60826	O60826	Coiled-coil domain-containing protein 22	CCDC22	Exclusive SCC9	Downregulated			-0.0708277	-8.37691	43.6493	45.8928	24.2497	32.9466	53.7088	-73.3756
P30520	P30520	Adenylosuccinate synthetase isozyme 2	ADSS	Exclusive SCC9	Downregulated			-0.0711159	-8.39468	43.7042	45.9516	24.2442	32.959	53.7859	-73.721
K7ER90;K7EL20;O75821;K7EP16;K7EL60;K7ENA8	K7ER90;K7EL20;O75821;K7EP16;K7EL60;K7ENA8	Eukaryotic translation initiation factor 3 subunit G	EIF3G	Exclusive SCC9	Downregulated			-0.0714041	-8.41245	43.7591	46.0103	24.2388	32.9714	53.863	-74.0664
A0A0C4DGZ0;P24928;A0A087WWE2;P24928-2	A0A0C4DGZ0;P24928;A0A087WWE2;P24928-2	DNA-directed RNA polymerase;DNA-directed RNA polymerase II subunit RPB1	POLR2A	Exclusive SCC9	Downregulated			-0.0716923	-8.43022	43.814	46.0691	24.2333	32.9838	53.9401	-74.4118
H7C1B3;F8W8R3;A0A087WWF6;P49005	H7C1B3;F8W8R3;A0A087WWF6;P49005	DNA polymerase delta subunit 2	POLD2	Exclusive SCC9	Downregulated			-0.0719805	-8.44798	43.8688	46.1279	24.2278	32.9962	54.0172	-74.7572
P55268	P55268	Laminin subunit beta-2	LAMB2	Exclusive SCC9	Downregulated			-0.0722688	-8.46575	43.9237	46.1867	24.2224	33.0086	54.0943	NaN
Q9C0C2;E9PKE7;E9PKK0;Q9C0C2-2	Q9C0C2	182 kDa tankyrase-1-binding protein	TNKS1BP1	Exclusive SCC9	Downregulated			-0.072557	-8.48352	43.9786	46.2455	24.2169	33.0209	54.1714	-75.1026
Q9Y266	Q9Y266	Nuclear migration protein nudC	NUDC	Exclusive SCC9	Downregulated			-0.0728452	-8.50129	44.0335	46.3043	24.2114	33.0333	54.2485	-75.448
D6RCL3;A0A0C4DGB1;Q9UNQ2	D6RCL3;A0A0C4DGB1;Q9UNQ2	Probable dimethyladenosine transferase	DIMT1	Exclusive SCC9	Downregulated			-0.0731334	-8.51906	44.0884	46.3631	24.206	33.0457	54.3256	-75.7934
Q08174;Q08174-2	Q08174;Q08174-2	Protocadherin-1	PCDH1	Exclusive SCC9	Downregulated			-0.0734216	-8.53682	44.1432	46.4219	24.2005	33.0581	54.4027	-76.1388
E9PDQ8;Q96I99;Q96I99-2;H0Y852	E9PDQ8;Q96I99;Q96I99-2;H0Y852	Succinyl-CoA ligase [GDP-forming] subunit beta, mitochondrial	SUCLG2	Exclusive SCC9	Downregulated			-0.0737098	-8.55459	44.1981	46.4806	24.195	33.0705	54.4797	-76.4842
Q99471;H3BPF6;Q99471-2	Q99471;H3BPF6;Q99471-2	Prefoldin subunit 5	PFDN5	Exclusive SCC9	Downregulated			-0.0739981	-8.57236	44.253	46.5394	24.1896	33.0828	54.5568	-76.8296
F5H2T0;O95163	F5H2T0;O95163	Elongator complex protein 1	IKBKAP	Exclusive SCC9	Downregulated			-0.0742863	-8.59013	44.3079	46.5982	24.1841	33.0952	54.6339	-77.175
G5EA06;Q92552;Q92552-2;D6RJC7;D6RH20	G5EA06;Q92552;Q92552-2;D6RJC7;D6RH20	28S ribosomal protein S27, mitochondrial	MRPS27	Exclusive SCC9	Downregulated			-0.0745745	-8.60789	44.3627	46.657	24.1786	33.1076	54.711	-77.5204
F5H459;Q92572	F5H459;Q92572	AP-3 complex subunit sigma-1	AP3S1	Exclusive SCC9	Downregulated			-0.0748627	-8.62566	44.4176	46.7158	24.1732	33.12	54.7881	-77.8658
P40939;P40939-2;H0YFD6	P40939;P40939-2	Trifunctional enzyme subunit alpha, mitochondrial;Long-chain enoyl-CoA hydratase;Long chain 3-hydroxyacyl-CoA dehydrogenase	HADHA	Exclusive SCC9	Downregulated			-0.0751509	-8.64343	44.4725	46.7746	24.1677	33.1324	54.8652	-78.2112
A0A087WTA5;E7ERK9;Q9UI10-3;Q9UI10;Q9UI10-2	A0A087WTA5;E7ERK9;Q9UI10-3;Q9UI10;Q9UI10-2	Translation initiation factor eIF-2B subunit delta	EIF2B4	Exclusive SCC9	Downregulated			-0.0754391	-8.6612	44.5274	46.8334	24.1622	33.1448	54.9423	-78.5566
B5MD38;P55084-2;P55084;C9JEY0;C9JE81;C9K0M0;F5GZQ3	B5MD38;P55084-2;P55084;C9JEY0;C9JE81	Trifunctional enzyme subunit beta, mitochondrial;3-ketoacyl-CoA thiolase	HADHB	Exclusive SCC9	Downregulated			-0.0757274	-8.67897	44.5823	46.8922	24.1568	33.1571	55.0194	NaN
E5RFR7;H0YC44;H0YC42;P55327-8;P55327-2;P55327-4;P55327;P55327-7;P55327-5;P55327-6;P55327-3	E5RFR7;H0YC44;H0YC42;P55327-8;P55327-2;P55327-4;P55327;P55327-7;P55327-5;P55327-6;P55327-3	Tumor protein D52	TPD52	Exclusive SCC9	Downregulated			-0.0760156	-8.69673	44.6371	46.9509	24.1513	33.1695	55.0965	-78.902
Q9UDY2-5;Q9UDY2-4;Q9UDY2-2;Q9UDY2-6;Q9UDY2-3;Q9UDY2;Q9UDY2-7	Q9UDY2-5;Q9UDY2-4;Q9UDY2-2;Q9UDY2-6;Q9UDY2-3;Q9UDY2;Q9UDY2-7	Tight junction protein ZO-2	TJP2	Exclusive SCC9	Downregulated			-0.0763038	-8.7145	44.692	47.0097	24.1458	33.1819	55.1736	-79.2474
Q5VTU3;P63172	Q5VTU3;P63172	Dynein light chain Tctex-type 1	DYNLT1	Exclusive SCC9	Downregulated			-0.076592	-8.73227	44.7469	47.0685	24.1404	33.1943	55.2507	-79.5928
E9PKT6;A0A087X0D5;P09668	E9PKT6;A0A087X0D5;P09668	Pro-cathepsin H;Cathepsin H mini chain;Cathepsin H;Cathepsin H heavy chain;Cathepsin H light chain	CTSH	Exclusive SCC9	Downregulated			-0.0768802	-8.75004	44.8018	47.1273	24.1349	33.2067	55.3277	-79.9382
Q99575;E5RK39	Q99575	Ribonucleases P/MRP protein subunit POP1	POP1	Exclusive SCC9	Downregulated			-0.0771684	-8.7678	44.8566	47.1861	24.1294	33.219	55.4048	-80.2836
F8WBF9;Q9UGV2-3;Q9UGV2-2;Q9UGV2;Q5TH30	F8WBF9;Q9UGV2-3;Q9UGV2-2;Q9UGV2;Q5TH30	Protein NDRG3	NDRG3	Exclusive SCC9	Downregulated			-0.0774567	-8.78557	44.9115	47.2449	24.1239	33.2314	55.4819	-80.629
H0YN81;Q9GZS3;H0YMF9;H0YL19;H0YM76;H0YLA1;H3BQA8	H0YN81;Q9GZS3;H0YMF9;H0YL19	WD repeat-containing protein 61;WD repeat-containing protein 61, N-terminally processed	WDR61	Exclusive SCC9	Downregulated			-0.0777449	-8.80334	44.9664	47.3037	24.1185	33.2438	55.559	-80.9744
A0A0G2JR38;E9PHT6;Q9NVE7;H0YA26	A0A0G2JR38;E9PHT6;Q9NVE7;H0YA26	Pantothenate kinase 4	PANK4	Exclusive SCC9	Downregulated			-0.0780331	-8.82111	45.0213	47.3625	24.113	33.2562	55.6361	-81.3198
A0A087WU65;Q9NRW7;B7Z7G7;Q5T4Q0;Q9NRW7-2	A0A087WU65;Q9NRW7;B7Z7G7;Q5T4Q0;Q9NRW7-2	Vacuolar protein sorting-associated protein 45	VPS45	Exclusive SCC9	Downregulated			-0.0783213	-8.83888	45.0762	47.4212	24.1075	33.2686	55.7132	-81.6652
I3L4X0;P60510;H3BV22;H3BTA2	I3L4X0;P60510;H3BV22;H3BTA2	Serine/threonine-protein phosphatase 4 catalytic subunit;Serine/threonine-protein phosphatase	PPP4C	Exclusive SCC9	Downregulated			-0.0786095	-8.85664	45.131	47.48	24.1021	33.281	55.7903	-82.0106
E9PIF4;Q99519	E9PIF4;Q99519	Sialidase-1	NEU1	Exclusive SCC9	Downregulated			-0.0788977	-8.87441	45.1859	47.5388	24.0966	33.2933	55.8674	-82.356
L7N2F4;C9J5N1;Q9BTE6;Q9BTE6-2;Q9BTE6-3;K7EQ85	L7N2F4;C9J5N1;Q9BTE6;Q9BTE6-2;Q9BTE6-3;K7EQ85	Alanyl-tRNA editing protein Aarsd1	AARSD1	Exclusive SCC9	Downregulated			-0.079186	-8.89218	45.2408	47.5976	24.0911	33.3057	55.9445	NaN
C9J7P5;C9IZN7;Q969Z0-2;Q969Z0	C9J7P5;C9IZN7;Q969Z0-2;Q969Z0	Protein TBRG4	TBRG4	Exclusive SCC9	Downregulated			-0.0794742	-8.90995	45.2957	47.6564	24.0857	33.3181	56.0216	-82.7014
Q9NQG5;A2A2M0	Q9NQG5;A2A2M0	Regulation of nuclear pre-mRNA domain-containing protein 1B	RPRD1B	Exclusive SCC9	Downregulated			-0.0797624	-8.92771	45.3505	47.7152	24.0802	33.3305	56.0986	-83.0468
Q9H0J9	Q9H0J9	Poly [ADP-ribose] polymerase 12	PARP12	Exclusive SCC9	Downregulated			-0.0800506	-8.94548	45.4054	47.774	24.0747	33.3429	56.1757	-83.3922
H0Y2V1;H7C4C5;B5MEG9;F8W9U4;E7EVA0;P27816-5;P27816-4;P27816-2;P27816-6;P27816	H0Y2V1;H7C4C5;B5MEG9;F8W9U4;E7EVA0;P27816-5;P27816-4;P27816-2;P27816-6;P27816	Microtubule-associated protein;Microtubule-associated protein 4	MAP4	Exclusive SCC9	Downregulated			-0.0803388	-8.96325	45.4603	47.8328	24.0693	33.3552	56.2528	-83.7376
Q96I59-2;Q96I59	Q96I59-2;Q96I59	Probable asparagine--tRNA ligase, mitochondrial	NARS2	Exclusive SCC9	Downregulated			-0.080627	-8.98102	45.5152	47.8915	24.0638	33.3676	56.3299	-84.083
H7C333;O75323	H7C333;O75323	Protein NipSnap homolog 2	GBAS	Exclusive SCC9	Downregulated			-0.0809153	-8.99878	45.57	47.9503	24.0583	33.38	56.407	-84.4284
J3QRU1;P07947	J3QRU1;P07947	Non-specific protein-tyrosine kinase;Tyrosine-protein kinase Yes	YES1	Exclusive SCC9	Downregulated			-0.0812035	-9.01655	45.6249	48.0091	24.0529	33.3924	56.4841	-84.7738
M0R047;Q3ZCQ8;Q3ZCQ8-2;M0QXC3;M0R2Z3;M0R303;M0R2D2;M0R1Y4;M0R003	M0R047;Q3ZCQ8;Q3ZCQ8-2;M0QXC3;M0R2Z3;M0R303;M0R2D2;M0R1Y4;M0R003	Mitochondrial import inner membrane translocase subunit TIM50	TIMM50	Exclusive SCC9	Downregulated			-0.0814917	-9.03432	45.6798	48.0679	24.0474	33.4048	56.5612	-85.1192
P32320	P32320	Cytidine deaminase	CDA	Exclusive SCC9	Downregulated			-0.0817799	-9.05209	45.7347	48.1267	24.0419	33.4172	56.6383	-85.4646
A0A0A0MSI8;O00471;F8W9B8	A0A0A0MSI8;O00471;F8W9B8	Exocyst complex component 5	EXOC5	Exclusive SCC9	Downregulated			-0.0820681	-9.06986	45.7896	48.1855	24.0365	33.4295	56.7154	-85.81
Q99766	Q99766	ATP synthase subunit s, mitochondrial	ATP5S	Exclusive SCC9	Downregulated			-0.0823563	-9.08762	45.8444	48.2443	24.031	33.4419	56.7925	-86.1554
H3BT57;P29590-14;P29590-10;P29590-4;P29590-12;P29590-2;P29590-5;P29590-9;P29590-13;P29590-3;P29590-8;P29590-11;P29590	H3BT57;P29590-14;P29590-10;P29590-4;P29590-12;P29590-2;P29590-5;P29590-9;P29590-13;P29590-3;P29590-8;P29590-11;P29590	Protein PML	PML	Exclusive SCC9	Downregulated			-0.0826446	-9.10539	45.8993	48.3031	24.0255	33.4543	56.8695	NaN
J3QRV5;Q6P1M3-2;Q6P1M3;J3QLD8;Q6P1M3-3	J3QRV5;Q6P1M3-2;Q6P1M3;J3QLD8;Q6P1M3-3	Lethal(2) giant larvae protein homolog 2	LLGL2	Exclusive SCC9	Downregulated			-0.0829328	-9.12316	45.9542	48.3618	24.0201	33.4667	56.9466	-86.5008
O75306-2;O75306	O75306-2;O75306	NADH dehydrogenase [ubiquinone] iron-sulfur protein 2, mitochondrial	NDUFS2	Exclusive SCC9	Downregulated			-0.083221	-9.14093	46.0091	48.4206	24.0146	33.4791	57.0237	-86.8462
E9PDI4;O00515	E9PDI4;O00515	Ladinin-1	LAD1	Exclusive SCC9	Downregulated			-0.0835092	-9.15869	46.0639	48.4794	24.0091	33.4914	57.1008	-87.1916
Q9Y3B4	Q9Y3B4	Splicing factor 3B subunit 6	SF3B6	Exclusive SCC9	Downregulated			-0.0837974	-9.17646	46.1188	48.5382	24.0036	33.5038	57.1779	-87.537
M0QXE6;M0QXQ2;M0QZR8;M0R2B7;P28340	M0QXE6;M0QXQ2;M0QZR8;M0R2B7;P28340	DNA polymerase;DNA polymerase delta catalytic subunit	POLD1	Exclusive SCC9	Downregulated			-0.0840856	-9.19423	46.1737	48.597	23.9982	33.5162	57.255	-87.8824
J3KQ48;Q9Y3E5	J3KQ48;Q9Y3E5	Peptidyl-tRNA hydrolase 2, mitochondrial	PTRH2	Exclusive SCC9	Downregulated			-0.0843739	-9.212	46.2286	48.6558	23.9927	33.5286	57.3321	-88.2278
Q9H4A4;H7C2T3;C9JMZ3;A6NKB8	Q9H4A4;H7C2T3;C9JMZ3;A6NKB8	Aminopeptidase B	RNPEP	Exclusive SCC9	Downregulated			-0.0846621	-9.22977	46.2835	48.7146	23.9872	33.541	57.4092	-88.5732
X6RJ95;Q9H7Z7;A6NHH0	X6RJ95;Q9H7Z7	Prostaglandin E synthase 2;Prostaglandin E synthase 2 truncated form	PTGES2	Exclusive SCC9	Downregulated			-0.0849503	-9.24753	46.3383	48.7734	23.9818	33.5534	57.4863	-88.9186
F8W7U8;P49959-2;P49959;P49959-3;F5GXT0;F5H742;F5H256	F8W7U8;P49959-2;P49959;P49959-3;F5GXT0	Double-strand break repair protein MRE11A	MRE11A	Exclusive SCC9	Downregulated			-0.0852385	-9.2653	46.3932	48.8321	23.9763	33.5657	57.5634	-89.264
Q9Y4E8-2;Q9Y4E8-3;Q9Y4E8;G5E9A6;Q13107-2;Q13107;P51784	Q9Y4E8-2;Q9Y4E8-3;Q9Y4E8;G5E9A6;Q13107-2;Q13107;P51784	Ubiquitin carboxyl-terminal hydrolase 15;Ubiquitin carboxyl-terminal hydrolase;Ubiquitin carboxyl-terminal hydrolase 4;Ubiquitin carboxyl-terminal hydrolase 11	USP15	Exclusive SCC9	Downregulated			-0.0855267	-9.28307	46.4481	48.8909	23.9708	33.5781	57.6404	-89.6094
Q5T3Q7;Q9H583	Q5T3Q7;Q9H583	HEAT repeat-containing protein 1;HEAT repeat-containing protein 1, N-terminally processed	HEATR1	Exclusive SCC9	Downregulated			-0.0858149	-9.30084	46.503	48.9497	23.9654	33.5905	57.7175	-89.9548
A0A0C4DFR8;Q9UBK9;S4R2Z4	A0A0C4DFR8;Q9UBK9;S4R2Z4	Protein UXT	UXT	Exclusive SCC9	Downregulated			-0.0861032	-9.3186	46.5578	49.0085	23.9599	33.6029	57.7946	NaN
J3KTL8;A6NHR9-2;A6NHR9;A6NHR9-3	J3KTL8;A6NHR9-2;A6NHR9;A6NHR9-3	Structural maintenance of chromosomes flexible hinge domain-containing protein 1	SMCHD1	Exclusive SCC9	Downregulated			-0.0863914	-9.33637	46.6127	49.0673	23.9544	33.6153	57.8717	-90.3002
E9PLH3;C9JIR3;Q3KQU3-2;Q3KQU3-4;Q3KQU3	E9PLH3;C9JIR3;Q3KQU3-2;Q3KQU3-4;Q3KQU3	MAP7 domain-containing protein 1	MAP7D1	Exclusive SCC9	Downregulated			-0.0866796	-9.35414	46.6676	49.1261	23.949	33.6276	57.9488	-90.6456
H0YC17;E7EMV7;A0A0A0MRZ4;Q15025-7;Q15025-8;Q15025-5;Q15025-6;Q15025-4;Q15025-3;Q15025-2;Q15025	H0YC17;E7EMV7;A0A0A0MRZ4;Q15025-7;Q15025-8;Q15025-5;Q15025-6;Q15025-4;Q15025-3;Q15025-2;Q15025	TNFAIP3-interacting protein 1	TNIP1	Exclusive SCC9	Downregulated			-0.0869678	-9.37191	46.7225	49.1849	23.9435	33.64	58.0259	-90.991
G3V2G6;G3V234;Q8TC12;H0YJ10;H0YIZ8;H0YJ46;Q8TC12-3;Q8TC12-2	G3V2G6;G3V234;Q8TC12;H0YJ10;H0YIZ8;H0YJ46;Q8TC12-3;Q8TC12-2	Retinol dehydrogenase 11	RDH11	Exclusive SCC9	Downregulated			-0.087256	-9.38968	46.7774	49.2437	23.938	33.6524	58.103	-91.3364
O75400-2;O75400-3;O75400	O75400-2;O75400-3;O75400	Pre-mRNA-processing factor 40 homolog A	PRPF40A	Exclusive SCC9	Downregulated			-0.0875442	-9.40744	46.8322	49.3024	23.9326	33.6648	58.1801	-91.6818
P26012-2;P26012	P26012-2;P26012	Integrin beta-8	ITGB8	Exclusive SCC9	Downregulated			-0.0878324	-9.42521	46.8871	49.3612	23.9271	33.6772	58.2572	-92.0272
F5GWX5;A0A0C4DGG9;Q14839;Q14839-2;K7EMY3;F2Z2R5;Q8TDI0;Q12873-2;Q12873;Q12873-3	F5GWX5;A0A0C4DGG9;Q14839;Q14839-2	Chromodomain-helicase-DNA-binding protein 4	CHD4	Exclusive SCC9	Downregulated			-0.0881207	-9.44298	46.942	49.42	23.9216	33.6896	58.3343	-92.3726
O00194	O00194	Ras-related protein Rab-27B	RAB27B	Exclusive SCC9	Downregulated			-0.0884089	-9.46075	46.9969	49.4788	23.9162	33.7019	58.4113	-92.718
Q03169;H0YLC0;H0YKI8	Q03169;H0YLC0	Tumor necrosis factor alpha-induced protein 2	TNFAIP2	Exclusive SCC9	Downregulated			-0.0886971	-9.47851	47.0517	49.5376	23.9107	33.7143	58.4884	-93.0634
A0A087WTZ5;E9PJ81;E9PRQ7;Q04323;Q04323-2	A0A087WTZ5;E9PJ81;E9PRQ7;Q04323;Q04323-2	UBX domain-containing protein 1	UBXN1	Exclusive SCC9	Downregulated			-0.0889853	-9.49628	47.1066	49.5964	23.9052	33.7267	58.5655	-93.4088
F8W9S7;Q14C86-3;Q14C86-4;Q14C86-5;Q14C86-2;Q14C86;Q14C86-6;B0QZ65;A0A0A0MQV8;B4DGD8;H0Y4E7;H0Y7I9;C9IZ08	F8W9S7;Q14C86-3;Q14C86-4;Q14C86-5;Q14C86-2;Q14C86;Q14C86-6;B0QZ65;A0A0A0MQV8;B4DGD8;H0Y4E7;H0Y7I9;C9IZ08	GTPase-activating protein and VPS9 domain-containing protein 1	GAPVD1	Exclusive SCC9	Downregulated			-0.0892735	-9.51405	47.1615	49.6552	23.8998	33.7391	58.6426	-93.7542
J3KPS2;Q6ZRV2	J3KPS2;Q6ZRV2	Protein FAM83H	FAM83H	Exclusive SCC9	Downregulated			-0.0895617	-9.53182	47.2164	49.714	23.8943	33.7515	58.7197	NaN
F5H2D0;B4DPQ0;P00736	F5H2D0;B4DPQ0;P00736	Complement C1r subcomponent;Complement C1r subcomponent heavy chain;Complement C1r subcomponent light chain	C1R	Exclusive SCC9	Downregulated			-0.08985	-9.54958	47.2713	49.7727	23.8888	33.7638	58.7968	-94.0996
Q9BYG0	Q9BYG0	Lactosylceramide 1,3-N-acetyl-beta-D-glucosaminyltransferase	B3GNT5	Exclusive SCC9	Downregulated			-0.0901382	-9.56735	47.3261	49.8315	23.8833	33.7762	58.8739	-94.445
G3V4F2;A0A087X0W7;A0A087WT95;Q86TX2;P49753;P49753-2	G3V4F2;A0A087X0W7;A0A087WT95;Q86TX2;P49753;P49753-2	Acyl-coenzyme A thioesterase 1;Acyl-coenzyme A thioesterase 2, mitochondrial	ACOT1	Exclusive SCC9	Downregulated			-0.0904264	-9.58512	47.381	49.8903	23.8779	33.7886	58.951	-94.7904
J3QT38;A0A0U1RRB6;Q9Y2D4-2;Q9Y2D4	J3QT38;A0A0U1RRB6;Q9Y2D4-2;Q9Y2D4	Exocyst complex component 6B	EXOC6B	Exclusive SCC9	Downregulated			-0.0907146	-9.60289	47.4359	49.9491	23.8724	33.801	59.0281	-95.1358
H0YKB3;Q00796-2;Q00796	H0YKB3;Q00796-2;Q00796	Sorbitol dehydrogenase	SORD	Exclusive SCC9	Downregulated			-0.0910028	-9.62066	47.4908	50.0079	23.8669	33.8134	59.1052	-95.4812
P35250-2;P35250;H7C5S7;H7C5P1;H7C5Q7;F8WC37;H7C5A0;H7C5G4;A0A087WVY3	P35250-2;P35250;H7C5S7;H7C5P1;H7C5Q7;F8WC37;H7C5A0;H7C5G4;A0A087WVY3	Replication factor C subunit 2	RFC2	Exclusive SCC9	Downregulated			-0.091291	-9.63842	47.5456	50.0667	23.8615	33.8258	59.1823	-95.8266
Q659C4-7;Q659C4-6;Q659C4-5;Q659C4-9;Q659C4-2;Q659C4;Q6PKG0-3;Q6PKG0	Q659C4-7;Q659C4-6;Q659C4-5;Q659C4-9;Q659C4-2;Q659C4;Q6PKG0-3;Q6PKG0	La-related protein 1B;La-related protein 1	LARP1B	Exclusive SCC9	Downregulated			-0.0915793	-9.65619	47.6005	50.1255	23.856	33.8381	59.2593	-96.172
F8W9I8;C9J6Y3;C9JKR6;G3XAC1;Q86YZ4;Q9BXS9-7;Q9BXS9-2;Q9BXS9-3;Q9BXS9	F8W9I8;C9J6Y3;C9JKR6;G3XAC1;Q86YZ4;Q9BXS9-7;Q9BXS9-2;Q9BXS9-3;Q9BXS9	Solute carrier family 26 member 6	SLC26A6	Exclusive SCC9	Downregulated			-0.0918675	-9.67396	47.6554	50.1843	23.8505	33.8505	59.3364	-96.5174
P51178;P51178-2	P51178;P51178-2	1-phosphatidylinositol 4,5-bisphosphate phosphodiesterase delta-1	PLCD1	Exclusive SCC9	Downregulated			-0.0921557	-9.69173	47.7103	50.243	23.8451	33.8629	59.4135	-96.8628
Q8TEQ6	Q8TEQ6	Gem-associated protein 5	GEMIN5	Exclusive SCC9	Downregulated			-0.0924439	-9.70949	47.7652	50.3018	23.8396	33.8753	59.4906	-97.2082
O00442;O00442-2	O00442;O00442-2	RNA 3-terminal phosphate cyclase	RTCA	Exclusive SCC9	Downregulated			-0.0927321	-9.72726	47.82	50.3606	23.8341	33.8877	59.5677	-97.5536
Q5RHS7	Q5RHS7		S100A2	Exclusive SCC9	Downregulated			-0.0930203	-9.74503	47.8749	50.4194	23.8287	33.9	59.6448	NaN
O00203-3;O00203;F5GWU4;Q13367-3;Q13367;Q13367-4	O00203-3;O00203	AP-3 complex subunit beta-1	AP3B1	Exclusive SCC9	Downregulated			-0.0933086	-9.7628	47.9298	50.4782	23.8232	33.9124	59.7219	-97.899
Q5JWT2;Q9ULK4-4;Q9ULK4-5;Q9ULK4-3;Q9ULK4;Q9ULK4-6;Q9ULK4-2	Q5JWT2;Q9ULK4-4;Q9ULK4-5;Q9ULK4-3;Q9ULK4;Q9ULK4-6;Q9ULK4-2	Mediator of RNA polymerase II transcription subunit 23	MED23	Exclusive SCC9	Downregulated			-0.0935968	-9.78057	47.9847	50.537	23.8177	33.9248	59.799	-98.2444
P51812	P51812	Ribosomal protein S6 kinase alpha-3	RPS6KA3	Exclusive SCC9	Downregulated			-0.093885	-9.79833	48.0395	50.5958	23.8123	33.9372	59.8761	-98.5898
O95573;F5GWH2	O95573	Long-chain-fatty-acid--CoA ligase 3	ACSL3	Exclusive SCC9	Downregulated			-0.0941732	-9.8161	48.0944	50.6545	23.8068	33.9496	59.9532	-98.9352
O00592-2;O00592	O00592-2;O00592	Podocalyxin	PODXL	Exclusive SCC9	Downregulated			-0.0944614	-9.83387	48.1493	50.7133	23.8013	33.962	60.0302	-99.2806
D6R9Q9;Q16643;Q16643-2;Q16643-3	D6R9Q9;Q16643;Q16643-2;Q16643-3	Drebrin	DBN1	Exclusive SCC9	Downregulated			-0.0947496	-9.85164	48.2042	50.7721	23.7959	33.9743	60.1073	-99.626
P52926;F5H2U8;F5H2A4;F5H6H0;P52926-3;P52926-6;P52926-4;P52926-5;P52926-2	P52926;F5H2U8;F5H2A4;F5H6H0;P52926-3;P52926-6;P52926-4;P52926-5;P52926-2	High mobility group protein HMGI-C	HMGA2	Exclusive SCC9	Downregulated			-0.0950379	-9.8694	48.2591	50.8309	23.7904	33.9867	60.1844	-99.9714
A6NLM8;P51571	A6NLM8;P51571	Translocon-associated protein subunit delta	SSR4	Exclusive SCC9	Downregulated			-0.0953261	-9.88717	48.3139	50.8897	23.7849	33.9991	60.2615	-100.317
H0YLM8;Q8TDJ6-2;Q8TDJ6;Q8TDJ6-3	H0YLM8;Q8TDJ6-2;Q8TDJ6;Q8TDJ6-3	DmX-like protein 2	DMXL2	Exclusive SCC9	Downregulated			-0.0956143	-9.90494	48.3688	50.9485	23.7795	34.0115	60.3386	-100.662
Q7Z434-4;Q7Z434	Q7Z434-4;Q7Z434	Mitochondrial antiviral-signaling protein	MAVS	Exclusive SCC9	Downregulated			-0.0959025	-9.92271	48.4237	51.0073	23.774	34.0239	60.4157	-101.008
P19634	P19634	Sodium/hydrogen exchanger 1	SLC9A1	Exclusive SCC9	Downregulated			-0.0961907	-9.94048	48.4786	51.0661	23.7685	34.0362	60.4928	-101.353
K7EIY0;K7ENP9;K7EIE9;K7EQG9;P17706-2;P17706-4;P17706	K7EIY0;K7ENP9;K7EIE9;K7EQG9;P17706-2;P17706-4;P17706	Tyrosine-protein phosphatase non-receptor type;Tyrosine-protein phosphatase non-receptor type 2	PTPN2	Exclusive SCC9	Downregulated			-0.0964789	-9.95824	48.5334	51.1248	23.763	34.0486	60.5699	NaN
O95833	O95833	Chloride intracellular channel protein 3	CLIC3	Exclusive SCC9	Downregulated			-0.0967672	-9.97601	48.5883	51.1836	23.7576	34.061	60.647	-101.698
J3QLQ6;Q9H8H0-2;Q9H8H0	J3QLQ6;Q9H8H0-2;Q9H8H0	Nucleolar protein 11	NOL11	Exclusive SCC9	Downregulated			-0.0970554	-9.99378	48.6432	51.2424	23.7521	34.0734	60.7241	-102.044
F5GXU9;F5H5P2;P12694;P12694-2	F5GXU9;F5H5P2;P12694;P12694-2	2-oxoisovalerate dehydrogenase subunit alpha, mitochondrial	BCKDHA	Exclusive SCC9	Downregulated			-0.0973436	-10.0115	48.6981	51.3012	23.7466	34.0858	60.8011	-102.389
Q147X3-2;Q147X3	Q147X3-2;Q147X3	N-alpha-acetyltransferase 30	NAA30	Exclusive SCC9	Downregulated			-0.0976318	-10.0293	48.753	51.36	23.7412	34.0982	60.8782	-102.735
V9GYM8;V9GY94;Q92974-3;Q92974-2;Q92974	V9GYM8;V9GY94;Q92974-3;Q92974-2;Q92974	Rho guanine nucleotide exchange factor 2	ARHGEF2	Exclusive SCC9	Downregulated			-0.09792	-10.0471	48.8078	51.4188	23.7357	34.1105	60.9553	-103.08
A0A096LPI6;A0A0B4J2E5;Q15269	A0A096LPI6;A0A0B4J2E5;Q15269	Periodic tryptophan protein 2 homolog	PWP2	Exclusive SCC9	Downregulated			-0.0982082	-10.0648	48.8627	51.4776	23.7302	34.1229	61.0324	-103.425
C9JUM8;Q8TCB0	C9JUM8;Q8TCB0	Interferon-induced protein 44	IFI44	Exclusive SCC9	Downregulated			-0.0984965	-10.0826	48.9176	51.5364	23.7248	34.1353	61.1095	-103.771
H3BUJ8;Q16651-2;Q16651	H3BUJ8;Q16651-2;Q16651	Prostasin;Prostasin light chain;Prostasin heavy chain	PRSS8	Exclusive SCC9	Downregulated			-0.0987847	-10.1004	48.9725	51.5951	23.7193	34.1477	61.1866	-104.116
F5H7S3;H7BYY1;H0YK48;B7Z596;P09493-5;H0YN06	F5H7S3;H7BYY1;H0YK48;B7Z596;P09493-5	Tropomyosin alpha-1 chain	TPM1	Exclusive SCC9	Downregulated			-0.0990729	-10.1182	49.0273	51.6539	23.7138	34.1601	61.2637	-104.462
Q7Z406;Q7Z406-6;Q7Z406-2;M0QY43;Q7Z406-5;Q7Z406-4	Q7Z406;Q7Z406-6;Q7Z406-2;M0QY43;Q7Z406-5;Q7Z406-4	Myosin-14	MYH14	Exclusive SCC9	Downregulated			-0.0993611	-10.1359	49.0822	51.7127	23.7084	34.1724	61.3408	-104.807
O75607	O75607	Nucleoplasmin-3	NPM3	Exclusive SCC9	Downregulated			-0.0996493	-10.1537	49.1371	51.7715	23.7029	34.1848	61.4179	-105.152
E9PFE3;C9JF98;F8WDX8;E7EMS9;Q75MG1;E7ETZ4;Q9Y6E2-2;Q9Y6E2	E9PFE3;C9JF98;F8WDX8;E7EMS9;Q75MG1;E7ETZ4;Q9Y6E2-2;Q9Y6E2	Basic leucine zipper and W2 domain-containing protein 2	BZW2	Exclusive SCC9	Downregulated			-0.0999375	-10.1715	49.192	51.8303	23.6974	34.1972	61.495	NaN
Q9H0S4-2;Q9H0S4	Q9H0S4-2;Q9H0S4	Probable ATP-dependent RNA helicase DDX47	DDX47	Exclusive SCC9	Downregulated			-0.100226	-10.1892	49.2469	51.8891	23.692	34.2096	61.572	-105.498
Q93008-1;Q93008;O00507-2;O00507	Q93008-1;Q93008	Probable ubiquitin carboxyl-terminal hydrolase FAF-X	USP9X	Exclusive SCC9	Downregulated			-0.100514	-10.207	49.3017	51.9479	23.6865	34.222	61.6491	-105.843
Q9Y2W1	Q9Y2W1	Thyroid hormone receptor-associated protein 3	THRAP3	Exclusive SCC9	Downregulated			-0.100802	-10.2248	49.3566	52.0067	23.681	34.2344	61.7262	-106.189
Q13185;C9JMM0;B8ZZ43;S4R2Y4;K7ELA4;B5MD17;J3KS05;P83916	Q13185;C9JMM0;B8ZZ43;S4R2Y4	Chromobox protein homolog 3	CBX3	Exclusive SCC9	Downregulated			-0.10109	-10.2425	49.4115	52.0654	23.6756	34.2467	61.8033	-106.534
P17174;P17174-2	P17174;P17174-2	Aspartate aminotransferase, cytoplasmic	GOT1	Exclusive SCC9	Downregulated			-0.101379	-10.2603	49.4664	52.1242	23.6701	34.2591	61.8804	-106.879
B8ZZP4;C9J7U9;C9K052;Q12765-3;Q12765;Q12765-2	B8ZZP4;C9J7U9;C9K052;Q12765-3;Q12765;Q12765-2	Secernin-1	SCRN1	Exclusive SCC9	Downregulated			-0.101667	-10.2781	49.5212	52.183	23.6646	34.2715	61.9575	-107.225
C9K0W8;H3BU86;O14662-2;O14662-4;O14662-5;O14662;Q96NX8;F8W9Z6;O14662-3;O14662-6	C9K0W8;H3BU86;O14662-2;O14662-4;O14662-5;O14662;Q96NX8;F8W9Z6;O14662-3;O14662-6	Syntaxin-16	STX16	Exclusive SCC9	Downregulated			-0.101955	-10.2958	49.5761	52.2418	23.6592	34.2839	62.0346	-107.57
O75489	O75489	NADH dehydrogenase [ubiquinone] iron-sulfur protein 3, mitochondrial	NDUFS3	Exclusive SCC9	Downregulated			-0.102243	-10.3136	49.631	52.3006	23.6537	34.2963	62.1117	-107.916
O00267-2;O00267	O00267-2;O00267	Transcription elongation factor SPT5	SUPT5H	Exclusive SCC9	Downregulated			-0.102531	-10.3314	49.6859	52.3594	23.6482	34.3086	62.1888	-108.261
A6NEM2;P51610-2;P51610;P51610-4;P51610-3	A6NEM2;P51610-2;P51610;P51610-4;P51610-3	Host cell factor 1;HCF N-terminal chain 1;HCF N-terminal chain 2;HCF N-terminal chain 3;HCF N-terminal chain 4;HCF N-terminal chain 5;HCF N-terminal chain 6;HCF C-terminal chain 1;HCF C-terminal chain 2;HCF C-terminal chain 3;HCF C-terminal chain 4;HCF C-terminal chain 5;HCF C-terminal chain 6	HCFC1	Exclusive SCC9	Downregulated			-0.10282	-10.3491	49.7407	52.4182	23.6427	34.321	62.2659	-108.606
Q9UBX1	Q9UBX1	Cathepsin F	CTSF	Exclusive SCC9	Downregulated			-0.103108	-10.3669	49.7956	52.477	23.6373	34.3334	62.343	-108.952
E5RIS5;I3L376;E5RGC5;A0A0A6YYB9;J3KS67;C9JYS5;Q96ET8-2;Q96ET8-3;Q9NYZ1;Q96ET8	E5RIS5;I3L376;E5RGC5;A0A0A6YYB9;J3KS67;C9JYS5;Q96ET8-2;Q96ET8-3;Q9NYZ1;Q96ET8	Golgi apparatus membrane protein TVP23 homolog;Golgi apparatus membrane protein TVP23 homolog C;Golgi apparatus membrane protein TVP23 homolog B	TVP23C	Exclusive SCC9	Downregulated			-0.103396	-10.3847	49.8505	52.5357	23.6318	34.3458	62.42	NaN
P55265-5;P55265;P55265-4;H0YCK3;P55265-3;P55265-2	P55265-5;P55265;P55265-4;H0YCK3;P55265-3;P55265-2	Double-stranded RNA-specific adenosine deaminase	ADAR	Exclusive SCC9	Downregulated			-0.103684	-10.4024	49.9054	52.5945	23.6263	34.3582	62.4971	-109.297
A0A087X1B2;B9A018;Q53GS9-2;Q53GS9	A0A087X1B2;B9A018;Q53GS9-2;Q53GS9	U4/U6.U5 tri-snRNP-associated protein 2	USP39	Exclusive SCC9	Downregulated			-0.103973	-10.4202	49.9603	52.6533	23.6209	34.3706	62.5742	-109.643
F2Z307;O95670-2;O95670;O75348	F2Z307;O95670-2;O95670;O75348	V-type proton ATPase subunit G 2;V-type proton ATPase subunit G 1	ATP6V1G2-DDX39B	Exclusive SCC9	Downregulated			-0.104261	-10.438	50.0151	52.7121	23.6154	34.3829	62.6513	-109.988
CON__Q2YDI2;O43929-2;O43929-3;O43929	CON__Q2YDI2;O43929-2;O43929-3;O43929	Origin recognition complex subunit 4	ORC4	Exclusive SCC9	Downregulated			-0.104549	-10.4557	50.07	52.7709	23.6099	34.3953	62.7284	-110.333
E7EQ01;E7EVN1;E7ETB7;E7EQ06;A0A0A0MS31;Q14790-6;Q14790-5;Q14790-8;Q14790-7;Q14790-3;Q14790-2;Q14790;Q14790-4;Q14790-9	E7EQ01;E7EVN1;E7ETB7;E7EQ06;A0A0A0MS31;Q14790-6;Q14790-5;Q14790-8;Q14790-7;Q14790-3;Q14790-2;Q14790;Q14790-4;Q14790-9	Caspase-8;Caspase-8 subunit p18;Caspase-8 subunit p10	CASP8	Exclusive SCC9	Downregulated			-0.104837	-10.4735	50.1249	52.8297	23.6045	34.4077	62.8055	-110.679
C9J4G7;A0A0D9SFS3;E9PDF2;E9PCR7;Q02218-3;Q02218-2;Q02218	C9J4G7;A0A0D9SFS3;E9PDF2;E9PCR7;Q02218-3;Q02218-2;Q02218	2-oxoglutarate dehydrogenase, mitochondrial	OGDH	Exclusive SCC9	Downregulated			-0.105125	-10.4913	50.1798	52.8885	23.599	34.4201	62.8826	-111.024
Q4KMQ2-3;Q4KMQ2;Q4KMQ2-4;Q4KMQ2-2	Q4KMQ2-3;Q4KMQ2;Q4KMQ2-4;Q4KMQ2-2	Anoctamin-6	ANO6	Exclusive SCC9	Downregulated			-0.105414	-10.509	50.2346	52.9473	23.5935	34.4325	62.9597	-111.37
Q8NFJ5;F5GWG3	Q8NFJ5;F5GWG3	Retinoic acid-induced protein 3	GPRC5A	Exclusive SCC9	Downregulated			-0.105702	-10.5268	50.2895	53.006	23.5881	34.4448	63.0368	-111.715
Q15813;Q15813-2	Q15813;Q15813-2	Tubulin-specific chaperone E	TBCE	Exclusive SCC9	Downregulated			-0.10599	-10.5446	50.3444	53.0648	23.5826	34.4572	63.1139	-112.06
K7EQB1;Q9UNK0	K7EQB1;Q9UNK0	Syntaxin-8	STX8	Exclusive SCC9	Downregulated			-0.106278	-10.5623	50.3993	53.1236	23.5771	34.4696	63.1909	-112.406
B4DEK9;A0A0C4DGV8;Q13214-2;Q13214	B4DEK9;A0A0C4DGV8;Q13214-2;Q13214	Semaphorin-3B	SEMA3B	Exclusive SCC9	Downregulated			-0.106567	-10.5801	50.4542	53.1824	23.5717	34.482	63.268	-112.751
Q6IA86-4;Q6IA86-7;Q6IA86-2;Q6IA86-3;Q6IA86-5;Q6IA86;Q6IA86-6	Q6IA86-4;Q6IA86-7;Q6IA86-2;Q6IA86-3;Q6IA86-5;Q6IA86;Q6IA86-6	Elongator complex protein 2	ELP2	Exclusive SCC9	Downregulated			-0.106855	-10.5979	50.509	53.2412	23.5662	34.4944	63.3451	NaN
G3V5X4;A0A0A0MRE3;Q8WXH0;Q8WXH0-2	G3V5X4;A0A0A0MRE3;Q8WXH0;Q8WXH0-2	Nesprin-2	SYNE2	Exclusive SCC9	Downregulated			-0.107143	-10.6156	50.5639	53.3	23.5607	34.5068	63.4222	-113.097
F5GYT8;E9PG35;E9PHF7;Q96RQ3;G5E9X5	F5GYT8;E9PG35;E9PHF7;Q96RQ3;G5E9X5	Methylcrotonoyl-CoA carboxylase subunit alpha, mitochondrial	MCCC1	Exclusive SCC9	Downregulated			-0.107431	-10.6334	50.6188	53.3588	23.5553	34.5191	63.4993	-113.442
Q15628-2;Q15628	Q15628-2;Q15628	Tumor necrosis factor receptor type 1-associated DEATH domain protein	TRADD	Exclusive SCC9	Downregulated			-0.107719	-10.6512	50.6737	53.4176	23.5498	34.5315	63.5764	-113.787
E9PNR2;Q13671-2;Q13671	E9PNR2;Q13671-2;Q13671	Ras and Rab interactor 1	RIN1	Exclusive SCC9	Downregulated			-0.108008	-10.669	50.7285	53.4763	23.5443	34.5439	63.6535	-114.133
O14578-2;O14578;O14578-4;H7BYJ3	O14578-2;O14578;O14578-4;H7BYJ3	Citron Rho-interacting kinase	CIT	Exclusive SCC9	Downregulated			-0.108296	-10.6867	50.7834	53.5351	23.5389	34.5563	63.7306	-114.478
Q15136;K7ERP6;P17612-2;P17612	Q15136;K7ERP6;P17612-2;P17612	cAMP-dependent protein kinase catalytic subunit alpha	KIN27	Exclusive SCC9	Downregulated			-0.108584	-10.7045	50.8383	53.5939	23.5334	34.5687	63.8077	-114.824
Q8NC51-4;Q8NC51-3;Q8NC51-2;Q8NC51	Q8NC51-4;Q8NC51-3;Q8NC51-2;Q8NC51	Plasminogen activator inhibitor 1 RNA-binding protein	SERBP1	Exclusive SCC9	Downregulated			-0.108872	-10.7223	50.8932	53.6527	23.5279	34.581	63.8848	-115.169
Q96E92;A0A087WXX9;P54646;Q13131;Q13131-2	Q96E92;A0A087WXX9;P54646;Q13131;Q13131-2	5-AMP-activated protein kinase catalytic subunit alpha-2;5-AMP-activated protein kinase catalytic subunit alpha-1	PRKAA1	Exclusive SCC9	Downregulated			-0.10916	-10.74	50.9481	53.7115	23.5224	34.5934	63.9618	-115.514
I3L234;I3L3C4;I3L3U9;J3QSV6;O76021	I3L234;I3L3C4;I3L3U9;J3QSV6;O76021	Ribosomal L1 domain-containing protein 1	RSL1D1	Exclusive SCC9	Downregulated			-0.109449	-10.7578	51.0029	53.7703	23.517	34.6058	64.0389	-115.86
E9PCT3;P51636-3;P51636	E9PCT3;P51636-3;P51636	Caveolin;Caveolin-2	CAV2	Exclusive SCC9	Downregulated			-0.109737	-10.7756	51.0578	53.8291	23.5115	34.6182	64.116	-116.205
Q9Y305-3;Q9Y305-2;Q9Y305;Q9Y305-4;C9J7L8;H7C5Q2	Q9Y305-3;Q9Y305-2;Q9Y305;Q9Y305-4;C9J7L8;H7C5Q2	Acyl-coenzyme A thioesterase 9, mitochondrial	ACOT9	Exclusive SCC9	Downregulated			-0.110025	-10.7933	51.1127	53.8879	23.506	34.6306	64.1931	-116.551
O15091-4;O15091-2;O15091;A0A0A0MTQ0;O15091-3	O15091-4;O15091-2;O15091;A0A0A0MTQ0;O15091-3	Mitochondrial ribonuclease P protein 3	KIAA0391	Exclusive SCC9	Downregulated			-0.110313	-10.8111	51.1676	53.9466	23.5006	34.643	64.2702	NaN
K7EP06;O43148;O43148-2	K7EP06;O43148;O43148-2	mRNA cap guanine-N7 methyltransferase	RNMT	Exclusive SCC9	Downregulated			-0.110602	-10.8289	51.2224	54.0054	23.4951	34.6553	64.3473	-116.896
F8WAS3;C9IZN5;A0A087X1G1;H7BYD0;Q16718-2;Q16718	F8WAS3;C9IZN5;A0A087X1G1;H7BYD0;Q16718-2;Q16718	NADH dehydrogenase [ubiquinone] 1 alpha subcomplex subunit 5	NDUFA5	Exclusive SCC9	Downregulated			-0.11089	-10.8466	51.2773	54.0642	23.4896	34.6677	64.4244	-117.241
Q8IXQ6-3;Q8IXQ6-2;Q8IXQ6	Q8IXQ6-3;Q8IXQ6-2;Q8IXQ6	Poly [ADP-ribose] polymerase 9	PARP9	Exclusive SCC9	Downregulated			-0.111178	-10.8644	51.3322	54.123	23.4842	34.6801	64.5015	-117.587
Q8N122-2;Q8N122-3;Q8N122	Q8N122-2;Q8N122-3;Q8N122	Regulatory-associated protein of mTOR	RPTOR	Exclusive SCC9	Downregulated			-0.111466	-10.8822	51.3871	54.1818	23.4787	34.6925	64.5786	-117.932
H7C2I4;E7ES68;G5E9D5;Q9BQ52-2;Q9BQ52-4;Q9BQ52;V9GYS7;Q9BQ52-3	H7C2I4;E7ES68;G5E9D5;Q9BQ52-2;Q9BQ52-4;Q9BQ52;V9GYS7;Q9BQ52-3	Zinc phosphodiesterase ELAC protein 2	ELAC2	Exclusive SCC9	Downregulated			-0.111754	-10.8999	51.442	54.2406	23.4732	34.7049	64.6557	-118.278
P08240-2;P08240	P08240-2;P08240	Signal recognition particle receptor subunit alpha	SRPR	Exclusive SCC9	Downregulated			-0.112043	-10.9177	51.4968	54.2994	23.4678	34.7172	64.7327	-118.623
Q96L35;P54760	Q96L35;P54760	Receptor protein-tyrosine kinase;Ephrin type-B receptor 4	EPHB4	Exclusive SCC9	Downregulated			-0.112331	-10.9355	51.5517	54.3582	23.4623	34.7296	64.8098	-118.968
O00178	O00178	GTP-binding protein 1	GTPBP1	Exclusive SCC9	Downregulated			-0.112619	-10.9532	51.6066	54.4169	23.4568	34.742	64.8869	-119.314
A8MY26;A8MTY9;O14972-2;O14972	A8MY26;A8MTY9;O14972-2;O14972	Down syndrome critical region protein 3	DSCR3	Exclusive SCC9	Downregulated			-0.112907	-10.971	51.6615	54.4757	23.4514	34.7544	64.964	-119.659
F5GYQ2;F5GX77;Q9UI30-2;Q9UI30	F5GYQ2;F5GX77;Q9UI30-2;Q9UI30	Multifunctional methyltransferase subunit TRM112-like protein	TRMT112	Exclusive SCC9	Downregulated			-0.113195	-10.9888	51.7163	54.5345	23.4459	34.7668	65.0411	-120.005
E9PKC5;Q01432-6;Q01432-3;Q01432;Q01432-5;Q01432-4	E9PKC5;Q01432-6;Q01432-3;Q01432;Q01432-5;Q01432-4	AMP deaminase 3	AMPD3	Exclusive SCC9	Downregulated			-0.113484	-11.0065	51.7712	54.5933	23.4404	34.7792	65.1182	-120.35
D6RFL4;P08571	D6RFL4;P08571	Monocyte differentiation antigen CD14;Monocyte differentiation antigen CD14, urinary form;Monocyte differentiation antigen CD14, membrane-bound form	CD14	Exclusive SCC9	Downregulated			-0.113772	-11.0243	51.8261	54.6521	23.435	34.7915	65.1953	NaN
Q9P2I0	Q9P2I0	Cleavage and polyadenylation specificity factor subunit 2	CPSF2	Exclusive SCC9	Downregulated			-0.11406	-11.0421	51.881	54.7109	23.4295	34.8039	65.2724	-120.695
O95810	O95810	Serum deprivation-response protein	SDPR	Exclusive SCC9	Downregulated			-0.114348	-11.0598	51.9359	54.7697	23.424	34.8163	65.3495	-121.041
G3V4E1;P23743;F8VWX8;G3V4I3;F8VNZ9;G3V312;G3V327;C9JM35;F8W1M3;F8W1H7;H0YJH4;P23743-2;P23743-3	G3V4E1;P23743;F8VWX8;G3V4I3;F8VNZ9;G3V312;G3V327;C9JM35;F8W1M3;F8W1H7;H0YJH4;P23743-2;P23743-3	Diacylglycerol kinase;Diacylglycerol kinase alpha	DGKA	Exclusive SCC9	Downregulated			-0.114637	-11.0776	51.9907	54.8285	23.4186	34.8287	65.4266	-121.386
Q14118	Q14118	Dystroglycan;Alpha-dystroglycan;Beta-dystroglycan	DAG1	Exclusive SCC9	Downregulated			-0.114925	-11.0954	52.0456	54.8872	23.4131	34.8411	65.5036	-121.732
K7EP40;F5H496;I3L3X1;O95471-2;O95471	K7EP40;F5H496;I3L3X1;O95471-2;O95471	Claudin;Claudin-7	CLDN7	Exclusive SCC9	Downregulated			-0.115213	-11.1131	52.1005	54.946	23.4076	34.8534	65.5807	-122.077
E9PEM5;P50851-2;P50851;H0YAC6	E9PEM5;P50851-2;P50851	Lipopolysaccharide-responsive and beige-like anchor protein	LRBA	Exclusive SCC9	Downregulated			-0.115501	-11.1309	52.1554	55.0048	23.4021	34.8658	65.6578	-122.422
H7C3E1;O75787-2;O75787;H7C240;H0Y750	H7C3E1;O75787-2;O75787;H7C240;H0Y750	Renin receptor	ATP6AP2	Exclusive SCC9	Downregulated			-0.115789	-11.1487	52.2102	55.0636	23.3967	34.8782	65.7349	-122.768
Q9BZH6	Q9BZH6	WD repeat-containing protein 11	WDR11	Exclusive SCC9	Downregulated			-0.116078	-11.1664	52.2651	55.1224	23.3912	34.8906	65.812	-123.113
P07954-2;P07954	P07954-2;P07954	Fumarate hydratase, mitochondrial	FH	Exclusive SCC9	Downregulated			-0.116366	-11.1842	52.32	55.1812	23.3857	34.903	65.8891	-123.459
Q5T2L0;Q7Z7D3	Q5T2L0;Q7Z7D3	V-set domain-containing T-cell activation inhibitor 1	VTCN1	Exclusive SCC9	Downregulated			-0.116654	-11.202	52.3749	55.24	23.3803	34.9154	65.9662	-123.804
Q14789-4;Q14789-3;Q14789;Q14789-2;E7EU81	Q14789-4;Q14789-3;Q14789;Q14789-2;E7EU81	Golgin subfamily B member 1	GOLGB1	Exclusive SCC9	Downregulated			-0.116942	-11.2198	52.4298	55.2988	23.3748	34.9277	66.0433	-124.149
Q96CW5-2;Q96CW5;A0A087WWB5;A0A087WU06;Q96CW5-3	Q96CW5-2;Q96CW5;A0A087WWB5;A0A087WU06;Q96CW5-3	Gamma-tubulin complex component 3	TUBGCP3	Exclusive SCC9	Downregulated			-0.117231	-11.2375	52.4846	55.3575	23.3693	34.9401	66.1204	NaN
Q9NYY8-2;Q9NYY8	Q9NYY8-2;Q9NYY8	FAST kinase domain-containing protein 2	FASTKD2	Exclusive SCC9	Downregulated			-0.117519	-11.2553	52.5395	55.4163	23.3639	34.9525	66.1975	-124.495
E9PN51;F8W9K7;E9PPW7;O00217;E9PKH6	E9PN51;F8W9K7;E9PPW7;O00217;E9PKH6	NADH dehydrogenase [ubiquinone] iron-sulfur protein 8, mitochondrial	NDUFS8	Exclusive SCC9	Downregulated			-0.117807	-11.2731	52.5944	55.4751	23.3584	34.9649	66.2746	-124.84
O00264	O00264	Membrane-associated progesterone receptor component 1	PGRMC1	Exclusive SCC9	Downregulated			-0.118095	-11.2908	52.6493	55.5339	23.3529	34.9773	66.3516	-125.186
H7C5R8;Q460N5-5;Q460N5-3;Q460N5-4;Q460N5-1;Q460N5	H7C5R8;Q460N5-5;Q460N5-3;Q460N5-4;Q460N5-1;Q460N5	Poly [ADP-ribose] polymerase 14	PARP14	Exclusive SCC9	Downregulated			-0.118383	-11.3086	52.7041	55.5927	23.3475	34.9896	66.4287	-125.531
C9JWC5;Q8IYM9-2;Q8IYM9;H7C376;H7C262;H7C2K0;C9JIU5	C9JWC5;Q8IYM9-2;Q8IYM9;H7C376;H7C262;H7C2K0;C9JIU5	E3 ubiquitin-protein ligase TRIM22	TRIM22	Exclusive SCC9	Downregulated			-0.118672	-11.3264	52.759	55.6515	23.342	35.002	66.5058	-125.876
P31930	P31930	Cytochrome b-c1 complex subunit 1, mitochondrial	UQCRC1	Exclusive SCC9	Downregulated			-0.11896	-11.3441	52.8139	55.7103	23.3365	35.0144	66.5829	-126.222
P09960-3;P09960-2;P09960-4;P09960	P09960-3;P09960-2;P09960-4;P09960	Leukotriene A-4 hydrolase	LTA4H	Exclusive SCC9	Downregulated			-0.119248	-11.3619	52.8688	55.7691	23.3311	35.0268	66.66	-126.567
A0A0A0MRM9;Q14978;Q14978-3;Q14978-2	A0A0A0MRM9;Q14978;Q14978-3;Q14978-2	Nucleolar and coiled-body phosphoprotein 1	NOLC1	Exclusive SCC9	Downregulated			-0.119536	-11.3797	52.9237	55.8278	23.3256	35.0392	66.7371	-126.913
Q86U38-2;Q86U38	Q86U38-2;Q86U38	Nucleolar protein 9	NOP9	Exclusive SCC9	Downregulated			-0.119824	-11.3974	52.9785	55.8866	23.3201	35.0516	66.8142	-127.258
Q86TB9-2;Q86TB9-4;Q86TB9;Q86TB9-3	Q86TB9-2;Q86TB9-4;Q86TB9;Q86TB9-3	Protein PAT1 homolog 1	PATL1	Exclusive SCC9	Downregulated			-0.120113	-11.4152	53.0334	55.9454	23.3147	35.0639	66.8913	-127.603
Q6DKJ4;A0A0G2JQK5;Q6DKJ4-2;Q6DKJ4-3	Q6DKJ4;A0A0G2JQK5;Q6DKJ4-2;Q6DKJ4-3	Nucleoredoxin	NXN	Exclusive SCC9	Downregulated			-0.120401	-11.433	53.0883	56.0042	23.3092	35.0763	66.9684	-127.949
Q8TE77-3;Q8TE77	Q8TE77-3;Q8TE77	Protein phosphatase Slingshot homolog 3	SSH3	Exclusive SCC9	Downregulated			-0.120689	-11.4507	53.1432	56.063	23.3037	35.0887	67.0455	NaN
F8W733;Q9NXR7-4;Q9NXR7-3;Q9NXR7;Q9NXR7-1	F8W733;Q9NXR7-4;Q9NXR7-3;Q9NXR7;Q9NXR7-1	BRCA1-A complex subunit BRE	BRE	Exclusive SCC9	Downregulated			-0.120977	-11.4685	53.198	56.1218	23.2983	35.1011	67.1225	-128.294
H0YC15;Q05209-2;Q05209-3;Q05209	H0YC15;Q05209-2;Q05209-3;Q05209	Tyrosine-protein phosphatase non-receptor type 12	PTPN12	Exclusive SCC9	Downregulated			-0.121266	-11.4863	53.2529	56.1806	23.2928	35.1135	67.1996	-128.64
A0A087WWJ1;P52701-4;P52701-2;P52701-3;P52701	A0A087WWJ1;P52701-4;P52701-2;P52701-3;P52701	DNA mismatch repair protein Msh6	MSH6	Exclusive SCC9	Downregulated			-0.121554	-11.504	53.3078	56.2394	23.2873	35.1258	67.2767	-128.985
Q5VT79;A0A075B752;A0A087WUP0;B4DTF2;A0A0B4J2F9;Q5VT79-2	Q5VT79;A0A075B752;A0A087WUP0;B4DTF2;A0A0B4J2F9;Q5VT79-2	Annexin A8-like protein 2;Annexin	ANXA8L2	Exclusive SCC9	Downregulated			-0.121842	-11.5218	53.3627	56.2981	23.2818	35.1382	67.3538	-129.33
Q29RF7-3;Q29RF7	Q29RF7-3;Q29RF7	Sister chromatid cohesion protein PDS5 homolog A	PDS5A	Exclusive SCC9	Downregulated			-0.12213	-11.5396	53.4175	56.3569	23.2764	35.1506	67.4309	-129.676
Q6PGP7;D6RCE2	Q6PGP7;D6RCE2	Tetratricopeptide repeat protein 37	TTC37	Exclusive SCC9	Downregulated			-0.122418	-11.5573	53.4724	56.4157	23.2709	35.163	67.508	-130.021
J3QL48;J3QQN1;P40306	J3QL48;J3QQN1;P40306	Proteasome subunit beta type-10	PSMB10	Exclusive SCC9	Downregulated			-0.122707	-11.5751	53.5273	56.4745	23.2654	35.1754	67.5851	-130.367
Q68D91-2;Q68D91	Q68D91-2;Q68D91	Metallo-beta-lactamase domain-containing protein 2	MBLAC2	Exclusive SCC9	Downregulated			-0.122995	-11.5929	53.5822	56.5333	23.26	35.1878	67.6622	-130.712
Q5TH12;A0A087WV57;A0A087WYS3;H7C4X9;A0A0A0MTK7;A0A087WVZ6;Q9ULU4-17;Q9ULU4-15;Q9ULU4-8;Q9ULU4-21;Q9ULU4-18;Q9ULU4-14;Q9ULU4-12;Q9ULU4-22;Q9ULU4-16;Q9ULU4-9;Q9ULU4-5;Q9ULU4-20;Q9ULU4;Q9ULU4-13;Q9ULU4-10;Q9ULU4-11;Q9ULU4-7;Q9ULU4-19	Q5TH12;A0A087WV57;A0A087WYS3;H7C4X9;A0A0A0MTK7;A0A087WVZ6;Q9ULU4-17;Q9ULU4-15;Q9ULU4-8;Q9ULU4-21;Q9ULU4-18;Q9ULU4-14;Q9ULU4-12;Q9ULU4-22;Q9ULU4-16;Q9ULU4-9;Q9ULU4-5;Q9ULU4-20;Q9ULU4;Q9ULU4-13;Q9ULU4-10;Q9ULU4-11;Q9ULU4-7;Q9ULU4-19	Protein kinase C-binding protein 1	ZMYND8	Exclusive SCC9	Downregulated			-0.123283	-11.6106	53.6371	56.5921	23.2545	35.2001	67.7393	-131.057
CON__P01030;CON__ENSEMBL:ENSBTAP00000007350;A0A0G2JPR0;P0C0L4-2;P0C0L4	CON__P01030;CON__ENSEMBL:ENSBTAP00000007350;A0A0G2JPR0;P0C0L4-2;P0C0L4	Complement C4-A;Complement C4 beta chain;Complement C4-A alpha chain;C4a anaphylatoxin;C4b-A;C4d-A;Complement C4 gamma chain	C4A	Exclusive SCC9	Downregulated			-0.123571	-11.6284	53.6919	56.6509	23.249	35.2125	67.8164	-131.403
C9J762;A6NF29;P45983-5;P45983-3;P45983-2;P45983-4;P45983	C9J762;A6NF29;P45983-5;P45983-3;P45983-2;P45983-4;P45983	Mitogen-activated protein kinase 8	MAPK8	Exclusive SCC9	Downregulated			-0.12386	-11.6462	53.7468	56.7097	23.2436	35.2249	67.8934	-131.748
E5RIH5;Q6NXR4	E5RIH5;Q6NXR4	TELO2-interacting protein 2	TTI2	Exclusive SCC9	Downregulated			-0.124148	-11.6639	53.8017	56.7684	23.2381	35.2373	67.9705	NaN
D6RI04;Q53HV7	D6RI04;Q53HV7	Single-strand selective monofunctional uracil DNA glycosylase	SMUG1	Exclusive SCC9	Downregulated			-0.124436	-11.6817	53.8566	56.8272	23.2326	35.2497	68.0476	-132.094
G3V2H1;Q8N3R9-2;Q8N3R9	G3V2H1;Q8N3R9-2;Q8N3R9	MAGUK p55 subfamily member 5	MPP5	Exclusive SCC9	Downregulated			-0.124724	-11.6995	53.9114	56.886	23.2272	35.262	68.1247	-132.439
Q5T160	Q5T160	Probable arginine--tRNA ligase, mitochondrial	RARS2	Exclusive SCC9	Downregulated			-0.125012	-11.7172	53.9663	56.9448	23.2217	35.2744	68.2018	-132.784
H0YHU4;H0YIH0;Q9UBP6	H0YHU4;H0YIH0;Q9UBP6	tRNA (guanine-N(7)-)-methyltransferase	METTL1	Exclusive SCC9	Downregulated			-0.125301	-11.735	54.0212	57.0036	23.2162	35.2868	68.2789	-133.13
A0A0D9SG57;A0A0A0MSM3;P46939;P46939-2	A0A0D9SG57;A0A0A0MSM3;P46939;P46939-2	Utrophin	UTRN	Exclusive SCC9	Downregulated			-0.125589	-11.7528	54.0761	57.0624	23.2108	35.2992	68.356	-133.475
B7Z879;A0A087WXL6;Q9H270	B7Z879;A0A087WXL6;Q9H270	Vacuolar protein sorting-associated protein 11 homolog	VPS11	Exclusive SCC9	Downregulated			-0.125877	-11.7706	54.131	57.1212	23.2053	35.3116	68.4331	-133.821
P68431;K7EMV3;K7EP01;B4DEB1;K7EK07;Q5TEC6;K7ES00;Q6NXT2;Q16695;P84243	P68431;K7EMV3;K7EP01;B4DEB1;K7EK07;Q5TEC6;K7ES00;Q6NXT2;Q16695;P84243	Histone H3.1;Histone H3;Histone H3.3C;Histone H3.1t;Histone H3.3	HIST1H3A	Exclusive SCC9	Downregulated			-0.126165	-11.7883	54.1858	57.18	23.1998	35.324	68.5102	-134.166
R4GNF5;E9PP52;E9PMB0;E9PJ55;Q9NUJ3	R4GNF5;E9PP52;E9PMB0;E9PJ55;Q9NUJ3	T-complex protein 11-like protein 1	TCP11L1	Exclusive SCC9	Downregulated			-0.126453	-11.8061	54.2407	57.2387	23.1944	35.3363	68.5873	-134.511
P55263-4;P55263-2;P55263	P55263-4;P55263-2;P55263	Adenosine kinase	ADK	Exclusive SCC9	Downregulated			-0.126742	-11.8239	54.2956	57.2975	23.1889	35.3487	68.6643	-134.857
C9IZ83;H7C3L7;Q99543-2;Q99543	C9IZ83;H7C3L7;Q99543-2;Q99543	DnaJ homolog subfamily C member 2;DnaJ homolog subfamily C member 2, N-terminally processed	DNAJC2	Exclusive SCC9	Downregulated			-0.12703	-11.8416	54.3505	57.3563	23.1834	35.3611	68.7414	-135.202
A0A087X0K9;G5E9E7;G3V1L9;Q07157-2;Q07157	A0A087X0K9;G5E9E7;G3V1L9;Q07157-2;Q07157	Tight junction protein ZO-1	TJP1	Exclusive SCC9	Downregulated			-0.127318	-11.8594	54.4053	57.4151	23.178	35.3735	68.8185	-135.548
H0YEI6;Q8N5D0-4;Q8N5D0	H0YEI6;Q8N5D0-4;Q8N5D0	WD and tetratricopeptide repeats protein 1	WDTC1	Exclusive SCC9	Downregulated			-0.127606	-11.8772	54.4602	57.4739	23.1725	35.3859	68.8956	NaN
G3V1C3;Q9BZZ5-1;Q9BZZ5-3;Q9BZZ5-5;Q9BZZ5-2;Q9BZZ5-6;Q9BZZ5	G3V1C3;Q9BZZ5-1;Q9BZZ5-3;Q9BZZ5-5;Q9BZZ5-2;Q9BZZ5-6;Q9BZZ5	Apoptosis inhibitor 5	API5	Exclusive SCC9	Downregulated			-0.127895	-11.8949	54.5151	57.5327	23.167	35.3982	68.9727	-135.893
P47893;P47888	P47893;P47888	Olfactory receptor 3A2;Olfactory receptor 3A3	OR3A2	Upregulated	Upregulated	+	LN1-EV_SCC-9-EV	-0.128183	-11.9127	54.57	57.5915	23.1615	35.4106	69.0498	-136.238
Q96P63;Q96P63-2	Q96P63;Q96P63-2	Serpin B12	SERPINB12	Upregulated	Upregulated	+	LN1-EV_SCC-9-EV	-0.128471	-11.9305	54.6249	57.6503	23.1561	35.423	69.1269	-136.584
P11142;E9PKE3;P11142-2;E9PNE6;A8K7Q2;E9PLF4;E9PQQ4;E9PQK7;E9PK54;E9PPY6;E9PI65;P54652;E9PN25;E9PS65;E9PM13	P11142;E9PKE3;P11142-2;E9PNE6;A8K7Q2	Heat shock cognate 71 kDa protein	HSPA8	Upregulated	Upregulated	+	LN1-EV_SCC-9-EV	-0.128759	-11.9482	54.6797	57.709	23.1506	35.4354	69.204	-136.929
A0A087WVQ6;Q00610-2;Q00610;J3KS13;P53675-2;P53675;A0A087WX41;K7EJJ5;J3KSQ2;J3QL20;J3KRF5;F5H5N6;A0A087WV74;A0A087WXH4	A0A087WVQ6;Q00610-2;Q00610	Clathrin heavy chain;Clathrin heavy chain 1	CLTC	Upregulated	Upregulated	+	LN1-EV_SCC-9-EV	-0.129047	-11.966	54.7346	57.7678	23.1451	35.4478	69.2811	-137.275
P04264;CON__P04264	P04264;CON__P04264	Keratin, type II cytoskeletal 1	KRT1	Upregulated	Upregulated	+	LN1-EV_SCC-9-EV	-0.129336	-11.9838	54.7895	57.8266	23.1397	35.4602	69.3582	-137.62
CON__P13645;P13645;CON__P02535-1;CON__Q148H6;CON__Q7Z3Y7;Q7Z3Y7;CON__Q7Z3Z0;CON__Q7Z3Y8;CON__Q2M2I5;Q7Z3Z0;Q7Z3Y8;Q2M2I5	CON__P13645;P13645	Keratin, type I cytoskeletal 10	KRT10	Upregulated	Upregulated	+	LN1-EV_SCC-9-EV	-0.129624	-12.0015	54.8444	57.8854	23.1342	35.4725	69.4352	-137.965
P05556;P05556-2;P05556-5;P05556-4;P05556-3;C9JPK5;Q5T3E6;E9PLR6;E7EUI6;E7EQW5;E7ERX5;C9JJP8;Q5T3E5;E9PQJ2;H7C4N8	P05556;P05556-2;P05556-5;P05556-4;P05556-3	Integrin beta-1	ITGB1	Upregulated	Upregulated	+	LN1-EV_SCC-9-EV	-0.129912	-12.0193	54.8992	57.9442	23.1287	35.4849	69.5123	-138.311
Q9P2B2	Q9P2B2	Prostaglandin F2 receptor negative regulator	PTGFRN	Upregulated	Upregulated	+	LN1-EV_SCC-9-EV	-0.1302	-12.0371	54.9541	58.003	23.1233	35.4973	69.5894	-138.656
A0A0G2JIW1;P0DMV9;P0DMV8;P0DMV8-2;V9GZ37	A0A0G2JIW1;P0DMV9;P0DMV8;P0DMV8-2;V9GZ37	Heat shock 70 kDa protein 1B;Heat shock 70 kDa protein 1A	HSPA1B	Upregulated	Upregulated	+	LN1-EV_SCC-9-EV	-0.130488	-12.0548	55.009	58.0618	23.1178	35.5097	69.6665	-139.002
O15427;J3QQV2;J3QSC3;J3KTI8;J3QQS9;J3KT83;J3QRA0;J3QRP8;J3QLE3;J3KTM6;J3QRU2	O15427;J3QQV2;J3QSC3;J3KTI8	Monocarboxylate transporter 4	SLC16A3	Upregulated	Upregulated	+	LN1-EV_SCC-9-EV	-0.130777	-12.0726	55.0639	58.1206	23.1123	35.5221	69.7436	-139.347
J3QS39;J3QTR3;F5H6Q2;F5GYU3;F5H2Z3;F5H265;B4DV12;F5H388;F5H747;F5GXK7;J3QKN0;Q5PY61;Q96C32;P62987;P62979;P0CG47;P0CG48;M0R1V7;M0R1M6;M0R2S1;J3QSA3;F5GZ39	J3QS39;J3QTR3;F5H6Q2;F5GYU3;F5H2Z3;F5H265;B4DV12;F5H388;F5H747;F5GXK7;J3QKN0;Q5PY61;Q96C32;P62987;P62979;P0CG47;P0CG48;M0R1V7;M0R1M6;M0R2S1;J3QSA3;F5GZ39	Ubiquitin-60S ribosomal protein L40;Ubiquitin;60S ribosomal protein L40;Ubiquitin-40S ribosomal protein S27a;Ubiquitin;40S ribosomal protein S27a;Polyubiquitin-B;Ubiquitin;Polyubiquitin-C;Ubiquitin	UBB	Upregulated	Upregulated	+	LN1-EV_SCC-9-EV	-0.131065	-12.0904	55.1188	58.1793	23.1069	35.5344	69.8207	NaN
P35908	P35908	Keratin, type II cytoskeletal 2 epidermal	KRT2	Upregulated	Upregulated	+	LN1-EV_SCC-9-EV	-0.131353	-12.1081	55.1736	58.2381	23.1014	35.5468	69.8978	-139.692
P26006;P26006-1;D6R9X8;H0YA49;K7EMU3	P26006;P26006-1	Integrin alpha-3;Integrin alpha-3 heavy chain;Integrin alpha-3 light chain	ITGA3	Upregulated	Upregulated	+	LN1-EV_SCC-9-EV	-0.131641	-12.1259	55.2285	58.2969	23.0959	35.5592	69.9749	-140.038
P16070-18;P16070-12;P16070-14;P16070-13;P16070-11;P16070-10;P16070-16;P16070-8;P16070-17;P16070-6;P16070-4;P16070-3;P16070-7;P16070-5;P16070;H0YD13;H0Y2P0;H0YE40;H0YDW7;H0YCV9;H0Y5E4;P16070-15;P16070-9;H0YDX6;H0YD17;E9PKC6;J3KN83;Q86UZ1;H0YF08;H0YD90;H0YEV3;H0YEU1;P16070-19	P16070-18;P16070-12;P16070-14;P16070-13;P16070-11;P16070-10;P16070-16;P16070-8;P16070-17;P16070-6;P16070-4;P16070-3;P16070-7;P16070-5;P16070;H0YD13;H0Y2P0;H0YE40	CD44 antigen	CD44	Upregulated	Upregulated	+	LN1-EV_SCC-9-EV	-0.13193	-12.1437	55.2834	58.3557	23.0905	35.5716	70.052	-140.383
O00560;O00560-3;B4DHN5;E9PBU7	O00560;O00560-3;B4DHN5;E9PBU7	Syntenin-1	SDCBP	Upregulated	Upregulated	+	LN1-EV_SCC-9-EV	-0.132218	-12.1614	55.3383	58.4145	23.085	35.584	70.1291	-140.729
Q06830;A0A0A0MSI0;A0A0A0MRQ5	Q06830;A0A0A0MSI0;A0A0A0MRQ5	Peroxiredoxin-1	PRDX1	Upregulated	Upregulated	+	LN1-EV_SCC-9-EV	-0.132506	-12.1792	55.3931	58.4733	23.0795	35.5964	70.2062	-141.074
Q8WUM4;Q8WUM4-2;Q8WUM4-3;C9IZF9;F8WEQ7;F8WBR8;F8WDK9	Q8WUM4;Q8WUM4-2	Programmed cell death 6-interacting protein	PDCD6IP	Upregulated	Upregulated	+	LN1-EV_SCC-9-EV	-0.132794	-12.197	55.448	58.5321	23.0741	35.6087	70.2832	-141.419
P17066;P48741	P17066;P48741	Heat shock 70 kDa protein 6;Putative heat shock 70 kDa protein 7	HSPA6	Upregulated	Upregulated	+	LN1-EV_SCC-9-EV	-0.133082	-12.2147	55.5029	58.5909	23.0686	35.6211	70.3603	-141.765
Q15582;H0Y8L3;S4R3C6;H0Y9D7;H0Y8M8;H0YAB8;D6RBX4;H0YAH8	Q15582;H0Y8L3	Transforming growth factor-beta-induced protein ig-h3	TGFBI	Upregulated	Upregulated	+	LN1-EV_SCC-9-EV	-0.133371	-12.2325	55.5578	58.6496	23.0631	35.6335	70.4374	-142.11
A0A087WZH7;P29966	A0A087WZH7;P29966	Myristoylated alanine-rich C-kinase substrate	MARCKS	Upregulated	Upregulated	+	LN1-EV_SCC-9-EV	-0.133659	-12.2503	55.6127	58.7084	23.0577	35.6459	70.5145	-142.456
O75131;A0A087WYQ3;H0YB26;E5RHZ0;A0A087WXR6;A0A087WUS8	O75131;A0A087WYQ3;H0YB26	Copine-3	CPNE3	Upregulated	Upregulated	+	LN1-EV_SCC-9-EV	-0.133947	-12.268	55.6675	58.7672	23.0522	35.6583	70.5916	-142.801
P50995-2;P50995;H0Y6E1	P50995-2;P50995	Annexin A11	ANXA11	Upregulated	Upregulated	+	LN1-EV_SCC-9-EV	-0.134235	-12.2858	55.7224	58.826	23.0467	35.6706	70.6687	-143.146
P05362;K7EKL8;E7ESS4	P05362;K7EKL8	Intercellular adhesion molecule 1	ICAM1	Upregulated	Upregulated	+	LN1-EV_SCC-9-EV	-0.134524	-12.3036	55.7773	58.8848	23.0412	35.683	70.7458	NaN
E9PEE8;P18564-2;P18564;A0A087WXP3	E9PEE8;P18564-2;P18564;A0A087WXP3	Integrin beta;Integrin beta-6	ITGB6	Upregulated	Upregulated	+	LN1-EV_SCC-9-EV	-0.134812	-12.3214	55.8322	58.9436	23.0358	35.6954	70.8229	-143.492
O75340;O75340-2;A0A024QZ42;H0Y9X3;A0A087WZ38	O75340;O75340-2;A0A024QZ42	Programmed cell death protein 6	PDCD6	Upregulated	Upregulated	+	LN1-EV_SCC-9-EV	-0.1351	-12.3391	55.887	59.0024	23.0303	35.7078	70.9	-143.837
O43854-2;O43854	O43854-2;O43854	EGF-like repeat and discoidin I-like domain-containing protein 3	EDIL3	Upregulated	Upregulated	+	LN1-EV_SCC-9-EV	-0.135388	-12.3569	55.9419	59.0611	23.0248	35.7202	70.9771	-144.183
P20073-2;P20073	P20073-2;P20073	Annexin A7	ANXA7	Upregulated	Upregulated	+	LN1-EV_SCC-9-EV	-0.135676	-12.3747	55.9968	59.1199	23.0194	35.7326	71.0541	-144.528
P62834;A0A075B6Q0	P62834;A0A075B6Q0	Ras-related protein Rap-1A	RAP1A	Upregulated	Upregulated	+	LN1-EV_SCC-9-EV	-0.135965	-12.3924	56.0517	59.1787	23.0139	35.7449	71.1312	-144.873
A0A087WTT1;P11940-2;P11940;E7EQV3;E7ERJ7;H0YAR2;Q9H361;H0YBN4;E5RJB9;H0YAP2;E5RGH3;E5RH24;B1ANR1;H0YB86;Q4VXU2;E5RHG7;H0YEQ8;Q4VXU2-2;E5RGC4;E5RFD8;H0YER0;H0YAS7;H0YAS6;H0YB75;H0Y6X6;Q5JQF8	A0A087WTT1;P11940-2;P11940;E7EQV3;E7ERJ7;H0YAR2	Polyadenylate-binding protein;Polyadenylate-binding protein 1	PABPC1	Upregulated	Upregulated	+	LN1-EV_SCC-9-EV	-0.136253	-12.4102	56.1066	59.2375	23.0084	35.7573	71.2083	-145.219
P62913;Q5VVC9;Q5VVC8	P62913	60S ribosomal protein L11	RPL11	Upregulated	Upregulated	+	LN1-EV_SCC-9-EV	-0.136541	-12.428	56.1614	59.2963	23.003	35.7697	71.2854	-145.564
E9PJK1;E9PRJ8;H0YDL9;H0YDJ9;E9PIF1;A6NMH8;P60033;E9PM31;H0YEE2	E9PJK1;E9PRJ8;H0YDL9;H0YDJ9;E9PIF1;A6NMH8;P60033	Tetraspanin;CD81 antigen	CD81	Upregulated	Upregulated	+	LN1-EV_SCC-9-EV	-0.136829	-12.4457	56.2163	59.3551	22.9975	35.7821	71.3625	-145.91
Q92743;H0Y7G9	Q92743	Serine protease HTRA1	HTRA1	Upregulated	Upregulated	+	LN1-EV_SCC-9-EV	-0.137117	-12.4635	56.2712	59.4139	22.992	35.7945	71.4396	-146.255
P20020-6;P20020-3;P20020-4;P20020;P20020-5;P20020-2;E7ERY9;Q16720-8;Q16720-7;Q16720-6;Q16720-3;Q16720-5;Q16720-2;Q16720-4;Q16720;H0Y7S3;Q01814-4;Q01814-7;Q01814-3;Q01814-6;Q01814-2;Q01814-8;Q01814-5;Q01814;A0A0U1RQU3;H0YDG5;H7BZS8;H7BY13;H0YHH6	P20020-6;P20020-3;P20020-4;P20020;P20020-5;P20020-2;E7ERY9	Plasma membrane calcium-transporting ATPase 1;Calcium-transporting ATPase	ATP2B1	Upregulated	Upregulated	+	LN1-EV_SCC-9-EV	-0.137406	-12.4813	56.3261	59.4727	22.9866	35.8068	71.5167	-146.6
Q16555-2;Q16555;E5RFU4;E9PD68;Q14194;Q14194-2	Q16555-2;Q16555	Dihydropyrimidinase-related protein 2	DPYSL2	Upregulated	Upregulated	+	LN1-EV_SCC-9-EV	-0.137694	-12.499	56.3809	59.5314	22.9811	35.8192	71.5938	-146.946
P62258;P62258-2;K7EM20;B4DJF2;I3L3T1;K7EIT4;I3L0W5	P62258;P62258-2	14-3-3 protein epsilon	YWHAE	Upregulated	Upregulated	+	LN1-EV_SCC-9-EV	-0.137982	-12.5168	56.4358	59.5902	22.9756	35.8316	71.6709	NaN
F5GZN3;Q08431-2;Q08431;X6R3G6;Q08431-3;H0YKS8;A0A087WUV5	F5GZN3;Q08431-2;Q08431;X6R3G6;Q08431-3;H0YKS8	Lactadherin;Lactadherin short form;Medin	MFGE8	Upregulated	Upregulated	+	LN1-EV_SCC-9-EV	-0.13827	-12.5346	56.4907	59.649	22.9702	35.844	71.748	-147.291
D6REX3;O94979-6;O94979-3;O94979-10;O94979-4;O94979-9;O94979-2;O94979;O94979-8;D6RHZ5;H7BXG7;O94979-7;O94979-5;H0Y8V7;H0YAB3;H0Y9K1;D6RE64;D6RCQ9;H0YAF5;H0Y9T9;H0Y8W8	D6REX3;O94979-6;O94979-3;O94979-10;O94979-4;O94979-9;O94979-2;O94979;O94979-8;D6RHZ5;H7BXG7;O94979-7;O94979-5	Protein transport protein Sec31A	SEC31A	Upregulated	Upregulated	+	LN1-EV_SCC-9-EV	-0.138559	-12.5523	56.5456	59.7078	22.9647	35.8564	71.825	-147.637
P06756-3;P06756-2;P06756;H7BZG1	P06756-3;P06756-2;P06756	Integrin alpha-V;Integrin alpha-V heavy chain;Integrin alpha-V light chain	ITGAV	Upregulated	Upregulated	+	LN1-EV_SCC-9-EV	-0.138847	-12.5701	56.6005	59.7666	22.9592	35.8688	71.9021	-147.982
P10301;E9PQK5;E9PQC5	P10301	Ras-related protein R-Ras	RRAS	Upregulated	Upregulated	+	LN1-EV_SCC-9-EV	-0.139135	-12.5879	56.6553	59.8254	22.9538	35.8811	71.9792	-148.327
O75351;K7EKZ3	O75351	Vacuolar protein sorting-associated protein 4B	VPS4B	Upregulated	Upregulated	+	LN1-EV_SCC-9-EV	-0.139423	-12.6056	56.7102	59.8842	22.9483	35.8935	72.0563	-148.673
Q969P0-3;Q969P0;C9J8Z4;Q969P0-2	Q969P0-3;Q969P0;C9J8Z4	Immunoglobulin superfamily member 8	IGSF8	Upregulated	Upregulated	+	LN1-EV_SCC-9-EV	-0.139711	-12.6234	56.7651	59.943	22.9428	35.9059	72.1334	-149.018
P09496-2;F8WF69;P09496-4;P09496-3;P09496;P09496-5;C9J8P9	P09496-2;F8WF69;P09496-4;P09496-3;P09496	Clathrin light chain A	CLTA	Upregulated	Upregulated	+	LN1-EV_SCC-9-EV	-0.14	-12.6412	56.82	60.0017	22.9374	35.9183	72.2105	-149.364
O00560-2;G5EA09	O00560-2;G5EA09	Syntenin-1	SDCBP	Upregulated	Upregulated	+	LN1-EV_SCC-9-EV	-0.140288	-12.6589	56.8748	60.0605	22.9319	35.9307	72.2876	-149.709
P27348;E9PG15	P27348;E9PG15	14-3-3 protein theta	YWHAQ	Upregulated	Upregulated	+	LN1-EV_SCC-9-EV	-0.140576	-12.6767	56.9297	60.1193	22.9264	35.943	72.3647	-150.054
Q92769-3;Q92769	Q92769-3;Q92769	Histone deacetylase 2	HDAC2	Upregulated	Upregulated	+	LN1-EV_SCC-9-EV	-0.140864	-12.6945	56.9846	60.1781	22.9209	35.9554	72.4418	-150.4
P31946-2;P31946;Q4VY20;Q4VY19;A0A0J9YWE8;A0A0J9YWZ2;F8WEB6;A2IDB1;A2IDB2	P31946-2;P31946	14-3-3 protein beta/alpha;14-3-3 protein beta/alpha, N-terminally processed	YWHAB	Upregulated	Upregulated	+	LN1-EV_SCC-9-EV	-0.141152	-12.7122	57.0395	60.2369	22.9155	35.9678	72.5189	-150.745
F8VNT9;F8VV56;F8W022;F8VWK8;P08962-3;P08962-2;P08962	F8VNT9;F8VV56;F8W022;F8VWK8;P08962-3;P08962-2;P08962	Tetraspanin;CD63 antigen	CD63	Upregulated	Upregulated	+	LN1-EV_SCC-9-EV	-0.141441	-12.73	57.0944	60.2957	22.91	35.9802	72.5959	NaN
A0A0A0MTR1;P55290;P55290-4;A0A087X0X6;P55290-5;P55290-3;P55290-2	A0A0A0MTR1;P55290;P55290-4;A0A087X0X6;P55290-5	Cadherin-13	CDH13	Upregulated	Upregulated	+	LN1-EV_SCC-9-EV	-0.141729	-12.7478	57.1492	60.3545	22.9045	35.9926	72.673	-151.091
Q9H5V8;Q9H5V8-2;Q9H5V8-3	Q9H5V8;Q9H5V8-2	CUB domain-containing protein 1	CDCP1	Upregulated	Upregulated	+	LN1-EV_SCC-9-EV	-0.142017	-12.7655	57.2041	60.4133	22.8991	36.005	72.7501	-151.436
C9J0K6;P30626-3;P30626-2;P30626;B4DHQ6	C9J0K6;P30626-3;P30626-2;P30626	Sorcin	SRI	Upregulated	Upregulated	+	LN1-EV_SCC-9-EV	-0.142305	-12.7833	57.259	60.472	22.8936	36.0173	72.8272	-151.781
E9PNW4;E9PR17;P13987;H0YET2	E9PNW4;E9PR17;P13987;H0YET2	CD59 glycoprotein	CD59	Upregulated	Upregulated	+	LN1-EV_SCC-9-EV	-0.142594	-12.8011	57.3139	60.5308	22.8881	36.0297	72.9043	-152.127
P08582;P08582-2;C9JVN1	P08582	Melanotransferrin	MFI2	Upregulated	Upregulated	+	LN1-EV_SCC-9-EV	-0.142882	-12.8188	57.3687	60.5896	22.8827	36.0421	72.9814	-152.472
P31431;P31431-2	P31431;P31431-2	Syndecan-4	SDC4	Upregulated	Upregulated	+	LN1-EV_SCC-9-EV	-0.14317	-12.8366	57.4236	60.6484	22.8772	36.0545	73.0585	-152.818
P46063;F8WA66;F8WD97;F5H2L2;F5H4P4;F5H3W0	P46063;F8WA66;F8WD97	ATP-dependent DNA helicase Q1	RECQL	Upregulated	Upregulated	+	LN1-EV_SCC-9-EV	-0.143458	-12.8544	57.4785	60.7072	22.8717	36.0669	73.1356	-153.163
D6RGI3;D6RER5;Q9NVA2;Q9NVA2-2;D6RDP1;D6R9Y6;D6RDU5;H0Y9G8;H0Y961;B1AMS2;Q14141-3;Q14141-2;Q14141-4;Q14141	D6RGI3;D6RER5;Q9NVA2;Q9NVA2-2;D6RDP1;D6R9Y6;D6RDU5	Septin-11	2019-09-11	Upregulated	Upregulated	+	LN1-EV_SCC-9-EV	-0.143746	-12.8722	57.5334	60.766	22.8663	36.0792	73.2127	-153.508
P13473-2;H0YCG2;P13473;P13473-3	P13473-2;H0YCG2;P13473;P13473-3	Lysosome-associated membrane glycoprotein 2	LAMP2	Upregulated	Upregulated	+	LN1-EV_SCC-9-EV	-0.144035	-12.8899	57.5882	60.8248	22.8608	36.0916	73.2898	-153.854
P31689;P31689-2	P31689;P31689-2	DnaJ homolog subfamily A member 1	DNAJA1	Upregulated	Upregulated	+	LN1-EV_SCC-9-EV	-0.144323	-12.9077	57.6431	60.8836	22.8553	36.104	73.3669	-154.199
P08648	P08648	Integrin alpha-5;Integrin alpha-5 heavy chain;Integrin alpha-5 light chain	ITGA5	Upregulated	Upregulated	+	LN1-EV_SCC-9-EV	-0.144611	-12.9255	57.698	60.9423	22.8499	36.1164	73.4439	-154.545
E5RIP4;Q15043-2;Q15043-3;Q15043;E5RFZ8;E5RGA7;E5RJ40;E5RJG5	E5RIP4;Q15043-2;Q15043-3;Q15043;E5RFZ8;E5RGA7;E5RJ40;E5RJG5	Zinc transporter ZIP14	SLC39A14	Upregulated	Upregulated	+	LN1-EV_SCC-9-EV	-0.144899	-12.9432	57.7529	61.0011	22.8444	36.1288	73.521	NaN
P43007;P43007-2	P43007	Neutral amino acid transporter A	SLC1A4	Upregulated	Upregulated	+	LN1-EV_SCC-9-EV	-0.145188	-12.961	57.8078	61.0599	22.8389	36.1412	73.5981	-154.89
H7C3I1;F6VDH7;Q3KNR6;A0A087X1H6;Q8IZP2;P50502;Q8NFI4	H7C3I1;F6VDH7;Q3KNR6;A0A087X1H6;Q8IZP2;P50502;Q8NFI4	Putative protein FAM10A4;Hsc70-interacting protein;Putative protein FAM10A5	ST13	Upregulated	Upregulated	+	LN1-EV_SCC-9-EV	-0.145476	-12.9788	57.8626	61.1187	22.8335	36.1535	73.6752	-155.235
O00186	O00186	Syntaxin-binding protein 3	STXBP3	Upregulated	Upregulated	+	LN1-EV_SCC-9-EV	-0.145764	-12.9965	57.9175	61.1775	22.828	36.1659	73.7523	-155.581
B1AK87;B1AK88;P47756-2;P47756;B1AK85	B1AK87;B1AK88;P47756-2;P47756;B1AK85	F-actin-capping protein subunit beta	CAPZB	Upregulated	Upregulated	+	LN1-EV_SCC-9-EV	-0.146052	-13.0143	57.9724	61.2363	22.8225	36.1783	73.8294	-155.926
H3BQF7;H3BMU1;H3BUI0;P53990-2;P53990-3;P53990;P53990-4;F5GXM3;J3KR23;P53990-5;H3BQ38;E9PF00;H3BPP6;H3BRE2;P53990-6	H3BQF7;H3BMU1;H3BUI0;P53990-2;P53990-3;P53990;P53990-4;F5GXM3;J3KR23;P53990-5	IST1 homolog	IST1	Upregulated	Upregulated	+	LN1-EV_SCC-9-EV	-0.14634	-13.0321	58.0273	61.2951	22.8171	36.1907	73.9065	-156.272
F8W6I7;P09651-3;P09651-2;P09651;F8VTQ5;F8VZ49;Q32P51;F8VYN5;F8W646;H0YH80	F8W6I7;P09651-3;P09651-2;P09651;F8VTQ5;F8VZ49;Q32P51	Heterogeneous nuclear ribonucleoprotein A1;Heterogeneous nuclear ribonucleoprotein A1, N-terminally processed;Heterogeneous nuclear ribonucleoprotein A1-like 2	HNRNPA1	Upregulated	Upregulated	+	LN1-EV_SCC-9-EV	-0.146629	-13.0498	58.0821	61.3539	22.8116	36.2031	73.9836	-156.617
P21399	P21399	Cytoplasmic aconitate hydratase	ACO1	Upregulated	Upregulated	+	LN1-EV_SCC-9-EV	-0.146917	-13.0676	58.137	61.4126	22.8061	36.2154	74.0607	-156.962
D6RDG0;Q14108-2;Q14108	D6RDG0;Q14108-2;Q14108	Lysosome membrane protein 2	SCARB2	Upregulated	Upregulated	+	LN1-EV_SCC-9-EV	-0.147205	-13.0854	58.1919	61.4714	22.8006	36.2278	74.1378	-157.308
O14964-2;O14964;I3L165;I3L1P5;I3L2H4;I3L1E3	O14964-2;O14964;I3L165;I3L1P5	Hepatocyte growth factor-regulated tyrosine kinase substrate	HGS	Upregulated	Upregulated	+	LN1-EV_SCC-9-EV	-0.147493	-13.1031	58.2468	61.5302	22.7952	36.2402	74.2148	-157.653
F8W914;Q9NQC3-2;Q9NQC3-5;Q9NQC3	F8W914;Q9NQC3-2;Q9NQC3-5;Q9NQC3	Reticulon;Reticulon-4	RTN4	Upregulated	Upregulated	+	LN1-EV_SCC-9-EV	-0.147781	-13.1209	58.3017	61.589	22.7897	36.2526	74.2919	-157.999
P32119;A6NIW5	P32119;A6NIW5	Peroxiredoxin-2	PRDX2	Upregulated	Upregulated	+	LN1-EV_SCC-9-EV	-0.14807	-13.1387	58.3565	61.6478	22.7842	36.265	74.369	-158.344
P80723;P80723-2	P80723;P80723-2	Brain acid soluble protein 1	BASP1	Upregulated	Upregulated	+	LN1-EV_SCC-9-EV	-0.148358	-13.1564	58.4114	61.7066	22.7788	36.2774	74.4461	NaN
Q13451;Q13451-2	Q13451;Q13451-2	Peptidyl-prolyl cis-trans isomerase FKBP5;Peptidyl-prolyl cis-trans isomerase FKBP5, N-terminally processed	FKBP5	Upregulated	Upregulated	+	LN1-EV_SCC-9-EV	-0.148646	-13.1742	58.4663	61.7654	22.7733	36.2897	74.5232	-158.689
Q5VW32-2;Q5VW32;F5GXQ0;Q5VW33	Q5VW32-2;Q5VW32;F5GXQ0	BRO1 domain-containing protein BROX	BROX	Upregulated	Upregulated	+	LN1-EV_SCC-9-EV	-0.148934	-13.192	58.5212	61.8242	22.7678	36.3021	74.6003	-159.035
B1ANR0;Q13310-2;Q13310;Q13310-3;H0Y5F5;H0YEU6;H0YCC8	B1ANR0;Q13310-2;Q13310;Q13310-3;H0Y5F5	Polyadenylate-binding protein;Polyadenylate-binding protein 4	PABPC4	Upregulated	Upregulated	+	LN1-EV_SCC-9-EV	-0.149223	-13.2097	58.576	61.8829	22.7624	36.3145	74.6774	-159.38
Q92783-2;Q92783;C9J1E5;A6NMU3	Q92783-2;Q92783	Signal transducing adapter molecule 1	STAM	Upregulated	Upregulated	+	LN1-EV_SCC-9-EV	-0.149511	-13.2275	58.6309	61.9417	22.7569	36.3269	74.7545	-159.726
Q9C0H2-3;Q9C0H2-2;Q9C0H2;Q9C0H2-4;H7C3T6	Q9C0H2-3;Q9C0H2-2;Q9C0H2;Q9C0H2-4;H7C3T6	Protein tweety homolog 3;Protein tweety homolog	TTYH3	Upregulated	Upregulated	+	LN1-EV_SCC-9-EV	-0.149799	-13.2453	58.6858	62.0005	22.7514	36.3393	74.8316	-160.071
Q86X76-5;Q86X76-2;Q86X76-4;Q86X76;Q86X76-3	Q86X76-5;Q86X76-2;Q86X76-4;Q86X76;Q86X76-3	Nitrilase homolog 1	NIT1	Upregulated	Upregulated	+	LN1-EV_SCC-9-EV	-0.150087	-13.263	58.7407	62.0593	22.746	36.3516	74.9087	-160.416
P29317	P29317	Ephrin type-A receptor 2	EPHA2	Upregulated	Upregulated	+	LN1-EV_SCC-9-EV	-0.150375	-13.2808	58.7956	62.1181	22.7405	36.364	74.9857	-160.762
O75396;A0A087X1A9	O75396	Vesicle-trafficking protein SEC22b	SEC22B	Upregulated	Upregulated	+	LN1-EV_SCC-9-EV	-0.150664	-13.2986	58.8504	62.1769	22.735	36.3764	75.0628	-161.107
P07305;P07305-2	P07305;P07305-2	Histone H1.0;Histone H1.0, N-terminally processed	H1F0	Upregulated	Upregulated	+	LN1-EV_SCC-9-EV	-0.150952	-13.3163	58.9053	62.2357	22.7296	36.3888	75.1399	-161.453
O14908;K7EM11;O14908-2;K7ELJ2	O14908;K7EM11;O14908-2	PDZ domain-containing protein GIPC1	GIPC1	Upregulated	Upregulated	+	LN1-EV_SCC-9-EV	-0.15124	-13.3341	58.9602	62.2945	22.7241	36.4012	75.217	-161.798
P29992;K7EL62;A0A087WVZ3	P29992;K7EL62	Guanine nucleotide-binding protein subunit alpha-11	GNA11	Upregulated	Upregulated	+	LN1-EV_SCC-9-EV	-0.151528	-13.3519	59.0151	62.3532	22.7186	36.4136	75.2941	-162.143
H3BU51;Q9Y639-1;Q9Y639	H3BU51;Q9Y639-1;Q9Y639	Neuroplastin	NPTN	Upregulated	Upregulated	+	LN1-EV_SCC-9-EV	-0.151817	-13.3696	59.0699	62.412	22.7132	36.4259	75.3712	NaN
P14384;F8W111;F8VVI6;H0YHN7	P14384;F8W111	Carboxypeptidase M	CPM	Upregulated	Upregulated	+	LN1-EV_SCC-9-EV	-0.152105	-13.3874	59.1248	62.4708	22.7077	36.4383	75.4483	-162.489
Q9UBV8	Q9UBV8	Peflin	PEF1	Upregulated	Upregulated	+	LN1-EV_SCC-9-EV	-0.152393	-13.4052	59.1797	62.5296	22.7022	36.4507	75.5254	-162.834
CON__Q32MB2;Q86Y46;CON__Q7RTS7;F8W1S1;Q7RTS7;H0YIC5;Q86Y46-2;CON__Q14CN4-1;CON__Q3SY84;Q14CN4-3;Q14CN4-2;Q14CN4;Q3SY84;H0YIG3	CON__Q32MB2;Q86Y46;CON__Q7RTS7;F8W1S1;Q7RTS7;H0YIC5;Q86Y46-2	Keratin, type II cytoskeletal 73;Keratin, type II cytoskeletal 74	KRT73	Upregulated	Upregulated	+	LN1-EV_SCC-9-EV	-0.152681	-13.423	59.2346	62.5884	22.6968	36.4631	75.6025	-163.18
B7ZKQ9;Q8WTV0-3;Q8WTV0-4;Q8WTV0-2;F5H4X0;Q8WTV0-5;Q8WTV0	B7ZKQ9;Q8WTV0-3;Q8WTV0-4;Q8WTV0-2;F5H4X0;Q8WTV0-5;Q8WTV0	Scavenger receptor class B member 1	SCARB1	Upregulated	Upregulated	+	LN1-EV_SCC-9-EV	-0.152969	-13.4407	59.2895	62.6472	22.6913	36.4755	75.6796	-163.525
I6L9B1;E9PII3;E9PK52;E9PHY5;O43491-2;O43491-3;O43491-4;O43491;H0Y5B0;Q4VXN0;B2RB02;A0A0D9SG07;A8K968;A0A0C4DH22;A0A0A0MRA8;Q9Y2J2-3;Q9H4G0-4;Q9H4G0-3;Q9Y2J2-2;Q9H4G0;Q9Y2J2-4;Q9Y2J2	I6L9B1;E9PII3;E9PK52;E9PHY5;O43491-2;O43491-3;O43491-4;O43491	Band 4.1-like protein 2	EPB41L2	Upregulated	Upregulated	+	LN1-EV_SCC-9-EV	-0.153258	-13.4585	59.3443	62.706	22.6858	36.4878	75.7566	-163.87
P09471-2;P09471;H3BTM2;H3BQG8;H3BN82	P09471-2;P09471;H3BTM2	Guanine nucleotide-binding protein G(o) subunit alpha	GNAO1	Upregulated	Upregulated	+	LN1-EV_SCC-9-EV	-0.153546	-13.4763	59.3992	62.7648	22.6803	36.5002	75.8337	-164.216
CON__Q86YZ3;Q86YZ3	CON__Q86YZ3;Q86YZ3	Hornerin	HRNR	Upregulated	Upregulated	+	LN1-EV_SCC-9-EV	-0.153834	-13.494	59.4541	62.8235	22.6749	36.5126	75.9108	-164.561
Q02413	Q02413	Desmoglein-1	DSG1	Upregulated	Upregulated	+	LN1-EV_SCC-9-EV	-0.154122	-13.5118	59.509	62.8823	22.6694	36.525	75.9879	-164.907
P98095;P98095-2;H7C1A3;H7BXL0	P98095;P98095-2	Fibulin-2	FBLN2	Upregulated	Upregulated	+	LN1-EV_SCC-9-EV	-0.15441	-13.5296	59.5638	62.9411	22.6639	36.5374	76.065	-165.252
Q9NRX5	Q9NRX5	Serine incorporator 1	SERINC1	Upregulated	Upregulated	+	LN1-EV_SCC-9-EV	-0.154699	-13.5473	59.6187	62.9999	22.6585	36.5498	76.1421	-165.597
P31150;G5E9U5	P31150;G5E9U5	Rab GDP dissociation inhibitor alpha	GDI1	Upregulated	Upregulated	+	LN1-EV_SCC-9-EV	-0.154987	-13.5651	59.6736	63.0587	22.653	36.5621	76.2192	-165.943
Q9P265	Q9P265	Disco-interacting protein 2 homolog B	DIP2B	Upregulated	Upregulated	+	LN1-EV_SCC-9-EV	-0.155275	-13.5829	59.7285	63.1175	22.6475	36.5745	76.2963	NaN
Q9Y6Q5;Q9Y6Q5-2;K7EPR4;K7EJJ1;K7EMG5;K7EJL1;E7ENJ6;Q9BXS5;Q9BXS5-2;K7EK69;K7ERH5;K7EL08	Q9Y6Q5;Q9Y6Q5-2;K7EPR4;K7EJJ1;K7EMG5;K7EJL1;E7ENJ6;Q9BXS5;Q9BXS5-2	AP-1 complex subunit mu-2;AP-1 complex subunit mu-1	AP1M2	Upregulated	Upregulated	+	LN1-EV_SCC-9-EV	-0.155563	-13.6006	59.7834	63.1763	22.6421	36.5869	76.3734	-166.288
B7Z641;B7Z2A9;Q93050-1;Q93050;Q93050-3;F5H1T6;K7ELZ6;K7EM24;K7EN36;K7EPG4;Q9Y487	B7Z641;B7Z2A9;Q93050-1;Q93050;Q93050-3;F5H1T6	V-type proton ATPase subunit a;V-type proton ATPase 116 kDa subunit a isoform 1	ATP6V0A1	Upregulated	Upregulated	+	LN1-EV_SCC-9-EV	-0.155852	-13.6184	59.8382	63.2351	22.6366	36.5993	76.4505	-166.634
P43121;P43121-2	P43121;P43121-2	Cell surface glycoprotein MUC18	MCAM	Upregulated	Upregulated	+	LN1-EV_SCC-9-EV	-0.15614	-13.6362	59.8931	63.2938	22.6311	36.6117	76.5275	-166.979
Q7Z2W4;C9J6P4;Q7Z2W4-2;Q7Z2W4-3;Q7Z2W4-4	Q7Z2W4;C9J6P4;Q7Z2W4-2;Q7Z2W4-3	Zinc finger CCCH-type antiviral protein 1	ZC3HAV1	Upregulated	Upregulated	+	LN1-EV_SCC-9-EV	-0.156428	-13.6539	59.948	63.3526	22.6257	36.624	76.6046	-167.324
F5H4Q5;A5D8V6	F5H4Q5;A5D8V6	Vacuolar protein sorting-associated protein 37C	VPS37C	Upregulated	Upregulated	+	LN1-EV_SCC-9-EV	-0.156716	-13.6717	60.0029	63.4114	22.6202	36.6364	76.6817	-167.67
Q5H909;Q9UNF1-2;Q9UNF1;Q5H907	Q5H909;Q9UNF1-2;Q9UNF1;Q5H907	Melanoma-associated antigen D2	MAGED2	Upregulated	Upregulated	+	LN1-EV_SCC-9-EV	-0.157004	-13.6895	60.0577	63.4702	22.6147	36.6488	76.7588	-168.015
P53794	P53794	Sodium/myo-inositol cotransporter	SLC5A3	Upregulated	Upregulated	+	LN1-EV_SCC-9-EV	-0.157293	-13.7072	60.1126	63.529	22.6093	36.6612	76.8359	-168.361
K4JQN1;Q07812-5;Q07812-7;Q07812-8;Q07812;Q07812-2;I6LPK7;Q07812-6	K4JQN1;Q07812-5;Q07812-7;Q07812-8;Q07812;Q07812-2;I6LPK7;Q07812-6	Apoptosis regulator BAX	BAX	Upregulated	Upregulated	+	LN1-EV_SCC-9-EV	-0.157581	-13.725	60.1675	63.5878	22.6038	36.6736	76.913	-168.706
CON__P19013;P19013;F8VX05;F8VZR6	CON__P19013;P19013	Keratin, type II cytoskeletal 4	KRT4	Upregulated	Upregulated	+	LN1-EV_SCC-9-EV	-0.157869	-13.7428	60.2224	63.6466	22.5983	36.686	76.9901	-169.051
Q9UL15;Q9UL15-2;G3V274	Q9UL15;Q9UL15-2	BAG family molecular chaperone regulator 5	BAG5	Upregulated	Upregulated	+	LN1-EV_SCC-9-EV	-0.158157	-13.7605	60.2773	63.7054	22.5929	36.6983	77.0672	-169.397
P50443	P50443	Sulfate transporter	SLC26A2	Upregulated	Upregulated	+	LN1-EV_SCC-9-EV	-0.158445	-13.7783	60.3321	63.7641	22.5874	36.7107	77.1443	-169.742
E7ENV7;Q86YQ8;Q86YQ8-2;Q9HCH3-2;Q8IYJ1;Q96A23;O95741;Q9UBL6-2;Q96A23-2;Q9HCH3;O95741-2;Q9UBL6	E7ENV7;Q86YQ8;Q86YQ8-2	Copine-8	CPNE8	Upregulated	Upregulated	+	LN1-EV_SCC-9-EV	-0.158734	-13.7961	60.387	63.8229	22.5819	36.7231	77.2214	NaN
B8ZZF5;Q9H8M9;C9J5M4	B8ZZF5;Q9H8M9;C9J5M4	Protein eva-1 homolog A	EVA1A	Upregulated	Upregulated	+	LN1-EV_SCC-9-EV	-0.159022	-13.8138	60.4419	63.8817	22.5765	36.7355	77.2985	-170.088
Q01469;I6L8B7	Q01469;I6L8B7	Fatty acid-binding protein, epidermal	FABP5	Upregulated	Upregulated	+	LN1-EV_SCC-9-EV	-0.15931	-13.8316	60.4968	63.9405	22.571	36.7479	77.3755	-170.433
CON__Q5D862;Q5D862	CON__Q5D862;Q5D862	Filaggrin-2	FLG2	Upregulated	Upregulated	+	LN1-EV_SCC-9-EV	-0.159598	-13.8494	60.5516	63.9993	22.5655	36.7602	77.4526	-170.778
H7C3D3;H0Y2Y8;Q15942-2;Q15942	H7C3D3;H0Y2Y8;Q15942-2;Q15942	Zyxin	ZYX	Upregulated	Upregulated	+	LN1-EV_SCC-9-EV	-0.159887	-13.8671	60.6065	64.0581	22.56	36.7726	77.5297	-171.124
Q96JB3-2;Q96JB3	Q96JB3-2;Q96JB3	Hypermethylated in cancer 2 protein	HIC2	Upregulated	Upregulated	+	LN1-EV_SCC-9-EV	-0.160175	-13.8849	60.6614	64.1169	22.5546	36.785	77.6068	-171.469
Q16719	Q16719	Kynureninase	KYNU	Upregulated	Upregulated	+	LN1-EV_SCC-9-EV	-0.160463	-13.9027	60.7163	64.1757	22.5491	36.7974	77.6839	-171.815
P43363;C9J9A2;C9J958;Q3SYA6;Q8TD91-2;A0A0A0MSA3;O60732-2;P43355;P43358;P43361;A2A368;A8MXT2;Q96M61;O15480;O60732	P43363;C9J9A2;C9J958;Q3SYA6;Q8TD91-2;A0A0A0MSA3;O60732-2;P43355;P43358;P43361;A2A368;A8MXT2;Q96M61;O15480;O60732	Melanoma-associated antigen 10;Melanoma-associated antigen C1;Melanoma-associated antigen 1;Melanoma-associated antigen 4;Melanoma-associated antigen 8;Melanoma-associated antigen B16;Melanoma-associated antigen B17;Melanoma-associated antigen B18;Melanoma-associated antigen B3	MAGEA10	Upregulated	Upregulated	+	LN1-EV_SCC-9-EV	-0.160751	-13.9205	60.7712	64.2344	22.5436	36.8098	77.761	-172.16
P25311;C9JEV0;H7BZJ8	P25311;C9JEV0	Zinc-alpha-2-glycoprotein	AZGP1	Exclusive LN1	Upregulated			-0.161039	-13.9382	60.826	64.2932	22.5382	36.8222	77.8381	-172.505
Q5H936;Q13530-2;Q13530	Q5H936;Q13530-2;Q13530	Serine incorporator 3	SERINC3	Exclusive LN1	Upregulated			-0.161328	-13.956	60.8809	64.352	22.5327	36.8345	77.9152	-172.851
P15153;B1AH77;B1AH80;B1AH78;P60763;J3KSC4;J3QLK0;F8WET9;B1AH79;G3V4H1;G3V476;A0A0C4DH03;Q9H4E5-2;P17081;Q9H4E5	P15153;B1AH77;B1AH80;B1AH78;P60763;J3KSC4;J3QLK0	Ras-related C3 botulinum toxin substrate 2;Ras-related C3 botulinum toxin substrate 3	RAC2	Exclusive LN1	Upregulated			-0.161616	-13.9738	60.9358	64.4108	22.5272	36.8469	77.9923	-173.196
O95497	O95497	Pantetheinase	VNN1	Exclusive LN1	Upregulated			-0.161904	-13.9915	60.9907	64.4696	22.5218	36.8593	78.0694	-173.542
O94808;E5RJP4	O94808;E5RJP4	Glutamine--fructose-6-phosphate aminotransferase [isomerizing] 2	GFPT2	Exclusive LN1	Upregulated			-0.162192	-14.0093	61.0455	64.5284	22.5163	36.8717	78.1464	NaN
H0Y5W8;G5E933;O95248;O95248-4	H0Y5W8;G5E933;O95248;O95248-4	Myotubularin-related protein 5	SBF1	Exclusive LN1	Upregulated			-0.162481	-14.0271	61.1004	64.5872	22.5108	36.8841	78.2235	-173.887
Q14140	Q14140	SERTA domain-containing protein 2	SERTAD2	Exclusive LN1	Upregulated			-0.162769	-14.0448	61.1553	64.646	22.5054	36.8964	78.3006	-174.232
P0C6C1	P0C6C1	Ankyrin repeat domain-containing protein 34C	ANKRD34C	Exclusive LN1	Upregulated			-0.163057	-14.0626	61.2102	64.7047	22.4999	36.9088	78.3777	-174.578
P41159	P41159	Leptin	LEP	Exclusive LN1	Upregulated			-0.163345	-14.0804	61.265	64.7635	22.4944	36.9212	78.4548	-174.923
Q8WV41;H3BPR3	Q8WV41	Sorting nexin-33	SNX33	Exclusive LN1	Upregulated			-0.163633	-14.0981	61.3199	64.8223	22.489	36.9336	78.5319	-175.269
Q96B13;H0YJ75;Q13362-2;Q13362-3;Q13362;Q13362-4;Q13362-5;H0YJZ3;H0YJ35;H0YJU0;G3V2U3	Q96B13;H0YJ75;Q13362-2;Q13362-3;Q13362;Q13362-4;Q13362-5;H0YJZ3;H0YJ35;H0YJU0;G3V2U3	Serine/threonine-protein phosphatase 2A 56 kDa regulatory subunit gamma isoform	PPP2R5C	Exclusive LN1	Upregulated			-0.163922	-14.1159	61.3748	64.8811	22.4835	36.946	78.609	-175.614
A0A087X105;A0A087WZW4;A0A087X1W8;A0A0A0MTJ8;A0A087WZR6;X5DQS5;Q9BY67-5;Q9BY67;Q9BY67-4;Q9BY67-3;F5H125;H0YG94;A0A087X0T8;Q9BY67-2	A0A087X105;A0A087WZW4;A0A087X1W8;A0A0A0MTJ8;A0A087WZR6;X5DQS5;Q9BY67-5;Q9BY67;Q9BY67-4;Q9BY67-3;F5H125;H0YG94;A0A087X0T8;Q9BY67-2	Cell adhesion molecule 1	CADM1	Exclusive LN1	Upregulated			-0.16421	-14.1337	61.4297	64.9399	22.478	36.9584	78.6861	-175.959
H9ME53;Q13061-3;Q13061-2;Q13061	H9ME53;Q13061-3;Q13061-2;Q13061	Triadin	TRDN	Exclusive LN1	Upregulated			-0.164498	-14.1514	61.4846	64.9987	22.4726	36.9707	78.7632	-176.305
F8VS22;Q4V9L6	F8VS22;Q4V9L6	Transmembrane protein 119	TMEM119	Exclusive LN1	Upregulated			-0.164786	-14.1692	61.5394	65.0575	22.4671	36.9831	78.8403	-176.65
H7BYL6;A0A0A0MRE9;A0A0A0MRF6;Q99996-5;Q99996-3;Q99996-2;Q99996;Q99996-6	H7BYL6;A0A0A0MRE9;A0A0A0MRF6;Q99996-5;Q99996-3;Q99996-2;Q99996;Q99996-6	A-kinase anchor protein 9	AKAP9	Exclusive LN1	Upregulated			-0.165074	-14.187	61.5943	65.1163	22.4616	36.9955	78.9173	-176.996
Q04721	Q04721	Neurogenic locus notch homolog protein 2;Notch 2 extracellular truncation;Notch 2 intracellular domain	NOTCH2	Exclusive LN1	Upregulated			-0.165363	-14.2047	61.6492	65.175	22.4562	37.0079	78.9944	-177.341
Q9UK73	Q9UK73	Protein fem-1 homolog B	FEM1B	Exclusive LN1	Upregulated			-0.165651	-14.2225	61.7041	65.2338	22.4507	37.0203	79.0715	NaN
P78539-4;P78539-3;P78539-5;P78539-2;P78539	P78539-4;P78539-3;P78539-5;P78539-2;P78539	Sushi repeat-containing protein SRPX	SRPX	Exclusive LN1	Upregulated			-0.165939	-14.2403	61.7589	65.2926	22.4452	37.0326	79.1486	-177.686
V9GYE3;V9GYM3;P02652	V9GYE3;V9GYM3;P02652	Apolipoprotein A-II;Proapolipoprotein A-II;Truncated apolipoprotein A-II	APOA2	Exclusive LN1	Upregulated			-0.166227	-14.258	61.8138	65.3514	22.4397	37.045	79.2257	-178.032
E9PSH3;E9PN41;E9PPX8;A8MVV6;J3KQ42;O14817	E9PSH3;E9PN41;E9PPX8;A8MVV6;J3KQ42;O14817	Tetraspanin;Tetraspanin-4	TSPAN4	Exclusive LN1	Upregulated			-0.166516	-14.2758	61.8687	65.4102	22.4343	37.0574	79.3028	-178.377
Q7KYR7-5;Q7KYR7;Q7KYR7-1;Q7KYR7-6;Q7KYR7-4;Q7KYR7-3;C9JNC3;C9JAJ6;H7BYC3;C9IY66;Q8WVV5-3;Q8WVV5-2;Q8WVV5	Q7KYR7-5;Q7KYR7;Q7KYR7-1;Q7KYR7-6;Q7KYR7-4;Q7KYR7-3	Butyrophilin subfamily 2 member A1	BTN2A1	Exclusive LN1	Upregulated			-0.166804	-14.2936	61.9236	65.469	22.4288	37.0698	79.3799	-178.723
Q6ZTR5-2;Q6ZTR5-1;Q6ZTR5-4;Q6ZTR5	Q6ZTR5-2;Q6ZTR5-1;Q6ZTR5-4;Q6ZTR5	Uncharacterized protein CXorf22	CXorf22	Exclusive LN1	Upregulated			-0.167092	-14.3113	61.9785	65.5278	22.4233	37.0822	79.457	-179.068
Q9H6B4	Q9H6B4	CXADR-like membrane protein	CLMP	Exclusive LN1	Upregulated			-0.16738	-14.3291	62.0333	65.5866	22.4179	37.0946	79.5341	-179.413
Q5H9P2;P36383	Q5H9P2;P36383	Gap junction gamma-1 protein	DKFZp686P0738	Exclusive LN1	Upregulated			-0.167668	-14.3469	62.0882	65.6453	22.4124	37.1069	79.6112	-179.759
P20594-2;P20594;H7C056;H7C1A1	P20594-2;P20594	Atrial natriuretic peptide receptor 2	NPR2	Exclusive LN1	Upregulated			-0.167957	-14.3646	62.1431	65.7041	22.4069	37.1193	79.6882	-180.104
A0A087WZS4;A0A087X1V2;A0A087WVU1;A0A0D9SF98;A0A087WWJ5;H7BYX6;A0A087WTE4;A0A087WTF6;A0A087WX77;A0A087WWD4;A0A087WV75;P13591-4;P13591-3;P13591-1;P13591	A0A087WZS4;A0A087X1V2;A0A087WVU1;A0A0D9SF98;A0A087WWJ5;H7BYX6;A0A087WTE4;A0A087WTF6;A0A087WX77;A0A087WWD4;A0A087WV75;P13591-4;P13591-3;P13591-1;P13591	Neural cell adhesion molecule 1	NCAM1	Exclusive LN1	Upregulated			-0.168245	-14.3824	62.198	65.7629	22.4015	37.1317	79.7653	-180.45
