# Supplementary material for: A Reductionist Approach Using Primary and Metastatic Cell–Derived Extracellular Vesicles Reveals Hub Proteins Associated with Oral Cancer Prognosis
Source: Mol Cell Proteomics. 2021 Jun 27;20:100118. doi: 10.1016/j.mcpro.2021.100118 (PMC8350068; doi:10.1016/j.mcpro.2021.100118)
Supplement: Supplemental Table S5 [file mmc6.xlsx]

## Sheet: Table S5
Table S5. All peptides identified in SCC-9-cells and LN1 cells replicates.
Sequence	N-term cleavage window	C-term cleavage window	Amino acid before	First amino acid	Second amino acid	Second last amino acid	Last amino acid	Amino acid after	A Count	R Count	N Count	D Count	C Count	Q Count	E Count	G Count	H Count	I Count	L Count	K Count	M Count	F Count	P Count	S Count	T Count	W Count	Y Count	V Count	U Count	O Count	Length	Missed cleavages	Mass	Proteins	Leading razor protein	Start position	End position	Gene names	Protein names	Unique (Groups)	Unique (Proteins)	Charges	PEP	Score	Identification type LN1_1-Cell	Identification type LN1_2-Cell	Identification type LN1_3-Cell	Identification type SCC9_1-Cell	Identification type SCC9_2-Cell
AAAAAAAAAAGAAGGR	________________	AAGAAGGRGSGPGRRR	M	A	A	G	R	G	12	1	0	0	0	0	0	3	0	0	0	0	0	0	0	0	0	0	0	0	0	0	16	0	1197.62	Q86U42-2;Q86U42	Q86U42-2	2	17	PABPN1	Polyadenylate-binding protein 2	yes	no	2	0.014307	97.965	By matching	By matching	By MS/MS	By matching	By matching
AAAAAAAGDSDSWDADAFSVEDPVRK	________________	SVEDPVRKVGGGGTAG	M	A	A	R	K	V	9	1	0	5	0	0	1	1	0	0	0	1	0	1	1	3	0	1	0	2	0	0	26	1	2592.17	O75822-3;O75822;O75822-2	O75822-3	2	27	EIF3J	Eukaryotic translation initiation factor 3 subunit J	yes	no	3	7.4263e-06	92.492	By MS/MS	By MS/MS	By MS/MS	By matching	By MS/MS
AAAAAAALQAK	NHKLRVDKAAAAAAAL	AAAALQAKSDEKAAVA	K	A	A	A	K	S	8	0	0	0	0	1	0	0	0	0	1	1	0	0	0	0	0	0	0	0	0	0	11	0	955.545	P36578;H3BM89;H3BU31	P36578	354	364	RPL4	60S ribosomal protein L4	yes	no	1;2	0.0027691	151.04	By matching	By MS/MS	By matching	By MS/MS	By matching
AAAAAAGEAR	________________	AAAAGEARRVLVYGGR	M	A	A	A	R	R	7	1	0	0	0	0	1	1	0	0	0	0	0	0	0	0	0	0	0	0	0	0	10	0	857.436	P09417;B7Z415;D6RGG7;P09417-2;D6RHJ7	P09417	2	11	QDPR	Dihydropteridine reductase	yes	no	1	0.0059838	98.458	By MS/MS	By MS/MS	By matching	By MS/MS	By matching
AAAAAGTATSQR	________________	AGTATSQRFFQSFSDA	M	A	A	Q	R	F	6	1	0	0	0	1	0	1	0	0	0	0	0	0	0	1	2	0	0	0	0	0	12	0	1074.54	Q9Y2Z0-2;Q9Y2Z0	Q9Y2Z0-2	2	13	SUGT1	Suppressor of G2 allele of SKP1 homolog	yes	no	1;2	0.013114	101.46	By matching	By MS/MS	By MS/MS	By matching	By MS/MS
AAAAAWEEPSSGNGTAR	________________	SSGNGTARAGPRKRGG	K	A	A	A	R	A	6	1	1	0	0	0	2	2	0	0	0	0	0	0	1	2	1	1	0	0	0	0	17	0	1644.75	Q9P258	Q9P258	6	22	RCC2	Protein RCC2	yes	yes	2	7.2371e-05	133.88	By matching		By matching	By MS/MS	By matching
AAAAELSLLEK	________________	AELSLLEKSLGLSKGN	M	A	A	E	K	S	4	0	0	0	0	0	2	0	0	0	3	1	0	0	0	1	0	0	0	0	0	0	11	0	1114.62	D6RBD7;C9J1V9;O43324-2;O43324	D6RBD7	2	12	EEF1E1;EEF1E1-BLOC1S5	Eukaryotic translation elongation factor 1 epsilon-1	yes	no	2	1.0071e-09	166.19	By MS/MS	By MS/MS	By MS/MS	By MS/MS	By MS/MS
AAAAKPNNLSLVVHGPGDLR	________________	VHGPGDLRLENYPIPE	M	A	A	L	R	L	4	1	2	1	0	0	0	2	1	0	3	1	0	0	2	1	0	0	0	2	0	0	20	1	1999.1	H0YKB3;Q00796-2;Q00796	H0YKB3	2	21	SORD	Sorbitol dehydrogenase	yes	no	3	7.9614e-05	108.96	By matching	By matching	By MS/MS	By MS/MS	By MS/MS
AAAASAAEAGIATTGTEDSDDALLK	RQEEEARRAAAASAAE	DSDDALLKMTISQQEF	R	A	A	L	K	M	9	0	0	3	0	0	2	2	0	1	2	1	0	0	0	2	3	0	0	0	0	0	25	0	2319.11	P55036;H0Y3Y9	P55036	238	262	PSMD4	26S proteasome non-ATPase regulatory subunit 4	yes	no	2;3	5.8174e-24	167.18	By MS/MS	By MS/MS	By MS/MS	By MS/MS	By MS/MS
AAAASAAEAGIATTGTEGERDSDDALLK	RQEEEARRAAAASAAE	DSDDALLKMTISQQEF	R	A	A	L	K	M	9	1	0	3	0	0	3	3	0	1	2	1	0	0	0	2	3	0	0	0	0	0	28	1	2661.27	Q5VWC4	Q5VWC4	238	265	PSMD4		yes	yes	3	7.2434e-07	102.19	By matching		By MS/MS	By matching
AAAAVQGGR	________________	AAAVQGGRSGGSGGCS	M	A	A	G	R	S	4	1	0	0	0	1	0	2	0	0	0	0	0	0	0	0	0	0	0	1	0	0	9	0	799.43	E9PL01;A0A087WUC6;E9PI68;Q15005	E9PL01	2	10	SPCS2	Signal peptidase complex subunit 2	yes	no	1	0.0047028	108.98	By matching			By MS/MS	By matching
AAAAVSESWPELELAER	________________	PELELAERERRRELLL	M	A	A	E	R	E	5	1	0	0	0	0	4	0	0	0	2	0	0	0	1	2	0	1	0	1	0	0	17	0	1827.9	Q8N1G4	Q8N1G4	2	18	LRRC47	Leucine-rich repeat-containing protein 47	yes	yes	2	0.00097175	121.21	By MS/MS		By MS/MS		By matching
AAAAVVEFQR	________________	AAVVEFQRAQSLLSTD	M	A	A	Q	R	A	4	1	0	0	0	1	1	0	0	0	0	0	0	1	0	0	0	0	0	2	0	0	10	0	1060.57	O00231;O00231-2;J3QRY4	O00231	2	11	PSMD11	26S proteasome non-ATPase regulatory subunit 11	yes	no	2	0.00052437	122.52	By MS/MS	By MS/MS	By MS/MS	By matching	By MS/MS
AAADGDDSLYPIAVLIDELR	________________	AVLIDELRNEDVQLRL	M	A	A	L	R	N	4	1	0	4	0	0	1	1	0	2	3	0	0	0	1	1	0	0	1	1	0	0	20	0	2116.07	P30153;C9J9C1;M0QXG4;M0R0K6	P30153	2	21	PPP2R1A	Serine/threonine-protein phosphatase 2A 65 kDa regulatory subunit A alpha isoform	yes	no	3	0.0032851	81.157	By MS/MS				By matching
AAADTLQGPMQAAYR	NLTDAIARAAADTLQG	GPMQAAYREAFQSVVL	R	A	A	Y	R	E	5	1	0	1	0	2	0	1	0	0	1	0	1	0	1	0	1	0	1	0	0	0	15	0	1562.75	Q6P2E9-2;Q6P2E9;I3L2F4	Q6P2E9-2	720	734	EDC4	Enhancer of mRNA-decapping protein 4	yes	no	2	0.00038377	110.08	By MS/MS	By MS/MS	By MS/MS	By MS/MS	By MS/MS
AAAEVNQDYGLDPK	KAFGILKRAAAEVNQD	QDYGLDPKIANAIMKA	R	A	A	P	K	I	3	0	1	2	0	1	1	1	0	0	1	1	0	0	1	0	0	0	1	1	0	0	14	0	1489.7	P07954-2;P07954	P07954-2	59	72	FH	Fumarate hydratase, mitochondrial	yes	no	2	0.00019924	136.01	By MS/MS	By MS/MS	By MS/MS	By MS/MS	By MS/MS
AAAFEEQENETVVVK	NLVKAAQKAAAFEEQE	ENETVVVKEKMVGGIA	K	A	A	V	K	E	3	0	1	0	0	1	4	0	0	0	0	1	0	1	0	0	1	0	0	3	0	0	15	0	1662.81	Q9Y490	Q9Y490	2477	2491	TLN1	Talin-1	yes	yes	2	3.1297e-26	194.06	By MS/MS	By MS/MS	By MS/MS	By MS/MS	By MS/MS
AAAFEQLQK	LSTFYQNRAAAFEQLQ	AAFEQLQKWKEVAQDC	R	A	A	Q	K	W	3	0	0	0	0	2	1	0	0	0	1	1	0	1	0	0	0	0	0	0	0	0	9	0	1004.53	O94826	O94826	160	168	TOMM70A	Mitochondrial import receptor subunit TOM70	yes	yes	2	0.039207	69.825	By matching	By matching	By matching	By matching	By matching
AAAGEFADDPCSSVK	RKQGDLMKAAAGEFAD	DDPCSSVKRGNMVRAA	K	A	A	V	K	R	4	0	0	2	1	0	1	1	0	0	0	1	0	1	1	2	0	0	0	1	0	0	15	0	1523.66	P35221;P35221-2;G3XAM7;E5RIB1;E5RG03;E5RGY6;E5RJ41;E5RHV7	P35221	106	120	CTNNA1	Catenin alpha-1	yes	no	2	0.00032527	132.86	By matching		By matching
AAAGELQEDSGLMALAK	EFLLIFHKAAAGELQE	SGLMALAKLSEIDVAL	K	A	A	A	K	L	5	0	0	1	0	1	2	2	0	0	3	1	1	0	0	1	0	0	0	0	0	0	17	0	1673.83	A0A087X1Z2;Q9BUP0-2;Q9BUP0;C9JTV4;Q8WYH2	A0A087X1Z2	61	77	EFHD1;PP1187	EF-hand domain-containing protein D1	yes	no	2	8.5301e-05	119.88				By MS/MS	By MS/MS
AAAGGGGGGAAAAGR	________________	GGAAAAGRAYSFKVVL	M	A	A	G	R	A	7	1	0	0	0	0	0	7	0	0	0	0	0	0	0	0	0	0	0	0	0	0	15	0	1070.52	Q9UL25	Q9UL25	2	16	RAB21	Ras-related protein Rab-21	yes	yes	1;2	0.00010512	140.11	By MS/MS	By MS/MS	By MS/MS	By MS/MS	By matching
AAALEFLNR	WGKGYSRKAAALEFLN	AALEFLNRFEEAKRTY	K	A	A	N	R	F	3	1	1	0	0	0	1	0	0	0	2	0	0	1	0	0	0	0	0	0	0	0	9	0	1003.55	P31948;P31948-2;F5H783;F5GXD8	P31948	79	87	STIP1	Stress-induced-phosphoprotein 1	yes	no	2	0.039207	69.825				By matching	By MS/MS
AAAMDVDTPSGTNSGAGK	________________	GTNSGAGKKRFEVKKW	M	A	A	G	K	K	4	0	1	2	0	0	0	3	0	0	0	1	1	0	1	2	2	0	0	1	0	0	18	0	1648.74	P62877	P62877	2	19	RBX1	E3 ubiquitin-protein ligase RBX1;E3 ubiquitin-protein ligase RBX1, N-terminally processed	yes	yes	2	2.2076e-06	166.11	By MS/MS	By MS/MS	By MS/MS	By MS/MS	By MS/MS
AAAMDVDTPSGTNSGAGKK	________________	TNSGAGKKRFEVKKWN	M	A	A	K	K	R	4	0	1	2	0	0	0	3	0	0	0	2	1	0	1	2	2	0	0	1	0	0	19	1	1776.83	P62877	P62877	2	20	RBX1	E3 ubiquitin-protein ligase RBX1;E3 ubiquitin-protein ligase RBX1, N-terminally processed	yes	yes	2	5.4553e-07	142.39	By MS/MS	By MS/MS	By MS/MS	By MS/MS	By MS/MS
AAAMVPGR	________________	AAAMVPGRSESWERGE	-	A	A	G	R	S	3	1	0	0	0	0	0	1	0	0	0	0	1	0	1	0	0	0	0	1	0	0	8	0	771.406	H0Y8X4;O43598;O43598-2	H0Y8X4	1	8	DNPH1	2-deoxynucleoside 5-phosphate N-hydrolase 1	yes	no	2	0.026336	79.939			By matching	By MS/MS	By matching
AAAPAPEEEMDECEQALAAEPK	AERKEEKKAAAPAPEE	QALAAEPKAKDPFAHL	K	A	A	P	K	A	7	0	0	1	1	1	6	0	0	0	1	1	1	0	3	0	0	0	0	0	0	0	22	0	2356.02	P26641;P26641-2	P26641	254	275	EEF1G	Elongation factor 1-gamma	yes	no	2;3	4.465e-05	106.57	By MS/MS	By MS/MS	By MS/MS	By MS/MS	By MS/MS
AAAQLLQSQAQQSGAQQTK	VNNFQKKKAAAQLLQS	QSGAQQTKKDKDKKK_	K	A	A	T	K	K	5	0	0	0	0	7	0	1	0	0	2	1	0	0	0	2	1	0	0	0	0	0	19	0	1956	D6RGI3;D6RER5;Q9NVA2;Q9NVA2-2;H0Y9G8;H0Y961	D6RGI3	400	418	2011-09-01	Septin-11	yes	no	2;3	5.7571e-134	277.41	By MS/MS	By MS/MS	By MS/MS	By MS/MS	By MS/MS
AAATAEEPDPK	SKVVVTEKAAATAEEP	TAEEPDPKGIPEFWFT	K	A	A	P	K	G	4	0	0	1	0	0	2	0	0	0	0	1	0	0	2	0	1	0	0	0	0	0	11	0	1098.52	Q99733;Q99733-2;C9J6D1;C9JZI7;A8MXH2;E9PKT8;H0YCI4	Q99733	147	157	NAP1L4	Nucleosome assembly protein 1-like 4	yes	no	2	0.0028472	94.692	By MS/MS	By MS/MS	By MS/MS	By MS/MS	By MS/MS
AAATGPSFWLGNETLK	________________	WLGNETLKVPLALFAL	M	A	A	L	K	V	3	0	1	0	0	0	1	2	0	0	2	1	0	1	1	1	2	1	0	0	0	0	16	0	1661.84	P12955-3;P12955-2;P12955	P12955-3	2	17	PEPD	Xaa-Pro dipeptidase	yes	no	2	0.00015023	134.61	By matching	By MS/MS	By MS/MS	By MS/MS	By MS/MS
AAATPESQEPQAK	EGTAQEGKAAATPESQ	ESQEPQAKGAEASAAS	K	A	A	A	K	G	4	0	0	0	0	2	2	0	0	0	0	1	0	0	2	1	1	0	0	0	0	0	13	0	1326.64	P49006	P49006	145	157	MARCKSL1	MARCKS-related protein	yes	yes	2	0.00021246	125.72	By matching	By matching	By MS/MS	By matching	By matching
AAAVAAAGAGEPQSPDELLPK	________________	SPDELLPKGDAEKPEE	M	A	A	P	K	G	7	0	0	1	0	1	2	2	0	0	2	1	0	0	3	1	0	0	0	1	0	0	21	0	1962.01	Q9NS69	Q9NS69	2	22	TOMM22	Mitochondrial import receptor subunit TOM22 homolog	yes	yes	3	4.7994e-09	142.32	By MS/MS	By MS/MS	By MS/MS	By MS/MS	By MS/MS
AAAVLSGPSAGSAAGVPGGTGGLSAVSSGPR	________________	SAVSSGPRLRLLLLES	M	A	A	P	R	L	7	1	0	0	0	0	0	8	0	0	2	0	0	0	3	6	1	0	0	3	0	0	31	0	2565.31	Q8IZL8	Q8IZL8	2	32	PELP1	Proline-, glutamic acid- and leucine-rich protein 1	yes	yes	3	0.00031276	120.33	By matching	By matching	By matching	By matching	By MS/MS
AAAYSAQVQPVDGATR	REALRALRAAAYSAQV	QPVDGATRKKSQRVCR	R	A	A	T	R	K	5	1	0	1	0	2	0	1	0	0	0	0	0	0	1	1	1	0	1	2	0	0	16	0	1603.8	A0A3B3IRR6;A0A3B3IT54;A0A3B3ITA3;Q9H7E9;Q9H7E9-2	A0A3B3IRR6	183	198	C8orf33	UPF0488 protein C8orf33	yes	no	2	0.00029491	115.24	By matching	By MS/MS	By MS/MS	By MS/MS	By MS/MS
AACLESAQEPAGAWGNK	AFPPLPEKAACLESAQ	PAGAWGNKIRPIKASV	K	A	A	N	K	I	5	0	1	0	1	1	2	2	0	0	1	1	0	0	1	1	0	1	0	0	0	0	17	0	1758.8	A0A024R4E5;C9JZI8;C9J5E5;C9JIZ1;C9JHS7;C9JHZ8;C9JES8;C9JBS3;C9JEJ8;C9JHN6;C9JT62;C9JK79	A0A024R4E5	51	67	HDLBP		yes	no	2	9.2801e-06	141.65	By MS/MS	By MS/MS	By MS/MS	By MS/MS	By MS/MS
AADALEEQQR	SLEEEKRRAADALEEQ	DALEEQQRCISELKAE	R	A	A	Q	R	C	3	1	0	1	0	2	2	0	0	0	1	0	0	0	0	0	0	0	0	0	0	0	10	0	1129.54	Q14980-2;Q14980;A0A087WY61;Q14980-4;Q14980-3;F5H4J1	Q14980-2	725	734	NUMA1	Nuclear mitotic apparatus protein 1	yes	no	2	0.0085889	91.265	By matching	By matching	By MS/MS	By matching	By matching
AADEEAFEDNSEEYIR	IVPNMEFRAADEEAFE	DNSEEYIRRDLEGSDI	R	A	A	I	R	R	3	1	1	2	0	0	5	0	0	1	0	0	0	1	0	1	0	0	1	0	0	0	16	0	1886.78	P55060-3;P55060;P55060-4	P55060-3	356	371	CSE1L	Exportin-2	yes	no	2	4.8476e-27	197.38	By MS/MS	By MS/MS	By MS/MS	By MS/MS	By MS/MS
AADFIDQALAQK	________________	IDQALAQKNDGVSLLL	R	A	A	Q	K	N	4	0	0	2	0	2	0	0	0	1	1	1	0	1	0	0	0	0	0	0	0	0	12	0	1289.66	K7ELG5;K7ES89;P51452-2;P51452	K7ELG5	7	18	DUSP3	Dual specificity protein phosphatase 3	yes	no	2	0.0030269	92.866		By matching	By MS/MS	By matching	By MS/MS
AADPPAENSSAPEAEQGGAE	PQDGKETKAADPPAEN	EAEQGGAE________	K	A	A	A	E	-	6	0	1	1	0	1	4	2	0	0	0	0	0	0	3	2	0	0	0	0	0	0	20	0	1896.8	P67809;H0Y449	P67809	305	324	YBX1	Nuclease-sensitive element-binding protein 1	yes	no	2	3.4064e-25	197.47	By MS/MS	By MS/MS	By MS/MS	By MS/MS	By MS/MS
AAEAAAAPAESAAPAAGEEPSKEEGEPK	AAGGEAPKAAEAAAAP	SKEEGEPKKTEAPAAP	K	A	A	P	K	K	11	0	0	0	0	0	7	2	0	0	0	2	0	0	4	2	0	0	0	0	0	0	28	1	2635.22	P80723	P80723	122	149	BASP1	Brain acid soluble protein 1	yes	yes	2;3	1.1703e-08	116.45	By MS/MS	By MS/MS	By MS/MS	By matching	By matching
AAEAAPPTQEAQGETEPTEQAPDALEQAADTSR	WEALCQQKAAEAAPPT	EQAADTSRRNAETPEA	K	A	A	S	R	R	9	1	0	2	0	4	6	1	0	0	1	0	0	0	4	1	4	0	0	0	0	0	33	0	3379.53	Q8N163;Q8N163-2;H0YB24;G3V119	Q8N163	447	479	CCAR2	Cell cycle and apoptosis regulator protein 2	yes	no	3	0.00013839	75.939	By MS/MS	By MS/MS	By MS/MS	By MS/MS	By MS/MS
AAEAAPPTQEAQGETEPTEQAPDALEQAADTSRR	WEALCQQKAAEAAPPT	QAADTSRRNAETPEAT	K	A	A	R	R	N	9	2	0	2	0	4	6	1	0	0	1	0	0	0	4	1	4	0	0	0	0	0	34	1	3535.63	Q8N163;Q8N163-2;H0YB24;G3V119	Q8N163	447	480	CCAR2	Cell cycle and apoptosis regulator protein 2	yes	no	3	0.0022459	62.295	By MS/MS	By MS/MS	By matching	By matching	By MS/MS
AAEAGGAEEQYGFLTTPTK	YVMAVVDKAAEAGGAE	GFLTTPTKQLGAQSPG	K	A	A	T	K	Q	4	0	0	0	0	1	3	3	0	0	1	1	0	1	1	0	3	0	1	0	0	0	19	0	1939.92	P46821	P46821	1052	1070	MAP1B	Microtubule-associated protein 1B;MAP1B heavy chain;MAP1 light chain LC1	yes	yes	2	6.1155e-16	194.01	By MS/MS	By MS/MS	By MS/MS
AAECNIVVTQPR	DDFIQNDRAAECNIVV	NIVVTQPRRISAVSVA	R	A	A	P	R	R	2	1	1	0	1	1	1	0	0	1	0	0	0	0	1	0	1	0	0	2	0	0	12	0	1356.68	Q08211	Q08211	435	446	DHX9	ATP-dependent RNA helicase A	yes	yes	2	0.042803	64.224	By matching	By matching	By matching	By MS/MS	By matching
AAEDDEDDDVDTK	AESATGKRAAEDDEDD	EDDDVDTKKQKTDEDD	R	A	A	T	K	K	2	0	0	6	0	0	2	0	0	0	0	1	0	0	0	0	1	0	0	1	0	0	13	0	1436.54	B8ZZQ6;P06454-2;P06454;B8ZZA1;B8ZZW7;H7C2N1	B8ZZQ6	87	99	PTMA	Prothymosin alpha;Prothymosin alpha, N-terminally processed;Thymosin alpha-1	yes	no	2	1.9743e-05	152.67	By MS/MS	By matching
AAEDDEDDDVDTKK	AESATGKRAAEDDEDD	DDDVDTKKQKTDEDD_	R	A	A	K	K	Q	2	0	0	6	0	0	2	0	0	0	0	2	0	0	0	0	1	0	0	1	0	0	14	1	1564.64	B8ZZQ6;P06454-2;P06454;B8ZZA1;B8ZZW7;H7C2N1	B8ZZQ6	87	100	PTMA	Prothymosin alpha;Prothymosin alpha, N-terminally processed;Thymosin alpha-1	yes	no	2;3	9.7954e-96	248.98	By matching	By MS/MS	By MS/MS	By matching	By MS/MS
AAEDELQLPR	________________	EDELQLPRLPELFETG	M	A	A	P	R	L	2	1	0	1	0	1	2	0	0	0	2	0	0	0	1	0	0	0	0	0	0	0	10	0	1140.58	P78318	P78318	2	11	IGBP1	Immunoglobulin-binding protein 1	yes	yes	2	0.040599	65.465		By MS/MS		By matching	By matching
AAEEAFVNDIDESSPGTEWER	QKTKANNRAAEEAFVN	SPGTEWERVARLCDFN	R	A	A	E	R	V	3	1	1	2	0	0	5	1	0	1	0	0	0	1	1	2	1	1	0	1	0	0	21	0	2351.02	P09496-2;P09496-5	P09496-2	163	183	CLTA	Clathrin light chain A	yes	no	2;3	1.005e-09	175.27	By MS/MS	By MS/MS	By MS/MS	By MS/MS	By MS/MS
AAEEEDEADPKR	DEGPALKRAAEEEDEA	EDEADPKRQKTENGAS	R	A	A	K	R	Q	3	1	0	2	0	0	4	0	0	0	0	1	0	0	1	0	0	0	0	0	0	0	12	1	1358.6	P20962	P20962	82	93	PTMS	Parathymosin	yes	yes	2	0.001115	141.1	By MS/MS	By MS/MS	By MS/MS	By matching	By matching
AAEEPQQQK	________________	AEEPQQQKQEPLGSDS	M	A	A	Q	K	Q	2	0	0	0	0	3	2	0	0	0	0	1	0	0	1	0	0	0	0	0	0	0	9	0	1027.49	J3KR44;Q96FW1;F5H6Q1;F5GYJ8;F5H3F0	J3KR44	2	10	OTUB1	Ubiquitin thioesterase OTUB1	yes	no	1	0.0099833	96.492	By MS/MS	By MS/MS	By MS/MS	By matching	By MS/MS
AAEESASQIQSSAQR	QRTRQMIRAAEESASQ	QIQSSAQRLETQVSAS	R	A	A	Q	R	L	4	1	0	0	0	3	2	0	0	1	0	0	0	0	0	4	0	0	0	0	0	0	15	0	1561.73	Q13751	Q13751	855	869	LAMB3	Laminin subunit beta-3	yes	yes	2	1.4625e-18	221.09				By MS/MS	By MS/MS
AAEFGEPTSEQTGTAAGK	MKRKFSLRAAEFGEPT	QTGTAAGKTIAQTTAP	R	A	A	G	K	T	4	0	0	0	0	1	3	3	0	0	0	1	0	1	1	1	3	0	0	0	0	0	18	0	1750.8	O95425-2;O95425-4;O95425-3;O95425	O95425-2	629	646	SVIL	Supervillin	yes	no	2	6.2176e-06	141.34	By matching	By MS/MS	By MS/MS	By MS/MS	By matching
AAELIANSLATAGDGLIELR	ISAEGDSKAAELIANS	GDGLIELRKLEAAEDI	K	A	A	L	R	K	5	1	1	1	0	0	2	2	0	2	4	0	0	0	0	1	1	0	0	0	0	0	20	0	1997.08	P35232;C9JW96	P35232	220	239	PHB	Prohibitin	yes	no	3	0.013546	67.168
AAEQDPEAR	________________	AEQDPEARAAARPLLT	M	A	A	A	R	A	3	1	0	1	0	1	2	0	0	0	0	0	0	0	1	0	0	0	0	0	0	0	9	0	985.446	Q6XQN6-3;Q6XQN6;G5E977;Q6XQN6-2;C9J8U2	Q6XQN6-3	2	10	NAPRT	Nicotinate phosphoribosyltransferase	yes	no	1	0.027866	83.206	By matching		By matching	By MS/MS	By matching
AAESLADPTEYENLFPGLK	NLSKVNQKAAESLADP	ENLFPGLKEAFVVEEW	K	A	A	L	K	E	3	0	1	1	0	0	3	1	0	0	3	1	0	1	2	1	1	0	1	0	0	0	19	0	2064.01	P35606-2;P35606	P35606-2	755	773	COPB2	Coatomer subunit beta	yes	no	2;3	1.1191e-96	250.05	By MS/MS	By MS/MS	By MS/MS	By MS/MS	By MS/MS
AAFALGGLGSGFASNR	LGYPVLVRAAFALGGL	GSGFASNREELSALVA	R	A	A	N	R	E	4	1	1	0	0	0	0	4	0	0	2	0	0	2	0	2	0	0	0	0	0	0	16	0	1494.76	F8VPD4;P27708	F8VPD4	556	571	CAD	CAD protein;Glutamine-dependent carbamoyl-phosphate synthase;Aspartate carbamoyltransferase;Dihydroorotase	yes	no	2	0.05151	60.08	By matching	By matching		By matching	By MS/MS
AAFDDAIAELDTLSEESYK	DRACRLAKAAFDDAIA	TLSEESYKDSTLIMQL	K	A	A	Y	K	D	4	0	0	3	0	0	3	0	0	1	2	1	0	1	0	2	1	0	1	0	0	0	19	0	2086.96	P62258;P62258-2;K7EM20	P62258	197	215	YWHAE	14-3-3 protein epsilon	yes	no	2;3	2.3869e-133	327.94	By MS/MS	By MS/MS	By MS/MS	By MS/MS	By MS/MS
AAFGLSEAGFNTACVTK	GAGGAGLRAAFGLSEA	FNTACVTKLFPTRSHT	R	A	A	T	K	L	4	0	1	0	1	0	1	2	0	0	1	1	0	2	0	1	2	0	0	1	0	0	17	0	1742.83	D6RFM5;P31040-2;P31040;A0A087X1I3;P31040-3	D6RFM5	76	92	SDHA	Succinate dehydrogenase [ubiquinone] flavoprotein subunit, mitochondrial	yes	no	2	9.2776e-05	146.84		By matching		By MS/MS
AAFQPEANPSHLTLNTALVESEDL	SDQGLDIKAAFQPEAN	ALVESEDL________	K	A	A	D	L	-	4	0	2	1	0	1	3	0	1	0	4	0	0	1	2	2	2	0	0	1	0	0	24	0	2566.26	Q8WX93-3;Q8WX93;Q8WX93-4;Q8WX93-8;Q8WX93-5;Q8WX93-7	Q8WX93-3	978	1001	PALLD	Palladin	yes	no	2;3	6.8094e-06	94.454	By MS/MS	By MS/MS	By MS/MS
AAFQSLLDAQADEAVLDHPDLK	NAFTLLLRAAFQSLLD	VLDHPDLKHIDPVVLK	R	A	A	L	K	H	5	0	0	4	0	2	1	0	1	0	4	1	0	1	1	1	0	0	0	1	0	0	22	0	2366.18	Q9UBI1;R4GN54;R4GMW6;H0Y4W0;H0Y6Z9;R4GMX3	Q9UBI1	31	52	COMMD3;COMMD3-BMI1	COMM domain-containing protein 3	yes	no	3	0.037497	87.356	By matching	By MS/MS	By matching	By matching	By matching
AAFVSEQQQK	CESNLQMRAAFVSEQQ	FVSEQQQKLSRLQYSR	R	A	A	Q	K	L	2	0	0	0	0	3	1	0	0	0	0	1	0	1	0	1	0	0	0	1	0	0	10	0	1134.57	P26006;P26006-1;H0YA49	P26006	629	638	ITGA3	Integrin alpha-3;Integrin alpha-3 heavy chain;Integrin alpha-3 light chain	yes	no	2	0.0078707	85.862	By MS/MS	By matching	By matching	By MS/MS	By MS/MS
AAGAAEAAVAAVEEVGSAGQFEELLR	________________	GQFEELLRLKAKSLLV	M	A	A	L	R	L	9	1	0	0	0	1	5	3	0	0	2	0	0	1	0	1	0	0	0	3	0	0	26	0	2515.26	O76003	O76003	2	27	GLRX3	Glutaredoxin-3	yes	yes	3	3.288e-08	115.85	By matching				By MS/MS
AAGAEPDSILKPELLSAIEK	MAVLEDIKAAGAEPDS	ELLSAIEKLL______	K	A	A	E	K	L	4	0	0	1	0	0	3	1	0	2	3	2	0	0	2	2	0	0	0	0	0	0	20	1	2051.11	K7EP32;Q9BZV1-2;Q9BZV1	K7EP32	350	369	UBXN6	UBX domain-containing protein 6	yes	no	3	0.015829	71.143	By matching	By matching	By matching	By matching
AAGASDVVLYK	SKEQGNVKAAGASDVV	ASDVVLYKIDVPANRY	K	A	A	Y	K	I	3	0	0	1	0	0	0	1	0	0	1	1	0	0	0	1	0	0	1	2	0	0	11	0	1092.58	Q9NSD9	Q9NSD9	54	64	FARSB	Phenylalanine--tRNA ligase beta subunit	yes	yes	2	0.020532	72.928	By MS/MS	By matching	By matching	By MS/MS	By matching
AAGDTTVIENSDVSPETESSEK	LIQSKIVKAAGDTTVI	PETESSEKETMSVSLN	K	A	A	E	K	E	2	0	1	2	0	0	4	1	0	1	0	1	0	0	1	4	3	0	0	2	0	0	22	0	2265.01	Q86UP2-2;Q86UP2-3;Q86UP2-4;Q86UP2;G3V4Y7;B7Z6P3;H0YJP2	Q86UP2-2	1243	1264	KTN1	Kinectin	yes	no	2	1.127e-09	147.83				By MS/MS
AAGDVDIGDAAYYFER	LRQNTSQKAAGDVDIG	DAAYYFERDIKGESLF	K	A	A	E	R	D	4	1	0	3	0	0	1	2	0	1	0	0	0	1	0	0	0	0	2	1	0	0	16	0	1731.77	P09758	P09758	213	228	TACSTD2	Tumor-associated calcium signal transducer 2	yes	yes	2	5.1186e-36	200.21	By matching	By matching		By MS/MS	By MS/MS
AAGESMAQR	________________	AGESMAQRMVWVDLEM	M	A	A	Q	R	M	3	1	0	0	0	1	1	1	0	0	0	0	1	0	0	1	0	0	0	0	0	0	9	0	919.418	Q9Y3B8-3	Q9Y3B8-3	2	10	REXO2	Oligoribonuclease, mitochondrial	yes	yes	1;2	0.00059361	127.12	By MS/MS	By matching	By matching	By MS/MS	By MS/MS
AAGFPYALR	________________	AGFPYALRAYLGYQAV	M	A	A	L	R	A	3	1	0	0	0	0	0	1	0	0	1	0	0	1	1	0	0	0	1	0	0	0	9	0	964.513	P17676-3	P17676-3	2	10	CEBPB	CCAAT/enhancer-binding protein beta	yes	yes	2	0.0052704	94.407	By matching	By matching	By matching	By matching	By matching
AAGGGAGSSEDDAQSR	RNAADKERAAGGGAGS	SEDDAQSRRDEQDDDD	R	A	A	S	R	R	4	1	0	2	0	1	1	4	0	0	0	0	0	0	0	3	0	0	0	0	0	0	16	0	1434.6	Q9H4A6;D6REM1	Q9H4A6	28	43	GOLPH3	Golgi phosphoprotein 3	yes	no	2	1.7982e-08	161.87	By MS/MS	By MS/MS	By MS/MS	By MS/MS	By MS/MS
AAGHPGDPESQQR	SLIEEAKKAAGHPGDP	GDPESQQRLAQVAKAV	K	A	A	Q	R	L	2	1	0	1	0	2	1	2	1	0	0	0	0	0	2	1	0	0	0	0	0	0	13	0	1348.61	Q9Y490	Q9Y490	1172	1184	TLN1	Talin-1	yes	yes	2;3	0.0001801	116.74	By MS/MS	By MS/MS	By MS/MS	By MS/MS	By MS/MS
AAGSPSPLPAPDPAPK	LVARYMSRAAGSPSPL	PAPDPAPKSEPAAEEG	R	A	A	P	K	S	4	0	0	1	0	0	0	1	0	0	1	1	0	0	6	2	0	0	0	0	0	0	16	0	1471.77	Q9BZE9-3;Q9BZE9;Q9BZE9-2;J3KRF7;J3KRY8	Q9BZE9-3	445	460	ASPSCR1	Tether containing UBX domain for GLUT4	yes	no	2	0.0015741	95.477	By matching	By matching	By matching	By MS/MS	By matching
AAGSPSSSDQDEKLPGQDESTAGTSEQNDILK	ACWRDGGKAAGSPSSS	SEQNDILKVVEKRIAC	K	A	A	L	K	V	3	0	1	4	0	3	3	3	0	1	2	2	0	0	2	6	2	0	0	0	0	0	32	1	3261.48	E7EPN9;Q9Y520-3;Q9Y520-6;Q9Y520-4;Q9Y520-5;Q9Y520;Q9Y520-7	E7EPN9	186	217	PRRC2C	Protein PRRC2C	yes	no	3	0.0034943	64.002	By MS/MS	By MS/MS	By matching	By matching	By MS/MS
AAGTAAALAFLSQESR	________________	AFLSQESRTRAGGVGG	M	A	A	S	R	T	6	1	0	0	0	1	1	1	0	0	2	0	0	1	0	2	1	0	0	0	0	0	16	0	1562.81	O75607	O75607	2	17	NPM3	Nucleoplasmin-3	yes	yes	2	1.4466e-12	170	By MS/MS	By MS/MS	By MS/MS	By MS/MS	By MS/MS
AAGTLYTYPENWR	________________	YTYPENWRAFKALIAA	M	A	A	W	R	A	2	1	1	0	0	0	1	1	0	0	1	0	0	0	1	0	2	1	2	0	0	0	13	0	1540.73	P26641	P26641	2	14	EEF1G	Elongation factor 1-gamma	yes	yes	2	2.2279e-23	190.57	By MS/MS	By MS/MS	By MS/MS	By MS/MS	By MS/MS
AAGVEAAAEVAATEIK	________________	EVAATEIKMEEESGAP	M	A	A	I	K	M	7	0	0	0	0	0	3	1	0	1	0	1	0	0	0	0	1	0	0	2	0	0	16	0	1499.78	A0A087X0X3;P52272-2;P52272;M0R019;M0R2T0;M0QYQ7;M0R0N3;M0R0Y6	A0A087X0X3	2	17	HNRNPM	Heterogeneous nuclear ribonucleoprotein M	yes	no	2	4.9013e-06	168.61	By MS/MS	By MS/MS	By MS/MS	By MS/MS	By MS/MS
AAGVNVEPFWPGLFAK	DKINALIKAAGVNVEP	FWPGLFAKALANVNIG	K	A	A	A	K	A	3	0	1	0	0	0	1	2	0	0	1	1	0	2	2	0	0	1	0	2	0	0	16	0	1701.89	P05386	P05386	34	49	RPLP1	60S acidic ribosomal protein P1	yes	yes	2	5.5066e-28	199.12	By MS/MS	By MS/MS	By MS/MS	By MS/MS	By MS/MS
AAGVVLEMIR	VGQLAARRAAGVVLEM	GVVLEMIREGKIAGRA	R	A	A	I	R	E	2	1	0	0	0	0	1	1	0	1	1	0	1	0	0	0	0	0	0	2	0	0	10	0	1057.6	Q9Y230;Q9Y230-2;M0R0Y3;X6R2L4;M0QXI6	Q9Y230	55	64	RUVBL2	RuvB-like 2	yes	no	2	0.00075689	122.13	By MS/MS	By matching	By MS/MS	By MS/MS	By MS/MS
AAHSEGNTTAGLDMR	ADLVAQLRAAHSEGNT	TTAGLDMREGTIGDMA	R	A	A	M	R	E	3	1	1	1	0	0	1	2	1	0	1	0	1	0	0	1	2	0	0	0	0	0	15	0	1529.69	P78371;P78371-2	P78371	467	481	CCT2	T-complex protein 1 subunit beta	yes	no	2	0.0040899	99.669	By matching	By matching	By matching	By MS/MS	By MS/MS
AAIDWFDGK	FDDPPSAKAAIDWFDG	AIDWFDGKEFSGNPIK	K	A	A	G	K	E	2	0	0	2	0	0	0	1	0	1	0	1	0	1	0	0	0	1	0	0	0	0	9	0	1021.49	Q92804-2;Q92804;A0A075B7D9;H3BPE7;P35637-2;P35637	H3BPE7	350	358	TAF15;FUS	TATA-binding protein-associated factor 2N;RNA-binding protein FUS	no	no	2	0.01257	76.17	By MS/MS	By matching	By MS/MS	By matching	By matching
AAIDWFDGKEFSGNPIK	FDDPPSAKAAIDWFDG	EFSGNPIKVSFATRRA	K	A	A	I	K	V	2	0	1	2	0	0	1	2	0	2	0	2	0	2	1	1	0	1	0	0	0	0	17	1	1893.93	H3BPE7;P35637-2;P35637	H3BPE7	350	366	FUS	RNA-binding protein FUS	yes	no	3	0.001248	108.06	By MS/MS		By MS/MS	By MS/MS	By MS/MS
AAIISAEGDSK	EKAEQQKKAAIISAEG	ISAEGDSKAAELIANS	K	A	A	S	K	A	3	0	0	1	0	0	1	1	0	2	0	1	0	0	0	2	0	0	0	0	0	0	11	0	1060.54	P35232;C9JW96	P35232	209	219	PHB	Prohibitin	yes	no	1	0.00013814	133.13	By MS/MS		By matching	By MS/MS	By MS/MS
AAILPTSIFLTNK	RWLGEPIKAAILPTSI	TSIFLTNKKGFPVLSK	K	A	A	N	K	K	2	0	1	0	0	0	0	0	0	2	2	1	0	1	1	1	2	0	0	0	0	0	13	0	1387.81	H0YJX6;O14744-3;O14744-5;O14744-2;O14744	H0YJX6	123	135	PRMT5	Protein arginine N-methyltransferase 5;Protein arginine N-methyltransferase 5, N-terminally processed	yes	no	2	0.00026553	139.31	By MS/MS	By matching	By matching	By MS/MS	By matching
AALAFGFLDLLK	KELNRLRKAALAFGFL	FGFLDLLKGVADMLER	K	A	A	L	K	G	3	0	0	1	0	0	0	1	0	0	4	1	0	2	0	0	0	0	0	0	0	0	12	0	1277.74	B4DVT3;Q96SY0;H3BRY6;B4DJL6;Q96SY0-4;Q96SY0-3	B4DVT3	407	418	VWA9	von Willebrand factor A domain-containing protein 9	yes	no	2	0.045694	63.216	By matching		By matching	By matching	By MS/MS
AALAHSEEVTASQVAATK	QLLEEQHRAALAHSEE	ASQVAATKTLPNGRDA	R	A	A	T	K	T	6	0	0	0	0	1	2	0	1	0	1	1	0	0	0	2	2	0	0	2	0	0	18	0	1782.91	Q15149;Q15149-7;Q15149-8;Q15149-9;Q15149-5;Q15149-4;Q15149-6;Q15149-2;H0YDN1;Q15149-3	Q15149	2744	2761	PLEC	Plectin	no	no	2;3	7.524e-11	158.31	By MS/MS	By MS/MS	By MS/MS	By MS/MS	By MS/MS
AALANLCIGDVITAIDGENTSNMTHLEAQNR	SRVTPGSKAALANLCI	THLEAQNRIKGCTDNL	K	A	A	N	R	I	5	1	4	2	1	1	2	2	1	3	3	0	1	0	0	1	3	0	0	1	0	0	31	0	3311.59	O00151	O00151	39	69	PDLIM1	PDZ and LIM domain protein 1	yes	yes	3	2.1578e-06	90.762			By matching		By MS/MS
AALAPLPPLPAQFK	________________	PPLPAQFKSIQHHLRT	M	A	A	F	K	S	4	0	0	0	0	1	0	0	0	0	3	1	0	1	4	0	0	0	0	0	0	0	14	0	1432.84	A0A087WY55;Q9NP79	A0A087WY55	2	15	VTA1	Vacuolar protein sorting-associated protein VTA1 homolog	yes	no	2	0.00045482	107.69	By MS/MS	By MS/MS	By MS/MS	By MS/MS	By MS/MS
AALDGTPGMIGYGMAK	LLTLAGAKAALDGTPG	MIGYGMAKGAVHQLCQ	K	A	A	A	K	G	3	0	0	1	0	0	0	4	0	1	1	1	2	0	1	0	1	0	1	0	0	0	16	0	1551.74	P09417;P09417-2	P09417	139	154	QDPR	Dihydropteridine reductase	yes	no	2	0.0086333	79.036	By matching	By matching	By matching	By MS/MS	By matching
AALEALGSCLNNK	ASENFCSRAALEALGS	LGSCLNNKYSEGYPGK	R	A	A	N	K	Y	3	0	2	0	1	0	1	1	0	0	3	1	0	0	0	1	0	0	0	0	0	0	13	0	1359.68	P34897-3;P34897;P34897-2;G3V5L0;G3V4W5;G3V540;G3V241;G3V3Y8;G3V4T0;G3V4X0;G3V2W0;G3V2E4	P34897-3	62	74	SHMT2	Serine hydroxymethyltransferase, mitochondrial	yes	no	2	0.041591	89.561	By MS/MS	By MS/MS	By matching	By matching	By matching
AALEALLPYTER	LLAYEGVRAALEALLP	ALLPYTERHFQRLSRT	R	A	A	E	R	H	3	1	0	0	0	0	2	0	0	0	3	0	0	0	1	0	1	0	1	0	0	0	12	0	1345.72	J3KNP2;Q12788	J3KNP2	644	655	TBL3	Transducin beta-like protein 3	yes	no	2	0.030492	79.489	By matching	By matching	By matching	By MS/MS	By matching
AALEDSSGSSELQEIMR	YSQITVQKAALEDSSG	SELQEIMRRRQEKISA	K	A	A	M	R	R	2	1	0	1	0	1	3	1	0	1	2	0	1	0	0	4	0	0	0	0	0	0	17	0	1821.84	A0A2R8Y4W2;A0A2R8YE63;Q12929;Q12929-2	A0A2R8Y4W2	790	806	EPS8	Epidermal growth factor receptor kinase substrate 8	yes	no	2	0.00082745	106.54			By MS/MS	By matching
AALEDTLAETEAR	LQSQLSMKAALEDTLA	TLAETEARFGAQLAHI	K	A	A	A	R	F	4	1	0	1	0	0	3	0	0	0	2	0	0	0	0	0	2	0	0	0	0	0	13	0	1388.68	P08727;CON__P08727;K7EMS3	P08727	318	330	KRT19	Keratin, type I cytoskeletal 19	yes	no	2	2.8849e-33	208.84	By MS/MS			By MS/MS	By MS/MS
AALEYLEDIDLK	VFLSKPQKAALEYLED	YLEDIDLKTLEKEPRT	K	A	A	L	K	T	2	0	0	2	0	0	2	0	0	1	3	1	0	0	0	0	0	0	1	0	0	0	12	0	1391.72	Q9BRX8-2;Q9BRX8	Q9BRX8-2	33	44	FAM213A	Redox-regulatory protein FAM213A	yes	no	2	4.2231e-10	166.97	By MS/MS	By MS/MS	By MS/MS	By MS/MS	By MS/MS
AALEYLGSFDHYAT	DQYQLCYRAALEYLGS	GSFDHYAT________	R	A	A	A	T	-	3	0	0	1	0	0	1	1	1	0	2	0	0	1	0	1	1	0	2	0	0	0	14	0	1556.71	H0Y380;H0Y4H1;H0Y7Z9;Q3KPI9;F5GWR7;H0Y6Z7;P23468-3;P23468-7;P23468-5;P23468-4;P23468-6;P23468-2;P10586-2;P10586;P23468	H0Y380	966	979	PTPRF;PTPRD	Protein-tyrosine-phosphatase;Receptor-type tyrosine-protein phosphatase delta;Receptor-type tyrosine-protein phosphatase F	yes	no	2	0.0036226	88.495				By MS/MS	By matching
AALGPLVTGLYDVQAFK	________________	LYDVQAFKFGDFVLKS	R	A	A	F	K	F	3	0	0	1	0	1	0	2	0	0	3	1	0	1	1	0	1	0	1	2	0	0	17	0	1761.97	E9PFD2;P11172;F2Z3P2;F2Z303;F8WDG4	E9PFD2	6	22	UMPS	Uridine 5-monophosphate synthase;Orotate phosphoribosyltransferase;Orotidine 5-phosphate decarboxylase	yes	no	2;3	9.0495e-05	118.37	By MS/MS	By MS/MS	By matching	By MS/MS	By MS/MS
AALGPSSQNVTEYVVR	________________	NVTEYVVRVPKNTTKK	M	A	A	V	R	V	2	1	1	0	0	1	1	1	0	0	1	0	0	0	1	2	1	0	1	3	0	0	16	0	1689.87	P35269;M0R0Z3	P35269	2	17	GTF2F1	General transcription factor IIF subunit 1	yes	no	2	0.00043317	89.43	By MS/MS	By MS/MS	By MS/MS	By MS/MS	By matching
AALGVLESDLPSAVTLLK	________________	PSAVTLLKNLQEQVMA	M	A	A	L	K	N	3	0	0	1	0	0	1	1	0	0	5	1	0	0	1	2	1	0	0	2	0	0	18	0	1796.03	Q8NEJ9-2;Q8NEJ9	Q8NEJ9-2	2	19	NGDN	Neuroguidin	yes	no	2	4.326e-05	121.04	By matching		By matching	By matching	By MS/MS
AALLELWELR	LTVLSEERAALLELWE	LLELWELRRQQYEQCM	R	A	A	L	R	R	2	1	0	0	0	0	2	0	0	0	4	0	0	0	0	0	0	1	0	0	0	0	10	0	1212.69	Q13813-3;Q13813;A0A0D9SF54;A0A0D9SGF6;Q13813-2	Q13813-3	450	459	SPTAN1	Spectrin alpha chain, non-erythrocytic 1	yes	no	2	0.013023	80.239	By matching	By matching	By matching	By MS/MS	By MS/MS
AALLETLSLLLAK	DRFSWNVKAALLETLS	TLSLLLAKVGIALKPF	K	A	A	A	K	V	3	0	0	0	0	0	1	0	0	0	6	1	0	0	0	1	1	0	0	0	0	0	13	0	1354.84	Q92616	Q92616	2324	2336	GCN1L1	Translational activator GCN1	yes	yes	2	0.0081947	81.017	By MS/MS	By matching	By matching	By matching	By matching
AALLNFDEFAVSK	LPPVHVIKAALLNFDE	FDEFAVSKDGIEKLLT	K	A	A	S	K	D	3	0	1	1	0	0	1	0	0	0	2	1	0	2	0	1	0	0	0	1	0	0	13	0	1423.73	Q9Y613;J3KTH7	Q9Y613	718	730	FHOD1	FH1/FH2 domain-containing protein 1	yes	no	2	0.041476	65.241	By matching	By matching		By MS/MS	By matching
AALMTPGTGAPPAPGDFSGEGSQGLPDPSPEPK	________________	PDPSPEPKQLPELIRM	M	A	A	P	K	Q	4	0	0	2	0	1	2	6	0	0	2	1	1	1	8	3	2	0	0	0	0	0	33	0	3132.47	P19971;C9JGI3;P19971-2	P19971	2	34	TYMP	Thymidine phosphorylase	yes	no	3	0.0058577	51.851		By matching	By matching	By MS/MS	By matching
AALQELLSK	KIRGSLARAALQELLS	ALQELLSKGLIKLVSK	R	A	A	S	K	G	2	0	0	0	0	1	1	0	0	0	3	1	0	0	0	1	0	0	0	0	0	0	9	0	971.565	P62851	P62851	86	94	RPS25	40S ribosomal protein S25	yes	yes	2	0.00037949	125.71	By MS/MS	By MS/MS	By MS/MS	By MS/MS	By MS/MS
AALSALESFLK	HTNVELKKAALSALES	SALESFLKQVSNMVAK	K	A	A	L	K	Q	3	0	0	0	0	0	1	0	0	0	3	1	0	1	0	2	0	0	0	0	0	0	11	0	1148.64	P78527-2;P78527	P78527-2	311	321	PRKDC	DNA-dependent protein kinase catalytic subunit	yes	no	2	7.6049e-07	157.99	By MS/MS	By MS/MS	By MS/MS	By MS/MS	By MS/MS
AALSASEGEEVPQDK	TPEQKQKKAALSASEG	GEEVPQDKAPSHVPFL	K	A	A	D	K	A	3	0	0	1	0	1	3	1	0	0	1	1	0	0	1	2	0	0	0	1	0	0	15	0	1529.72	O95831-3;O95831;O95831-6;O95831-4	O95831-3	109	123	AIFM1	Apoptosis-inducing factor 1, mitochondrial	yes	no	2	2.2215e-05	136.38	By matching	By matching	By MS/MS	By MS/MS	By matching
AALSSQQQQQLALLLQQFQTLK	QVLAQQQKAALSSQQQ	LQQFQTLKMRISDQNI	K	A	A	L	K	M	3	0	0	0	0	8	0	0	0	0	6	1	0	1	0	2	1	0	0	0	0	0	22	0	2484.37	I1E4Y6;Q6Y7W6-4;Q6Y7W6-5;Q6Y7W6;Q6Y7W6-3;C9JHW1;E7ESB6	I1E4Y6	668	689	GIGYF2	PERQ amino acid-rich with GYF domain-containing protein 2	yes	no	3	0.00029003	95.5	By MS/MS	By MS/MS	By matching	By matching	By MS/MS
AALTAEHFAALQSLLK	________________	AALQSLLKLLQALHRL	M	A	A	L	K	L	5	0	0	0	0	1	1	0	1	0	4	1	0	1	0	1	1	0	0	0	0	0	16	0	1682.94	Q9P000-2;Q9P000;E9PJ95	Q9P000-2	2	17	COMMD9	COMM domain-containing protein 9	yes	no	2;3	7.9594e-48	215.51	By MS/MS	By MS/MS	By MS/MS	By MS/MS	By MS/MS
AALTGLLHR	LMPHDLARAALTGLLH	ALTGLLHRTSVPKEVV	R	A	A	H	R	T	2	1	0	0	0	0	0	1	1	0	3	0	0	0	0	0	1	0	0	0	0	0	9	0	950.566	P55084-2;P55084;B5MD38;C9JEY0;C9JE81	P55084-2	60	68	HADHB	Trifunctional enzyme subunit beta, mitochondrial;3-ketoacyl-CoA thiolase	yes	no	3	0.02298	74.301	By matching	By MS/MS	By MS/MS		By matching
AALTTLFK	________________	AALTTLFKYIDENQDR	M	A	A	F	K	Y	2	0	0	0	0	0	0	0	0	0	2	1	0	1	0	0	2	0	0	0	0	0	8	0	863.512	Q96KP4;Q96KP4-2;J3KSV5;A0A087WYZ1;J3QKT2;J3QQN6;J3QR27;J3QLU1;J3QKQ0;J3QRD0;J3QL02;J3QRA8;J3KSS4;J3QRP4	Q96KP4	2	9	CNDP2	Cytosolic non-specific dipeptidase	yes	no	1;2	0.0037281	111.01	By MS/MS	By MS/MS	By MS/MS	By MS/MS	By MS/MS
AALVDLEPGTMDSVR	SSQKYVPRAALVDLEP	PGTMDSVRSGPFGQLF	R	A	A	V	R	S	2	1	0	2	0	0	1	1	0	0	2	0	1	0	1	1	1	0	0	2	0	0	15	0	1572.78	Q9BUF5;K7ESQ3;K7EQT3;K7EJ64;K7ERA8;K7EJZ4;K7EL29;K7EN98;K7EPE5	Q9BUF5	63	77	TUBB6	Tubulin beta-6 chain	yes	no	2	8.6526e-08	158.42	By MS/MS	By MS/MS	By MS/MS	By MS/MS	By MS/MS
AAMDNSEIAGEKK	NAHSNILKAAMDNSEI	SEIAGEKKSAQWRTVE	K	A	A	K	K	S	3	0	1	1	0	0	2	1	0	1	0	2	1	0	0	1	0	0	0	0	0	0	13	1	1362.64	B9A067;Q16891-3;Q16891-2;Q16891-4;Q16891;H7C463;C9J406	B9A067	211	223	IMMT	MICOS complex subunit MIC60	yes	no	2	0.0016748	126.66	By MS/MS	By MS/MS	By MS/MS	By MS/MS	By MS/MS
AAMEPIVISAK	AQISPEGRAAMEPIVI	EPIVISAKTMLESAGG	R	A	A	A	K	T	3	0	0	0	0	0	1	0	0	2	0	1	1	0	1	1	0	0	0	1	0	0	11	0	1128.62	Q9Y490	Q9Y490	1594	1604	TLN1	Talin-1	yes	yes	2	0.010961	80.24	By MS/MS	By matching	By MS/MS	By matching	By MS/MS
AAMFPETLDEGMQIPSTQFDAAHPTNVQR	MTRAQRVRAAMFPETL	AHPTNVQRLAEPSQML	R	A	A	Q	R	L	4	1	1	2	0	3	2	1	1	1	1	0	2	2	3	1	3	0	0	1	0	0	29	0	3201.49	A0A2R8Y804;A0A2R8Y543;A0A2R8YCH5;A0A2R8Y5A3;P35222;B4DGU4;A0A2R8Y7Z0;A0A2R8Y5Z1;E7EMJ5	A0A2R8Y804	96	124	CTNNB1	Catenin beta-1	yes	no	3	6.7704e-06	86.18	By MS/MS	By MS/MS	By matching	By MS/MS	By MS/MS
AAMIVNQLSK	EDPVVVTKAAMIVNQL	MIVNQLSKKEASRRAL	K	A	A	S	K	K	2	0	1	0	0	1	0	0	0	1	1	1	1	0	0	1	0	0	0	1	0	0	10	0	1073.59	P14923;C9JTX4;C9J826;C9JK18;C9JKY1	P14923	162	171	JUP	Junction plakoglobin	yes	no	2	0.019257	73.985		By matching	By matching	By MS/MS	By MS/MS
AANAAENDFSVSQAEMSSR	ERQVASLKAANAAEND	SQAEMSSRQAMLENAS	K	A	A	S	R	Q	5	1	2	1	0	1	2	0	0	0	0	0	1	1	0	4	0	0	0	1	0	0	19	0	1983.86	Q8NE71-2;Q8NE71;H0YGW7;Q5STZ8	Q8NE71-2	238	256	ABCF1	ATP-binding cassette sub-family F member 1	yes	no	2	2.0805e-07	147.56	By MS/MS	By MS/MS	By MS/MS	By MS/MS	By matching
AANATTNPSQLLPLELVDK	________________	LPLELVDKCIGSRIHI	M	A	A	D	K	C	3	0	2	1	0	1	1	0	0	0	4	1	0	0	2	1	2	0	0	1	0	0	19	0	1994.07	B8ZZF8;Q9Y4Y9	B8ZZF8	2	20	LSM5	U6 snRNA-associated Sm-like protein LSm5	yes	no	2;3	8.6637e-06	145.86	By MS/MS	By MS/MS	By MS/MS	By MS/MS	By matching
AANSLEAFIFETQDK	LEKQEREKAANSLEAF	FIFETQDKLYQPEYQE	K	A	A	D	K	L	3	0	1	1	0	1	2	0	0	1	1	1	0	2	0	1	1	0	0	0	0	0	15	0	1682.82	A0A087X054;Q9Y4L1	A0A087X054	677	691	HYOU1	Hypoxia up-regulated protein 1	yes	no	2;3	5.6842e-36	205.87	By MS/MS	By MS/MS	By MS/MS	By matching	By MS/MS
AANYSSTSTR	________________	NYSSTSTRREHVKVKT	M	A	A	T	R	R	2	1	1	0	0	0	0	0	0	0	0	0	0	0	0	3	2	0	1	0	0	0	10	0	1056.48	Q9BTV4	Q9BTV4	2	11	TMEM43	Transmembrane protein 43	yes	yes	2	0.015866	73.841	By matching	By matching	By matching	By matching	By MS/MS
AAPASSAGASDAR	RLRGCGPRAAPASSAG	SAGASDARLLAPPGRN	R	A	A	A	R	L	6	1	0	1	0	0	0	1	0	0	0	0	0	0	1	3	0	0	0	0	0	0	13	0	1130.53	Q8NF37	Q8NF37	10	22	LPCAT1	Lysophosphatidylcholine acyltransferase 1	yes	yes	2	0.0038316	87.713	By matching	By MS/MS	By matching	By MS/MS	By matching
AAPEEHDSPTEASQPIVEEEETK	________________	IVEEEETKTFKDLGVT	M	A	A	T	K	T	3	0	0	1	0	1	7	0	1	1	0	1	0	0	3	2	2	0	0	1	0	0	23	0	2522.13	Q9H0S4-2;Q9H0S4;F5H1N9	Q9H0S4-2	2	24	DDX47	Probable ATP-dependent RNA helicase DDX47	yes	no	3	0.010345	62.847	By matching	By MS/MS	By MS/MS	By MS/MS	By MS/MS
AAPEEPQQRPPEAVAAAPAGTTSSR	QEGGEAAKAAPEEPQQ	PAGTTSSRVLRGGRDR	K	A	A	S	R	V	7	2	0	0	0	2	3	1	0	0	0	0	0	0	5	2	2	0	0	1	0	0	25	1	2488.23	A0A0A6YYC7;Q96JP5-2;Q96JP5	A0A0A6YYC7	24	48	ZFP91-CNTF;ZFP91	E3 ubiquitin-protein ligase ZFP91	yes	no	3	0.050895	55.827	By matching	By matching	By matching	By matching	By matching
AAPFSLEYR	SGFSTEERAAPFSLEY	APFSLEYRVFLKNEKG	R	A	A	Y	R	V	2	1	0	0	0	0	1	0	0	0	1	0	0	1	1	1	0	0	1	0	0	0	9	0	1052.53	Q15181;Q5SQT6	Q15181	10	18	PPA1	Inorganic pyrophosphatase	yes	no	2	0.0040648	100.02	By MS/MS	By matching	By matching	By matching	By MS/MS
AAPMTPAARPEDYEAALNAALADVPELAR	________________	ADVPELARLLEIDPYL	M	A	A	A	R	L	10	2	1	2	0	0	3	0	0	0	3	0	1	0	4	0	1	0	1	1	0	0	29	1	2993.49	Q04446	Q04446	2	30	GBE1	1,4-alpha-glucan-branching enzyme	yes	yes	3	3.8965e-05	83.435	By MS/MS	By matching	By matching		By matching
AAPSGLDPTPTLNR				A	A	N	R		2	1	1	1	0	0	0	1	0	0	2	0	0	0	3	1	2	0	0	0	0	0	14	0	1408.73		REV__A0A0G2JND4					yes	no	2	0.0094715	66.19	By matching	By MS/MS	By matching
AAQALALLR	________________	AQALALLREVARLEAP	M	A	A	L	R	E	4	1	0	0	0	1	0	0	0	0	3	0	0	0	0	0	0	0	0	0	0	0	9	0	925.571	Q16401-2;Q16401;F2Z3J2	Q16401-2	2	10	PSMD5	26S proteasome non-ATPase regulatory subunit 5	yes	no	2	0.00033092	125.81	By MS/MS	By MS/MS	By MS/MS	By MS/MS	By MS/MS
AAQAPSSFQLLYDLK	ALAQAVQRAAQAPSSF	FQLLYDLKLPVEDKIR	R	A	A	L	K	L	3	0	0	1	0	2	0	0	0	0	3	1	0	1	1	2	0	0	1	0	0	0	15	0	1650.86	P11586;F5H2F4	P11586	805	819	MTHFD1	C-1-tetrahydrofolate synthase, cytoplasmic;Methylenetetrahydrofolate dehydrogenase;Methenyltetrahydrofolate cyclohydrolase;Formyltetrahydrofolate synthetase;C-1-tetrahydrofolate synthase, cytoplasmic, N-terminally processed	yes	no	2	0.0001123	140.33	By matching	By MS/MS	By MS/MS	By matching	By MS/MS
AAQASDLEK	LVPVLSAKAAQASDLE	AQASDLEKIHLDEKSF	K	A	A	E	K	I	3	0	0	1	0	1	1	0	0	0	1	1	0	0	0	1	0	0	0	0	0	0	9	0	931.461	P37837	P37837	278	286	TALDO1	Transaldolase	yes	yes	1;2	0.0033828	120.99	By MS/MS	By MS/MS	By MS/MS	By matching	By MS/MS
AAQEEYVK	GGKKENLKAAQEEYVK	AAQEEYVKRALANSLA	K	A	A	V	K	R	2	0	0	0	0	1	2	0	0	0	0	1	0	0	0	0	0	0	1	1	0	0	8	0	936.455	P04075;H3BQN4;J3KPS3;P04075-2;H3BR68	P04075	323	330	ALDOA	Fructose-bisphosphate aldolase A;Fructose-bisphosphate aldolase	yes	no	2	0.035951	76.1	By matching	By MS/MS	By MS/MS	By matching	By matching
AAQEEYVKR	GGKKENLKAAQEEYVK	AQEEYVKRALANSLAC	K	A	A	K	R	A	2	1	0	0	0	1	2	0	0	0	0	1	0	0	0	0	0	0	1	1	0	0	9	1	1092.56	P04075;H3BQN4;J3KPS3;P04075-2;H3BR68	P04075	323	331	ALDOA	Fructose-bisphosphate aldolase A;Fructose-bisphosphate aldolase	yes	no	2	0.018598	106.88	By MS/MS	By matching	By matching	By matching	By matching
AAQGEPQVQFK	________________	GEPQVQFKLVLVGDGG	M	A	A	F	K	L	2	0	0	0	0	3	1	1	0	0	0	1	0	1	1	0	0	0	0	1	0	0	11	0	1201.61	B5MDF5;P62826;A0A087X0W0	B5MDF5	2	12	RAN	GTP-binding nuclear protein Ran	yes	no	1;2	7.8666e-07	156.83	By MS/MS	By MS/MS	By MS/MS	By MS/MS	By MS/MS
AAQQAASSSGQGQQAQTPTGK	DWTMLKQKAAQQAASS	QAQTPTGKQTDKTKSN	K	A	A	G	K	Q	5	0	0	0	0	6	0	3	0	0	0	1	0	0	1	3	2	0	0	0	0	0	21	0	2000.95	P48729;P48729-2;U3KQ83;U3KPX3;H0Y9X2;U3KQK7	P48729	305	325	CSNK1A1	Casein kinase I isoform alpha	yes	no	2;3	3.3796e-162	281.49	By MS/MS	By matching	By matching	By MS/MS	By MS/MS
AASAAAASAAAASAASGSPGPGEGSAGGEK	________________	EGSAGGEKRSTAPSAA	M	A	A	E	K	R	13	0	0	0	0	0	2	6	0	0	0	1	0	0	2	6	0	0	0	0	0	0	30	0	2386.1	Q13263;Q13263-2	Q13263	2	31	TRIM28	Transcription intermediary factor 1-beta	yes	no	2;3	1.4553e-21	140.07	By MS/MS	By MS/MS	By MS/MS	By MS/MS	By MS/MS
AASAAAASAAAASAASGSPGPGEGSAGGEKR	________________	GSAGGEKRSTAPSAAA	M	A	A	K	R	S	13	1	0	0	0	0	2	6	0	0	0	1	0	0	2	6	0	0	0	0	0	0	31	1	2542.2	Q13263;Q13263-2	Q13263	2	32	TRIM28	Transcription intermediary factor 1-beta	yes	no	2;3	1.1898e-10	131.33	By MS/MS	By MS/MS	By MS/MS	By MS/MS	By MS/MS
AASAAGAAGSAGGSSGAAGAAGGGAGAGTRPGDGGTASAGAAGPGAATK	KKKERSNRAASAAGAA	AGPGAATKAVTKDEDE	R	A	A	T	K	A	19	1	0	1	0	0	0	17	0	0	0	1	0	0	2	5	3	0	0	0	0	0	49	1	3668.71	Q9UKY7;Q9UKY7-2	Q9UKY7	28	76	CDV3	Protein CDV3 homolog	yes	no	3;4	1.4037e-33	120.55	By MS/MS	By MS/MS	By MS/MS	By MS/MS	By MS/MS
AASAATAAPTATPAAQESGTIPK	TNECKARRAASAATAA	QESGTIPKKRQEVMKW	R	A	A	P	K	K	9	0	0	0	0	1	1	1	0	1	0	1	0	0	3	2	4	0	0	0	0	0	23	0	2082.06	O00116;B8ZZ81	O00116	63	85	AGPS	Alkyldihydroxyacetonephosphate synthase, peroxisomal	yes	no	2;3	0.0021699	89.541	By MS/MS	By MS/MS	By MS/MS	By matching	By matching
AASADSTTEGTPADGFTVLSTK	KKQGEVSKAASADSTT	GFTVLSTKSLFLGQKL	K	A	A	T	K	S	4	0	0	2	0	0	1	2	0	0	1	1	0	1	1	3	5	0	0	1	0	0	22	0	2126	O75367-2;O75367-3;O75367	O75367-2	168	189	H2AFY	Core histone macro-H2A.1	yes	no	2;3	3.8672e-51	249.41	By MS/MS	By MS/MS	By MS/MS	By MS/MS	By MS/MS
AASAGQEPLHNEELAGAGR	FLTRSRGRAASAGQEP	EELAGAGRVAQPGPLE	R	A	A	G	R	V	5	1	1	0	0	1	3	3	1	0	2	0	0	0	1	1	0	0	0	0	0	0	19	0	1876.9	A0A0A0MRX2;Q96HY6-2;Q96HY6	A0A0A0MRX2	28	46	DDRGK1	DDRGK domain-containing protein 1	yes	no	2	0.0013184	91.592			By MS/MS		By matching
AASASESALQTVIK	AAEDAANRAASASESA	SALQTVIKEDLPRKAK	R	A	A	I	K	E	4	0	0	0	0	1	1	0	0	1	1	1	0	0	0	3	1	0	0	1	0	0	14	0	1374.74	A0A0A6YYF2;Q16787-1;Q16787;A0A0A0MTS5;A0A0A0MSA0;Q16787-4;Q16787-3;A0A3B3ITG1;K7EIP4	A0A0A6YYF2	587	600	LAMA3	Laminin subunit alpha-3	yes	no	2	2.0198e-07	162.68				By MS/MS	By MS/MS
AASASESALQTVIKEDLPR	AAEDAANRAASASESA	VIKEDLPRKAKTLSSN	R	A	A	P	R	K	4	1	0	1	0	1	2	0	0	1	2	1	0	0	1	3	1	0	0	1	0	0	19	1	1985.04	A0A0A6YYF2;Q16787-1;Q16787;A0A0A0MTS5;A0A0A0MSA0;Q16787-4;Q16787-3;A0A3B3ITG1;K7EIP4	A0A0A6YYF2	587	605	LAMA3	Laminin subunit alpha-3	yes	no	3	0.0016377	94.45					By MS/MS
AASDIAMTELPPTHPIR	ENSLVAYKAASDIAMT	LPPTHPIRLGLALNFS	K	A	A	I	R	L	3	1	0	1	0	0	1	0	1	2	1	0	1	0	3	1	2	0	0	0	0	0	17	0	1818.93	P62258;P62258-2;K7EM20	P62258	154	170	YWHAE	14-3-3 protein epsilon	yes	no	2;3	3.2309e-05	151.26	By MS/MS	By MS/MS	By MS/MS	By MS/MS	By MS/MS
AASGFNAMEDAQTLR	ATKGGTVKAASGFNAM	MEDAQTLRKAMKGLGT	K	A	A	L	R	K	4	1	1	1	0	1	1	1	0	0	1	0	1	1	0	1	1	0	0	0	0	0	15	0	1580.73	P09525;Q6P452;B4E1S2	P09525	10	24	ANXA4	Annexin A4;Annexin	yes	no	2	2.4326e-47	214.61	By MS/MS	By MS/MS	By MS/MS	By MS/MS	By MS/MS
AASGSGMAQK	________________	SGSGMAQKTWELANNM	M	A	A	Q	K	T	3	0	0	0	0	1	0	2	0	0	0	1	1	0	0	2	0	0	0	0	0	0	10	0	906.423	Q92905;E5RFS1;E5RG35;E5RK55	Q92905	2	11	COPS5	COP9 signalosome complex subunit 5	yes	no	1	0.0035599	141.52	By MS/MS	By matching	By MS/MS		By MS/MS
AASITSEVFNK	GELNLMKKAASITSEV	ITSEVFNKFFKERVME	K	A	A	N	K	F	2	0	1	0	0	0	1	0	0	1	0	1	0	1	0	2	1	0	0	1	0	0	11	0	1165.6	Q9Y5B9	Q9Y5B9	186	196	SUPT16H	FACT complex subunit SPT16	yes	yes	2	1.189e-06	154.01	By matching	By matching	By matching	By MS/MS	By MS/MS
AASKPVEAAVVAAAVPSSGSGVGGGGTAGPGTGGLPR	________________	PGTGGLPRWQLALAVG	M	A	A	P	R	W	8	1	0	0	0	0	1	10	0	0	1	1	0	0	4	4	2	0	0	5	0	0	37	1	3116.62	O94826	O94826	2	38	TOMM70A	Mitochondrial import receptor subunit TOM70	yes	yes	3	0.0015068	101.85	By MS/MS	By MS/MS	By MS/MS	By matching	By MS/MS
AASLGSSQSSR	KKGSDEKKAASLGSSQ	LGSSQSSRTYAGGTAS	K	A	A	S	R	T	2	1	0	0	0	1	0	1	0	0	1	0	0	0	0	5	0	0	0	0	0	0	11	0	1049.51	P20810-5;P20810-9;P20810-10;P20810-7;P20810-6;A0A0C4DGB5;F8W7E0;E9PSG1;H0Y944;D6RGF7;D6RBR1;E7EN75;H0YA91	P20810-5	49	59	CAST	Calpastatin	yes	no	2	2.2921e-05	147.3	By MS/MS	By MS/MS	By MS/MS	By MS/MS	By MS/MS
AASSAAQGAFQGN	FSSRTFHRAASSAAQG	AQGAFQGN________	R	A	A	G	N	-	5	0	1	0	0	2	0	2	0	0	0	0	0	1	0	2	0	0	0	0	0	0	13	0	1178.53	O15127	O15127	317	329	SCAMP2	Secretory carrier-associated membrane protein 2	yes	yes	2	0.024671	70.412	By matching		By matching	By MS/MS	By MS/MS
AASSLLANLWQYNK	PDSEKSSRAASSLLAN	ANLWQYNKLHRDFRAK	R	A	A	N	K	L	3	0	2	0	0	1	0	0	0	0	3	1	0	0	0	2	0	1	1	0	0	0	14	0	1577.82	Q9Y446;Q9Y446-2;H0YEY5	Q9Y446	766	779	PKP3	Plakophilin-3	yes	no	2	3.6535e-07	160.77					By MS/MS
AASYTEEDENHTAK	LRNYFTDKAASYTEED	EDENHTAKDCLLVYSQ	K	A	A	A	K	D	3	0	1	1	0	0	3	0	1	0	0	1	0	0	0	1	2	0	1	0	0	0	14	0	1564.66	Q14126	Q14126	780	793	DSG2	Desmoglein-2	yes	yes	2	0.03062	77.593				By matching	By matching
AATAPLLEAVDNLSAFASNPEFSSIPAQISPEGR	EENRAQCRAATAPLLE	AQISPEGRAAMEPIVI	R	A	A	G	R	A	7	1	2	1	0	1	3	1	0	2	3	0	0	2	4	5	1	0	0	1	0	0	34	0	3469.74	Q9Y490	Q9Y490	1560	1593	TLN1	Talin-1	yes	yes	3;4	2.0293e-11	103.85	By MS/MS	By MS/MS	By MS/MS	By matching	By MS/MS
AATASAGAGGIDGKPR	________________	GGIDGKPRTSPKMGAT	M	A	A	P	R	T	5	1	0	1	0	0	0	4	0	1	0	1	0	0	1	1	1	0	0	0	0	0	16	1	1398.72	I3L1P8;Q02978;Q02978-2	I3L1P8	2	17	SLC25A11	Mitochondrial 2-oxoglutarate/malate carrier protein	yes	no	2	0.0092125	106.79		By matching	By matching	By MS/MS	By MS/MS
AATFFGEVVK	________________	TFFGEVVKAPCRAGTE	M	A	A	V	K	A	2	0	0	0	0	0	1	1	0	0	0	1	0	2	0	0	1	0	0	2	0	0	10	0	1067.57	O95456-2;O95456;F8WBH7	O95456-2	2	11	PSMG1	Proteasome assembly chaperone 1	yes	no	2	0.011371	80.455	By matching	By MS/MS	By matching	By matching	By matching
AATGANAEK	________________	ATGANAEKAESHNDCP	M	A	A	E	K	A	4	0	1	0	0	0	1	1	0	0	0	1	0	0	0	0	1	0	0	0	0	0	9	0	831.409	Q16831;F8WD51;C9J486;C9JIP2;B4DND0;C9K0J2;Q16831-2	Q16831	2	10	UPP1	Uridine phosphorylase 1	yes	no	1	0.051836	74.165				By matching	By MS/MS
AATHGLMLGALQGDGPLPAELEELR	AGPKTILRAATHGLML	PAELEELRNRVRAGPK	R	A	A	L	R	N	4	1	0	1	0	1	3	4	1	0	6	0	1	0	2	0	1	0	0	0	0	0	25	0	2558.32	H3BR29;H3BSM7;Q96GQ5-2;Q96GQ5	H3BR29	336	360	C16orf58	RUS1 family protein C16orf58	yes	no	3	4.0143e-05	94.564	By matching	By matching	By matching	By MS/MS	By MS/MS
AATTGSGVK	________________	ATTGSGVKVPRNFRLL	M	A	A	V	K	V	2	0	0	0	0	0	0	2	0	0	0	1	0	0	0	1	2	0	0	1	0	0	9	0	790.418	Q13404;Q13404-8	Q13404	2	10	UBE2V1	Ubiquitin-conjugating enzyme E2 variant 1	yes	no	1	0.011092	95.502	By matching	By matching	By MS/MS	By matching	By matching
AAVATFLQSVQVPEFTPK	GLTGSQDRAAVATFLQ	QVPEFTPKSGVKIHVS	R	A	A	P	K	S	3	0	0	0	0	2	1	0	0	0	1	1	0	2	2	1	2	0	0	3	0	0	18	0	1932.04	P22314-2;P22314;Q5JRR6	P22314-2	745	762	UBA1	Ubiquitin-like modifier-activating enzyme 1	yes	no	2;3	7.0304e-96	250.52	By MS/MS	By MS/MS	By MS/MS	By MS/MS	By MS/MS
AAVDAGFVPNDMQVGQTGK	HAAVGASRAAVDAGFV	MQVGQTGKI_______	R	A	A	G	K	I	3	0	1	2	0	2	0	3	0	0	0	1	1	1	1	0	1	0	0	3	0	0	19	0	1903.91	H0YL12;P13804-2;P13804;H0YLU7;H0YK49;H0YNX6	H0YL12	220	238	ETFA	Electron transfer flavoprotein subunit alpha, mitochondrial	yes	no	2	8.4395e-06	130.47	By MS/MS	By MS/MS	By MS/MS	By MS/MS	By MS/MS
AAVEEGIVLGGGCALLR	TDALNATRAAVEEGIV	GGGCALLRCIPALDSL	R	A	A	L	R	C	3	1	0	0	1	0	2	4	0	1	3	0	0	0	0	0	0	0	0	2	0	0	17	0	1683.9	P10809	P10809	430	446	HSPD1	60 kDa heat shock protein, mitochondrial	yes	yes	2;3	6.0345e-21	176.87	By MS/MS	By MS/MS	By MS/MS	By MS/MS	By MS/MS
AAVENLPTFLVELSR	AAQKFLERAAVENLPT	TFLVELSRVLANPGNS	R	A	A	S	R	V	2	1	1	0	0	0	2	0	0	0	3	0	0	1	1	1	1	0	0	2	0	0	15	0	1657.9	Q14974;J3QR48	Q14974	28	42	KPNB1	Importin subunit beta-1	yes	no	2;3	1.3744e-60	231.07	By MS/MS	By MS/MS	By MS/MS	By MS/MS	By MS/MS
AAVESLGFILFR	DVNDDVRRAAVESLGF	SLGFILFRTPEQCPSV	R	A	A	F	R	T	2	1	0	0	0	0	1	1	0	1	2	0	0	2	0	1	0	0	0	1	0	0	12	0	1321.74	Q99460;A0A087WW66;Q99460-2;H7C378	Q99460	617	628	PSMD1	26S proteasome non-ATPase regulatory subunit 1	yes	no	2	0.019798	72.243	By MS/MS	By matching	By matching		By matching
AAVGQESPGGLEAGNAK	PINKGRKRAAVGQESP	GLEAGNAKAPKLQDLA	R	A	A	A	K	A	4	0	1	0	0	1	2	4	0	0	1	1	0	0	1	1	0	0	0	1	0	0	17	0	1554.76	Q29RF7	Q29RF7	1299	1315	PDS5A	Sister chromatid cohesion protein PDS5 homolog A	yes	yes	2	3.0298e-21	182.37	By MS/MS	By MS/MS	By MS/MS	By matching	By matching
AAVLQQVLER	________________	VLQQVLERTELNKLPK	M	A	A	E	R	T	2	1	0	0	0	2	1	0	0	0	2	0	0	0	0	0	0	0	0	2	0	0	10	0	1125.65	P12270;P12270-2	P12270	2	11	TPR	Nucleoprotein TPR	yes	no	2	1.1208e-11	183.43	By MS/MS	By MS/MS	By MS/MS	By MS/MS	By MS/MS
AAVMVYDDANKK	EQSICQARAAVMVYDD	VYDDANKKWVPAGGST	R	A	A	K	K	W	3	0	1	2	0	0	0	0	0	0	0	2	1	0	0	0	0	0	1	2	0	0	12	1	1323.65	A0A0U1RRM6;Q8N8S7-3;Q8N8S7-2;Q8N8S7;A0A075B6E5	A0A0U1RRM6	11	22	ENAH	Protein enabled homolog	yes	no	2	0.00092805	102.06	By matching	By matching	By MS/MS
AAVPELLQQQEEDR	________________	LQQQEEDRSKTTLPTF	M	A	A	D	R	S	2	1	0	1	0	3	3	0	0	0	2	0	0	0	1	0	0	0	0	1	0	0	14	0	1624.81	Q5QPE4;Q9Y5X3;Q5QPE5;U3KQL0;U3KQP5;Q9Y5X3-2	Q5QPE4	2	15	SNX5	Sorting nexin-5	yes	no	2	0.026682	67.749		By matching	By MS/MS
AAVPELLQQQEEDRSK	________________	QQEEDRSKTTLPTFQS	M	A	A	S	K	T	2	1	0	1	0	3	3	0	0	0	2	1	0	0	1	1	0	0	0	1	0	0	16	1	1839.93	Q5QPE4;Q9Y5X3;Q5QPE5;U3KQL0;U3KQP5;Q9Y5X3-2	Q5QPE4	2	17	SNX5	Sorting nexin-5	yes	no	2	0.016218	96.866	By matching	By matching	By MS/MS	By matching
AAVPSGASTGIYEALELR	FTSKGLFRAAVPSGAS	IYEALELRDNDKTRYM	R	A	A	L	R	D	4	1	0	0	0	0	2	2	0	1	2	0	0	0	1	2	1	0	1	1	0	0	18	0	1803.94	P06733;A0A2R8Y6G6;K7EM90;A0A2R8Y879;A0A2R8YEM5;K7ERS8;A0A2R8Y798;A0A2R8YEG5;F5H1C3;E5RI09;E5RG95;K7EPM1;K7EKN2;E5RGZ4;F5H0C8;P13929-3;P13929-2;P13929;P09104-2;P09104	P06733	33	50	ENO1;ENO2;ENO3	Alpha-enolase;Enolase;Beta-enolase;Gamma-enolase	no	no	2;3	1.158e-21	195.94	By MS/MS	By MS/MS	By MS/MS	By MS/MS	By MS/MS
AAVQAAEVK	________________	AVQAAEVKVDGSEPKL	M	A	A	V	K	V	4	0	0	0	0	1	1	0	0	0	0	1	0	0	0	0	0	0	0	2	0	0	9	0	885.492	Q15046;H3BRC9	Q15046	2	10	KARS	Lysine--tRNA ligase	yes	no	1;2	0.014753	80.688	By MS/MS	By MS/MS	By matching	By MS/MS	By matching
AAVSHWQQQSYLDSGIHSGATTTAPSLSGK	MAMEPDRKAAVSHWQQ	TAPSLSGKGNPEEEDV	K	A	A	G	K	G	4	0	0	1	0	3	0	3	2	1	2	1	0	0	1	6	3	1	1	1	0	0	30	0	3084.49	A0A2R8Y804;A0A2R8Y543;A0A2R8YCH5;A0A2R8Y5A3;P35222;A0A2R8Y750;B4DGU4;A0A2R8Y7Z0;A0A2R8Y5C3;A0A2R8Y5Z1;E7EMJ5;E9PDF9;E7EV28;C9IZ65	A0A2R8Y804	20	49	CTNNB1	Catenin beta-1	yes	no	4	0.0051214	62.532	By matching	By matching	By matching	By MS/MS	By matching
AAVTSLFAK	TMLSAEEKAAVTSLFA	AVTSLFAKVKVDEVGG	K	A	A	A	K	V	3	0	0	0	0	0	0	0	0	0	1	1	0	1	0	1	1	0	0	1	0	0	9	0	906.517	CON__Q3SX09	CON__Q3SX09	64	72			yes	yes	2	0.025576	73.665	By MS/MS	By matching	By matching	By matching	By matching
AAYEAELGDAR	SREVSGIKAAYEAELG	EAELGDARKTLDSVAK	K	A	A	A	R	K	4	1	0	1	0	0	2	1	0	0	1	0	0	0	0	0	0	0	1	0	0	0	11	0	1164.54	P02545;P02545-3;P02545-2;P02545-6;Q3BDU5	P02545	79	89	LMNA	Prelamin-A/C;Lamin-A/C	yes	no	2	7.8721e-07	157.75	By MS/MS	By matching	By MS/MS	By MS/MS	By matching
AAYFGIYDTAK	VQGIIIYRAAYFGIYD	FGIYDTAKGMLPDPKN	R	A	A	A	K	G	3	0	0	1	0	0	0	1	0	1	0	1	0	1	0	0	1	0	2	0	0	0	11	0	1218.59	P05141	P05141	189	199	SLC25A5	ADP/ATP translocase 2;ADP/ATP translocase 2, N-terminally processed	yes	yes	2	0.00094812	94.409	By matching	By matching	By matching	By MS/MS	By matching
AAYLQETGKPLDETLK	NAQRQQIKAAYLQETG	KPLDETLKKALTGHLE	K	A	A	L	K	K	2	0	0	1	0	1	2	1	0	0	3	2	0	0	1	0	2	0	1	0	0	0	16	1	1775.93	P04083;Q5T3N1;Q5T3N0	P04083	82	97	ANXA1	Annexin A1;Annexin	yes	no	2	0.0006481	121.21	By MS/MS	By matching	By matching	By matching	By MS/MS
AAYLQETGKPLDETLKK	NAQRQQIKAAYLQETG	PLDETLKKALTGHLEE	K	A	A	K	K	A	2	0	0	1	0	1	2	1	0	0	3	3	0	0	1	0	2	0	1	0	0	0	17	2	1904.03	P04083;Q5T3N1;Q5T3N0	P04083	82	98	ANXA1	Annexin A1;Annexin	yes	no	2	0.0044718	122.1	By matching			By matching	By matching
AAYNLVR	KIDKEACRAAYNLVRD	RAAYNLVRDDGSAVIW	R	A	A	V	R	D	2	1	1	0	0	0	0	0	0	0	1	0	0	0	0	0	0	0	1	1	0	0	7	0	805.445	Q14019	Q14019	12	18	COTL1	Coactosin-like protein	yes	yes	2	0.016292	103.28				By matching	By matching
AAYNPGQAVPWNAVK	LGEKVLVKAAYNPGQA	AVPWNAVKVQTLSNQP	K	A	A	V	K	V	4	0	2	0	0	1	0	1	0	0	0	1	0	0	2	0	0	1	1	2	0	0	15	0	1584.8	Q8N163;Q8N163-2;E5RFJ3;H0YC69;E5RGU7;H0YC58	Q8N163	98	112	CCAR2	Cell cycle and apoptosis regulator protein 2	yes	no	2	0.00097599	99.343	By MS/MS	By matching	By matching	By MS/MS	By MS/MS
AAYNVTLLNFMDPQK	DEVDIKSRAAYNVTLL	LNFMDPQKMPYLKEEP	R	A	A	Q	K	M	2	0	2	1	0	1	0	0	0	0	2	1	1	1	1	0	1	0	1	1	0	0	15	0	1723.86	A0A1B0GTY1;A0A1B0GUC3;A0A1B0GV98;A0A1B0GTC5;A0A1B0GU26;A0A1B0GTC3;A0A1B0GVH5;Q9C0B1	A0A1B0GTY1	197	211	FTO	Alpha-ketoglutarate-dependent dioxygenase FTO	yes	no	2	0.01366	73.273			By MS/MS
AAYPDLENPPLLVTPSQQAK	EVFGHAIKAAYPDLEN	VTPSQQAKFGDYQCNS	K	A	A	A	K	F	3	0	1	1	0	2	1	0	0	0	3	1	0	0	4	1	1	0	1	1	0	0	20	0	2151.12	P54136;P54136-2;E5RJM9	P54136	90	109	RARS	Arginine--tRNA ligase, cytoplasmic	yes	no	2	1.739e-05	118.52	By MS/MS	By MS/MS	By MS/MS	By MS/MS	By MS/MS
ACADATLSQITNNIDPVGR	NQIRDARKACADATLS	NNIDPVGRIQMRTRRT	K	A	C	G	R	I	3	1	2	2	1	1	0	1	0	2	1	0	0	0	1	1	2	0	0	1	0	0	19	0	2014.97	P62873-2;P62873;B1AKQ8;F6UT28	P62873-2	24	42	GNB1	Guanine nucleotide-binding protein G(I)/G(S)/G(T) subunit beta-1	yes	no	2	0.00049226	102.78					By MS/MS
ACANPAAGSVILLENLR	CVGPEVEKACANPAAG	VILLENLRFHVEEEGK	K	A	C	L	R	F	4	1	2	0	1	0	1	1	0	1	3	0	0	0	1	1	0	0	0	1	0	0	17	0	1767.93	P00558;P00558-2	P00558	107	123	PGK1	Phosphoglycerate kinase 1	yes	no	2	6.9446e-30	225.21	By MS/MS	By MS/MS	By MS/MS	By MS/MS	By MS/MS
ACGDSTLTQITAGLDPVGR	NQIRDARKACGDSTLT	AGLDPVGRIQMRTRRT	K	A	C	G	R	I	2	1	0	2	1	1	0	3	0	1	2	0	0	0	1	1	3	0	0	1	0	0	19	0	1930.94	P62879;C9JIS1;C9JXA5;C9JZN1	P62879	24	42	GNB2	Guanine nucleotide-binding protein G(I)/G(S)/G(T) subunit beta-2	yes	no	2	2.5881e-06	150.37	By MS/MS	By matching	By MS/MS	By matching
ACGLNFADLMAR	GQLTLRLRACGLNFAD	NFADLMARQGLYDRLP	R	A	C	A	R	Q	3	1	1	1	1	0	0	1	0	0	2	0	1	1	0	0	0	0	0	0	0	0	12	0	1337.62	Q99536;K7ERT7	Q99536	85	96	VAT1	Synaptic vesicle membrane protein VAT-1 homolog	yes	no	2	0.0018031	97.965
ACGLVASNLNLKPGECLR	________________	LKPGECLRVRGEVAPD	M	A	C	L	R	V	2	1	2	0	2	0	1	2	0	0	4	1	0	0	1	1	0	0	0	1	0	0	18	1	1971	P09382;F8WEI7	P09382	2	19	LGALS1	Galectin-1	yes	no	2;3	2.0782e-12	164.92	By MS/MS	By MS/MS	By MS/MS	By MS/MS	By MS/MS
ACLDTAVENMPSLK	LLDSPALKACLDTAVE	VENMPSLKMKVVLAGH	K	A	C	L	K	M	2	0	1	1	1	0	1	0	0	0	2	1	1	0	1	1	1	0	0	1	0	0	14	0	1547.73	A0A0U1RQF0;P49327	A0A0U1RQF0	1226	1239	FASN	Fatty acid synthase;[Acyl-carrier-protein] S-acetyltransferase;[Acyl-carrier-protein] S-malonyltransferase;3-oxoacyl-[acyl-carrier-protein] synthase;3-oxoacyl-[acyl-carrier-protein] reductase;3-hydroxyacyl-[acyl-carrier-protein] dehydratase;Enoyl-[acyl-carrier-protein] reductase;Oleoyl-[acyl-carrier-protein] hydrolase	yes	no	2	0.00040423	130.69	By MS/MS	By MS/MS	By MS/MS	By MS/MS	By MS/MS
ADAASSLTVDVTPPTAK	DPATTTAKADAASSLT	DVTPPTAKAPTTVEDR	K	A	D	A	K	A	4	0	0	2	0	0	0	0	0	0	1	1	0	0	2	2	3	0	0	2	0	0	17	0	1642.84	Q9H8Y8;Q9H8Y8-3;Q9H8Y8-2	Q9H8Y8	404	420	GORASP2	Golgi reassembly-stacking protein 2	yes	no	2	0.0098771	76.326	By matching	By matching	By matching	By matching	By MS/MS
ADAEGESDLENSR	SDLVNAIKADAEGESD	ESDLENSRKLLSAAKI	K	A	D	S	R	K	2	1	1	2	0	0	3	1	0	0	1	0	0	0	0	2	0	0	0	0	0	0	13	0	1391.58	Q9Y490	Q9Y490	842	854	TLN1	Talin-1	yes	yes	2	6.2411e-07	161.93	By matching	By MS/MS	By MS/MS	By matching	By MS/MS
ADAEGESDLENSRK	SDLVNAIKADAEGESD	SDLENSRKLLSAAKIL	K	A	D	R	K	L	2	1	1	2	0	0	3	1	0	0	1	1	0	0	0	2	0	0	0	0	0	0	14	1	1519.67	Q9Y490	Q9Y490	842	855	TLN1	Talin-1	yes	yes	2	4.5027e-95	258.01	By MS/MS	By MS/MS	By matching	By MS/MS	By MS/MS
ADALQAGASQFETSAAK	KLSELDDRADALQAGA	QFETSAAKLKRKYWWK	R	A	D	A	K	L	6	0	0	1	0	2	1	1	0	0	1	1	0	1	0	2	1	0	0	0	0	0	17	0	1664.8	Q15836;K7ENK9;K7EKX0;J3QRU4;F8WCA0;L7N2F9;P63027	Q15836	50	66	VAMP3;VAMP2	Vesicle-associated membrane protein 3;Vesicle-associated membrane protein 2	yes	no	2;3	0.0084071	78.508	By MS/MS	By MS/MS	By matching	By MS/MS	By MS/MS
ADDADEFGYSR	LWRYGDFRADDADEFG	ADEFGYSR________	R	A	D	S	R	-	2	1	0	3	0	0	1	1	0	0	0	0	0	1	0	1	0	0	1	0	0	0	11	0	1244.49	Q7KZF4	Q7KZF4	900	910	SND1	Staphylococcal nuclease domain-containing protein 1	yes	yes	2	2.7212e-05	132.25	By matching	By matching	By MS/MS	By MS/MS	By matching
ADDGRPFPQVIK	FHETLYQKADDGRPFP	RPFPQVIKSKGGVVGI	K	A	D	I	K	S	1	1	0	2	0	1	0	1	0	1	0	1	0	1	2	0	0	0	0	1	0	0	12	1	1341.7	P04075;H3BQN4;J3KPS3;P04075-2;H3BPS8;H3BUH7;H3BR04;H3BMQ8;H3BU78	P04075	88	99	ALDOA	Fructose-bisphosphate aldolase A;Fructose-bisphosphate aldolase	yes	no	3	0.0066831	89.561	By MS/MS	By MS/MS	By MS/MS	By MS/MS	By MS/MS
ADDKDSLPK	________________	DDKDSLPKLKDLAFLK	M	A	D	P	K	L	1	0	0	3	0	0	0	0	0	0	1	2	0	0	1	1	0	0	0	0	0	0	9	1	987.487	L0R6Q1	L0R6Q1	2	10	SLC35A4		yes	yes	2	0.046384	70.399					By MS/MS
ADDKLIAEEGVDSLNVK	TMRLRSIKADDKLIAE	GVDSLNVKELQAACRA	K	A	D	V	K	E	2	0	1	3	0	0	2	1	0	1	2	2	0	0	0	1	0	0	0	2	0	0	17	1	1814.93	O95202	O95202	357	373	LETM1	LETM1 and EF-hand domain-containing protein 1, mitochondrial	yes	yes	3	0.00014397	132.15	By matching	By MS/MS	By matching	By MS/MS	By matching
ADDLDFETGDAGASATFPMQCSALR	________________	PMQCSALRKNGFVVLK	M	A	D	L	R	K	5	1	0	4	1	1	1	2	0	0	2	0	1	2	1	2	2	0	0	0	0	0	25	0	2645.14	I3L397;I3L504;P63241;Q6IS14	I3L397	2	26	EIF5A;EIF5AL1	Eukaryotic translation initiation factor 5A;Eukaryotic translation initiation factor 5A-1;Eukaryotic translation initiation factor 5A-1-like	yes	no	2	0.00094055	78.228	By MS/MS		By MS/MS		By MS/MS
ADDLGKGGNEESTK	RTLVVHEKADDLGKGG	GGNEESTKTGNAGSRL	K	A	D	T	K	T	1	0	1	2	0	0	2	3	0	0	1	2	0	0	0	1	1	0	0	0	0	0	14	1	1419.65	P00441;H7BYH4	P00441	124	137	SOD1	Superoxide dismutase [Cu-Zn]	yes	no	2	0.001083	139.76	By MS/MS	By MS/MS		By matching	By MS/MS
ADDLLPLGDQTQDGDFGSR	KEKEVVVRADDLLPLG	QDGDFGSRLRGRGRRR	R	A	D	S	R	L	1	1	0	5	0	2	0	3	0	0	3	0	0	1	1	1	1	0	0	0	0	0	19	0	2018.92	O43290	O43290	420	438	SART1	U4/U6.U5 tri-snRNP-associated protein 1	yes	yes	2	0.0015157	75.589	By matching	By matching	By MS/MS	By matching	By matching
ADDPSAADRNVEIWK	________________	DRNVEIWKIKKLIKSL	M	A	D	W	K	I	3	1	1	3	0	0	1	0	0	1	0	1	0	0	1	1	0	1	0	1	0	0	15	1	1685.8	P62495;D6RCB3	P62495	2	16	ETF1	Eukaryotic peptide chain release factor subunit 1	yes	no	2	0.04454	49.243	By matching	By matching	By MS/MS	By matching	By matching
ADDPSSYMEVVQAANTSGNWEELVK	EAIDSYIKADDPSSYM	GNWEELVKYLQMARKK	K	A	D	V	K	Y	3	0	2	2	0	1	3	1	0	0	1	1	1	0	1	3	1	1	1	3	0	0	25	0	2739.23	A0A087WVQ6;Q00610-2;Q00610	A0A087WVQ6	1135	1159	CLTC	Clathrin heavy chain;Clathrin heavy chain 1	yes	no	2;3	7.0012e-05	115.87	By MS/MS	By matching	By MS/MS	By MS/MS	By MS/MS
ADDVDQQQTTNTVEEPLDLIR	________________	EEPLDLIRLSLDERIY	M	A	D	I	R	L	1	1	1	4	0	3	2	0	0	1	2	0	0	0	1	0	3	0	0	2	0	0	21	0	2399.15	P62310	P62310	2	22	LSM3	U6 snRNA-associated Sm-like protein LSm3	yes	yes	2;3	0.00030978	102.15	By MS/MS	By MS/MS	By matching	By matching	By MS/MS
ADEASELACPTPK	KLQELSSKADEASELA	ELACPTPKEDGLAQQQ	K	A	D	P	K	E	3	0	0	1	1	0	2	0	0	0	1	1	0	0	2	1	1	0	0	0	0	0	13	0	1387.63	A0A0U1RQF0;P49327	A0A0U1RQF0	2192	2204	FASN	Fatty acid synthase;[Acyl-carrier-protein] S-acetyltransferase;[Acyl-carrier-protein] S-malonyltransferase;3-oxoacyl-[acyl-carrier-protein] synthase;3-oxoacyl-[acyl-carrier-protein] reductase;3-hydroxyacyl-[acyl-carrier-protein] dehydratase;Enoyl-[acyl-carrier-protein] reductase;Oleoyl-[acyl-carrier-protein] hydrolase	yes	no	2	0.00059825	109.6	By MS/MS	By matching	By MS/MS	By matching	By matching
ADEGISFR	AQDYGVLKADEGISFR	ADEGISFRGLFIIDDK	K	A	D	F	R	G	1	1	0	1	0	0	1	1	0	1	0	0	0	1	0	1	0	0	0	0	0	0	8	0	893.424	Q06830;A0A0A0MSI0	Q06830	121	128	PRDX1	Peroxiredoxin-1	yes	no	2	0.00082887	150.05	By MS/MS	By MS/MS	By MS/MS	By MS/MS	By MS/MS
ADEHVIDQGDDGDNFYVIER	AMFERIVKADEHVIDQ	DNFYVIERGTYDILVT	K	A	D	E	R	G	1	1	1	5	0	1	2	2	1	2	0	0	0	1	0	0	0	0	1	2	0	0	20	0	2306.01	P13861-2;P13861;H7C1L0	P13861-2	162	181	PRKAR2A	cAMP-dependent protein kinase type II-alpha regulatory subunit	yes	no	3	0.0013046	117.84	By matching	By matching	By matching	By MS/MS	By matching
ADEVVWVR	VRDLTIQKADEVVWVR	ADEVVWVRARVHTSRA	K	A	D	V	R	A	1	1	0	1	0	0	1	0	0	0	0	0	0	0	0	0	0	1	0	3	0	0	8	0	972.503	P14868;C9J7S3;C9JLC1;H7C278;C9JQM9	P14868	56	63	DARS	Aspartate--tRNA ligase, cytoplasmic	yes	no	2	0.015249	92.47	By MS/MS	By matching	By matching	By MS/MS	By matching
ADEWLMK	YAGKVDYKADEWLMKN	KADEWLMKNMDPLNDN	K	A	D	M	K	N	1	0	0	1	0	0	1	0	0	0	1	1	1	0	0	0	0	1	0	0	0	0	7	0	891.416	P35579;P35579-2;P35580;P35580-5;P35580-2;P35580-3;P35580-4	P35579	581	587	MYH9;MYH10	Myosin-9;Myosin-10	no	no	2	0.039812	86.472	By matching	By MS/MS	By matching	By matching	By matching
ADFDDRVSDEEK	________________	DRVSDEEKVRIAAKFI	M	A	D	E	K	V	1	1	0	4	0	0	2	0	0	0	0	1	0	1	0	1	0	0	0	1	0	0	12	1	1424.61	P52907	P52907	2	13	CAPZA1	F-actin-capping protein subunit alpha-1	yes	yes	2	0.0022201	129.74	By MS/MS	By matching	By MS/MS	By matching	By matching
ADFDTYDDR	________________	DFDTYDDRAYSSFGGG	M	A	D	D	R	A	1	1	0	4	0	0	0	0	0	0	0	0	0	1	0	0	1	0	1	0	0	0	9	0	1116.44	Q15056-2;Q15056	Q15056-2	2	10	EIF4H	Eukaryotic translation initiation factor 4H	yes	no	1	0.019988	87.696	By matching	By matching	By matching	By matching	By matching
ADGEEDEVK	AESKAGPKADGEEDEV	DGEEDEVKAARTRRKV	K	A	D	V	K	A	1	0	0	2	0	0	3	1	0	0	0	1	0	0	0	0	0	0	0	1	0	0	9	0	990.414	Q15020-4;Q15020;F8VV04;F8W667;Q15020-3;Q15020-2	Q15020-4	22	30	SART3	Squamous cell carcinoma antigen recognized by T-cells 3	yes	no	2	0.051668	66.351					By MS/MS
ADGELNVDSLITR	________________	NVDSLITRLLEVRGCR	M	A	D	T	R	L	1	1	1	2	0	0	1	1	0	1	2	0	0	0	0	1	1	0	0	1	0	0	13	0	1401.71	P62140;C9JP48;C9J9S3	P62140	2	14	PPP1CB	Serine/threonine-protein phosphatase PP1-beta catalytic subunit;Serine/threonine-protein phosphatase	yes	no	2	0.00018041	142.12	By MS/MS	By MS/MS	By matching	By MS/MS	By matching
ADGGTQVIDTK	KNQVTATKADGGTQVI	GTQVIDTKNILIATGS	K	A	D	T	K	N	1	0	0	2	0	1	0	2	0	1	0	1	0	0	0	0	2	0	0	1	0	0	11	0	1103.55	P09622;E9PEX6;P09622-2	P09622	167	177	DLD	Dihydrolipoyl dehydrogenase, mitochondrial;Dihydrolipoyl dehydrogenase	yes	no	2	9.4858e-07	152.69				By MS/MS
ADGQVAELLLR	________________	QVAELLLRRLEASDGG	M	A	D	L	R	R	2	1	0	1	0	1	1	1	0	0	3	0	0	0	0	0	0	0	0	1	0	0	11	0	1183.66	Q9Y285;Q9Y285-2;K7ER16;K7EK06	Q9Y285	2	12	FARSA	Phenylalanine--tRNA ligase alpha subunit	yes	no	2	4.0156e-12	176.95	By MS/MS	By MS/MS	By MS/MS	By MS/MS	By matching
ADGSQMAEER	WLMSTLSRADGSQMAE	GSQMAEERIMEEQQKG	R	A	D	E	R	I	2	1	0	1	0	1	2	1	0	0	0	0	1	0	0	1	0	0	0	0	0	0	10	0	1092.45	Q5VZE5	Q5VZE5	540	549	NAA35	N-alpha-acetyltransferase 35, NatC auxiliary subunit	yes	yes	2	0.035083	68.786				By MS/MS
ADGYEPPVQESV	ETGAKVERADGYEPPV	EPPVQESV________	R	A	D	S	V	-	1	0	0	1	0	1	2	1	0	0	0	0	0	0	2	1	0	0	1	2	0	0	12	0	1289.58	P61247;D6RAT0;H0Y9Y4;D6R9B6	P61247	253	264	RPS3A	40S ribosomal protein S3a	yes	no	1;2	0.0041248	89.171	By MS/MS	By matching	By MS/MS	By matching	By matching
ADGYVLEGK	SRPGQCGRADGYVLEG	DGYVLEGKELEFYLRK	R	A	D	G	K	E	1	0	0	1	0	0	1	2	0	0	1	1	0	0	0	0	0	0	1	1	0	0	9	0	950.471	Q5JR95;P62241	Q5JR95	165	173	RPS8	40S ribosomal protein S8	yes	no	1;2	0.017201	90.37	By MS/MS	By MS/MS	By matching	By matching	By matching
ADHDFVVQEDFMK	EAGMFAIRADHDFVVQ	VVQEDFMKAVRKVADS	R	A	D	M	K	A	1	0	0	3	0	1	1	0	1	0	0	1	1	2	0	0	0	0	0	2	0	0	13	0	1579.7	A0A087X2I1;P62333	A0A087X2I1	371	383	PSMC6	26S protease regulatory subunit 10B	yes	no	3	0.04323	63.091	By matching	By MS/MS	By matching	By matching	By matching
ADHQPLTEASYVNLPTIALCNTDSPLR	LLVVTDPRADHQPLTE	CNTDSPLRYVDIAIPC	R	A	D	L	R	Y	3	1	2	2	1	1	1	0	1	1	4	0	0	0	3	2	3	0	1	1	0	0	27	0	2995.47	C9J9K3;A0A0C4DG17;P08865	C9J9K3	129	155	RPSA	40S ribosomal protein SA	yes	no	3	2.9637e-19	148.58	By MS/MS	By MS/MS	By MS/MS	By MS/MS	By MS/MS
ADHSFSDGVPSDSVEAAK	________________	SDSVEAAKNASNTEKL	M	A	D	A	K	N	3	0	0	3	0	0	1	1	1	0	0	1	0	1	1	4	0	0	0	2	0	0	18	0	1817.81	Q99733;Q99733-2;C9J6D1;C9JZI7;E9PS34;E9PNJ7;E9PKT8;E9PNW0;E9PJJ2;E9PKI2;E9PP22;C9J1B1	Q99733	2	19	NAP1L4	Nucleosome assembly protein 1-like 4	yes	no	2;3	2.6587e-54	253.97	By MS/MS	By MS/MS	By MS/MS	By MS/MS	By MS/MS
ADIDNKEQSELDQDLDDVEEVEEEETGEETK	________________	EETGEETKLKARQLTV	M	A	D	T	K	L	1	0	1	6	0	2	10	1	0	1	2	2	0	0	0	1	2	0	0	2	0	0	31	1	3579.52	F8W020;F8VXI6;F8VUX1;F8VY35;F8W0J6;F5H4R6;P55209-2;P55209;F8VVB5	F8W020	2	32	NAP1L1	Nucleosome assembly protein 1-like 1	yes	no	3	7.2517e-16	119.61	By MS/MS	By MS/MS	By MS/MS	By matching	By MS/MS
ADIDNKEQSELDQDLDDVEEVEEEETGEETKLK	________________	TGEETKLKARQLTVQM	M	A	D	L	K	A	1	0	1	6	0	2	10	1	0	1	3	3	0	0	0	1	2	0	0	2	0	0	33	2	3820.7	F8W020;F8VXI6;F8VUX1;F8VY35;F8W0J6;F5H4R6;P55209-2;P55209;F8VVB5	F8W020	2	34	NAP1L1	Nucleosome assembly protein 1-like 1	yes	no	3	1.1724e-10	100.14	By matching	By MS/MS	By MS/MS		By matching
ADIDVSGPSVDTDAPDLDIEGPEGK	EVDVNLPKADIDVSGP	DIEGPEGKLKGSKFKM	K	A	D	G	K	L	2	0	0	6	0	0	2	3	0	2	1	1	0	0	3	2	1	0	0	2	0	0	25	0	2511.15	Q09666	Q09666	1739	1763	AHNAK	Neuroblast differentiation-associated protein AHNAK	yes	yes	2	4.0193e-07	114.28	By MS/MS	By MS/MS	By MS/MS	By matching	By MS/MS
ADIEMPFDPSK	HIPGSPFKADIEMPFD	EMPFDPSKVVASGPGL	K	A	D	S	K	V	1	0	0	2	0	0	1	0	0	1	0	1	1	1	2	1	0	0	0	0	0	0	11	0	1248.57	O75369-2;O75369-9;O75369;O75369-8;O75369-6;O75369-3;E7EN95;O75369-7;O75369-5;O75369-4	O75369-2	1125	1135	FLNB	Filamin-B	yes	no	2	0.020777	72.2	By MS/MS	By MS/MS	By matching	By MS/MS
ADIFMFDEPSSYLDVK	CAVVCIQKADIFMFDE	PSSYLDVKQRLKAAIT	K	A	D	V	K	Q	1	0	0	3	0	0	1	0	0	1	1	1	1	2	1	2	0	0	1	1	0	0	16	0	1875.86	P61221;D6R9I9	P61221	235	250	ABCE1	ATP-binding cassette sub-family E member 1	yes	no	2	0.002044	96.745	By matching	By MS/MS	By matching	By MS/MS	By matching
ADILQVGLR	GTNGQVTRADILQVGL	DILQVGLRELLNALFS	R	A	D	L	R	E	1	1	0	1	0	1	0	1	0	1	2	0	0	0	0	0	0	0	0	1	0	0	9	0	983.576	D6REB4;Q9H074-3;Q9H074-2;Q9H074;D6RJF2	D6REB4	214	222	PAIP1	Polyadenylate-binding protein-interacting protein 1	yes	no	2	0.0073293	91.867	By matching	By matching	By matching	By MS/MS	By matching
ADIQTER	________________	MADIQTERAYQKQPTI	M	A	D	E	R	A	1	1	0	1	0	1	1	0	0	1	0	0	0	0	0	0	1	0	0	0	0	0	7	0	831.409	M0QZC5;P62280;M0R1H6	M0QZC5	2	8	RPS11	40S ribosomal protein S11	yes	no	1	0.035838	102.77	By matching	By matching	By matching	By MS/MS	By matching
ADKDYHFK	YLFGCELKADKDYHFK	ADKDYHFKVDNDENEH	K	A	D	F	K	V	1	0	0	2	0	0	0	0	1	0	0	2	0	1	0	0	0	0	1	0	0	0	8	1	1022.48	P06748-2;P06748;P06748-3	P06748-2	25	32	NPM1	Nucleophosmin	yes	no	3	0.014206	112.41	By matching	By matching		By MS/MS	By MS/MS
ADKEAAFDDAVEER	________________	FDDAVEERVINEEYKI	M	A	D	E	R	V	4	1	0	3	0	0	3	0	0	0	0	1	0	1	0	0	0	0	0	1	0	0	14	1	1564.7	Q09028-3;Q09028;E9PNS2;E9PIC4;E9PNS6	Q09028-3	2	15	RBBP4	Histone-binding protein RBBP4	yes	no	2;3	1.4392e-09	167.22	By MS/MS	By MS/MS	By MS/MS	By matching	By MS/MS
ADKMDMSLDDIIK	________________	MSLDDIIKLNRSQRGG	M	A	D	I	K	L	1	0	0	4	0	0	0	0	0	2	1	2	2	0	0	1	0	0	0	0	0	0	13	1	1493.71	Q86V81	Q86V81	2	14	ALYREF	THO complex subunit 4	yes	yes	2	0.0059248	103.08	By MS/MS	By matching	By MS/MS	By matching	By matching
ADKPDMGEIASFDK	________________	GEIASFDKAKLKKTET	M	A	D	D	K	A	2	0	0	3	0	0	1	1	0	1	0	2	1	1	1	1	0	0	0	0	0	0	14	1	1522.7	P63313	P63313	2	15	TMSB10	Thymosin beta-10	yes	yes	2	1.0904e-32	209.25	By MS/MS	By MS/MS	By MS/MS	By MS/MS	By MS/MS
ADLAEEYSK	PQPEHPLRADLAEEYS	DLAEEYSKDRKKFCKN	R	A	D	S	K	D	2	0	0	1	0	0	2	0	0	0	1	1	0	0	0	1	0	0	1	0	0	0	9	0	1024.47	P68036-2;P68036;P68036-3	P68036-2	91	99	UBE2L3	Ubiquitin-conjugating enzyme E2 L3	yes	no	2	0.026979	73.233	By matching	By matching	By matching	By MS/MS	By matching
ADLDKLNIDSIIQR	________________	NIDSIIQRLLEVRGSK	M	A	D	Q	R	L	1	1	1	3	0	1	0	0	0	3	2	1	0	0	0	1	0	0	0	0	0	0	14	1	1612.88	F8VYE8;P36873;P36873-2;F8VR82;A0A087WYY5	F8VYE8	2	15	PPP1CC	Serine/threonine-protein phosphatase;Serine/threonine-protein phosphatase PP1-gamma catalytic subunit	yes	no	2;3	0.0067978	107.93	By MS/MS	By matching	By MS/MS	By MS/MS	By matching
ADLEEQLSDEEKVR	________________	LSDEEKVRIAAKFIIH	M	A	D	V	R	I	1	1	0	2	0	1	4	0	0	0	2	1	0	0	0	1	0	0	0	1	0	0	14	1	1659.8	P47755;C9JUG7;F8W9N7;P47755-2	P47755	2	15	CAPZA2	F-actin-capping protein subunit alpha-2	yes	no	2	4.8406e-06	160.56	By MS/MS	By MS/MS	By MS/MS	By matching	By MS/MS
ADLEMQIESLKEELAYLK	LDELTLARADLEMQIE	KEELAYLKKNHEEEMN	R	A	D	L	K	K	2	0	0	1	0	1	4	0	0	1	4	2	1	0	0	1	0	0	1	0	0	0	18	1	2122.09	CON__P02533;P02533	CON__P02533	233	250	KRT14	Keratin, type I cytoskeletal 14	yes	no	3	0.0031646	94.339				By matching	By MS/MS
ADLIAYLK	GIKKKEERADLIAYLK	ADLIAYLKK_______	R	A	D	L	K	K	2	0	0	1	0	0	0	0	0	1	2	1	0	0	0	0	0	0	1	0	0	0	8	0	905.522	C9JFR7;P99999	C9JFR7	93	100	CYCS	Cytochrome c	yes	no	2	0.00087517	139.68	By MS/MS	By MS/MS	By MS/MS	By MS/MS	By MS/MS
ADLIAYLKK	GIKKKEERADLIAYLK	DLIAYLKK________	R	A	D	K	K	-	2	0	0	1	0	0	0	0	0	1	2	2	0	0	0	0	0	0	1	0	0	0	9	1	1033.62	C9JFR7;P99999	C9JFR7	93	101	CYCS	Cytochrome c	yes	no	3	0.036681	77.318	By matching	By matching	By matching	By matching	By matching
ADLINNLGTIAK	DTGIGMTKADLINNLG	NNLGTIAKSGTKAFME	K	A	D	A	K	S	2	0	2	1	0	0	0	1	0	2	2	1	0	0	0	0	1	0	0	0	0	0	12	0	1241.7	P07900;P07900-2;Q14568;P08238;Q58FF8	P08238	101	112	HSP90AA1;HSP90AA2P;HSP90AB1;HSP90AB2P	Heat shock protein HSP 90-alpha;Heat shock protein HSP 90-alpha A2;Heat shock protein HSP 90-beta;Putative heat shock protein HSP 90-beta 2	no	no	1;2	3.6185e-17	201.09	By MS/MS	By MS/MS	By MS/MS	By MS/MS	By MS/MS
ADLLGIVSELQLK	VVRLQAEKADLLGIVS	IVSELQLKLNSSGSSE	K	A	D	L	K	L	1	0	0	1	0	1	1	1	0	1	4	1	0	0	0	1	0	0	0	1	0	0	13	0	1397.81	Q96CV9-3;Q96CV9-2;Q96CV9;A0A087WY28	Q96CV9-3	98	110	OPTN	Optineurin	yes	no	2	0.017806	82.261	By matching	By MS/MS	By matching		By MS/MS
ADLLGSILSSMEKPPSLGDQETR	________________	SLGDQETRRKAREQAA	M	A	D	T	R	R	1	1	0	2	0	1	2	2	0	1	4	1	1	0	2	4	1	0	0	0	0	0	23	1	2443.23	O75391	O75391	2	24	SPAG7	Sperm-associated antigen 7	yes	yes	3	0.00013033	94.313	By matching		By matching		By MS/MS
ADLLLSTQPGREEGSPLELER	ASASLPAKADLLLSTQ	GSPLELERLKLEPHEG	K	A	D	E	R	L	1	2	0	1	0	1	4	2	0	0	5	0	0	0	2	2	1	0	0	0	0	0	21	1	2309.19	P08195-2;F5GZS6;J3KPF3;P08195-3;P08195;P08195-4;F5GZI0	P08195-2	492	512	SLC3A2	4F2 cell-surface antigen heavy chain	yes	no	2;3	4.8252e-05	179.87	By matching	By MS/MS	By MS/MS	By MS/MS	By MS/MS
ADLLQREEEEEEEEDQEGDRETTIR	LKPPAGWKADLLQREE	GDRETTIRGKATPAEE	K	A	D	I	R	G	1	3	0	3	0	2	10	1	0	1	2	0	0	0	0	0	2	0	0	0	0	0	25	2	3047.34	A0A0B4J2E5;Q15269	A0A0B4J2E5	234	258	PWP2	Periodic tryptophan protein 2 homolog	yes	no	4	1.5327e-05	96.455				By MS/MS	By matching
ADLNQGIGEPQSPSR	LSAKLLRRADLNQGIG	GEPQSPSRRVFNPYTE	R	A	D	S	R	R	1	1	1	1	0	2	1	2	0	1	1	0	0	0	2	2	0	0	0	0	0	0	15	0	1567.76	Q96C19	Q96C19	63	77	EFHD2	EF-hand domain-containing protein D2	yes	yes	2	5.526e-12	167.22	By MS/MS	By matching	By MS/MS	By MS/MS	By MS/MS
ADLSGMSGAR	QDLFNSSKADLSGMSG	LSGMSGARDIFISKIV	K	A	D	A	R	D	2	1	0	1	0	0	0	2	0	0	1	0	1	0	0	2	0	0	0	0	0	0	10	0	963.444	P30740;P30740-2	P30740	302	311	SERPINB1	Leukocyte elastase inhibitor	yes	no	2	0.0030727	96.665		By matching		By matching	By matching
ADLSLADALTEPSPDIEGEIKR	________________	DIEGEIKRDFIATLEA	M	A	D	K	R	D	3	1	0	3	0	0	3	1	0	2	3	1	0	0	2	2	1	0	0	0	0	0	22	1	2339.19	E7EVA0;P27816;P27816-6;P27816-2;P27816-5;H7C456;A0A0J9YVV8;A0A0J9YW37;P27816-7	E7EVA0	2	23	MAP4	Microtubule-associated protein;Microtubule-associated protein 4	yes	no	3	1.3486e-06	117.65	By MS/MS	By MS/MS	By matching	By matching	By matching
ADLTALFLPR	AEKKDQMKADLTALFL	LTALFLPRQPPMSLAE	K	A	D	P	R	Q	2	1	0	1	0	0	0	0	0	0	3	0	0	1	1	0	1	0	0	0	0	0	10	0	1115.63	Q13045-2;Q13045;Q13045-3	Q13045-2	820	829	FLII	Protein flightless-1 homolog	yes	no	2	2.0499e-07	156.35	By matching	By matching	By MS/MS	By MS/MS	By matching
ADMQNLVER	________________	DMQNLVERLERAVGRL	M	A	D	E	R	L	1	1	1	1	0	1	1	0	0	0	1	0	1	0	0	0	0	0	0	1	0	0	9	0	1074.51	Q01518;Q01518-2;Q5T0R7;Q5T0R6;Q5T0R5;Q5T0R4;Q5T0R3;Q5T0R2;Q5T0R1;Q5T0R9;Q5T0R8;Q5T0S3	Q01518	2	10	CAP1	Adenylyl cyclase-associated protein 1;Adenylyl cyclase-associated protein	yes	no	1;2	0.0027377	115.7	By MS/MS	By MS/MS	By MS/MS	By MS/MS	By MS/MS
ADMVETQQLMR	KIRVVLNKADMVETQQ	VETQQLMRVYGALMWA	K	A	D	M	R	V	1	1	0	1	0	2	1	0	0	0	1	0	2	0	0	0	1	0	0	1	0	0	11	0	1320.62	Q9NZN4;Q9NZN4-2	Q9NZN4	221	231	EHD2	EH domain-containing protein 2	yes	no	2	4.2679e-12	174.86	By MS/MS	By matching	By MS/MS		By MS/MS
ADNEKLDNQR	________________	NEKLDNQRLKNFKNKG	M	A	D	Q	R	L	1	1	2	2	0	1	1	0	0	0	1	1	0	0	0	0	0	0	0	0	0	0	10	1	1201.57	O00629	O00629	2	11	KPNA4	Importin subunit alpha-3	yes	yes	2	0.021273	109.79	By matching	By matching	By matching	By matching	By matching
ADNFEYSDPVDGSISR	DKVYTVEKADNFEYSD	PVDGSISRNQGLRLIF	K	A	D	S	R	N	1	1	1	3	0	0	1	1	0	1	0	0	0	1	1	3	0	0	1	1	0	0	16	0	1770.77	P36871;A0A3B3ITK7;P36871-2;P36871-3	P36871	471	486	PGM1	Phosphoglucomutase-1	yes	no	2	4.333e-61	227.92	By MS/MS	By MS/MS	By MS/MS	By MS/MS	By MS/MS
ADPAFGLESSGIAGTTSDEPERIEESGNDEAR	EAAKVTGKADPAFGLE	ESGNDEARVEGQATDE	K	A	D	A	R	V	4	2	1	3	0	0	6	4	0	2	1	0	0	1	2	4	2	0	0	0	0	0	32	1	3306.48	F8VXC8;Q8TAQ2-2;Q8TAQ2-3;Q8TAQ2	F8VXC8	760	791	SMARCC2	SWI/SNF complex subunit SMARCC2	yes	no	3	2.25e-10	104.96	By MS/MS	By MS/MS	By MS/MS	By MS/MS	By MS/MS
ADPDVLTEVPAALKR	________________	EVPAALKRLAKYVIRG	M	A	D	K	R	L	3	1	0	2	0	0	1	0	0	0	2	1	0	0	2	0	1	0	0	2	0	0	15	1	1593.87	P29083;C9J329;E9PER7	P29083	2	16	GTF2E1	General transcription factor IIE subunit 1	yes	no	2	0.0010012	73.9	By MS/MS	By MS/MS	By MS/MS	By matching	By MS/MS
ADPEAAWEPTEAEAR	DQEVSPDRADPEAAWE	EPTEAEARARASNEDG	R	A	D	A	R	A	5	1	0	1	0	0	4	0	0	0	0	0	0	0	2	0	1	1	0	0	0	0	15	0	1641.73	Q9UBT2;Q9UBT2-2;K7EPL2	Q9UBT2	211	225	UBA2	SUMO-activating enzyme subunit 2	yes	no	2	0.0010003	97.911	By MS/MS	By MS/MS	By MS/MS	By MS/MS	By MS/MS
ADQIETQQLMR	KIRVVLNKADQIETQQ	IETQQLMRVYGALMWS	K	A	D	M	R	V	1	1	0	1	0	3	1	0	0	1	1	0	1	0	0	0	1	0	0	0	0	0	11	0	1331.65	A0A024R571;Q9H4M9;C9J2Z4;C9JC03;C9JDQ8;Q9NZN3	A0A024R571	235	245	EHD1;EHD3	EH domain-containing protein 1;EH domain-containing protein 3	yes	no	2	2.744e-05	145.99	By matching	By matching	By matching	By matching	By MS/MS
ADQLTEEQIAEFK	________________	EEQIAEFKEAFSLFDK	M	A	D	F	K	E	2	0	0	1	0	2	3	0	0	1	1	1	0	1	0	0	1	0	0	0	0	0	13	0	1520.74	P0DP25;P0DP24;P0DP23;H0Y7A7;M0QZ52;F8WBR5;G3V479	P0DP25	2	14	CALM2;CALM3;CALM1		yes	no	1;2	1.0783e-43	213.63	By MS/MS	By MS/MS	By MS/MS	By MS/MS	By MS/MS
ADQLTEEQIAEFKEAFSLFDKDGDGTITTK	________________	GDGTITTKELGTVMRS	M	A	D	T	K	E	3	0	0	4	0	2	4	2	0	2	2	3	0	3	0	1	4	0	0	0	0	0	30	2	3346.61	P0DP25;P0DP24;P0DP23;H0Y7A7;M0QZ52;F8WBR5;G3V479	P0DP25	2	31	CALM2;CALM3;CALM1		yes	no	3	3.4789e-26	144.43	By MS/MS	By matching	By MS/MS		By MS/MS
ADQVDTQQLMR	KIRVVLNKADQVDTQQ	VDTQQLMRVYGALMWS	K	A	D	M	R	V	1	1	0	2	0	3	0	0	0	0	1	0	1	0	0	0	1	0	0	1	0	0	11	0	1303.62	Q9H223	Q9H223	224	234	EHD4	EH domain-containing protein 4	yes	yes	2	0.00023687	119.34	By MS/MS	By matching	By matching	By matching	By MS/MS
ADRDESSPYAAMLAAQDVAQR	VTGGMKVKADRDESSP	AAQDVAQRCKELGITA	K	A	D	Q	R	C	6	2	0	3	0	2	1	0	0	0	1	0	1	0	1	2	0	0	1	1	0	0	21	1	2264.05	A0A2R8Y811;P62263;E5RH77	A0A2R8Y811	64	84	RPS14	40S ribosomal protein S14	yes	no	3	3.0689e-07	133.94	By MS/MS	By MS/MS	By MS/MS	By MS/MS	By MS/MS
ADSELQLVEQR	________________	ELQLVEQRIRSFPDFP	M	A	D	Q	R	I	1	1	0	1	0	2	2	0	0	0	2	0	0	0	0	1	0	0	0	1	0	0	11	0	1286.65	P07741;H3BQF1;H3BQZ9;P07741-2;H3BSW3	P07741	2	12	APRT	Adenine phosphoribosyltransferase	yes	no	2	0.0002733	118.23
ADSGTAGGAALAAPAPGPGSGGPGPR	________________	GSGGPGPRVYFQSPPG	M	A	D	P	R	V	7	1	0	1	0	0	0	8	0	0	1	0	0	0	5	2	1	0	0	0	0	0	26	0	2116.03	Q96C90	Q96C90	2	27	PPP1R14B	Protein phosphatase 1 regulatory subunit 14B	yes	yes	2	0.0015575	72.187	By matching		By matching	By matching	By MS/MS
ADSLLAVVK	TAHAQSSKADSLLAVV	DSLLAVVKREPAEQPG	K	A	D	V	K	R	2	0	0	1	0	0	0	0	0	0	2	1	0	0	0	1	0	0	0	2	0	0	9	0	914.544	Q15424-2;Q15424;Q15424-4;Q15424-3	Q15424-2	217	225	SAFB	Scaffold attachment factor B1	no	no	2	0.0026014	107.01	By matching	By matching	By matching	By matching	By MS/MS
ADSRDPASDQMQHWK	________________	SDQMQHWKEQRAAQKA	M	A	D	W	K	E	2	1	0	3	0	2	0	0	1	0	0	1	1	0	1	2	0	1	0	0	0	0	15	1	1770.77	P04040	P04040	2	16	CAT	Catalase	yes	yes	3	0.029895	79.885	By matching	By matching	By MS/MS	By matching	By matching
ADSWVEKEEPAPSN	EIQRVVEKADSWVEKE	KEEPAPSN________	K	A	D	S	N	-	2	0	1	1	0	0	3	0	0	0	0	1	0	0	2	2	0	1	0	1	0	0	14	1	1557.69	Q8N163;H0YB24	Q8N163	910	923	CCAR2	Cell cycle and apoptosis regulator protein 2	yes	no	2	0.00093634	116.84	By matching	By MS/MS	By MS/MS	By MS/MS	By MS/MS
ADTLTDEINFLR	NKVELQAKADTLTDEI	TDEINFLRALYDAELS	K	A	D	L	R	A	1	1	1	2	0	0	1	0	0	1	2	0	0	1	0	0	2	0	0	0	0	0	12	0	1406.7	CON__P02538;P02538;CON__P48668;CON__P04259;P48668;P04259	CON__P02538	288	299	KRT6A;KRT6C;KRT6B	Keratin, type II cytoskeletal 6A;Keratin, type II cytoskeletal 6C;Keratin, type II cytoskeletal 6B	yes	no	2;3	9.7452e-37	217.66	By MS/MS		By matching	By MS/MS	By MS/MS
ADTLTLEER	NIVPVIAKADTLTLEE	DTLTLEERVHFKQRIT	K	A	D	E	R	V	1	1	0	1	0	0	2	0	0	0	2	0	0	0	0	0	2	0	0	0	0	0	9	0	1046.52	Q9UHD8;Q9UHD8-7;Q9UHD8-2;Q9UHD8-5;Q9UHD8-3;Q9UHD8-4;Q9UHD8-9;Q9UHD8-8;K7EL40	Q9UHD8	446	454	2009-09-01	Septin-9	yes	no	2	0.0063802	93.598	By matching	By matching	By matching	By matching	By MS/MS
ADTQTYQPYNK	DLSCLVYRADTQTYQP	QTYQPYNKDWIKEKIY	R	A	D	N	K	D	1	0	1	1	0	2	0	0	0	0	0	1	0	0	1	0	2	0	2	0	0	0	11	0	1327.6	P84090	P84090	74	84	ERH	Enhancer of rudimentary homolog	yes	yes	2	3.4376e-10	173.39	By MS/MS	By MS/MS	By matching	By MS/MS	By matching
ADTQTYQPYNKDWIK	DLSCLVYRADTQTYQP	PYNKDWIKEKIYVLLR	R	A	D	I	K	E	1	0	1	2	0	2	0	0	0	1	0	2	0	0	1	0	2	1	2	0	0	0	15	1	1869.89	P84090	P84090	74	88	ERH	Enhancer of rudimentary homolog	yes	yes	2	0.0008749	132.56	By MS/MS		By matching		By MS/MS
ADVDVQPYAFTTK	SFINKVTRADVDVQPY	QPYAFTTKSLFVGHMD	R	A	D	T	K	S	2	0	0	2	0	1	0	0	0	0	0	1	0	1	1	0	2	0	1	2	0	0	13	0	1453.71	Q9BZE4-2;Q9BZE4;Q9BZE4-3	Q9BZE4-2	144	156	GTPBP4	Nucleolar GTP-binding protein 1	yes	no	2	0.00019408	116.74	By MS/MS	By MS/MS	By matching	By MS/MS	By MS/MS
ADVFHAYLSLLK	KEREENVKADVFHAYL	HAYLSLLKQTRPVQSW	K	A	D	L	K	Q	2	0	0	1	0	0	0	0	1	0	3	1	0	1	0	1	0	0	1	1	0	0	12	0	1375.75	Q86VP6;Q86VP6-2;A0A0C4DGH5;H0YH27;Q86VP6-3	Q86VP6	392	403	CAND1	Cullin-associated NEDD8-dissociated protein 1	yes	no	3	0.0041078	88.155	By MS/MS	By MS/MS	By matching	By MS/MS	By matching
ADVFPGNDSTASQDVANR	________________	ASQDVANRFARKGALR	M	A	D	N	R	F	3	1	2	3	0	1	0	1	0	0	0	0	0	1	1	2	1	0	0	2	0	0	18	0	1862.84	J3KRN5;P17252	J3KRN5	2	19	PRKCA	Protein kinase C alpha type	yes	no	2	0.0085202	73.877	By MS/MS	By MS/MS	By matching
ADVLDLHEAGGEDFAMDEDGDESIHK	________________	DGDESIHKLKEKAKKR	M	A	D	H	K	L	3	0	0	6	0	0	4	3	2	1	2	1	1	1	0	1	0	0	0	1	0	0	26	0	2814.19	Q9Y5S9-2;Q9Y5S9	Q9Y5S9-2	2	27	RBM8A	RNA-binding protein 8A	yes	no	3	9.6085e-16	131.35	By MS/MS	By MS/MS	By MS/MS	By MS/MS	By MS/MS
ADVQSIIGLQR	FNKLTEDKADVQSIIG	QSIIGLQRFFETRMNE	K	A	D	Q	R	F	1	1	0	1	0	2	0	1	0	2	1	0	0	0	0	1	0	0	0	1	0	0	11	0	1198.67	Q13263;Q13263-2;M0R0K9	Q13263	780	790	TRIM28	Transcription intermediary factor 1-beta	yes	no	2	0.00092428	120.06	By MS/MS	By matching	By matching	By matching	By MS/MS
ADVVESWIGEK	AFLQFNWKADVVESWI	VESWIGEKENSLKTDD	K	A	D	E	K	E	1	0	0	1	0	0	2	1	0	1	0	1	0	0	0	1	0	1	0	2	0	0	11	0	1231.61	Q13813-3;Q13813;A0A0D9SF54;A0A0D9SGF6;Q13813-2	Q13813-3	1965	1975	SPTAN1	Spectrin alpha chain, non-erythrocytic 1	yes	no	2	0.00078686	110.84	By matching	By matching	By MS/MS	By matching
ADYDTLSLR	ERGGVGSRADYDTLSL	DYDTLSLRSLRLGPGG	R	A	D	L	R	S	1	1	0	2	0	0	0	0	0	0	2	0	0	0	0	1	1	0	1	0	0	0	9	0	1052.51	Q9Y446;Q9Y446-2;E9PKC4;E9PRW6;E9PQ15;E9PJR7;E9PK71	Q9Y446	174	182	PKP3	Plakophilin-3	yes	no	2	0.017514	79.986		By matching		By matching	By MS/MS
AEAALLLLPEAAAER	________________	LPEAAAERDAREKLAL	M	A	E	E	R	D	6	1	0	0	0	0	3	0	0	0	4	0	0	0	1	0	0	0	0	0	0	0	15	0	1536.85	Q96JB2-2;Q96JB2	Q96JB2-2	2	16	COG3	Conserved oligomeric Golgi complex subunit 3	yes	no	2	0.0018216	91.936	By MS/MS	By matching	By MS/MS	By MS/MS	By MS/MS
AEADISIIVHK				A	E	H	K		2	0	0	1	0	0	1	0	1	3	0	1	0	0	0	1	0	0	0	1	0	0	11	0	1194.66		REV__O00370					yes	yes	2	0.0084142	92.051	By MS/MS	By matching	By matching	By matching	By matching
AEAESMYQIK	EDIANRSRAEAESMYQ	AESMYQIKYEELQSLA	R	A	E	I	K	Y	2	0	0	0	0	1	2	0	0	1	0	1	1	0	0	1	0	0	1	0	0	0	10	0	1168.54	CON__P05787;P05787;P05787-2;CON__H-INV:HIT000292931;CON__Q9H552	CON__P05787	276	285	KRT8	Keratin, type II cytoskeletal 8	yes	no	2	1.0981e-09	174.02	By MS/MS	By matching	By MS/MS	By MS/MS	By MS/MS
AEAESWYQTK	EEIAQRSRAEAESWYQ	AESWYQTKYEELQVTA	R	A	E	T	K	Y	2	0	0	0	0	1	2	0	0	0	0	1	0	0	0	1	1	1	1	0	0	0	10	0	1211.55	CON__P02538;P02538;CON__P48668;CON__P04259;P48668;P04259;CON__Q8VED5	CON__P02538	350	359	KRT6A;KRT6C;KRT6B	Keratin, type II cytoskeletal 6A;Keratin, type II cytoskeletal 6C;Keratin, type II cytoskeletal 6B	no	no	1;2	4.5447e-09	166.07	By matching			By MS/MS	By MS/MS
AEAESWYR	DDIVTRSRAEAESWYR	AEAESWYRSKCEEMKA	R	A	E	Y	R	S	2	1	0	0	0	0	2	0	0	0	0	0	0	0	0	1	0	1	1	0	0	0	8	0	1010.45	A0A087X106;CON__O43790;CON__Q14533;O43790;Q14533;CON__Q6NT21;CON__P78385;CON__P78386;P78385;P78386;F5GYI5;A6NCN2;CON__Q61726	A0A087X106	291	298	KRT81;KRT86;KRT83;KRT85;KRT87P	Keratin, type II cuticular Hb6;Keratin, type II cuticular Hb1;Keratin, type II cuticular Hb3;Keratin, type II cuticular Hb5;Putative keratin-87 protein	yes	no	2	0.0026132	128.61					By MS/MS
AEAETLPSLSITK	ENKLDHVRAEAETLPS	LPSLSITKLDLQWVQV	R	A	E	T	K	L	2	0	0	0	0	0	2	0	0	1	2	1	0	0	1	2	2	0	0	0	0	0	13	0	1358.73	O95340;O95340-2	O95340	239	251	PAPSS2	Bifunctional 3-phosphoadenosine 5-phosphosulfate synthase 2;Sulfate adenylyltransferase;Adenylyl-sulfate kinase	yes	no	2	0.0034224	110.08	By MS/MS	By MS/MS	By matching
AEAGAGSATEFQFR	VPPGADKKAEAGAGSA	SATEFQFRGGFGRGRG	K	A	E	F	R	G	4	1	0	0	0	1	2	2	0	0	0	0	0	2	0	1	1	0	0	0	0	0	14	0	1440.66	P46783;Q9NQ39	P46783	140	153	RPS10;RPS10P5	40S ribosomal protein S10;Putative 40S ribosomal protein S10-like	yes	no	2	7.2101e-07	160.72	By MS/MS	By MS/MS	By MS/MS	By MS/MS	By MS/MS
AEAGDNLGALVR	MFHKSLERAEAGDNLG	DNLGALVRGLKREDLR	R	A	E	V	R	G	3	1	1	1	0	0	1	2	0	0	2	0	0	0	0	0	0	0	0	1	0	0	12	0	1184.61	P49411	P49411	316	327	TUFM	Elongation factor Tu, mitochondrial	yes	yes	2	0.00013033	147.74		By MS/MS		By MS/MS	By MS/MS
AEAGEQPGTAER	VGADPEARAEAGEQPG	EQPGTAERALLRDQPR	R	A	E	E	R	A	3	1	0	0	0	1	3	2	0	0	0	0	0	0	1	0	1	0	0	0	0	0	12	0	1214.55	P56182	P56182	404	415	RRP1	Ribosomal RNA processing protein 1 homolog A	yes	yes	2	0.01368	83.137				By matching	By matching
AEAGPEGVAPAPEGEK	TVQKPSEKAEAGPEGV	APAPEGEKKQKPARKR	K	A	E	E	K	K	4	0	0	0	0	0	4	3	0	0	0	1	0	0	3	0	0	0	0	1	0	0	16	0	1507.72	A0A087X054;Q9Y4L1	A0A087X054	608	623	HYOU1	Hypoxia up-regulated protein 1	yes	no	2	0.00018817	127.71	By matching	By MS/MS	By matching	By MS/MS	By MS/MS
AEAGPEGVAPAPEGEKK	TVQKPSEKAEAGPEGV	PAPEGEKKQKPARKRR	K	A	E	K	K	Q	4	0	0	0	0	0	4	3	0	0	0	2	0	0	3	0	0	0	0	1	0	0	17	1	1635.81	A0A087X054;Q9Y4L1	A0A087X054	608	624	HYOU1	Hypoxia up-regulated protein 1	yes	no	2	0.001488	95.428	By MS/MS	By MS/MS	By MS/MS	By matching	By matching
AEAGVPAEFSIWTR	AGGPGLERAEAGVPAE	AEFSIWTREAGAGGLA	R	A	E	T	R	E	3	1	0	0	0	0	2	1	0	1	0	0	0	1	1	1	1	1	0	1	0	0	14	0	1532.76	P21333-2;P21333;H0Y5C6;Q60FE5	P21333-2	2243	2256	FLNA	Filamin-A	no	no	3	0.016671	87.831	By MS/MS	By matching	By matching		By matching
AEAQQVEALPGPSLDQWHR	LKKKGKEKAEAQQVEA	PSLDQWHRSAGEEEDG	K	A	E	H	R	S	3	1	0	1	0	3	2	1	1	0	2	0	0	0	2	1	0	1	0	1	0	0	19	0	2131.04	F5GYV5;H7BZV4;A0A0C4DG62;F8WCT1;F5H7X4;Q66PJ3-7;Q66PJ3-4;Q66PJ3-3;Q66PJ3-2;Q66PJ3	F5GYV5	121	139	ARL6IP4	ADP-ribosylation factor-like protein 6-interacting protein 4	yes	no	3	0.0016786	87.419				By MS/MS	By matching
AEASIQAGAGDGEWEESEVK	GVDVHFPKAEASIQAG	EWEESEVKLKKSKIKM	K	A	E	V	K	L	4	0	0	1	0	1	5	3	0	1	0	1	0	0	0	2	0	1	0	1	0	0	20	0	2061.91	Q09666	Q09666	5687	5706	AHNAK	Neuroblast differentiation-associated protein AHNAK	yes	yes	2	4.5702e-06	121.13	By MS/MS	By matching	By MS/MS	By MS/MS	By matching
AEASSGDHPTDTEMKEEQK	AEEENKAKAEASSGDH	TEMKEEQKSNTAGSQS	K	A	E	Q	K	S	2	0	0	2	0	1	4	1	1	0	0	2	1	0	1	2	2	0	0	0	0	0	19	1	2088.89	Q02790	Q02790	427	445	FKBP4	Peptidyl-prolyl cis-trans isomerase FKBP4;Peptidyl-prolyl cis-trans isomerase FKBP4, N-terminally processed	yes	yes	2;3	5.6455e-66	200.76	By MS/MS	By MS/MS	By MS/MS	By MS/MS	By MS/MS
AEAVESAQAGDK	RSLEVILRAEAVESAQ	ESAQAGDKCDFTGTLI	R	A	E	D	K	C	4	0	0	1	0	1	2	1	0	0	0	1	0	0	0	1	0	0	0	1	0	0	12	0	1174.55	Q14566	Q14566	230	241	MCM6	DNA replication licensing factor MCM6	yes	yes	2	0.034225	67.214	By MS/MS	By matching	By matching	By matching
AEDELLDLQDK	EATKNLQKAEDELLDL	ELLDLQDKVIQAEGSN	K	A	E	D	K	V	1	0	0	3	0	1	2	0	0	0	3	1	0	0	0	0	0	0	0	0	0	0	11	0	1287.62	Q86V48-2;Q86V48-3;Q86V48;E5RFK8	Q86V48-2	40	50	LUZP1	Leucine zipper protein 1	yes	no	2	0.00080612	110.54	By matching	By MS/MS	By matching	By matching	By matching
AEDGATPSPSNETPK	ASSTSSPKAEDGATPS	SPSNETPKKKKKRFSF	K	A	E	P	K	K	2	0	1	1	0	0	2	1	0	0	0	1	0	0	3	2	2	0	0	0	0	0	15	0	1499.67	P29966	P29966	138	152	MARCKS	Myristoylated alanine-rich C-kinase substrate	yes	yes	2	4.3005e-69	230.81	By MS/MS	By MS/MS	By MS/MS	By MS/MS	By MS/MS
AEDGATPSPSNETPKK	ASSTSSPKAEDGATPS	PSNETPKKKKKRFSFK	K	A	E	K	K	K	2	0	1	1	0	0	2	1	0	0	0	2	0	0	3	2	2	0	0	0	0	0	16	1	1627.77	P29966	P29966	138	153	MARCKS	Myristoylated alanine-rich C-kinase substrate	yes	yes	2	0.010022	120.53			By MS/MS
AEDGSVIDYELIDQDAR	VALAKGRRAEDGSVID	ELIDQDARDLYDAGVK	R	A	E	A	R	D	2	1	0	4	0	1	2	1	0	2	1	0	0	0	0	1	0	0	1	1	0	0	17	0	1907.87	P07355;P07355-2;H0YN42;H0YMD0;H0YMU9;H0YM50;H0YNP5;H0YN28;H0YL33;H0YNA0	P07355	180	196	ANXA2	Annexin A2;Annexin	yes	no	2;3	1.5519e-52	222.81	By MS/MS	By MS/MS	By MS/MS	By MS/MS	By MS/MS
AEDGSVIDYELIDQDARDLYDAGVK	VALAKGRRAEDGSVID	DLYDAGVKRKGTDVPK	R	A	E	V	K	R	3	1	0	6	0	1	2	2	0	2	2	1	0	0	0	1	0	0	2	2	0	0	25	1	2769.3	P07355;P07355-2;H0YN42;H0YMD0;H0YMU9;H0YM50;H0YNP5;H0YN28;H0YL33	P07355	180	204	ANXA2	Annexin A2;Annexin	yes	no	3	0.00096913	80.236	By MS/MS	By matching	By matching		By matching
AEDNADTLALVFEAPNQEK	NEDIITLRAEDNADTL	FEAPNQEKVSDYEMKL	R	A	E	E	K	V	4	0	2	2	0	1	3	0	0	0	2	1	0	1	1	0	1	0	0	1	0	0	19	0	2073.99	P12004	P12004	92	110	PCNA	Proliferating cell nuclear antigen	yes	yes	2;3	2.5842e-98	256.35	By MS/MS	By MS/MS	By MS/MS	By MS/MS	By MS/MS
AEDNFEDIITKPPVR	HENFQTLKAEDNFEDI	IITKPPVRKFVHEKEI	K	A	E	V	R	K	1	1	1	2	0	0	2	0	0	2	0	1	0	1	2	0	1	0	0	1	0	0	15	1	1742.88	Q9Y6G9;E9PHI6	Q9Y6G9	345	359	DYNC1LI1	Cytoplasmic dynein 1 light intermediate chain 1	yes	no	3	0.017805	76.588	By matching	By matching	By matching	By MS/MS	By matching
AEDQHLVEMEDTLNKLQEAEIK	AIRSKLDKAEDQHLVE	KLQEAEIKASSITREL	K	A	E	I	K	A	2	0	1	2	0	2	5	0	1	1	3	2	1	0	0	0	1	0	0	1	0	0	22	1	2582.25	F5H6A0;J3KP58;P30622-2;P30622-1;P30622;A0A3B3ITA2;F5H0N7	F5H6A0	643	664	CLIP1	CAP-Gly domain-containing linker protein 1	yes	no	4	0.050747	71.872		By matching	By matching	By matching	By matching
AEEDVEPECIMEK	AHVTINARAEEDVEPE	EPECIMEKVAKASGAN	R	A	E	E	K	V	1	0	0	1	1	0	5	0	0	1	0	1	1	0	1	0	0	0	0	1	0	0	13	0	1577.66	Q9UJU6-2;B4DDD6;Q9UJU6;Q9UJU6-3;Q9UJU6-4;H0Y5J4;Q9UJU6-5	Q9UJU6-2	119	131	DBNL	Drebrin-like protein	yes	no	2	0.0018886	96.229	By MS/MS	By MS/MS	By matching	By matching	By matching
AEEGIAAGGVMDVNTALQEVLK	________________	TALQEVLKTALIHDGL	M	A	E	L	K	T	4	0	1	1	0	1	3	3	0	1	2	1	1	0	0	0	1	0	0	3	0	0	22	0	2214.12	P25398	P25398	2	23	RPS12	40S ribosomal protein S12	yes	yes	2;3	3.31e-08	123.76	By MS/MS	By MS/MS	By MS/MS	By matching	By MS/MS
AEEIANEMIEAAK	MSTQQIKKAEEIANEM	NEMIEAAKAVYTQDCP	K	A	E	A	K	A	4	0	1	0	0	0	4	0	0	2	0	1	1	0	0	0	0	0	0	0	0	0	13	0	1417.68	P49588;P49588-2;H3BPK7	P49588	652	664	AARS	Alanine--tRNA ligase, cytoplasmic	yes	no	2	0.0011401	103.43	By matching	By MS/MS	By matching
AEELGLPILGVLR	ILLARRSKAEELGLPI	LPILGVLRSYAVVGVP	K	A	E	L	R	S	1	1	0	0	0	0	2	2	0	1	4	0	0	0	1	0	0	0	0	1	0	0	13	0	1378.82	P09110;H7C131;C9JDE9	P09110	293	305	ACAA1	3-ketoacyl-CoA thiolase, peroxisomal	yes	no	2	0.00027928	135.86	By matching	By MS/MS	By matching	By MS/MS	By MS/MS
AEELIENEEPVVLTDTNLVYPALK	RLSQSDPRAEELIENE	NLVYPALKWDLEYLQE	R	A	E	L	K	W	2	0	2	1	0	0	5	0	0	1	4	1	0	0	2	0	2	0	1	3	0	0	24	0	2698.4	Q9NWT6	Q9NWT6	52	75	HIF1AN	Hypoxia-inducible factor 1-alpha inhibitor	yes	yes	3	0.00026845	88.555	By MS/MS	By matching	By matching	By MS/MS	By MS/MS
AEELVLER	________________	AEELVLERCDLELETN	M	A	E	E	R	C	1	1	0	0	0	0	3	0	0	0	2	0	0	0	0	0	0	0	0	1	0	0	8	0	957.513	P21980;P21980-2;A2A299;P21980-3;A2A2A0	P21980	2	9	TGM2	Protein-glutamine gamma-glutamyltransferase 2	yes	no	2	0.0031689	122.19	By MS/MS	By MS/MS	By matching	By matching	By MS/MS
AEEQPQVELFVK	________________	PQVELFVKAGSDGAKI	M	A	E	V	K	A	1	0	0	0	0	2	3	0	0	0	1	1	0	1	1	0	0	0	0	2	0	0	12	0	1415.73	O00299	O00299	2	13	CLIC1	Chloride intracellular channel protein 1	yes	yes	2	0.00014815	110.84	By MS/MS	By MS/MS	By MS/MS	By MS/MS	By MS/MS
AEETSSPVIGELWSPDQTAEASHVSR	HYYVPLLRAEETSSPV	AEASHVSRYGGSPRDP	R	A	E	S	R	Y	3	1	0	1	0	1	4	1	1	1	1	0	0	0	2	5	2	1	0	2	0	0	26	0	2782.3	Q86XL3-2;Q86XL3	Q86XL3-2	483	508	ANKLE2	Ankyrin repeat and LEM domain-containing protein 2	yes	no	3	0.0010343	73.404	By matching	By matching	By MS/MS	By matching	By matching
AEEYEFLTPVEEAPK	MVGSYGPRAEEYEFLT	TPVEEAPKGSISPSHP	R	A	E	P	K	G	2	0	0	0	0	0	5	0	0	0	1	1	0	1	2	0	1	0	1	1	0	0	15	0	1750.83	J3KTF8;J3QQX2;P52565;J3KRE2	J3KTF8	153	167	ARHGDIA	Rho GDP-dissociation inhibitor 1	yes	no	2;3	2.2251e-18	211.63	By MS/MS	By MS/MS	By MS/MS	By MS/MS	By MS/MS
AEFEQIVLGK	QAVDTCFKAEFEQIVL	FEQIVLGKRVIRKTDL	K	A	E	G	K	R	1	0	0	0	0	1	2	1	0	1	1	1	0	1	0	0	0	0	0	1	0	0	10	0	1132.61	Q16831	Q16831	165	174	UPP1	Uridine phosphorylase 1	yes	yes	2	0.0097732	83.499		By matching	By matching	By matching	By matching
AEFTVETR	TGNMVKKRAEFTVETR	AEFTVETRSAGQGEVL	R	A	E	T	R	S	1	1	0	0	0	0	2	0	0	0	0	0	0	1	0	0	2	0	0	1	0	0	8	0	951.466	P21333-2;P21333;F8WE98;Q60FE5;A0A087WWY3	P21333-2	302	309	FLNA	Filamin-A	no	no	2	0.022198	84.498	By matching	By matching	By matching	By MS/MS	By matching
AEFVEVTK	RLSQKFPKAEFVEVTK	AEFVEVTKLVTDLTKV	K	A	E	T	K	L	1	0	0	0	0	0	2	0	0	0	0	1	0	1	0	0	1	0	0	2	0	0	8	0	921.481	CON__P02769	CON__P02769	249	256			yes	yes	1;2	0.037883	101.28	By MS/MS	By matching	By MS/MS	By MS/MS
AEGAATEEEGTPK	KAKEKDKKAEGAATEE	TEEEGTPKESEPQAAA	K	A	E	P	K	E	3	0	0	0	0	0	4	2	0	0	0	1	0	0	1	0	2	0	0	0	0	0	13	0	1288.58	P80723;P80723-2;U3KQP0	P80723	26	38	BASP1	Brain acid soluble protein 1	yes	no	2	0.0001666	144.7	By MS/MS	By MS/MS	By MS/MS		By matching
AEGAATEEEGTPKESEPQAAAEPAEAK	KAKEKDKKAEGAATEE	AAEPAEAKEGKEKPDQ	K	A	E	A	K	E	8	0	0	0	0	1	8	2	0	0	0	2	0	0	3	1	2	0	0	0	0	0	27	1	2697.23	P80723;P80723-2	P80723	26	52	BASP1	Brain acid soluble protein 1	yes	no	3	9.9489e-08	109.03	By MS/MS	By matching	By matching
AEGDSAGTAGTPGGTPAGDK	SNTFSPSKAEGDSAGT	GGTPAGDKVASWELRV	K	A	E	D	K	V	4	0	0	2	0	0	1	6	0	0	0	1	0	0	2	1	3	0	0	0	0	0	20	0	1715.76	J3KMX2;B9EGA3;Q92925-3;Q92925-2;Q92925	J3KMX2	132	151	SMARCD2	SWI/SNF-related matrix-associated actin-dependent regulator of chromatin subfamily D member 2	yes	no	2	1.137e-34	241.41	By matching	By MS/MS	By matching	By matching	By MS/MS
AEGGGGGGRPGAPAAGDGK	QQAGGKKKAEGGGGGG	APAAGDGKTEQKGGDK	K	A	E	G	K	T	4	1	0	1	0	0	1	9	0	0	0	1	0	0	2	0	0	0	0	0	0	0	19	1	1537.72	Q00839	Q00839	216	234	HNRNPU	Heterogeneous nuclear ribonucleoprotein U	yes	yes	2	0.040966	75.445	By matching	By matching	By matching	By matching	By matching
AEGGGGGGRPGAPAAGDGKTEQK	QQAGGKKKAEGGGGGG	GDGKTEQKGGDKKRGV	K	A	E	Q	K	G	4	1	0	1	0	1	2	9	0	0	0	2	0	0	2	0	1	0	0	0	0	0	23	2	2023.97	Q00839	Q00839	216	238	HNRNPU	Heterogeneous nuclear ribonucleoprotein U	yes	yes	3	0.029382	76.329	By matching	By MS/MS	By matching	By matching	By matching
AEGPEVDVNLPK	KFSVPGFKAEGPEVDV	EVDVNLPKADVDISGP	K	A	E	P	K	A	1	0	1	1	0	0	2	1	0	0	1	1	0	0	2	0	0	0	0	2	0	0	12	0	1266.65	Q09666	Q09666	764	775	AHNAK	Neuroblast differentiation-associated protein AHNAK	yes	no	2	0.00013814	128.51	By MS/MS	By MS/MS	By MS/MS	By MS/MS	By MS/MS
AEGSDVANAVLDGADCIMLSGETAK	IKKPRPTRAEGSDVAN	MLSGETAKGDYPLEAV	R	A	E	A	K	G	5	0	1	3	1	0	2	3	0	1	2	1	1	0	0	2	1	0	0	2	0	0	25	0	2493.14	P14618;P14618-2;P14618-3;B4DNK4;H3BTN5;H3BR70	P14618	343	367	PKM	Pyruvate kinase PKM;Pyruvate kinase	yes	no	2;3	1.3846e-25	176.34	By MS/MS	By MS/MS	By MS/MS	By matching	By MS/MS
AEGSDVANAVLDGADCIMLSGETAKGDYPLEAVR	IKKPRPTRAEGSDVAN	DYPLEAVRMQHLIARE	R	A	E	V	R	M	6	1	1	4	1	0	3	4	0	1	3	1	1	0	1	2	1	0	1	3	0	0	34	1	3493.63	P14618;P14618-2;P14618-3;B4DNK4;H3BTN5;H3BR70	P14618	343	376	PKM	Pyruvate kinase PKM;Pyruvate kinase	yes	no	3;4	0.0013202	65.151	By MS/MS	By matching	By matching		By MS/MS
AEGSEAAELAEIYAK	TAQIAAGRAEGSEAAE	ELAEIYAKLEEIEADK	R	A	E	A	K	L	5	0	0	0	0	0	4	1	0	1	1	1	0	0	0	1	0	0	1	0	0	0	15	0	1550.75	Q9NUQ8-2;Q9NUQ8	Q9NUQ8-2	274	288	ABCF3	ATP-binding cassette sub-family F member 3	yes	no	2	0.0098533	77.74	By matching				By MS/MS
AEHDSILAEK	LEMYNILKAEHDSILA	HDSILAEKAEKDSKPI	K	A	E	E	K	A	2	0	0	1	0	0	2	0	1	1	1	1	0	0	0	1	0	0	0	0	0	0	10	0	1111.55	P26639;P26639-2;D6R9F8;D6RCA5;D6RDJ6;D6RBR8	P26639	66	75	TARS	Threonine--tRNA ligase, cytoplasmic	yes	no	2	0.0017959	108.57	By matching	By matching	By matching	By MS/MS	By MS/MS
AEIDMLDIR	LIRVMVSRAEIDMLDI	EIDMLDIRAHFKRLYG	R	A	E	I	R	A	1	1	0	2	0	0	1	0	0	2	1	0	1	0	0	0	0	0	0	0	0	0	9	0	1074.54	P09525;Q6P452;P09525-2	P09525	276	284	ANXA4	Annexin A4;Annexin	yes	no	2	0.0014997	116.05	By matching	By matching		By matching	By MS/MS
AEISNAIDQYVTGTIGEDEDLIK	KFKTGVKRAEISNAID	GEDEDLIKWKALFEEV	R	A	E	I	K	W	2	0	1	3	0	1	3	2	0	4	1	1	0	0	0	1	2	0	1	1	0	0	23	0	2493.21	P31939;P31939-2;H7C1S2	P31939	485	507	ATIC	Bifunctional purine biosynthesis protein PURH;Phosphoribosylaminoimidazolecarboxamide formyltransferase;IMP cyclohydrolase	yes	no	2;3	0.00011308	99.881	By MS/MS	By matching	By MS/MS	By matching	By matching
AEKDEPGAWEETFK	KPEETQGKAEKDEPGA	GAWEETFKTHSDSKPY	K	A	E	F	K	T	2	0	0	1	0	0	4	1	0	0	0	2	0	1	1	0	1	1	0	0	0	0	14	1	1635.74	F5H6X6;Q14697;Q14697-2;E9PKU7	F5H6X6	121	134	GANAB	Neutral alpha-glucosidase AB	no	no	2	0.030239	84.352	By matching	By matching	By matching	By matching	By matching
AELAELPLR	QTISALIKAELAELPL	ELAELPLRLFLQGALA	K	A	E	L	R	L	2	1	0	0	0	0	2	0	0	0	3	0	0	0	1	0	0	0	0	0	0	0	9	0	1010.58	Q96QK1	Q96QK1	574	582	VPS35	Vacuolar protein sorting-associated protein 35	yes	yes	2	0.045779	67.993	By matching	By matching	By MS/MS	By matching
AELDQLLSGFGLEDPGSSLK	RGLSAQEKAELDQLLS	EDPGSSLKEMTDARSK	K	A	E	L	K	E	1	0	0	2	0	1	2	3	0	0	5	1	0	1	1	3	0	0	0	0	0	0	20	0	2075.04	Q68CZ2;E9PCX8;C9JHU5	Q68CZ2	423	442	TNS3	Tensin-3	yes	no	2	8.3342e-09	144.15	By MS/MS	By matching	By MS/MS		By matching
AELEEVTLDGKPLQALR	________________	GKPLQALRVTDLKAAL	M	A	E	L	R	V	2	1	0	1	0	1	3	1	0	0	4	1	0	0	1	0	1	0	0	1	0	0	17	1	1881.02	S4R3H4	S4R3H4	2	18	ACIN1		yes	yes	2;3	0.0021074	117.93	By MS/MS	By matching	By MS/MS	By MS/MS	By MS/MS
AELEGVAVTAPR	EIEEDRKKAELEGVAV	GVAVTAPR________	K	A	E	P	R	-	3	1	0	0	0	0	2	1	0	0	1	0	0	0	1	0	1	0	0	2	0	0	12	0	1211.65	M0QZR0;M0QYB4;A0A2R8Y4Z8;Q9Y3X0	M0QZR0	45	56	CCDC9	Coiled-coil domain-containing protein 9	yes	no	2	0.0028205	93.561		By matching	By MS/MS	By matching	By matching
AELGAGAPPAVVAR	________________	APPAVVARTPPEPRPS	R	A	E	A	R	T	5	1	0	0	0	0	1	2	0	0	1	0	0	0	2	0	0	0	0	2	0	0	14	0	1277.71	Q3KQU3-2;Q3KQU3-4;Q3KQU3	Q3KQU3-2	7	20	MAP7D1	MAP7 domain-containing protein 1	yes	no	2	0.036929	65.278	By matching	By matching	By matching	By matching	By MS/MS
AELGIPLEEVPPEEINYLTR	RAAQRRLKAELGIPLE	EEINYLTRIHYKAQSD	K	A	E	T	R	I	1	1	1	0	0	0	5	1	0	2	3	0	0	0	3	0	1	0	1	1	0	0	20	0	2281.18	Q13907;Q13907-2	Q13907	114	133	IDI1	Isopentenyl-diphosphate Delta-isomerase 1	yes	no	3	0.011232	69.111	By MS/MS	By matching	By matching	By matching	By MS/MS
AELIVQPELK	NCSDCLMRAELIVQPE	LIVQPELKYGDGIQLT	R	A	E	L	K	Y	1	0	0	0	0	1	2	0	0	1	2	1	0	0	1	0	0	0	0	1	0	0	10	0	1138.66	P15924;P15924-3;P15924-2	P15924	85	94	DSP	Desmoplakin	yes	no	2	0.034738	68.893				By MS/MS	By MS/MS
AELLDNEKPAAVVAPITTGYTVK	MQQKSQKKAELLDNEK	ITTGYTVKISNYGWDQ	K	A	E	V	K	I	4	0	1	1	0	0	2	1	0	1	2	2	0	0	2	0	3	0	1	3	0	0	23	1	2399.29	Q9HB71;Q9HB71-3	Q9HB71	52	74	CACYBP	Calcyclin-binding protein	yes	no	3	0.0010726	85.805	By MS/MS	By matching	By matching	By MS/MS	By MS/MS
AELMEISEDKTK	VEALSKSKAELMEISE	EISEDKTKIRRSPSKP	K	A	E	T	K	I	1	0	0	1	0	0	3	0	0	1	1	2	1	0	0	1	1	0	0	0	0	0	12	1	1392.68	P05455;E9PFL9;E7ERC4;E9PGX9	P05455	77	88	SSB	Lupus La protein	yes	no	2	0.050477	81.525			By matching
AELNEFLTR	FVADGIFKAELNEFLT	ELNEFLTRELAEDGYS	K	A	E	T	R	E	1	1	1	0	0	0	2	0	0	0	2	0	0	1	0	0	1	0	0	0	0	0	9	0	1091.56	P23396;P23396-2;E9PL09;E9PPU1;F2Z2S8;H0YCJ7;H0YEU2;H0YF32;E9PQ96;E9PJH4;E9PK82;E9PQX2;H0YES8	P23396	19	27	RPS3	40S ribosomal protein S3	yes	no	2	4.8391e-07	179.1	By MS/MS	By MS/MS	By MS/MS	By MS/MS	By MS/MS
AELNPWPEYIYTR	EGSGDGGRAELNPWPE	WPEYIYTRLEMYNILK	R	A	E	T	R	L	1	1	1	0	0	0	2	0	0	1	1	0	0	0	2	0	1	1	2	0	0	0	13	0	1650.8	P26639;P26639-2;D6R9F8;D6RCA5;D6RDJ6	P26639	45	57	TARS	Threonine--tRNA ligase, cytoplasmic	yes	no	2	0.00062394	109.15	By matching	By MS/MS	By matching	By MS/MS	By matching
AELQMLLEEEIPSGKR	________________	EEIPSGKRALIESYQN	M	A	E	K	R	A	1	1	0	0	0	1	4	1	0	1	3	1	1	0	1	1	0	0	0	0	0	0	16	1	1841.96	B6VEX4;A0A0A0MRT6;Q8IZP0-10;Q8IZP0-8;Q8IZP0-7;Q8IZP0-2;Q8IZP0-4;Q8IZP0-3;Q8IZP0-5;Q8IZP0-6;Q8IZP0-9;Q8IZP0-12;Q8IZP0;Q8IZP0-11	B6VEX4	2	17	ABI1	Abl interactor 1	yes	no	2	0.024575	47.227	By matching		By MS/MS		By matching
AELRDDPIISTHLAK	EKALTDYRAELRDDPI	IISTHLAKLYDNLLEQ	R	A	E	A	K	L	2	1	0	2	0	0	1	0	1	2	2	1	0	0	1	1	1	0	0	0	0	0	15	1	1677.9	O00231;O00231-2	O00231	311	325	PSMD11	26S proteasome non-ATPase regulatory subunit 11	yes	no	3;4	0.00143	97.69	By MS/MS	By matching	By matching	By matching	By MS/MS
AELVQGQSAPVGMK	________________	QSAPVGMKAEGFVDAL	M	A	E	M	K	A	2	0	0	0	0	2	1	2	0	0	1	1	1	0	1	1	0	0	0	2	0	0	14	0	1413.73	Q96I24	Q96I24	2	15	FUBP3	Far upstream element-binding protein 3	yes	yes	2	0.01465	84.821			By MS/MS
AELVQLVSPFLGK	FNQEVISRAELVQLVS	LVSPFLGKFPELFNWF	R	A	E	G	K	F	1	0	0	0	0	1	1	1	0	0	3	1	0	1	1	1	0	0	0	2	0	0	13	0	1399.81	Q96ST3	Q96ST3	498	510	SIN3A	Paired amphipathic helix protein Sin3a	yes	yes	2	0.0049603	84.479	By matching	By MS/MS	By matching	By matching	By matching
AEMSHIPQSQDAHQMTMDDSENNFQNITEEIPMEVFK	LLLEYKTKAEMSHIPQ	EIPMEVFKEVRILDSN	K	A	E	F	K	E	2	0	3	3	0	4	5	0	2	3	0	1	4	2	2	3	2	0	0	1	0	0	37	0	4320.87	A0A0C4DGL2;H0YLN8;Q96QT4	A0A0C4DGL2	317	353	TRPM7	Transient receptor potential cation channel subfamily M member 7	yes	no	5	0.0065148	43.583			By MS/MS
AEMTVFVR	SDVFIEDRAEMTVFVR	AEMTVFVRSFDGFSSA	R	A	E	V	R	S	1	1	0	0	0	0	1	0	0	0	0	0	1	1	0	0	1	0	0	2	0	0	8	0	951.485	Q9Y5Z4;Q9Y5Z4-2	Q9Y5Z4	133	140	HEBP2	Heme-binding protein 2	yes	no	2	0.019147	76.774	By matching	By matching	By matching	By matching	By matching
AENDVDNELLDYEDDEVETAAGGDGAEAPAKK	________________	GAEAPAKKDVKGSYVS	M	A	E	K	K	D	6	0	2	6	0	0	6	3	0	0	2	2	0	0	1	0	1	0	1	2	0	0	32	1	3349.46	Q13838;Q13838-2;Q5STU3;F6WLT2;F6S4E6;A0A0A0MT12;F6TRA5;F6R6M7;A0A0G2JHN7;F6U6E2;F6S2B7	Q13838	2	33	DDX39B	Spliceosome RNA helicase DDX39B	yes	no	3	9.2149e-22	131.38	By MS/MS	By MS/MS	By MS/MS	By MS/MS	By MS/MS
AENFFILR	FMRFMMMRAENFFILR	AENFFILRRKPVEIIL	R	A	E	L	R	R	1	1	1	0	0	0	1	0	0	1	1	0	0	2	0	0	0	0	0	0	0	0	8	0	1008.54	F8WDD7;F8WCF6;A0A0A6YYG9;P59998;P59998-2;P59998-3;R4GN08;P59998-4	F8WDD7	98	105	ARPC4;ARPC4-TTLL3	Actin-related protein 2/3 complex subunit 4	yes	no	2	0.00074452	140.5	By MS/MS	By MS/MS	By MS/MS	By MS/MS	By MS/MS
AENLSVPVIGALLR	DLPKVVSRAENLSVPV	PVIGALLRFNQAILVS	R	A	E	L	R	F	2	1	1	0	0	0	1	1	0	1	3	0	0	0	1	1	0	0	0	2	0	0	14	0	1450.85	Q643R3	Q643R3	150	163	LPCAT4	Lysophospholipid acyltransferase LPCAT4	yes	yes	2	0.0092579	79.23	By MS/MS	By matching	By matching	By MS/MS	By matching
AENNSEVGASGYGVPGPTWDR	LPPHLALKAENNSEVG	VPGPTWDRGANLKDYY	K	A	E	D	R	G	2	1	2	1	0	0	2	4	0	0	0	0	0	0	2	2	1	1	1	2	0	0	21	0	2161.97	Q08211	Q08211	121	141	DHX9	ATP-dependent RNA helicase A	yes	yes	2	1.4208e-13	163.9	By MS/MS	By matching	By MS/MS	By MS/MS	By MS/MS
AENQVLAMR	STKQKLEKAENQVLAM	ENQVLAMRKQSEGLTK	K	A	E	M	R	K	2	1	1	0	0	1	1	0	0	0	1	0	1	0	0	0	0	0	0	1	0	0	9	0	1030.52	P51572;P51572-2;A0A2R8Y5M6	P51572	205	213	BCAP31	B-cell receptor-associated protein 31	yes	no	2	1.7347e-05	138.06	By matching	By matching	By MS/MS	By MS/MS	By matching
AENSQLTER	HGQLQEARAENSQLTE	ENSQLTERIRSIEALL	R	A	E	E	R	I	1	1	1	0	0	1	2	0	0	0	1	0	0	0	0	1	1	0	0	0	0	0	9	0	1046.5	Q9P2E9-3;Q9P2E9;A0A087WVV2;F8W7S5	Q9P2E9-3	515	523	RRBP1	Ribosome-binding protein 1	yes	no	2	0.00079294	109.29	By matching				By MS/MS
AENYDIPSADR	IVAASNLRAENYDIPS	YDIPSADRHKSKLIAG	R	A	E	D	R	H	2	1	1	2	0	0	1	0	0	1	0	0	0	0	1	1	0	0	1	0	0	0	11	0	1249.56	P22314-2;P22314;Q5JRR6	P22314-2	830	840	UBA1	Ubiquitin-like modifier-activating enzyme 1	yes	no	2	0.0089311	82.505	By matching	By matching	By MS/MS	By matching	By MS/MS
AEPASVAAESLAGSR	________________	AESLAGSRARAARTVL	M	A	E	S	R	A	5	1	0	0	0	0	2	1	0	0	1	0	0	0	1	3	0	0	0	1	0	0	15	0	1414.71	Q9NQT5-2;Q9NQT5	Q9NQT5-2	2	16	EXOSC3	Exosome complex component RRP40	yes	no	2	0.0035114	87.216	By matching	By matching	By matching
AEPEAGEEQAGDDRDSGGPVLQFDYEAVANR	PPAGSICRAEPEAGEE	DYEAVANRLFEMASRQ	R	A	E	N	R	L	5	2	1	4	0	2	5	4	0	0	1	0	0	1	2	1	0	0	1	2	0	0	31	1	3291.46	P56182	P56182	276	306	RRP1	Ribosomal RNA processing protein 1 homolog A	yes	yes	3	0.0053225	62.717	By matching		By MS/MS		By matching
AEPEDHYFLLTEPPLNTPENR	QVIFKYLRAEPEDHYF	PLNTPENREYTAEIMF	R	A	E	N	R	E	1	1	2	1	0	0	4	0	1	0	3	0	0	1	4	0	2	0	1	0	0	0	21	0	2481.18	P61158;B4DXW1;F8WDR7	P61158	103	123	ACTR3	Actin-related protein 3	yes	no	3	5.9815e-05	111.73	By MS/MS	By MS/MS	By MS/MS	By MS/MS	By MS/MS
AEPHLPLLGGPEGAR	RKMTKKDRAEPHLPLL	LGGPEGARAQQSPILH	R	A	E	A	R	A	2	1	0	0	0	0	2	3	1	0	3	0	0	0	3	0	0	0	0	0	0	0	15	0	1512.8	Q86VH3	Q86VH3	188	202	KLHDC4		yes	yes	3	0.0077141	79.885	By matching	By matching	By matching	By matching	By matching
AEPLETFPFDQSK	ILAEFDYKAEPLETFP	TFPFDQSKERLSMYLM	K	A	E	S	K	E	1	0	0	1	0	1	2	0	0	0	1	1	0	2	2	1	1	0	0	0	0	0	13	0	1507.72	Q9Y6N5;H3BNP9	Q9Y6N5	397	409	SQRDL	Sulfide:quinone oxidoreductase, mitochondrial	yes	no	2	0.032252	67.879	By matching	By matching	By matching	By matching	By matching
AEPMPSASSAPPASSLYSSPVNSSAPLAEDIDPELAR	STYTSYPKAEPMPSAS	DIDPELARYLNRNYWE	K	A	E	A	R	Y	7	1	1	2	0	0	3	0	0	1	3	0	1	0	7	9	0	0	1	1	0	0	37	0	3710.76	O14964-2;O14964;I3L1E3	O14964-2	292	328	HGS	Hepatocyte growth factor-regulated tyrosine kinase substrate	yes	no	3	0.0067145	54.326	By matching	By matching	By matching	By matching	By MS/MS
AEPMQWASLELPAAK	KIEITMRKAEPMQWAS	SLELPAAKKQEKQKDA	K	A	E	A	K	K	4	0	0	0	0	1	2	0	0	0	2	1	1	0	2	1	0	1	0	0	0	0	15	0	1640.82	Q9UHD1;Q9UHD1-2;E9PHZ2	Q9UHD1	307	321	CHORDC1	Cysteine and histidine-rich domain-containing protein 1	yes	no	2	0.011748	75.102	By matching	By matching		By MS/MS	By matching
AEPPKAPEQEQAAPGPAAGGEAPK	TEGAAEAKAEPPKAPE	AAGGEAPKAAEAAAAP	K	A	E	P	K	A	7	0	0	0	0	2	4	3	0	0	0	2	0	0	6	0	0	0	0	0	0	0	24	1	2297.13	P80723	P80723	98	121	BASP1	Brain acid soluble protein 1	yes	yes	2;3	0.00037984	90.978	By MS/MS	By MS/MS	By MS/MS	By matching	By matching
AEPSAATQSHSISSSSFGAEPSAPGGGGSPGACPALGTK	________________	ACPALGTKSCSSSCAV	M	A	E	T	K	S	7	0	0	0	1	1	2	7	1	1	1	1	0	1	5	9	2	0	0	0	0	0	39	0	3569.63	O95197-3;O95197-4;O95197-7;O95197-2;O95197;B7Z4M1;F5H891;F5GWG7;F5H617;O95197-6;O95197-5	O95197-3	2	40	RTN3	Reticulon-3;Reticulon	yes	no	3	0.0035978	52.183	By matching	By matching	By MS/MS	By matching	By MS/MS
AEPVEVVAPR	SPWGAEVKAEPVEVVA	PVEVVAPRGKSGAALS	K	A	E	P	R	G	2	1	0	0	0	0	2	0	0	0	0	0	0	0	2	0	0	0	0	3	0	0	10	0	1065.58	P09874	P09874	487	496	PARP1	Poly [ADP-ribose] polymerase 1	yes	yes	2	0.010625	82.645	By matching	By MS/MS	By matching	By matching	By matching
AEQDVENDLLDYDEEEEPQAPQESTPAPPK	________________	ESTPAPPKKDIKGSYV	M	A	E	P	K	K	3	0	1	4	0	3	7	0	0	0	2	1	0	0	5	1	1	0	1	1	0	0	30	0	3382.48	O00148;O00148-2;K7EQN7;O00148-3;K7EN69;K7ENP6;K7EL56;K7EIL8	O00148	2	31	DDX39A	ATP-dependent RNA helicase DDX39A	yes	no	3	0.019609	53.679	By MS/MS	By matching	By MS/MS	By matching	By matching
AEQDVENDLLDYDEEEEPQAPQESTPAPPKK	________________	STPAPPKKDIKGSYVS	M	A	E	K	K	D	3	0	1	4	0	3	7	0	0	0	2	2	0	0	5	1	1	0	1	1	0	0	31	1	3510.58	O00148;O00148-2;K7EQN7;O00148-3;K7EN69;K7ENP6;K7EL56;K7EIL8	O00148	2	32	DDX39A	ATP-dependent RNA helicase DDX39A	yes	no	3	1.3618e-05	84.035	By MS/MS	By MS/MS	By matching	By MS/MS	By MS/MS
AEQEEYVQEGIR	IFIELTLKAEQEEYVQ	EYVQEGIRWTPIEYFN	K	A	E	I	R	W	1	1	0	0	0	2	4	1	0	1	0	0	0	0	0	0	0	0	1	1	0	0	12	0	1449.67	Q12965;H0YLE5;O00160	Q12965	423	434	MYO1E;MYO1F	Unconventional myosin-Ie;Unconventional myosin-If	yes	no	2	0.00017762	117.86		By matching		By MS/MS	By MS/MS
AEQEPTAEQLAQIAAENEEDEHSVNYKPPAQK	________________	NYKPPAQKSIQEIQEL	M	A	E	Q	K	S	6	0	2	1	0	4	7	0	1	1	1	2	0	0	3	1	1	0	1	1	0	0	32	1	3563.67	J3KTF8;J3QQX2;P52565;J3KRE2;J3KRY1;P52565-2;J3KS60	J3KTF8	2	33	ARHGDIA	Rho GDP-dissociation inhibitor 1	yes	no	3	8.6005e-13	112.55	By MS/MS	By MS/MS	By MS/MS	By MS/MS	By MS/MS
AEQINQAAGEASAVLAK	ILASEAEKAEQINQAA	EASAVLAKAKAKAEAI	K	A	E	A	K	A	6	0	1	0	0	2	2	1	0	1	1	1	0	0	0	1	0	0	0	1	0	0	17	0	1669.86	Q9UJZ1;Q9UJZ1-2;A0A087WYB4;F2Z2I8	Q9UJZ1	234	250	STOML2	Stomatin-like protein 2, mitochondrial	yes	no	2	1.1707e-29	203.11	By MS/MS	By MS/MS	By MS/MS	By MS/MS	By MS/MS
AEQMASVQNAQR	GLIPNKSRAEQMASVQ	ASVQNAQRDNAGDRAD	R	A	E	Q	R	D	3	1	1	0	0	3	1	0	0	0	0	0	1	0	0	1	0	0	0	1	0	0	12	0	1331.63	A0A3B3ISZ5;A0A3B3IRI3;A0A3B3ITE1;A0A1B0GTW1;A0A2R8YDH4;Q9UDY2-6;Q9UDY2-3;Q9UDY2;Q9UDY2-7;A0A3B3IS03;A0A3B3ISF1;A0A3B3IU51;Q9UDY2-5;Q9UDY2-4;Q9UDY2-2;A0A3B3IT83;A0A3B3IRV6	A0A3B3ISZ5	665	676	TJP2	Tight junction protein ZO-2	yes	no	2	0.0013823	108.98		By matching		By MS/MS	By matching
AEQVALSR	________________	AEQVALSRTQVCGILR	M	A	E	S	R	T	2	1	0	0	0	1	1	0	0	0	1	0	0	0	0	1	0	0	0	1	0	0	8	0	872.472	P11413;P11413-2;E7EUI8;E7EM57;E9PD92	P11413	2	9	G6PD	Glucose-6-phosphate 1-dehydrogenase	yes	no	1;2	0.0061639	126.24	By MS/MS	By MS/MS	By MS/MS	By MS/MS	By MS/MS
AEQWNVNYVETSAK	SVEEAKNRAEQWNVNY	NYVETSAKTRANVDKS	R	A	E	A	K	T	2	0	2	0	0	1	2	0	0	0	0	1	0	0	0	1	1	1	1	2	0	0	14	0	1637.77	H7C3P7;P11233	H7C3P7	140	153	RALA	Ras-related protein Ral-A	yes	no	2	0.00091993	99.011	By MS/MS	By matching	By matching	By MS/MS	By matching
AERPEDLNLPNAVITR	________________	LPNAVITRIIKEALPD	M	A	E	T	R	I	2	2	2	1	0	0	2	0	0	1	2	0	0	0	2	0	1	0	0	1	0	0	16	1	1806.96	Q9NRF9	Q9NRF9	2	17	POLE3	DNA polymerase epsilon subunit 3	yes	yes	2;3	0.0011673	115.09	By matching	By matching	By MS/MS	By MS/MS	By MS/MS
AESDWDTVTVLR	________________	WDTVTVLRKKGPTAAQ	M	A	E	L	R	K	1	1	0	2	0	0	1	0	0	0	1	0	0	0	0	1	2	1	0	2	0	0	12	0	1390.67	O60869-2;O60869-3;O60869	O60869-2	2	13	EDF1	Endothelial differentiation-related factor 1	yes	no	2	0.00012821	141.88	By MS/MS	By MS/MS	By MS/MS	By MS/MS	By MS/MS
AESEEMETSQAGSK	QQTPAENKAESEEMET	ETSQAGSKDKKMDQPP	K	A	E	S	K	D	2	0	0	0	0	1	4	1	0	0	0	1	1	0	0	3	1	0	0	0	0	0	14	0	1482.61	P34932;A0A087WYC1	P34932	544	557	HSPA4	Heat shock 70 kDa protein 4	yes	no	2	2.388e-149	299.29	By MS/MS	By MS/MS	By matching	By MS/MS	By MS/MS
AESGESGGPPGSQDSAAGAEGAGAPAAAASAEPK	________________	AAASAEPKIMKVTVKT	M	A	E	P	K	I	11	0	0	1	0	1	4	7	0	0	0	1	0	0	4	5	0	0	0	0	0	0	34	0	2909.29	Q9UMX0;Q9UMX0-3;Q9UMX0-2;Q9UMX0-4	Q9UMX0	2	35	UBQLN1	Ubiquilin-1	yes	no	3	1.1198e-34	143.39	By MS/MS	By MS/MS	By MS/MS	By MS/MS	By MS/MS
AESIIIR	________________	MAESIIIRVQSPDGVK	M	A	E	I	R	V	1	1	0	0	0	0	1	0	0	3	0	0	0	0	0	1	0	0	0	0	0	0	7	0	800.476	Q8TAT6;Q8TAT6-2;I3L4U9	Q8TAT6	2	8	NPLOC4	Nuclear protein localization protein 4 homolog	yes	no	2	0.046995	79.116	By matching	By MS/MS	By matching	By matching	By matching
AESLQQEVEALK	DKEMAEERAESLQQEV	QQEVEALKERVDELTT	R	A	E	L	K	E	2	0	0	0	0	2	3	0	0	0	2	1	0	0	0	1	0	0	0	1	0	0	12	0	1343.69	E7EX90;Q14203-5;Q14203-2;Q14203-3;Q14203-4;Q14203-6;Q14203;Q6AWB1	E7EX90	301	312	DCTN1;DKFZp686E0752	Dynactin subunit 1	yes	no	2	0.0039082	89.9	By MS/MS				By matching
AESMLQQADK	NETDDLKRAESMLQQA	SMLQQADKLGCRQFVT	R	A	E	D	K	L	2	0	0	1	0	2	1	0	0	0	1	1	1	0	0	1	0	0	0	0	0	0	10	0	1119.52	P13797;A0A0A0MSQ0;P13797-3;P13797-2;H7C4N2	P13797	337	346	PLS3	Plastin-3	yes	no	2	4.3268e-06	147.73	By matching	By matching	By MS/MS	By matching	By MS/MS
AETECQNTEYQQLLDIK	EEQLQQIRAETECQNT	YQQLLDIKIRLENEIQ	R	A	E	I	K	I	1	0	1	1	1	3	3	0	0	1	2	1	0	0	0	0	2	0	1	0	0	0	17	0	2081.96	CON__P13645;P13645	CON__P13645	423	439	KRT10	Keratin, type I cytoskeletal 10	yes	no	2	0.0013025	97.223	By MS/MS		By matching	By MS/MS
AETEEGPDVLR	MARLAIYRAETEEGPD	EEGPDVLRWLDRQLIR	R	A	E	L	R	W	1	1	0	1	0	0	3	1	0	0	1	0	0	0	1	0	1	0	0	1	0	0	11	0	1214.58	F5H365;Q15436;Q15436-2	F5H365	505	515	SEC23A	Protein transport protein Sec23A	yes	no	2	0.024957	68.847	By MS/MS		By MS/MS		By matching
AETLEFNDVYQEVK	________________	NDVYQEVKGSMNDGRL	M	A	E	V	K	G	1	0	1	1	0	1	3	0	0	0	1	1	0	1	0	0	1	0	1	2	0	0	14	0	1683.8	Q08945	Q08945	2	15	SSRP1	FACT complex subunit SSRP1	yes	yes	2	7.1923e-07	187.62	By MS/MS	By MS/MS	By MS/MS	By MS/MS	By MS/MS
AETLSGLGDSGAAGAAALSSASSETGTR	________________	ASSETGTRRLSDLRVI	M	A	E	T	R	R	7	1	0	1	0	0	2	5	0	0	3	0	0	0	0	6	3	0	0	0	0	0	28	0	2494.18	Q15424-2;Q15424;Q15424-4;Q15424-3;K7ES42	Q15424-2	2	29	SAFB	Scaffold attachment factor B1	yes	no	3	0.0034751	67.532	By matching	By MS/MS	By matching	By MS/MS	By matching
AETLSGLGDSGAAGAAALSSASSETGTRR	________________	SSETGTRRLSDLRVID	M	A	E	R	R	L	7	2	0	1	0	0	2	5	0	0	3	0	0	0	0	6	3	0	0	0	0	0	29	1	2650.28	Q15424-2;Q15424;Q15424-4;Q15424-3;K7ES42	Q15424-2	2	30	SAFB	Scaffold attachment factor B1	yes	no	3	1.8725e-06	86.073	By MS/MS	By MS/MS	By MS/MS	By matching	By MS/MS
AEVEETLKR	________________	EVEETLKRLQSQKGVQ	M	A	E	K	R	L	1	1	0	0	0	0	3	0	0	0	1	1	0	0	0	0	1	0	0	1	0	0	9	1	1073.57	Q9NP97;Q8TF09;H3BNG9;H3BPA0;Q7Z4M1;Q9NP97-2	Q9NP97	2	10	DYNLRB1;DYNLRB2	Dynein light chain roadblock-type 1;Dynein light chain roadblock-type 2	yes	no	2	0.013242	88.177			By MS/MS
AEVEQKK	________________	MAEVEQKKKRTFRKFT	M	A	E	K	K	K	1	0	0	0	0	1	2	0	0	0	0	2	0	0	0	0	0	0	0	1	0	0	7	1	830.45	K7EJ78;K7EQJ5;P62841	K7EJ78	2	8	RPS15	40S ribosomal protein S15	yes	no	2	0.050964	128.48	By MS/MS
AEVEVADELLENLAK	LVLESLEKAEVEVADE	ELLENLAKVFSLMDPN	K	A	E	A	K	V	3	0	1	1	0	0	4	0	0	0	3	1	0	0	0	0	0	0	0	2	0	0	15	0	1641.85	C9JPA8;C9JHN8;Q7L5D6-2;Q7L5D6	C9JPA8	43	57	GET4	Golgi to ER traffic protein 4 homolog	yes	no	2	0.00041444	109.15	By MS/MS	By MS/MS	By MS/MS	By MS/MS	By matching
AEVLSEEPILK	KIVVLFYKAEVLSEEP	LSEEPILKWYKDAHVA	K	A	E	L	K	W	1	0	0	0	0	0	3	0	0	1	2	1	0	0	1	1	0	0	0	1	0	0	11	0	1226.68	Q7L1Q6-2;Q7L1Q6;Q7L1Q6-4;Q7L1Q6-3	Q7L1Q6-2	303	313	BZW1	Basic leucine zipper and W2 domain-containing protein 1	yes	no	2	0.00086292	109.66	By matching	By matching	By MS/MS	By MS/MS	By MS/MS
AEVQNLGGELVVSGVDSAMSLIQAAK	LNICSKVKAEVQNLGG	MSLIQAAKNLMNAVVQ	K	A	E	A	K	N	4	0	1	1	0	2	2	3	0	1	3	1	1	0	0	3	0	0	0	4	0	0	26	0	2585.34	P35221;P35221-3	P35221	798	823	CTNNA1	Catenin alpha-1	yes	no	3	7.5232e-16	136.59	By MS/MS	By matching		By matching	By MS/MS
AEVQVLVLDGR	________________	QVLVLDGRGHLLGRLA	M	A	E	G	R	G	1	1	0	1	0	1	1	1	0	0	2	0	0	0	0	0	0	0	0	3	0	0	11	0	1197.67	P40429;M0QZU1;A0A096LPE0	P40429	2	12	RPL13A	60S ribosomal protein L13a	yes	no	2	3.0853e-05	137.89	By MS/MS	By matching	By matching		By MS/MS
AEVSELK	ELERAEERAEVSELKC	RAEVSELKCGDLEEEL	R	A	E	L	K	C	1	0	0	0	0	0	2	0	0	0	1	1	0	0	0	1	0	0	0	1	0	0	7	0	774.412	P67936;K7EPB9;P67936-2;K7ENT6;A0A2R8YE05;A0A2R8YEU4	P67936	147	153	TPM4	Tropomyosin alpha-4 chain	no	no	2	0.031633	94.006	By matching	By MS/MS	By matching	By matching	By matching
AEYDLTTR	________________	AEYDLTTRIAHFLDRH	M	A	E	T	R	I	1	1	0	1	0	0	1	0	0	0	1	0	0	0	0	0	2	0	1	0	0	0	8	0	967.461	P60228;E5RHS5;E5RIP5;E5RJ25;E5RII3	P60228	2	9	EIF3E	Eukaryotic translation initiation factor 3 subunit E	yes	no	2	0.0037122	111.74	By MS/MS	By MS/MS	By matching	By MS/MS	By matching
AEYLASIFGTEK	________________	ASIFGTEKDKVNCSFY	M	A	E	E	K	D	2	0	0	0	0	0	2	1	0	1	1	1	0	1	0	1	1	0	1	0	0	0	12	0	1327.67	P0DN76;Q01081;Q01081-2;K7EJH3;A0A1B0GW87;K7EJM7;M0QYK5;M0R2N4;Q01081-3;Q8WU68-3;Q8WU68-2;Q8WU68	P0DN76	2	13	U2AF1;U2AF1L4	Splicing factor U2AF 35 kDa subunit;Splicing factor U2AF 26 kDa subunit	yes	no	2	6.6737e-25	199.33	By MS/MS	By MS/MS	By MS/MS	By MS/MS	By MS/MS
AEYLASIFGTEKDK	________________	IFGTEKDKVNCSFYFK	M	A	E	D	K	V	2	0	0	1	0	0	2	1	0	1	1	2	0	1	0	1	1	0	1	0	0	0	14	1	1570.79	P0DN76;Q01081;Q01081-2;K7EJH3;A0A1B0GW87;K7EJM7;M0QYK5;M0R2N4;Q01081-3;Q8WU68-3;Q8WU68-2;Q8WU68	P0DN76	2	15	U2AF1;U2AF1L4	Splicing factor U2AF 35 kDa subunit;Splicing factor U2AF 26 kDa subunit	yes	no	2	0.0011808	129.34	By MS/MS		By MS/MS	By MS/MS	By MS/MS
AFAAGADIK	IVLTGGDKAFAAGADI	FAAGADIKEMQNLSFQ	K	A	F	I	K	E	4	0	0	1	0	0	0	1	0	1	0	1	0	1	0	0	0	0	0	0	0	0	9	0	862.455	P30084	P30084	93	101	ECHS1	Enoyl-CoA hydratase, mitochondrial	yes	yes	1	0.029662	94.114		By matching	By matching	By MS/MS
AFAAQEDLEK	EATEWQHKAFAAQEDL	AAQEDLEKTKEELKTV	K	A	F	E	K	T	3	0	0	1	0	1	2	0	0	0	1	1	0	1	0	0	0	0	0	0	0	0	10	0	1120.54	A0A2R8Y5S7;P35241;P35241-5;A0A2R8Y7M3;P35241-4;P35241-2	A0A2R8Y5S7	449	458	RDX	Radixin	yes	no	2	0.0050551	79.07	By matching	By MS/MS	By matching	By matching	By matching
AFADALEVIPMALSENSGMNPIQTMTEVR	TLEQYAMRAFADALEV	IQTMTEVRARQVKEMN	R	A	F	V	R	A	4	1	2	1	0	1	3	1	0	2	2	0	3	1	2	2	2	0	0	2	0	0	29	0	3134.51	B7ZAR1;E9PCA1;P48643-2;P48643;E7ENZ3	P48643	412	440	CCT5	T-complex protein 1 subunit epsilon	no	no	3	0.040709	57.578	By matching		By matching		By MS/MS
AFADAMEVIPSTLAENAGLNPISTVTELR	GMESYCVRAFADAMEV	ISTVTELRNRHAQGEK	R	A	F	L	R	N	5	1	2	1	0	0	3	1	0	2	3	0	1	1	2	2	3	0	0	2	0	0	29	0	3029.54	P50991;P50991-2	P50991	453	481	CCT4	T-complex protein 1 subunit delta	yes	no	3	5.8175e-16	129.4	By MS/MS	By matching	By MS/MS	By matching	By MS/MS
AFAHITGGGLLENIPR	VLRSGHVKAFAHITGG	GLLENIPRVLPEKLGV	K	A	F	P	R	V	2	1	1	0	0	0	1	3	1	2	2	0	0	1	1	0	1	0	0	0	0	0	16	0	1664.9	P22102	P22102	677	692	GART	Trifunctional purine biosynthetic protein adenosine-3;Phosphoribosylamine--glycine ligase;Phosphoribosylformylglycinamidine cyclo-ligase;Phosphoribosylglycinamide formyltransferase	yes	yes	3	0.00040619	112.42	By MS/MS	By matching	By MS/MS	By matching	By MS/MS
AFALGILK	FIEDPAMKAFALGILK	AFALGILKICDIAREK	K	A	F	L	K	I	2	0	0	0	0	0	0	1	0	1	2	1	0	1	0	0	0	0	0	0	0	0	8	0	831.522	Q5VZE5;Q5VZE5-2	Q5VZE5	148	155	NAA35	N-alpha-acetyltransferase 35, NatC auxiliary subunit	yes	no	2	0.02418	83.287	By matching			By MS/MS	By MS/MS
AFALNDLDDYEK	FWLRFSNRAFALNDLD	NDLDDYEKHFTVMNYD	R	A	F	E	K	H	2	0	1	3	0	0	1	0	0	0	2	1	0	1	0	0	0	0	1	0	0	0	12	0	1412.65	Q14166	Q14166	499	510	TTLL12	Tubulin--tyrosine ligase-like protein 12	yes	yes	2	0.014663	74.944	By matching	By matching	By matching	By matching	By matching
AFAVGVQQVLLK	EFAEVFLKAFAVGVQQ	GVQQVLLKVLYQYKEK	K	A	F	L	K	V	2	0	0	0	0	2	0	1	0	0	2	1	0	1	0	0	0	0	0	3	0	0	12	0	1271.76	O95373	O95373	295	306	IPO7	Importin-7	yes	yes	2	0.00015164	141.48	By MS/MS	By MS/MS	By matching	By MS/MS	By MS/MS
AFCAGGDIRVISEAEK	IIKGAGGKAFCAGGDI	RVISEAEKAKQKIAPV	K	A	F	E	K	A	3	1	0	1	1	0	2	2	0	2	0	1	0	1	0	1	0	0	0	1	0	0	16	1	1721.84	Q6NVY1-2;Q6NVY1;B8ZZZ0	Q6NVY1-2	93	108	HIBCH	3-hydroxyisobutyryl-CoA hydrolase, mitochondrial	yes	no	3	0.04202	76.01	By MS/MS
AFCEPGNVENNGVLSFIK	DVKKKLKKAFCEPGNV	NGVLSFIKHVLFPLKS	K	A	F	I	K	H	1	0	3	0	1	0	2	2	0	1	1	1	0	2	1	1	0	0	0	2	0	0	18	0	1993.96	P54577;A0A0C4DGZ5	P54577	248	265	YARS	Tyrosine--tRNA ligase, cytoplasmic;Tyrosine--tRNA ligase, cytoplasmic, N-terminally processed;Tyrosine--tRNA ligase	yes	no	2	0.0026909	86.944	By matching	By matching	By matching	By matching	By matching
AFDLIVDRPVTLVR	NPIVYMMKAFDLIVDR	DRPVTLVREFIERQHA	K	A	F	V	R	E	1	2	0	2	0	0	0	0	0	1	2	0	0	1	1	0	1	0	0	3	0	0	14	1	1612.93	H3BPJ9;O96000;H3BV16;O96000-2	H3BPJ9	30	43	NDUFB10	NADH dehydrogenase [ubiquinone] 1 beta subcomplex subunit 10	yes	no	3	0.00078613	108.56	By MS/MS	By MS/MS	By matching	By MS/MS	By MS/MS
AFDSGIIPMEFVNK	AAAKMFSKAFDSGIIP	IPMEFVNKMKKEGKLI	K	A	F	N	K	M	1	0	1	1	0	0	1	1	0	2	0	1	1	2	1	1	0	0	0	1	0	0	14	0	1566.78	P53396-2;P53396;P53396-3	P53396-2	939	952	ACLY	ATP-citrate synthase	yes	no	2	4.418e-05	151.13	By MS/MS	By MS/MS	By MS/MS	By MS/MS	By matching
AFEDDDITHVEGSVDPIR	DGIFHLTRAFEDDDIT	EGSVDPIRDIEIIHEE	R	A	F	I	R	D	1	1	0	4	0	0	2	1	1	2	0	0	0	1	1	1	1	0	0	2	0	0	18	0	2013.93	J3KQ32;Q9NTK5;Q9NTK5-3	J3KQ32	146	163	OLA1	Obg-like ATPase 1	yes	no	3	0.019946	66.939		By matching	By matching	By MS/MS	By matching
AFEEAEK	ESESNLRKAFEEAEKN	KAFEEAEKNAPAIIFI	K	A	F	E	K	N	2	0	0	0	0	0	3	0	0	0	0	1	0	1	0	0	0	0	0	0	0	0	7	0	822.376	P55072	P55072	289	295	VCP	Transitional endoplasmic reticulum ATPase	yes	yes	1;2	0.0040047	147.69	By matching	By MS/MS	By MS/MS	By MS/MS	By matching
AFENLLGQALTK	NGPHLNLKAFENLLGQ	LLGQALTKALEDSSFL	K	A	F	T	K	A	2	0	1	0	0	1	1	1	0	0	3	1	0	1	0	0	1	0	0	0	0	0	12	0	1303.71	Q8WWI1-3;E9PMS6;F8WD26;J3KP06;Q8WWI1-4;Q8WWI1-2;Q8WWI1;E9PMP7	Q8WWI1-3	195	206	LMO7	LIM domain only protein 7	yes	no	2	0.0002307	132.17	By MS/MS	By MS/MS	By MS/MS		By MS/MS
AFGAPVPSVQWLDEDGTTVLQDER	STAYLLCKAFGAPVPS	TTVLQDERFFPYANGT	K	A	F	E	R	F	2	1	0	3	0	2	2	2	0	0	2	0	0	1	2	1	2	1	0	3	0	0	24	0	2629.27	P32004-3;P32004-2;P32004	P32004-3	445	468	L1CAM	Neural cell adhesion molecule L1	yes	no	2	0.0069572	83.751	By MS/MS		By matching
AFGFSHLEALLDDSK	PDGNCFYRAFGFSHLE	EALLDDSKELQRRFKA	R	A	F	S	K	E	2	0	0	2	0	0	1	1	1	0	3	1	0	2	0	2	0	0	0	0	0	0	15	0	1648.81	J3KR44;Q96FW1;F5H6Q1;F5GYJ8;F5GYN4	J3KR44	95	109	OTUB1	Ubiquitin thioesterase OTUB1	yes	no	3	0.027431	67.019	By matching	By matching	By matching	By matching	By MS/MS
AFGPGLQGGSAGSPAR	PTKPSKVKAFGPGLQG	GSAGSPARFTIDTKGA	K	A	F	A	R	F	3	1	0	0	0	1	0	5	0	0	1	0	0	1	2	2	0	0	0	0	0	0	16	0	1428.71	P21333-2;P21333;Q60FE5;A0A087WWY3	P21333-2	1072	1087	FLNA	Filamin-A	no	no	2	5.8541e-08	171.62	By MS/MS	By MS/MS	By MS/MS	By matching	By MS/MS
AFGSTIVINPEK	QQWIEYIKAFGSTIVI	TIVINPEKDKTMVQEL	K	A	F	E	K	D	1	0	1	0	0	0	1	1	0	2	0	1	0	1	1	1	1	0	0	1	0	0	12	0	1274.69	K4DI93;Q13620-3;Q13620-1;Q13620	K4DI93	487	498	CUL4B	Cullin-4B	yes	no	2	0.0017834	98.156	By MS/MS	By MS/MS	By matching	By matching	By matching
AFGYYGPLR	GNKTELERAFGYYGPL	FGYYGPLRSVWVARNP	R	A	F	L	R	S	1	1	0	0	0	0	0	2	0	0	1	0	0	1	1	0	0	0	2	0	0	0	9	0	1042.52	A0A087X2D0;P84103-2;P84103	A0A087X2D0	29	37	SRSF3	Serine/arginine-rich splicing factor 3	yes	no	2	0.0020757	122.78	By MS/MS	By MS/MS	By MS/MS	By MS/MS	By matching
AFIGFEGVK	TRLKPAQKAFIGFEGV	FIGFEGVKGKKKMSAA	K	A	F	V	K	G	1	0	0	0	0	0	1	2	0	1	0	1	0	2	0	0	0	0	0	1	0	0	9	0	966.517	P15924;P15924-3;P15924-2	P15924	2694	2702	DSP	Desmoplakin	yes	no	2	0.015521	81.548				By matching	By MS/MS
AFIITGQTYTR	TEKAGFKRAFIITGQT	ITGQTYTRKVDIEVLS	R	A	F	T	R	K	1	1	0	0	0	1	0	1	0	2	0	0	0	1	0	0	3	0	1	0	0	0	11	0	1269.67	A0A1B0GWJ0;A0A1B0GTJ7;P30566;A0A096LNY6;A0A1B0GTG9;A0A1B0GWF8;A0A0A6YY92;P30566-2;A0A096LP92;A0A096LPA2;A0A096LNY5	A0A1B0GWJ0	235	245	ADSL	Adenylosuccinate lyase	yes	no	2	0.014006	76.843	By MS/MS	By matching	By matching	By matching
AFIPAIDSFGFETDLR	GSPLYTIKAFIPAIDS	FGFETDLRTHTQGQAF	K	A	F	L	R	T	2	1	0	2	0	0	1	1	0	2	1	0	0	3	1	1	1	0	0	0	0	0	16	0	1797.89	Q15029-2;Q15029-3;Q15029	Q15029-2	838	853	EFTUD2	116 kDa U5 small nuclear ribonucleoprotein component	yes	no	2	0.0089767	78.548	By MS/MS	By matching	By matching
AFITNIPFDVK	ANPTKRYRAFITNIPF	TNIPFDVKWQSLKDLV	R	A	F	V	K	W	1	0	1	1	0	0	0	0	0	2	0	1	0	2	1	0	1	0	0	1	0	0	11	0	1263.69	A0A087X0X3;P52272-2;P52272;M0R019;M0R2T0;M0QYQ7;M0R0N3;M0R0Y6	A0A087X0X3	73	83	HNRNPM	Heterogeneous nuclear ribonucleoprotein M	yes	no	2	1.3306e-05	150.1	By MS/MS	By MS/MS	By MS/MS	By MS/MS	By MS/MS
AFKDIDIEDLEELDPDFIMAK	KKTELGAKAFKDIDIE	DPDFIMAKQVEQLEKE	K	A	F	A	K	Q	2	0	0	5	0	0	3	0	0	3	2	2	1	2	1	0	0	0	0	0	0	0	21	1	2466.19	Q14152-2;Q14152	Q14152-2	618	638	EIF3A	Eukaryotic translation initiation factor 3 subunit A	yes	no	3	0.0052322	81.788	By matching		By MS/MS		By matching
AFLADPSAFVAAAPVAAATTAAPAAAAAPAK	FPLAEKVKAFLADPSA	AAAAAPAKVEAKEESE	K	A	F	A	K	V	17	0	0	1	0	0	0	0	0	0	1	1	0	2	4	1	2	0	0	2	0	0	31	0	2751.46	P05388;F8VWS0;P05388-2;F8W1K8	P05388	267	297	RPLP0	60S acidic ribosomal protein P0	yes	no	2;3;4	6.0356e-13	118.15	By MS/MS	By MS/MS	By MS/MS	By MS/MS	By MS/MS
AFLADPSAFVAAAPVAAATTAAPAAAAAPAKVEAK	FPLAEKVKAFLADPSA	APAKVEAKEESEESDE	K	A	F	A	K	E	18	0	0	1	0	0	1	0	0	0	1	2	0	2	4	1	2	0	0	3	0	0	35	1	3178.7	P05388;F8VWS0;P05388-2;F8W1K8	P05388	267	301	RPLP0	60S acidic ribosomal protein P0	yes	no	3	0.0035878	60.541	By matching	By matching	By MS/MS	By matching	By matching
AFLASPEYVNLPINGNGK	LSARPKLKAFLASPEY	LPINGNGKQ_______	K	A	F	G	K	Q	2	0	3	0	0	0	1	2	0	1	2	1	0	1	2	1	0	0	1	1	0	0	18	0	1902.98	P09211;A8MX94	P09211	192	209	GSTP1	Glutathione S-transferase P	yes	no	2;3	7.9294e-15	171.99	By MS/MS	By MS/MS	By MS/MS	By MS/MS	By MS/MS
AFLASPEYVNLPINGNGKQ	LSARPKLKAFLASPEY	PINGNGKQ________	K	A	F	K	Q	-	2	0	3	0	0	1	1	2	0	1	2	1	0	1	2	1	0	0	1	1	0	0	19	1	2031.04	P09211;A8MX94	P09211	192	210	GSTP1	Glutathione S-transferase P	yes	no	2	9.229e-07	149.82		By matching	By MS/MS	By MS/MS	By matching
AFLDALQNQAEASSK	TIARSGSKAFLDALQN	NQAEASSKIIGQFGVG	K	A	F	S	K	I	4	0	1	1	0	2	1	0	0	0	2	1	0	1	0	2	0	0	0	0	0	0	15	0	1591.78	Q12931-2;Q12931	Q12931-2	129	143	TRAP1	Heat shock protein 75 kDa, mitochondrial	yes	no	2	0.00069986	116.79	By matching	By matching	By matching	By MS/MS	By MS/MS
AFLDFHALPYQVVEVNPVR	CPFCSKVRAFLDFHAL	VVEVNPVRRAEIKFSS	R	A	F	V	R	R	2	1	1	1	0	1	1	0	1	0	2	0	0	2	2	0	0	0	1	4	0	0	19	0	2213.16	Q9H7Z7	Q9H7Z7	118	136	PTGES2	Prostaglandin E synthase 2;Prostaglandin E synthase 2 truncated form	yes	yes	3	0.0061836	76.051	By matching	By matching	By matching	By matching	By MS/MS
AFLIEEQK	CVRDRIKRAFLIEEQK	AFLIEEQKIVVKVLKA	R	A	F	Q	K	I	1	0	0	0	0	1	2	0	0	1	1	1	0	1	0	0	0	0	0	0	0	0	8	0	976.523	P49207	P49207	94	101	RPL34	60S ribosomal protein L34	yes	yes	2	0.021796	84.743				By MS/MS
AFLLESLLK	YKCTICGKAFLLESLL	FLLESLLKNHVAAHGQ	K	A	F	L	K	N	1	0	0	0	0	0	1	0	0	0	4	1	0	1	0	1	0	0	0	0	0	0	9	0	1032.62	Q96JM3	Q96JM3	746	754	CHAMP1	Chromosome alignment-maintaining phosphoprotein 1	yes	yes	2	0.00815	90.37	By matching	By MS/MS	By MS/MS	By matching	By MS/MS
AFLLQALR	ILGSDRLKAFLLQALR	AFLLQALRWRLTTSHP	K	A	F	L	R	W	2	1	0	0	0	1	0	0	0	0	3	0	0	1	0	0	0	0	0	0	0	0	8	0	930.565	A0A2Q3DP09;Q7Z3E5-2;Q7Z3E5;H7C3U7;H7BZY2	A0A2Q3DP09	334	341	ARMC9	LisH domain-containing protein ARMC9	yes	no	2	0.0084613	101.69	By matching	By MS/MS	By MS/MS		By matching
AFLLSLAALR	GHSEPSMRAFLLSLAA	LLSLAALRDNHTHSDI	R	A	F	L	R	D	3	1	0	0	0	0	0	0	0	0	4	0	0	1	0	1	0	0	0	0	0	0	10	0	1073.66	Q8IV08	Q8IV08	376	385	PLD3	Phospholipase D3	yes	yes	2	0.0065386	88.819	By matching	By matching	By matching	By MS/MS	By matching
AFLQGGQEATDIALLLR	SVEVGRLRAFLQGGQE	TDIALLLRDLETSCSD	R	A	F	L	R	D	3	1	0	1	0	2	1	2	0	1	4	0	0	1	0	0	1	0	0	0	0	0	17	0	1814.99	E7EX90;Q14203-5;Q14203-2;Q14203-3;Q14203-4;Q14203-6;Q14203;Q6AWB1	E7EX90	752	768	DCTN1;DKFZp686E0752	Dynactin subunit 1	yes	no	2	0.0032181	79.089	By MS/MS	By matching	By matching		By MS/MS
AFLTLAEDILR	KANINIEKAFLTLAED	TLAEDILRKTPVKEPN	K	A	F	L	R	K	2	1	0	1	0	0	1	0	0	1	3	0	0	1	0	0	1	0	0	0	0	0	11	0	1260.71	P61026	P61026	162	172	RAB10	Ras-related protein Rab-10	yes	yes	2	5.4499e-22	200.56	By MS/MS	By MS/MS	By MS/MS	By MS/MS	By MS/MS
AFMGPLK	FQTMEEKKAFMGPLKK	KAFMGPLKKDRIAKEE	K	A	F	L	K	K	1	0	0	0	0	0	0	1	0	0	1	1	1	1	1	0	0	0	0	0	0	0	7	0	762.41	P39023;G5E9G0	P39023	387	393	RPL3	60S ribosomal protein L3	yes	no	2	0.047854	81.716	By matching	By matching	By matching	By MS/MS	By matching
AFMTADLPNELIELLEK	EEVSVTVKAFMTADLP	ELIELLEKIVLDNSVF	K	A	F	E	K	I	2	0	1	1	0	0	3	0	0	1	4	1	1	1	1	0	1	0	0	0	0	0	17	0	1946.01	A0A087WVQ6;Q00610-2;Q00610;A0A087WX41;P53675-2;P53675	A0A087WVQ6	998	1014	CLTC;CLTCL1	Clathrin heavy chain;Clathrin heavy chain 1;Clathrin heavy chain 2	yes	no	2;3	0.00010129	109.6	By MS/MS		By MS/MS	By matching	By MS/MS
AFNDPFIQK	NFKRFHGRAFNDPFIQ	FNDPFIQKEKENLSYD	R	A	F	Q	K	E	1	0	1	1	0	1	0	0	0	1	0	1	0	2	1	0	0	0	0	0	0	0	9	0	1078.54	Q92598-2;Q92598-3;Q92598;Q92598-4;A0A0A0MSM0;R4GN69	Q92598-2	74	82	HSPH1	Heat shock protein 105 kDa	yes	no	2	0.00051269	123.72	By MS/MS	By MS/MS	By MS/MS	By MS/MS	By MS/MS
AFNFLNEIK	LEDFERSRAFNFLNEI	FNFLNEIKKRFQTTYG	R	A	F	I	K	K	1	0	2	0	0	0	1	0	0	1	1	1	0	2	0	0	0	0	0	0	0	0	9	0	1094.58	P51809-3;P51809;P51809-2	P51809-3	34	42	VAMP7	Vesicle-associated membrane protein 7	yes	no	2	0.0066473	93.111	By MS/MS	By MS/MS	By matching	By matching	By MS/MS
AFNSSSFNSNTFLTR	AVDALMQKAFNSSSFN	NSNTFLTRLLVHMGLL	K	A	F	T	R	L	1	1	3	0	0	0	0	0	0	0	1	0	0	3	0	4	2	0	0	0	0	0	15	0	1691.79	P46060	P46060	501	515	RANGAP1	Ran GTPase-activating protein 1	yes	yes	2	0.0012223	96.23	By matching	By MS/MS
AFNSVDPTFDNSVPSK	LSDPVKRRAFNSVDPT	FDNSVPSKSEAKDNFF	R	A	F	S	K	S	1	0	2	2	0	0	0	0	0	0	0	1	0	2	2	3	1	0	0	2	0	0	16	0	1723.81	C9IZ83;H7C3L7;Q99543-2;Q99543	C9IZ83	82	97	DNAJC2	DnaJ homolog subfamily C member 2;DnaJ homolog subfamily C member 2, N-terminally processed	yes	no	2	0.00087526	104.17				By MS/MS	By MS/MS
AFPHLQQPSFLLASLK	________________	SFLLASLKADSINKPF	M	A	F	L	K	A	2	0	0	0	0	2	0	0	1	0	4	1	0	2	2	2	0	0	0	0	0	0	16	0	1796	C9J647;F8WF03;F2Z2I0;F2Z2W5	C9J647	2	17	SMPD4		yes	no	2	0.030895	63.662	By matching	By matching	By matching	By matching	By matching
AFPYGNVAFPHLPGSAPSWPSLVDTSK	GYDSRSARAFPYGNVA	PSLVDTSKQWDYYARR	R	A	F	S	K	Q	3	0	1	1	0	0	0	2	1	0	2	1	0	2	5	4	1	1	1	2	0	0	27	0	2841.41	Q6UN15-3;Q6UN15-5;Q6UN15;H0Y8P7	Q6UN15-3	349	375	FIP1L1	Pre-mRNA 3-end-processing factor FIP1	yes	no	3	0.004868	64.589	By matching	By matching	By matching		By MS/MS
AFQNVFAPR	TAAPQYQKAFQNVFAP	FQNVFAPRNKNFNIHG	K	A	F	P	R	N	2	1	1	0	0	1	0	0	0	0	0	0	0	2	1	0	0	0	0	1	0	0	9	0	1048.55	H7C3P4;F6S8M0;P15586-2;P15586;F5H4C6;H0YFA9	H7C3P4	191	199	GNS	N-acetylglucosamine-6-sulfatase	yes	no	2	0.0037996	101.28	By matching	By matching	By MS/MS
AFQYVETHGEVCPANWTPDSPTIKPSPAASK	EETLRLVKAFQYVETH	KPSPAASKEYFQKVNQ	K	A	F	S	K	E	4	0	1	1	1	1	2	1	1	1	0	2	0	1	5	3	3	1	1	2	0	0	31	1	3384.61	P30048-2;P30048	P30048-2	200	230	PRDX3	Thioredoxin-dependent peroxide reductase, mitochondrial	yes	no	3	6.9701e-07	94.767	By MS/MS	By matching	By MS/MS	By MS/MS
AFREEAIK	MKSIDCIRAFREEAIK	AFREEAIKFSEEQRFN	R	A	F	I	K	F	2	1	0	0	0	0	2	0	0	1	0	1	0	1	0	0	0	0	0	0	0	0	8	1	962.519	P13010	P13010	641	648	XRCC5	X-ray repair cross-complementing protein 5	yes	yes	3	0.043166	93.143					By MS/MS
AFSDPFVEAEK	GFKRFHGRAFSDPFVE	DPFVEAEKSNLAYDIV	R	A	F	E	K	S	2	0	0	1	0	0	2	0	0	0	0	1	0	2	1	1	0	0	0	1	0	0	11	0	1238.58	P34932;A0A087WYC1;A0A087WTS8;P34932-2	P34932	74	84	HSPA4	Heat shock 70 kDa protein 4	yes	no	2	0.020445	72.321	By matching	By MS/MS	By MS/MS	By matching	By matching
AFSITQGLLK	DLPENLVRAFSITQGL	SITQGLLKDRLLCSGH	R	A	F	L	K	D	1	0	0	0	0	1	0	1	0	1	2	1	0	1	0	1	1	0	0	0	0	0	10	0	1076.62	O15067;J3KTQ5	O15067	891	900	PFAS	Phosphoribosylformylglycinamidine synthase	yes	no	2	0.0078273	98.582	By matching	By MS/MS	By MS/MS	By matching	By matching
AFSVNIFK	EEHVRVTKAFSVNIFK	AFSVNIFKVWVQAFKV	K	A	F	F	K	V	1	0	1	0	0	0	0	0	0	1	0	1	0	2	0	1	0	0	0	1	0	0	8	0	924.507	P11279;P11279-2	P11279	349	356	LAMP1	Lysosome-associated membrane glycoprotein 1	yes	no	2	0.010642	111.04	By matching	By matching	By matching	By matching	By matching
AFTHTAQYDEAISDYFR	TRRQLALKAFTHTAQY	EAISDYFRKQYSKGVS	K	A	F	F	R	K	3	1	0	2	0	1	1	0	1	1	0	0	0	2	0	1	2	0	2	0	0	0	17	0	2033.91	P31939;P31939-2;C9JLK0	P31939	178	194	ATIC	Bifunctional purine biosynthesis protein PURH;Phosphoribosylaminoimidazolecarboxamide formyltransferase;IMP cyclohydrolase	yes	no	3	0.02764	64.476	By matching	By MS/MS	By matching	By matching	By matching
AFTNTATATEEDVK	IDPIHEFKAFTNTATA	TATEEDVKMKFSNEVF	K	A	F	V	K	M	3	0	1	1	0	0	2	0	0	0	0	1	0	1	0	0	4	0	0	1	0	0	14	0	1496.7	Q5K651;C9JKF1	Q5K651	199	212	SAMD9	Sterile alpha motif domain-containing protein 9	yes	no	2	1.3706e-07	163.45		By matching	By matching	By MS/MS	By MS/MS
AFVAGVLPFK	CVTKIYGRAFVAGVLP	VAGVLPFKVAKDMAAA	R	A	F	F	K	V	2	0	0	0	0	0	0	1	0	0	1	1	0	2	1	0	0	0	0	2	0	0	10	0	1047.61	O00442;O00442-2	O00442	196	205	RTCA	RNA 3-terminal phosphate cyclase	yes	no	2	0.0019082	107.43			By matching
AFVDFLSDEIK	SLHTDGDKAFVDFLSD	DFLSDEIKEERKIQKH	K	A	F	I	K	E	1	0	0	2	0	0	1	0	0	1	1	1	0	2	0	1	0	0	0	1	0	0	11	0	1282.64	Q07021	Q07021	81	91	C1QBP	Complement component 1 Q subcomponent-binding protein, mitochondrial	yes	yes	2	0.013388	77.533	By MS/MS			By MS/MS	By matching
AFVSLGAPWGGVAK	AWKDKYIRAFVSLGAP	APWGGVAKTLRVLASG	R	A	F	A	K	T	3	0	0	0	0	0	0	3	0	0	1	1	0	1	1	1	0	1	0	2	0	0	14	0	1358.73	Q8NCC3;H3BMU8;Q8NCC3-2	Q8NCC3	222	235	PLA2G15	Group XV phospholipase A2	yes	no	2	0.042452	62.166	By MS/MS	By matching	By matching
AFYNNVLGEYEEYITK	DKLTLTSRAFYNNVLG	EYEEYITKLFNYHKVL	R	A	F	T	K	L	1	0	2	0	0	0	3	1	0	1	1	1	0	1	0	0	1	0	3	1	0	0	16	0	1951.92	P04181	P04181	114	129	OAT	Ornithine aminotransferase, mitochondrial;Ornithine aminotransferase, hepatic form;Ornithine aminotransferase, renal form	yes	yes	2	0.0024374	92.295	By matching	By MS/MS	By MS/MS	By MS/MS	By matching
AFYPEEISSMVLTK	VSYKGETKAFYPEEIS	ISSMVLTKMKEIAEAY	K	A	F	T	K	M	1	0	0	0	0	0	2	0	0	1	1	1	1	1	1	2	1	0	1	1	0	0	14	0	1613.8	A0A0G2JIW1;P0DMV9;P0DMV8	A0A0G2JIW1	114	127	HSPA1B;HSPA1A	Heat shock 70 kDa protein 1B;Heat shock 70 kDa protein 1A	no	no	2;3	2.1781e-05	205.31	By MS/MS	By MS/MS	By MS/MS	By MS/MS	By MS/MS
AFYVNVLNEEQR	DDNVTQVRAFYVNVLN	NVLNEEQRKRLCENIA	R	A	F	Q	R	K	1	1	2	0	0	1	2	0	0	0	1	0	0	1	0	0	0	0	1	2	0	0	12	0	1480.73	P04040	P04040	445	456	CAT	Catalase	yes	yes	2	0.004558	87.713	By matching	By matching	By MS/MS	By MS/MS	By matching
AGAAPYVQAFDSLLAGPVAEYLK	GYADSPSKAGAAPYVQ	GPVAEYLKISKEIGGD	K	A	G	L	K	I	6	0	0	1	0	1	1	2	0	0	3	1	0	1	2	1	0	0	2	2	0	0	23	0	2350.22	Q01518;Q5T0R7;Q5T0R6;Q5T0R5;Q5T0R4;Q5T0R3;Q5T0R2;Q5T0R1	Q01518	38	60	CAP1	Adenylyl cyclase-associated protein 1;Adenylyl cyclase-associated protein	yes	no	2;3	1.6282e-13	150.69	By MS/MS	By matching	By MS/MS	By matching	By MS/MS
AGAGSAAVSGAGTPVAGPTGR	________________	PVAGPTGRDLFAEGLL	M	A	G	G	R	D	6	1	0	0	0	0	0	6	0	0	0	0	0	0	2	2	2	0	0	2	0	0	21	0	1710.86	O95295	O95295	2	22	SNAPIN	SNARE-associated protein Snapin	yes	yes	2	0.0049778	103.83		By matching	By MS/MS
AGAGSATLSMAYAGAR	GTEVVKAKAGAGSATL	SMAYAGARFVFSLVDA	K	A	G	A	R	F	6	1	0	0	0	0	0	3	0	0	1	0	1	0	0	2	1	0	1	0	0	0	16	0	1453.7	P40926;P40926-2;G3XAL0	P40926	242	257	MDH2	Malate dehydrogenase, mitochondrial;Malate dehydrogenase	yes	no	2	6.7278e-36	202	By MS/MS	By MS/MS	By MS/MS	By MS/MS	By MS/MS
AGAIAPCEVTVPAQNTGLGPEK	NKVPAAARAGAIAPCE	NTGLGPEKTSFFQALG	R	A	G	E	K	T	4	0	1	0	1	1	2	3	0	1	1	1	0	0	3	0	2	0	0	2	0	0	22	0	2179.09	P05388;F8VWS0;P05388-2;F8VU65;F8VPE8;G3V210;F8VW21;Q8NHW5;F8VQY6;F8VRK7	P05388	113	134	RPLP0;RPLP0P6	60S acidic ribosomal protein P0;60S acidic ribosomal protein P0-like	yes	no	2;3	5.2248e-06	116.58	By MS/MS	By MS/MS	By MS/MS	By MS/MS	By MS/MS
AGALNSNDAFVLK	RAVEVLPKAGALNSND	SNDAFVLKTPSAAYLW	K	A	G	L	K	T	3	0	2	1	0	0	0	1	0	0	2	1	0	1	0	1	0	0	0	1	0	0	13	0	1318.69	A0A0A0MS51;A0A0A0MT01;P06396-2;P06396-4;P06396-3;P06396;CON__Q3SX14	A0A0A0MS51	551	563	GSN	Gelsolin	no	no	2	0.00012066	118.03	By matching	By MS/MS	By MS/MS	By MS/MS	By matching
AGALQCSPSDAYTK	GCAALVTKAGALQCSP	SPSDAYTKKELIECAR	K	A	G	T	K	K	3	0	0	1	1	1	0	1	0	0	1	1	0	0	1	2	1	0	1	0	0	0	14	0	1467.67	Q9Y490	Q9Y490	1934	1947	TLN1	Talin-1	yes	yes	2	3.6026e-24	196.02	By MS/MS	By MS/MS	By MS/MS	By MS/MS	By MS/MS
AGAYDFPSPEWDTVTPEAK	________________	DTVTPEAKNLINQMLT	K	A	G	A	K	N	3	0	0	2	0	0	2	1	0	0	0	1	0	1	3	1	2	1	1	1	0	0	19	0	2079.94	H0Y6G2;H7BXS4;Q8WU40;Q5SWX3;A0A2Q3DQE3;Q13554-7;Q13554-4;Q13554-6;Q13555-10;Q13554-3;Q13554-8;Q13554-5;Q13555-3;Q13555-5;Q13555-4;Q13555-7;Q13555-11;Q13555-9;Q13554-2;Q13555-2;Q13555-8;Q13555;Q13555-6;Q13554;H0Y9C2;D6R938;E9PBG7;E9PF82;Q9UQM7;Q13557-8;Q13557-12;Q9UQM7-2;Q13557-9;Q13557-10;Q13557-5;Q13557;Q13557-3;Q13557-6;Q13557-4;Q13557-11	H0Y6G2	7	25	CAMK2G;CAMK2B;CAMK2D;CAMK2A	Calcium/calmodulin-dependent protein kinase type II subunit beta;Calcium/calmodulin-dependent protein kinase type II subunit gamma;Calcium/calmodulin-dependent protein kinase type II subunit alpha;Calcium/calmodulin-dependent protein kinase type II subunit delta	yes	no	2	1.3231e-05	120.29	By MS/MS	By MS/MS	By MS/MS	By MS/MS	By matching
AGDFLEANYMNLQR	SLPGSITKAGDFLEAN	ANYMNLQRSYTVAIAG	K	A	G	Q	R	S	2	1	2	1	0	1	1	1	0	0	2	0	1	1	0	0	0	0	1	0	0	0	14	0	1640.76	P01024;M0R0Q9	P01024	1172	1185	C3	Complement C3;Complement C3 beta chain;C3-beta-c;Complement C3 alpha chain;C3a anaphylatoxin;Acylation stimulating protein;Complement C3b alpha chain;Complement C3c alpha chain fragment 1;Complement C3dg fragment;Complement C3g fragment;Complement C3d fragment;Complement C3f fragment;Complement C3c alpha chain fragment 2	yes	no	2	0.038702	64.64		By matching			By matching
AGDLANELVR	SVLQLNKKAGDLANEL	DLANELVRHFLIECTP	K	A	G	V	R	H	2	1	1	1	0	0	1	1	0	0	2	0	0	0	0	0	0	0	0	1	0	0	10	0	1056.56	Q68CZ2;Q68CZ2-2	Q68CZ2	1226	1235	TNS3	Tensin-3	yes	no	2	0.0017843	111.61	By MS/MS	By MS/MS	By MS/MS	By matching
AGDMENAENILTVMR	ALVTGHARAGDMENAE	ENILTVMRDAGIEPGP	R	A	G	M	R	D	2	1	2	1	0	0	2	1	0	1	1	0	2	0	0	0	1	0	0	1	0	0	15	0	1662.77	P42704;B8ZZ38;A0A0C4DG06;C9JCA9	P42704	245	259	LRPPRC	Leucine-rich PPR motif-containing protein, mitochondrial	yes	no	2	5.9477e-26	189.3	By matching	By MS/MS	By MS/MS	By MS/MS	By MS/MS
AGDNIPEEQPVASTPTTVSDGENKK	QRAKKLSKAGDNIPEE	VSDGENKKDK______	K	A	G	K	K	D	2	0	2	2	0	1	3	2	0	1	0	2	0	0	3	2	3	0	0	2	0	0	25	1	2583.23	Q9Y320-2;Q9Y320	Q9Y320-2	232	256	TMX2	Thioredoxin-related transmembrane protein 2	yes	no	3	0.0056317	70.15	By matching	By matching		By MS/MS	By matching
AGDPLDLVALAEQVQK	VSPYHTHRAGDPLDLV	ALAEQVQKADEFIRAN	R	A	G	Q	K	A	3	0	0	2	0	2	1	1	0	0	3	1	0	0	1	0	0	0	0	2	0	0	16	0	1665.89	Q9BV19	Q9BV19	50	65	C1orf50	Uncharacterized protein C1orf50	yes	yes	2	0.00060608	126.5		By MS/MS		By MS/MS	By matching
AGDTVIPLYIPQCGECK	GEGVTKLKAGDTVIPL	IPQCGECKFCLNPKTN	K	A	G	C	K	F	1	0	0	1	2	1	1	2	0	2	1	1	0	0	2	0	1	0	1	1	0	0	17	0	1919.91	P11766;D6RFE4	P11766	85	101	ADH5	Alcohol dehydrogenase class-3	yes	no	2	0.0077612	79.466	By MS/MS	By matching	By matching	By MS/MS	By matching
AGDVEEDASQLIFPK	AAGGSDPRAGDVEEDA	ASQLIFPKEFETAETL	R	A	G	P	K	E	2	0	0	2	0	1	2	1	0	1	1	1	0	1	1	1	0	0	0	1	0	0	15	0	1617.79	E9PHV4;O15514	E9PHV4	10	24	POLR2D	DNA-directed RNA polymerase II subunit RPB4	yes	no	2	0.00036535	110.64	By MS/MS		By MS/MS		By matching
AGEAAELQDAEVESSAK	PTRDEPAKAGEAAELQ	AEVESSAKSGKP____	K	A	G	A	K	S	5	0	0	1	0	1	4	1	0	0	1	1	0	0	0	2	0	0	0	1	0	0	17	0	1703.79	Q9NZT2-2;Q9NZT2;A0A0A0MRN5	Q9NZT2-2	637	653	OGFR	Opioid growth factor receptor	yes	no	2	2.5356e-14	168.93	By matching	By matching	By matching	By matching	By MS/MS
AGEAPTENPAPPTQQSSAE	SQDGKEAKAGEAPTEN	PTQQSSAE________	K	A	G	A	E	-	4	0	1	0	0	2	3	1	0	0	0	0	0	0	4	2	2	0	0	0	0	0	19	0	1880.84	P16989-2;P16989	P16989-2	285	303	YBX3	Y-box-binding protein 3	yes	no	2	0.00029741	110.25	By MS/MS	By matching	By MS/MS	By MS/MS	By MS/MS
AGELTEDEVER	ADIDLTKRAGELTEDE	LTEDEVERVITIMQNP	R	A	G	E	R	V	1	1	0	1	0	0	4	1	0	0	1	0	0	0	0	0	1	0	0	1	0	0	11	0	1246.57	P62269	P62269	56	66	RPS18	40S ribosomal protein S18	yes	yes	2	1.7389e-05	148.91	By MS/MS	By MS/MS	By MS/MS	By MS/MS	By matching
AGEPDGESLDEQPSSSSSK	DTSFLNSKAGEPDGES	QPSSSSSKRSLLSRKF	K	A	G	S	K	R	1	0	0	2	0	1	3	2	0	0	1	1	0	0	2	6	0	0	0	0	0	0	19	0	1905.81	Q9H3Q1;J3KRZ9	Q9H3Q1	57	75	CDC42EP4	Cdc42 effector protein 4	yes	no	2	0.00043264	163.9		By MS/MS
AGEQKPSSNLLEQFILLAK	________________	EQFILLAKGTSGSALT	M	A	G	A	K	G	2	0	1	0	0	2	2	1	0	1	4	2	0	1	1	2	0	0	0	0	0	0	19	1	2085.15	Q9H9Q2;A0A087X1P5;J3KQ41;Q9H9Q2-3;J3KQV6;J3QT67;J3QT66;J3QT69;J3QT50;J3QT43;J3QT95	Q9H9Q2	2	20	COPS7B	COP9 signalosome complex subunit 7b	yes	no	3	0.00023628	103.13	By MS/MS	By MS/MS	By matching	By matching	By matching
AGEQLAPFLPQLVPR	GFNVIATRAGEQLAPF	FLPQLVPRLYRYQFDP	R	A	G	P	R	L	2	1	0	0	0	2	1	1	0	0	3	0	0	1	3	0	0	0	0	1	0	0	15	0	1634.91	J3KN16;Q5VYK3	J3KN16	1284	1298	KIAA0368;ECM29	Proteasome-associated protein ECM29 homolog	yes	no	2	0.0015149	110.39	By MS/MS	By MS/MS	By matching	By MS/MS	By MS/MS
AGEVINQPMMMAAR	DEEFPEQKAGEVINQP	QPMMMAARQLHDEARK	K	A	G	A	R	Q	3	1	1	0	0	1	1	1	0	1	0	0	3	0	1	0	0	0	0	1	0	0	14	0	1517.72	P18206-2;P18206	P18206-2	890	903	VCL	Vinculin	yes	no	2	1.133e-08	178.53	By MS/MS	By MS/MS	By MS/MS	By MS/MS	By matching
AGFADPDDFTLGAGPR	FEKLRGGRAGFADPDD	FTLGAGPRFPELGPDG	R	A	G	P	R	F	3	1	0	3	0	0	0	3	0	0	1	0	0	2	2	0	1	0	0	0	0	0	16	0	1605.74	Q6ZRV2;J3KPS2	Q6ZRV2	481	496	FAM83H	Protein FAM83H	yes	no	2	0.0012335	100.04				By matching	By MS/MS
AGFAGDDAPR	DNGSGMCKAGFAGDDA	FAGDDAPRAVFPSIVG	K	A	G	P	R	A	3	1	0	2	0	0	0	2	0	0	0	0	0	1	1	0	0	0	0	0	0	0	10	0	975.441	E7EVS6;G5E9R0;A0A2R8YGF8;C9JUM1;C9JZR7;C9JTX5;F8WCH0;K7EM38;I3L3R2;J3KT65;P60709;A0A2R8Y793;P63267-2;A5A3E0;P63261;I3L3I0;I3L1U9;I3L4N8;P68133;P68032;P63267;P62736;A6NL76;F8WB63;B8ZZJ2;C9JFL5;F6UVQ4;F6QUT6;Q6S8J3	P60709	19	28	ACTB;ACTG2;ACTG1;POTEF;ACTA1;ACTC1;ACTA2;POTEE	Actin, cytoplasmic 1;Actin, cytoplasmic 1, N-terminally processed;Actin, gamma-enteric smooth muscle;POTE ankyrin domain family member F;Actin, cytoplasmic 2;Actin, cytoplasmic 2, N-terminally processed;Actin, alpha skeletal muscle;Actin, alpha cardiac muscle 1;Actin, aortic smooth muscle;POTE ankyrin domain family member E	no	no	1;2	4.4685e-05	141.52	By MS/MS	By MS/MS	By MS/MS	By MS/MS	By matching
AGFAGDQIPK	DNGSGVIKAGFAGDQI	FAGDQIPKYCFPNYVG	K	A	G	P	K	Y	2	0	0	1	0	1	0	2	0	1	0	1	0	1	1	0	0	0	0	0	0	0	10	0	1002.51	P42025;R4GMT0;P61163;A0A1B0GVS3	R4GMT0	23	32	ACTR1B;ACTR1A	Beta-centractin;Alpha-centractin	no	no	2	0.0007421	120.31	By MS/MS	By matching	By MS/MS	By MS/MS
AGFDSDYDQALADIR	KTGLITPKAGFDSDYD	DQALADIRENEQSLLE	K	A	G	I	R	E	3	1	0	4	0	1	0	1	0	1	1	0	0	1	0	1	0	0	1	0	0	0	15	0	1655.74	P52701-4;P52701-3;P52701;A0A087WWJ1;P52701-2	P52701-4	629	643	MSH6	DNA mismatch repair protein Msh6	yes	no	2	0.0022299	92.906	By matching	By MS/MS	By matching	By matching	By matching
AGFLDLK	PHNEQKHKAGFLDLKD	KAGFLDLKDFLPKEYV	K	A	G	L	K	D	1	0	0	1	0	0	0	1	0	0	2	1	0	1	0	0	0	0	0	0	0	0	7	0	762.428	Q9Y490	Q9Y490	257	263	TLN1	Talin-1	yes	yes	2	0.031356	94.262	By MS/MS	By MS/MS	By matching	By matching	By matching
AGFLDLKDFLPK	PHNEQKHKAGFLDLKD	DLKDFLPKEYVKQKGE	K	A	G	P	K	E	1	0	0	2	0	0	0	1	0	0	3	2	0	2	1	0	0	0	0	0	0	0	12	1	1362.75	Q9Y490	Q9Y490	257	268	TLN1	Talin-1	yes	yes	2;3	0.00021099	123.84	By MS/MS	By MS/MS	By MS/MS	By MS/MS	By MS/MS
AGGAAVVITEPEHTK	ARPATAGKAGGAAVVI	ITEPEHTKERVKLEGS	K	A	G	T	K	E	3	0	0	0	0	0	2	2	1	1	0	1	0	0	1	0	2	0	0	2	0	0	15	0	1478.77	Q9P258	Q9P258	78	92	RCC2	Protein RCC2	yes	yes	2	0.037398	79.07				By MS/MS
AGGADAVQTVTGGLR	RQAGGRERAGGADAVQ	QTVTGGLRSLYLRKVL	R	A	G	L	R	S	3	1	0	1	0	1	0	4	0	0	1	0	0	0	0	0	2	0	0	2	0	0	15	0	1371.71	Q9H223	Q9H223	15	29	EHD4	EH domain-containing protein 4	yes	yes	2	1.3026e-07	173.76	By MS/MS		By MS/MS	By MS/MS	By MS/MS
AGGAFLMAGQVAEQLR	RCRGVLPRAGGAFLMA	GQVAEQLRGFNAQLQR	R	A	G	L	R	G	4	1	0	0	0	2	1	3	0	0	2	0	1	1	0	0	0	0	0	1	0	0	16	0	1617.83	Q13751	Q13751	825	840	LAMB3	Laminin subunit beta-3	yes	yes	2	0.00011038	166.04				By MS/MS	By MS/MS
AGGAGVPAFYTPTGYGTLVQEGGSPIK	GTLAERIRAGGAGVPA	QEGGSPIKYNKDGSVA	R	A	G	I	K	Y	3	0	0	0	0	1	1	7	0	1	1	1	0	1	3	1	3	0	2	2	0	0	27	0	2594.3	P55809	P55809	147	173	OXCT1	Succinyl-CoA:3-ketoacid coenzyme A transferase 1, mitochondrial	yes	yes	2;3	9.6507e-07	108.96	By MS/MS	By MS/MS	By MS/MS	By MS/MS	By MS/MS
AGGANYDAQTE	FIKSELKKAGGANYDA	ANYDAQTE________	K	A	G	T	E	-	3	0	1	1	0	1	1	2	0	0	0	0	0	0	0	0	1	0	1	0	0	0	11	0	1095.45	Q14019;H3BT58	Q14019	132	142	COTL1	Coactosin-like protein	yes	no	1	0.011273	96.034	By matching	By matching	By MS/MS	By matching	By matching
AGGDATDSSQTALDNK	GPGMSDPRAGGDATDS	SQTALDNKASLLHSMP	R	A	G	N	K	A	3	0	1	3	0	1	0	2	0	0	1	1	0	0	0	2	2	0	0	0	0	0	16	0	1549.69	E3W994;J3KR49;A0A0U1RQI6;E7ERI8;E7EW49;O75122;O75122-3;H7C4X8	E3W994	965	980	CLASP2	CLIP-associating protein 2	yes	no	2	0.0044426	111.31
AGGEAGVTLGQPHLSR	________________	LGQPHLSRQDLTTLDV	M	A	G	S	R	Q	2	1	0	0	0	1	1	4	1	0	2	0	0	0	1	1	1	0	0	1	0	0	16	0	1548.8	P41091;Q2VIR3;Q2VIR3-2	P41091	2	17	EIF2S3;EIF2S3L	Eukaryotic translation initiation factor 2 subunit 3;Putative eukaryotic translation initiation factor 2 subunit 3-like protein	yes	no	2	0.00014714	125.84	By MS/MS	By MS/MS	By MS/MS	By MS/MS	By matching
AGGEEEDDDDEAAGGR	SCGQSYYRAGGEEEDD	DDEAAGGRCPECRGGE	R	A	G	G	R	C	3	1	0	4	0	0	4	4	0	0	0	0	0	0	0	0	0	0	0	0	0	0	16	0	1591.59	Q6DD87	Q6DD87	357	372	ZNF787	Zinc finger protein 787	yes	yes	2	1.416e-26	193.62	By MS/MS		By MS/MS	By matching	By matching
AGGFLMK	VGVNLPQKAGGFLMKK	KAGGFLMKKELNYFAK	K	A	G	M	K	K	1	0	0	0	0	0	0	2	0	0	1	1	1	1	0	0	0	0	0	0	0	0	7	0	722.379	P00558;P00558-2	P00558	185	191	PGK1	Phosphoglycerate kinase 1	yes	no	2	0.011862	120.76	By MS/MS	By matching	By matching	By matching	By matching
AGGGAGDPGLGAAAAPAPETR	________________	AAPAPETREHLFKVLV	M	A	G	T	R	E	7	1	0	1	0	0	1	6	0	0	1	0	0	0	3	0	1	0	0	0	0	0	21	0	1762.86	Q13637	Q13637	2	22	RAB32	Ras-related protein Rab-32	yes	yes	2	3.4667e-05	115.38	By MS/MS	By MS/MS	By MS/MS	By MS/MS
AGGIETIANEFSDR	SCYIAVARAGGIETIA	IANEFSDRCTPSVISF	R	A	G	D	R	C	2	1	1	1	0	0	2	2	0	2	0	0	0	1	0	1	1	0	0	0	0	0	14	0	1478.7	Q92598-2;Q92598-3;Q92598;R4GN69	Q92598-2	20	33	HSPH1	Heat shock protein 105 kDa	yes	no	2	1.9679e-68	238.92	By MS/MS	By matching	By matching	By MS/MS	By MS/MS
AGGIETIANEYSDR	SCYVAVARAGGIETIA	IANEYSDRCTPACISF	R	A	G	D	R	C	2	1	1	1	0	0	2	2	0	2	0	0	0	0	0	1	1	0	1	0	0	0	14	0	1494.7	P34932;A0A087WYC1;A0A087WTS8;P34932-2	P34932	20	33	HSPA4	Heat shock 70 kDa protein 4	yes	no	2	2.9044e-24	196.67	By MS/MS	By MS/MS	By MS/MS		By MS/MS
AGGKAGK	________________	MAGGKAGKDSGKAKAK	M	A	G	G	K	D	2	0	0	0	0	0	0	3	0	0	0	2	0	0	0	0	0	0	0	0	0	0	7	1	587.339	Q71UI9;P0C0S5;C9J0D1;Q71UI9-3;Q71UI9-2;C9J386;Q71UI9-5	Q71UI9	2	8	H2AFV;H2AFZ	Histone H2A.V;Histone H2A.Z;Histone H2A	yes	no	2	0.044365	77.72	By MS/MS
AGGLDWPEATEVSPSR	QASSSSSRAGGLDWPE	ATEVSPSRTIRAPAVR	R	A	G	S	R	T	2	1	0	1	0	0	2	2	0	0	1	0	0	0	2	2	1	1	0	1	0	0	16	0	1670.79	Q9Y446;Q9Y446-2;E9PKC4;E9PRW6;E9PJR7;E9PK71	Q9Y446	226	241	PKP3	Plakophilin-3	yes	no	2	7.6331e-06	150.51				By MS/MS	By MS/MS
AGGPTTPLSPTR	VPPRMGSRAGGPTTPL	TTPLSPTRLSRLQEKE	R	A	G	T	R	L	1	1	0	0	0	0	0	2	0	0	1	0	0	0	3	1	3	0	0	0	0	0	12	0	1153.61	P20700;E9PBF6;A0A0D9SFE5;A0A0D9SFY5	P20700	15	26	LMNB1	Lamin-B1	yes	no	2	0.0039741	89.679	By MS/MS	By matching	By MS/MS	By MS/MS	By MS/MS
AGGSASAMLQPLLDNQVGFK	SYQRDSFKAGGSASAM	LDNQVGFKNMQNVEHV	K	A	G	F	K	N	3	0	1	1	0	2	0	3	0	0	3	1	1	1	1	2	0	0	0	1	0	0	20	0	2003.01	P20618	P20618	165	184	PSMB1	Proteasome subunit beta type-1	yes	yes	2;3	2.9302e-140	271.41	By MS/MS	By MS/MS	By MS/MS	By MS/MS	By MS/MS
AGGSPAPGPETPAISPSK	GWKGELPKAGGSPAPG	TPAISPSKRARPAEVG	K	A	G	S	K	R	3	0	0	0	0	0	1	3	0	1	0	1	0	0	5	3	1	0	0	0	0	0	18	0	1619.82	P33316;H0YKI0	P33316	85	102	DUT	Deoxyuridine 5-triphosphate nucleotidohydrolase, mitochondrial	yes	no	2	0.0062018	84.753	By matching		By MS/MS		By MS/MS
AGGVGLNLSAASR	TIMLLSLKAGGVGLNL	LNLSAASRVFLMDPAW	K	A	G	S	R	V	3	1	1	0	0	0	0	3	0	0	2	0	0	0	0	2	0	0	0	1	0	0	13	0	1171.63	A0A0C4DGA6;Q14527-2;Q14527;H7C5K0	A0A0C4DGA6	913	925	HLTF	Helicase-like transcription factor	yes	no	2	0.02825	69.216	By MS/MS	By matching	By matching	By matching	By matching
AGIEGPLLASDVGR	MERLTSLRAGIEGPLL	LLASDVGRDRSAASPV	R	A	G	G	R	D	2	1	0	1	0	0	1	3	0	1	2	0	0	0	1	1	0	0	0	1	0	0	14	0	1353.73	P18583-2;P18583-5;P18583-6;P18583-10;P18583-3;P18583-4;P18583-7;P18583;P18583-9;H7C1M2	P18583-2	1431	1444	SON	Protein SON	yes	no	2	0.020777	71.085		By matching		By matching	By matching
AGIISTVEVLK	NDLFSLARAGIISTVE	ISTVEVLKVMEAFVNE	R	A	G	L	K	V	1	0	0	0	0	0	1	1	0	2	1	1	0	0	0	1	1	0	0	2	0	0	11	0	1128.68	E9PLK3;P55786;P55786-2	E9PLK3	624	634	NPEPPS	Puromycin-sensitive aminopeptidase	yes	no	2	0.0016426	109.29	By matching	By MS/MS	By MS/MS	By matching	By matching
AGIPVYAWK	HAAAAIAKAGIPVYAW	GIPVYAWKGETDEEYL	K	A	G	W	K	G	2	0	0	0	0	0	0	1	0	1	0	1	0	0	1	0	0	1	1	1	0	0	9	0	1003.55	P23526;P23526-2	P23526	95	103	AHCY	Adenosylhomocysteinase	yes	no	2	0.04438	71.715	By matching	By matching	By matching	By MS/MS
AGISFIIK	LKWILENKAGISFIIK	AGISFIIKRPFLEPKK	K	A	G	I	K	R	1	0	0	0	0	0	0	1	0	3	0	1	0	1	0	1	0	0	0	0	0	0	8	0	847.517	P78347-2;P78347-4;P78347-3;P78347;P78347-5	P78347-2	178	185	GTF2I	General transcription factor II-I	yes	no	2	0.023418	83.753	By MS/MS	By MS/MS	By MS/MS		By MS/MS
AGITTIEAVK	________________	ITTIEAVKRKIQVLQQ	M	A	G	V	K	R	2	0	0	0	0	0	1	1	0	2	0	1	0	0	0	0	2	0	0	1	0	0	10	0	1001.58	P06753-2;A0A087WWU8;P06753-5;Q5HYB6;P06753-3;P06753-4;Q5VU61;D6R904;D6RFM2;P06753-6	P06753-2	2	11	TPM3;DKFZp686J1372		no	no	1;2	0.0016821	105.1	By matching	By MS/MS	By MS/MS	By MS/MS	By matching
AGITTIEAVKR	________________	TTIEAVKRKIQVLQQQ	M	A	G	K	R	K	2	1	0	0	0	0	1	1	0	2	0	1	0	0	0	0	2	0	0	1	0	0	11	1	1157.68	P06753-2;A0A087WWU8;P06753-5;Q5HYB6;P06753-3;P06753-4;Q5VU61;D6R904;D6RFM2;P06753-6	P06753-2	2	12	TPM3;DKFZp686J1372		no	no	2	0.0018868	104.42	By matching	By matching	By MS/MS	By matching	By matching
AGIVTSLQAR	QQSISISKAGIVTSLQ	IVTSLQARCTVIAAAN	K	A	G	A	R	C	2	1	0	0	0	1	0	1	0	1	1	0	0	0	0	1	1	0	0	1	0	0	10	0	1014.58	P49736;H0Y8E6	P49736	614	623	MCM2	DNA replication licensing factor MCM2	yes	no	2	0.04093	66.962	By matching	By matching	By matching	By MS/MS	By matching
AGKPVICATQMLESMIK	MMIGRCNRAGKPVICA	QMLESMIKKPRPTRAE	R	A	G	I	K	K	2	0	0	0	1	1	1	1	0	2	1	2	2	0	1	1	1	0	0	1	0	0	17	1	1875.96	P14618;P14618-2;P14618-3;B4DNK4;H3BTN5;H3BR70	P14618	320	336	PKM	Pyruvate kinase PKM;Pyruvate kinase	yes	no	3	2.4044e-10	164.7	By MS/MS	By MS/MS	By MS/MS	By MS/MS	By MS/MS
AGLESGAEPGDGDSDTTK	SKKDKKAKAGLESGAE	DGDSDTTKKKKKKKKA	K	A	G	T	K	K	2	0	0	3	0	0	2	4	0	0	1	1	0	0	1	2	2	0	0	0	0	0	18	0	1705.73	O60832	O60832	481	498	DKC1	H/ACA ribonucleoprotein complex subunit 4	yes	yes	2	0.0092655	105.19	By matching	By matching	By matching	By MS/MS	By matching
AGLGSGLSLSGLVHPELSR	AGKQLRRRAGLGSGLS	LVHPELSRSGELAVRA	R	A	G	S	R	S	1	1	0	0	0	0	1	4	1	0	5	0	0	0	1	4	0	0	0	1	0	0	19	0	1849.01	P49748-2;P49748;P49748-3;G3V1M7	P49748-2	491	509	ACADVL	Very long-chain specific acyl-CoA dehydrogenase, mitochondrial	yes	no	3	0.00023927	109.1	By MS/MS	By MS/MS	By MS/MS	By MS/MS	By MS/MS
AGLLPSGPRPGYAAIQALLSSR	QMLLQDLKAGLLPSGP	IQALLSSRGVRPVSFS	K	A	G	S	R	G	4	2	0	0	0	1	0	3	0	1	4	0	0	0	3	3	0	0	1	0	0	0	22	1	2194.22	A0A0A0MTN9;J3QQX3;A0A0A0MTR6;A0A0C4DFN8;A0A0C4DGN7;A0A0A0MSZ4;A0A0A0MT64;P22570-4;P22570-6;P22570-5;P22570;P22570-2;P22570-7;P22570-3	A0A0A0MTN9	375	396	FDXR	NADPH:adrenodoxin oxidoreductase, mitochondrial	yes	no	3	0.016409	65.287	By matching			By matching	By MS/MS
AGLNCSTENMPIK	DAVKEALRAGLNCSTE	STENMPIKINLIAPPR	R	A	G	I	K	I	1	0	2	0	1	0	1	1	0	1	1	1	1	0	1	1	1	0	0	0	0	0	13	0	1433.66	P05198;H0YJS4;G3V4T5	P05198	214	226	EIF2S1	Eukaryotic translation initiation factor 2 subunit 1	yes	no	2	0.00028531	135.8	By matching		By matching	By MS/MS	By matching
AGLNSLEAVKR	________________	NSLEAVKRKIQALQQQ	M	A	G	K	R	K	2	1	1	0	0	0	1	1	0	0	2	1	0	0	0	1	0	0	0	1	0	0	11	1	1156.66	P67936	P67936	2	12	TPM4	Tropomyosin alpha-4 chain	no	no	2	0.00501	83.883	By matching	By matching	By matching		By MS/MS
AGLQFPVGR	KAKSRSSRAGLQFPVG	GLQFPVGRVHRLLRKG	R	A	G	G	R	V	1	1	0	0	0	1	0	2	0	0	1	0	0	1	1	0	0	0	0	1	0	0	9	0	943.524	A0A0U1RR32;A0A0U1RRH7;Q99878;Q96KK5;Q9BTM1;Q16777;Q6FI13;P20671;P0C0S8;Q9BTM1-2;A0A3B3IS11;Q93077;Q7L7L0;P04908;Q71UI9;P0C0S5;C9J0D1;Q71UI9-2;Q71UI9-5;P16104;Q96QV6	P16104	22	30	HIST1H2AJ;HIST1H2AH;H2AFJ;HIST2H2AC;HIST2H2AA3;HIST1H2AD;HIST1H2AG;HIST1H2AC;HIST3H2A;HIST1H2AB;H2AFV;H2AFZ;H2AFX;HIST1H2AA	Histone H2A type 1-J;Histone H2A type 1-H;Histone H2A.J;Histone H2A type 2-C;Histone H2A type 2-A;Histone H2A type 1-D;Histone H2A type 1;Histone H2A type 1-C;Histone H2A type 3;Histone H2A type 1-B/E;Histone H2A.V;Histone H2A.Z;Histone H2A;Histone H2AX;Histone H2A type 1-A	no	no	1;2;3	3.149e-05	161.68	By MS/MS	By MS/MS	By MS/MS	By MS/MS	By MS/MS
AGLQVYNK	FDACLITKAGLQVYNK	AGLQVYNKCWKFEHCN	K	A	G	N	K	C	1	0	1	0	0	1	0	1	0	0	1	1	0	0	0	0	0	0	1	1	0	0	8	0	891.481	E9PNW4;A0A2U3TZL5;P13987;P13987-2	E9PNW4	56	63	CD59	CD59 glycoprotein	yes	no	2	0.0040901	115.46	By MS/MS	By matching	By MS/MS	By MS/MS	By matching
AGLSDLELR	________________	GLSDLELRRELQALGF	M	A	G	L	R	R	1	1	0	1	0	0	1	1	0	0	3	0	0	0	0	1	0	0	0	0	0	0	9	0	972.524	Q8NC56;D6RBV0	Q8NC56	2	10	LEMD2	LEM domain-containing protein 2	yes	no	2	0.0043287	83.948	By MS/MS		By matching	By MS/MS	By MS/MS
AGLVELLLR	AVWTRATKAGLVELLL	GLVELLLRERWVRVVA	K	A	G	L	R	E	1	1	0	0	0	0	1	1	0	0	4	0	0	0	0	0	0	0	0	1	0	0	9	0	982.618	A0A140TA73;Q13425-2;Q13425	A0A140TA73	25	33	SNTB2	Beta-2-syntrophin	yes	no	2	0.0065029	93.374	By matching	By MS/MS	By MS/MS	By matching	By matching
AGNFYVPAEPK	RMARMARKAGNFYVPA	FYVPAEPKLAFVIRIR	K	A	G	P	K	L	2	0	1	0	0	0	1	1	0	0	0	1	0	1	2	0	0	0	1	1	0	0	11	0	1191.59	P18124;A8MUD9;C9JZ88;C9JIJ5	P18124	78	88	RPL7	60S ribosomal protein L7	yes	no	2	0.00032078	118.03	By MS/MS	By MS/MS	By MS/MS	By MS/MS	By matching
AGNILLNTEGHAK	RKIHRDIKAGNILLNT	LNTEGHAKLADFGVAG	K	A	G	A	K	L	2	0	2	0	0	0	1	2	1	1	2	1	0	0	0	0	1	0	0	0	0	0	13	0	1336.71	Q13188;Q13188-2;A0A087WVN8;Q13043-2;Q13043	Q13188	149	161	STK3;STK4	Serine/threonine-protein kinase 3;Serine/threonine-protein kinase 3 36kDa subunit;Serine/threonine-protein kinase 3 20kDa subunit;Serine/threonine-protein kinase 4;Serine/threonine-protein kinase 4 37kDa subunit;Serine/threonine-protein kinase 4 18kDa subunit	no	no	2	0.004144	86.344				By MS/MS	By matching
AGNLGGGVVTIER	ERIKVNGKAGNLGGGV	GGVVTIERSKSKITVT	K	A	G	E	R	S	1	1	1	0	0	0	1	4	0	1	1	0	0	0	0	0	1	0	0	2	0	0	13	0	1241.67	K7ERI7;P35268;K7EJT5;K7EP65;K7EKS7;K7ELC4;K7EMH1	K7ERI7	20	32	RPL22	60S ribosomal protein L22	yes	no	2	1.3975e-06	158.06	By MS/MS	By MS/MS	By MS/MS	By MS/MS	By MS/MS
AGNNMLLVGVHGPR	SFTVDCSKAGNNMLLV	LVGVHGPRTPCEEILV	K	A	G	P	R	T	1	1	2	0	0	0	0	3	1	0	2	0	1	0	1	0	0	0	0	2	0	0	14	0	1433.76	P21333-2;P21333;Q60FE5;A0A087WWY3	P21333-2	2577	2590	FLNA	Filamin-A	no	no	3	0.0035421	134.75	By matching	By matching	By MS/MS	By matching	By MS/MS
AGPAEEGPSGPMEVLR	TISGESPKAGPAEEGP	SGPMEVLRKGSLRLRQ	K	A	G	L	R	K	2	1	0	0	0	0	3	3	0	0	1	0	1	0	3	1	0	0	0	1	0	0	16	0	1595.76	Q6ZRV2;J3KPS2	Q6ZRV2	948	963	FAM83H	Protein FAM83H	yes	no	2	0.0027635	91.093				By MS/MS	By matching
AGPDLPSLPSHALEDEGWAAAAPSPGSAR	PLARQEGKAGPDLPSL	APSPGSARSMGSHTTR	K	A	G	A	R	S	7	1	0	2	0	0	2	3	1	0	3	0	0	0	5	4	0	1	0	0	0	0	29	0	2826.36	Q9H3Q1;Q9H3Q1-2	Q9H3Q1	269	297	CDC42EP4	Cdc42 effector protein 4	yes	no	3	0.00021688	79.845	By matching	By matching	By matching	By MS/MS	By MS/MS
AGPESDAQYQFTGIK	________________	QYQFTGIKKYFNSYTL	M	A	G	I	K	K	2	0	0	1	0	2	1	2	0	1	0	1	0	1	1	1	1	0	1	0	0	0	15	0	1610.76	Q96IX5	Q96IX5	2	16	USMG5	Up-regulated during skeletal muscle growth protein 5	yes	yes	2	9.1295e-61	228.61	By MS/MS	By MS/MS	By MS/MS	By MS/MS	By MS/MS
AGPGSEELTVTNAR	GGECEIRRAGPGSEEL	ELTVTNARYVPVSCEK	R	A	G	A	R	Y	2	1	1	0	0	0	2	2	0	0	1	0	0	0	1	1	2	0	0	1	0	0	14	0	1400.69	Q9BW19	Q9BW19	490	503	KIFC1	Kinesin-like protein KIFC1	yes	yes	2	0.0026019	92.112	By matching	By MS/MS	By matching		By matching
AGPGTLSVTIEGPSK	EFFINTTRAGPGTLSV	VTIEGPSKVKMDCQET	R	A	G	S	K	V	1	0	0	0	0	0	1	3	0	1	1	1	0	0	2	2	2	0	0	1	0	0	15	0	1412.75	O75369-2;O75369-9;O75369;O75369-8;O75369-6;O75369-3;E7EN95;O75369-7	O75369-2	2388	2402	FLNB	Filamin-B	yes	no	2	0.0091609	98.902	By MS/MS	By MS/MS	By matching	By MS/MS	By MS/MS
AGPIWDLR	ELVPLFEKAGPIWDLR	AGPIWDLRLMMDPLTG	K	A	G	L	R	L	1	1	0	1	0	0	0	1	0	1	1	0	0	0	1	0	0	1	0	0	0	0	8	0	926.497	O43390;O43390-2;O43390-4;O43390-3;B4DT28;O60506;O60506-2;O60506-3;O60506-4;B7Z645;O60506-5	O60506	185	192	HNRNPR;SYNCRIP	Heterogeneous nuclear ribonucleoprotein R;Heterogeneous nuclear ribonucleoprotein Q	no	no	2	0.01275	95.531	By matching	By MS/MS	By MS/MS	By MS/MS	By MS/MS
AGPSAQEPGSQTPLK	GTDLTGDKAGPSAQEP	PGSQTPLKSMLVISGG	K	A	G	L	K	S	2	0	0	0	0	2	1	2	0	0	1	1	0	0	3	2	1	0	0	0	0	0	15	0	1466.74	A0A087X2D8;O60271-9;O60271-4;O60271-2;O60271	A0A087X2D8	1244	1258	SPAG9	C-Jun-amino-terminal kinase-interacting protein 4	yes	no	2	0.00015574	122.18	By matching	By matching	By matching	By matching	By matching
AGQAVDDFIEK	RRIILLVKAGQAVDDF	AVDDFIEKLVPLLDTG	K	A	G	E	K	L	2	0	0	2	0	1	1	1	0	1	0	1	0	1	0	0	0	0	0	1	0	0	11	0	1191.58	P52209-2;P52209;K7EMN2;K7EM49;K7EPF6	P52209-2	64	74	PGD	6-phosphogluconate dehydrogenase, decarboxylating	yes	no	2	6.6796e-05	128.51	By MS/MS	By MS/MS	By MS/MS	By MS/MS	By MS/MS
AGQCVIGLQMGTNK	NFDDATMKAGQCVIGL	GLQMGTNKCASQSGMT	K	A	G	N	K	C	1	0	1	0	1	2	0	3	0	1	1	1	1	0	0	0	1	0	0	1	0	0	14	0	1475.72	B4DDF4;B4DUT8;Q99439;A0A087X271;A0A087X1X5;H3BVI6	B4DDF4	150	163	CNN2	Calponin;Calponin-2	yes	no	2	0.0025574	101.56		By matching			By MS/MS
AGQPLQLLDASWYLPK	AEALRAPRAGQPLQLL	DASWYLPKLGRDARRE	R	A	G	P	K	L	2	0	0	1	0	2	0	1	0	0	4	1	0	0	2	1	0	1	1	0	0	0	16	0	1798.96	P25325;P25325-2;B1AH49	P25325	25	40	MPST	3-mercaptopyruvate sulfurtransferase;Sulfurtransferase	yes	no	2	0.00020423	117.03	By MS/MS	By MS/MS	By MS/MS	By MS/MS	By matching
AGQSAAGAAPGGGVDTR	________________	PGGGVDTRDAEMPATE	R	A	G	T	R	D	5	1	0	1	0	1	0	5	0	0	0	0	0	0	1	1	1	0	0	1	0	0	17	0	1441.69	P21333-2;P21333	P21333-2	8	24	FLNA	Filamin-A	yes	no	2	1.4941e-06	150.12	By matching	By MS/MS	By matching	By matching	By matching
AGQSVIGLQMGTNK	RFDEGKLKAGQSVIGL	GLQMGTNKCASQAGMT	K	A	G	N	K	C	1	0	1	0	0	2	0	3	0	1	1	1	1	0	0	1	1	0	0	1	0	0	14	0	1402.72	Q15417-2;Q15417;E9PDU6;Q15417-3	Q15417-2	118	131	CNN3	Calponin-3;Calponin	yes	no	2	1.4382e-05	152.38	By MS/MS	By MS/MS	By MS/MS	By MS/MS	By matching
AGQTQPNPGILPIQPALTPR	IAPRQRPKAGQTQPNP	IQPALTPRKRATVQPP	K	A	G	P	R	K	2	1	1	0	0	3	0	2	0	2	2	0	0	0	5	0	2	0	0	0	0	0	20	0	2068.14	E9PG46;Q2M2I8-2;Q2M2I8	E9PG46	372	391	AAK1	AP2-associated protein kinase 1	yes	no	3	0.017024	64.249	By matching	By matching	By matching	By matching	By matching
AGQVVTIWAAGAGATHSPPTDLVWK	FPPKFTLKAGQVVTIW	PPTDLVWKAQNTWGCG	K	A	G	W	K	A	5	0	0	1	0	1	0	3	1	1	1	1	0	0	2	1	3	2	0	3	0	0	25	0	2532.31	P02545;P02545-3;P02545-2;P02545-6;P02545-5;P02545-4;Q5TCI8;A0A0C4DGC5	P02545	491	515	LMNA	Prelamin-A/C;Lamin-A/C	yes	no	3	0.013884	112.56	By matching	By MS/MS	By matching	By matching	By matching
AGSALPGFANSPAGSTSVVLVPPAHGTLVPDGNK	PESQKDRKAGSALPGF	TLVPDGNKANHSSHQE	K	A	G	N	K	A	5	0	2	1	0	0	0	5	1	0	3	1	0	1	5	4	2	0	0	4	0	0	34	0	3184.65	A0A3F2YNX0;A0A3F2YNZ0;F1T0I1;O15027-2;O15027-4;O15027-3;O15027;O15027-5	A0A3F2YNX0	769	802	SEC16A	Protein transport protein Sec16A	yes	no	3	0.010818	50.631	By MS/MS	By MS/MS	By matching	By matching	By matching
AGSDGESIGNCPFSQR	PLIELFVKAGSDGESI	GNCPFSQRLFMILWLK	K	A	G	Q	R	L	1	1	1	1	1	1	1	3	0	1	0	0	0	1	1	3	0	0	0	0	0	0	16	0	1680.72	Q9Y696	Q9Y696	25	40	CLIC4	Chloride intracellular channel protein 4	yes	yes	2	1.2775e-08	179.93	By MS/MS	By MS/MS	By MS/MS	By MS/MS	By MS/MS
AGSSAAGASGWTSAGSLNSVPTNSAQQGHNSPDSPVTSAAK	AASLSNQKAGSSAAGA	SPVTSAAKGIPGFGNT	K	A	G	A	K	G	8	0	3	1	0	2	0	5	1	0	1	1	0	0	3	10	3	1	0	2	0	0	41	0	3811.76	Q86XP3;A0A0A0MSJ0;Q86XP3-2	Q86XP3	721	761	DDX42	ATP-dependent RNA helicase DDX42	yes	no	3	3.9952e-07	79.949	By MS/MS		By MS/MS	By MS/MS	By MS/MS
AGSSTPGDAPPAVAEVQGR	AGSSEQPRAGSSTPGD	AVAEVQGRSDGSGESA	R	A	G	G	R	S	4	1	0	1	0	1	1	3	0	0	0	0	0	0	3	2	1	0	0	2	0	0	19	0	1765.86	Q7Z6Z7-2;Q7Z6Z7-3;Q7Z6Z7	Q7Z6Z7-2	2885	2903	HUWE1	E3 ubiquitin-protein ligase HUWE1	yes	no	2	0.00054543	101.45	By MS/MS	By matching	By MS/MS	By MS/MS	By MS/MS
AGSVPSLAAGLLFGSLAGLGAYQLSQDPR	GGIIGYVKAGSVPSLA	YQLSQDPRNVWVFLAT	K	A	G	P	R	N	5	1	0	1	0	2	0	5	0	0	6	0	0	1	2	4	0	0	1	1	0	0	29	0	2815.49	Q9P0S9	Q9P0S9	32	60	TMEM14C	Transmembrane protein 14C	yes	yes	3	0.0050247	62.069	By MS/MS				By MS/MS
AGTDLLNFLSSFIDPK	ELTPFFKKAGTDLLNF	LSSFIDPKKQPATR__	K	A	G	P	K	K	1	0	1	2	0	0	0	1	0	1	3	1	0	2	1	2	1	0	0	0	0	0	16	0	1736.9	CON__P81644	CON__P81644	79	94			yes	yes	2;3	1.3035e-36	208.08	By MS/MS	By matching		By matching	By matching
AGTGVDNVDLEAATR	EKLQVVGRAGTGVDNV	VDLEAATRKGILVMNT	R	A	G	T	R	K	3	1	1	2	0	0	1	2	0	0	1	0	0	0	0	0	2	0	0	2	0	0	15	0	1487.72	A0A286YF22;O43175;A0A286YFA2;A0A2C9F2M7;A0A286YFM8;A0A286YFL2;A0A286YER3;A0A286YFC8;A0A286YFB2	A0A286YF22	76	90	PHGDH	D-3-phosphoglycerate dehydrogenase	yes	no	2	6.0322e-48	220.32	By MS/MS	By MS/MS	By MS/MS	By matching	By matching
AGTLLPVIQFLQK	HGQKLKSRAGTLLPVI	PVIQFLQKSIQRHLDD	R	A	G	Q	K	S	1	0	0	0	0	2	0	1	0	1	3	1	0	1	1	0	1	0	0	1	0	0	13	0	1426.85	A0A096LPI6;A0A0B4J2E5;Q15269	A0A096LPI6	52	64	PWP2	Periodic tryptophan protein 2 homolog	no	no	2	0.007548	66.19	By matching	By matching	By matching	By matching	By matching
AGTQIENIDEDFRDGLK	WCNSHLRKAGTQIENI	EDFRDGLKLMLLLEVI	K	A	G	L	K	L	1	1	1	3	0	1	2	2	0	2	1	1	0	1	0	0	1	0	0	0	0	0	17	1	1919.92	O43707;F5GXS2;O43707-3;K7EP19	O43707	67	83	ACTN4	Alpha-actinin-4	yes	no	2;3	5.3526e-14	182.72	By MS/MS	By MS/MS	By MS/MS	By MS/MS	By MS/MS
AGTQIENIEEDFR	WCNSHLRKAGTQIENI	ENIEEDFRDGLKLMLL	K	A	G	F	R	D	1	1	1	1	0	1	3	1	0	2	0	0	0	1	0	0	1	0	0	0	0	0	13	0	1520.71	P12814;P12814-3;P12814-2;P12814-4;G3V2N5;P35609-2;P35609;Q08043;A0A087WSZ2;G3V5M4;G3V380	P12814	48	60	ACTN1;ACTN2;ACTN3	Alpha-actinin-1;Alpha-actinin-2;Alpha-actinin-3	yes	no	2	1.311e-32	202	By matching	By matching	By MS/MS	By MS/MS	By MS/MS
AGTQIENIEEDFRDGLK	WCNSHLRKAGTQIENI	EDFRDGLKLMLLLEVI	K	A	G	L	K	L	1	1	1	2	0	1	3	2	0	2	1	1	0	1	0	0	1	0	0	0	0	0	17	1	1933.94	P12814;P12814-3;P12814-2;P12814-4;G3V2N5;G3V5M4;G3V380	P12814	48	64	ACTN1	Alpha-actinin-1	yes	no	2;3	0.00041551	138.31	By matching	By matching	By MS/MS	By MS/MS	By MS/MS
AGTVVLDDVELR	________________	VLDDVELREAQRDYLD	M	A	G	L	R	E	1	1	0	2	0	0	1	1	0	0	2	0	0	0	0	0	1	0	0	3	0	0	12	0	1285.69	P25205	P25205	2	13	MCM3	DNA replication licensing factor MCM3	yes	yes	2	0.00011205	123.79	By MS/MS	By MS/MS	By MS/MS	By MS/MS	By MS/MS
AGVAAPATQVAQVTLQSVQR	TEYNLRLKAGVAAPAT	VTLQSVQRRPELEDST	K	A	G	Q	R	R	5	1	0	0	0	4	0	1	0	0	1	0	0	0	1	1	2	0	0	4	0	0	20	0	1994.09	Q15149;Q15149-7;Q15149-8;Q15149-9;Q15149-5;Q15149-4;Q15149-6;Q15149-2;H0YDN1;E9PMV1;Q15149-3	Q15149	631	650	PLEC	Plectin	no	no	2;3	2.9898e-13	163.9	By MS/MS	By MS/MS	By MS/MS	By MS/MS	By MS/MS
AGVDYAPNLPPFPSPADVK	FSKCAWGKAGVDYAPN	FPSPADVKETMTPGYP	K	A	G	V	K	E	3	0	1	2	0	0	0	1	0	0	1	1	0	1	5	1	0	0	1	2	0	0	19	0	1953.98	Q68CZ2;Q68CZ2-2;E9PCX8	Q68CZ2	798	816	TNS3	Tensin-3	yes	no	2	0.020547	65.472		By MS/MS
AGVEEVAASGSHLNGDLDPDDREEGAASTAEEAAK	________________	STAEEAAKKKRRKKKK	M	A	G	A	K	K	8	1	1	4	0	0	6	4	1	0	2	1	0	0	1	3	1	0	0	2	0	0	35	1	3467.56	G3V1U3;P50579-3;P50579;F8VSC4;F8VY03;F8VRR3;F8VQZ7;P50579-2	G3V1U3	2	36	METAP2	Methionine aminopeptidase 2	yes	no	3	5.8413e-12	104.84	By MS/MS	By MS/MS	By MS/MS		By MS/MS
AGVIFPVGR	TKTSRSAKAGVIFPVG	GVIFPVGRMLRYIKKG	K	A	G	G	R	M	1	1	0	0	0	0	0	2	0	1	0	0	0	1	1	0	0	0	0	2	0	0	9	0	914.534	O75367-2;O75367-3;O75367;D6RCF2;B4DJC3;Q9P0M6;Q5SQT3	O75367-2	19	27	H2AFY;H2AFY2	Core histone macro-H2A.1;Histone H2A;Core histone macro-H2A.2	yes	no	2	0.05006	66.799	By matching	By matching	By matching	By MS/MS	By matching
AGVLAGHDNR	WDALKADRAGVLAGHD	VLAGHDNRVSCLGVTD	R	A	G	N	R	V	2	1	1	1	0	0	0	2	1	0	1	0	0	0	0	0	0	0	0	1	0	0	10	0	1008.51	P62873-2;P62873;B3KVK2;P62879;E7EP32;Q9HAV0;P62879-2	P62873-2	305	314	GNB1;GNB2;GNB4	Guanine nucleotide-binding protein G(I)/G(S)/G(T) subunit beta-1;Guanine nucleotide-binding protein G(I)/G(S)/G(T) subunit beta-2;Guanine nucleotide-binding protein subunit beta-4	no	no	2	0.052267	60.118	By matching	By matching		By MS/MS	By matching
AGVLAHLEEER	GQSKVFFRAGVLAHLE	LAHLEEERDLKITDVI	R	A	G	E	R	D	2	1	0	0	0	0	3	1	1	0	2	0	0	0	0	0	0	0	0	1	0	0	11	0	1222.63	P35579;P35579-2;P35580;P35580-5;P35580-2;P35580-3;P35580-4	P35579	765	775	MYH9;MYH10	Myosin-9;Myosin-10	no	no	2;3	0.0017879	107.79	By MS/MS	By MS/MS	By matching	By MS/MS	By MS/MS
AGVMALANLLQIQR	DVNNPDFKAGVMALAN	ANLLQIQRHDDYLVML	K	A	G	Q	R	H	3	1	1	0	0	2	0	1	0	1	3	0	1	0	0	0	0	0	0	1	0	0	14	0	1496.85	Q9Y224;G3V4C6;H0YJB9	Q9Y224	132	145	C14orf166	UPF0568 protein C14orf166	yes	no	2;3	3.8092e-07	160.59	By MS/MS	By MS/MS	By MS/MS	By MS/MS	By matching
AGVNFSEFTGVWK	SMFDRENKAGVNFSEF	SEFTGVWKYITDWQNV	K	A	G	W	K	Y	1	0	1	0	0	0	1	2	0	0	0	1	0	2	0	1	1	1	0	2	0	0	13	0	1440.7	O75340-2;O75340;A0A024QZ42	O75340-2	78	90	PDCD6	Programmed cell death protein 6	yes	no	2	0.0001666	144.7	By matching	By matching	By matching	By matching	By MS/MS
AGVNTVTTLVENK	TKRPPVLRAGVNTVTT	VTTLVENKKAQLVVIA	R	A	G	N	K	K	1	0	2	0	0	0	1	1	0	0	1	1	0	0	0	0	3	0	0	3	0	0	13	0	1344.72	P62424;Q5T8U3;Q5T8U2	P62424	138	150	RPL7A	60S ribosomal protein L7a	yes	no	2	1.1561e-43	214.04	By MS/MS	By matching	By matching		By MS/MS
AGVNTVTTLVENKK	TKRPPVLRAGVNTVTT	TTLVENKKAQLVVIAH	R	A	G	K	K	A	1	0	2	0	0	0	1	1	0	0	1	2	0	0	0	0	3	0	0	3	0	0	14	1	1472.82	P62424;Q5T8U3;Q5T8U2	P62424	138	151	RPL7A	60S ribosomal protein L7a	yes	no	2;3	0.0060967	89.013	By matching	By MS/MS	By matching	By MS/MS	By matching
AGVPGVAAPGAPAAAPPAK	RAPADPGKAGVPGVAA	PAAAPPAKEIPEVLVD	K	A	G	A	K	E	8	0	0	0	0	0	0	3	0	0	0	1	0	0	5	0	0	0	0	2	0	0	19	0	1568.87	I3L387;P53350	I3L387	20	38	PLK1	Serine/threonine-protein kinase PLK1	yes	no	2	0.00057086	100.82				By MS/MS
AGVVGPELHEQLLSAEK	LYVHEAVKAGVVGPEL	EQLLSAEKAVTGYRDP	K	A	G	E	K	A	2	0	0	0	0	1	3	2	1	0	3	1	0	0	1	1	0	0	0	2	0	0	17	0	1775.94	Q15149;Q15149-7;Q15149-8;Q15149-9;Q15149-5;Q15149-4;Q15149-6;Q15149-2;H0YDN1;Q15149-3	Q15149	3552	3568	PLEC	Plectin	no	no	2;3	0.001193	91.712	By MS/MS	By MS/MS	By matching	By MS/MS	By MS/MS
AGVYPEKDQAENEDGAQENTFSMDPQLER	SWKASFLRAGVYPEKD	SMDPQLERQVETIRNL	R	A	G	E	R	Q	3	1	2	3	0	3	5	2	0	0	1	1	1	1	2	1	1	0	1	1	0	0	29	1	3267.43	P50570-3;P50570-2;P50570-5;P50570-4;P50570	P50570-3	619	647	DNM2	Dynamin-2	yes	no	3	2.7096e-09	98.924	By MS/MS	By MS/MS	By matching	By MS/MS	By MS/MS
AGWNAYIDNLMADGTCQDAAIVGYK	________________	DAAIVGYKDSPSVWAA	M	A	G	Y	K	D	5	0	2	3	1	1	0	3	0	2	1	1	1	0	0	0	1	1	2	1	0	0	25	0	2716.23	CON__P02584;P07737	P07737	2	26	PFN1	Profilin-1	no	no	3	4.5692e-05	85.248	By MS/MS		By matching		By matching
AGYIIPLQGPGLTTTESR	DTINVHLRAGYIIPLQ	GLTTTESRQQPMALAV	R	A	G	S	R	Q	1	1	0	0	0	1	1	3	0	2	2	0	0	0	2	1	3	0	1	0	0	0	18	0	1872.99	P10253	P10253	820	837	GAA	Lysosomal alpha-glucosidase;76 kDa lysosomal alpha-glucosidase;70 kDa lysosomal alpha-glucosidase	yes	yes	2	0.012736	110.98	By matching	By matching	By matching	By MS/MS	By matching
AGYKPVAIQTYPILGEK	________________	TYPILGEKITQDTLYW	M	A	G	E	K	I	2	0	0	0	0	1	1	2	0	2	1	2	0	0	2	0	1	0	2	1	0	0	17	1	1847.02	Q8TED0-3;Q8TED0;D6RF65	Q8TED0-3	2	18	UTP15	U3 small nucleolar RNA-associated protein 15 homolog	yes	no	2	0.013986	96.591	By matching	By matching	By matching	By matching	By matching
AGYPQYVSEILEK	QIIFSFSKAGYPQYVS	YVSEILEKVTCERRYI	K	A	G	E	K	V	1	0	0	0	0	1	2	1	0	1	1	1	0	0	1	1	0	0	2	1	0	0	13	0	1495.76	P42704;B8ZZ38;A0A0C4DG06;C9JCA9	P42704	315	327	LRPPRC	Leucine-rich PPR motif-containing protein, mitochondrial	yes	no	2	0.014178	83.226	By MS/MS	By matching	By matching	By MS/MS	By matching
AGYQDMPEYENFK	ETIAQWRKAGYQDMPE	MPEYENFKHLLQAPLD	K	A	G	F	K	H	1	0	1	1	0	1	2	1	0	0	0	1	1	1	1	0	0	0	2	0	0	0	13	0	1590.67	A0A2R8YFH5;Q15437;Q5QPE1	A0A2R8YFH5	654	666	SEC23B	Protein transport protein Sec23B	yes	no	2	0.043557	64.103		By matching	By matching	By matching	By MS/MS
AGYSQGATQYTQAQQTR	TYYQTAPKAGYSQGAT	YTQAQQTRQVTAIKPA	K	A	G	T	R	Q	3	1	0	0	0	5	0	2	0	0	0	0	0	0	0	1	3	0	2	0	0	0	17	0	1857.86	Q96KR1	Q96KR1	192	208	ZFR	Zinc finger RNA-binding protein	yes	yes	2	2.2181e-132	293.8	By MS/MS	By MS/MS	By MS/MS	By matching	By MS/MS
AGYTGTQCER	GDVRCSCKAGYTGTQC	YTGTQCERCAPGYFGN	K	A	G	E	R	C	1	1	0	0	1	1	1	2	0	0	0	0	0	0	0	0	2	0	1	0	0	0	10	0	1141.48	A0A0A6YYF2;Q16787-1;Q16787;A0A0A0MTS5;A0A0A0MSA0;Q16787-4;Q16787-3;A0A3B3ITG1;K7EIP4	A0A0A6YYF2	150	159	LAMA3	Laminin subunit alpha-3	yes	no	2	0.046717	65.157				By matching	By MS/MS
AHAVEGQVEDVVGNLR	EAEEARSRAHAVEGQV	EDVVGNLRQGTVALQE	R	A	H	L	R	Q	2	1	1	1	0	1	2	2	1	0	1	0	0	0	0	0	0	0	0	4	0	0	16	0	1691.86	Q13751;X1WI29	Q13751	973	988	LAMB3	Laminin subunit beta-3	yes	no	2;3	0.00044845	160.46	By matching	By matching	By matching	By matching	By MS/MS
AHDGGIYAISWSPDSTHLLSASGDK	VCALGGSKAHDGGIYA	LLSASGDKTSKIWDVS	K	A	H	D	K	T	3	0	0	3	0	0	0	3	2	2	2	1	0	0	1	5	1	1	1	0	0	0	25	0	2584.22	O75083;O75083-3	O75083	232	256	WDR1	WD repeat-containing protein 1	yes	no	3	0.0059034	90.592		By matching		By matching	By MS/MS
AHFQNFPNGVTDFIK	LILKNNVKAHFQNFPN	NGVTDFIKSECLNNIG	K	A	H	I	K	S	1	0	2	1	0	1	0	1	1	1	0	1	0	3	1	0	1	0	0	1	0	0	15	0	1733.85	Q92973-2;Q92973;E7EW37	Q92973-2	78	92	TNPO1	Transportin-1	yes	no	3	0.028167	66.708	By matching	By matching	By matching	By MS/MS	By matching
AHGGYSVFAGVGER	ELINNVAKAHGGYSVF	VFAGVGERTREGNDLY	K	A	H	E	R	T	2	1	0	0	0	0	1	4	1	0	0	0	0	1	0	1	0	0	1	2	0	0	14	0	1405.67	P06576;H0YH81;F8W079;F8W0P7;H0YI37	P06576	226	239	ATP5B	ATP synthase subunit beta, mitochondrial;ATP synthase subunit beta	yes	no	2;3	0.017089	74.392	By MS/MS
AHGPGLEGGLVGKPAEFTIDTK	PPDPSKVKAHGPGLEG	AEFTIDTKGAGTGGLG	K	A	H	T	K	G	2	0	0	1	0	0	2	5	1	1	2	2	0	1	2	0	2	0	0	1	0	0	22	1	2193.14	O75369-2;O75369-9;O75369;O75369-8;O75369-6;O75369-3;E7EN95;O75369-7;O75369-5;O75369-4	O75369-2	1045	1066	FLNB	Filamin-B	yes	no	3;4	0.00040264	109.67	By matching	By MS/MS	By matching	By MS/MS	By MS/MS
AHLLADMAHISGLVAAK	REVCDEVKAHLLADMA	ISGLVAAKVIPSPFKH	K	A	H	A	K	V	5	0	0	1	0	0	0	1	2	1	3	1	1	0	0	1	0	0	0	1	0	0	17	0	1716.93	P34897-3;P34897;P34897-2;G3V2Y4;H0YIZ0;G3V4W5	P34897-3	225	241	SHMT2	Serine hydroxymethyltransferase, mitochondrial;Serine hydroxymethyltransferase	yes	no	3;4	0.0009529	102.63	By matching	By matching	By MS/MS	By MS/MS	By matching
AHQTGIHATEELKEFFAK	________________	ELKEFFAKARAGSVRL	M	A	H	A	K	A	3	0	0	0	0	1	3	1	2	1	1	2	0	2	0	0	2	0	0	0	0	0	18	1	2056.04	D6RG15;Q6IBS0	D6RG15	2	19	TWF2	Twinfilin-2	yes	no	4	0.0066358	68.329	By matching	By MS/MS	By matching	By matching	By matching
AHQVVEDGYEFFAK	HDLDLICRAHQVVEDG	DGYEFFAKRQLVTLFS	R	A	H	A	K	R	2	0	0	1	0	1	2	1	1	0	0	1	0	2	0	0	0	0	1	2	0	0	14	0	1638.77	F8VYE8;P36873;P36873-2;F8W0W8;P62136;P62136-2;E9PMD7;P62136-3;P62140	P62136	247	260	PPP1CC;PPP1CA;PPP1CB	Serine/threonine-protein phosphatase;Serine/threonine-protein phosphatase PP1-gamma catalytic subunit;Serine/threonine-protein phosphatase PP1-alpha catalytic subunit;Serine/threonine-protein phosphatase PP1-beta catalytic subunit	no	no	2;3	5.1265e-11	171.99	By matching	By MS/MS	By MS/MS	By MS/MS	By MS/MS
AHSIQIMK	MGARHRARAHSIQIMK	AHSIQIMKVEEIAASK	R	A	H	M	K	V	1	0	0	0	0	1	0	0	1	2	0	1	1	0	0	1	0	0	0	0	0	0	8	0	926.501	M0R0P7;M0R3D6;M0R1A7;Q02543;M0R117	M0R0P7	82	89	RPL18A	60S ribosomal protein L18a	yes	no	3	0.026731	70.525
AHSPVQSGLPGMQNLK	________________	LPGMQNLKADPEELFT	M	A	H	L	K	A	1	0	1	0	0	2	0	2	1	0	2	1	1	0	2	2	0	0	0	1	0	0	16	0	1662.85	B4DR80;Q9Y6E0-2	B4DR80	2	17	STK24	Serine/threonine-protein kinase 24;Serine/threonine-protein kinase 24 36 kDa subunit;Serine/threonine-protein kinase 24 12 kDa subunit	yes	no	2	0.0038084	92.19	By matching	By matching	By matching	By MS/MS	By matching
AHSSMVGVNLPQK	DAFGTAHRAHSSMVGV	VGVNLPQKAGGFLMKK	R	A	H	Q	K	A	1	0	1	0	0	1	0	1	1	0	1	1	1	0	1	2	0	0	0	2	0	0	13	0	1366.7	P00558;P00558-2	P00558	172	184	PGK1	Phosphoglycerate kinase 1	yes	no	2;3	4.7114e-11	174.98	By MS/MS	By MS/MS	By MS/MS	By MS/MS	By MS/MS
AHSSPASLQLGAVSPGTLTPTGVVSGPAATPTAQHLR	ALTPQHVRAHSSPASL	TPTAQHLRQSSFEIPD	R	A	H	L	R	Q	6	1	0	0	0	2	0	4	2	0	4	0	0	0	5	5	5	0	0	3	0	0	37	0	3533.86	P46937-5;P46937-3;P46937-6;P46937-7;P46937-2;P46937-8;P46937;P46937-9	P46937-5	125	161	YAP1	Transcriptional coactivator YAP1	yes	no	4	0.042017	44.616	By matching	By matching	By matching	By MS/MS
AHTDFFEAFK	LREGEFEKAHTDFFEA	TDFFEAFKNYDESGSP	K	A	H	F	K	N	2	0	0	1	0	0	1	0	1	0	0	1	0	3	0	0	1	0	0	0	0	0	10	0	1211.56	B4DIH5;P61201;P61201-2;H0YKU5	B4DIH5	190	199	COPS2	COP9 signalosome complex subunit 2	yes	no	3	0.014903	77.192	By matching	By MS/MS	By matching	By matching	By matching
AHVIVMAATNRPNSIDPALR	LMDGLKQRAHVIVMAA	NSIDPALRRFGRFDRE	R	A	H	L	R	R	4	2	2	1	0	0	0	0	1	2	1	0	1	0	2	1	1	0	0	2	0	0	20	1	2145.15	P55072	P55072	339	358	VCP	Transitional endoplasmic reticulum ATPase	yes	yes	3	0.010443	77.746	By matching	By MS/MS	By MS/MS	By matching	By matching
AHVLAASVEQATENFLEK	KKRGRSKKAHVLAASV	ATENFLEKGDKIAKES	K	A	H	E	K	G	4	0	1	0	0	1	3	0	1	0	2	1	0	1	0	1	1	0	0	2	0	0	18	0	1956	P35221;P35221-2;G3XAM7;E5RIB1;E5RG03;E5RGY6;E5RHV7;E5RFM3;E5RJL0;E5RIE0	P35221	58	75	CTNNA1	Catenin alpha-1	yes	no	3	4.6476e-05	127.18	By matching	By MS/MS	By matching	By MS/MS	By MS/MS
AHVQEVAQHNLK	QEENESLKAHVQEVAQ	EVAQHNLKEASSASQF	K	A	H	L	K	E	2	0	1	0	0	2	1	0	2	0	1	1	0	0	0	0	0	0	0	2	0	0	12	0	1372.72	Q86UP2-2;Q86UP2-3;Q86UP2-4;Q86UP2;G3V4Y7	Q86UP2-2	909	920	KTN1	Kinectin	yes	no	3	0.0011712	103.21	By matching	By matching	By matching	By matching	By MS/MS
AIADMLR	ATANLSRRAIADMLRA	RAIADMLRACKEAAYH	R	A	I	L	R	A	2	1	0	1	0	0	0	0	0	1	1	0	1	0	0	0	0	0	0	0	0	0	7	0	788.421	Q9Y490	Q9Y490	2211	2217	TLN1	Talin-1	yes	yes	2	0.0085892	107.43	By MS/MS	By matching	By matching	By MS/MS	By matching
AIADTGANVVVTGGK	NLMDAQVKAIADTGAN	NVVVTGGKVADMALHY	K	A	I	G	K	V	3	0	1	1	0	0	0	3	0	1	0	1	0	0	0	0	2	0	0	3	0	0	15	0	1371.74	P50990;P50990-2;P50990-3;H7C4C8	P50990	282	296	CCT8	T-complex protein 1 subunit theta	yes	no	2	3.9821e-05	135.04	By MS/MS	By MS/MS	By MS/MS	By MS/MS	By MS/MS
AIAELGIYPAVDPLDSTSR	DATTVLSRAIAELGIY	DPLDSTSRIMDPNIVG	R	A	I	S	R	I	3	1	0	2	0	0	1	1	0	2	2	0	0	0	2	2	1	0	1	1	0	0	19	0	1987.03	P06576;H0YH81	P06576	388	406	ATP5B	ATP synthase subunit beta, mitochondrial;ATP synthase subunit beta	yes	no	2;3	3.5725e-07	142.4	By MS/MS	By MS/MS	By MS/MS	By MS/MS	By MS/MS
AIAFLQQPR	YRKDVGFRAIAFLQQP	IAFLQQPRSLTYKESG	R	A	I	P	R	S	2	1	0	0	0	2	0	0	0	1	1	0	0	1	1	0	0	0	0	0	0	0	9	0	1042.59	P22102;P22102-2	P22102	425	433	GART	Trifunctional purine biosynthetic protein adenosine-3;Phosphoribosylamine--glycine ligase;Phosphoribosylformylglycinamidine cyclo-ligase;Phosphoribosylglycinamide formyltransferase	yes	no	2	0.0018873	114.78	By matching	By matching	By matching	By MS/MS	By MS/MS
AIAGVINQPYYNYEAGPDAVLGR	IGIAYEGKAIAGVINQ	GPDAVLGRTIWG____	K	A	I	G	R	T	4	1	2	1	0	1	1	3	0	2	1	0	0	0	2	0	0	0	3	2	0	0	23	0	2450.22	F8VRY7;F8VZG4;F8W1J0;O95861-3;O95861-4;O95861;O95861-2	F8VRY7	90	112	BPNT1	3(2),5-bisphosphate nucleotidase 1	yes	no	2	0.002021	77.562	By MS/MS		By matching		By matching
AIAINTFLPK	IKARIKAKAIAINTFL	AINTFLPKNGFRPLDV	K	A	I	P	K	N	2	0	1	0	0	0	0	0	0	2	1	1	0	1	1	0	1	0	0	0	0	0	10	0	1086.64	Q92615	Q92615	312	321	LARP4B	La-related protein 4B	yes	yes	2	0.019401	80.455	By MS/MS	By matching	By matching	By MS/MS	By matching
AIANECQANFISIK	CGKTLLAKAIANECQA	QANFISIKGPELLTMW	K	A	I	I	K	G	3	0	2	0	1	1	1	0	0	3	0	1	0	1	0	1	0	0	0	0	0	0	14	0	1577.79	P55072	P55072	530	543	VCP	Transitional endoplasmic reticulum ATPase	yes	yes	2	1.7315e-05	148.13	By MS/MS	By MS/MS	By MS/MS	By MS/MS	By MS/MS
AIAVLTSGGDAQGMNAAVR	AKTLGIGKAIAVLTSG	QGMNAAVRAVVRVGIF	K	A	I	V	R	A	5	1	1	1	0	1	0	3	0	1	1	0	1	0	0	1	1	0	0	2	0	0	19	0	1800.92	F8VZI0;A0A2R8Y891;P08237-2;P08237;P08237-3;F8VX13;F8VNX2;F8VZQ1;F8W1J8;F8VSF7;F8VW30;F8VSL1;F8VUB8;F8VYK8;F8VTQ3;F8VVE3;F8VP00	F8VZI0	50	68	PFKM	ATP-dependent 6-phosphofructokinase, muscle type	yes	no	2	0.00067393	98.253		By MS/MS	By matching	By matching
AIAVTVQEMVTK	TTMVRTAKAIAVTVQE	TVQEMVTKSNTSPEEL	K	A	I	T	K	S	2	0	0	0	0	1	1	0	0	1	0	1	1	0	0	0	2	0	0	3	0	0	12	0	1288.71	Q9Y490	Q9Y490	1863	1874	TLN1	Talin-1	yes	yes	2	0.00013145	135.99	By MS/MS	By MS/MS	By MS/MS	By MS/MS	By MS/MS
AIAYLFPSGLFEK	FTQEDIDRAIAYLFPS	FPSGLFEKRARPVMKH	R	A	I	E	K	R	2	0	0	0	0	0	1	1	0	1	2	1	0	2	1	1	0	0	1	0	0	0	13	0	1454.78	P82933	P82933	107	119	MRPS9	28S ribosomal protein S9, mitochondrial	yes	yes	2	0.0047931	84.658	By MS/MS	By matching	By MS/MS	By MS/MS	By MS/MS
AICTEAGLMALR	DLSGADIKAICTEAGL	EAGLMALRERRMKVTN	K	A	I	L	R	E	3	1	0	0	1	0	1	1	0	1	2	0	1	0	0	0	1	0	0	0	0	0	12	0	1304.66	P62191-2;P62191	P62191-2	324	335	PSMC1	26S protease regulatory subunit 4	yes	no	2	0.029541	68.847	By matching	By matching	By MS/MS	By matching	By MS/MS
AIDTIYQTTDFSGIR	AQISSHVKAIDTIYQT	TTDFSGIRNISFMVKR	K	A	I	I	R	N	1	1	0	2	0	1	0	1	0	3	0	0	0	1	0	1	3	0	1	0	0	0	15	0	1699.84	O14672	O14672	252	266	ADAM10	Disintegrin and metalloproteinase domain-containing protein 10	yes	yes	2	0.0011042	109	By matching	By matching	By matching	By MS/MS	By matching
AIDTTQLFSLPK	ALDLSGLRAIDTTQLF	TQLFSLPKDFWEQEVR	R	A	I	P	K	D	1	0	0	1	0	1	0	0	0	1	2	1	0	1	1	1	2	0	0	0	0	0	12	0	1332.73	Q16822;H0YML5;Q16822-3	Q16822	589	600	PCK2	Phosphoenolpyruvate carboxykinase [GTP], mitochondrial	yes	no	2	0.00014501	141.71	By MS/MS	By matching		By MS/MS	By MS/MS
AIEALKEFNEDGALAVLQQFK	AHSDLDERAIEALKEF	LAVLQQFKDSDLSHVQ	R	A	I	F	K	D	4	0	1	1	0	2	3	1	0	1	3	2	0	2	0	0	0	0	0	1	0	0	21	1	2333.23	O60506;O60506-2;F6UXX1;O60506-3;O60506-4	O60506	61	81	SYNCRIP	Heterogeneous nuclear ribonucleoprotein Q	no	no	3	0.00096689	94.188	By MS/MS	By matching	By MS/MS	By matching	By MS/MS
AIEAVAISPWK	AAEELDMKAIEAVAIS	AVAISPWKTYQLVYFL	K	A	I	W	K	T	3	0	0	0	0	0	1	0	0	2	0	1	0	0	1	1	0	1	0	1	0	0	11	0	1183.66	A6NKB8;Q9H4A4	A6NKB8	482	492	RNPEP	Aminopeptidase B	yes	no	2	2.5463e-05	130.94	By matching	By matching	By MS/MS	By MS/MS	By matching
AIEDEGGNPDEIEITSEGNKK	VLMERLKKAIEDEGGN	ITSEGNKKTSKRSSKG	K	A	I	K	K	T	1	0	2	2	0	0	5	3	0	3	0	2	0	0	1	1	1	0	0	0	0	0	21	1	2244.04	Q15424-2;Q15424;Q15424-4;Q15424-3;K7ES42	Q15424-2	64	84	SAFB	Scaffold attachment factor B1	yes	no	3	0.034576	74.732	By matching	By MS/MS	By matching	By matching	By matching
AIEEQMVAAK	LFNEVQEKAIEEQMVA	EEQMVAAKDVVMEPTM	K	A	I	A	K	D	3	0	0	0	0	1	2	0	0	1	0	1	1	0	0	0	0	0	0	1	0	0	10	0	1088.55	A0A087WV29;Q9H0A0-2;Q9H0A0	A0A087WV29	760	769	NAT10	N-acetyltransferase 10	yes	no	2	0.0054365	91.265				By MS/MS	By matching
AIEFLNNPPEEAPR	ETKEQAAKAIEFLNNP	NPPEEAPRKPGIFPKT	K	A	I	P	R	K	2	1	2	0	0	0	3	0	0	1	1	0	0	1	3	0	0	0	0	0	0	0	14	0	1595.79	Q4G0J3;Q4G0J3-3;D6RFF0	Q4G0J3	182	195	LARP7	La-related protein 7	yes	no	2	0.017649	77.674	By matching		By matching	By matching	By matching
AIEINPDSAQPYK	AAIRDCDRAIEINPDS	PDSAQPYKWRGKAHRL	R	A	I	Y	K	W	2	0	1	1	0	1	1	0	0	2	0	1	0	0	2	1	0	0	1	0	0	0	13	0	1444.72	P50502;H7C3I1;Q3KNR6;Q8NFI4;F6VDH7;Q8IZP2	P50502	174	186	ST13;ST13P5;ST13P4	Hsc70-interacting protein;Putative protein FAM10A5;Putative protein FAM10A4	yes	no	2	1.8066e-06	156.01	By MS/MS	By MS/MS	By MS/MS	By MS/MS	By matching
AIELFSVGQGPAK	ERIQEIQKAIELFSVG	SVGQGPAKTMEEASKR	K	A	I	A	K	T	2	0	0	0	0	1	1	2	0	1	1	1	0	1	1	1	0	0	0	1	0	0	13	0	1315.71	P30419-2;P30419;K7EN82;B7Z8J4	P30419-2	15	27	NMT1	Glycylpeptide N-tetradecanoyltransferase 1	yes	no	2	0.0033327	89.9					By matching
AIELNPANAVYFCNR	AAVHFYGKAIELNPAN	NAVYFCNRAAAYSKLG	K	A	I	N	R	A	3	1	3	0	1	0	1	0	0	1	1	0	0	1	1	0	0	0	1	1	0	0	15	0	1750.85	O43765;K7EMD6	O43765	117	131	SGTA	Small glutamine-rich tetratricopeptide repeat-containing protein alpha	yes	no	2	0.0060444	83.045	By MS/MS	By matching	By matching	By MS/MS	By MS/MS
AIENELLAR	ERNIFDQRAIENELLA	IENELLARNIHVIRRT	R	A	I	A	R	N	2	1	1	0	0	0	2	0	0	1	2	0	0	0	0	0	0	0	0	0	0	0	9	0	1027.57	A0A2R8Y430;P48637;P48637-2;A0A2R8Y5T7;A0A2R8Y7I7;A0A2R8Y6Q7	A0A2R8Y430	222	230	GSS	Glutathione synthetase	yes	no	2	0.0017962	106.68			By matching		By MS/MS
AIENIDTLTNLESLFLGK	ELGSNRIRAIENIDTL	LESLFLGKNKITKLQN	R	A	I	G	K	N	1	0	2	1	0	0	2	1	0	2	4	1	0	1	0	1	2	0	0	0	0	0	18	0	1990.06	Q15435;B5MBZ8;H7C003;Q15435-3;Q15435-2;C9JD73;C9J177;Q15435-5;Q15435-4	Q15435	200	217	PPP1R7	Protein phosphatase 1 regulatory subunit 7	yes	no	2	0.0027554	101.61	By matching	By matching	By MS/MS		By matching
AIEQADLLQEEDESPR	TSKKSVLKAIEQADLL	QEEDESPRSVLEEMGL	K	A	I	P	R	S	2	1	0	2	0	2	4	0	0	1	2	0	0	0	1	1	0	0	0	0	0	0	16	0	1841.86	A0A2R8YGH5;H7C1E4;P61966	A0A2R8YGH5	133	148	AP1S1	AP-1 complex subunit sigma-1A	yes	no	2	5.017e-08	158.31	By matching			By MS/MS	By matching
AIFAGYK	MSGRLWSKAIFAGYKR	KAIFAGYKRGLRNQRE	K	A	I	Y	K	R	2	0	0	0	0	0	0	1	0	1	0	1	0	1	0	0	0	0	1	0	0	0	7	0	768.417	C9K025;P18077;F8WBS5;F8WB72	C9K025	9	15	RPL35A	60S ribosomal protein L35a	yes	no	2	0.047854	81.716	By MS/MS	By matching	By matching	By matching
AIFLADGNVFTTGFSR	HEGARPMRAIFLADGN	VFTTGFSRMSERQLAL	R	A	I	S	R	M	2	1	1	1	0	0	0	2	0	1	1	0	0	3	0	1	2	0	0	1	0	0	16	0	1714.87	B4E3S0;Q9ULV4;Q9ULV4-2;Q9ULV4-3	B4E3S0	119	134	CORO1C	Coronin;Coronin-1C	yes	no	2	9.469e-05	138.31	By MS/MS	By matching	By matching	By MS/MS	By MS/MS
AIFQTIQNR	VDEYQIFKAIFQTIQN	IFQTIQNRNPVWYQAL	K	A	I	N	R	N	1	1	1	0	0	2	0	0	0	2	0	0	0	1	0	0	1	0	0	0	0	0	9	0	1089.59	O95373	O95373	964	972	IPO7	Importin-7	yes	yes	2	0.00054694	123.21	By MS/MS	By MS/MS	By matching	By matching	By MS/MS
AIGAVPLIQGEYMIPCEK	DEVRELQKAIGAVPLI	EYMIPCEKVSTLPAIT	K	A	I	E	K	V	2	0	0	0	1	1	2	2	0	3	1	1	1	0	2	0	0	0	1	1	0	0	18	0	1988.01	A0A1B0GV23;A0A1B0GVD5;A0A1B0GWE8;P07339;A0A1B0GW44;A0A1B0GU92;A0A1B0GU03;H7C469;H7C1V0	A0A1B0GV23	308	325	CTSD	Cathepsin D;Cathepsin D light chain;Cathepsin D heavy chain	yes	no	2;3	7.717e-30	193.11	By MS/MS	By MS/MS	By MS/MS	By MS/MS	By MS/MS
AIGGGLSSVGGGSSTIK	GFSSSSGRAIGGGLSS	GGGSSTIKYTTTSSSS	R	A	I	I	K	Y	1	0	0	0	0	0	0	6	0	2	1	1	0	0	0	4	1	0	0	1	0	0	17	0	1446.77	CON__P02538;P02538;CON__P48668;P48668	CON__P02538	534	550	KRT6A;KRT6C	Keratin, type II cytoskeletal 6A;Keratin, type II cytoskeletal 6C	yes	no	2	1.0855e-30	223.36	By matching	By matching		By MS/MS	By MS/MS
AIGGIILTASHNPGGPNGDFGIK	SCIIRKIKAIGGIILT	PNGDFGIKFNISNGGP	K	A	I	I	K	F	2	0	2	1	0	0	0	6	1	4	1	1	0	1	2	1	1	0	0	0	0	0	23	0	2205.15	P36871;A0A3B3ITK7;P36871-2	P36871	108	130	PGM1	Phosphoglucomutase-1	yes	no	3	5.6249e-05	104.45	By MS/MS	By matching	By MS/MS	By MS/MS	By MS/MS
AIGPHDVLATLLNNLK	NTFGYIAKAIGPHDVL	ATLLNNLKVQERQNRV	K	A	I	L	K	V	2	0	2	1	0	0	0	1	1	1	4	1	0	0	1	0	1	0	0	1	0	0	16	0	1687.96	O75533;H7C341	O75533	1087	1102	SF3B1	Splicing factor 3B subunit 1	yes	no	3	0.0001261	135.91	By MS/MS	By MS/MS	By MS/MS	By MS/MS	By MS/MS
AIGSASEGAQSSLQEVYHK	TFVQCDARAIGSASEG	SLQEVYHKSMTLKEAI	R	A	I	H	K	S	3	0	0	0	0	2	2	2	1	1	1	1	0	0	0	4	0	0	1	1	0	0	19	0	1960.95	P28066;P28066-2	P28066	169	187	PSMA5	Proteasome subunit alpha type-5	yes	no	2;3	1.9783e-41	186.29	By MS/MS	By MS/MS	By MS/MS	By MS/MS	By MS/MS
AIGVLTSGGDAQGMNAAVR	EHLSGAGKAIGVLTSG	QGMNAAVRAVVRMGIY	K	A	I	V	R	A	4	1	1	1	0	1	0	4	0	1	1	0	1	0	0	1	1	0	0	2	0	0	19	0	1786.9	Q01813;P17858	Q01813	26	44	PFKP;PFKL	ATP-dependent 6-phosphofructokinase, platelet type;ATP-dependent 6-phosphofructokinase, liver type	no	no	2;3	2.5213e-199	307.77	By MS/MS	By MS/MS	By MS/MS	By MS/MS	By MS/MS
AIHSWLTR	DGHSYSPRAIHSWLTR	AIHSWLTRAMYSRRSK	R	A	I	T	R	A	1	1	0	0	0	0	0	0	1	1	1	0	0	0	0	1	1	1	0	0	0	0	8	0	982.535	P28070	P28070	132	139	PSMB4	Proteasome subunit beta type-4	yes	yes	3	0.0081064	101.28	By MS/MS	By MS/MS	By matching		By matching
AIIASNIMYIVGQYPR	QKRGKDNKAIIASNIM	YIVGQYPRFLRAHWKF	K	A	I	P	R	F	2	1	1	0	0	1	0	1	0	4	0	0	1	0	1	1	0	0	2	1	0	0	16	0	1807.97	O14980	O14980	538	553	XPO1	Exportin-1	yes	yes	3	0.0069676	80.632	By MS/MS	By matching	By matching		By matching
AIIIFVPVPQLK	IEVGGGRKAIIIFVPV	FVPVPQLKSFQKIQVR	K	A	I	L	K	S	1	0	0	0	0	1	0	0	0	3	1	1	0	1	2	0	0	0	0	2	0	0	12	0	1336.85	P62081;B5MCP9	P62081	59	70	RPS7	40S ribosomal protein S7	yes	no	2	0.00014477	128.69	By MS/MS	By MS/MS	By MS/MS	By MS/MS	By MS/MS
AILDKLHNLNSNWFPEGSKPFIYQEVIDLGGEPIK	HMWPGDIKAILDKLHN	DLGGEPIKSSDYFGNG	K	A	I	I	K	S	1	0	3	2	0	1	3	3	1	4	4	3	0	2	3	2	0	1	1	1	0	0	35	2	3981.07	P04745	P04745	224	258	AMY1A	Alpha-amylase 1	yes	yes	4	0.0050558	57.563			By MS/MS
AILILDNDGDR	EPSLYTVKAILILDND	ILDNDGDRLFAKYYDD	K	A	I	D	R	L	1	1	1	3	0	0	0	1	0	2	2	0	0	0	0	0	0	0	0	0	0	0	11	0	1213.63	F8VVA7;P61923;F8W651;P61923-4;F8VXB1;F8VUC5;F8W156;F8VYZ4;P61923-5;F8VXR1	F8VVA7	15	25	COPZ1	Coatomer subunit zeta-1	yes	no	2	0.0084468	91.469	By matching	By matching	By matching	By MS/MS	By MS/MS
AILLPDLSEPNNEPLFSPASEVPR	SSRTRSSKAILLPDLS	SPASEVPRKAKAKKIE	K	A	I	P	R	K	2	1	2	1	0	0	3	0	0	1	4	0	0	1	5	3	0	0	0	1	0	0	24	0	2604.34	Q8WYP5;Q8WYP5-3;Q8WYP5-2;H7C4S1	Q8WYP5	2104	2127	AHCTF1	Protein ELYS	yes	no	3	0.028638	56.428	By matching	By matching	By matching	By MS/MS	By matching
AILNGIDSINK	LLRAATGKAILNGIDS	NGIDSINKVLDHFRRK	K	A	I	N	K	V	1	0	2	1	0	0	0	1	0	3	1	1	0	0	0	1	0	0	0	0	0	0	11	0	1156.65	Q9UQE7	Q9UQE7	504	514	SMC3	Structural maintenance of chromosomes protein 3	yes	yes	2	0.022395	71.614	By MS/MS	By matching	By matching
AILVDLEPGTMDSVR	TGGKYVPRAILVDLEP	PGTMDSVRSGPFGQIF	R	A	I	V	R	S	1	1	0	2	0	0	1	1	0	1	2	0	1	0	1	1	1	0	0	2	0	0	15	0	1614.83	Q5JP53;P07437;Q13509;A0A0B4J269;G3V5W4;G3V2R8;G3V3R4;G3V2N6;Q13885;Q9BVA1	Q5JP53	45	59	TUBB;TUBB3;TUBB2A;TUBB2B	Tubulin beta chain;Tubulin beta-3 chain;Tubulin beta-2A chain;Tubulin beta-2B chain	no	no	2;3	2.9939e-50	222.2	By MS/MS	By MS/MS	By MS/MS	By MS/MS	By MS/MS
AIMAQLPQEQK	LIAGQSARAIMAQLPQ	AQLPQEQKAKIAEQVA	R	A	I	Q	K	A	2	0	0	0	0	3	1	0	0	1	1	1	1	0	1	0	0	0	0	0	0	0	11	0	1255.66	P35221;P35221-2;G3XAM7;P35221-3	P35221	671	681	CTNNA1	Catenin alpha-1	yes	no	2	0.0018979	98.249	By MS/MS	By MS/MS	By MS/MS	By MS/MS	By matching
AIMTYVSSFYHAFSGAQK	GTARPDEKAIMTYVSS	HAFSGAQKAETAANRI	K	A	I	Q	K	A	3	0	0	0	0	1	0	1	1	1	0	1	1	2	0	3	1	0	2	1	0	0	18	0	2006.96	P12814;P12814-3;P12814-2;P12814-4;H9KV75;G3V2N5;G3V2W4;O43707	P12814	237	254	ACTN1;ACTN4	Alpha-actinin-1;Alpha-actinin-4	no	no	3	0.026612	62.861	By matching	By matching	By matching	By MS/MS	By matching
AINFNFGYAK	ILHIGHAKAINFNFGY	NFNFGYAKANNGICFL	K	A	I	A	K	A	2	0	2	0	0	0	0	1	0	1	0	1	0	2	0	0	0	0	1	0	0	0	10	0	1143.57	P47897;P47897-2;A0A1B0GVU9;B4DDN1;C9J165;A0A0U1RR66	P47897	283	292	QARS	Glutamine--tRNA ligase	yes	no	2	0.012074	81.191	By MS/MS	By matching	By matching	By matching	By matching
AINGPTSASGDDISK	EEHGPSEKAINGPTSA	ASGDDISKLQRTPGEE	K	A	I	S	K	L	2	0	1	2	0	0	0	2	0	2	0	1	0	0	1	3	1	0	0	0	0	0	15	0	1431.68	B4DXZ6;P51114;P51114-3;H7C4S4	B4DXZ6	566	580	FXR1	Fragile X mental retardation syndrome-related protein 1	yes	no	2	0.0031878	89.747	By MS/MS	By MS/MS	By MS/MS	By matching	By matching
AINQGGLTSVAVR	YQVEYAFKAINQGGLT	GLTSVAVRGKDCAVIV	K	A	I	V	R	G	2	1	1	0	0	1	0	2	0	1	1	0	0	0	0	1	1	0	0	2	0	0	13	0	1284.71	G3V5Z7;P60900;G3V295;P60900-2;G3V3I1;G3V3U4	G3V5Z7	31	43	PSMA6	Proteasome subunit alpha type;Proteasome subunit alpha type-6	yes	no	2	1.0746e-10	183.99	By MS/MS	By MS/MS	By MS/MS	By MS/MS	By MS/MS
AINQQTGAFVEISR	GRGGENVKAINQQTGA	GAFVEISRQLPPNGDP	K	A	I	S	R	Q	2	1	1	0	0	2	1	1	0	2	0	0	0	1	0	1	1	0	0	1	0	0	14	0	1532.79	Q92945;A0A087WTP3;M0R3J3	Q92945	449	462	KHSRP	Far upstream element-binding protein 2	yes	no	2	0.00022904	137.95	By MS/MS	By MS/MS	By MS/MS	By MS/MS	By MS/MS
AINTLNGLR	VTAKDAERAINTLNGL	INTLNGLRLQSKTIKV	R	A	I	L	R	L	1	1	2	0	0	0	0	1	0	1	2	0	0	0	0	0	1	0	0	0	0	0	9	0	970.556	Q15717;Q15717-2;M0QZR9;B1AM48;B1APY9;B1APY8;A0A0A0MRX1;A0A0R4J2E6;Q12926-2;Q12926;P26378-4;P26378-2;P26378-5;P26378;P26378-3	Q15717	77	85	ELAVL1;ELAVL2;ELAVL4	ELAV-like protein 1;ELAV-like protein;ELAV-like protein 2;ELAV-like protein 4	yes	no	2	0.027179	113.26	By matching	By matching	By matching	By matching	By matching
AIPDLTAPVAAVQAAVSNLVR	EEGEVDGKAIPDLTAP	AAVSNLVRVGKETVQT	K	A	I	V	R	V	6	1	1	1	0	1	0	0	0	1	2	0	0	0	2	1	1	0	0	4	0	0	21	0	2075.17	P18206-2;P18206;A0A096LPE1	P18206-2	36	56	VCL	Vinculin	yes	no	2;3	6.2325e-05	143.43	By MS/MS	By MS/MS	By MS/MS	By matching	By MS/MS
AIPQLQGYLR	SQILPKIKAIPQLQGY	PQLQGYLRSVFALTNG	K	A	I	L	R	S	1	1	0	0	0	2	0	1	0	1	2	0	0	0	1	0	0	0	1	0	0	0	10	0	1157.66	Q02878	Q02878	263	272	RPL6	60S ribosomal protein L6	yes	yes	2	0.0027723	99.442	By matching	By MS/MS	By MS/MS	By MS/MS	By matching
AIPTVNHSGTFSPQAPVPTTVPVVDVR	TWGRLVRRAIPTVNHS	TVPVVDVRIPQLAPPA	R	A	I	V	R	I	2	1	1	1	0	1	0	1	1	1	0	0	0	1	5	2	4	0	0	6	0	0	27	0	2785.48	B1AL79;Q16513-3;Q16513-2;Q16513;Q16513-5;Q16513-4	B1AL79	524	550	PKN2	Serine/threonine-protein kinase N2	yes	no	3	2.7527e-05	85.11				By MS/MS	By MS/MS
AIQLEYSEAR	LYYTGRIKAIQLEYSE	QLEYSEARRTMTNALR	K	A	I	A	R	R	2	1	0	0	0	1	2	0	0	1	1	0	0	0	0	1	0	0	1	0	0	0	10	0	1178.59	O43242;O43242-2	O43242	297	306	PSMD3	26S proteasome non-ATPase regulatory subunit 3	yes	no	2	0.035083	68.786	By matching	By matching	By matching	By matching	By matching
AIQLSGAEQLEALK	KYRQILEKAIQLSGAE	AEQLEALKAFVEAMVN	K	A	I	L	K	A	3	0	0	0	0	2	2	1	0	1	3	1	0	0	0	1	0	0	0	0	0	0	14	0	1469.81	Q9BT78;D6RAX7;D6RFN0;Q9BT78-2	Q9BT78	33	46	COPS4	COP9 signalosome complex subunit 4	yes	no	2	0.00060052	106.54	By MS/MS	By matching	By matching	By MS/MS	By MS/MS
AISHEHSPSDLEAHFVPLVK	DKAVESLRAISHEHSP	AHFVPLVKRLAGGDWF	R	A	I	V	K	R	2	0	0	1	0	0	2	0	3	1	2	1	0	1	2	3	0	0	0	2	0	0	20	0	2212.13	P30153;C9J9C1	P30153	114	133	PPP2R1A	Serine/threonine-protein phosphatase 2A 65 kDa regulatory subunit A alpha isoform	yes	no	4	0.00044698	102.39	By matching	By matching	By matching	By MS/MS	By matching
AISSYFVSTMSSSIK	TAAQLILKAISSYFVS	STMSSSIKTVYFVLFD	K	A	I	I	K	T	1	0	0	0	0	0	0	0	0	2	0	1	1	1	0	6	1	0	1	1	0	0	15	0	1606.79	O75367-2;O75367-3;O75367;B4DJC3	O75367-2	330	344	H2AFY	Core histone macro-H2A.1;Histone H2A	yes	no	2	0.05237	81.278				By MS/MS	By matching
AITDGQAGFGNDTLSK	YPPSSLGRAITDGQAG	FGNDTLSKVPGISSIE	R	A	I	S	K	V	2	0	1	2	0	1	0	3	0	1	1	1	0	1	0	1	2	0	0	0	0	0	16	0	1593.76	A0A024R7W5;A0A087X0Q1;A0A087WY31;Q7Z739	A0A024R7W5	114	129	YTHDF3	YTH domain-containing family protein 3	yes	no	2	0.046266	60.901	By matching	By matching	By matching	By matching	By matching
AITGASLADIMAK	RRAVKFQRAITGASLA	SLADIMAKRNQKPEVR	R	A	I	A	K	R	4	0	0	1	0	0	0	1	0	2	1	1	1	0	0	1	1	0	0	0	0	0	13	0	1260.67	C9JXB8;C9JNW5;P83731	C9JXB8	81	93	RPL24	60S ribosomal protein L24	yes	no	2	1.9697e-44	220.82	By MS/MS	By MS/MS	By MS/MS	By MS/MS	By MS/MS
AITGFDDPFSGK	QQIYAAEKAITGFDDP	FDDPFSGKTVSVSEAI	K	A	I	G	K	T	1	0	0	2	0	0	0	2	0	1	0	1	0	2	1	1	1	0	0	0	0	0	12	0	1253.59	P15924;P15924-3;P15924-2	P15924	2092	2103	DSP	Desmoplakin	yes	no	2	0.00033636	115.23				By MS/MS	By MS/MS
AITHLNNNFMFGQK	ADGYAVDRAITHLNNN	NNFMFGQKLNVCVSKQ	R	A	I	Q	K	L	1	0	3	0	0	1	0	1	1	1	1	1	1	2	0	0	1	0	0	0	0	0	14	0	1633.8	P14866;M0QXS5;A0A3B3ITJ4;P14866-2;M0QYT0	P14866	435	448	HNRNPL	Heterogeneous nuclear ribonucleoprotein L	no	no	2;3	0.00057756	106.26	By MS/MS	By MS/MS	By MS/MS	By MS/MS	By matching
AITIAGIPQSIIECVK	MLPNSTERAITIAGIP	QSIIECVKQICVVMLE	R	A	I	V	K	Q	2	0	0	0	1	1	1	1	0	5	0	1	0	0	1	1	1	0	0	1	0	0	16	0	1711.95	Q15366-6;Q15366-3;Q15366;Q15366-2;H3BRU6;F8VZX2;Q15366-7;Q15366-8;Q15366-4;Q15366-5;F8VXH9;F8VRH0	Q15366-6	145	160	PCBP2	Poly(rC)-binding protein 2	yes	no	2	0.00068771	107.53	By MS/MS	By matching	By matching	By matching	By matching
AITIAGVPQSVTECVK	MLPNSTERAITIAGVP	QSVTECVKQICLVMLE	R	A	I	V	K	Q	2	0	0	0	1	1	1	1	0	2	0	1	0	0	1	1	2	0	0	3	0	0	16	0	1671.89	Q15365	Q15365	145	160	PCBP1	Poly(rC)-binding protein 1	yes	yes	2	0.0022592	96.23	By MS/MS	By MS/MS	By matching	By MS/MS	By MS/MS
AITIANQTNCPLYITK	VEAEAVNRAITIANQT	NCPLYITKVMSKSSAE	R	A	I	T	K	V	2	0	2	0	1	1	0	0	0	3	1	1	0	0	1	0	3	0	1	0	0	0	16	0	1819.95	A0A1C7CYX9;Q16555-2;Q16555	A0A1C7CYX9	344	359	DPYSL2	Dihydropyrimidinase-related protein 2	yes	no	2	1.3923e-12	170.95	By MS/MS	By MS/MS	By MS/MS	By MS/MS	By matching
AITVFSPDGHLFQVEYAQEAVK	________________	EYAQEAVKKGSTAVGV	R	A	I	V	K	K	3	0	0	1	0	2	2	1	1	1	1	1	0	2	1	1	1	0	1	3	0	0	22	0	2448.23	O14818;O14818-4;Q8TAA3-2;Q8TAA3-5;Q8TAA3;F5GY34	O14818	6	27	PSMA7;PSMA8	Proteasome subunit alpha type-7;Proteasome subunit alpha type-7-like	yes	no	3	1.0723e-05	113.23	By matching	By matching	By MS/MS	By MS/MS	By MS/MS
AITYNAMLAETSTVFHQNDVK	EATTDTYKAITYNAML	VFHQNDVKIPDAKHVF	K	A	I	V	K	I	3	0	2	1	0	1	1	0	1	1	1	1	1	1	0	1	3	0	1	2	0	0	21	0	2352.14	Q9BUB7-2;Q9BUB7	Q9BUB7-2	82	102	TMEM70	Transmembrane protein 70, mitochondrial	yes	no	3	0.04547	55.267	By matching	By matching		By MS/MS	By matching
AIVAGDQNVEYK	PKCKGCFKAIVAGDQN	GDQNVEYKGTVWHKDC	K	A	I	Y	K	G	2	0	1	1	0	1	1	1	0	1	0	1	0	0	0	0	0	0	1	2	0	0	12	0	1305.66	A0A0D9SG53;A0A0D9SGB2;Q5JXI0;A0A0D9SFI6;A0A0D9SFB0;Q5JXH9;A0A0D9SFZ9;Q5JXH8;Q5JXH7;Q5JXI3;Q5JXI2;Q5JXI8;Q13642-3;Q13642-1;Q13642-5;Q13642-4;Q13642	A0A0D9SG53	107	118	FHL1	Four and a half LIM domains protein 1	yes	no	2	0.0038636	100.82	By MS/MS	By MS/MS	By MS/MS
AIVAIENPADVSVISSR	EKLLLAARAIVAIENP	DVSVISSRNTGQRAVL	R	A	I	S	R	N	3	1	1	1	0	0	1	0	0	3	0	0	0	0	1	3	0	0	0	3	0	0	17	0	1739.94	C9J9K3;A0A0C4DG17;P08865;F8WD59	C9J9K3	64	80	RPSA	40S ribosomal protein SA	yes	no	2;3	2.1749e-14	177.93	By MS/MS	By MS/MS	By MS/MS	By MS/MS	By MS/MS
AIVFVVDSAAFQR	ERFKSSARAIVFVVDS	VDSAAFQREVKDVAEF	R	A	I	Q	R	E	3	1	0	1	0	1	0	0	0	1	0	0	0	2	0	1	0	0	0	3	0	0	13	0	1421.77	Q9Y5M8;H7C4H2	Q9Y5M8	138	150	SRPRB	Signal recognition particle receptor subunit beta	yes	no	2	0.0012854	101.97	By MS/MS				By matching
AIVQQWLEYR	LGSTAEEKAIVQQWLE	VQQWLEYRVTQVDGHS	K	A	I	Y	R	V	1	1	0	0	0	2	1	0	0	1	1	0	0	0	0	0	0	1	1	1	0	0	10	0	1304.69	D6RBD7;C9J1V9;O43324-2;O43324;H0YAL7;D6RCQ0	D6RBD7	69	78	EEF1E1;EEF1E1-BLOC1S5	Eukaryotic translation elongation factor 1 epsilon-1	yes	no	2	0.0024889	102.06		By MS/MS	By MS/MS	By matching	By MS/MS
AIVVTDGER	AWPEDVIKAIVVTDGE	IVVTDGERILGLGDLG	K	A	I	E	R	I	1	1	0	1	0	0	1	1	0	1	0	0	0	0	0	0	1	0	0	2	0	0	9	0	958.508	P48163;P48163-2	P48163	147	155	ME1	NADP-dependent malic enzyme	yes	no	2	0.023602	75.213				By matching	By matching
AIWAALQTQTSNAAK	YENTQISRAIWAALQT	TQTSNAAKNFITKMAK	R	A	I	A	K	N	5	0	1	0	0	2	0	0	0	1	1	1	0	0	0	1	2	1	0	0	0	0	15	0	1572.83	Q9NYU2-2;Q9NYU2	Q9NYU2-2	789	803	UGGT1	UDP-glucose:glycoprotein glucosyltransferase 1	yes	no	2	4.6225e-09	166.24	By MS/MS	By MS/MS	By MS/MS	By MS/MS	By matching
AIWNVINWENVTER	NVRPDYLKAIWNVINW	NWENVTERYMACKK__	K	A	I	E	R	Y	1	1	3	0	0	0	2	0	0	2	0	0	0	0	0	0	1	2	0	2	0	0	14	0	1742.87	P04179-4;P04179;P04179-2;P04179-3	P04179-4	157	170	SOD2	Superoxide dismutase [Mn], mitochondrial	yes	no	2;3	1.2033e-10	166.7	By MS/MS	By MS/MS	By MS/MS	By matching	By MS/MS
AIYDTPCIQAESEK	LSICKHYRAIYDTPCI	CIQAESEKWQQALKSV	R	A	I	E	K	W	2	0	0	1	1	1	2	0	0	2	0	1	0	0	1	1	1	0	1	0	0	0	14	0	1623.74	O00232;O00232-2	O00232	249	262	PSMD12	26S proteasome non-ATPase regulatory subunit 12	yes	no	2	0.029959	66.326	By matching	By MS/MS	By matching	By matching	By matching
AIYHDLEQSIR	LSNVAGYKAIYHDLEQ	HDLEQSIRAADAVEDL	K	A	I	I	R	A	1	1	0	1	0	1	1	0	1	2	1	0	0	0	0	1	0	0	1	0	0	0	11	0	1343.68	A0A0U1RR22;Q9UNF0-2;Q9UNF0	A0A0U1RR22	265	275	PACSIN2	Protein kinase C and casein kinase substrate in neurons protein 2	yes	no	3	0.0018433	106.29	By matching	By matching	By MS/MS	By matching	By matching
AIYNSGQDHVQNEENYAQVLDK	QKVKKSVKAIYNSGQD	NYAQVLDKFGSNFLSR	K	A	I	D	K	F	2	0	3	2	0	3	2	1	1	1	1	1	0	0	0	1	0	0	2	2	0	0	22	0	2534.17	A0A0A0MRE5;Q9ULH1;Q9ULH1-2;E5RHD7	A0A0A0MRE5	73	94	ASAP1	Arf-GAP with SH3 domain, ANK repeat and PH domain-containing protein 1	yes	no	3	0.0032502	73.675	By MS/MS	By matching	By matching	By MS/MS	By MS/MS
AKDINQEVYNFLATAGAK	GGEKDLRRAKDINQEV	FLATAGAKYGVGFWKP	R	A	K	A	K	Y	4	0	2	1	0	1	1	1	0	1	1	2	0	1	0	0	1	0	1	1	0	0	18	1	1952	A2A274;Q99798	A2A274	143	160	ACO2	Aconitate hydratase, mitochondrial	yes	no	3	0.016901	99.813	By matching	By matching	By matching	By matching	By MS/MS
AKDLQDELAGNSEQR	QRTKLELKAKDLQDEL	LAGNSEQRKRLLKERQ	K	A	K	Q	R	K	2	1	1	2	0	2	2	1	0	0	2	1	0	0	0	1	0	0	0	0	0	0	15	1	1672.8	Q9UQE7	Q9UQE7	309	323	SMC3	Structural maintenance of chromosomes protein 3	yes	yes	3	0.005469	118.52	By MS/MS	By matching	By matching	By matching	By matching
AKEAAEQDVEK	LFGIRAKRAKEAAEQD	AAEQDVEKKK______	R	A	K	E	K	K	3	0	0	1	0	1	3	0	0	0	0	2	0	0	0	0	0	0	0	1	0	0	11	1	1216.59	P26373;P26373-2;J3KS98	P26373	199	209	RPL13	60S ribosomal protein L13	yes	no	2;3	0.0017234	110.93	By MS/MS	By matching	By MS/MS	By MS/MS	By matching
AKEAQDDLVK	EVEEWQHRAKEAQDDL	EAQDDLVKTKEELHLV	R	A	K	V	K	T	2	0	0	2	0	1	1	0	0	0	1	2	0	0	0	0	0	0	0	1	0	0	10	1	1115.58	E7EQR4;P15311	E7EQR4	449	458	EZR	Ezrin	yes	no	2;3	0.013198	140.17	By matching	By MS/MS	By matching	By MS/MS	By matching
AKEFTNVYIK	REAELGARAKEFTNVY	EFTNVYIKNFGEDMDD	R	A	K	I	K	N	1	0	1	0	0	0	1	0	0	1	0	2	0	1	0	0	1	0	1	1	0	0	10	1	1211.65	P11940;E7EQV3;E7ERJ7;A0A087WTT1;P11940-2;H0YAR2;H0YBN4;B1ANR0;Q13310-2;Q13310;Q13310-3;H0Y5F5;H0YCC8	P11940	187	196	PABPC1;PABPC4	Polyadenylate-binding protein 1;Polyadenylate-binding protein;Polyadenylate-binding protein 4	no	no	3	0.026564	79.489	By matching	By matching	By matching	By matching	By matching
AKELDPTNMTYITNQAAVYFEK	TALKHYDKAKELDPTN	QAAVYFEKGDYNKCRE	K	A	K	E	K	G	3	0	2	1	0	1	2	0	0	1	1	2	1	1	1	0	3	0	2	1	0	0	22	1	2546.24	P31948;P31948-2;P31948-3	P31948	251	272	STIP1	Stress-induced-phosphoprotein 1	yes	no	3	0.0038646	79.029					By MS/MS
AKESWEMDTK	VTLKSFEKAKESWEMD	ESWEMDTKEKLEQAAI	K	A	K	T	K	E	1	0	0	1	0	0	2	0	0	0	0	2	1	0	0	1	1	1	0	0	0	0	10	1	1223.55	Q13451	Q13451	253	262	FKBP5	Peptidyl-prolyl cis-trans isomerase FKBP5;Peptidyl-prolyl cis-trans isomerase FKBP5, N-terminally processed	yes	yes	2	0.011195	107.45	By MS/MS	By matching	By matching		By matching
AKFEELNMDLFR	DFSETLTRAKFEELNM	ELNMDLFRSTMKPVQK	R	A	K	F	R	S	1	1	1	1	0	0	2	0	0	0	2	1	1	2	0	0	0	0	0	0	0	0	12	1	1511.74	P11021	P11021	325	336	HSPA5	78 kDa glucose-regulated protein	yes	yes	2;3	0.0021485	146.36	By MS/MS	By MS/MS	By MS/MS	By MS/MS	By MS/MS
AKFYPEDVAEELIQDITQK	NPLQFKFRAKFYPEDV	LIQDITQKLFFLQVKE	R	A	K	Q	K	L	2	0	0	2	0	2	3	0	0	2	1	2	0	1	1	0	1	0	1	1	0	0	19	1	2236.13	E7EQR4;P15311	E7EQR4	82	100	EZR	Ezrin	yes	no	3	0.00056016	106.67	By MS/MS	By matching	By MS/MS	By matching	By MS/MS
AKFYPEDVSEELIQDITQR	SPLLFKFRAKFYPEDV	LIQDITQRLFFLQVKE	R	A	K	Q	R	L	1	1	0	2	0	2	3	0	0	2	1	1	0	1	1	1	1	0	1	1	0	0	19	1	2280.13	P26038;V9GZ54	P26038	82	100	MSN	Moesin	yes	no	3	0.00061241	105.89		By matching	By MS/MS		By matching
AKLEQLFQDEVAK	ERFIEQEKAKLEQLFQ	LFQDEVAKAQQLREEQ	K	A	K	A	K	A	2	0	0	1	0	2	2	0	0	0	2	2	0	1	0	0	0	0	0	1	0	0	13	1	1517.81	Q15149;Q15149-7;Q15149-8;Q15149-9;Q15149-5;Q15149-4;Q15149-6;Q15149-2;H0YDN1;Q15149-3	Q15149	2651	2663	PLEC	Plectin	no	no	2	0.017981	91.093	By MS/MS	By matching	By matching		By matching
AKNEILDEVISLSQVTPK	DRNELFEKAKNEILDE	SLSQVTPKHWEEILQQ	K	A	K	P	K	H	1	0	1	1	0	1	2	0	0	2	2	2	0	0	1	2	1	0	0	2	0	0	18	1	1983.09	A0A2R8YE78;A0A2R8YDM2;C9JMB8;O60313;O60313-2;A0A2R8YGE5;A0A2R8Y3X5;E5KLJ9;O60313-13;O60313-9;O60313-11;O60313-10;A0A2R8YFD1	A0A2R8YE78	597	614	OPA1	Dynamin-like 120 kDa protein, mitochondrial;Dynamin-like 120 kDa protein, form S1	yes	no	3	0.048252	62.709		By MS/MS
AKPLLLQLPIGEAK	ESIREKLKAKPLLLQL	QLPIGEAKTFKGVVDV	K	A	K	A	K	T	2	0	0	0	0	1	1	1	0	1	4	2	0	0	2	0	0	0	0	0	0	0	14	1	1489.92	Q969S9-2;Q969S9-3;Q969S9;D6RAL1;Q969S9-5;Q969S9-4	Q969S9-2	217	230	GFM2	Ribosome-releasing factor 2, mitochondrial	yes	no	3	0.002244	96.82	By matching	By MS/MS	By MS/MS	By MS/MS	By MS/MS
AKPPPGGGEQEPPPPPAPQDVEMKEEAATGGGSTGEADGK	ARRRGADKAKPPPGGG	STGEADGKTAAAAAEH	K	A	K	G	K	T	5	0	0	2	0	2	6	8	0	0	0	3	1	0	9	1	2	0	0	1	0	0	40	2	3866.79	O43242	O43242	15	54	PSMD3	26S proteasome non-ATPase regulatory subunit 3	yes	yes	4	0.0081532	49.505	By matching	By matching	By matching	By MS/MS	By MS/MS
AKPTCTTYNSPQLSAQENFQFDK	DFGKGHSRAKPTCTTY	QENFQFDKMEVWAVGD	R	A	K	D	K	M	2	0	2	1	1	3	1	0	0	0	1	2	0	2	2	2	3	0	1	0	0	0	23	1	2674.23	Q6P9B6	Q6P9B6	383	405	TLDC1	TLD domain-containing protein 1	yes	yes	3	6.3017e-11	137.23	By matching	By matching	By matching	By MS/MS	By matching
AKPVLEDLR	QLKALGEKAKPVLEDL	KPVLEDLRQGLLPVLE	K	A	K	L	R	Q	1	1	0	1	0	0	1	0	0	0	2	1	0	0	1	0	0	0	0	1	0	0	9	1	1039.6	CON__P15497	CON__P15497	229	237			yes	yes	3	0.0062075	101.65	By MS/MS	By matching	By matching	By MS/MS	By matching
AKQEPEVNGGSGDAVPSGNEVSENMEEEAENQAESR	PRKDDAKKAKQEPEVN	AENQAESRAAVEGTVE	K	A	K	S	R	A	4	1	4	1	0	2	9	4	0	0	0	1	1	0	2	4	0	0	0	3	0	0	36	1	3773.62	P49321;P49321-3;P49321-4;P49321-2;H0YF33;Q5T624	P49321	735	770	NASP	Nuclear autoantigenic sperm protein	yes	no	3;4	0.0071601	56.288	By matching	By matching	By matching		By MS/MS
ALAAAGYDVEK	VSLAALKKALAAAGYD	AAGYDVEKNNSRIKLG	K	A	L	E	K	N	4	0	0	1	0	0	1	1	0	0	1	1	0	0	0	0	0	0	1	1	0	0	11	0	1106.56	P10412;P22492;P16402;P16403;Q02539	P16403	65	75	HIST1H1E;HIST1H1T;HIST1H1D;HIST1H1C;HIST1H1A	Histone H1.4;Histone H1t;Histone H1.3;Histone H1.2;Histone H1.1	no	no	1;2	0.00088712	109.29	By MS/MS	By MS/MS	By MS/MS	By MS/MS	By MS/MS
ALAAAGYDVEKNNSR	VSLAALKKALAAAGYD	DVEKNNSRIKLGLKSL	K	A	L	S	R	I	4	1	2	1	0	0	1	1	0	0	1	1	0	0	0	1	0	0	1	1	0	0	15	1	1577.78	P10412;P22492;P16402;P16403;Q02539	P16403	65	79	HIST1H1E;HIST1H1T;HIST1H1D;HIST1H1C;HIST1H1A	Histone H1.4;Histone H1t;Histone H1.3;Histone H1.2;Histone H1.1	no	no	2	0.00097182	116.71	By MS/MS	By matching	By MS/MS	By matching	By MS/MS
ALAAFLK	VNQQEFVRALAAFLKK	RALAAFLKKSGKLKVP	R	A	L	L	K	K	3	0	0	0	0	0	0	0	0	0	2	1	0	1	0	0	0	0	0	0	0	0	7	0	732.453	P39019;M0R2L9;M0QXK4;M0QYF7;M0R140	P39019	17	23	RPS19	40S ribosomal protein S19	yes	no	2	0.012326	105.42	By MS/MS	By matching	By matching	By matching	By MS/MS
ALAAGGYDVEK	LSLAALKKALAAGGYD	AGGYDVEKNNSRIKLG	K	A	L	E	K	N	3	0	0	1	0	0	1	2	0	0	1	1	0	0	0	0	0	0	1	1	0	0	11	0	1092.55	P16401	P16401	68	78	HIST1H1B	Histone H1.5	yes	yes	1;2	0.00010978	121.73	By MS/MS	By MS/MS	By MS/MS	By MS/MS	By MS/MS
ALAAPAAEEKEEAR	AGAGPKRRALAAPAAE	AEEKEEAREKMLAAKS	R	A	L	A	R	E	6	1	0	0	0	0	4	0	0	0	1	1	0	0	1	0	0	0	0	0	0	0	14	1	1454.74	Q01650	Q01650	10	23	SLC7A5	Large neutral amino acids transporter small subunit 1	yes	yes	2	4.9919e-06	128.36	By MS/MS	By MS/MS	By matching	By MS/MS	By MS/MS
ALAAQLPVLPR	ATLSVARRALAAQLPV	AQLPVLPRSEVTFLAP	R	A	L	P	R	S	3	1	0	0	0	1	0	0	0	0	3	0	0	0	2	0	0	0	0	1	0	0	11	0	1147.71	Q96GK7;C9JGM0	Q96GK7	83	93	FAHD2A	Fumarylacetoacetate hydrolase domain-containing protein 2A	yes	no	2	0.016003	115.49	By MS/MS	By matching	By matching	By matching	By matching
ALAAQNIVEDMEQR	DGNGGLYRALAAQNIV	IVEDMEQRGIWSIHVY	R	A	L	Q	R	G	3	1	1	1	0	2	2	0	0	1	1	0	1	0	0	0	0	0	0	1	0	0	14	0	1586.77	Q16222-2;Q16222-3;Q16222	Q16222-2	229	242	UAP1	UDP-N-acetylhexosamine pyrophosphorylase;UDP-N-acetylgalactosamine pyrophosphorylase;UDP-N-acetylglucosamine pyrophosphorylase	yes	no	2	0.00014461	141.37	By MS/MS	By MS/MS	By MS/MS	By MS/MS	By MS/MS
ALADDDFLTVTGK	DMFEEALRALADDDFL	DFLTVTGKTVRLL___	R	A	L	G	K	T	2	0	0	3	0	0	0	1	0	0	2	1	0	1	0	0	2	0	0	1	0	0	13	0	1364.68	A0A3B3ITP6;A0A3B3IS57;A0A3B3IU45;A0A3B3IT92;P33991;E5RG31	A0A3B3ITP6	725	737	MCM4	DNA replication licensing factor MCM4	yes	no	2	7.7192e-07	161.19	By MS/MS	By MS/MS	By MS/MS	By matching	By MS/MS
ALADVATVLGR	NFVTDTAKALADVATV	DVATVLGRALYELAGG	K	A	L	G	R	A	3	1	0	1	0	0	0	1	0	0	2	0	0	0	0	0	1	0	0	2	0	0	11	0	1084.62	H0Y6T7;Q92542-2;Q92542	H0Y6T7	163	173	NCSTN	Nicastrin	yes	no	2	0.0018862	99.013	By MS/MS	By matching	By matching	By matching
ALADYIR	YRGQRSVKALADYIRQ	KALADYIRQQKSDPIQ	K	A	L	I	R	Q	2	1	0	1	0	0	0	0	0	1	1	0	0	0	0	0	0	0	1	0	0	0	7	0	820.444	Q9BS26	Q9BS26	131	137	ERP44	Endoplasmic reticulum resident protein 44	yes	yes	2	0.0086572	110.63	By matching	By MS/MS	By MS/MS	By MS/MS	By matching
ALAEEWSCPFMETSAK	EVSYGEGKALAEEWSC	PFMETSAKNKASVDEL	K	A	L	A	K	N	3	0	0	0	1	0	3	0	0	0	1	1	1	1	1	2	1	1	0	0	0	0	16	0	1855.81	P61225	P61225	133	148	RAP2B	Ras-related protein Rap-2b	yes	yes	2	0.013909	76.24	By MS/MS	By MS/MS	By matching	By matching	By MS/MS
ALAEGVLLR	LARQAVDRALAEGVLL	LAEGVLLRTSQEPTSS	R	A	L	L	R	T	2	1	0	0	0	0	1	1	0	0	3	0	0	0	0	0	0	0	0	1	0	0	9	0	940.571	A0A2R8Y430;P48637;P48637-2;A0A2R8YF34;A0A2R8Y2X9;A0A2R8Y6Y6;A0A2R8Y4V9;A0A2R8Y790;A0A2R8Y446;A0A0S2Z4J7	A0A2R8Y430	26	34	GSS	Glutathione synthetase	yes	no	2	0.021988	76.478	By matching	By matching	By matching	By matching	By matching
ALAELFGLLVK	SASSRLGRALAELFGL	ELFGLLVKLCVGSPVR	R	A	L	V	K	L	2	0	0	0	0	0	1	1	0	0	4	1	0	1	0	0	0	0	0	1	0	0	11	0	1172.72	Q7Z6Z7-2;Q7Z6Z7-3;Q7Z6Z7	Q7Z6Z7-2	1062	1072	HUWE1	E3 ubiquitin-protein ligase HUWE1	yes	no	2	0.030028	68.846	By matching	By matching		By MS/MS	By matching
ALAESWNAAFLESSAK	VISYEEGKALAESWNA	AFLESSAKENQTAVDV	K	A	L	A	K	E	5	0	1	0	0	0	2	0	0	0	2	1	0	1	0	3	0	1	0	0	0	0	16	0	1693.83	C9J931;Q15382	C9J931	31	46	RHEB	GTP-binding protein Rheb	yes	no	2	0.0020701	93.649	By MS/MS	By MS/MS
ALAGCDFLTISPK	FRNTGEIKALAGCDFL	DFLTISPKLLGELLQD	K	A	L	P	K	L	2	0	0	1	1	0	0	1	0	1	2	1	0	1	1	1	1	0	0	0	0	0	13	0	1391.71	P37837;F2Z393	P37837	246	258	TALDO1	Transaldolase	yes	no	2	0.0001065	117.14	By MS/MS	By MS/MS	By MS/MS	By MS/MS	By MS/MS
ALANSLACQGK	AQEEYVKRALANSLAC	NSLACQGKYTPSGQAG	R	A	L	G	K	Y	3	0	1	0	1	1	0	1	0	0	2	1	0	0	0	1	0	0	0	0	0	0	11	0	1131.57	P04075;J3KPS3;P04075-2;H3BR68	P04075	332	342	ALDOA	Fructose-bisphosphate aldolase A;Fructose-bisphosphate aldolase	yes	no	1;2	2.9853e-05	134.23	By matching	By MS/MS	By matching	By MS/MS	By matching
ALANVNIGSLICNVGAGGPAPAAGAAPAGGPAPSTAAAPAEEK	FWPGLFAKALANVNIG	AAAPAEEKKVEAKKEE	K	A	L	E	K	K	14	0	3	0	1	0	2	7	0	2	2	1	0	0	6	2	1	0	0	2	0	0	43	0	3807.92	P05386	P05386	50	92	RPLP1	60S acidic ribosomal protein P1	yes	yes	3;4	6.702e-12	95.628	By MS/MS	By MS/MS	By MS/MS	By MS/MS	By MS/MS
ALAQAPAPAPGPAQGPLPMK	AAIPAAGKALAQAPAP	AQGPLPMKSPAPGNVA	K	A	L	M	K	S	6	0	0	0	0	2	0	2	0	0	2	1	1	0	6	0	0	0	0	0	0	0	20	0	1882.01	Q9BW04-2;Q9BW04	Q9BW04-2	163	182	SARG	Specifically androgen-regulated gene protein	yes	no	2	0.00010677	99.732					By matching
ALAQLSLSR	LPSLAESRALAQLSLS	LAQLSLSRLSPEHRRL	R	A	L	S	R	L	2	1	0	0	0	1	0	0	0	0	3	0	0	0	0	2	0	0	0	0	0	0	9	0	957.561	Q6XQN6-3;Q6XQN6;G5E977;Q6XQN6-2;A0A087WUT5	Q6XQN6-3	482	490	NAPRT	Nicotinate phosphoribosyltransferase	yes	no	2	0.0069609	92.838	By matching	By MS/MS	By matching	By matching	By matching
ALASILLQDHIR	HSFELDEKALASILLQ	ILLQDHIRDLDVVVVS	K	A	L	I	R	D	2	1	0	1	0	1	0	0	1	2	3	0	0	0	0	1	0	0	0	0	0	0	12	0	1348.78	Q6DD88;F5H6I7;F5GWF8	Q6DD88	45	56	ATL3	Atlastin-3	yes	no	3	0.0095696	79.659	By matching	By matching	By MS/MS	By MS/MS	By matching
ALASLMTYK	DVSVDEVKALASLMTY	LASLMTYKCAVVDVPF	K	A	L	Y	K	C	2	0	0	0	0	0	0	0	0	0	2	1	1	0	0	1	1	0	1	0	0	0	9	0	996.531	P00367;P00367-3;P49448	P00367	163	171	GLUD1;GLUD2	Glutamate dehydrogenase 1, mitochondrial;Glutamate dehydrogenase 2, mitochondrial	yes	no	2	1.0266e-05	140.14	By matching	By MS/MS	By MS/MS		By matching
ALASQLQDSLK	EGESPQARALASQLQD	SQLQDSLKDLKARMQE	R	A	L	L	K	D	2	0	0	1	0	2	0	0	0	0	3	1	0	0	0	2	0	0	0	0	0	0	11	0	1172.64	P18206-2;P18206	P18206-2	571	581	VCL	Vinculin	yes	no	2	0.00050224	115.23	By MS/MS	By MS/MS	By MS/MS	By MS/MS	By matching
ALAVGGLGSIIR	VLLQWHEKALAVGGLG	GGLGSIIRVLTARKTV	K	A	L	I	R	V	2	1	0	0	0	0	0	3	0	2	2	0	0	0	0	1	0	0	0	1	0	0	12	0	1125.69	Q9BPX5	Q9BPX5	134	145	ARPC5L	Actin-related protein 2/3 complex subunit 5-like protein	yes	yes	2	3.1421e-10	169.41	By MS/MS	By MS/MS	By MS/MS	By MS/MS	By MS/MS
ALAYFEQLK	ADSDFRQRALAYFEQL	LAYFEQLKISPDAWQV	R	A	L	L	K	I	2	0	0	0	0	1	1	0	0	0	2	1	0	1	0	0	0	0	1	0	0	0	9	0	1081.58	O43592;F8WDU6;F5GYW6	O43592	21	29	XPOT	Exportin-T	yes	no	2	0.024668	75.738	By matching	By matching	By matching	By matching	By MS/MS
ALDDFVLGSAR	EVRLPPLRALDDFVLG	DFVLGSARLAAPDPCD	R	A	L	A	R	L	2	1	0	2	0	0	0	1	0	0	2	0	0	1	0	1	0	0	0	1	0	0	11	0	1162.6	A6NP52;O60831	A6NP52	11	21	PRAF2	PRA1 family protein 2	yes	no	2	0.0019857	98.04	By MS/MS	By MS/MS	By MS/MS	By matching	By matching
ALDDISESIK	PKKAASHRALDDISES	DDISESIKELQFYRNN	R	A	L	I	K	E	1	0	0	2	0	0	1	0	0	2	1	1	0	0	0	2	0	0	0	0	0	0	10	0	1089.56	Q9Y3B8-3;H0YG54;H0YGR4;F5GYG5;Q9Y3B8-2;Q9Y3B8	Q9Y3B8-3	164	173	REXO2	Oligoribonuclease, mitochondrial	yes	no	2	0.0018195	117.53	By MS/MS	By matching	By MS/MS	By MS/MS	By matching
ALDDMISTLK	VVISAYRKALDDMIST	DDMISTLKKISIPVDI	K	A	L	L	K	K	1	0	0	2	0	0	0	0	0	1	2	1	1	0	0	1	1	0	0	0	0	0	10	0	1105.57	P49368;B4DUR8;P49368-2;E9PRC8;Q5SZX6;E9PQ35;Q5SZX9;Q5SZW8;E9PM09	P49368	129	138	CCT3	T-complex protein 1 subunit gamma	yes	no	2	0.0012191	114.86	By MS/MS	By matching	By matching	By matching	By matching
ALDDMISTLKK	VVISAYRKALDDMIST	DMISTLKKISIPVDIS	K	A	L	K	K	I	1	0	0	2	0	0	0	0	0	1	2	2	1	0	0	1	1	0	0	0	0	0	11	1	1233.66	P49368;B4DUR8;P49368-2;E9PRC8;Q5SZX6;E9PQ35;Q5SZW8;E9PM09	P49368	129	139	CCT3	T-complex protein 1 subunit gamma	yes	no	3	0.028193	74.533					By MS/MS
ALDEGDIALLK	EKDDKPIRALDEGDIA	EGDIALLKTYGQSTYS	R	A	L	L	K	T	2	0	0	2	0	0	1	1	0	1	3	1	0	0	0	0	0	0	0	0	0	0	11	0	1156.63	P35998;C9JLS9	P35998	24	34	PSMC2	26S protease regulatory subunit 7	yes	no	2	0.0015743	102.06	By MS/MS	By MS/MS	By MS/MS	By MS/MS	By MS/MS
ALDELFEAIEQK	QASISAFRALDELFEA	LFEAIEQKQRELADYL	R	A	L	Q	K	Q	2	0	0	1	0	1	3	0	0	1	2	1	0	1	0	0	0	0	0	0	0	0	12	0	1404.71	A0A0A0MQU1;Q27J81-2;Q27J81	A0A0A0MQU1	346	357	INF2	Inverted formin-2	yes	no	2;3	0.0071035	101.3	By MS/MS	By matching	By MS/MS	By MS/MS	By MS/MS
ALDEVTSSQPPPLPPPPPPAQETQEPSPILDSEETR	PVAEQIERALDEVTSS	ILDSEETRAAAPQAWA	R	A	L	T	R	A	2	1	0	2	0	3	5	0	0	1	3	0	0	0	11	4	3	0	0	1	0	0	36	0	3845.88	Q16643;Q16643-2;Q16643-3;D6R9Q9	Q16643	355	390	DBN1	Drebrin	yes	no	4	0.0094163	50.972	By matching	By matching	By matching
ALDFIASK	HKISNVNKALDFIASK	ALDFIASKGVKLVSIG	K	A	L	S	K	G	2	0	0	1	0	0	0	0	0	1	1	1	0	1	0	1	0	0	0	0	0	0	8	0	863.475	P12814;P12814-3;P12814-2;P12814-4;H9KV75;G3V2N5;G3V2W4;Q08043;A0A087WSZ2;G3V5M4;G3V2X9;G3V2E8;O43707	P12814	96	103	ACTN1;ACTN3;ACTN4	Alpha-actinin-1;Alpha-actinin-3;Alpha-actinin-4	no	no	2	0.003341	123.72				By MS/MS	By MS/MS
ALDGAFTEENR	ANLVKTIKALDGAFTE	GAFTEENRAQCRAATA	K	A	L	N	R	A	2	1	1	1	0	0	2	1	0	0	1	0	0	1	0	0	1	0	0	0	0	0	11	0	1221.56	Q9Y490	Q9Y490	1545	1555	TLN1	Talin-1	yes	yes	1;2	1.0668e-12	212.21	By MS/MS	By MS/MS	By MS/MS	By MS/MS	By MS/MS
ALDGPEQMELEEGK	________________	QMELEEGKAGSGLRQY	M	A	L	G	K	A	1	0	0	1	0	1	4	2	0	0	2	1	1	0	1	0	0	0	0	0	0	0	14	0	1544.7	P62195;J3QSE0;J3QQM1;J3KTQ9	P62195	2	15	PSMC5	26S protease regulatory subunit 8	yes	no	2	0.00041557	104.41	By MS/MS	By MS/MS	By MS/MS	By MS/MS	By MS/MS
ALDIAENEMPGLMR	GLAAWGRKALDIAENE	NEMPGLMRMRERYSAS	K	A	L	M	R	M	2	1	1	1	0	0	2	1	0	1	2	0	2	0	1	0	0	0	0	0	0	0	14	0	1558.75	P23526	P23526	21	34	AHCY	Adenosylhomocysteinase	yes	yes	2	1.5911e-16	182.41	By MS/MS	By MS/MS	By MS/MS	By matching	By MS/MS
ALDLDSSCK	KAMDVYQKALDLDSSC	LDLDSSCKEAADGYQR	K	A	L	C	K	E	1	0	0	2	1	0	0	0	0	0	2	1	0	0	0	2	0	0	0	0	0	0	9	0	1007.46	P31948;P31948-2;P31948-3;H0YGI8	P31948	454	462	STIP1	Stress-induced-phosphoprotein 1	yes	no	2	0.031842	71.877	By matching	By matching	By matching	By matching	By matching
ALDLFSDNAPPPELLEIINEDIAK	TRSDIVSRALDLFSDN	IINEDIAKRTCEEHQL	R	A	L	A	K	R	3	0	2	3	0	0	3	0	0	3	4	1	0	1	3	1	0	0	0	0	0	0	24	0	2636.36	Q15084-3;Q15084;Q15084-4;Q15084-5;Q15084-2	Q15084-3	262	285	PDIA6	Protein disulfide-isomerase A6	yes	no	3	1.2407e-11	138.82	By MS/MS		By MS/MS		By MS/MS
ALDLFSDNAPPPELLEIINEDIAKR	TRSDIVSRALDLFSDN	INEDIAKRTCEEHQLC	R	A	L	K	R	T	3	1	2	3	0	0	3	0	0	3	4	1	0	1	3	1	0	0	0	0	0	0	25	1	2792.46	Q15084-3;Q15084;Q15084-4;Q15084-5;Q15084-2	Q15084-3	262	286	PDIA6	Protein disulfide-isomerase A6	yes	no	3	0.01397	92.792	By matching	By matching	By MS/MS		By MS/MS
ALDLLYGMVSK	KDESIRLRALDLLYGM	LLYGMVSKKNLMEIVK	R	A	L	S	K	K	1	0	0	1	0	0	0	1	0	0	3	1	1	0	0	1	0	0	1	1	0	0	11	0	1208.65	O14617-4;O14617;O14617-5;A0A2R8Y611;O14617-3;O14617-2;A0A2R8Y4J3	O14617-4	360	370	AP3D1	AP-3 complex subunit delta-1	yes	no	2	0.00047196	115.7	By matching	By matching	By matching	By MS/MS	By MS/MS
ALDLPSSGEGLAFFTFPNIASATK	VLKKIAQKALDLPSSG	PNIASATKFKQLYRSR	K	A	L	T	K	F	4	0	1	1	0	0	1	2	0	1	3	1	0	3	2	3	2	0	0	0	0	0	24	0	2453.25	B1AHA8;P09601	B1AHA8	154	177	HMOX1	Heme oxygenase 1	yes	no	3	0.0061965	66.122	By MS/MS		By matching
ALDQASEEIWNDFR	RTTSEEKKALDQASEE	EEIWNDFREAAEAHRQ	K	A	L	F	R	E	2	1	1	2	0	1	2	0	0	1	1	0	0	1	0	1	0	1	0	0	0	0	14	0	1692.77	G3V1U3;P50579-3;P50579;F8VY03;F8VRR3;F8VQZ7;P50579-2;F8VZX9	G3V1U3	157	170	METAP2	Methionine aminopeptidase 2	yes	no	2	0.041948	63.473	By matching		By matching		By MS/MS
ALDQFVNFSEQK	KYSHVNKKALDQFVNF	FVNFSEQKEKLIKRQE	K	A	L	Q	K	E	1	0	1	1	0	2	1	0	0	0	1	1	0	2	0	1	0	0	0	1	0	0	12	0	1424.69	Q9UQE7	Q9UQE7	986	997	SMC3	Structural maintenance of chromosomes protein 3	yes	yes	2	0.00049269	112.64	By MS/MS	By MS/MS	By MS/MS	By MS/MS	By MS/MS
ALDTMNFDVIK	QQPADAERALDTMNFD	TMNFDVIKGKPVRIMW	R	A	L	I	K	G	1	0	1	2	0	0	0	0	0	1	1	1	1	1	0	0	1	0	0	1	0	0	11	0	1265.63	P11940;E7EQV3;E7ERJ7;A0A087WTT1;P11940-2;E5RH24;E5RJB9;H0YBN4;E5RGH3;H0YEQ8;B1ANR0;Q13310-2;Q13310;Q13310-3;B1ANR1	P11940	68	78	PABPC1;PABPC4	Polyadenylate-binding protein 1;Polyadenylate-binding protein;Polyadenylate-binding protein 4	no	no	2	2.7633e-05	164.97	By matching	By MS/MS	By MS/MS	By MS/MS	By MS/MS
ALDTVLFGPPLLTR	HRQKLQLKALDTVLFG	FGPPLLTRHNHLKD__	K	A	L	T	R	H	1	1	0	1	0	0	0	1	0	0	4	0	0	1	2	0	2	0	0	1	0	0	14	0	1511.87	E9PIQ8;E9PNJ4;G0XQ39;Q13586-2;Q13586	E9PIQ8	120	133	STIM1	Stromal interaction molecule 1	yes	no	2	0.0033219	96.113	By MS/MS	By matching	By MS/MS	By MS/MS	By MS/MS
ALDVSASDDEIAR	AESFFQTKALDVSASD	ASDDEIARLKKPDQAI	K	A	L	A	R	L	3	1	0	3	0	0	1	0	0	1	1	0	0	0	0	2	0	0	0	1	0	0	13	0	1360.65	C9JIF9;P13798;H7C393;C9JLK2;H7C1U0	C9JIF9	181	193	APEH	Acylamino-acid-releasing enzyme	yes	no	2	0.0047663	84.687	By MS/MS	By matching	By matching	By matching
ALDYYMLR	GIWLEAGKALDYYMLR	ALDYYMLRNGDTMEYR	K	A	L	L	R	N	1	1	0	1	0	0	0	0	0	0	2	0	1	0	0	0	0	0	2	0	0	0	8	0	1043.51	Q9Y490	Q9Y490	67	74	TLN1	Talin-1	yes	yes	2	0.0042271	109.86	By matching	By MS/MS	By MS/MS	By matching	By MS/MS
ALEAANADLEVK	ASYLDKVRALEAANAD	ANADLEVKIRDWHLKQ	R	A	L	V	K	I	4	0	1	1	0	0	2	0	0	0	2	1	0	0	0	0	0	0	0	1	0	0	12	0	1242.65	CON__P08730-1	CON__P08730-1	116	127			yes	yes	2	0.0013823	102.05				By MS/MS
ALEAANGELEVK	ASYLDKVRALEAANGE	ANGELEVKIRDWYQKQ	R	A	L	V	K	I	3	0	1	0	0	0	3	1	0	0	2	1	0	0	0	0	0	0	0	1	0	0	12	0	1242.65	P08727;CON__P08727	P08727	100	111	KRT19	Keratin, type I cytoskeletal 19	yes	no	2	1.5335e-15	180.66				By MS/MS	By MS/MS
ALEATTEHIR	DEATKGTRALEATTEH	EATTEHIRQELAVFCS	R	A	L	I	R	Q	2	1	0	0	0	0	2	0	1	1	1	0	0	0	0	0	2	0	0	0	0	0	10	0	1139.59	Q9Y490	Q9Y490	2145	2154	TLN1	Talin-1	yes	yes	2;3	0.0013735	113.18	By matching	By MS/MS	By matching	By matching	By MS/MS
ALEAVEAELK				A	L	L	K		3	0	0	0	0	0	3	0	0	0	2	1	0	0	0	0	0	0	0	1	0	0	10	0	1071.58		REV__F8VYN8					yes	no	2	0.0078707	85.862		By MS/MS	By MS/MS
ALEDAFLAIDAK	YKEGKLQKALEDAFLA	AFLAIDAKLTTEEVIK	K	A	L	A	K	L	4	0	0	2	0	0	1	0	0	1	2	1	0	1	0	0	0	0	0	0	0	0	12	0	1275.67	O15355	O15355	93	104	PPM1G	Protein phosphatase 1G	yes	yes	2	0.0061251	84.198	By matching	By matching	By matching	By MS/MS	By matching
ALEDFLASLR	QRSEDTLKALEDFLAS	EDFLASLRTAKLSAEP	K	A	L	L	R	T	2	1	0	1	0	0	1	0	0	0	3	0	0	1	0	1	0	0	0	0	0	0	10	0	1133.61	G3V5X4;A0A0A0MRE3;Q8WXH0;Q8WXH0-2	G3V5X4	1324	1333	SYNE2	Nesprin-2	yes	no	2	0.0077474	86.136	By matching			By MS/MS	By matching
ALEEAMEQK	TKALSLARALEEAMEQ	LEEAMEQKAELERLNK	R	A	L	Q	K	A	2	0	0	0	0	1	3	0	0	0	1	1	1	0	0	0	0	0	0	0	0	0	9	0	1047.49	P35579;P35579-2	P35579	1484	1492	MYH9	Myosin-9	yes	no	1;2	3.1392e-05	162.49	By MS/MS	By matching	By MS/MS	By MS/MS	By MS/MS
ALEEANADLEVK	ASYLDKVRALEEANAD	ANADLEVKIRDWYQRQ	R	A	L	V	K	I	3	0	1	1	0	0	3	0	0	0	2	1	0	0	0	0	0	0	0	1	0	0	12	0	1300.65	CON__P02533;P02533;CON__P08779;P08779;K7EMD9	CON__P02533	135	146	KRT14;KRT16;KRT13	Keratin, type I cytoskeletal 14;Keratin, type I cytoskeletal 16	no	no	2	5.487e-07	161.93				By MS/MS	By MS/MS
ALEEANTELEVK	ASYLDKVRALEEANTE	ANTELEVKIRDWYQRQ	R	A	L	V	K	I	2	0	1	0	0	0	4	0	0	0	2	1	0	0	0	0	1	0	0	1	0	0	12	0	1344.68	CON__Q04695;Q04695;K7EPJ9	CON__Q04695	104	115	KRT17	Keratin, type I cytoskeletal 17	no	no	2	0.00017966	132.03				By MS/MS
ALEENNNFSK	HEREVLQKALEENNNF	EENNNFSKMAEEKLIL	K	A	L	S	K	M	1	0	3	0	0	0	2	0	0	0	1	1	0	1	0	1	0	0	0	0	0	0	10	0	1164.54	E5RGX5;Q93045;Q93045-2	E5RGX5	109	118	STMN2	Stathmin;Stathmin-2	yes	no	1	6.1208e-07	159.79	By MS/MS	By MS/MS	By matching	By MS/MS	By MS/MS
ALEESESSQLISPPLAQAIR	SPLSSKRKALEESESS	PPLAQAIRDYVNSLLV	K	A	L	I	R	D	3	1	0	0	0	2	3	0	0	2	3	0	0	0	2	4	0	0	0	0	0	0	20	0	2138.12	P42166	P42166	359	378	TMPO	Lamina-associated polypeptide 2, isoform alpha;Thymopoietin;Thymopentin	yes	yes	2	0.0033374	80.905	By matching	By matching	By MS/MS	By matching	By matching
ALEGTLSELAAETDLPVVFVK	________________	DLPVVFVKQRKIGGHG	R	A	L	V	K	Q	3	0	0	1	0	0	3	1	0	0	4	1	0	1	1	1	2	0	0	3	0	0	21	0	2201.18	A0A087WSW9;A0A087WSY9;Q16881-4;Q16881-3;Q16881	A0A087WSW9	6	26	TXNRD1	Thioredoxin reductase 1, cytoplasmic	yes	no	2;3	0.00039636	130.19	By MS/MS	By matching	By matching	By matching	By matching
ALEHFPMLQK	SYVLSKSRALEHFPML	EHFPMLQKDKLVGAIV	R	A	L	Q	K	D	1	0	0	0	0	1	1	0	1	0	2	1	1	1	1	0	0	0	0	0	0	0	10	0	1212.63	P43304;P43304-2;F5GYK7	P43304	200	209	GPD2	Glycerol-3-phosphate dehydrogenase, mitochondrial;Glycerol-3-phosphate dehydrogenase	yes	no	3	0.0086072	83.998	By matching	By matching	By matching	By MS/MS	By matching
ALEHFTDLYDIK	EKAGLLQRALEHFTDL	FTDLYDIKRAVVHTHL	R	A	L	I	K	R	1	0	0	2	0	0	1	0	1	1	2	1	0	1	0	0	1	0	1	0	0	0	12	0	1463.73	A0A087WVQ6;Q00610-2;Q00610	A0A087WVQ6	630	641	CLTC	Clathrin heavy chain;Clathrin heavy chain 1	yes	no	2;3	0.0032993	128.88	By matching	By MS/MS	By MS/MS	By MS/MS	By MS/MS
ALELDPDNETYK	EAVAYYKKALELDPDN	DPDNETYKSNLKIAEL	K	A	L	Y	K	S	1	0	1	2	0	0	2	0	0	0	2	1	0	0	1	0	1	0	1	0	0	0	12	0	1406.66	O43765	O43765	185	196	SGTA	Small glutamine-rich tetratricopeptide repeat-containing protein alpha	yes	yes	2	0.021772	71.555	By MS/MS	By matching	By MS/MS	By matching	By MS/MS
ALELDSNLYR	QACVLMIKALELDSNL	ELDSNLYRIGQSKVFF	K	A	L	Y	R	I	1	1	1	1	0	0	1	0	0	0	3	0	0	0	0	1	0	0	1	0	0	0	10	0	1192.61	P35579;P35579-2	P35579	746	755	MYH9	Myosin-9	yes	no	2	0.0039812	138.08	By MS/MS	By MS/MS	By MS/MS	By matching	By matching
ALELFLESLLK	AVPVIISRALELFLES	LFLESLLKKACQGDGE	R	A	L	L	K	K	1	0	0	0	0	0	2	0	0	0	5	1	0	1	0	1	0	0	0	0	0	0	11	0	1274.75	E9PNC7;C9JCC6;Q14919;Q14919-2;E9PQX9	E9PNC7	41	51	DRAP1	Dr1-associated corepressor	yes	no	2	0.048075	62.303	By MS/MS				By matching
ALELNMLSLK	LEKRFLDKALELNMLS	ELNMLSLKGHRSVGGI	K	A	L	L	K	G	1	0	1	0	0	0	1	0	0	0	4	1	1	0	0	1	0	0	0	0	0	0	10	0	1130.64	Q9Y617	Q9Y617	324	333	PSAT1	Phosphoserine aminotransferase	yes	yes	2	0.0029231	98.048	By MS/MS	By MS/MS	By MS/MS	By matching	By matching
ALELTGLK	ESAEDLEKALELTGLK	ALELTGLKVFGNEIKL	K	A	L	L	K	V	1	0	0	0	0	0	1	1	0	0	3	1	0	0	0	0	1	0	0	0	0	0	8	0	843.507	P19338	P19338	363	370	NCL	Nucleolin	yes	yes	2	0.0010108	138.83	By MS/MS	By MS/MS	By matching	By MS/MS	By MS/MS
ALEQFATVVEAK	RSGELAVRALEQFATV	FATVVEAKLIKHKKGI	R	A	L	A	K	L	3	0	0	0	0	1	2	0	0	0	1	1	0	1	0	0	1	0	0	2	0	0	12	0	1304.7	P49748-2;P49748;P49748-3;G3V1M7;J3QRJ8;K7EMF8	P49748-2	517	528	ACADVL	Very long-chain specific acyl-CoA dehydrogenase, mitochondrial	yes	no	2	0.0020757	96.067	By matching	By matching		By MS/MS	By matching
ALEQQVEEMK	HELEKSKRALEQQVEE	EQQVEEMKTQLEELED	R	A	L	M	K	T	1	0	0	0	0	2	3	0	0	0	1	1	1	0	0	0	0	0	0	1	0	0	10	0	1203.58	P35579;P35579-2	P35579	1529	1538	MYH9	Myosin-9	yes	no	2	1.3886e-08	164.66	By MS/MS	By MS/MS	By MS/MS	By MS/MS	By MS/MS
ALEQQVEEMKTQLEELEDELQATEDAK	HELEKSKRALEQQVEE	LQATEDAKLRLEVNLQ	R	A	L	A	K	L	3	0	0	2	0	4	8	0	0	0	4	2	1	0	0	0	2	0	0	1	0	0	27	1	3146.48	P35579;P35579-2	P35579	1529	1555	MYH9	Myosin-9	yes	no	3;4	4.1615e-11	123.64	By MS/MS		By MS/MS		By MS/MS
ALESDMAPVLIMATNR	ESFSFLNRALESDMAP	VLIMATNRGITRIRGT	R	A	L	N	R	G	3	1	1	1	0	0	1	0	0	1	2	0	2	0	1	1	1	0	0	1	0	0	16	0	1730.87	Q9Y230;Q9Y230-2;M0R0Y3	Q9Y230	315	330	RUVBL2	RuvB-like 2	yes	no	2;3	0.00018686	126.32	By MS/MS	By MS/MS	By MS/MS	By MS/MS	By MS/MS
ALESELQQLR	QQGEAFQRALESELQQ	ESELQQLRARLQGLEA	R	A	L	L	R	A	1	1	0	0	0	2	2	0	0	0	3	0	0	0	0	1	0	0	0	0	0	0	10	0	1185.64	Q96AQ6-3;Q96AQ6-2;Q96AQ6	Q96AQ6-3	326	335	PBXIP1	Pre-B-cell leukemia transcription factor-interacting protein 1	yes	no	2	0.017106	75.378	By MS/MS	By matching	By matching	By matching	By matching
ALESGDVNTVWK	SSVALINRALESGDVN	GDVNTVWKQLSSSVTG	R	A	L	W	K	Q	1	0	1	1	0	0	1	1	0	0	1	1	0	0	0	1	1	1	0	2	0	0	12	0	1317.66	P46940;A0A0J9YXZ5	P46940	466	477	IQGAP1	Ras GTPase-activating-like protein IQGAP1	yes	no	2	8.9082e-05	119.34	By MS/MS	By matching	By MS/MS	By matching	By matching
ALESISSDQQSEMVK	YGCRVIQKALESISSD	DQQSEMVKELDGHVLK	K	A	L	V	K	E	1	0	0	1	0	2	2	0	0	1	1	1	1	0	0	4	0	0	0	1	0	0	15	0	1650.78	A0A0C4DG68;A0A0A0MR59;Q8TB72-4;Q8TB72-3	A0A0C4DG68	631	645	PUM2	Pumilio homolog 2	yes	no	2	0.0003431	111.31
ALESPERPFLAILGGAK	KELNYFAKALESPERP	LAILGGAKVADKIQLI	K	A	L	A	K	V	3	1	0	0	0	0	2	2	0	1	3	1	0	1	2	1	0	0	0	0	0	0	17	1	1767.99	P00558;P00558-2	P00558	200	216	PGK1	Phosphoglycerate kinase 1	yes	no	3	9.6144e-21	177.36	By MS/MS	By MS/MS	By MS/MS	By MS/MS	By MS/MS
ALESSIAPIVIFASNR	ECFTYLHRALESSIAP	IVIFASNRGNCVIRGT	R	A	L	N	R	G	3	1	1	0	0	0	1	0	0	3	1	0	0	1	1	3	0	0	0	1	0	0	16	0	1686.93	Q9Y265;Q9Y265-2;E7ETR0;H7C4G5;J3QLR1;H7C4I3	Q9Y265	318	333	RUVBL1	RuvB-like 1	yes	no	2;3	7.8174e-27	195.94	By MS/MS	By MS/MS	By MS/MS	By MS/MS	By MS/MS
ALETLTGALFQRPPLIAAVK	EGGTQLSRALETLTGA	PPLIAAVKRQLRVRTI	R	A	L	V	K	R	4	1	0	0	0	1	1	1	0	1	4	1	0	1	2	0	2	0	0	1	0	0	20	1	2108.24	O60832;H7C0M1;C9IYT0;O60832-2;H7BZF2	O60832	172	191	DKC1	H/ACA ribonucleoprotein complex subunit 4	yes	no	3	0.00022744	110.6	By MS/MS	By MS/MS	By matching	By MS/MS	By MS/MS
ALEVAEYLTPVLK	VINTVKGKALEVAEYL	EYLTPVLKESKFKETG	K	A	L	L	K	E	2	0	0	0	0	0	2	0	0	0	3	1	0	0	1	0	1	0	1	2	0	0	13	0	1444.82	Q9NT62;Q9NT62-2;F8WDI0	Q9NT62	12	24	ATG3	Ubiquitin-like-conjugating enzyme ATG3	yes	no	2	1.986e-06	155.11	By matching	By MS/MS	By MS/MS	By MS/MS	By MS/MS
ALEYTIYNQELNETR	QKWDKMRRALEYTIYN	NQELNETRAKLDELSA	R	A	L	T	R	A	1	1	2	0	0	1	3	0	0	1	2	0	0	0	0	0	2	0	2	0	0	0	15	0	1855.9	Q9UQE7	Q9UQE7	222	236	SMC3	Structural maintenance of chromosomes protein 3	yes	yes	2	1.5034e-08	184.96	By MS/MS	By matching	By matching
ALFAVPK	FLVQLQEKALFAVPKN	KALFAVPKNYKLVAAP	K	A	L	P	K	N	2	0	0	0	0	0	0	0	0	0	1	1	0	1	1	0	0	0	0	1	0	0	7	0	744.453	O43809;H3BND3	O43809	183	189	NUDT21	Cleavage and polyadenylation specificity factor subunit 5	yes	no	2	0.018452	102.12	By MS/MS	By matching	By matching	By matching	By MS/MS
ALFDFNGNDEEDLPFK	QEEAEYVRALFDFNGN	DEEDLPFKKGDILRIR	R	A	L	F	K	K	1	0	2	3	0	0	2	1	0	0	2	1	0	3	1	0	0	0	0	0	0	0	16	0	1869.84	P46108;P46108-2	P46108	139	154	CRK	Adapter molecule crk	yes	no	2	1.0302e-06	149.69	By MS/MS	By MS/MS	By matching	By MS/MS	By MS/MS
ALFEEVPELLTEAEK	DEDLIKWKALFEEVPE	ELLTEAEKKEWVEKLT	K	A	L	E	K	K	2	0	0	0	0	0	5	0	0	0	3	1	0	1	1	0	1	0	0	1	0	0	15	0	1716.88	P31939;P31939-2;H7C1S2	P31939	510	524	ATIC	Bifunctional purine biosynthesis protein PURH;Phosphoribosylaminoimidazolecarboxamide formyltransferase;IMP cyclohydrolase	yes	no	2;3	0.00012769	117.86	By MS/MS	By matching	By matching	By matching	By matching
ALFQDIK	MQNQRGGRALFQDIKK	RALFQDIKKPAEDEWG	R	A	L	I	K	K	1	0	0	1	0	1	0	0	0	1	1	1	0	1	0	0	0	0	0	0	0	0	7	0	833.465	P02792	P02792	77	83	FTL	Ferritin light chain	yes	yes	2	0.04888	81.191	By matching	By MS/MS	By matching	By matching	By matching
ALGDLISATK	NAVKDVAKALGDLISA	GDLISATKAAAGKVGD	K	A	L	T	K	A	2	0	0	1	0	0	0	1	0	1	2	1	0	0	0	1	1	0	0	0	0	0	10	0	987.56	Q9Y490	Q9Y490	2090	2099	TLN1	Talin-1	yes	yes	2	0.0019518	91.658	By MS/MS	By MS/MS	By MS/MS	By matching	By MS/MS
ALGEPITLFGEGPAER	SEVKACLRALGEPITL	FGEGPAERRERLRNIL	R	A	L	E	R	R	2	1	0	0	0	0	3	3	0	1	2	0	0	1	2	0	1	0	0	0	0	0	16	0	1655.85	O43172-2;O43172	O43172-2	113	128	PRPF4	U4/U6 small nuclear ribonucleoprotein Prp4	yes	no	2	0.01929	70.563	By matching	By matching	By MS/MS	By matching	By matching
ALGGEDVR	CKGSVIQKALGGEDVR	ALGGEDVRVTCTLFQT	K	A	L	V	R	V	1	1	0	1	0	0	1	2	0	0	1	0	0	0	0	0	0	0	0	1	0	0	8	0	815.414	CON__P12763	CON__P12763	238	245			yes	yes	2	0.013906	94.114	By matching	By MS/MS	By MS/MS	By MS/MS	By matching
ALGQNPTNAEVLK	SQCGDVMRALGQNPTN	PTNAEVLKVLGNPKSD	R	A	L	L	K	V	2	0	2	0	0	1	1	1	0	0	2	1	0	0	1	0	1	0	0	1	0	0	13	0	1353.73	F8W1R7;J3KND3;G8JLA2;G3V1V0;B7Z6Z4;P60660-2;P60660;F8VPF3;F8W1I5;P14649	F8W1R7	38	50	MYL6;MYL6B	Myosin light polypeptide 6;Myosin light chain 6B	yes	no	2	7.9166e-05	152.69	By MS/MS	By MS/MS	By MS/MS	By MS/MS	By MS/MS
ALGSGMAVDCSTLTSK	PGGRCQCRALGSGMAV	DCSTLTSKCLLLKARM	R	A	L	S	K	C	2	0	0	1	1	0	0	2	0	0	2	1	1	0	0	3	2	0	0	1	0	0	16	0	1596.75	P09758	P09758	57	72	TACSTD2	Tumor-associated calcium signal transducer 2	yes	yes	2	0.010859	79.744				By MS/MS	By matching
ALGTEVIQLFPEK	CALGRKARALGTEVIQ	VIQLFPEKGNMGKILP	R	A	L	E	K	G	1	0	0	0	0	1	2	1	0	1	2	1	0	1	1	0	1	0	0	1	0	0	13	0	1443.8	O95831-3;O95831;O95831-2	O95831-3	321	333	AIFM1	Apoptosis-inducing factor 1, mitochondrial	yes	no	2	0.00013665	150.51	By MS/MS	By MS/MS	By MS/MS	By MS/MS	By MS/MS
ALGTPNNEVWPEVESLQDYK	DQLFRIFRALGTPNNE	VESLQDYKNTFPKWKP	R	A	L	Y	K	N	1	0	2	1	0	1	3	1	0	0	2	1	0	0	2	1	1	1	1	2	0	0	20	0	2288.1	A0A024QZP7;P06493;P06493-2	A0A024QZP7	219	238	CDC2;CDK1	Cyclin-dependent kinase 1	yes	no	2;3	9.2615e-05	125.5	By matching	By MS/MS	By MS/MS	By MS/MS	By MS/MS
ALGVEQDLALPAIAVIGDQSSGK	IDLIDSLRALGVEQDL	IGDQSSGKSSVLEALS	R	A	L	G	K	S	4	0	0	2	0	2	1	3	0	2	3	1	0	0	1	2	0	0	0	2	0	0	23	0	2251.21	P20591;H9KVC7;H9KVC9;P20591-2;P20592-2;P20592;C9JEL4	P20591	61	83	MX1;MX2	Interferon-induced GTP-binding protein Mx1;Interferon-induced GTP-binding protein Mx1, N-terminally processed;Interferon-induced GTP-binding protein Mx2	yes	no	3	0.0017308	78.428	By MS/MS	By matching	By matching	By matching	By matching
ALGYFAVVTGK	EGKLFPMKALGYFAVV	YFAVVTGKGNSSESIE	K	A	L	G	K	G	2	0	0	0	0	0	0	2	0	0	1	1	0	1	0	0	1	0	1	2	0	0	11	0	1124.62	A0A2R8YE78;A0A2R8YDM2;C9JMB8;O60313;O60313-2;A0A2R8YGE5;A0A2R8Y3X5;E5KLJ9;O60313-13;O60313-9;O60313-11;O60313-10;A0A2R8YD53;A0A2R8Y4Q3;A0A2R8YFD1	A0A2R8YE78	495	505	OPA1	Dynamin-like 120 kDa protein, mitochondrial;Dynamin-like 120 kDa protein, form S1	yes	no	2	0.037893	93.143	By matching		By matching	By matching	By matching
ALHLVEDLR	SPFMGSLRALHLVEDL	LHLVEDLRGLLEMMET	R	A	L	L	R	G	1	1	0	1	0	0	1	0	1	0	3	0	0	0	0	0	0	0	0	1	0	0	9	0	1064.6	Q86W92-4;Q86W92-2;Q86W92;A0A0A0MTP2;F5H6Q7;F5H0E0;F5H495;Q86W92-5	Q86W92-4	48	56	PPFIBP1	Liprin-beta-1	yes	no	3	0.039837	85.161		By matching	By matching	By matching	By matching
ALIAAQYSGAQVR	PENWRAFKALIAAQYS	QYSGAQVRVLSAPPHF	K	A	L	V	R	V	4	1	0	0	0	2	0	1	0	1	1	0	0	0	0	1	0	0	1	1	0	0	13	0	1346.73	P26641;P26641-2	P26641	18	30	EEF1G	Elongation factor 1-gamma	yes	no	2;3	5.9988e-11	174.57	By MS/MS	By MS/MS	By matching	By MS/MS	By MS/MS
ALIAGGGAPEIELALR	IRCLVKKRALIAGGGA	PEIELALRLTEYSRTL	R	A	L	L	R	L	4	1	0	0	0	0	2	3	0	2	3	0	0	0	1	0	0	0	0	0	0	0	16	0	1549.88	P50991;P50991-2	P50991	420	435	CCT4	T-complex protein 1 subunit delta	yes	no	2;3	5.7745e-05	140.45	By MS/MS	By MS/MS	By MS/MS	By MS/MS	By MS/MS
ALIESYQNLTR	EEIPSGKRALIESYQN	ESYQNLTRVADYCENN	R	A	L	T	R	V	1	1	1	0	0	1	1	0	0	1	2	0	0	0	0	1	1	0	1	0	0	0	11	0	1306.69	B6VEX4;A0A0A0MRT6;Q8IZP0-10;Q8IZP0-8;Q8IZP0-7;Q8IZP0-2;Q8IZP0-4;Q8IZP0-3;Q8IZP0-5;Q8IZP0-6;Q8IZP0-9;Q8IZP0-12;Q8IZP0;Q8IZP0-11	B6VEX4	18	28	ABI1	Abl interactor 1	yes	no	2	0.01201	79.07	By matching	By matching	By matching	By MS/MS	By matching
ALIEVLQPLIAEHQAR	MLTGELKKALIEVLQP	LIAEHQARRKEVTDEI	K	A	L	A	R	R	3	1	0	0	0	2	2	0	1	2	3	0	0	0	1	0	0	0	0	1	0	0	16	0	1800.03	P23381;P23381-2	P23381	433	448	WARS	Tryptophan--tRNA ligase, cytoplasmic;T1-TrpRS;T2-TrpRS	yes	no	3	0.0022694	92.265	By MS/MS	By matching	By matching	By matching	By matching
ALINADELASDVAGAEALLDR	TSWVTEMKALINADEL	GAEALLDRHQEHKGEI	K	A	L	D	R	H	6	1	1	3	0	0	2	1	0	1	4	0	0	0	0	1	0	0	0	1	0	0	21	0	2126.09	Q13813-3;Q13813;A0A0D9SF54;A0A0D9SGF6;Q13813-2	Q13813-3	382	402	SPTAN1	Spectrin alpha chain, non-erythrocytic 1	yes	no	2;3	1.8364e-13	163.56	By matching	By matching	By MS/MS		By MS/MS
ALIVEPSRELAEQTLNNIK	KFLPNAPKALIVEPSR	EQTLNNIKQFKKYIDN	K	A	L	I	K	Q	2	1	2	0	0	1	3	0	0	2	3	1	0	0	1	1	1	0	0	1	0	0	19	1	2137.17	F1T0B3;A0A087X2G1;Q92499-3;Q92499;Q92499-2	F1T0B3	208	226	DDX1	ATP-dependent RNA helicase DDX1	yes	no	3	0.034237	65.477		By matching	By matching	By matching	By matching
ALIVVPYAEGVIPDEAK	TNTVFVDRALIVVPYA	GVIPDEAKALSLLAPA	R	A	L	A	K	A	3	0	0	1	0	0	2	1	0	2	1	1	0	0	2	0	0	0	1	3	0	0	17	0	1782.98	Q5T760;Q05519-2;Q05519	Q5T760	104	120	SRSF11	Serine/arginine-rich splicing factor 11	yes	no	2	0.0058103	82.362	By MS/MS	By MS/MS	By matching	By MS/MS	By matching
ALKDEEKMELQEIQLK	GMKVIENRALKDEEKM	ELQEIQLKEAKHIAEE	R	A	L	L	K	E	1	0	0	1	0	2	4	0	0	1	3	3	1	0	0	0	0	0	0	0	0	0	16	2	1944.02	J3KN67;P06753-7;P06753-2;A0A087WWU8;P06753-5;P06753-3;P06753-4;Q5VU61;P06753-6	P06753-2	98	113	TPM3		no	no	3;4	0.0029542	109.1	By matching	By MS/MS	By MS/MS	By MS/MS	By MS/MS
ALKEENIQTLLINPNIATVQTSQGLADK	YSGSQAIKALKEENIQ	TSQGLADKVYFLPITP	K	A	L	D	K	V	3	0	3	1	0	3	2	1	0	3	4	2	0	0	1	1	3	0	0	1	0	0	28	1	3021.63	F8VPD4;P27708	F8VPD4	422	449	CAD	CAD protein;Glutamine-dependent carbamoyl-phosphate synthase;Aspartate carbamoyltransferase;Dihydroorotase	yes	no	3	0.006385	66.633	By MS/MS	By matching	By matching	By matching	By matching
ALLAEGVILR	KLFVETGKALLAEGVI	LAEGVILRRVGEARTV	K	A	L	L	R	R	2	1	0	0	0	0	1	1	0	1	3	0	0	0	0	0	0	0	0	1	0	0	10	0	1053.65	J3QLR8;Q9Y3D9	J3QLR8	124	133	MRPS23	28S ribosomal protein S23, mitochondrial	yes	no	2	0.038881	101.43	By MS/MS	By matching	By matching	By matching	By matching
ALLANALTSALR	EAASFYQRALLANALT	NALTSALRLHQRLPHF	R	A	L	L	R	L	4	1	1	0	0	0	0	0	0	0	4	0	0	0	0	1	1	0	0	0	0	0	12	0	1212.72	D6RAA6;P57088	D6RAA6	58	69	TMEM33	Transmembrane protein 33	yes	no	2	0.0001654	146.71	By MS/MS	By matching	By MS/MS	By matching	By MS/MS
ALLANQDSGEVQQDPK	AAVTEAVRALLANQDS	GEVQQDPKYQGLRARG	R	A	L	P	K	Y	2	0	1	2	0	3	1	1	0	0	2	1	0	0	1	1	0	0	0	1	0	0	16	0	1711.84	B4DJM9;M0QWZ7;Q9NP81;M0R2C6	B4DJM9	119	134	SARS2	Serine--tRNA ligase, mitochondrial	yes	no	2	9.1493e-48	217.12	By MS/MS	By MS/MS	By MS/MS	By MS/MS	By matching
ALLAPLVAPEAGEAEPGSQER	ETLRGEHRALLAPLVA	AEPGSQERCILLRRSL	R	A	L	E	R	C	5	1	0	0	0	1	4	2	0	0	3	0	0	0	3	1	0	0	0	1	0	0	21	0	2104.08	Q9H0B6-2;Q9H0B6;E9PQ02;A8MX29;E9PI24;E9PP09;C9JHT2;E9PM83	Q9H0B6-2	37	57	KLC2	Kinesin light chain 2	yes	no	2	0.027354	64.842	By matching	By matching	By matching	By matching	By matching
ALLDASETTSTR	QQEYTEMKALLDASET	ASETTSTRKIKEEEKR	K	A	L	T	R	K	2	1	0	1	0	0	1	0	0	0	2	0	0	0	0	2	3	0	0	0	0	0	12	0	1263.63	A0A3B3IUA7;Q14258	A0A3B3IUA7	250	261	TRIM25	E3 ubiquitin/ISG15 ligase TRIM25	yes	no	2	0.0015089	100.82				By MS/MS	By matching
ALLENLLQNIQSK	FQEQNDLKALLENLLQ	LLQNIQSKKRKNVEIM	K	A	L	S	K	K	1	0	2	0	0	2	1	0	0	1	4	1	0	0	0	1	0	0	0	0	0	0	13	0	1482.84	E9PCZ3;D6RJC3;E7EQN9;O15327	E9PCZ3	619	631	INPP4B	Type II inositol 3,4-bisphosphate 4-phosphatase	yes	no	2	0.0031699	90.614					By MS/MS
ALLEVLGR	GTADEMCKALLEVLGR	ALLEVLGRLPPDTRVY	K	A	L	G	R	L	1	1	0	0	0	0	1	1	0	0	3	0	0	0	0	0	0	0	0	1	0	0	8	0	869.533	H3BPK3;H3BPQ4;Q16775-2;Q16775	H3BPK3	134	141	HAGH	Hydroxyacylglutathione hydrolase, mitochondrial	yes	no	2	0.015938	91.626	By matching	By MS/MS	By MS/MS		By matching
ALLEVVQSGGK	LTIKLVIKALLEVVQS	EVVQSGGKNIELAVMR	K	A	L	G	K	N	1	0	0	0	0	1	1	2	0	0	2	1	0	0	0	1	0	0	0	2	0	0	11	0	1099.62	O14818;O14818-2;Q8TAA3-2;Q8TAA3-5;Q8TAA3;A0A087WYS6	O14818	194	204	PSMA7;PSMA8	Proteasome subunit alpha type-7;Proteasome subunit alpha type-7-like	yes	no	2	0.0054524	103.08	By matching	By matching	By matching	By MS/MS	By matching
ALLFIPR	VEGQLEFRALLFIPRR	RALLFIPRRAPFDLFE	R	A	L	P	R	R	1	1	0	0	0	0	0	0	0	1	2	0	0	1	1	0	0	0	0	0	0	0	7	0	828.522	P08238	P08238	331	337	HSP90AB1	Heat shock protein HSP 90-beta	yes	yes	2	0.0084218	128	By MS/MS	By MS/MS	By MS/MS	By MS/MS	By MS/MS
ALLFVPR	VEGQLEFRALLFVPRR	RALLFVPRRAPFDLFE	R	A	L	P	R	R	1	1	0	0	0	0	0	0	0	0	2	0	0	1	1	0	0	0	0	1	0	0	7	0	814.507	P07900;P07900-2	P07900	339	345	HSP90AA1	Heat shock protein HSP 90-alpha	yes	no	2	0.0085002	126.07	By MS/MS	By MS/MS	By MS/MS	By MS/MS	By MS/MS
ALLIFLEK	GVNMDVIRALLIFLEK	ALLIFLEKRLHKTHRL	R	A	L	E	K	R	1	0	0	0	0	0	1	0	0	1	3	1	0	1	0	0	0	0	0	0	0	0	8	0	945.59	Q9NPQ8-4;Q9NPQ8;Q9NPQ8-3;Q9NPQ8-2;H0YEN0	Q9NPQ8-4	311	318	RIC8A	Synembryn-A	yes	no	2	0.035002	73.248	By matching	By MS/MS	By matching	By matching	By matching
ALLLLCGEDD	DTSGDYKKALLLLCGE	LLLCGEDD________	K	A	L	D	D	-	1	0	0	2	1	0	1	1	0	0	4	0	0	0	0	0	0	0	0	0	0	0	10	0	1117.53	P08758;D6RBL5;D6RBE9	P08758	311	320	ANXA5	Annexin A5;Annexin	yes	no	2	0.035079	68.787	By matching	By matching		By matching	By MS/MS
ALLLSTYIK	HLCSVATRALLLSTYI	LLLSTYIKFINLFPET	R	A	L	I	K	F	1	0	0	0	0	0	0	0	0	1	3	1	0	0	0	1	1	0	1	0	0	0	9	0	1020.62	O94973;O94973-2;A0A0G2JS82;O94973-3;A0A0G2JQM1;O95782-2;O95782	O95782-2	539	547	AP2A2;AP2A1	AP-2 complex subunit alpha-2;AP-2 complex subunit alpha-1	no	no	2	0.012396	76.478	By MS/MS	By matching	By MS/MS	By matching	By matching
ALLLTGDFSQAGNK	GAKVFFFKALLLTGDF	DFSQAGNKGHHVWVTK	K	A	L	N	K	G	2	0	1	1	0	1	0	2	0	0	3	1	0	1	0	1	1	0	0	0	0	0	14	0	1433.75	Q9H2W6	Q9H2W6	236	249	MRPL46	39S ribosomal protein L46, mitochondrial	yes	yes	2	0.00098303	101.56	By matching	By MS/MS	By matching	By MS/MS	By MS/MS
ALLNAESLPTQR	RQVRSGARALLNAESL	AESLPTQRKEELLQAL	R	A	L	Q	R	K	2	1	1	0	0	1	1	0	0	0	3	0	0	0	1	1	1	0	0	0	0	0	12	0	1311.71	Q9NVH0-2;Q9NVH0	Q9NVH0-2	383	394	EXD2	Exonuclease 3-5 domain-containing protein 2	yes	no	2	0.048725	62.166		By matching		By matching	By matching
ALLQEMPLTALLR	LKSKEVWKALLQEMPL	MPLTALLRNLGKMTAN	K	A	L	L	R	N	2	1	0	0	0	1	1	0	0	0	5	0	1	0	1	0	1	0	0	0	0	0	13	0	1467.85	P10155-3;P10155-5;P10155-4;P10155	P10155-3	271	283	TROVE2	60 kDa SS-A/Ro ribonucleoprotein	yes	no	2	0.00013431	117.79	By MS/MS	By matching	By MS/MS	By MS/MS	By MS/MS
ALLQQQPEDDSK	NMAKGLQRALLQQQPE	QQPEDDSKRSPRPQDL	R	A	L	S	K	R	1	0	0	2	0	3	1	0	0	0	2	1	0	0	1	1	0	0	0	0	0	0	12	0	1370.67	Q9UHB9-4;Q9UHB9;Q9UHB9-2;Q9UHB9-3	Q9UHB9-4	367	378	SRP68	Signal recognition particle subunit SRP68	yes	no	2	0.00070343	109.16	By matching		By matching	By MS/MS	By matching
ALLQQQPEDDSKR	NMAKGLQRALLQQQPE	QPEDDSKRSPRPQDLI	R	A	L	K	R	S	1	1	0	2	0	3	1	0	0	0	2	1	0	0	1	1	0	0	0	0	0	0	13	1	1526.77	Q9UHB9-4;Q9UHB9;Q9UHB9-2;Q9UHB9-3	Q9UHB9-4	367	379	SRP68	Signal recognition particle subunit SRP68	yes	no	2	0.0029328	112.85	By MS/MS	By matching		By MS/MS	By matching
ALLQSSASR	EVQDAELKALLQSSAS	LLQSSASRKTQKKKKK	K	A	L	S	R	K	2	1	0	0	0	1	0	0	0	0	2	0	0	0	0	3	0	0	0	0	0	0	9	0	931.509	Q9UQ80;Q9UQ80-2	Q9UQ80	356	364	PA2G4	Proliferation-associated protein 2G4	yes	no	2	0.004275	99.013	By MS/MS	By matching	By matching	By MS/MS	By matching
ALLSAPWYLNR	LVTKAGFRALLSAPWY	SAPWYLNRISYGPDWK	R	A	L	N	R	I	2	1	1	0	0	0	0	0	0	0	3	0	0	0	1	1	0	1	1	0	0	0	11	0	1302.71	H3BS10;H3BP20;P06865	H3BS10	414	424	HEXA	Beta-hexosaminidase;Beta-hexosaminidase subunit alpha	yes	no	2	0.0040894	85.676	By matching	By MS/MS	By matching	By matching	By MS/MS
ALLSAVTR	GNMVRAARALLSAVTR	ALLSAVTRLLILADMA	R	A	L	T	R	L	2	1	0	0	0	0	0	0	0	0	2	0	0	0	0	1	1	0	0	1	0	0	8	0	829.502	P26232-3;P26232-2;P26232-5;P26232;P35221;P35221-2;G3XAM7;E5RIB1;E5RG03;E5RGY6;E5RJ41	P35221	130	137	CTNNA2;CTNNA1	Catenin alpha-2;Catenin alpha-1	no	no	2	0.041355	73.26	By MS/MS	By matching	By matching	By matching	By matching
ALLTLADGR	ETSGDFRKALLTLADG	LLTLADGRRDESLKVD	K	A	L	G	R	R	2	1	0	1	0	0	0	1	0	0	3	0	0	0	0	0	1	0	0	0	0	0	9	0	928.534	P12429;D6RA82	P12429	155	163	ANXA3	Annexin A3;Annexin	yes	no	2	0.00026257	127.46	By matching			By MS/MS	By MS/MS
ALLTPVAIAAGR	AVGDVCGKALLTPVAI	PVAIAAGRKLAHRLFE	K	A	L	G	R	K	4	1	0	0	0	0	0	1	0	1	2	0	0	0	1	0	1	0	0	1	0	0	12	0	1151.7	P00390-2;P00390-3;P00390;P00390-5;P00390-4	P00390-2	337	348	GSR	Glutathione reductase, mitochondrial	yes	no	2	0.0041671	89.029	By MS/MS	By MS/MS	By MS/MS	By matching	By MS/MS
ALLTTNQLPQPDVFPLFK	EGRIKLQKALLTTNQL	PDVFPLFKDKGGPEFS	K	A	L	F	K	D	1	0	1	1	0	2	0	0	0	0	4	1	0	2	3	0	2	0	0	1	0	0	18	0	2041.12	Q9NY61	Q9NY61	247	264	AATF	Protein AATF	yes	yes	2	0.0071212	66.004	By matching	By matching	By matching	By matching	By matching
ALLVEPVINSYLLAER	ESNLIKVRALLVEPVI	NSYLLAERDLYLENPE	R	A	L	E	R	D	2	1	1	0	0	0	2	0	0	1	4	0	0	0	1	1	0	0	1	2	0	0	16	0	1799.02	P21980	P21980	565	580	TGM2	Protein-glutamine gamma-glutamyltransferase 2	yes	yes	2;3	9.1266e-13	215.87	By MS/MS	By MS/MS	By MS/MS	By MS/MS	By MS/MS
ALLVTASQCQQPAENK	HTGLKLERALLVTASQ	CQQPAENKLSDLLAPI	R	A	L	N	K	L	3	0	1	0	1	3	1	0	0	0	2	1	0	0	1	1	1	0	0	1	0	0	16	0	1756.88	Q01518;Q01518-2;Q5T0R7;Q5T0R6;Q5T0R5;Q5T0R4;Q5T0R3;Q5T0R2;Q5T0R1;Q5T0R9	Q01518	85	100	CAP1	Adenylyl cyclase-associated protein 1;Adenylyl cyclase-associated protein	yes	no	2	1.7736e-162	296.28	By MS/MS	By MS/MS	By MS/MS	By MS/MS	By MS/MS
ALLYLCGGDD	DTKGDYQKALLYLCGG	LYLCGGDD________	K	A	L	D	D	-	1	0	0	2	1	0	0	2	0	0	3	0	0	0	0	0	0	0	1	0	0	0	10	0	1095.49	P07355;P07355-2;A6NMY6	P07355	330	339	ANXA2;ANXA2P2	Annexin A2;Putative annexin A2-like protein	yes	no	1	0.0062313	114.19	By MS/MS	By MS/MS	By MS/MS	By MS/MS	By matching
ALMDEVVK	EAFARGTKALMDEVVK	ALMDEVVKATSRGCIT	K	A	L	V	K	A	1	0	0	1	0	0	1	0	0	0	1	1	1	0	0	0	0	0	0	2	0	0	8	0	903.474	P00558;P00558-2	P00558	354	361	PGK1	Phosphoglycerate kinase 1	yes	no	2	0.043164	72.789	By matching	By MS/MS	By matching	By matching	By matching
ALMDSLGPEWR	EGINRMTRALMDSLGP	DSLGPEWRLKLPSIPL	R	A	L	W	R	L	1	1	0	1	0	0	1	1	0	0	2	0	1	0	1	1	0	1	0	0	0	0	11	0	1273.61	Q15785	Q15785	131	141	TOMM34	Mitochondrial import receptor subunit TOM34	yes	yes	2	0.0059342	86.882	By matching	By matching	By MS/MS	By MS/MS	By matching
ALMGSPQLVAAVVR	SKKEASRRALMGSPQL	QLVAAVVRTMQNTSDL	R	A	L	V	R	T	3	1	0	0	0	1	0	1	0	0	2	0	1	0	1	1	0	0	0	3	0	0	14	0	1410.8	P14923;C9JTX4;C9J826;C9JK18;C9JKY1	P14923	178	191	JUP	Junction plakoglobin	yes	no	2;3	0.00028129	139.32				By MS/MS	By MS/MS
ALMLQGVDLLADAVAVTMGPK	VKFGADARALMLQGVD	VAVTMGPKGRTVIIEQ	R	A	L	P	K	G	4	0	0	2	0	1	0	2	0	0	4	1	2	0	1	0	1	0	0	3	0	0	21	0	2112.13	P10809;E7ESH4;E7EXB4;P10809-2;C9JL25;C9JL19;C9JCQ4;C9J0S9	P10809	38	58	HSPD1	60 kDa heat shock protein, mitochondrial	yes	no	2;3	1.5585e-17	165.3	By MS/MS	By MS/MS	By MS/MS	By MS/MS	By MS/MS
ALNALCDGLIDELNQALK	LIQLNRPKALNALCDG	DELNQALKTFEEDPAV	K	A	L	L	K	T	3	0	2	2	1	1	1	1	0	1	5	1	0	0	0	0	0	0	0	0	0	0	18	0	1970.01	P30084	P30084	57	74	ECHS1	Enoyl-CoA hydratase, mitochondrial	yes	yes	2;3	0.00079637	125.67	By MS/MS	By matching	By matching		By MS/MS
ALNENLQDTVEK	VAPWQQDKALNENLQD	NLQDTVEKICIKEIGT	K	A	L	E	K	I	1	0	2	1	0	1	2	0	0	0	2	1	0	0	0	0	1	0	0	1	0	0	12	0	1372.68	Q9UKK3	Q9UKK3	760	771	PARP4	Poly [ADP-ribose] polymerase 4	yes	yes	2	0.008347	86.114	By matching	By matching	By matching	By MS/MS	By matching
ALNILQSTNMAFGK	LSSGDMRRALNILQST	STNMAFGKVTEETVYT	R	A	L	G	K	V	2	0	2	0	0	1	0	1	0	1	2	1	1	1	0	1	1	0	0	0	0	0	14	0	1506.79	P40937-2;P40937	P40937-2	195	208	RFC5	Replication factor C subunit 5	yes	no	2	0.016417	72.652		By matching	By matching	By MS/MS	By matching
ALNLFQGSVEDTTGSQSLAALLNK	KLDIAAVRALNLFQGS	SLAALLNKCKTPQGQR	R	A	L	N	K	C	3	0	2	1	0	2	1	2	0	0	5	1	0	1	0	3	2	0	0	1	0	0	24	0	2476.28	A0A2R8Y7S8;A0A2R8YFH0;E9PHA6;A0A2R8Y6P0;A0A2R8YG02;P43246-2;P43246	A0A2R8Y7S8	309	332	MSH2	DNA mismatch repair protein Msh2	yes	no	2;3	5.5109e-07	129.05	By MS/MS	By MS/MS	By MS/MS	By matching	By MS/MS
ALNSIIDVYHK	________________	SIIDVYHKYSLIKGNF	K	A	L	H	K	Y	1	0	1	1	0	0	0	0	1	2	1	1	0	0	0	1	0	0	1	1	0	0	11	0	1271.69	P05109	P05109	8	18	S100A8	Protein S100-A8;Protein S100-A8, N-terminally processed	yes	yes	2	7.0915e-07	158.47				By MS/MS	By MS/MS
ALNVEPDGTGLTCSLAPNIISQL	VVQDGIVKALNVEPDG	APNIISQL________	K	A	L	Q	L	-	2	0	2	1	1	1	1	2	0	2	4	0	0	0	2	2	2	0	0	1	0	0	23	0	2382.21	P30044-2;P30044;P30044-3;P30044-4	P30044-2	140	162	PRDX5	Peroxiredoxin-5, mitochondrial	yes	no	2;3	0.010312	67.76	By matching	By matching	By MS/MS	By matching	By MS/MS
ALPAVQQNNLDEDLIR	LAQAVNARALPAVQQN	NLDEDLIRKLAYVAAG	R	A	L	I	R	K	2	1	2	2	0	2	1	0	0	1	3	0	0	0	1	0	0	0	0	1	0	0	16	0	1807.94	P22314-2;P22314	P22314-2	329	344	UBA1	Ubiquitin-like modifier-activating enzyme 1	yes	no	2	3.4393e-20	187.74	By MS/MS	By MS/MS	By MS/MS	By MS/MS	By MS/MS
ALPFWNEEIVPQIK	SLKDTIARALPFWNEE	EEIVPQIKEGKRVLIA	R	A	L	I	K	E	1	0	1	0	0	1	2	0	0	2	1	1	0	1	2	0	0	1	0	1	0	0	14	0	1682.9	P18669;P15259;Q8N0Y7	P18669	163	176	PGAM1;PGAM2;PGAM4	Phosphoglycerate mutase 1;Phosphoglycerate mutase 2;Probable phosphoglycerate mutase 4	yes	no	2;3	1.3163e-10	166.11	By MS/MS	By MS/MS	By MS/MS	By MS/MS	By MS/MS
ALPGQLKPFETLLSQNQGGK	AGKDDYVKALPGQLKP	LSQNQGGKTFIVGDQI	K	A	L	G	K	T	1	0	1	0	0	3	1	3	0	0	4	2	0	1	2	1	1	0	0	0	0	0	20	1	2125.15	P09211;A0A087X243	P09211	122	141	GSTP1	Glutathione S-transferase P	yes	no	2;3;4	5.0484e-06	147.51	By MS/MS	By MS/MS	By MS/MS	By MS/MS	By MS/MS
ALPLALVLHELGAGR	DGTVELVRALPLALVL	LHELGAGRSRAGEPLR	R	A	L	G	R	S	3	1	0	0	0	0	1	2	1	0	5	0	0	0	1	0	0	0	0	1	0	0	15	0	1528.91	P19971;C9JGI3;P19971-2;A0A1W2PQK0	P19971	394	408	TYMP	Thymidine phosphorylase	yes	no	2	0.049308	86.014	By matching	By matching		By MS/MS	By matching
ALPLEAEVAPVKDMAQLPETEIAPAKDVAPSTVK	NVILTKDKALPLEAEV	DVAPSTVKEVGLLKDM	K	A	L	V	K	E	7	0	0	2	0	1	4	0	0	1	3	3	1	0	5	1	2	0	0	4	0	0	34	2	3527.88	E7EVA0;P27816;P27816-6;P27816-2	E7EVA0	482	515	MAP4	Microtubule-associated protein;Microtubule-associated protein 4	yes	no	4	0.012285	51.234	By matching	By matching	By matching	By matching	By matching
ALPSEELNR	ESEAPGQRALPSEELN	LPSEELNRQLEKLLKE	R	A	L	N	R	Q	1	1	1	0	0	0	2	0	0	0	2	0	0	0	1	1	0	0	0	0	0	0	9	0	1027.53	E7EX73;Q04637-5;E9PGM1;E7EUU4;Q04637-4;Q04637-3;Q04637;Q04637-8;Q04637-9;Q04637-6;Q04637-7;H7C0V6	E7EX73	1274	1282	EIF4G1	Eukaryotic translation initiation factor 4 gamma 1	yes	no	2	0.021988	76.478	By matching	By matching	By MS/MS	By matching	By matching
ALQAAIQQLAEAQPEATAK	YRDAASRRALQAAIQQ	AQPEATAKNLLHSLQS	R	A	L	A	K	N	7	0	0	0	0	4	2	0	0	1	2	1	0	0	1	0	1	0	0	0	0	0	19	0	1951.04	Q92616	Q92616	69	87	GCN1L1	Translational activator GCN1	yes	yes	2;3	0.019974	101.28	By matching	By matching	By matching	By MS/MS	By matching
ALQAAYGASAPSVTSAALR	EAIALVEKALQAAYGA	SVTSAALRWMYHHSQL	K	A	L	L	R	W	7	1	0	0	0	1	0	1	0	0	2	0	0	0	1	3	1	0	1	1	0	0	19	0	1803.95	H3BLU7;O43488	H3BLU7	234	252	AKR7A2	Aflatoxin B1 aldehyde reductase member 2	yes	no	2;3	2.9622e-22	180.95	By MS/MS	By MS/MS	By MS/MS	By MS/MS	By MS/MS
ALQALEELR	EAAREKQRALQALEEL	LQALEELRLQAEEAER	R	A	L	L	R	L	2	1	0	0	0	1	2	0	0	0	3	0	0	0	0	0	0	0	0	0	0	0	9	0	1041.58	Q15149;Q15149-7;Q15149-8;Q15149-9;Q15149-5;Q15149-4;Q15149-6;Q15149-2;Q15149-3	Q15149	1671	1679	PLEC	Plectin	no	no	2	0.00096819	118.18			By MS/MS	By MS/MS	By matching
ALQASALK	ALTFSYGRALQASALK	ALQASALKAWGGKKEN	R	A	L	L	K	A	3	0	0	0	0	1	0	0	0	0	2	1	0	0	0	1	0	0	0	0	0	0	8	0	800.476	P04075;H3BQN4;J3KPS3;P04075-2;H3BR68	P04075	305	312	ALDOA	Fructose-bisphosphate aldolase A;Fructose-bisphosphate aldolase	yes	no	1;2	0.0035693	122.19	By matching	By MS/MS	By matching	By MS/MS	By matching
ALQATVGNSYK	KAANGSLRALQATVGN	ATVGNSYKCNAEEHVR	R	A	L	Y	K	C	2	0	1	0	0	1	0	1	0	0	1	1	0	0	0	1	1	0	1	1	0	0	11	0	1150.6	P11279;P11279-2	P11279	327	337	LAMP1	Lysosome-associated membrane glycoprotein 1	yes	no	1	0.00012502	131.12	By MS/MS		By matching	By MS/MS
ALQDLENAASGDATVR	LLTEELIKALQDLENA	ASGDATVRQKIASLPQ	K	A	L	V	R	Q	4	1	1	2	0	1	1	1	0	0	2	0	0	0	0	1	1	0	0	1	0	0	16	0	1629.8	Q9NQG5	Q9NQG5	183	198	RPRD1B	Regulation of nuclear pre-mRNA domain-containing protein 1B	no	no	2	1.5026e-26	227.92	By matching	By MS/MS	By MS/MS	By MS/MS	By MS/MS
ALQEGEGDLSISADR	PEAVGDQKALQEGEGD	DLSISADRLSEKRSPN	K	A	L	D	R	L	2	1	0	2	0	1	2	2	0	1	2	0	0	0	0	2	0	0	0	0	0	0	15	0	1559.74	B4DKY1;P49589-2;P49589;P49589-3	B4DKY1	309	323	CARS	Cysteine--tRNA ligase, cytoplasmic	yes	no	2	0.00039174	109.83	By matching	By MS/MS	By MS/MS
ALQFLEEVK	GFEAAKEKALQFLEEV	LQFLEEVKVSREMDRE	K	A	L	V	K	V	1	0	0	0	0	1	2	0	0	0	2	1	0	1	0	0	0	0	0	1	0	0	9	0	1075.59	P40227;P40227-2	P40227	130	138	CCT6A	T-complex protein 1 subunit zeta	yes	no	2	0.0072281	92.051	By matching		By MS/MS
ALQGASQIIAEIR	KEAADMLKALQGASQI	SQIIAEIRETHLW___	K	A	L	I	R	E	3	1	0	0	0	2	1	1	0	3	1	0	0	0	0	1	0	0	0	0	0	0	13	0	1368.77	O00429;O00429-3;O00429-6;O00429-5;O00429-7;O00429-2;O00429-4;O00429-8;G8JLD5	O00429	719	731	DNM1L	Dynamin-1-like protein	no	no	2	0.0058466	84.169				By MS/MS	By MS/MS
ALQLLQMYYEGR	QGMGYGSRALQLLQMY	LQMYYEGRFPCLEEKV	R	A	L	G	R	F	1	1	0	0	0	2	1	1	0	0	3	0	1	0	0	0	0	0	2	0	0	0	12	0	1483.75	A0A087WV29;Q9H0A0-2;Q9H0A0	A0A087WV29	491	502	NAT10	N-acetyltransferase 10	yes	no	2	0.018625	72.652				By MS/MS
ALQPLEEGEDEEK	EQQGLLLRALQPLEEG	EEGEDEEKVSHQAGDH	R	A	L	E	K	V	1	0	0	1	0	1	5	1	0	0	2	1	0	0	1	0	0	0	0	0	0	0	13	0	1485.68	Q14764	Q14764	336	348	MVP	Major vault protein	yes	yes	2	0.01568	67.879	By matching	By matching	By matching	By matching	By matching
ALQQEQEIEQR	RLKNAFVKALQQEQEI	QEQEIEQRLQQQAALS	K	A	L	Q	R	L	1	1	0	0	0	4	3	0	0	1	1	0	0	0	0	0	0	0	0	0	0	0	11	0	1370.68	A0A0U1RR30;A0A0U1RRM1;Q8WXI9;Q86YP4-2;Q86YP4;Q86YP4-3	A0A0U1RR30	220	230	GATAD2B;GATAD2A	Transcriptional repressor p66-beta;Transcriptional repressor p66-alpha	yes	no	2	3.6093e-10	173.24	By MS/MS	By matching	By MS/MS	By matching	By MS/MS
ALQQQQQQQQQK	RQQRELMKALQQQQQQ	QQQQQQQKLSGWGNVS	K	A	L	Q	K	L	1	0	0	0	0	9	0	0	0	0	1	1	0	0	0	0	0	0	0	0	0	0	12	0	1482.75	I1E4Y6;Q6Y7W6-4;Q6Y7W6-5;Q6Y7W6;Q6Y7W6-3;C9JH18	I1E4Y6	996	1007	GIGYF2	PERQ amino acid-rich with GYF domain-containing protein 2	yes	no	2	1.6974e-71	265.95	By MS/MS	By MS/MS	By MS/MS	By MS/MS	By MS/MS
ALQRPSAAAPQAENGPAAAPAVAAPAATEAPK	TQLSLLPRALQRPSAA	PAATEAPKMSNADFAK	R	A	L	P	K	M	14	1	1	0	0	2	2	1	0	0	1	1	0	0	6	1	1	0	0	1	0	0	32	1	2964.54	Q15020-4;Q15020	Q15020-4	883	914	SART3	Squamous cell carcinoma antigen recognized by T-cells 3	yes	no	3	0.00012664	81.765	By MS/MS	By MS/MS	By MS/MS	By MS/MS	By MS/MS
ALQSGPPQSR	VKQHQQQKALQSGPPQ	QSGPPQSRRK______	K	A	L	S	R	R	1	1	0	0	0	2	0	1	0	0	1	0	0	0	2	2	0	0	0	0	0	0	10	0	1039.54	O00425;O00425-2	O00425	568	577	IGF2BP3	Insulin-like growth factor 2 mRNA-binding protein 3	yes	no	2	0.0069946	87.806	By matching	By matching	By MS/MS	By matching	By matching
ALQSVGQIVGEVLK	EKSENDLKALQSVGQI	QIVGEVLKQLTEEKFI	K	A	L	L	K	Q	1	0	0	0	0	2	1	2	0	1	2	1	0	0	0	1	0	0	0	3	0	0	14	0	1439.83	A0A087X2I1;P62333;H0YJC0;H0YJE9;H0YJT1	A0A087X2I1	63	76	PSMC6	26S protease regulatory subunit 10B	yes	no	2	2.7142e-07	161.87	By matching	By MS/MS	By MS/MS	By MS/MS	By MS/MS
ALSAIADLLTNEHER	RSALRQEKALSAIADL	LLTNEHERVVKAASGA	K	A	L	E	R	V	3	1	1	1	0	0	2	0	1	1	3	0	0	0	0	1	1	0	0	0	0	0	15	0	1651.85	C9JZR2;O60716-21;O60716-19;O60716-18;O60716-17;O60716-13;O60716-11;O60716-10;O60716-9;O60716-5;O60716-3;O60716-2;O60716;O60716-24;O60716-23;O60716-22;O60716-20;O60716-16;O60716-15;O60716-14;O60716-12;O60716-8;O60716-7;O60716-6;O60716-4;O60716-29;O60716-27;O60716-26;O60716-25;O60716-32;O60716-31;O60716-30;O60716-28	C9JZR2	711	725	CTNND1	Catenin delta-1	yes	no	2;3	0.00069412	103.97	By MS/MS	By matching	By matching	By matching	By matching
ALSDADVQK	________________	LSDADVQKQAEEEFNI	M	A	L	Q	K	Q	2	0	0	2	0	1	0	0	0	0	1	1	0	0	0	1	0	0	0	1	0	0	9	0	945.477	P36543-2;P36543;P36543-3	P36543-2	2	10	ATP6V1E1	V-type proton ATPase subunit E 1	yes	no	1	0.0259	83.948			By MS/MS
ALSEIAGMTLPYDTLDQVR	REDWKIIRALSEIAGM	YDTLDQVRNRLEEVSP	R	A	L	V	R	N	2	1	0	2	0	1	1	1	0	1	3	0	1	0	1	1	2	0	1	1	0	0	19	0	2092.05	B4DJ81;P28331-3;P28331-4;P28331-5;P28331;P28331-2	B4DJ81	509	527	NDUFS1	NADH-ubiquinone oxidoreductase 75 kDa subunit, mitochondrial	yes	no	2	0.0062986	96.591	By matching	By matching	By MS/MS	By MS/MS	By matching
ALSGTSPDDVQPGPSVGPPSK	PLNPFTAKALSGTSPD	PSVGPPSKDKDKVLPS	K	A	L	S	K	D	1	0	0	2	0	1	0	3	0	0	1	1	0	0	5	4	1	0	0	2	0	0	21	0	1991.98	A0A075B797;M0R3B2;Q9Y314	A0A075B797	113	133	NOSIP	Nitric oxide synthase-interacting protein	yes	no	2	7.5215e-05	112.12	By MS/MS
ALSHILQTPIEIIQADSPPIIVGEEYSK	WGGQLELRALSHILQT	IVGEEYSKKPLILVYM	R	A	L	S	K	K	2	0	0	1	0	2	3	1	1	6	2	1	0	0	3	3	1	0	1	1	0	0	28	0	3060.64	A0A087X0W9;Q8N6M0-2;Q8N6M0	A0A087X0W9	263	290	OTUD6B	OTU domain-containing protein 6B	yes	no	3	8.4662e-07	96.41	By MS/MS	By matching	By MS/MS	By matching	By MS/MS
ALSNLESIPGGYNALR	EMMRNQDRALSNLESI	PGGYNALRRMYTDIQE	R	A	L	L	R	R	2	1	2	0	0	0	1	2	0	1	3	0	0	0	1	2	0	0	1	0	0	0	16	0	1673.87	Q9UMX0;Q9UMX0-3;Q9UMX0-2;H0YDS0;Q9NRR5	Q9UMX0	258	273	UBQLN1;UBQLN4	Ubiquilin-1;Ubiquilin-4	yes	no	2;3	1.9118e-05	177.36	By MS/MS	By MS/MS	By matching	By MS/MS	By MS/MS
ALSPLEEWLR	AVLGALGRALSPLEEW	SPLEEWLRLHTYLAGE	R	A	L	L	R	L	1	1	0	0	0	0	2	0	0	0	3	0	0	0	1	1	0	1	0	0	0	0	10	0	1212.65	P26640;A0A140T936;A0A140T954;A2ABF4;A0A0G2JJT9;A0A140T904	P26640	138	147	VARS	Valine--tRNA ligase	yes	no	2	0.0080992	76.1	By MS/MS	By MS/MS	By matching	By MS/MS	By matching
ALSSSADDASLVNASISSSVK	DGDASLNKALSSSADD	ASISSSVKATSPVKST	K	A	L	V	K	A	4	0	1	2	0	0	0	0	0	1	2	1	0	0	0	8	0	0	0	2	0	0	21	0	2008	Q9NQW6-2;Q9NQW6	Q9NQW6-2	272	292	ANLN	Actin-binding protein anillin	yes	no	2	2.9966e-05	119.08	By matching	By matching	By MS/MS	By matching	By MS/MS
ALSTDPAAPNLK	SKLLLAAKALSTDPAA	DPAAPNLKSQLAAAAR	K	A	L	L	K	S	3	0	1	1	0	0	0	0	0	0	2	1	0	0	2	1	1	0	0	0	0	0	12	0	1196.64	Q9Y490	Q9Y490	1321	1332	TLN1	Talin-1	yes	yes	1;2	0.00028841	121.6	By MS/MS	By MS/MS	By MS/MS	By MS/MS	By MS/MS
ALSVGNIDDALQCYSEAIK	ELKEKGNKALSVGNID	QCYSEAIKLDPHNHVL	K	A	L	I	K	L	3	0	1	2	1	1	1	1	0	2	2	1	0	0	0	2	0	0	1	1	0	0	19	0	2066	P31948;P31948-2;P31948-3;F5H783;F5GXD8	P31948	14	32	STIP1	Stress-induced-phosphoprotein 1	yes	no	2	0.0020376	85.473				By MS/MS
ALTDAGCNLNPLQYIK	ADLEQYKKALTDAGCN	LNPLQYIKQWKAFTKM	K	A	L	I	K	Q	2	0	2	1	1	1	0	1	0	1	3	1	0	0	1	0	1	0	1	0	0	0	16	0	1789.9	Q8WVM8;Q8WVM8-2;Q8WVM8-3	Q8WVM8	479	494	SCFD1	Sec1 family domain-containing protein 1	yes	no	2	0.0047093	84.605	By matching	By matching	By matching	By matching	By MS/MS
ALTGHLEEVVLALLK	PLDETLKKALTGHLEE	EVVLALLKTPAQFDAD	K	A	L	L	K	T	2	0	0	0	0	0	2	1	1	0	5	1	0	0	0	0	1	0	0	2	0	0	15	0	1604.95	P04083;Q5T3N1;Q5T3N0	P04083	99	113	ANXA1	Annexin A1;Annexin	yes	no	2;3	0.00014865	122.34	By MS/MS	By matching	By MS/MS	By matching	By MS/MS
ALTLGALTLPLAR	VQVKDDSRALTLGALT	ALTLPLARLLTAPELI	R	A	L	A	R	L	3	1	0	0	0	0	0	1	0	0	5	0	0	0	1	0	2	0	0	0	0	0	13	0	1308.81	Q9BSJ8;Q9BSJ8-2	Q9BSJ8	551	563	ESYT1	Extended synaptotagmin-1	yes	no	2	0.00024013	157.38	By matching	By MS/MS	By matching	By MS/MS	By MS/MS
ALTLIAGSPLK	ITRLTTVKALTLIAGS	LIAGSPLKIDLRPVLG	K	A	L	L	K	I	2	0	0	0	0	0	0	1	0	1	3	1	0	0	1	1	1	0	0	0	0	0	11	0	1082.67	Q86VP6;Q86VP6-2;A0A0C4DGH5	Q86VP6	631	641	CAND1	Cullin-associated NEDD8-dissociated protein 1	yes	no	2	0.00015296	123.86	By matching	By matching	By matching	By MS/MS	By matching
ALTLPGSSENEYIMK	ILLTNLFKALTLPGSS	SENEYIMKAIMRSFSL	K	A	L	M	K	A	1	0	1	0	0	0	2	1	0	1	2	1	1	0	1	2	1	0	1	0	0	0	15	0	1651.81	P55060-3;P55060;P55060-4	P55060-3	560	574	CSE1L	Exportin-2	yes	no	2	2.8496e-05	148.13	By MS/MS	By MS/MS	By MS/MS	By MS/MS	By MS/MS
ALTLQDLDNIWAAQAGK	LRFVIKEKALTLQDLD	IWAAQAGKHEAIVKNV	K	A	L	G	K	H	4	0	1	2	0	2	0	1	0	1	3	1	0	0	0	0	1	1	0	0	0	0	17	0	1826.95	Q93008-1;Q93008;O00507-2;O00507	Q93008-1	425	441	USP9X;USP9Y	Probable ubiquitin carboxyl-terminal hydrolase FAF-X;Probable ubiquitin carboxyl-terminal hydrolase FAF-Y	yes	no	2	0.040408	86.699	By matching	By matching	By MS/MS	By matching	By matching
ALTQTGGPHVK	TEFSVDARALTQTGGP	QTGGPHVKARVANPSG	R	A	L	V	K	A	1	0	0	0	0	1	0	2	1	0	1	1	0	0	1	0	2	0	0	1	0	0	11	0	1107.6	P21333-2;P21333;Q60FE5;A0A087WWY3	P21333-2	1284	1294	FLNA	Filamin-A	no	no	2	0.0016168	101.65	By MS/MS	By matching	By matching	By matching	By matching
ALTSADGASEEQSQNDEDNQGSEK	DVLGAVLKALTSADGA	EDNQGSEKLVEQLDIE	K	A	L	E	K	L	3	0	2	3	0	3	4	2	0	0	1	1	0	0	0	4	1	0	0	0	0	0	24	0	2509.03	D6RH20;G5EA06;Q92552;Q92552-2	D6RH20	233	256	MRPS27	28S ribosomal protein S27, mitochondrial	yes	no	2;3	1.6605e-64	216	By MS/MS		By MS/MS	By MS/MS	By MS/MS
ALTSEIALLQSR	KSLETEHKALTSEIAL	EIALLQSRLKTEGSDL	K	A	L	S	R	L	2	1	0	0	0	1	1	0	0	1	3	0	0	0	0	2	1	0	0	0	0	0	12	0	1300.74	P04843;B7Z4L4	P04843	525	536	RPN1	Dolichyl-diphosphooligosaccharide--protein glycosyltransferase subunit 1	yes	no	2;3	6.393e-22	195.83	By MS/MS	By MS/MS	By MS/MS	By MS/MS	By MS/MS
ALTSELANAR	ERVQKHLKALTSELAN	TSELANARDESKKTAN	K	A	L	A	R	D	3	1	1	0	0	0	1	0	0	0	2	0	0	0	0	1	1	0	0	0	0	0	10	0	1044.56	P26038	P26038	524	533	MSN	Moesin	yes	yes	2	2.2251e-07	155.58	By matching	By MS/MS	By MS/MS	By matching	By matching
ALTSELANARDESK	ERVQKHLKALTSELAN	ANARDESKKTANDMIH	K	A	L	S	K	K	3	1	1	1	0	0	2	0	0	0	2	1	0	0	0	2	1	0	0	0	0	0	14	1	1503.75	P26038	P26038	524	537	MSN	Moesin	yes	yes	2	0.00059503	120.53	By matching	By MS/MS			By MS/MS
ALTSFLPAPTQLSQDQLEAEEK	________________	DQLEAEEKARSQRSRQ	M	A	L	E	K	A	3	0	0	1	0	3	3	0	0	0	4	1	0	1	2	2	2	0	0	0	0	0	22	0	2415.22	G3V3A4;Q13573;G3V5R3	G3V3A4	2	23	SNW1	SNW domain-containing protein 1	yes	no	2;3	0.00011222	103.45	By MS/MS	By matching	By matching	By MS/MS	By MS/MS
ALTVPELTQQMFDAK	SRGSQQYRALTVPELT	TQQMFDAKNMMAACDP	R	A	L	A	K	N	2	0	0	1	0	2	1	0	0	0	2	1	1	1	1	0	2	0	0	1	0	0	15	0	1690.86	P04350;P68371;Q13509;A0A0B4J269;Q13509-2	P68371	283	297	TUBB4A;TUBB4B;TUBB3	Tubulin beta-4A chain;Tubulin beta-4B chain;Tubulin beta-3 chain	no	no	2;3	5.9584e-142	296.28	By MS/MS	By MS/MS	By MS/MS	By MS/MS	By MS/MS
ALTVPELTQQMFDAR	SRGSQQYRALTVPELT	TQQMFDARNMMAACDP	R	A	L	A	R	N	2	1	0	1	0	2	1	0	0	0	2	0	1	1	1	0	2	0	0	1	0	0	15	0	1718.87	Q9BUF5;K7ESM5	Q9BUF5	283	297	TUBB6	Tubulin beta-6 chain	yes	no	2;3	8.2571e-142	279.62	By MS/MS	By MS/MS	By MS/MS	By MS/MS	By MS/MS
ALTVPELTQQMFDSK	SRGSQQYRALTVPELT	TQQMFDSKNMMAACDP	R	A	L	S	K	N	1	0	0	1	0	2	1	0	0	0	2	1	1	1	1	1	2	0	0	1	0	0	15	0	1706.85	Q13885;Q9BVA1	Q13885	283	297	TUBB2A;TUBB2B	Tubulin beta-2A chain;Tubulin beta-2B chain	yes	no	2	0.00012476	128.21	By MS/MS	By MS/MS	By MS/MS	By MS/MS	By MS/MS
ALTVPELTQQVFDAK	SRGSQQYRALTVPELT	TQQVFDAKNMMAACDP	R	A	L	A	K	N	2	0	0	1	0	2	1	0	0	0	2	1	0	1	1	0	2	0	0	2	0	0	15	0	1658.89	Q5JP53;P07437;Q5ST81	Q5JP53	265	279	TUBB	Tubulin beta chain	yes	no	2;3	1.1704e-89	256.31	By MS/MS	By MS/MS	By MS/MS	By MS/MS	By MS/MS
ALVADSHPESER	HQLSKTSRALVADSHP	DSHPESERISMRQSKV	R	A	L	E	R	I	2	1	0	1	0	0	2	0	1	0	1	0	0	0	1	2	0	0	0	1	0	0	12	0	1309.63	A0A087WUZ3;Q01082;Q01082-3;Q01082-2	A0A087WUZ3	1659	1670	SPTBN1	Spectrin beta chain, non-erythrocytic 1	yes	no	2	0.0012398	72.096	By MS/MS			By MS/MS
ALVAIGTHDLDTLSGPFTYTAK	HQNICRKRALVAIGTH	GPFTYTAKRPSDIKFK	R	A	L	A	K	R	3	0	0	2	0	0	0	2	1	1	3	1	0	1	1	1	4	0	1	1	0	0	22	0	2290.18	Q9NSD9;Q9NSD9-2	Q9NSD9	155	176	FARSB	Phenylalanine--tRNA ligase beta subunit	yes	no	3	0.0014166	82.609	By matching	By MS/MS	By matching	By matching	By MS/MS
ALVAYYQK	AIRQSISKALVAYYQK	ALVAYYQKYVDEASKK	K	A	L	Q	K	Y	2	0	0	0	0	1	0	0	0	0	1	1	0	0	0	0	0	0	2	1	0	0	8	0	954.517	P62249;M0R210;M0R3H0;M0R1M5;M0QX76	P62249	91	98	RPS16	40S ribosomal protein S16	yes	no	2	0.031011	77.374	By matching	By MS/MS	By matching	By matching	By matching
ALVDGPCTQVR	VDVIDQNRALVDGPCT	DGPCTQVRRQAMPFKC	R	A	L	V	R	R	1	1	0	1	1	1	0	1	0	0	1	0	0	0	1	0	1	0	0	2	0	0	11	0	1214.61	E7EPB3;P50914	E7EPB3	36	46	RPL14	60S ribosomal protein L14	yes	no	2	0.00011926	125.68	By MS/MS	By MS/MS	By matching	By MS/MS	By matching
ALVDILSEVSK	HLQEQPRKALVDILSE	DILSEVSKATLQEILP	K	A	L	S	K	A	1	0	0	1	0	0	1	0	0	1	2	1	0	0	0	2	0	0	0	2	0	0	11	0	1172.67	Q9BQG0;Q9BQG0-2;I3L1L3	Q9BQG0	180	190	MYBBP1A	Myb-binding protein 1A	yes	no	2	0.0014464	103.31	By matching	By MS/MS	By MS/MS	By MS/MS	By matching
ALVFVDNHDNQR	WGFMPSDRALVFVDNH	VDNHDNQRGHGAGGAS	R	A	L	Q	R	G	1	1	2	2	0	1	0	0	1	0	1	0	0	1	0	0	0	0	0	2	0	0	12	0	1426.7	P04745;P19961;P04746;P19961-2;CON__Q3MHH8	P04745	307	318	AMY1A;AMY2B;AMY2A	Alpha-amylase 1;Alpha-amylase 2B;Pancreatic alpha-amylase	yes	no	2	0.007155	83.081			By MS/MS
ALVILAK	________________	RALVILAKGAEEMETV	R	A	L	A	K	G	2	0	0	0	0	0	0	0	0	1	2	1	0	0	0	0	0	0	0	1	0	0	7	0	726.5	Q99497;K7ELW0	Q99497	6	12	PARK7	Protein deglycase DJ-1	yes	no	2	0.010032	114.67	By matching	By MS/MS	By MS/MS	By matching	By MS/MS
ALVLDCHYPEDEVGQEDEAESDIFSIR	IKNDDGKKALVLDCHY	ESDIFSIREVSFQSTG	K	A	L	I	R	E	2	1	0	4	1	1	5	1	1	2	2	0	0	1	1	2	0	0	1	2	0	0	27	0	3135.4	Q07021;I3L3Q7;I3L3B0	Q07021	181	207	C1QBP	Complement component 1 Q subcomponent-binding protein, mitochondrial	yes	no	3	1.276e-05	91.643	By matching	By matching	By matching	By matching	By MS/MS
ALVLIAFAQYLQQCPFEDHVK	DLGEENFKALVLIAFA	CPFEDHVKLVNEVTEF	K	A	L	V	K	L	3	0	0	1	1	3	1	0	1	1	3	1	0	2	1	0	0	0	1	2	0	0	21	0	2489.28	A0A0C4DGB6;CON__P02768-1;P02768;A0A087WWT3;P02768-3;H7C013	A0A0C4DGB6	45	65	ALB	Serum albumin	yes	no	3;4	2.2121e-07	131.45	By matching	By matching	By MS/MS
ALVNLAADPGLHETLLAADPGLPAR	APARDAARALVNLAAD	ADPGLPARLMGRALDP	R	A	L	A	R	L	6	1	1	2	0	0	1	2	1	0	6	0	0	0	3	0	1	0	0	1	0	0	25	0	2494.35	Q9BTY7	Q9BTY7	84	108	HGH1	Protein HGH1 homolog	yes	yes	3	0.016937	59.242	By matching	By MS/MS	By matching	By matching	By matching
ALVQNDTLLQVK	TYLKYSIKALVQNDTL	NDTLLQVKGTGANGSF	K	A	L	V	K	G	1	0	1	1	0	2	0	0	0	0	3	1	0	0	0	0	1	0	0	2	0	0	12	0	1340.77	Q92522	Q92522	95	106	H1FX	Histone H1x	yes	yes	2	0.00091121	106.62	By matching	By MS/MS	By MS/MS	By matching	By MS/MS
ALVSAQWVAEALR	MASPQLCRALVSAQWV	QWVAEALRAPRAGQPL	R	A	L	L	R	A	4	1	0	0	0	1	1	0	0	0	2	0	0	0	0	1	0	1	0	2	0	0	13	0	1412.78	P25325;P25325-2;B1AH49	P25325	9	21	MPST	3-mercaptopyruvate sulfurtransferase;Sulfurtransferase	yes	no	2	0.00080543	106.79	By MS/MS	By matching	By matching	By matching	By matching
ALVSEEGEGKNPVDYIQGLLDLK	SYLREQGKALVSEEGE	IQGLLDLKSRFDRFLL	K	A	L	L	K	S	1	0	1	2	0	1	3	3	0	1	4	2	0	0	1	1	0	0	1	2	0	0	23	1	2486.29	Q13618-3;Q13618-2;Q13618	Q13618-3	261	283	CUL3	Cullin-3	yes	no	3	8.818e-11	135.21	By MS/MS	By matching	By MS/MS	By matching	By MS/MS
ALVTLSSGDMR	DISEDGMKALVTLSSG	TLSSGDMRRALNILQS	K	A	L	M	R	R	1	1	0	1	0	0	0	1	0	0	2	0	1	0	0	2	1	0	0	1	0	0	11	0	1148.59	P40937-2;P40937	P40937-2	183	193	RFC5	Replication factor C subunit 5	yes	no	2	0.0032525	93.667	By matching	By matching	By MS/MS	By matching	By MS/MS
ALYDAELSQMQTHISDTSVVLSMDNNR	TDEINFLRALYDAELS	VLSMDNNRNLDLDSII	R	A	L	N	R	N	2	1	2	3	0	2	1	0	1	1	3	0	2	0	0	4	2	0	1	2	0	0	27	0	3037.41	CON__P02538;P02538;CON__P48668;CON__P04259;P48668;P04259	CON__P02538	300	326	KRT6A;KRT6C;KRT6B	Keratin, type II cytoskeletal 6A;Keratin, type II cytoskeletal 6C;Keratin, type II cytoskeletal 6B	yes	no	3	8.7513e-06	93.416				By MS/MS	By MS/MS
ALYDYAGQEADELSFR	AATGVRVRALYDYAGQ	EADELSFRAGEELLKM	R	A	L	F	R	A	3	1	0	2	0	1	2	1	0	0	2	0	0	1	0	1	0	0	2	0	0	0	16	0	1846.84	A0A0C4DGG1;Q9UKS6	A0A0C4DGG1	370	385	PACSIN3	Protein kinase C and casein kinase substrate in neurons protein 3	yes	no	2	0.00067884	107.69	By matching			By MS/MS	By matching
ALYEAGER	DLADSDARALYEAGER	ALYEAGERRKGTDVNV	R	A	L	E	R	R	2	1	0	0	0	0	2	1	0	0	1	0	0	0	0	0	0	0	1	0	0	0	8	0	907.44	P04083	P04083	205	212	ANXA1	Annexin A1	yes	yes	2	0.01275	95.531	By matching	By matching	By matching	By matching	By MS/MS
ALYEQNQSDVNEAK	RQVLEEMKALYEQNQS	QSDVNEAKSGGRSDLI	K	A	L	A	K	S	2	0	2	1	0	2	2	0	0	0	1	1	0	0	0	1	0	0	1	1	0	0	14	0	1607.74	Q14691	Q14691	38	51	GINS1	DNA replication complex GINS protein PSF1	yes	yes	2	0.0029551	90.861	By MS/MS		By MS/MS
ALYESELADAR	TREVSGIKALYESELA	ESELADARRVLDETAR	K	A	L	A	R	R	3	1	0	1	0	0	2	0	0	0	2	0	0	0	0	1	0	0	1	0	0	0	11	0	1236.6	Q03252	Q03252	94	104	LMNB2	Lamin-B2	yes	yes	2	0.00024368	119.22	By MS/MS	By MS/MS	By MS/MS	By MS/MS
ALYLIATNGTPELQNPEK	YLNENPLRALYLIATN	PELQNPEKLSPIFRDF	R	A	L	E	K	L	2	0	2	0	0	1	2	1	0	1	3	1	0	0	2	0	2	0	1	0	0	0	18	0	1971.03	Q13177;H0YCG5;E9PM17;B3KNX7;Q13153;Q13153-2	Q13177	451	468	PAK2;PAK1	Serine/threonine-protein kinase PAK 2;PAK-2p27;PAK-2p34;Non-specific serine/threonine protein kinase;Serine/threonine-protein kinase PAK 1	yes	no	2	5.6507e-41	209.25	By matching	By matching	By MS/MS	By MS/MS	By MS/MS
ALYLSDNDFEILPPDIGK	FFYLTTLRALYLSDND	ILPPDIGKLTKLQILS	R	A	L	G	K	L	1	0	1	3	0	0	1	1	0	2	3	1	0	1	2	1	0	0	1	0	0	0	18	0	2019.02	Q15404;Q15404-2	Q15404	138	155	RSU1	Ras suppressor protein 1	yes	no	2	5.1169e-05	119.25	By MS/MS	By MS/MS	By MS/MS	By matching	By MS/MS
ALYYLQIHPQELR	QVVVAVGRALYYLQIH	QIHPQELRQISHTEME	R	A	L	L	R	Q	1	1	0	0	0	2	1	0	1	1	3	0	0	0	1	0	0	0	2	0	0	0	13	0	1642.88	F5GY55;Q16531	F5GY55	515	527	DDB1	DNA damage-binding protein 1	yes	no	3	0.03442	66.262	By matching	By matching		By MS/MS	By matching
AMAAEAEASR	KLPVQLQRAMAAEAEA	AAEAEASREARAKVIA	R	A	M	S	R	E	5	1	0	0	0	0	2	0	0	0	0	0	1	0	0	1	0	0	0	0	0	0	10	0	1005.45	P27105	P27105	206	215	STOM	Erythrocyte band 7 integral membrane protein	yes	yes	2	0.015591	77.662	By matching		By matching	By MS/MS	By MS/MS
AMADALLER	LQVLKNARAMADALLE	MADALLERGYSLVSGG	R	A	M	E	R	G	3	1	0	1	0	0	1	0	0	0	2	0	1	0	0	0	0	0	0	0	0	0	9	0	988.501	P34897-3;P34897;P34897-2;G3V2Y4;H0YIZ0	P34897-3	339	347	SHMT2	Serine hydroxymethyltransferase, mitochondrial;Serine hydroxymethyltransferase	yes	no	2	0.0024827	107.57	By matching	By matching	By matching	By MS/MS	By MS/MS
AMADELSEK	NIYKPNNKAMADELSE	MADELSEKQVYDAHTK	K	A	M	E	K	Q	2	0	0	1	0	0	2	0	0	0	1	1	1	0	0	1	0	0	0	0	0	0	9	0	992.448	Q03135;E9PCT5	Q03135	31	39	CAV1	Caveolin-1;Caveolin	yes	no	1;2	0.049626	99.136	By MS/MS	By matching	By matching	By MS/MS	By matching
AMADPEVQQIMSDPAMR	SPEDVKRRAMADPEVQ	IMSDPAMRLILEQMQK	R	A	M	M	R	L	3	1	0	2	0	2	1	0	0	1	0	0	3	0	2	1	0	0	0	1	0	0	17	0	1888.85	P31948;P31948-2;P31948-3;H0YGI8	P31948	489	505	STIP1	Stress-induced-phosphoprotein 1	yes	no	2;3	5.0724e-07	152.88	By MS/MS	By MS/MS	By MS/MS	By MS/MS	By MS/MS
AMAVLESLR	VLNDTAPRAMAVLESL	MAVLESLRVIITNFPA	R	A	M	L	R	V	2	1	0	0	0	0	1	0	0	0	2	0	1	0	0	1	0	0	0	1	0	0	9	0	988.538	P47897;P47897-2;A0A1B0GVU9;B4DDN1;H7C0R3	P47897	568	576	QARS	Glutamine--tRNA ligase	yes	no	2	0.0033224	103.56	By matching	By matching	By matching	By MS/MS	By matching
AMDQEITVNPQFVQK	IELDERLKAMDQEITV	VNPQFVQKSMGSQEDD	K	A	M	Q	K	S	1	0	1	1	0	3	1	0	0	1	0	1	1	1	1	0	1	0	0	2	0	0	15	0	1746.86	H7C3P9;Q9UNS2-2;Q9UNS2	H7C3P9	314	328	COPS3	COP9 signalosome complex subunit 3	yes	no	2	1.4244e-07	187.78	By MS/MS	By MS/MS	By MS/MS	By matching	By MS/MS
AMDVYQK	EAMKDYTKAMDVYQKA	KAMDVYQKALDLDSSC	K	A	M	Q	K	A	1	0	0	1	0	1	0	0	0	0	0	1	1	0	0	0	0	0	1	1	0	0	7	0	853.4	P31948;P31948-2;P31948-3;H0YGI8	P31948	447	453	STIP1	Stress-induced-phosphoprotein 1	yes	no	2	0.046703	82.305	By matching	By MS/MS	By matching	By matching	By matching
AMEAVAAQGK	GDEETVRKAMEAVAAQ	EAVAAQGKAKK_____	K	A	M	G	K	A	4	0	0	0	0	1	1	1	0	0	0	1	1	0	0	0	0	0	0	1	0	0	10	0	974.486	P18669;P15259	P18669	242	251	PGAM1;PGAM2	Phosphoglycerate mutase 1;Phosphoglycerate mutase 2	yes	no	1;2	0.0017299	116.3	By matching	By matching	By MS/MS	By MS/MS	By MS/MS
AMEGAGTDEK	YDAKQLKKAMEGAGTD	EGAGTDEKALIEILAT	K	A	M	E	K	A	2	0	0	1	0	0	2	2	0	0	0	1	1	0	0	0	1	0	0	0	0	0	10	0	1007.42	E7EMC6;E5RK69;P08133-2;P08133	E7EMC6	104	113	ANXA6	Annexin;Annexin A6	yes	no	2	0.01907	74.173		By matching	By MS/MS
AMEGIFIKPSVEPSAGHDEL	ANTHNTWKAMEGIFIK	PSAGHDEL________	K	A	M	E	L	-	2	0	0	1	0	0	3	2	1	2	1	1	1	1	2	2	0	0	0	1	0	0	20	1	2126.04	Q9HCN8	Q9HCN8	202	221	SDF2L1	Stromal cell-derived factor 2-like protein 1	yes	yes	3	0.032087	63.546	By MS/MS	By matching	By matching	By matching	By matching
AMEVDERPTEQYSDIGGLDK	TEYDSRVKAMEVDERP	SDIGGLDKQIQELVEA	K	A	M	D	K	Q	1	1	0	3	0	1	3	2	0	1	1	1	1	0	1	1	1	0	1	1	0	0	20	1	2252.03	R4GNH3;E9PM69;P17980;E9PN50;E9PMD8	R4GNH3	158	177	PSMC3	26S protease regulatory subunit 6A	yes	no	3	0.0024929	86.573	By matching	By MS/MS	By matching	By matching	By matching
AMEWITAK	FGTKISARAMEWITAK	AMEWITAKLKEARGRG	R	A	M	A	K	L	2	0	0	0	0	0	1	0	0	1	0	1	1	0	0	0	1	1	0	0	0	0	8	0	948.474	Q01813;Q01813-2;B1APP8;H0Y757	Q01813	693	700	PFKP	ATP-dependent 6-phosphofructokinase, platelet type	yes	no	2	0.017793	89.355	By matching	By MS/MS	By MS/MS	By matching	By matching
AMFLQPDLDSLVDFSTNNQK	QGYVAWLRAMFLQPDL	DFSTNNQKKAQDSSLH	R	A	M	Q	K	K	1	0	2	3	0	2	0	0	0	0	3	1	1	2	1	2	1	0	0	1	0	0	20	0	2282.09	Q9BQG0;Q9BQG0-2;I3L1L3	Q9BQG0	412	431	MYBBP1A	Myb-binding protein 1A	yes	no	3	0.00012646	114.21	By MS/MS	By matching	By matching	By matching	By matching
AMGIMNSFVNDIFER	PDTGISSKAMGIMNSF	FVNDIFERIAGEASRL	K	A	M	E	R	I	1	1	2	1	0	0	1	1	0	2	0	0	2	2	0	1	0	0	0	1	0	0	15	0	1742.81	U3KQK0;Q99880;Q99879;Q99877;Q93079;Q5QNW6;P62807;P58876;P57053;O60814;Q5QNW6-2;Q16778;P33778;P23527;P06899;Q8N257	U3KQK0	59	73	HIST1H2BN;HIST1H2BL;HIST1H2BM;HIST1H2BH;HIST2H2BF;HIST1H2BC;HIST1H2BD;H2BFS;HIST1H2BK;HIST2H2BE;HIST1H2BB;HIST1H2BO;HIST1H2BJ;HIST3H2BB	Histone H2B;Histone H2B type 1-L;Histone H2B type 1-M;Histone H2B type 1-N;Histone H2B type 1-H;Histone H2B type 2-F;Histone H2B type 1-C/E/F/G/I;Histone H2B type 1-D;Histone H2B type F-S;Histone H2B type 1-K;Histone H2B type 2-E;Histone H2B type 1-B;Histone H2B type 1-O;Histone H2B type 1-J;Histone H2B type 3-B	no	no	2;3	1.5232e-89	247.13	By MS/MS	By MS/MS	By MS/MS	By MS/MS	By MS/MS
AMGNLQIDFADPSR	QSIMAIVKAMGNLQID	IDFADPSRADDARQLF	K	A	M	S	R	A	2	1	1	2	0	1	0	1	0	1	1	0	1	1	1	1	0	0	0	0	0	0	14	0	1533.72	P04899;P04899-4;P04899-6;P04899-3;P04899-5;P04899-2	P04899	87	100	GNAI2	Guanine nucleotide-binding protein G(i) subunit alpha-2	yes	no	2	0.00024616	134.18	By MS/MS	By MS/MS	By MS/MS	By MS/MS	By MS/MS
AMGPLVLTEVLFNEK	EAERLDVKAMGPLVLT	TEVLFNEKIREQIKKY	K	A	M	E	K	I	1	0	1	0	0	0	2	1	0	0	3	1	1	1	1	0	1	0	0	2	0	0	15	0	1659.89	P55010	P55010	274	288	EIF5	Eukaryotic translation initiation factor 5	yes	yes	2	0.001217	95.273	By matching	By matching	By matching	By MS/MS	By MS/MS
AMGTLLNTAISEVIGK	LPVNIYCKAMGTLLNT	AISEVIGKITALEDIS	K	A	M	G	K	I	2	0	1	0	0	0	1	2	0	2	2	1	1	0	0	1	2	0	0	1	0	0	16	0	1616.88	O43264;O43264-2	O43264	652	667	ZW10	Centromere/kinetochore protein zw10 homolog	yes	no	2	0.0035112	88.338	By MS/MS	By matching	By matching	By matching	By matching
AMKDEEKMELQEMQLK	GMKVIENRAMKDEEKM	ELQEMQLKEAKHIAED	R	A	M	L	K	E	1	0	0	1	0	2	4	0	0	0	2	3	3	0	0	0	0	0	0	0	0	0	16	2	1979.94	A7XZE4;CON__Q3SX28;P07951;Q5TCU8;P07951-2;Q5TCU3;P07951-3	P07951-2	134	149	TPM2b;TPM2	Tropomyosin beta chain	no	no	4	0.014115	74.133	By matching	By MS/MS	By matching	By matching	By matching
AMLSGPGQFAENETNEVNFR	ALTSGTIKAMLSGPGQ	ETNEVNFREIPSHVLS	K	A	M	F	R	E	2	1	3	0	0	1	3	2	0	0	1	0	1	2	1	1	1	0	0	1	0	0	20	0	2210.01	E5RHG8;Q15369;Q15369-2	E5RHG8	44	63	TCEB1	Transcription elongation factor B polypeptide 1	yes	no	2	5.3339e-09	147.56	By MS/MS	By MS/MS	By MS/MS	By MS/MS	By MS/MS
AMNVLTEAEER	LGRNVNMRAMNVLTEA	VLTEAEERYNDLMKKK	R	A	M	E	R	Y	2	1	1	0	0	0	3	0	0	0	1	0	1	0	0	0	1	0	0	1	0	0	11	0	1261.6	O95347-2;O95347;A0A0C4DGE5	O95347-2	987	997	SMC2	Structural maintenance of chromosomes protein 2	yes	no	2	0.016697	73.841	By matching	By matching	By matching	By matching	By MS/MS
AMQADISQAAQILSSDPSR	THTAFVAKAMQADISQ	ILSSDPSRTHQALGIL	K	A	M	S	R	T	4	1	0	2	0	3	0	0	0	2	1	0	1	0	1	4	0	0	0	0	0	0	19	0	1987.96	P42166	P42166	592	610	TMPO	Lamina-associated polypeptide 2, isoform alpha;Thymopoietin;Thymopentin	yes	yes	2	0.00017669	112.5		By MS/MS	By matching	By MS/MS	By matching
AMQDAEVSK	RTIAPCQKAMQDAEVS	MQDAEVSKSDIGEVIL	K	A	M	S	K	S	2	0	0	1	0	1	1	0	0	0	0	1	1	0	0	1	0	0	0	1	0	0	9	0	977.449	P38646;H0YBG6	P38646	369	377	HSPA9	Stress-70 protein, mitochondrial	yes	no	1;2	0.00017238	132.76	By matching	By MS/MS	By matching	By MS/MS	By matching
AMQEQLENYDFTK	AGDFPEVKAMQEQLEN	LENYDFTKFHSLKPKL	K	A	M	T	K	F	1	0	1	1	0	2	2	0	0	0	1	1	1	1	0	0	1	0	1	0	0	0	13	0	1615.72	Q9H223	Q9H223	361	373	EHD4	EH domain-containing protein 4	yes	yes	2	1.7716e-23	193.15	By MS/MS	By MS/MS	By MS/MS	By matching	By MS/MS
AMQGAGTQER	YDAWSLRKAMQGAGTQ	QGAGTQERVLIEILCT	K	A	M	E	R	V	2	1	0	0	0	2	1	2	0	0	0	0	1	0	0	0	1	0	0	0	0	0	10	0	1047.48	P20073-2;P20073	P20073-2	247	256	ANXA7	Annexin A7	yes	no	2	8.4488e-06	152.54	By MS/MS	By MS/MS	By MS/MS	By MS/MS	By MS/MS
AMSLVSNEGEGEQNEIR	LDWFPRMRAMSLVSNE	EGEQNEIRILQDKLNS	R	A	M	I	R	I	1	1	2	0	0	1	4	2	0	1	1	0	1	0	0	2	0	0	0	1	0	0	17	0	1861.85	Q14573	Q14573	2607	2623	ITPR3	Inositol 1,4,5-trisphosphate receptor type 3	yes	yes	2	0.00032239	130.66				By MS/MS
AMSQDGASQFQEVIR	IFVEDLSKAMSQDGAS	SQFQEVIRQELELSVK	K	A	M	I	R	Q	2	1	0	1	0	3	1	1	0	1	0	0	1	1	0	2	0	0	0	1	0	0	15	0	1665.78	A0A087WYS1;E7EUC7;Q16851;C9J6Q0	A0A087WYS1	11	25	UGP2	UTP--glucose-1-phosphate uridylyltransferase	yes	no	2	0.00030611	132.06	By MS/MS	By matching			By MS/MS
AMSTTSISSPQPGK	EIFKQKERAMSTTSIS	ISSPQPGKLRSPFLQK	R	A	M	G	K	L	1	0	0	0	0	1	0	1	0	1	0	1	1	0	2	4	2	0	0	0	0	0	14	0	1390.68	Q9UJU6-2;B4DDD6;Q9UJU6;Q9UJU6-3;Q9UJU6-6;Q9UJU6-4;H0Y5J4;Q9UJU6-5	Q9UJU6-2	268	281	DBNL	Drebrin-like protein	yes	no	2	0.00035985	131.12	By MS/MS	By MS/MS	By MS/MS	By MS/MS	By matching
AMTGVEQWPYR	HALTEKSKAMTGVEQW	GVEQWPYRAVAQALEV	K	A	M	Y	R	A	1	1	0	0	0	1	1	1	0	0	0	0	1	0	1	0	1	1	1	1	0	0	11	0	1336.62	P49368;B4DUR8;P49368-2	P49368	428	438	CCT3	T-complex protein 1 subunit gamma	yes	no	2	0.0086391	82.831	By MS/MS	By MS/MS	By matching	By MS/MS	By MS/MS
AMVASGSELGK	LATGDMLRAMVASGSE	ASGSELGKKLKATMDA	R	A	M	G	K	K	2	0	0	0	0	0	1	2	0	0	1	1	1	0	0	2	0	0	0	1	0	0	11	0	1048.52	F8W1A4;P54819-5;P54819-2;P54819;F8VZG5;P54819-3;G3V213;P54819-6;P54819-4	F8W1A4	52	62	AK2	Adenylate kinase 2, mitochondrial;Adenylate kinase 2, mitochondrial;Adenylate kinase 2, mitochondrial, N-terminally processed	yes	no	2	0.0012204	105.52	By matching	By MS/MS	By matching	By matching	By matching
AMVSEFLK	________________	AMVSEFLKQAWFIENE	M	A	M	L	K	Q	1	0	0	0	0	0	1	0	0	0	1	1	1	1	0	1	0	0	0	1	0	0	8	0	923.479	P04083;Q5T3N0	P04083	2	9	ANXA1	Annexin A1;Annexin	yes	no	1;2	0.00088137	147.34	By MS/MS	By MS/MS	By MS/MS	By MS/MS	By MS/MS
AMVSNAQLDNEK	EVEEKYKKAMVSNAQL	NAQLDNEKTNFMYQVD	K	A	M	E	K	T	2	0	2	1	0	1	1	0	0	0	1	1	1	0	0	1	0	0	0	1	0	0	12	0	1318.62	Q32MZ4-3;Q32MZ4-2;Q32MZ4;C9JSU1;Q9Y608-2;Q9Y608-4;Q9Y608-5;Q32MZ4-4;Q9Y608	Q32MZ4-3	118	129	LRRFIP1;LRRFIP2	Leucine-rich repeat flightless-interacting protein 1;Leucine-rich repeat flightless-interacting protein 2	yes	no	2	3.0476e-06	153.54	By matching	By MS/MS	By matching	By matching	By matching
AMYLPDTLSPADQLK	TSLLILSRAMYLPDTL	LSPADQLKSTLQTLPE	R	A	M	L	K	S	2	0	0	2	0	1	0	0	0	0	3	1	1	0	2	1	1	0	1	0	0	0	15	0	1661.83	O95202	O95202	420	434	LETM1	LETM1 and EF-hand domain-containing protein 1, mitochondrial	yes	yes	2	0.033691	65.395		By matching	By MS/MS	By matching
ANAQAAALYK	EEDLTADKANAQAAAL	AQAAALYKVSDATGQM	K	A	N	Y	K	V	5	0	1	0	0	1	0	0	0	0	1	1	0	0	0	0	0	0	1	0	0	0	10	0	1019.54	P40121;P40121-2;E7ENU9;H7C0X8	P40121	244	253	CAPG	Macrophage-capping protein	yes	no	2	0.0045818	93.162	By matching		By MS/MS	By matching	By matching
ANDDIIVNWVNR	EDLGDGQKANDDIIVN	IIVNWVNRTLSEAGKS	K	A	N	N	R	T	1	1	3	2	0	0	0	0	0	2	0	0	0	0	0	0	0	1	0	2	0	0	12	0	1427.72	P13797;A0A0A0MSQ0;P13797-3;P13797-2	P13797	519	530	PLS3	Plastin-3	yes	no	2;3	2.0137e-36	212.82	By MS/MS	By matching	By MS/MS	By MS/MS	By MS/MS
ANDDLADAGLEK	TQRDIHQRANDDLADA	LADAGLEKLHLSFYLT	R	A	N	E	K	L	3	0	1	3	0	0	1	1	0	0	2	1	0	0	0	0	0	0	0	0	0	0	12	0	1230.57	Q9HB90;Q9NQL2;Q9NQL2-2	Q9HB90	199	210	RRAGC;RRAGD	Ras-related GTP-binding protein C;Ras-related GTP-binding protein D	yes	no	2	0.002845	110.31	By MS/MS	By matching	By matching	By MS/MS	By MS/MS
ANDEANQSDTSVSLSEPK	KGPTTGEKANDEANQS	SVSLSEPKSKSSLHLL	K	A	N	P	K	S	2	0	2	2	0	1	2	0	0	0	1	1	0	0	1	4	1	0	0	1	0	0	18	0	1890.84	A0A087WV25;O95684-2;O95684	A0A087WV25	148	165	FGFR1OP	FGFR1 oncogene partner	yes	no	2	0.0028592	85.976	By matching		By MS/MS
ANDGEGGDEEAGTEEAVPR	LSSSPVKKANDGEGGD	GTEEAVPRRNGAAGPH	K	A	N	P	R	R	3	1	1	2	0	0	5	4	0	0	0	0	0	0	1	0	1	0	0	1	0	0	19	0	1901.79	Q9H3Q1;Q9H3Q1-2	Q9H3Q1	147	165	CDC42EP4	Cdc42 effector protein 4	yes	no	2	2.5952e-10	154.13	By MS/MS	By MS/MS	By MS/MS	By matching
ANDQEPCGWWLAK	DEVEVYSRANDQEPCG	PCGWWLAKVRMMKGEF	R	A	N	A	K	V	2	0	1	1	1	1	1	1	0	0	1	1	0	0	1	0	0	2	0	0	0	0	13	0	1573.7	B4DXZ6;P51114;P51114-2;E9PFF5;C9JAJ4	B4DXZ6	58	70	FXR1	Fragile X mental retardation syndrome-related protein 1	yes	no	2	0.047128	86.882		By matching			By MS/MS
ANDYANAVLQALSNVPPLR	IVGLNNIKANDYANAV	LSNVPPLRNYFLEEDN	K	A	N	L	R	N	4	1	3	1	0	1	0	0	0	0	3	0	0	0	2	1	0	0	1	2	0	0	19	0	2025.06	A0A087X1B2;B9A018;Q53GS9-2;Q53GS9;Q53GS9-3	A0A087X1B2	154	172	USP39	U4/U6.U5 tri-snRNP-associated protein 2	yes	no	2	0.0078093	73.802	By MS/MS	By matching	By matching	By matching	By matching
ANELPQPPVPEPANAGK	SPPSKRPKANELPQPP	PEPANAGKRKVREFNF	K	A	N	G	K	R	3	0	2	0	0	1	2	1	0	0	1	1	0	0	5	0	0	0	0	1	0	0	17	0	1727.88	P78347-2;P78347-4;P78347-3;P78347	P78347-2	286	302	GTF2I	General transcription factor II-I	yes	no	2	0.0001803	117.7	By MS/MS	By MS/MS	By MS/MS	By MS/MS	By MS/MS
ANENSNIQVLSER	SRVEGRRRANENSNIQ	NIQVLSERSATEVDNN	R	A	N	E	R	S	1	1	3	0	0	1	2	0	0	1	1	0	0	0	0	2	0	0	0	1	0	0	13	0	1472.72	Q6UN15-3;Q6UN15-5;Q6UN15;Q6UN15-4	Q6UN15-3	258	270	FIP1L1	Pre-mRNA 3-end-processing factor FIP1	yes	no	2	0.00019541	116.71	By MS/MS	By MS/MS	By MS/MS	By matching	By MS/MS
ANFDKESER	LNSLEFTKANFDKESE	NFDKESERHFIMQVVC	K	A	N	E	R	H	1	1	1	1	0	0	2	0	0	0	0	1	0	1	0	1	0	0	0	0	0	0	9	1	1094.5	Q14974;Q14974-2;J3KTM9	Q14974	207	215	KPNB1	Importin subunit beta-1	yes	no	2	0.00015468	135.43	By MS/MS	By MS/MS	By matching	By matching	By matching
ANFENLAK	TSKTSNIRANFENLAK	ANFENLAKEKEQEDRR	R	A	N	A	K	E	2	0	2	0	0	0	1	0	0	0	1	1	0	1	0	0	0	0	0	0	0	0	8	0	905.461	Q14247-3;Q14247;Q14247-2;H0YCD9	Q14247-3	315	322	CTTN	Src substrate cortactin	yes	no	2	0.019567	87.181		By matching	By matching		By MS/MS
ANHPMDAEVTK	QEAQKIFKANHPMDAE	PMDAEVTKAKLLGFGS	K	A	N	T	K	A	2	0	1	1	0	0	1	0	1	0	0	1	1	0	1	0	1	0	0	1	0	0	11	0	1211.56	O95782-2;O95782	O95782-2	873	883	AP2A1	AP-2 complex subunit alpha-1	yes	no	3	0.03785	64.945	By matching	By MS/MS	By matching		By matching
ANINVENAFFTLAR	KFMETSAKANINVENA	NAFFTLARDIKAKMDK	K	A	N	A	R	D	3	1	3	0	0	0	1	0	0	1	1	0	0	2	0	0	1	0	0	1	0	0	14	0	1578.82	P61006	P61006	154	167	RAB8A	Ras-related protein Rab-8A	yes	yes	2	9.1232e-07	154.36	By matching	By matching	By MS/MS	By MS/MS	By MS/MS
ANLGVFSVFAPR	HKTDEKGRANLGVFSV	VFSVFAPRGEHTLQVK	R	A	N	P	R	G	2	1	1	0	0	0	0	1	0	0	1	0	0	2	1	1	0	0	0	2	0	0	12	0	1276.69	J3KTL8;A6NHR9-3;A6NHR9-2;A6NHR9	J3KTL8	796	807	SMCHD1	Structural maintenance of chromosomes flexible hinge domain-containing protein 1	yes	no	2	0.0016953	103.34	By MS/MS	By matching	By matching	By MS/MS	By MS/MS
ANLISEDIESAISDSK	LFQCDEVKANLISEDI	ESAISDSKGGKQKRRP	K	A	N	S	K	G	2	0	1	2	0	0	2	0	0	3	1	1	0	0	0	4	0	0	0	0	0	0	16	0	1690.83	A0A2R8Y4W2;A0A2R8YE63;Q12929;F5H0R8	A0A2R8Y4W2	173	188	EPS8	Epidermal growth factor receptor kinase substrate 8	yes	no	2	0.0031516	89.663	By MS/MS	By matching	By matching	By matching	By matching
ANLLEIAPHLSAPLPIMLPVYK	VKEALHERANLLEIAP	PIMLPVYKWWQLPYYW	R	A	N	Y	K	W	3	0	1	0	0	0	1	0	1	2	5	1	1	0	4	1	0	0	1	1	0	0	22	0	2399.37	P43304;P43304-2;F5GYK7	P43304	145	166	GPD2	Glycerol-3-phosphate dehydrogenase, mitochondrial;Glycerol-3-phosphate dehydrogenase	yes	no	3	2.3915e-08	126.84	By MS/MS	By MS/MS	By matching	By MS/MS	By MS/MS
ANLLNNEAHAITMQVTK	SYLKIGPKANLLNNEA	AITMQVTKSTQNSFRA	K	A	N	T	K	S	3	0	3	0	0	1	1	0	1	1	2	1	1	0	0	0	2	0	0	1	0	0	17	0	1866.96	P46063	P46063	576	592	RECQL	ATP-dependent DNA helicase Q1	yes	yes	3	0.0093701	75.998	By matching	By matching	By matching	By MS/MS	By matching
ANLPQSFQVDTSK	GLSPGMVRANLPQSFQ	SFQVDTSKAGVAPLQV	R	A	N	S	K	A	1	0	1	1	0	2	0	0	0	0	1	1	0	1	1	2	1	0	0	1	0	0	13	0	1433.72	P21333-2;P21333;Q60FE5;A0A087WWY3	P21333-2	1465	1477	FLNA	Filamin-A	no	no	2	1.0349e-32	210.44	By MS/MS	By MS/MS	By MS/MS	By MS/MS	By MS/MS
ANLPVLPPVAVLPLGTGNDLAR	WILETIDKANLPVLPP	GTGNDLARCLRWGGGY	K	A	N	A	R	C	3	1	2	1	0	0	0	2	0	0	5	0	0	0	4	0	1	0	0	3	0	0	22	0	2196.26	G3V4E1;P23743;H0YJH4	G3V4E1	367	388	DGKA	Diacylglycerol kinase;Diacylglycerol kinase alpha	yes	no	2	0.052569	52.5				By matching	By matching
ANLQIDQINTDLNLER	LINDRLKKANLQIDQI	NTDLNLERSHAQKNEN	K	A	N	E	R	S	1	1	3	2	0	2	1	0	0	2	3	0	0	0	0	0	1	0	0	0	0	0	16	0	1868.96	P35579;P35579-2	P35579	1755	1770	MYH9	Myosin-9	yes	no	2;3	2.3618e-162	294.31	By MS/MS	By MS/MS	By MS/MS	By MS/MS	By MS/MS
ANLSLLR	ISDSEGFKANLSLLRR	KANLSLLRRPGEKTYT	K	A	N	L	R	R	1	1	1	0	0	0	0	0	0	0	3	0	0	0	0	1	0	0	0	0	0	0	7	0	785.476	P23246;P23246-2	P23246	280	286	SFPQ	Splicing factor, proline- and glutamine-rich	yes	no	2	0.011843	120.65		By MS/MS		By MS/MS	By matching
ANNDAVLK	________________	ANNDAVLKRLEQKGAE	M	A	N	L	K	R	2	0	2	1	0	0	0	0	0	0	1	1	0	0	0	0	0	0	0	1	0	0	8	0	843.445	Q12904;D6R937	Q12904	2	9	AIMP1	Aminoacyl tRNA synthase complex-interacting multifunctional protein 1;Endothelial monocyte-activating polypeptide 2	yes	no	1	0.0087735	110.12		By matching	By matching	By matching	By MS/MS
ANNLSSLSK	ALSALDSKANNLSSLS	NNLSSLSKKYRQDAKY	K	A	N	S	K	K	1	0	2	0	0	0	0	0	0	0	2	1	0	0	0	3	0	0	0	0	0	0	9	0	932.493	O75396	O75396	170	178	SEC22B	Vesicle-trafficking protein SEC22b	yes	yes	2	0.012844	83.647	By MS/MS	By matching			By matching
ANNSQEPSPQLASSVASTR	SEADNTKKANNSQEPS	ASSVASTRSMPESLDS	K	A	N	T	R	S	3	1	2	0	0	2	1	0	0	0	1	0	0	0	2	5	1	0	0	1	0	0	19	0	1942.93	Q96HC4;Q96HC4-7;Q96HC4-4;H0Y8Y3	Q96HC4	306	324	PDLIM5	PDZ and LIM domain protein 5	yes	no	2	3.0458e-07	151.38				By MS/MS
ANNSTYGLAAAVFTK	TIEEVVGRANNSTYGL	LAAAVFTKDLDKANYL	R	A	N	T	K	D	4	0	2	0	0	0	0	1	0	0	1	1	0	1	0	1	2	0	1	1	0	0	15	0	1526.77	P05091-2;P05091	P05091-2	390	404	ALDH2	Aldehyde dehydrogenase, mitochondrial	yes	no	2	2.242e-08	163.33	By MS/MS
ANNYNEAVYLVR	RQLKESLKANNYNEAV	NEAVYLVRFLSDLVNC	K	A	N	V	R	F	2	1	3	0	0	0	1	0	0	0	1	0	0	0	0	0	0	0	2	2	0	0	12	0	1424.7	Q09161	Q09161	118	129	NCBP1	Nuclear cap-binding protein subunit 1	yes	yes	2	9.069e-05	119.53			By MS/MS	By matching	By MS/MS
ANPGAWILR	NLGYFQLKANPGAWIL	NPGAWILRLRKGRSED	K	A	N	L	R	L	2	1	1	0	0	0	0	1	0	1	1	0	0	0	1	0	0	1	0	0	0	0	9	0	996.551	Q9NYU2-2;Q9NYU2;Q9NYU1	Q9NYU2-2	1134	1142	UGGT1;UGGT2	UDP-glucose:glycoprotein glucosyltransferase 1;UDP-glucose:glycoprotein glucosyltransferase 2	yes	no	2	0.04247	68.915	By matching	By matching	By matching	By matching	By matching
ANSALTPPKPESGLTLQESNTPGLR	ISIPKAPRANSALTPP	ESNTPGLRQMNFKSNT	R	A	N	L	R	Q	2	1	2	0	0	1	2	2	0	0	4	1	0	0	4	3	3	0	0	0	0	0	25	1	2577.34	Q9BW04-2;Q9BW04	Q9BW04-2	205	229	SARG	Specifically androgen-regulated gene protein	yes	no	3	0.028601	59.547				By matching	By MS/MS
ANSSATETINK	RVQYDLQKANSSATET	SATETINKLKVQEQEL	K	A	N	N	K	L	2	0	2	0	0	0	1	0	0	1	0	1	0	0	0	2	2	0	0	0	0	0	11	0	1134.55	P15924	P15924	1517	1527	DSP	Desmoplakin	yes	yes	2	3.8199e-07	161.51				By MS/MS	By MS/MS
ANSTDYGLTAAVFTK	SIEEVIKRANSTDYGL	LTAAVFTKNLDKALKL	R	A	N	T	K	N	3	0	1	1	0	0	0	1	0	0	1	1	0	1	0	1	3	0	1	1	0	0	15	0	1557.77	P47895;H0Y2X5	P47895	432	446	ALDH1A3	Aldehyde dehydrogenase family 1 member A3	yes	no	2	0.036846	91.845				By matching	By MS/MS
ANSTSDSVFTETPSPVLK	PGHNEFFRANSTSDSV	ETPSPVLKNAISLPTI	R	A	N	L	K	N	1	0	1	1	0	0	1	0	0	0	1	1	0	1	2	4	3	0	0	2	0	0	18	0	1878.92	C9JEZ4;Q9UKI2	C9JEZ4	87	104	CDC42EP3	Cdc42 effector protein 3	yes	no	2	7.4238e-06	141.06	By MS/MS	By matching	By MS/MS
ANTFVAELK	VTTLDIVRANTFVAEL	NTFVAELKGLDPARVN	R	A	N	L	K	G	2	0	1	0	0	0	1	0	0	0	1	1	0	1	0	0	1	0	0	1	0	0	9	0	991.534	P40926;G3XAL0	P40926	177	185	MDH2	Malate dehydrogenase, mitochondrial;Malate dehydrogenase	yes	no	1;2	0.0049847	107.69	By MS/MS	By MS/MS	By MS/MS	By MS/MS	By MS/MS
ANTTAFLTPLEIK	STPSSASKANTTAFLT	FLTPLEIKAKVETDDV	K	A	N	I	K	A	2	0	1	0	0	0	1	0	0	1	2	1	0	1	1	0	3	0	0	0	0	0	13	0	1417.78	Q9Y5K6	Q9Y5K6	558	570	CD2AP	CD2-associated protein	yes	yes	2	0.00026716	137.4	By matching	By MS/MS	By matching	By matching	By MS/MS
ANVAVVSGAPLQGLVAR	SLNEEEIRANVAVVSG	PLQGLVARPSSINYMV	R	A	N	A	R	P	4	1	1	0	0	1	0	2	0	0	2	0	0	0	1	1	0	0	0	4	0	0	17	0	1620.93	O00560-2;G5EA09	O00560-2	68	84	SDCBP	Syntenin-1	yes	no	2	2.2249e-06	179.67	By MS/MS	By matching	By MS/MS	By MS/MS	By matching
ANVAVVSGAPLQGQLVAR	SLNEEEIRANVAVVSG	LQGQLVARPSSINYMV	R	A	N	A	R	P	4	1	1	0	0	2	0	2	0	0	2	0	0	0	1	1	0	0	0	4	0	0	18	0	1748.99	O00560;O00560-3	O00560	68	85	SDCBP	Syntenin-1	yes	no	2;3	1.5597e-21	199.13	By MS/MS	By MS/MS	By matching	By MS/MS	By MS/MS
ANVTVLDTQIR	TLPLTEGKANVTVLDT	TVLDTQIRKLRSRSLS	K	A	N	I	R	K	1	1	1	1	0	1	0	0	0	1	1	0	0	0	0	0	2	0	0	2	0	0	11	0	1228.68	Q9NZM1-6;Q9NZM1;Q9NZM1-2;Q9NZM1-3;Q9NZM1-5;H0YD14	Q9NZM1-6	700	710	MYOF	Myoferlin	yes	no	2	0.00014329	124.39	By matching	By MS/MS	By matching	By matching	By MS/MS
ANYDVLESQK	EEIEAQIKANYDVLES	YDVLESQKGIGMNEPL	K	A	N	Q	K	G	1	0	1	1	0	1	1	0	0	0	1	1	0	0	0	1	0	0	1	1	0	0	10	0	1165.56	J3KN29;O00233;F5H7X1;F5H5V4;F5GX23;O00233-2	J3KN29	39	48	PSMD9	26S proteasome non-ATPase regulatory subunit 9	yes	no	2	0.0026233	100.82	By MS/MS	By matching	By matching
APAMFNIR	KKDWYDVKAPAMFNIR	APAMFNIRNIGKTLVT	K	A	P	I	R	N	2	1	1	0	0	0	0	0	0	1	0	0	1	1	1	0	0	0	0	0	0	0	8	0	918.475	P61247;E9PFI5;D6RG13;H0Y9Y4;H0Y8L7;D6RI02	P61247	35	42	RPS3A	40S ribosomal protein S3a	yes	no	2	0.0040276	118.01	By MS/MS	By MS/MS	By matching	By matching	By MS/MS
APAQNPELTPGPAPAGPTPAPETNAPNHPSPAEYVEVLQELQR	EAEEVEERAPAQNPEL	EVLQELQRLESRLQPF	R	A	P	Q	R	L	7	1	3	0	0	3	5	2	1	0	3	0	0	0	11	1	3	0	1	2	0	0	43	0	4452.2	A0A0G2JL47;A0A024RCR6;A0A0G2JK23;P46379-5;P46379-2;P46379;P46379-3;P46379-4;F6S6P2;X6REW1;A0A0G2JJM1	A0A0G2JL47	237	279	BAT3;BAG6	Large proline-rich protein BAG6	yes	no	4	0.02308	41.234	By matching	By matching	By matching	By matching	By MS/MS
APASEEEFQFLR	PSPSPTERAPASEEEF	EEEFQFLRCQQCQAEA	R	A	P	L	R	C	2	1	0	0	0	1	3	0	0	0	1	0	0	2	1	1	0	0	0	0	0	0	12	0	1422.68	P29590-5;P29590;P29590-4;P29590-2;P29590-9;P29590-3;P29590-8;P29590-12;P29590-11;H3BT57;P29590-14;P29590-10;P29590-13	P29590-5	45	56	PML	Protein PML	yes	no	2	0.00010801	124.67	By MS/MS	By MS/MS	By MS/MS	By MS/MS	By MS/MS
APASVLPAATPR	FTRLREARAPASVLPA	VLPAATPRQSLGHPPP	R	A	P	P	R	Q	4	1	0	0	0	0	0	0	0	0	1	0	0	0	3	1	1	0	0	1	0	0	12	0	1149.65	P13861-2;P13861;C9J830	P13861-2	45	56	PRKAR2A	cAMP-dependent protein kinase type II-alpha regulatory subunit	yes	no	2	0.044518	80.916	By matching	By matching	By matching	By matching	By matching
APDEETLIALLAHAK	GQPKVVVKAPDEETLI	IALLAHAKMLGLTVSL	K	A	P	A	K	M	4	0	0	1	0	0	2	0	1	1	3	1	0	0	1	0	1	0	0	0	0	0	15	0	1590.86	J3KQ48;Q9Y3E5	J3KQ48	121	135	PTRH2	Peptidyl-tRNA hydrolase 2, mitochondrial	yes	no	3	5.1231e-19	186.76	By matching	By MS/MS	By MS/MS	By MS/MS	By MS/MS
APDFLPLLNK	AQRVFREKAPDFLPLL	DFLPLLNKGPVIALEF	K	A	P	N	K	G	1	0	1	1	0	0	0	0	0	0	3	1	0	1	2	0	0	0	0	0	0	0	10	0	1126.64	O75695	O75695	285	294	RP2	Protein XRP2	yes	yes	2	0.0079298	85.731	By MS/MS	By matching	By matching	By MS/MS	By matching
APDFVFYAPR	VIKPIDKKAPDFVFYA	DFVFYAPRLRINKRIL	K	A	P	P	R	L	2	1	0	1	0	0	0	0	0	0	0	0	0	2	2	0	0	0	1	1	0	0	10	0	1181.59	P26038;A0A2R8Y5S7;P35241;P35241-5;A0A2R8Y7M3;P35241-4;E7EQR4;P15311	P26038	264	273	MSN;RDX;EZR	Moesin;Radixin;Ezrin	no	no	2;3	0.00040942	125.16	By MS/MS	By MS/MS	By MS/MS	By MS/MS	By MS/MS
APDMSSSEEFPSFGAQVAPK	WTASSSEKAPDMSSSE	FGAQVAPKTLPWGPKR	K	A	P	P	K	T	3	0	0	1	0	1	2	1	0	0	0	1	1	2	3	4	0	0	0	1	0	0	20	0	2080.94	A0A024R4E5;Q00341;Q00341-2;H0Y394	A0A024R4E5	1241	1260	HDLBP	Vigilin	yes	no	2	0.00031255	105.14	By MS/MS	By matching	By MS/MS	By MS/MS	By matching
APDVDVNIAGPDAALK	GEIDASLKAPDVDVNI	AGPDAALKVDVKSPKT	K	A	P	L	K	V	4	0	1	3	0	0	0	1	0	1	1	1	0	0	2	0	0	0	0	2	0	0	16	0	1564.81	Q09666	Q09666	5057	5072	AHNAK	Neuroblast differentiation-associated protein AHNAK	yes	yes	2	0.026075	75.483		By matching		By MS/MS
APEAWDYGQGFVNEEMIR	KLWYTLDRAPEAWDYG	FVNEEMIRDHLPPPEE	R	A	P	I	R	D	2	1	1	1	0	1	3	2	0	1	0	0	1	1	1	0	0	1	1	1	0	0	18	0	2110.94	P00387-2;P00387;P00387-3	P00387-2	219	236	CYB5R3	NADH-cytochrome b5 reductase 3;NADH-cytochrome b5 reductase 3 membrane-bound form;NADH-cytochrome b5 reductase 3 soluble form	yes	no	2	1.3768e-06	147.51	By MS/MS	By MS/MS	By MS/MS	By MS/MS	By matching
APEDAGPQPGSYEIR	AVETPGWKAPEDAGPQ	QPGSYEIRHYGPAKWV	K	A	P	I	R	H	2	1	0	1	0	1	2	2	0	1	0	0	0	0	3	1	0	0	1	0	0	0	15	0	1585.74	Q9Y5Z4;Q5THN1	Q9Y5Z4	27	41	HEBP2	Heme-binding protein 2	yes	no	2	1.1696e-07	156.08	By MS/MS	By MS/MS	By MS/MS	By MS/MS	By MS/MS
APEIMLNSK	YVATRWYRAPEIMLNS	PEIMLNSKGYTKSIDI	R	A	P	S	K	G	1	0	1	0	0	0	1	0	0	1	1	1	1	0	1	1	0	0	0	0	0	0	9	0	1001.52	P28482-2;P28482;B3KR49;E9PJF0;E9PQW4;P27361-2;P27361-3;P27361	P28482-2	195	203	MAPK1;MAPK3	Mitogen-activated protein kinase 1;Mitogen-activated protein kinase;Mitogen-activated protein kinase 3	yes	no	2	0.01555	81.525	By matching	By MS/MS	By matching
APEPHVEEDDDDELDSK	________________	DDDELDSKLNYKPPPQ	K	A	P	S	K	L	1	0	0	5	0	0	4	0	1	0	1	1	0	0	2	1	0	0	0	1	0	0	17	0	1938.8	F5H2R5;F5H6Q0;F5H3P3;P52566	F5H2R5	5	21	ARHGDIB	Rho GDP-dissociation inhibitor 2	yes	no	3	0.025767	95.197				By matching	By matching
APEPTPQQVAQQQ	ILSRLANRAPEPTPQQ	PQQVAQQQ________	R	A	P	Q	Q	-	2	0	0	0	0	5	1	0	0	0	0	0	0	0	3	0	1	0	0	1	0	0	13	0	1420.69	A0A2R8YDW2;A0A2R8Y4X2;A0A2R8YD40;A0A2R8YDJ9;A0A2R8Y425;A0A2R8Y5J0;A0A2R8YFK9;A0A2U3TZM0;A0A2R8YFD8;F5GWX5;A0A2R8Y212;A0A2R8Y521;A0A0C4DGG9;Q14839;Q14839-2;A0A2R8Y7I0	A0A2R8YDW2	1203	1215	CHD4	Chromodomain-helicase-DNA-binding protein 4	yes	no	2	0.0055371	83.862		By matching	By matching	By MS/MS	By MS/MS
APEQEQAAPGPAAGGEAPK	EAKAEPPKAPEQEQAA	AAGGEAPKAAEAAAAP	K	A	P	P	K	A	6	0	0	0	0	2	3	3	0	0	0	1	0	0	4	0	0	0	0	0	0	0	19	0	1774.85	P80723	P80723	103	121	BASP1	Brain acid soluble protein 1	yes	yes	2	2.5148e-10	154.47	By MS/MS	By MS/MS	By matching
APEVNLNAPDVDVHGPDWNLK	KGPKVDIKAPEVNLNA	HGPDWNLKMPKMKMPK	K	A	P	L	K	M	2	0	3	3	0	0	1	1	1	0	2	1	0	0	3	0	0	1	0	3	0	0	21	0	2299.12	Q09666	Q09666	3453	3473	AHNAK	Neuroblast differentiation-associated protein AHNAK	yes	yes	3	0.0011093	86.453	By matching	By MS/MS	By matching	By MS/MS	By matching
APFAAPSPFAELVLPPQQ	EALVLSDRAPFAAPSP	ELVLPPQQ________	R	A	P	Q	Q	-	4	0	0	0	0	2	1	0	0	0	2	0	0	2	5	1	0	0	0	1	0	0	18	0	1878.99	P19971;P19971-2	P19971	465	482	TYMP	Thymidine phosphorylase	yes	no	2	0.035625	62.258	By matching	By matching	By matching	By matching	By MS/MS
APFDLFENKK	ALLFIPRRAPFDLFEN	FDLFENKKKKNNIKLY	R	A	P	K	K	K	1	0	1	1	0	0	1	0	0	0	1	2	0	2	1	0	0	0	0	0	0	0	10	1	1207.62	P08238;Q58FF7	P08238	339	348	HSP90AB1;HSP90AB3P	Heat shock protein HSP 90-beta;Putative heat shock protein HSP 90-beta-3	yes	no	3	0.010058	112.71	By MS/MS	By MS/MS	By MS/MS	By matching	By MS/MS
APFDLFENR	ALLFVPRRAPFDLFEN	PFDLFENRKKKNNIKL	R	A	P	N	R	K	1	1	1	1	0	0	1	0	0	0	1	0	0	2	1	0	0	0	0	0	0	0	9	0	1107.53	P07900;P07900-2	P07900	347	355	HSP90AA1	Heat shock protein HSP 90-alpha	yes	no	2	0.046462	104.01				By MS/MS
APGAEEYAQQDVLK	TKFCDYGKAPGAEEYA	YAQQDVLKKSYSKAFT	K	A	P	L	K	K	3	0	0	1	0	2	2	1	0	0	1	1	0	0	1	0	0	0	1	1	0	0	14	0	1517.74	P09543-2;P09543	P09543-2	242	255	CNP	2,3-cyclic-nucleotide 3-phosphodiesterase	yes	no	2	0.00010127	130.44	By matching	By MS/MS	By MS/MS	By MS/MS
APGAGLGQDR	RAIRPENRAPGAGLGQ	GAGLGQDRQVPLWGQL	R	A	P	D	R	Q	2	1	0	1	0	1	0	3	0	0	1	0	0	0	1	0	0	0	0	0	0	0	10	0	940.473	P50402;Q5HY57	P50402	212	221	EMD	Emerin	yes	no	2	0.010843	82.426	By MS/MS	By matching	By matching	By matching	By matching
APGAIGPYSQAVLVDR	RRVISTAKAPGAIGPY	SQAVLVDRTIYISGQI	K	A	P	D	R	T	3	1	0	1	0	1	0	2	0	1	1	0	0	0	2	1	0	0	1	2	0	0	16	0	1612.86	P52758	P52758	14	29	HRSP12	Ribonuclease UK114	yes	yes	2	0.003247	79.875					By matching
APGEQTVPALNLQNAFR	TYRASNIKAPGEQTVP	LNLQNAFRIIKEVQKR	K	A	P	F	R	I	3	1	2	0	0	2	1	1	0	0	2	0	0	1	2	0	1	0	0	1	0	0	17	0	1824.95	Q9Y5B9	Q9Y5B9	607	623	SUPT16H	FACT complex subunit SPT16	yes	yes	2;3	8.9289e-05	131.79	By MS/MS	By MS/MS	By MS/MS	By MS/MS	By MS/MS
APGFAQMLK	________________	PGFAQMLKEGAKHFSG	K	A	P	L	K	E	2	0	0	0	0	1	0	1	0	0	1	1	1	1	1	0	0	0	0	0	0	0	9	0	961.506	P50990	P50990	8	16	CCT8	T-complex protein 1 subunit theta	yes	yes	2	1.0841e-05	138.24	By MS/MS	By MS/MS	By MS/MS	By MS/MS	By MS/MS
APGFGDNR	GLQVVAVKAPGFGDNR	APGFGDNRKNQLKDMA	K	A	P	N	R	K	1	1	1	1	0	0	0	2	0	0	0	0	0	1	1	0	0	0	0	0	0	0	8	0	832.383	P10809	P10809	302	309	HSPD1	60 kDa heat shock protein, mitochondrial	yes	yes	2	0.027614	81.191	By MS/MS	By matching	By matching	By matching	By matching
APGFGDNRK	GLQVVAVKAPGFGDNR	PGFGDNRKNQLKDMAI	K	A	P	R	K	N	1	1	1	1	0	0	0	2	0	0	0	1	0	1	1	0	0	0	0	0	0	0	9	1	960.478	P10809	P10809	302	310	HSPD1	60 kDa heat shock protein, mitochondrial	yes	yes	2	0.022781	104.06	By matching	By matching		By matching	By matching
APGFGGFGSSAVSGGSTAAMITETIIETDKPK	DAERQGKKAPGFGGFG	IIETDKPKVAPAPARP	K	A	P	P	K	V	4	0	0	1	0	0	2	6	0	3	0	2	1	2	2	4	4	0	0	1	0	0	32	1	3083.51	B0YIW6;P48444;P48444-2	B0YIW6	221	252	ARCN1	Coatomer subunit delta	yes	no	3	0.051418	49.94		By MS/MS		By matching
APGMNTIDQGMAALK	FANETLNKAPGMNTID	DQGMAALKLGSTEVAS	K	A	P	L	K	L	3	0	1	1	0	1	0	2	0	1	1	1	2	0	1	0	1	0	0	0	0	0	15	0	1516.74	Q9Y5A9;S4R3J8;S4R3V3;Q9Y5A9-2	Q9Y5A9	179	193	YTHDF2	YTH domain-containing family protein 2	yes	no	2	0.011255	75.788			By matching	By matching	By MS/MS
APGPGLAQGLPQLHSLVLR	VSGCGSLRAPGPGLAQ	QLHSLVLRRNALGPGL	R	A	P	L	R	R	2	1	0	0	0	2	0	3	1	0	5	0	0	0	3	1	0	0	0	1	0	0	19	0	1923.11	Q8N1G4	Q8N1G4	65	83	LRRC47	Leucine-rich repeat-containing protein 47	yes	yes	3	0.0003294	106.19	By MS/MS	By MS/MS	By matching	By MS/MS	By matching
APGQLALFSVSDK	________________	ALFSVSDKTGLVEFAR	M	A	P	D	K	T	2	0	0	1	0	1	0	1	0	0	2	1	0	1	1	2	0	0	0	1	0	0	13	0	1331.71	P31939;F8WEF0	P31939	2	14	ATIC	Bifunctional purine biosynthesis protein PURH;Phosphoribosylaminoimidazolecarboxamide formyltransferase;IMP cyclohydrolase	yes	no	2	0.00012105	122.18	By matching	By MS/MS	By MS/MS	By MS/MS	By MS/MS
APHLQLIEGK	REVRSPTKAPHLQLIE	HLQLIEGKIDGGAGGD	K	A	P	G	K	I	1	0	0	0	0	1	1	1	1	1	2	1	0	0	1	0	0	0	0	0	0	0	10	0	1104.63	E9PII3;E9PK52;E9PHY5;O43491-2;O43491-3;O43491-4;O43491;A0A2R8Y5B3;H0Y5B0	E9PII3	602	611	EPB41L2	Band 4.1-like protein 2	yes	no	3	0.011885	73.841	By MS/MS	By matching	By matching	By matching	By matching
APIIAVTR	QVARYRPRAPIIAVTR	APIIAVTRNPQTARQA	R	A	P	T	R	N	2	1	0	0	0	0	0	0	0	2	0	0	0	0	1	0	1	0	0	1	0	0	8	0	839.523	P14618;P14618-2;P14618-3;B4DNK4;H3BTN5;H3BR70	P14618	448	455	PKM	Pyruvate kinase PKM;Pyruvate kinase	yes	no	2	0.017468	89.752	By MS/MS	By MS/MS	By MS/MS	By matching	By MS/MS
APILIATDVASR	LNEFKHGKAPILIATD	IATDVASRGLDVEDVK	K	A	P	S	R	G	3	1	0	1	0	0	0	0	0	2	1	0	0	0	1	1	1	0	0	1	0	0	12	0	1225.7	J3KTA4;P17844;P17844-2;A0A0U1RQJ0;A0A1X7SBZ2;A0A1W2PQ51;Q92841;Q92841-1;Q92841-3;Q92841-2	J3KTA4	392	403	DDX5;DDX17	Probable ATP-dependent RNA helicase DDX5;Probable ATP-dependent RNA helicase DDX17	no	no	2	0.00017058	134.57	By MS/MS	By MS/MS	By MS/MS	By matching	By MS/MS
APIRPDIVNFVHTNLR	VTLPAVFKAPIRPDIV	NFVHTNLRKNNRQPYA	K	A	P	L	R	K	1	2	2	1	0	0	0	0	1	2	1	0	0	1	2	0	1	0	0	2	0	0	16	1	1861.03	P36578;H3BTP7;H3BU31	P36578	30	45	RPL4	60S ribosomal protein L4	yes	no	3;4	2.9926e-05	146.27	By MS/MS	By MS/MS	By MS/MS	By MS/MS	By MS/MS
APIVTVGVNNDPADVR	TEIISEIRAPIVTVGV	NNDPADVRKKELKMAE	R	A	P	V	R	K	2	1	2	2	0	0	0	1	0	1	0	0	0	0	2	0	1	0	0	4	0	0	16	0	1635.86	Q9BPX3;H0Y9Z8	Q9BPX3	471	486	NCAPG	Condensin complex subunit 3	yes	no	2	0.00084001	104.81	By matching	By matching	By matching	By MS/MS	By matching
APKPDGPGGGPGGSHMGGNYGDDR	RNECNQCKAPKPDGPG	GGNYGDDRRGGRGGYD	K	A	P	D	R	R	1	1	1	3	0	0	0	9	1	0	0	1	1	0	4	1	0	0	1	0	0	0	24	1	2251.97	H3BPE7;P35637-2;P35637	H3BPE7	450	473	FUS	RNA-binding protein FUS	yes	no	3;4	0.0003843	118.08	By matching	By MS/MS	By matching	By MS/MS	By MS/MS
APKPEDIDEEDDDVPDLVENFDEASKNEAN	PRQVLDSKAPKPEDID	EASKNEAN________	K	A	P	A	N	-	3	0	3	7	0	0	6	0	0	1	1	2	0	1	3	1	0	0	0	2	0	0	30	2	3358.45	Q96K17-2;Q96K17	Q96K17-2	71	100	BTF3L4	Transcription factor BTF3 homolog 4	yes	no	3	3.7037e-15	129.37	By MS/MS	By MS/MS	By MS/MS	By MS/MS	By MS/MS
APLATGEDDDDEVPDLVENFDEASK	PKQSVDGKAPLATGED	ENFDEASKNEAN____	K	A	P	S	K	N	3	0	1	6	0	0	4	1	0	0	2	1	0	1	2	1	1	0	0	2	0	0	25	0	2690.17	P20290-2;P20290	P20290-2	134	158	BTF3	Transcription factor BTF3	yes	no	2;3	1.4766e-07	117.48	By MS/MS	By matching	By MS/MS	By MS/MS	By matching
APLATGEDDDDEVPDLVENFDEASKNEAN	PKQSVDGKAPLATGED	EASKNEAN________	K	A	P	A	N	-	4	0	3	6	0	0	5	1	0	0	2	1	0	1	2	1	1	0	0	2	0	0	29	1	3118.34	P20290-2;P20290	P20290-2	134	162	BTF3	Transcription factor BTF3	yes	no	3	1.1033e-11	113.67	By MS/MS	By MS/MS	By MS/MS	By MS/MS	By MS/MS
APLDIPVPDPVK	EANLSNLKAPLDIPVP	IPVPDPVKEKEKEERK	K	A	P	V	K	E	1	0	0	2	0	0	0	0	0	1	1	1	0	0	4	0	0	0	0	2	0	0	12	0	1259.71	Q06323;Q06323-3;Q06323-2	Q06323	59	70	PSME1	Proteasome activator complex subunit 1	yes	no	2	0.005278	85.29	By matching	By matching	By matching	By MS/MS	By MS/MS
APLDIPVPDPVKEK	EANLSNLKAPLDIPVP	VPDPVKEKEKEERKKQ	K	A	P	E	K	E	1	0	0	2	0	0	1	0	0	1	1	2	0	0	4	0	0	0	0	2	0	0	14	1	1516.85	Q06323;Q06323-3;Q06323-2	Q06323	59	72	PSME1	Proteasome activator complex subunit 1	yes	no	3	0.022644	107.17	By matching	By matching	By MS/MS	By matching	By MS/MS
APLEHELAGEPQLR	ARLDSYLRAPLEHELA	LAGEPQLRESRRRFLD	R	A	P	L	R	E	2	1	0	0	0	1	3	1	1	0	3	0	0	0	2	0	0	0	0	0	0	0	14	0	1558.81	O95833	O95833	144	157	CLIC3	Chloride intracellular channel protein 3	yes	yes	3	0.020458	70.628				By MS/MS	By matching
APLKPYPVSPSDK	EFIFTTIKAPLKPYPV	YPVSPSDKVLIQEKTQ	K	A	P	D	K	V	1	0	0	1	0	0	0	0	0	0	1	2	0	0	4	2	0	0	1	1	0	0	13	1	1397.76	J3KR24;P41252;A0A0A0MSX9;Q5TCC6	J3KR24	929	941	IARS	Isoleucine--tRNA ligase, cytoplasmic	yes	no	3	0.04979	68.676	By matching	By matching	By matching	By matching	By MS/MS
APLNVQFNSPLPGDAVK	VYTKGAGKAPLNVQFN	PLPGDAVKDLDIIDNY	K	A	P	V	K	D	2	0	2	1	0	1	0	1	0	0	2	1	0	1	3	1	0	0	0	2	0	0	17	0	1765.94	O75369-2;O75369-9;O75369;O75369-8;O75369-6;O75369-3;E7EN95;O75369-7;O75369-5;O75369-4	O75369-2	878	894	FLNB	Filamin-B	yes	no	2	3.0298e-21	182.37	By MS/MS	By MS/MS	By MS/MS	By MS/MS	By MS/MS
APLPLGHIK	FLAQTLQRAPLPLGHI	PLPLGHIKRMQEVYNF	R	A	P	I	K	R	1	0	0	0	0	0	0	1	1	1	2	1	0	0	2	0	0	0	0	0	0	0	9	0	944.581	P09960-4;P09960	P09960-4	487	495	LTA4H	Leukotriene A-4 hydrolase	yes	no	3	0.026513	72.789	By matching	By matching	By matching		By MS/MS
APLQVAVLGPTGVAEPVEVR	VDCSQAGRAPLQVAVL	VAEPVEVRDNGDGTHT	R	A	P	V	R	D	3	1	0	0	0	1	2	2	0	0	2	0	0	0	3	0	1	0	0	5	0	0	20	0	2001.13	Q14315-2;Q14315	Q14315-2	1475	1494	FLNC	Filamin-C	yes	no	2	0.0031641	81.327	By MS/MS	By matching	By MS/MS
APMAAQGMVETR	KMMSFDTRAPMAAQGM	AQGMVETRVFLQYLPA	R	A	P	T	R	V	3	1	0	0	0	1	1	1	0	0	0	0	2	0	1	0	1	0	0	1	0	0	12	0	1260.6	Q14344-2;Q14344	Q14344-2	34	45	GNA13	Guanine nucleotide-binding protein subunit alpha-13	yes	no	2	0.015735	73.781	By matching	By matching	By matching	By matching	By MS/MS
APMVNPTLGVHEADLLK	SDLVVKVRAPMVNPTL	VHEADLLKTSGTLISF	R	A	P	L	K	T	2	0	1	1	0	0	1	1	1	0	3	1	1	0	2	0	1	0	0	2	0	0	17	0	1803.96	Q13423;D6RHU2;D6RAI5	Q13423	130	146	NNT	NAD(P) transhydrogenase, mitochondrial	yes	no	3	0.041362	60.549	By matching	By matching	By matching	By MS/MS	By matching
APNENGPYFLALR	GAPYDWRRAPNENGPY	GPYFLALREMIEEMYQ	R	A	P	L	R	E	2	1	2	0	0	0	1	1	0	0	2	0	0	1	2	0	0	0	1	0	0	0	13	0	1460.74	Q8NCC3	Q8NCC3	166	178	PLA2G15	Group XV phospholipase A2	yes	yes	2	0.03699	100.82		By MS/MS
APNTPDILEIEFKK	TKTQDPAKAPNTPDIL	ILEIEFKKGVPVKVTN	K	A	P	K	K	G	1	0	1	1	0	0	2	0	0	2	1	2	0	1	2	0	1	0	0	0	0	0	14	1	1613.87	P00966	P00966	216	229	ASS1	Argininosuccinate synthase	yes	yes	3	0.00031193	125.84	By MS/MS	By MS/MS	By MS/MS	By MS/MS	By MS/MS
APPAPGPASGGSGEVDELFDVK	________________	VDELFDVKNAFYIGSY	M	A	P	V	K	N	3	0	0	2	0	0	2	4	0	0	1	1	0	1	4	2	0	0	0	2	0	0	22	0	2096.01	M0QXB4;O14579-2;O14579;M0R061;O14579-3	M0QXB4	2	23	COPE	Coatomer subunit epsilon	yes	no	2;3	5.8044e-13	158.65	By MS/MS	By MS/MS	By MS/MS	By MS/MS	By MS/MS
APPAPLAASEVTNSNSAER	SLQYRGLKAPPAPLAA	TNSNSAERRKPHSWWG	K	A	P	E	R	R	5	1	2	0	0	0	2	0	0	0	1	0	0	0	3	3	1	0	0	1	0	0	19	0	1880.92	Q9Y2U8	Q9Y2U8	172	190	LEMD3	Inner nuclear membrane protein Man1	yes	yes	2	0.0018889	86.738					By matching
APPLVENEEAEPGR	LGLGRRKKAPPLVENE	NEEAEPGRGGLGVGEP	K	A	P	G	R	G	2	1	1	0	0	0	4	1	0	0	1	0	0	0	3	0	0	0	0	1	0	0	14	0	1506.73	O14908;K7ELJ2	O14908	11	24	GIPC1	PDZ domain-containing protein GIPC1	yes	no	2	0.00086173	90.697	By MS/MS	By MS/MS	By MS/MS	By MS/MS	By MS/MS
APPPLPPVYSMETETPTAEDIQLLK	NPQYPMFRAPPPLPPV	AEDIQLLKRTVETEAV	R	A	P	L	K	R	2	0	0	1	0	1	3	0	0	1	3	1	1	0	6	1	3	0	1	1	0	0	25	0	2736.39	E9PFR3;Q14738-3;Q14738-2;Q14738;H0Y8C4	E9PFR3	516	540	PPP2R5D	Serine/threonine-protein phosphatase 2A 56 kDa regulatory subunit delta isoform	yes	no	3	0.0071813	62.167	By MS/MS	By matching	By matching
APPPSLTDCIGTVDSR	LFGKAKPKAPPPSLTD	CIGTVDSRAESIDKKI	K	A	P	S	R	A	1	1	0	2	1	0	0	1	0	1	1	0	0	0	3	2	2	0	0	1	0	0	16	0	1684.81	Q9NZZ3;Q9NZZ3-2	Q9NZZ3	12	27	CHMP5	Charged multivesicular body protein 5	yes	no	2	0.023892	68.515	By matching	By matching	By matching	By matching	By MS/MS
APPSVFAEVPQAQPVLVFK	________________	AQPVLVFKLTADFRED	M	A	P	F	K	L	3	0	0	0	0	2	1	0	0	0	1	1	0	2	4	1	0	0	0	4	0	0	19	0	2023.11	P17174	P17174	2	20	GOT1	Aspartate aminotransferase, cytoplasmic	yes	yes	2;3	8.367e-23	185.95	By MS/MS	By MS/MS	By MS/MS	By MS/MS	By MS/MS
APPTACYAGAAPAPSQVK	TPSPADAKAPPTACYA	APAPSQVKSKAKKTVD	K	A	P	V	K	S	6	0	0	0	1	1	0	1	0	0	0	1	0	0	4	1	1	0	1	1	0	0	18	0	1755.86	P17676-3;P17676-2;P17676	P17676-3	45	62	CEBPB	CCAAT/enhancer-binding protein beta	yes	no	2	0.003021	86.738	By matching	By matching	By MS/MS	By matching	By MS/MS
APQETYADIGGLDNQIQEIK	VTVMKVEKAPQETYAD	DNQIQEIKESVELPLT	K	A	P	I	K	E	2	0	1	2	0	3	2	2	0	3	1	1	0	0	1	0	1	0	1	0	0	0	20	0	2202.08	P62191-2;P62191;G3V4X1	P62191-2	106	125	PSMC1	26S protease regulatory subunit 4	yes	no	2;3	6.9104e-58	218.34	By MS/MS	By MS/MS	By MS/MS	By MS/MS	By MS/MS
APQLVGQFIAR	ELALDTPRAPQLVGQF	LVGQFIARAVGDGILC	R	A	P	A	R	A	2	1	0	0	0	2	0	1	0	1	1	0	0	1	1	0	0	0	0	1	0	0	11	0	1198.68	Q53EL6-2;Q53EL6	Q53EL6-2	246	256	PDCD4	Programmed cell death protein 4	yes	no	2	0.0012331	105.4	By matching	By matching	By matching	By matching	By matching
APQQQPPPQQPPPPQPPPQQPPPPPSYSPAR	NNRGSYNRAPQQQPPP	PPSYSPARNPPGASTY	R	A	P	A	R	N	2	1	0	0	0	8	0	0	0	0	0	0	0	0	17	2	0	0	1	0	0	0	31	0	3327.68	A0A0A0MRA5;B7Z4B8;Q9BUJ2-4;Q9BUJ2-2;Q9BUJ2;M0R3F1;Q9BUJ2-3;Q9BUJ2-5	A0A0A0MRA5	591	621	HNRNPUL1	Heterogeneous nuclear ribonucleoprotein U-like protein 1	yes	no	4	0.028185	50.47	By matching		By matching	By MS/MS	By matching
APQQWATFAR	________________	QQWATFARIWYLLDGK	R	A	P	A	R	I	3	1	0	0	0	2	0	0	0	0	0	0	0	1	1	0	1	1	0	0	0	0	10	0	1174.59	Q9BYD1;E5RFI2	Q9BYD1	7	16	MRPL13	39S ribosomal protein L13, mitochondrial	yes	no	2	0.008459	84.817	By matching	By matching	By matching	By matching	By matching
APQVLVLAPTR	LQDRKRGRAPQVLVLA	VLVLAPTRELANQVSK	R	A	P	T	R	E	2	1	0	0	0	1	0	0	0	0	2	0	0	0	2	0	1	0	0	2	0	0	11	0	1163.7	Q9NR30;Q9NR30-2	Q9NR30	260	270	DDX21	Nucleolar RNA helicase 2	yes	no	2	0.020133	72.434	By MS/MS	By matching	By MS/MS	By matching	By matching
APSDLYQIILK	TEWYELRKAPSDLYQI	DLYQIILKALERGSLL	K	A	P	L	K	A	1	0	0	1	0	1	0	0	0	2	2	1	0	0	1	1	0	0	1	0	0	0	11	0	1259.71	P07384;E9PL37	P07384	230	240	CAPN1	Calpain-1 catalytic subunit	yes	no	2	0.0010225	130.41	By MS/MS	By MS/MS	By matching	By MS/MS	By MS/MS
APSHSESALNNDSK	NGSTGDARAPSHSESA	SALNNDSKTCNTNPHL	R	A	P	S	K	T	2	0	2	1	0	0	1	0	1	0	1	1	0	0	1	4	0	0	0	0	0	0	14	0	1455.66	Q9NZB2;Q9NZB2-6;Q9NZB2-4;A0A0C4DG79	Q9NZB2	1073	1086	FAM120A	Constitutive coactivator of PPAR-gamma-like protein 1	yes	no	2	0.034997	98.182	By MS/MS			By MS/MS
APSIIFIDELDAIGTK	AFALAKEKAPSIIFID	ELDAIGTKRFDSEKAG	K	A	P	T	K	R	2	0	0	2	0	0	1	1	0	4	1	1	0	1	1	1	1	0	0	0	0	0	16	0	1701.92	R4GNH3;E9PM69;P17980;E9PKD5;E9PN50;E9PMD8	R4GNH3	263	278	PSMC3	26S protease regulatory subunit 6A	yes	no	2	0.033535	64.224	By matching	By matching	By matching	By MS/MS	By MS/MS
APSTPLLTVR	________________	STPLLTVRGSEGLYMV	M	A	P	V	R	G	1	1	0	0	0	0	0	0	0	0	2	0	0	0	2	1	2	0	0	1	0	0	10	0	1053.62	F8WAE5;Q9BY44-3;Q9BY44;C9IZE1;Q9BY44-4;F8WF18;F8WAT3	F8WAE5	2	11	EIF2A	Eukaryotic translation initiation factor 2A;Eukaryotic translation initiation factor 2A, N-terminally processed	yes	no	2	0.046331	61.691	By matching	By matching	By matching	By MS/MS	By matching
APSTYGGGLSVSSSR	VLAGGSCRAPSTYGGG	GLSVSSSRFSSGGAYG	R	A	P	S	R	F	1	1	0	0	0	0	0	3	0	0	1	0	0	0	1	5	1	0	1	1	0	0	15	0	1424.69	CON__P02533;P02533	CON__P02533	42	56	KRT14	Keratin, type I cytoskeletal 14	yes	no	2	1.3562e-12	174.21	By matching	By matching		By MS/MS	By MS/MS
APSVATVGSICDLNLK	ESITRTSRAPSVATVG	SICDLNLKIPEINSSD	R	A	P	L	K	I	2	0	1	1	1	0	0	1	0	1	2	1	0	0	1	2	1	0	0	2	0	0	16	0	1643.86	O75369-2;O75369-9;O75369;O75369-8;E7EN95;O75369-7;O75369-5;O75369-4;A0A0C4DGA1	O75369-2	2081	2096	FLNB	Filamin-B	yes	no	2	0.0010962	116.71	By matching	By matching	By matching	By MS/MS	By matching
APSVPAAEPEYPK	________________	AAEPEYPKGIRAVLLG	M	A	P	P	K	G	3	0	0	0	0	0	2	0	0	0	0	1	0	0	4	1	0	0	1	1	0	0	13	0	1354.68	F8W1A4;P54819-5;P54819-2;P54819;F8VZG5;P54819-3;G3V213;F8VY04;F8VPP1	F8W1A4	2	14	AK2	Adenylate kinase 2, mitochondrial;Adenylate kinase 2, mitochondrial;Adenylate kinase 2, mitochondrial, N-terminally processed	yes	no	2	0.023723	95.618				By MS/MS	By MS/MS
APVAGTCYQAEWDDYVPK	FRKKYELRAPVAGTCY	EWDDYVPKLYEQLSGK	R	A	P	P	K	L	3	0	0	2	1	1	1	1	0	0	0	1	0	0	2	0	1	1	2	2	0	0	18	0	2068.92	P30086	P30086	162	179	PEBP1	Phosphatidylethanolamine-binding protein 1;Hippocampal cholinergic neurostimulating peptide	yes	yes	2	2.0353e-40	205.27	By MS/MS	By MS/MS	By MS/MS	By MS/MS	By MS/MS
APVDFGYVGIDSILEQMR	APASRNEKAPVDFGYV	DSILEQMRRKAMKQGF	K	A	P	M	R	R	1	1	0	2	0	1	1	2	0	2	1	0	1	1	1	1	0	0	1	2	0	0	18	0	2008.99	Q9UHD8;Q9UHD8-7;Q9UHD8-2;Q9UHD8-5;Q9UHD8-3;Q9UHD8-4;Q9UHD8-9;Q9UHD8-8;K7EL40;K7EK18;K7ER52;K7EIE4;K7EQD7;K7EJZ2;K7ELJ9;K7ER14;K7EIR4;K7EKN4;K7EN52;K7ENQ5;K7EJL9;K7EQ08	Q9UHD8	272	289	2009-09-01	Septin-9	yes	no	2;3	0.010592	72.662	By matching	By matching	By matching	By matching	By MS/MS
APVDITGQFEK	LNVKDILRAPVDITGQ	DITGQFEKWGEEEAEL	R	A	P	E	K	W	1	0	0	1	0	1	1	1	0	1	0	1	0	1	1	0	1	0	0	1	0	0	11	0	1203.61	B4DKY1;P49589-2;P49589;P49589-3	B4DKY1	485	495	CARS	Cysteine--tRNA ligase, cytoplasmic	yes	no	2	0.019531	72.652	By matching	By matching	By MS/MS	By matching	By matching
APVGSVVSVPSQSSASSDK	SGFGTTGKAPVGSVVS	QSSASSDKYAALAELD	K	A	P	D	K	Y	2	0	0	1	0	1	0	1	0	0	0	1	0	0	2	7	0	0	0	4	0	0	19	0	1787.89	P52594-2;P52594-3;P52594;P52594-4	P52594-2	315	333	AGFG1	Arf-GAP domain and FG repeat-containing protein 1	yes	no	2	7.0934e-06	141.54	By MS/MS	By MS/MS	By MS/MS	By MS/MS	By MS/MS
APVIDIGIANTGK	EDFPKKHKAPVIDIGI	IGIANTGKFIMTASSD	K	A	P	G	K	F	2	0	1	1	0	0	0	2	0	3	0	1	0	0	1	0	1	0	0	1	0	0	13	0	1267.71	E9PF19;Q9Y4P3;Q96E41	E9PF19	153	165	TBL2	Transducin beta-like protein 2	yes	no	2	0.011888	77.062	By matching	By matching	By MS/MS	By matching	By MS/MS
APVIRPGGTLGLSEAADSDAHLFQDSTEPR	LGRKRGHRAPVIRPGG	FQDSTEPRASRVPSSD	R	A	P	P	R	A	4	2	0	3	0	1	2	3	1	1	3	0	0	1	3	3	2	0	0	1	0	0	30	1	3106.53	Q9C0C2	Q9C0C2	1585	1614	TNKS1BP1	182 kDa tankyrase-1-binding protein	yes	yes	4	7.7875e-07	94.72	By matching	By matching	By matching	By MS/MS	By matching
APVNTAELTDLLIQQNHIGSVIK	LLQQLFLKAPVNTAEL	NHIGSVIKQTDVSEDS	K	A	P	I	K	Q	2	0	2	1	0	2	1	1	1	3	3	1	0	0	1	1	2	0	0	2	0	0	23	0	2473.35	Q9P287;Q9P287-4;Q9P287-3;Q9P287-2	Q9P287	85	107	BCCIP	BRCA2 and CDKN1A-interacting protein	yes	no	3	8.6381e-05	145.72	By matching	By matching	By MS/MS	By MS/MS	By matching
APVPASELLASGVLSR	RLSFSGLRAPVPASEL	LASGVLSRAQFEQLKD	R	A	P	S	R	A	3	1	0	0	0	0	1	1	0	0	3	0	0	0	2	3	0	0	0	2	0	0	16	0	1565.88	Q15149;Q15149-7;Q15149-8;Q15149-9;Q15149-5;Q15149-4;Q15149-6;Q15149-2;H0YDN1;Q15149-3	Q15149	3447	3462	PLEC	Plectin	no	no	2;3	6.9946e-05	139.74	By MS/MS	By MS/MS	By MS/MS	By MS/MS	By MS/MS
APVPGTPDSLSSGSSR	GVYGALTKAPVPGTPD	SLSSGSSRDVQGTDAS	K	A	P	S	R	D	1	1	0	1	0	0	0	2	0	0	1	0	0	0	3	5	1	0	0	1	0	0	16	0	1513.74	Q9UJZ1;Q9UJZ1-2;A0A087WYB4	Q9UJZ1	322	337	STOML2	Stomatin-like protein 2, mitochondrial	yes	no	2	3.4768e-08	140.63	By MS/MS	By MS/MS	By MS/MS	By MS/MS	By MS/MS
APVPTGEVYFADSFDR	SSPKVTYKAPVPTGEV	YFADSFDRGTLSGWIL	K	A	P	D	R	G	2	1	0	2	0	0	1	1	0	0	0	0	0	2	2	1	1	0	1	2	0	0	16	0	1769.83	P27824;P27824-2;H0Y9Q7;D6RB85;D6RDP7;D6RAQ8;D6RAU8;D6RHJ3;D6RD16	P27824	62	77	CANX	Calnexin	yes	no	2;3	2.3017e-05	143.46	By MS/MS	By MS/MS	By MS/MS	By MS/MS	By MS/MS
APVSSTESVIQSNTPTPPPSQPLNETAEEESR	VADTTLTKAPVSSTES	ETAEEESRISSSPTLL	K	A	P	S	R	I	2	1	2	0	0	2	5	0	0	1	1	0	0	0	6	6	4	0	0	2	0	0	32	0	3378.61	B5MBZ0;Q9HC35-2;Q9HC35	B5MBZ0	895	926	EML4	Echinoderm microtubule-associated protein-like 4	yes	no	3	0.0083285	56.783				By MS/MS
APVSYPNTLPESFTK	QKLPAEEKAPVSYPNT	TLPESFTKFLQEQRMA	K	A	P	T	K	F	1	0	1	0	0	0	1	0	0	0	1	1	0	1	3	2	2	0	1	1	0	0	15	0	1649.83	Q8WX92;Q8WX92-2	Q8WX92	399	413	NELFB	Negative elongation factor B	yes	no	2	0.042085	62.14		By matching	By MS/MS
APWELLELR	HAYLDNMKAPWELLEL	PWELLELRVSYYENVI	K	A	P	L	R	V	1	1	0	0	0	0	2	0	0	0	3	0	0	0	1	0	0	1	0	0	0	0	9	0	1125.62	P54577;A0A0C4DGZ5	P54577	85	93	YARS	Tyrosine--tRNA ligase, cytoplasmic;Tyrosine--tRNA ligase, cytoplasmic, N-terminally processed;Tyrosine--tRNA ligase	yes	no	2	0.0012676	116.05	By MS/MS	By MS/MS	By MS/MS	By MS/MS	By MS/MS
APWIEQEGPEYWDGETR	ASQRMEPRAPWIEQEG	EYWDGETRKVKAHSQT	R	A	P	T	R	K	1	1	0	1	0	1	4	2	0	1	0	0	0	0	2	0	1	2	1	0	0	0	17	0	2061.91	A0A140T955;A0A140T933;A0A1W2PRT9;A0A140T9I0;A0A140T9X5;A0A140T913;P01892;A0A1W2PPQ2	A0A140T955	73	89	HLA-A	HLA class I histocompatibility antigen, A-2 alpha chain	no	no	2;3	1.3112e-14	172.58	By MS/MS	By MS/MS	By MS/MS	By MS/MS	By MS/MS
APWIEQEGPEYWDR	ASQRMEPRAPWIEQEG	EGPEYWDRNTRNVKAQ	R	A	P	D	R	N	1	1	0	1	0	1	3	1	0	1	0	0	0	0	2	0	0	2	1	0	0	0	14	0	1774.8	P10316;P01891;A0A140T8W8;A0A1W2PR61;A0A1W2PPF8;A0A140T8Y4;A0A0G2JPD3;P30457;P30453;P30450;P18462;P16190;A0A140TA13;A0A140T953	P10316	73	86	HLA-A	HLA class I histocompatibility antigen, A-69 alpha chain;HLA class I histocompatibility antigen, A-68 alpha chain;HLA class I histocompatibility antigen, A-66 alpha chain;HLA class I histocompatibility antigen, A-34 alpha chain;HLA class I histocompatibility antigen, A-26 alpha chain;HLA class I histocompatibility antigen, A-25 alpha chain;HLA class I histocompatibility antigen, A-33 alpha chain	no	no	2	0.0012968	97.463				By MS/MS	By matching
AQAAAPASVPAQAPK	AKAKDQTKAQAAAPAS	SVPAQAPKRTQAPTKA	K	A	Q	P	K	R	7	0	0	0	0	2	0	0	0	0	0	1	0	0	3	1	0	0	0	1	0	0	15	0	1376.74	A0A3B3ITT5;P47914	A0A3B3ITT5	143	157	RPL29	60S ribosomal protein L29	yes	no	2	2.7189e-18	182.25	By MS/MS	By MS/MS	By MS/MS	By MS/MS	By MS/MS
AQAALQAVNSVQSGNLALAASAAAVDAGMAMAGQSPVLR	SRLCLPQRAQAALQAV	AGQSPVLRIIVENLFY	R	A	Q	L	R	I	13	1	2	1	0	4	0	3	0	0	4	0	2	0	1	4	0	0	0	4	0	0	39	0	3679.88	A0A0U1RRM4;P26599;P26599-2;P26599-3;A6NLN1;A0A087WU68	A0A0U1RRM4	178	216	PTBP1	Polypyrimidine tract-binding protein 1	yes	no	3;4	5.4324e-05	68.304	By MS/MS	By matching	By matching		By MS/MS
AQAEAQQPTFDALR	KASLKKLRAQAEAQQP	QPTFDALRDELRGAQE	R	A	Q	L	R	D	4	1	0	1	0	3	1	0	0	0	1	0	0	1	1	0	1	0	0	0	0	0	14	0	1544.76	Q15149;Q15149-7;Q15149-8;Q15149-9;Q15149-5;Q15149-4;Q15149-6;Q15149-2;H0YDN1;Q15149-3	Q15149	1274	1287	PLEC	Plectin	no	no	2	0.00034102	112.02	By MS/MS			By MS/MS
AQAEAQQPTFDALRDELR	KASLKKLRAQAEAQQP	DALRDELRGAQEVGER	R	A	Q	L	R	G	4	2	0	2	0	3	2	0	0	0	2	0	0	1	1	0	1	0	0	0	0	0	18	1	2058.01	Q15149;Q15149-7;Q15149-8;Q15149-9;Q15149-5;Q15149-4;Q15149-6;Q15149-2;H0YDN1;Q15149-3	Q15149	1274	1291	PLEC	Plectin	no	no	2;3	0.013528	76.391	By matching	By matching	By MS/MS	By MS/MS	By matching
AQAELVGTADEATR	AAKANLEKAQAELVGT	GTADEATRAEIQIRIE	K	A	Q	T	R	A	4	1	0	1	0	1	2	1	0	0	1	0	0	0	0	0	2	0	0	1	0	0	14	0	1430.7	P30049	P30049	137	150	ATP5D	ATP synthase subunit delta, mitochondrial	yes	yes	2	0.00014987	142.39	By MS/MS	By MS/MS	By matching	By MS/MS	By matching
AQALEELTGFR	RLQTRKEKAQALEELT	LEELTGFRELFQTPCT	K	A	Q	F	R	E	2	1	0	0	0	1	2	1	0	0	2	0	0	1	0	0	1	0	0	0	0	0	11	0	1233.64	P46013;P46013-2	P46013	1826	1836	MKI67	Antigen KI-67	yes	no	2	0.016598	73.951		By MS/MS	By matching
AQALVQYLEEPLTQVAAS	GFGMLKAKAQALVQYL	PLTQVAAS________	K	A	Q	A	S	-	4	0	0	0	0	3	2	0	0	0	3	0	0	0	1	1	1	0	1	2	0	0	18	0	1930	Q9Y2Q5	Q9Y2Q5	108	125	LAMTOR2	Ragulator complex protein LAMTOR2	yes	yes	2;3	0.0050206	72.209	By matching	By MS/MS	By matching	By MS/MS	By MS/MS
AQAQPGVPLRELGQVVECSLDFGLVCR	QPLGLECRAQAQPGVP	LDFGLVCRNREQVGKF	R	A	Q	C	R	N	2	2	0	1	2	3	2	3	0	0	4	0	0	1	2	1	0	0	0	4	0	0	27	1	2997.52	Q9HC84	Q9HC84	2362	2388	MUC5B	Mucin-5B	yes	no	3;4	5.158e-23	155.17			By MS/MS
AQAVSEDAGGNEGR	RDERSDSRAQAVSEDA	DAGGNEGRAAEAEPRA	R	A	Q	G	R	A	3	1	1	1	0	1	2	3	0	0	0	0	0	0	0	1	0	0	0	1	0	0	14	0	1359.6	P55884;P55884-2;C9JZG1	P55884	121	134	EIF3B	Eukaryotic translation initiation factor 3 subunit B	yes	no	2	0.018297	71.976	By MS/MS	By matching	By matching		By matching
AQCEDDLAEK	SPRARYGKAQCEDDLA	CEDDLAEKRRSNEVLR	K	A	Q	E	K	R	2	0	0	2	1	1	2	0	0	0	1	1	0	0	0	0	0	0	0	0	0	0	10	0	1177.49	Q12797;Q12797-10;A0A087WW51	Q12797	382	391	ASPH	Aspartyl/asparaginyl beta-hydroxylase	yes	no	2	0.017595	75.652	By MS/MS	By matching	By MS/MS	By matching	By MS/MS
AQCPIVER	YAAKRFRKAQCPIVER	AQCPIVERLTNSMMMH	K	A	Q	E	R	L	1	1	0	0	1	1	1	0	0	1	0	0	0	0	1	0	0	0	0	1	0	0	8	0	971.486	M0R0F0;M0R0R2;P46782	M0R0F0	64	71	RPS5	40S ribosomal protein S5;40S ribosomal protein S5, N-terminally processed	yes	no	2	0.043164	72.789	By MS/MS	By matching	By matching	By matching	By matching
AQCPIVERLTNSMMMHGR	YAAKRFRKAQCPIVER	NSMMMHGRNNGKKLMT	K	A	Q	G	R	N	1	2	1	0	1	1	1	1	1	1	1	0	3	0	1	1	1	0	0	1	0	0	18	1	2130	M0R0F0;M0R0R2;P46782	M0R0F0	64	81	RPS5	40S ribosomal protein S5;40S ribosomal protein S5, N-terminally processed	yes	no	3	0.049179	50.024				By MS/MS
AQDEAFALQDVPLSSVVR	VYEIARIKAQDEAFAL	VPLSSVVRSIIGSARS	K	A	Q	V	R	S	3	1	0	2	0	2	1	0	0	0	2	0	0	1	1	2	0	0	0	3	0	0	18	0	1944	Q9Y3B7-2;Q9Y3B7;H0YCD5;Q9Y3B7-3	Q9Y3B7-2	99	116	MRPL11	39S ribosomal protein L11, mitochondrial	yes	no	2	0.021962	66.674				By MS/MS
AQDEGLLSDVVPFK	RSHSLAKKAQDEGLLS	LSDVVPFKVPGKDTVT	K	A	Q	F	K	V	1	0	0	2	0	1	1	1	0	0	2	1	0	1	1	1	0	0	0	2	0	0	14	0	1516.78	P55084-2;P55084;F5GZQ3	P55084-2	233	246	HADHB	Trifunctional enzyme subunit beta, mitochondrial;3-ketoacyl-CoA thiolase	yes	no	2	0.026637	82.774	By MS/MS			By matching
AQDEGLLSDVVPFKVPGK	RSHSLAKKAQDEGLLS	VPFKVPGKDTVTKDNG	K	A	Q	G	K	D	1	0	0	2	0	1	1	2	0	0	2	2	0	1	2	1	0	0	0	3	0	0	18	1	1898.01	P55084-2;P55084;F5GZQ3	P55084-2	233	250	HADHB	Trifunctional enzyme subunit beta, mitochondrial;3-ketoacyl-CoA thiolase	yes	no	3	0.0018324	96.096	By matching	By matching	By matching	By matching	By matching
AQDEIPALSVSRPQTGLSFLGPEPEDLEDLYSR	EIGILVEKAQDEIPAL	DLEDLYSRYKEEVKRI	K	A	Q	S	R	Y	2	2	0	3	0	2	4	2	0	1	5	0	0	1	4	4	1	0	1	1	0	0	33	1	3628.79	P43686-2;P43686	P43686-2	11	43	PSMC4	26S protease regulatory subunit 6B	yes	no	3	0.00010576	81.197	By matching	By matching	By MS/MS	By matching	By matching
AQDLSNLENTVAALK	GNQKDFIKAQDLSNLE	ENTVAALKSEFQKTLN	K	A	Q	L	K	S	3	0	2	1	0	1	1	0	0	0	3	1	0	0	0	1	1	0	0	1	0	0	15	0	1585.83	H7C488;Q9NQ48-3;Q9NQ48-2;Q9NQ48	H7C488	141	155	LZTFL1	Leucine zipper transcription factor-like protein 1	yes	no	2	0.0023661	104.94	By matching	By matching	By matching	By MS/MS	By MS/MS
AQDQGEKENPMR	________________	GEKENPMRELRIRKLC	M	A	Q	M	R	E	1	1	1	1	0	2	2	1	0	0	0	1	1	0	1	0	0	0	0	0	0	0	12	1	1401.63	P62913	P62913	2	13	RPL11	60S ribosomal protein L11	yes	yes	2	0.0053675	107.34	By matching	By matching	By MS/MS	By matching	By MS/MS
AQEACGPLEMDSALSVVQNLEK	ELRTAAQKAQEACGPL	SVVQNLEKDLQEVKAA	K	A	Q	E	K	D	3	0	1	1	1	2	3	1	0	0	3	1	1	0	1	2	0	0	0	2	0	0	22	0	2388.13	Q9Y490	Q9Y490	1041	1062	TLN1	Talin-1	yes	yes	2;3	1.0624e-39	193.38	By MS/MS	By MS/MS	By MS/MS	By MS/MS	By MS/MS
AQEAPGQAEPPAAAEVQGAGNENEPR	QVREELLRAQEAPGQA	AGNENEPREADKSHPE	R	A	Q	P	R	E	7	1	2	0	0	3	5	3	0	0	0	0	0	0	4	0	0	0	0	1	0	0	26	0	2587.19	O14745;J3QRP6	O14745	113	138	SLC9A3R1	Na(+)/H(+) exchange regulatory cofactor NHE-RF1	yes	no	2;3	8.341e-06	93.596		By matching	By MS/MS	By MS/MS	By MS/MS
AQEEAERLEADR	QLEEERKRAQEEAERL	AERLEADRMAALRAKE	R	A	Q	D	R	M	3	2	0	1	0	1	4	0	0	0	1	0	0	0	0	0	0	0	0	0	0	0	12	1	1415.66	E7EQR4;P15311	E7EQR4	382	393	EZR	Ezrin	yes	no	2	0.006897	104.07	By matching	By matching	By matching	By MS/MS	By matching
AQEEEDVRDYNLTEEQK	________________	YNLTEEQKAIKAKYPP	M	A	Q	Q	K	A	1	1	1	2	0	2	5	0	0	0	1	1	0	0	0	0	1	0	1	1	0	0	17	1	2094.93	Q8IWT0-2;Q8IWT0	Q8IWT0-2	2	18	ZBTB8OS	Protein archease	yes	no	2;3	0.0072143	78.69	By MS/MS		By MS/MS	By MS/MS	By MS/MS
AQEENTWFSYLK	ADLDTESRAQEENTWF	NTWFSYLKKGYLTLSD	R	A	Q	L	K	K	1	0	1	0	0	1	2	0	0	0	1	1	0	1	0	1	1	1	1	0	0	0	12	0	1514.7	Q8WVQ1-3;Q8WVQ1;K7EN15;Q8WVQ1-2	Q8WVQ1-3	68	79	CANT1	Soluble calcium-activated nucleotidase 1	yes	no	2	0.0125	77.288	By matching	By matching
AQELGHSQSALASAQR	LQGQLEEKAQELGHSQ	SALASAQRELAAFRTK	K	A	Q	Q	R	E	4	1	0	0	0	3	1	1	1	0	2	0	0	0	0	3	0	0	0	0	0	0	16	0	1652.82	Q14980-2;Q14980;A0A087WY61;Q14980-4;Q14980-3;H0YFY6	Q14980-2	1175	1190	NUMA1	Nuclear mitotic apparatus protein 1	yes	no	2	0.034259	94.023			By MS/MS
AQEPESGLSEETQVK	GSKDHNIRAQEPESGL	LSEETQVKCLMDQATD	R	A	Q	V	K	C	1	0	0	0	0	2	4	1	0	0	1	1	0	0	1	2	1	0	0	1	0	0	15	0	1630.77	P78527-2;P78527	P78527-2	4060	4074	PRKDC	DNA-dependent protein kinase catalytic subunit	yes	no	2	0.00018754	120.29	By matching		By MS/MS	By MS/MS	By MS/MS
AQETEAAPSQAPADEPEPESAAAQSQENQDTRPK	ADTKVNTKAQETEAAP	ENQDTRPKVKAKKARK	K	A	Q	P	K	V	8	1	1	2	0	5	6	0	0	0	0	1	0	0	5	3	2	0	0	0	0	0	34	1	3577.6	Q5H909;Q9UNF1-2;Q9UNF1;Q5H907	Q5H909	120	153	MAGED2	Melanoma-associated antigen D2	yes	no	3	5.7117e-07	91.064	By MS/MS	By MS/MS	By MS/MS	By MS/MS
AQFAQPEILIGTIPGAGGTQR	DIIYAGEKAQFAQPEI	PGAGGTQRLTRAVGKS	K	A	Q	Q	R	L	3	1	0	0	0	3	1	4	0	3	1	0	0	1	2	0	2	0	0	0	0	0	21	0	2124.13	P30084	P30084	158	178	ECHS1	Enoyl-CoA hydratase, mitochondrial	yes	yes	2;3	2.8432e-25	209.31	By MS/MS	By MS/MS	By MS/MS	By MS/MS	By MS/MS
AQFEGIVTDLIR	HLNMKLTRAQFEGIVT	GIVTDLIRRTIAPCQK	R	A	Q	I	R	R	1	1	0	1	0	1	1	1	0	2	1	0	0	1	0	0	1	0	0	1	0	0	12	0	1360.74	P38646;H0YBG6	P38646	349	360	HSPA9	Stress-70 protein, mitochondrial	yes	no	2;3	1.2284e-06	158.06	By MS/MS	By MS/MS	By MS/MS	By MS/MS	By MS/MS
AQFFVEDASTASALK	EFHYENTRAQFFVEDA	ASTASALKAVNYKILD	R	A	Q	L	K	A	4	0	0	1	0	1	1	0	0	0	1	1	0	2	0	2	1	0	0	1	0	0	15	0	1583.78	E9PIN3;Q9UBU9;Q9UBU9-2;E9PLA7;B4E227	E9PIN3	202	216	NXF1	Nuclear RNA export factor 1	yes	no	2	0.022453	69.815			By MS/MS	By matching
AQFIGPLVFGGMNLTR	VYLEGDIKAQFIGPLV	FGGMNLTRDELEWKLS	K	A	Q	T	R	D	1	1	1	0	0	1	0	3	0	1	2	0	1	2	1	0	1	0	0	1	0	0	16	0	1719.91	Q9H2J4;H7BZP2	Q9H2J4	176	191	PDCL3	Phosducin-like protein 3	yes	no	2	0.021951	87.216	By matching	By MS/MS	By matching	By matching	By MS/MS
AQGAGVTLPPTPSGSR	TEPIYVYKAQGAGVTL	PPTPSGSRTKQRLPGQ	K	A	Q	S	R	T	2	1	0	0	0	1	0	3	0	0	1	0	0	0	3	2	2	0	0	1	0	0	16	0	1494.78	H3BND4;Q6P996-3;Q6P996-4;Q6P996-5;Q6P996	H3BND4	699	714	PDXDC1	Pyridoxal-dependent decarboxylase domain-containing protein 1	yes	no	2	0.0038155	87.216			By matching	By MS/MS
AQGGDGVVPDTELEGR	RMEALISKAQGGDGVV	PDTELEGRMQQAEQAL	K	A	Q	G	R	M	1	1	0	2	0	1	2	4	0	0	1	0	0	0	1	0	1	0	0	2	0	0	16	0	1598.75	Q13753-2;Q13753	Q13753-2	637	652	LAMC2	Laminin subunit gamma-2	yes	no	2	0.00032206	114.7				By MS/MS	By MS/MS
AQGPAASAEEPKPVEAPAANSDQTVTVK	EAPSSTPKAQGPAASA	SDQTVTVKE_______	K	A	Q	V	K	E	7	0	1	1	0	2	3	1	0	0	0	2	0	0	4	2	2	0	0	3	0	0	28	1	2762.37	P80723;P80723-2	P80723	199	226	BASP1	Brain acid soluble protein 1	yes	no	3	9.4934e-08	107.49		By MS/MS	By MS/MS
AQGPAASAEEPKPVEAPAANSDQTVTVKE	EAPSSTPKAQGPAASA	DQTVTVKE________	K	A	Q	K	E	-	7	0	1	1	0	2	4	1	0	0	0	2	0	0	4	2	2	0	0	3	0	0	29	2	2891.41	P80723;P80723-2	P80723	199	227	BASP1	Brain acid soluble protein 1	yes	no	3	0.0025491	142.3	By MS/MS	By MS/MS	By MS/MS		By matching
AQGPDGGLTASTYSYLGGFDSSSNVLAGQLR	LLEMGLRRAQGPDGGL	NVLAGQLRGVPVAGTL	R	A	Q	L	R	G	3	1	1	2	0	2	0	6	0	0	4	0	0	1	1	5	2	0	2	1	0	0	31	0	3088.47	Q6XQN6-3;Q6XQN6;G5E977;Q6XQN6-2;C9J8U2	Q6XQN6-3	173	203	NAPRT	Nicotinate phosphoribosyltransferase	yes	no	3	6.9437e-05	82.6	By MS/MS		By matching		By MS/MS
AQGPQQQPGSEGPSYAK	IGSRGSTKAQGPQQQP	SEGPSYAKKVALWLAG	K	A	Q	A	K	K	2	0	0	0	0	4	1	3	0	0	0	1	0	0	3	2	0	0	1	0	0	0	17	0	1728.81	Q3ZCQ8-2;Q3ZCQ8;M0R047;M0QXC3;M0R2Z3;M0R303;M0R2D2;M0R1Y4;M0R003	Q3ZCQ8-2	151	167	TIMM50	Mitochondrial import inner membrane translocase subunit TIM50	yes	no	2	4.3008e-30	198.37	By MS/MS	By MS/MS	By MS/MS	By MS/MS	By MS/MS
AQHEDQVEQYKK	ADALQELRAQHEDQVE	DQVEQYKKELEKTYSA	R	A	Q	K	K	E	1	0	0	1	0	3	2	0	1	0	0	2	0	0	0	0	0	0	1	1	0	0	12	1	1501.72	P02545;P02545-3;P02545-2;P02545-6;Q3BDU5;P02545-5;P02545-4;Q5TCI8;H0YAB0	P02545	250	261	LMNA	Prelamin-A/C;Lamin-A/C	yes	no	2	0.010796	160.91	By matching	By matching	By MS/MS	By MS/MS	By matching
AQHLSPAPGLAQPAAPAQASAAIPAAGK	SIRPKETRAQHLSPAP	AAIPAAGKALAQAPAP	R	A	Q	G	K	A	11	0	0	0	0	3	0	2	1	1	2	1	0	0	5	2	0	0	0	0	0	0	28	0	2561.37	Q9BW04-2;Q9BW04	Q9BW04-2	135	162	SARG	Specifically androgen-regulated gene protein	yes	no	3	1.0928e-16	137.04				By matching	By MS/MS
AQHTLPQDPAIVQSSLGSASASPFQPHVPYSPFR	ITVCEPPKAQHTLPQD	HVPYSPFRGMAPYGPL	K	A	Q	F	R	G	4	1	0	1	0	4	0	1	2	1	2	0	0	2	6	6	1	0	1	2	0	0	34	0	3616.81	Q5TBQ1;Q9BX40;A0A0C4DFV2;Q9BX40-2	Q5TBQ1	85	118	LSM14B	Protein LSM14 homolog B	yes	no	4	0.0072442	56.774	By matching	By matching	By matching	By matching	By MS/MS
AQIFANTVDNAR	FKIIEDLRAQIFANTV	ANTVDNARIVLQIDNA	R	A	Q	A	R	I	3	1	2	1	0	1	0	0	0	1	0	0	0	1	0	0	1	0	0	1	0	0	12	0	1318.66	P05783;F8VZY9	P05783	138	149	KRT18	Keratin, type I cytoskeletal 18	yes	no	2	2.1871e-15	177.57	By MS/MS	By MS/MS	By MS/MS	By MS/MS	By MS/MS
AQIHDLVLVGGSTR	LRDAKLDKAQIHDLVL	VLVGGSTRIPKVQKLL	K	A	Q	T	R	I	1	1	0	1	0	1	0	2	1	1	2	0	0	0	0	1	1	0	0	2	0	0	14	0	1464.8	A0A0G2JIW1;P0DMV9;P0DMV8;P0DMV8-2;V9GZ37	A0A0G2JIW1	330	343	HSPA1B;HSPA1A	Heat shock 70 kDa protein 1B;Heat shock 70 kDa protein 1A	yes	no	3	0.015159	72.681	By matching	By matching	By matching	By matching	By matching
AQIWDTAGQER	QVDGKTIKAQIWDTAG	WDTAGQERYRAITSAY	K	A	Q	E	R	Y	2	1	0	1	0	2	1	1	0	1	0	0	0	0	0	0	1	1	0	0	0	0	11	0	1273.61	Q15907;Q15907-2;H3BMH2;H3BSC1;P62491-2;P62491	Q15907	62	72	RAB11B;RAB11A	Ras-related protein Rab-11B;Ras-related protein Rab-11A	yes	no	2	1.4323e-16	195.83	By MS/MS	By matching	By MS/MS	By MS/MS	By MS/MS
AQKDEEKMEIQEIQLK	GMKVIESRAQKDEEKM	EIQEIQLKEAKHIAED	R	A	Q	L	K	E	1	0	0	1	0	3	4	0	0	2	1	3	1	0	0	0	0	0	0	0	0	0	16	2	1959	A0A0S2Z4G6;P09493-9;P09493-4;P09493-3;P09493-10;P09493;Q6ZN40;H0YKX5;P09493-8;P09493-7;P09493-6;H0YNC7;H0YL80;H0YK20;H0YL42;F5H7S3;H7BYY1;H0YKJ4;H0YK48;B7Z596;P09493-5;P09493-2	A0A0S2Z4G6	134	149	TPM1	Tropomyosin alpha-1 chain	no	no	4	0.019897	76.868	By matching	By matching	By MS/MS	By matching	By matching
AQLEQGEPVLETPVESQQHEIESR	RILIQAQRAQLEQGEP	QQHEIESRILDLRAMM	R	A	Q	S	R	I	1	1	0	0	0	4	6	1	1	1	2	0	0	0	2	2	1	0	0	2	0	0	24	0	2732.33	B4DLC8;P52630-4;P52630	B4DLC8	121	144	STAT2	Signal transducer and activator of transcription 2	yes	no	3	0.00010831	95.361	By MS/MS	By MS/MS	By MS/MS	By matching	By MS/MS
AQLFALTGVQPAR	DEPPMVFKAQLFALTG	LTGVQPARQKVMVKGG	K	A	Q	A	R	Q	3	1	0	0	0	2	0	1	0	0	2	0	0	1	1	0	1	0	0	1	0	0	13	0	1370.77	A6NJA2;P54578-2;P54578-3;P54578;J3QQT6;J3KS55	A6NJA2	31	43	USP14	Ubiquitin carboxyl-terminal hydrolase;Ubiquitin carboxyl-terminal hydrolase 14	yes	no	2	2.6574e-08	179.94	By MS/MS	By MS/MS	By MS/MS	By MS/MS	By matching
AQLGGPEAAK	IPVTFESRAQLGGPEA	LGGPEAAKSDETAAK_	R	A	Q	A	K	S	3	0	0	0	0	1	1	2	0	0	1	1	0	0	1	0	0	0	0	0	0	0	10	0	940.498	P04792;C9J3N8	P04792	189	198	HSPB1	Heat shock protein beta-1	yes	no	1;2	0.0019325	114.89	By MS/MS	By MS/MS	By MS/MS	By MS/MS	By MS/MS
AQLGVQAFADALLIIPK	HKPSVKGRAQLGVQAF	DALLIIPKVLAQNSGF	R	A	Q	P	K	V	4	0	0	1	0	2	0	1	0	2	3	1	0	1	1	0	0	0	0	1	0	0	17	0	1767.03	P40227;P40227-2	P40227	433	449	CCT6A	T-complex protein 1 subunit zeta	yes	no	2	0.00073325	108.32	By MS/MS				By matching
AQLLQPTLEINPR	LAKTQEERAQLLQPTL	PTLEINPRHALIKKLN	R	A	Q	P	R	H	1	1	1	0	0	2	1	0	0	1	3	0	0	0	2	0	1	0	0	0	0	0	13	0	1491.84	Q12931-2;Q12931;I3L0K7	Q12931-2	582	594	TRAP1	Heat shock protein 75 kDa, mitochondrial	yes	no	2	0.00067562	124.1	By MS/MS	By MS/MS	By matching	By MS/MS	By matching
AQLQQVEAALSGNGENEDLLK	AKQLASYKAQLQQVEA	GENEDLLKLKKDLQEV	K	A	Q	L	K	L	3	0	2	1	0	3	3	2	0	0	4	1	0	0	0	1	0	0	0	1	0	0	21	0	2226.11	O75940	O75940	14	34	SMNDC1	Survival of motor neuron-related-splicing factor 30	yes	yes	2;3	4.9049e-13	160.76	By MS/MS	By MS/MS	By MS/MS	By MS/MS	By MS/MS
AQMASEQLIQSIK				A	Q	I	K		2	0	0	0	0	3	1	0	0	2	1	1	1	0	0	2	0	0	0	0	0	0	13	0	1445.75		REV__Q6UWE0-2					yes	no	2	0.019027	76.927		By matching	By MS/MS		By matching
AQMVQEDLEK	EAVEWQQKAQMVQEDL	MVQEDLEKTRAELKTA	K	A	Q	E	K	T	1	0	0	1	0	2	2	0	0	0	1	1	1	0	0	0	0	0	0	1	0	0	10	0	1189.56	P26038	P26038	449	458	MSN	Moesin	yes	yes	2	0.014914	112.36	By MS/MS	By MS/MS	By matching	By matching	By matching
AQNAESSLQQK	INLQMFHKAQNAESSL	AESSLQQKNEAITSFE	K	A	Q	Q	K	N	2	0	1	0	0	3	1	0	0	0	1	1	0	0	0	2	0	0	0	0	0	0	11	0	1202.59	Q96T51-2;Q96T51;H0YAC8;H0YA47	Q96T51-2	362	372	RUFY1	RUN and FYVE domain-containing protein 1	yes	no	2	0.00085216	109.83	By MS/MS		By matching	By matching	By matching
AQNDLIWNIKDELKK	SKLEKALKAQNDLIWN	NIKDELKKVCSTNDLK	K	A	Q	K	K	V	1	0	2	2	0	1	1	0	0	2	2	3	0	0	0	0	0	1	0	0	0	0	15	2	1826.99	P09874	P09874	240	254	PARP1	Poly [ADP-ribose] polymerase 1	yes	yes	4	0.009707	79.886	By MS/MS	By matching	By MS/MS	By MS/MS	By matching
AQNLNPMVDVK	RAEASLERAQNLNPMV	LNPMVDVKVDTEDIEK	R	A	Q	V	K	V	1	0	2	1	0	1	0	0	0	0	1	1	1	0	1	0	0	0	0	2	0	0	11	0	1227.63	Q9UBE0;M0QX65;B3KNJ4;Q9UBE0-2;Q9UBE0-3;M0QYM8;M0R054;M0QZS6;M0R286	Q9UBE0	99	109	SAE1	SUMO-activating enzyme subunit 1;SUMO-activating enzyme subunit 1, N-terminally processed	yes	no	2	0.00010757	126.31	By MS/MS	By MS/MS	By MS/MS	By MS/MS	By MS/MS
AQNTWGCGNSLR	PPTDLVWKAQNTWGCG	WGCGNSLRTALINSTG	K	A	Q	L	R	T	1	1	2	0	1	1	0	2	0	0	1	0	0	0	0	1	1	1	0	0	0	0	12	0	1362.61	P02545;P02545-3;P02545-2;P02545-6;P02545-5;P02545-4;Q5TCI8;A0A0C4DGC5	P02545	516	527	LMNA	Prelamin-A/C;Lamin-A/C	yes	no	2	7.6104e-11	174.77	By MS/MS	By matching	By matching	By matching	By MS/MS
AQNVTLEAILQNATSDNPVVQLSAVQAAR	SDVDADFKAQNVTLEA	LSAVQAARKLLSSDRN	K	A	Q	A	R	K	6	1	3	1	0	4	1	0	0	1	3	0	0	0	1	2	2	0	0	4	0	0	29	0	3020.59	O00505	O00505	68	96	KPNA3	Importin subunit alpha-4	yes	yes	3	0.016513	56.079	By MS/MS				By matching
AQPAQPADEPAEK	LEERPQRKAQPAQPAD	PADEPAEKADEPMEH_	K	A	Q	E	K	A	4	0	0	1	0	2	2	0	0	0	0	1	0	0	3	0	0	0	0	0	0	0	13	0	1350.64	P25786;P25786-2;F5GX11	P25786	244	256	PSMA1	Proteasome subunit alpha type-1	yes	no	2	0.014842	73.9	By matching	By matching	By matching	By matching	By MS/MS
AQPAQPADEPAEKADEPMEH	LEERPQRKAQPAQPAD	KADEPMEH________	K	A	Q	E	H	-	5	0	0	2	0	2	4	0	1	0	0	1	1	0	4	0	0	0	0	0	0	0	20	1	2159.94	P25786;P25786-2;F5GX11	P25786	244	263	PSMA1	Proteasome subunit alpha type-1	yes	no	2	2.6615e-06	132.51				By MS/MS	By matching
AQPVQVAEGSEPDGFWEALGGK	QELLRVLRAQPVQVAE	FWEALGGKAAYRTSPR	R	A	Q	G	K	A	3	0	0	1	0	2	3	4	0	0	1	1	0	1	2	1	0	1	0	2	0	0	22	0	2271.08	A0A0A0MS51;A0A0A0MT01;P06396-2;P06396-4;P06396-3;P06396	A0A0A0MS51	593	614	GSN	Gelsolin	yes	no	2;3	5.2237e-11	166.92	By MS/MS	By MS/MS	By MS/MS	By MS/MS	By MS/MS
AQPVQVAEGSEPDSFWEALGGK	LELLRVLRAQPVQVAE	FWEALGGKAAYRTSPR	R	A	Q	G	K	A	3	0	0	1	0	2	3	3	0	0	1	1	0	1	2	2	0	1	0	2	0	0	22	0	2301.09	CON__Q3SX14	CON__Q3SX14	626	647			yes	yes	2;3	0.00092865	118.23	By MS/MS	By MS/MS	By matching	By matching	By matching
AQQAADKYLYVDK	________________	DKYLYVDKNFINNPLA	M	A	Q	D	K	N	3	0	0	2	0	2	0	0	0	0	1	2	0	0	0	0	0	0	2	1	0	0	13	1	1511.76	P35579;Q5BKV1;B1AH99	P35579	2	14	MYH9	Myosin-9	yes	no	2	0.0024009	143.42	By MS/MS	By MS/MS	By MS/MS	By MS/MS	By matching
AQQATPGGAAPTIFSR	TDGNEVAKAQQATPGG	AAPTIFSRILDKSLPA	K	A	Q	S	R	I	4	1	0	0	0	2	0	2	0	1	0	0	0	1	2	1	2	0	0	0	0	0	16	0	1571.81	Q9BX68	Q9BX68	43	58	HINT2	Histidine triad nucleotide-binding protein 2, mitochondrial	yes	yes	2	0.00010306	120.6	By MS/MS	By MS/MS	By MS/MS		By MS/MS
AQQEDALAQQAFEEAR	CLEFDEERAQQEDALA	QQAFEEARRRTREFED	R	A	Q	A	R	R	5	1	0	1	0	4	3	0	0	0	1	0	0	1	0	0	0	0	0	0	0	0	16	0	1803.84	J3KRT0;J3KS23;Q13951;Q13951-2	J3KRT0	32	47	CBFB	Core-binding factor subunit beta	yes	no	2	0.00068221	130.66	By MS/MS	By MS/MS	By matching		By matching
AQQEFATGVMSNK	TTGASFEKAQQEFATG	ATGVMSNKTVQTAAAN	K	A	Q	N	K	T	2	0	1	0	0	2	1	1	0	0	0	1	1	1	0	1	1	0	0	1	0	0	13	0	1409.66	A0A087WU14;A0A087WXB0;O15126	A0A087WU14	167	179	SCAMP1	Secretory carrier-associated membrane protein 1	yes	no	2	0.0042279	84.169				By MS/MS
AQQEKEELQQEMAQQSR	EQERYIERAQQEKEEL	QEMAQQSRSLQQAQQQ	R	A	Q	S	R	S	2	1	0	0	0	6	4	0	0	0	1	1	1	0	0	1	0	0	0	0	0	0	17	1	2059.96	Q9H4E7	Q9H4E7	487	503	DEF6	Differentially expressed in FDCP 6 homolog	yes	yes	3	0.0022471	96.435			By matching	By matching	By matching
AQQELEEQTR	QIEEQTKKAQQELEEQ	QELEEQTRRALELEQE	K	A	Q	T	R	R	1	1	0	0	0	3	3	0	0	0	1	0	0	0	0	0	1	0	0	0	0	0	10	0	1230.58	P26038	P26038	361	370	MSN	Moesin	yes	yes	2	4.9799e-23	210.64	By matching	By MS/MS	By MS/MS	By MS/MS	By MS/MS
AQQEQELAADAFK	EEQLAAAKAQQEQELA	ELAADAFKELDDDMDG	K	A	Q	F	K	E	4	0	0	1	0	3	2	0	0	0	1	1	0	1	0	0	0	0	0	0	0	0	13	0	1447.69	K7ELL7;P14314-2;P14314	K7ELL7	207	219	PRKCSH	Glucosidase 2 subunit beta	yes	no	2	0.00017113	133.88	By MS/MS	By MS/MS	By matching	By MS/MS	By MS/MS
AQQIHSQTSQQYPLYDLDLGK	TMKTELQKAQQIHSQT	LYDLDLGKFGEKVTQL	K	A	Q	G	K	F	1	0	0	2	0	5	0	1	1	1	3	1	0	0	1	2	1	0	2	0	0	0	21	0	2432.2	P15924;P15924-3;P15924-2	P15924	835	855	DSP	Desmoplakin	yes	no	3	0.00032519	98.292				By MS/MS	By matching
AQQSLELIQSK	KVAGDLHKAQQSLELI	SLELIQSKIVKAAGDT	K	A	Q	S	K	I	1	0	0	0	0	3	1	0	0	1	2	1	0	0	0	2	0	0	0	0	0	0	11	0	1243.68	Q86UP2-2;Q86UP2-3;Q86UP2-4;Q86UP2;G3V4Y7;B7Z6P3;H0YJP2	Q86UP2-2	1229	1239	KTN1	Kinectin	yes	no	2	0.00053256	114.76	By matching	By matching	By MS/MS	By matching	By matching
AQQVAVQEQEIAR	VQVQVVERAQQVAVQE	VQEQEIARREKELEAR	R	A	Q	A	R	R	3	1	0	0	0	4	2	0	0	1	0	0	0	0	0	0	0	0	0	2	0	0	13	0	1468.76	A0A140T9W4;A0A140T9R1;O75955-2;O75955;A0A140T907;A0A140T9X0;A2AB09	A0A140T9W4	21	33	FLOT1	Flotillin-1	yes	no	2	0.034046	80.318	By matching	By matching	By matching	By matching	By matching
AQQVSQGLDVLTAK	SSPVAMQKAQQVSQGL	GLDVLTAKVENAARKL	K	A	Q	A	K	V	2	0	0	1	0	3	0	1	0	0	2	1	0	0	0	1	1	0	0	2	0	0	14	0	1456.79	P18206-2;P18206	P18206-2	353	366	VCL	Vinculin	yes	no	2	2.8033e-16	234.87	By MS/MS	By MS/MS	By MS/MS	By MS/MS	By MS/MS
AQSINITELNLPQLEMLK	________________	LPQLEMLKNQLDQEVE	M	A	Q	L	K	N	1	0	2	0	0	2	2	0	0	2	4	1	1	0	1	1	1	0	0	0	0	0	18	0	2054.11	Q99471;H3BMQ1;Q99471-3;Q99471-2;F8VNW6;F8VQZ2	Q99471	2	19	PFDN5	Prefoldin subunit 5	yes	no	2;3	0.005949	72.489	By MS/MS	By matching	By MS/MS	By matching	By matching
AQSSQDAVSSMNLFDLGGQYLR	YGFIEYEKAQSSQDAV	DLGGQYLRVGKAVTPP	K	A	Q	L	R	V	2	1	1	2	0	3	0	2	0	0	3	0	1	1	0	4	0	0	1	1	0	0	22	0	2386.12	A0A0J9YYL3;A0A0J9YVP6;Q9UHX1-4;Q9UHX1-6;Q9UHX1-2;A0A0J9YVR6;E9PQ56;A0A0J9YXJ8;A0A0J9YXX5;Q9UHX1-3;Q9UHX1-5;Q9UHX1;A0A0J9YWM1;H0YEM1;H0YCP8	A0A0J9YYL3	223	244	PUF60	Poly(U)-binding-splicing factor PUF60	yes	no	3	0.0013653	82.859	By MS/MS	By matching	By matching	By MS/MS	By matching
AQTEGINISEEALNHLGEIGTK	MKQIIKIRAQTEGINI	HLGEIGTKTTLRYSVQ	R	A	Q	T	K	T	2	0	2	0	0	1	4	3	1	3	2	1	0	0	0	1	2	0	0	0	0	0	22	0	2323.17	Q9Y265;H7C4G5;J3QLR1	Q9Y265	379	400	RUVBL1	RuvB-like 1	yes	no	3	0.0020787	79.383	By matching	By matching	By matching	By MS/MS	By MS/MS
AQTGAPCLSFDIVR	EAYVLYHRAQTGAPCL	CLSFDIVRDHLGDNRT	R	A	Q	V	R	D	2	1	0	1	1	1	0	1	0	1	1	0	0	1	1	1	1	0	0	1	0	0	14	0	1533.76	Q9BQ67	Q9BQ67	60	73	GRWD1	Glutamate-rich WD repeat-containing protein 1	yes	yes	2	0.04698	61.958	By MS/MS			By matching	By matching
AQTLPTSVVTITSESSPGK	QSTPASSRAQTLPTSV	TSESSPGKREKDKEKD	R	A	Q	G	K	R	1	0	0	0	0	1	1	1	0	1	1	1	0	0	2	4	4	0	0	2	0	0	19	0	1901.99	A0A087WUZ3;Q01082	A0A087WUZ3	2328	2346	SPTBN1	Spectrin beta chain, non-erythrocytic 1	yes	no	2	1.1407e-05	124.16	By matching	By MS/MS	By MS/MS	By MS/MS	By matching
AQTMSNSGIK	VKGKGVCRAQTMSNSG	TMSNSGIK________	R	A	Q	I	K	-	1	0	1	0	0	1	0	1	0	1	0	1	1	0	0	2	1	0	0	0	0	0	10	0	1035.5	Q12904;Q12904-2	Q12904	303	312	AIMP1	Aminoacyl tRNA synthase complex-interacting multifunctional protein 1;Endothelial monocyte-activating polypeptide 2	yes	no	2	0.011741	81.525	By matching	By matching	By matching	By matching	By matching
AQTPAFDKPK	________________	TPAFDKPKVELHVHLD	M	A	Q	P	K	V	2	0	0	1	0	1	0	0	0	0	0	2	0	1	2	0	1	0	0	0	0	0	10	1	1101.58	F5GWI4;P00813;F5GYD4;F5GXW0	F5GWI4	2	11	ADA	Adenosine deaminase	yes	no	3	0.040464	56.043	By matching	By matching		By MS/MS	By matching
AQTYELQESNVQLK	FCPNVKLKAQTYELQE	QESNVQLKLTIVNTVG	K	A	Q	L	K	L	1	0	1	0	0	3	2	0	0	0	2	1	0	0	0	1	1	0	1	1	0	0	14	0	1649.83	E7EW69;E7EX04;B5ME97;Q9P0V9-3;Q9P0V9;Q9P0V9-2	E7EW69	107	120	2010-09-01	Septin-10	yes	no	2	5.4037e-11	190.35	By MS/MS	By MS/MS	By matching	By MS/MS	By matching
AQVADVVVSR	KLYTLQDKAQVADVVV	VADVVVSRWLRVTVAG	K	A	Q	S	R	W	2	1	0	1	0	1	0	0	0	0	0	0	0	0	0	1	0	0	0	4	0	0	10	0	1042.58	A0A0U1RQF0;P49327	A0A0U1RQF0	1073	1082	FASN	Fatty acid synthase;[Acyl-carrier-protein] S-acetyltransferase;[Acyl-carrier-protein] S-malonyltransferase;3-oxoacyl-[acyl-carrier-protein] synthase;3-oxoacyl-[acyl-carrier-protein] reductase;3-hydroxyacyl-[acyl-carrier-protein] dehydratase;Enoyl-[acyl-carrier-protein] reductase;Oleoyl-[acyl-carrier-protein] hydrolase	yes	no	2	0.024469	72.096	By matching	By matching	By MS/MS	By matching	By matching
AQVEIVTDGEEPAEMIQVLGPK	RDSERQGKAQVEIVTD	MIQVLGPKPALKEGNP	K	A	Q	P	K	P	2	0	0	1	0	2	4	2	0	2	1	1	1	0	2	0	1	0	0	3	0	0	22	0	2352.19	P40121;E7ENU9	P40121	206	227	CAPG	Macrophage-capping protein	yes	no	3	0.009675	64.522		By matching	By MS/MS	By matching	By matching
AQVEIVTDGEEPAEMIQVLGPKPALK	RDSERQGKAQVEIVTD	LGPKPALKEGNPEEDL	K	A	Q	L	K	E	3	0	0	1	0	2	4	2	0	2	2	2	1	0	3	0	1	0	0	3	0	0	26	1	2761.46	P40121;E7ENU9	P40121	206	231	CAPG	Macrophage-capping protein	yes	no	3	0.033522	98.703	By matching	By matching	By matching	By matching	By MS/MS
AQVQALGLAEAQPMAVVQSVPGAHPVPVYAFSIK	PEEAERVKAQVQALGL	PVYAFSIKGPSYGEDV	K	A	Q	I	K	G	7	0	0	0	0	4	1	2	1	1	2	1	1	1	4	2	0	0	1	6	0	0	34	0	3472.85	P29590-5;P29590;P29590-4;P29590-2;P29590-9;P29590-3;P29590-8;H3BVD2;H3BT29	P29590-5	427	460	PML	Protein PML	yes	no	3	0.0058482	56.234	By MS/MS	By matching	By matching		By MS/MS
AQVQLQLFK	RLKDEVVRAQVQLQLF	QVQLQLFKLYHNEVEI	R	A	Q	F	K	L	1	0	0	0	0	3	0	0	0	0	2	1	0	1	0	0	0	0	0	1	0	0	9	0	1073.62	Q14683;G8JLG1;H0Y7K8	Q14683	219	227	SMC1A	Structural maintenance of chromosomes protein 1A;Structural maintenance of chromosomes protein	yes	no	2	0.024823	74.255	By matching	By matching	By matching	By matching	By MS/MS
AQVSLLIR	ASQLITQRAQVSLLIR	AQVSLLIRRELTERAK	R	A	Q	I	R	R	1	1	0	0	0	1	0	0	0	1	2	0	0	0	0	1	0	0	0	1	0	0	8	0	898.56	F5GY37;J3KPX7;Q99623;Q99623-2;F5H3X6;F5GWA7	F5GY37	158	165	PHB2	Prohibitin-2	yes	no	2	0.035951	76.1	By matching	By matching	By matching	By matching	By MS/MS
AQVYVPLKELLNETEEEINK	ANCLVKYRAQVYVPLK	ETEEEINKALNKKMGL	R	A	Q	N	K	A	1	0	2	0	0	1	5	0	0	1	3	2	0	0	1	0	1	0	1	2	0	0	20	1	2358.23	O14777	O14777	455	474	NDC80	Kinetochore protein NDC80 homolog	yes	yes	3	0.0082719	87.157					By MS/MS
AQYDDIVTR	DCIIAEIKAQYDDIVT	QYDDIVTRSRAEAESW	K	A	Q	T	R	S	1	1	0	2	0	1	0	0	0	1	0	0	0	0	0	0	1	0	1	1	0	0	9	0	1079.52	A0A087X106;CON__O43790;CON__Q14533;O43790;Q14533	A0A087X106	280	288	KRT81;KRT86	Keratin, type II cuticular Hb6;Keratin, type II cuticular Hb1	yes	no	2	0.0017962	112.3	By matching	By MS/MS	By MS/MS	By MS/MS	By MS/MS
AQYEDIANR	DSIIAEVKAQYEDIAN	QYEDIANRSRAEAESM	K	A	Q	N	R	S	2	1	1	1	0	1	1	0	0	1	0	0	0	0	0	0	0	0	1	0	0	0	9	0	1078.5	CON__P05787;P05787;P05787-2;F8VUG2;CON__Q5XQN5;CON__Q922U2	CON__P05787	265	273	KRT8	Keratin, type II cytoskeletal 8	no	no	1;2	3.5733e-07	181.41	By matching	By matching	By matching	By MS/MS	By MS/MS
AQYEDIAQK	DSIIAEVKAQYEDIAQ	QYEDIAQKSKAEAESL	K	A	Q	Q	K	S	2	0	0	1	0	2	1	0	0	1	0	1	0	0	0	0	0	0	1	0	0	0	9	0	1064.51	P04264	P04264	356	364	KRT1	Keratin, type II cytoskeletal 1	yes	yes	2	0.01555	81.525	By matching	By matching	By matching	By matching	By matching
AQYEEIANR	DSIIAEVKAQYEEIAN	QYEEIANRSRTEAESW	K	A	Q	N	R	S	2	1	1	0	0	1	2	0	0	1	0	0	0	0	0	0	0	0	1	0	0	0	9	0	1092.52	CON__P13647;P13647;H0YIN9;H0YI76	CON__P13647	344	352	KRT5	Keratin, type II cytoskeletal 5	yes	no	1;2	7.148e-06	143.7				By MS/MS	By MS/MS
AQYEEIAQR	DSIIAEVKAQYEEIAQ	QYEEIAQRSRAEAESW	K	A	Q	Q	R	S	2	1	0	0	0	2	2	0	0	1	0	0	0	0	0	0	0	0	1	0	0	0	9	0	1106.54	CON__P02538;P02538;CON__P48668;CON__P04259;P48668;P04259;Q01546;CON__P35908;P35908	CON__P02538	339	347	KRT6A;KRT6C;KRT6B;KRT76;KRT2	Keratin, type II cytoskeletal 6A;Keratin, type II cytoskeletal 6C;Keratin, type II cytoskeletal 6B;Keratin, type II cytoskeletal 2 oral;Keratin, type II cytoskeletal 2 epidermal	no	no	1;2	1.7288e-05	169.44	By matching	By matching	By matching	By MS/MS	By MS/MS
AQYEEIARK	DSIIAEVRAQYEEIAR	QYEEIARKSKAEAEAL	R	A	Q	R	K	S	2	1	0	0	0	1	2	0	0	1	0	1	0	0	0	0	0	0	1	0	0	0	9	1	1106.57	CON__Q32MB2;Q86Y46-2;Q86Y46;H0YIC5	CON__Q32MB2	308	316	KRT73	Keratin, type II cytoskeletal 73	yes	no	2	0.0079235	134.77					By MS/MS
AQYYLPDGSTIEIGPSR	DETLETEKAQYYLPDG	TIEIGPSRFRAPELLF	K	A	Q	S	R	F	1	1	0	1	0	1	1	2	0	2	1	0	0	0	2	2	1	0	2	0	0	0	17	0	1865.92	R4GMT0;P61163	R4GMT0	239	255	ACTR1A	Alpha-centractin	yes	no	2	0.0003571	114.7	By MS/MS	By MS/MS	By MS/MS	By MS/MS	By MS/MS
ARDDLITDLLNEAK	QARLKVLRARDDLITD	TDLLNEAKQRLSKVVK	R	A	R	A	K	Q	2	1	1	3	0	0	1	0	0	1	3	1	0	0	0	0	1	0	0	0	0	0	14	1	1585.83	P36543-2;P36543;C9J8H1	P36543-2	64	77	ATP6V1E1	V-type proton ATPase subunit E 1	yes	no	2;3	0.0020411	146.96	By MS/MS	By MS/MS	By matching	By matching	By MS/MS
ARDYDAMGSQTK	KLGRSFTRARDYDAMG	DAMGSQTKFVQCPDGE	R	A	R	T	K	F	2	1	0	2	0	1	0	1	0	0	0	1	1	0	0	1	1	0	1	0	0	0	12	1	1341.6	Q9Y230;Q9Y230-2;M0R0Y3	Q9Y230	212	223	RUVBL2	RuvB-like 2	yes	no	2	0.01108	97.163	By matching	By matching	By matching		By matching
AREQAEAEVASLNR	REVEGERRAREQAEAE	AEVASLNRRIQLVEEE	R	A	R	N	R	R	4	2	1	0	0	1	3	0	0	0	1	0	0	0	0	1	0	0	0	1	0	0	14	1	1542.78	P06753-2;A0A087WWU8;P06753-5;Q5HYB6;P06753-3;P06753-4;D6R904;P06753-6	P06753-2	41	54	TPM3;DKFZp686J1372		no	no	2;3	3.2459e-10	171.99	By MS/MS	By MS/MS	By MS/MS	By MS/MS	By MS/MS
AREQEELLAPADGTVELVR	ERRQLLPRAREQEELL	DGTVELVRALPLALVL	R	A	R	V	R	A	3	2	0	1	0	1	4	1	0	0	3	0	0	0	1	0	1	0	0	2	0	0	19	1	2095.09	P19971;C9JGI3	P19971	375	393	TYMP	Thymidine phosphorylase	yes	no	3	0.00015361	116.04	By MS/MS	By MS/MS	By MS/MS	By MS/MS	By MS/MS
ARFEELNADLFR	DFYTSITRARFEELNA	ELNADLFRGTLDPVEK	R	A	R	F	R	G	2	2	1	1	0	0	2	0	0	0	2	0	0	2	0	0	0	0	0	0	0	0	12	1	1479.75	P11142;E9PKE3;P11142-2;E9PNE6;E9PN89;A8K7Q2;P54652	P11142	300	311	HSPA8;HSPA2	Heat shock cognate 71 kDa protein;Heat shock-related 70 kDa protein 2	no	no	2;3	0.0025052	132.86	By MS/MS	By MS/MS	By MS/MS	By MS/MS	By MS/MS
ARPAEVGGMQLR	PAISPSKRARPAEVGG	EVGGMQLRFARLSEHA	R	A	R	L	R	F	2	2	0	0	0	1	1	2	0	0	1	0	1	0	1	0	0	0	0	1	0	0	12	1	1283.68	P33316;H0YNW5;H0YKC5;H0YKI0;P33316-2;H0YMM5;H0YNJ9	P33316	104	115	DUT	Deoxyuridine 5-triphosphate nucleotidohydrolase, mitochondrial	yes	no	3	0.0003026	130.44	By matching	By matching	By MS/MS	By matching	By matching
ARPFPDGLAEDIDKGEVSAR	KHNRLYMKARPFPDGL	DKGEVSARQELKQRAR	K	A	R	A	R	Q	3	2	0	3	0	0	2	2	0	1	1	1	0	1	2	1	0	0	0	1	0	0	20	2	2142.07	P13639	P13639	606	625	EEF2	Elongation factor 2	yes	yes	3;4	5.2644e-09	153.17	By MS/MS	By MS/MS	By MS/MS	By MS/MS	By MS/MS
ARQEELYSELQAR	PLSEKAARARQEELYS	LYSELQARETFEKTPV	R	A	R	A	R	E	2	2	0	0	0	2	3	0	0	0	2	0	0	0	0	1	0	0	1	0	0	0	13	1	1591.8	Q15149;Q15149-7;Q15149-8;Q15149-9;Q15149-5;Q15149-4;Q15149-6;Q15149-2;H0YDN1;Q15149-3	Q15149	3356	3368	PLEC	Plectin	no	no	2	0.0019429	131.79	By matching	By matching	By matching	By MS/MS	By matching
ASAAFSSVGSVITK	TLSQAGQKASAAFSSV	SVGSVITKKLEDVKNS	K	A	S	T	K	K	3	0	0	0	0	0	0	1	0	1	0	1	0	1	0	4	1	0	0	2	0	0	14	0	1323.7	P55327-2;P55327-4;P55327;P55327-7;P55327-5;P55327-6;P55327-3;H0YC42	P55327-2	110	123	TPD52	Tumor protein D52	yes	no	2	0.00029835	155.99	By matching	By matching	By matching	By matching	By MS/MS
ASAEGPLLGPEAAPSGEGAGSK	KKNKKLKKASAEGPLL	SGEGAGSKGEAVLRPG	K	A	S	S	K	G	5	0	0	0	0	0	3	5	0	0	2	1	0	0	3	3	0	0	0	0	0	0	22	0	1951.95	C9JQV0;Q9BRJ6	C9JQV0	22	43	C7orf50	Uncharacterized protein C7orf50	yes	no	2	1.1432e-10	125.28	By MS/MS		By MS/MS	By MS/MS	By MS/MS
ASAELALGENSEVLK	GGLAEFCKASAELALG	GENSEVLKSGRFVTVQ	K	A	S	L	K	S	3	0	1	0	0	0	3	1	0	0	3	1	0	0	0	2	0	0	0	1	0	0	15	0	1529.79	P00505	P00505	108	122	GOT2	Aspartate aminotransferase, mitochondrial	yes	yes	2	3.6662e-26	193.15	By matching	By matching	By MS/MS	By MS/MS	By MS/MS
ASAELIEEEVAK	VRGLKQQKASAELIEE	LIEEEVAKLLKLKAQL	K	A	S	A	K	L	3	0	0	0	0	0	4	0	0	1	1	1	0	0	0	1	0	0	0	1	0	0	12	0	1287.66	B4DDD8;P12081-4;P12081;E7ETE2;B4E1C5;P12081-3;P12081-2;A0A2R8YFR1;D6RF05;A0A2R8YCI2	B4DDD8	26	37	HARS	Histidine--tRNA ligase, cytoplasmic	yes	no	2	0.0015226	100.69	By matching	By matching	By MS/MS	By matching	By MS/MS
ASAETVDPASLWEY	GDHAGVLKASAETVDP	DPASLWEY________	K	A	S	E	Y	-	3	0	0	1	0	0	2	0	0	0	1	0	0	0	1	2	1	1	1	1	0	0	14	0	1537.69	Q16658	Q16658	480	493	FSCN1	Fascin	yes	yes	2	4.9312e-33	202.05	By matching	By matching	By matching	By MS/MS	By MS/MS
ASAFALQEQPVVNAVIDDTTK	GFMSAFVKASAFALQE	AVIDDTTKEVVYRDYI	K	A	S	T	K	E	4	0	1	2	0	2	1	0	0	1	1	1	0	1	1	1	2	0	0	3	0	0	21	0	2216.13	P36957;P36957-2	P36957	287	307	DLST	Dihydrolipoyllysine-residue succinyltransferase component of 2-oxoglutarate dehydrogenase complex, mitochondrial	yes	no	2;3	9.6778e-46	208.38	By MS/MS	By MS/MS	By MS/MS	By MS/MS	By MS/MS
ASAGHAVSIAQDDAGADDWETDPDFVNDVSEK	________________	FVNDVSEKEQRWGAKT	K	A	S	E	K	E	6	0	1	7	0	1	2	2	1	1	0	1	0	1	1	3	1	1	0	3	0	0	32	0	3331.44	Q14247-3;Q14247;Q14247-2	Q14247-3	4	35	CTTN	Src substrate cortactin	yes	no	3	6.6249e-05	81.967	By matching	By MS/MS	By MS/MS	By MS/MS	By MS/MS
ASAGHAVSIAQDDAGADDWETDPDFVNDVSEKEQR	________________	DVSEKEQRWGAKTVQG	K	A	S	Q	R	W	6	1	1	7	0	2	3	2	1	1	0	1	0	1	1	3	1	1	0	3	0	0	35	1	3744.64	Q14247-3;Q14247;Q14247-2	Q14247-3	4	38	CTTN	Src substrate cortactin	yes	no	4	0.0011621	63.316	By matching	By matching	By matching	By matching	By matching
ASAGPQPLLVQSCK	QHAASTPKASAGPQPL	PLLVQSCKAVAEQIPL	K	A	S	C	K	A	2	0	0	0	1	2	0	1	0	0	2	1	0	0	2	2	0	0	0	1	0	0	14	0	1454.76	Q9Y490	Q9Y490	944	957	TLN1	Talin-1	yes	yes	2	6.1427e-11	171.49	By MS/MS	By matching	By MS/MS	By MS/MS	By matching
ASAGSYISALR	VIAAVDSRASAGSYIS	GSYISALRVNKVIEIN	R	A	S	L	R	V	3	1	0	0	0	0	0	1	0	1	1	0	0	0	0	3	0	0	1	0	0	0	11	0	1094.57	X5D2R7;P28062-2;P28062	X5D2R7	92	102	PSM8;PSMB8	Proteasome subunit beta type;Proteasome subunit beta type-8	yes	no	2	0.0010225	107.45	By MS/MS		By matching	By MS/MS	By matching
ASALSLGNK	________________	SALSLGNKCDPFLRCV	M	A	S	N	K	C	2	0	1	0	0	0	0	1	0	0	2	1	0	0	0	2	0	0	0	0	0	0	9	0	859.476	Q3ZCQ8-2	Q3ZCQ8-2	2	10	TIMM50	Mitochondrial import inner membrane translocase subunit TIM50	yes	yes	3	0.043329	84.743	By matching	By matching	By MS/MS	By matching
ASASGAMAK	________________	SASGAMAKHEQILVLD	M	A	S	A	K	H	4	0	0	0	0	0	0	1	0	0	0	1	1	0	0	2	0	0	0	0	0	0	9	0	792.38	Q9P0L0;Q9P0L0-2;J3QKM9	Q9P0L0	2	10	VAPA	Vesicle-associated membrane protein-associated protein A	yes	no	1	0.00038657	128.61	By matching	By MS/MS	By MS/MS	By MS/MS	By MS/MS
ASASGSGAQVGGPISSGSSASSVTVTR	TCGQPADKASASGSGA	ASSVTVTRSYRSVGGS	K	A	S	T	R	S	4	1	0	0	0	1	0	5	0	1	0	0	0	0	1	9	2	0	0	3	0	0	27	0	2364.15	P02545;P02545-3;P02545-5;P02545-4;A0A0C4DGC5	P02545	598	624	LMNA	Prelamin-A/C;Lamin-A/C	yes	no	2;3	8.5997e-20	164.74	By MS/MS	By MS/MS	By MS/MS	By MS/MS	By MS/MS
ASASTQPAALSAEQAK	________________	ALSAEQAKVVLAEVIQ	M	A	S	A	K	V	6	0	0	0	0	2	1	0	0	0	1	1	0	0	1	3	1	0	0	0	0	0	16	0	1529.77	F5GXW5;U3KQ07;Q99622	F5GXW5	2	17	C12orf57	Protein C10	yes	no	2	0.01597	71.933	By matching	By matching	By matching	By matching	By MS/MS
ASATSVSSAGEQAAGDPEGR	APMERHGRASATSVSS	AAGDPEGRRQEPLRRR	R	A	S	G	R	R	5	1	0	1	0	1	2	3	0	0	0	0	0	0	1	4	1	0	0	1	0	0	20	0	1846.83	V9GYZ0;Q9BZ23-3;Q9BZ23-4;Q9BZ23;A0A2R8YFI4	V9GYZ0	16	35	PANK2	Pantothenate kinase 2, mitochondrial	yes	no	2	0.01029	92.952	By MS/MS
ASAVSPANLPAVLLQPR	________________	PAVLLQPRWKRVVGWS	M	A	S	P	R	W	4	1	1	0	0	1	0	0	0	0	3	0	0	0	3	2	0	0	0	2	0	0	17	0	1702.97	P51610-2;P51610;A6NEM2;P51610-4;P51610-3	P51610-2	2	18	HCFC1	Host cell factor 1;HCF N-terminal chain 1;HCF N-terminal chain 2;HCF N-terminal chain 3;HCF N-terminal chain 4;HCF N-terminal chain 5;HCF N-terminal chain 6;HCF C-terminal chain 1;HCF C-terminal chain 2;HCF C-terminal chain 3;HCF C-terminal chain 4;HCF C-terminal chain 5;HCF C-terminal chain 6	yes	no	2	0.015639	70.622	By matching	By matching	By matching	By MS/MS
ASCLYGQLPK	TWQEGSLKASCLYGQL	CLYGQLPKFQDGDLTL	K	A	S	P	K	F	1	0	0	0	1	1	0	1	0	0	2	1	0	0	1	1	0	0	1	0	0	0	10	0	1135.57	P09211;A8MX94;A0A087X2E9	P09211	46	55	GSTP1	Glutathione S-transferase P	yes	no	2	6.5633e-12	185.58	By MS/MS	By MS/MS	By matching	By MS/MS	By MS/MS
ASDAEGDVAALNR	KLELTEKKASDAEGDV	GDVAALNRRIQLVEEE	K	A	S	N	R	R	4	1	1	2	0	0	1	1	0	0	1	0	0	0	0	1	0	0	0	1	0	0	13	0	1287.61	P67936-2;K7ENT6;A0A2R8YEU4;K7ERG3	P67936-2	78	90	TPM4	Tropomyosin alpha-4 chain	yes	no	2	0.0016778	98.04	By matching	By matching	By matching		By matching
ASEAASPLPDSPGDK	NVLPDFSKASEAASPL	LPDSPGDKLVIVKFVQ	K	A	S	D	K	L	3	0	0	2	0	0	1	1	0	0	1	1	0	0	3	3	0	0	0	0	0	0	15	0	1440.67	Q68CZ2;Q68CZ2-2	Q68CZ2	1144	1158	TNS3	Tensin-3	yes	no	2	0.015568	91.123	By matching	By MS/MS	By matching
ASEELQK	________________	MASEELQKDLEEVKVL	M	A	S	Q	K	D	1	0	0	0	0	1	2	0	0	0	1	1	0	0	0	1	0	0	0	0	0	0	7	0	803.403	Q9HB71;B2ZWH1;Q9HB71-2	Q9HB71	2	8	CACYBP	Calcyclin-binding protein	yes	no	1	0.014873	138.48	By matching	By matching	By matching	By matching	By matching
ASEELQKDLEEVK	________________	QKDLEEVKVLLEKATR	M	A	S	V	K	V	1	0	0	1	0	1	4	0	0	0	2	2	0	0	0	1	0	0	0	1	0	0	13	1	1516.76	Q9HB71;B2ZWH1;Q9HB71-2	Q9HB71	2	14	CACYBP	Calcyclin-binding protein	yes	no	2	1.2823e-42	215.04	By matching	By matching	By matching	By MS/MS	By MS/MS
ASEGPAFFPGR	DKGGYVIKASEGPAFF	GPAFFPGRCAEIFARG	K	A	S	G	R	C	2	1	0	0	0	0	1	2	0	0	0	0	0	2	2	1	0	0	0	0	0	0	11	0	1134.55	Q9NSD9;Q9NSD9-2	Q9NSD9	537	547	FARSB	Phenylalanine--tRNA ligase beta subunit	yes	no	2	0.0011081	76.17	By matching	By matching	By matching	By matching	By MS/MS
ASEIMVDDEELAQHPATTEDIR	NPVDFLSKASEIMVDD	PATTEDIRVCCQDIRV	K	A	S	I	R	V	3	1	0	3	0	1	4	0	1	2	1	0	1	0	1	1	2	0	0	1	0	0	22	0	2469.13	Q8IY81	Q8IY81	270	291	FTSJ3	pre-rRNA processing protein FTSJ3	yes	yes	3	0.0014166	82.609	By matching	By matching	By matching	By MS/MS	By MS/MS
ASEQIYGTPSSSPYECLR	ALEELAFKASEQIYGT	SSPYECLRQSCNILIS	K	A	S	L	R	Q	1	1	0	0	1	1	2	1	0	1	1	0	0	0	2	4	1	0	2	0	0	0	18	0	2043.92	E7EX90;Q14203-5;Q14203-2;Q14203-3;Q14203-4;Q14203-6;Q14203	E7EX90	856	873	DCTN1	Dynactin subunit 1	yes	no	2	0.0065259	79.089			By matching	By matching	By MS/MS
ASESSKPWPDATYGTGSASR	GGTSQDTKASESSKPW	YGTGSASRASAVSELS	K	A	S	S	R	A	3	1	0	1	0	0	1	2	0	0	0	1	0	0	2	5	2	1	1	0	0	0	20	1	2053.93	A0A3B3ITZ9;Q9Y2W1	A0A3B3ITZ9	216	235	THRAP3	Thyroid hormone receptor-associated protein 3	yes	no	3	0.0016477	91.926	By matching	By MS/MS	By MS/MS	By matching	By matching
ASEVMGPVEAAPEYR	EYISKQAKASEVMGPV	VEAAPEYRVIVDANNL	K	A	S	Y	R	V	3	1	0	0	0	0	3	1	0	0	0	0	1	0	2	1	0	0	1	2	0	0	15	0	1604.75	E7EVX8;Q8WWY3;E7EU94;E7ESX0;E7EN72;Q8WWY3-2;Q8WWY3-4	E7EVX8	77	91	PRPF31	U4/U6 small nuclear ribonucleoprotein Prp31	yes	no	2	0.0002927	112.84		By MS/MS	By matching		By matching
ASEWVQQVSGLMDGK	NAANRGLKASEWVQQV	VSGLMDGKGGGKDVSA	K	A	S	G	K	G	1	0	0	1	0	2	1	2	0	0	1	1	1	0	0	2	0	1	0	2	0	0	15	0	1633.78	P49588;P49588-2	P49588	916	930	AARS	Alanine--tRNA ligase, cytoplasmic	yes	no	2	6.3222e-12	176.99	By MS/MS	By MS/MS	By MS/MS	By matching	By MS/MS
ASFPQGPIGGANR	LSCWLPLRASFPQGPI	GPIGGANRDISILQCH	R	A	S	N	R	D	2	1	1	0	0	1	0	3	0	1	0	0	0	1	2	1	0	0	0	0	0	0	13	0	1270.64	A0A087X1K9;E5RGR0;O75608-2;O75608	A0A087X1K9	86	98	LYPLA1	Acyl-protein thioesterase 1	yes	no	2	9.8063e-05	121.29	By matching	By MS/MS	By MS/MS	By MS/MS	By MS/MS
ASFVTEVLAHSGR	________________	EVLAHSGRLEKEDLGT	M	A	S	G	R	L	2	1	0	0	0	0	1	1	1	0	1	0	0	1	0	2	1	0	0	2	0	0	13	0	1372.71	O43264;O43264-2;F5H3C1	O43264	2	14	ZW10	Centromere/kinetochore protein zw10 homolog	yes	no	2	1.8445e-06	154.66	By MS/MS	By MS/MS	By MS/MS	By MS/MS	By MS/MS
ASGADSKGDDLSTAILK	________________	DLSTAILKQKNRPNRL	M	A	S	L	K	Q	3	0	0	3	0	0	0	2	0	1	2	2	0	0	0	3	1	0	0	0	0	0	17	1	1647.83	P55072	P55072	2	18	VCP	Transitional endoplasmic reticulum ATPase	yes	yes	2;3	9.7141e-95	253.06	By MS/MS	By MS/MS	By MS/MS	By MS/MS	By MS/MS
ASGAGGVGGGGGGK	________________	VGGGGGGKIRTRRCHQ	M	A	S	G	K	I	2	0	0	0	0	0	0	9	0	0	0	1	0	0	0	1	0	0	0	1	0	0	14	0	987.473	P49790-2;P49790;P49790-3	P49790-2	2	15	NUP153	Nuclear pore complex protein Nup153	yes	no	1	0.03828	97.472		By MS/MS			By matching
ASGDFQTTK	QVSVSLQRASGDFQTT	SGDFQTTKLNGFEVFA	R	A	S	T	K	L	1	0	0	1	0	1	0	1	0	0	0	1	0	1	0	1	2	0	0	0	0	0	9	0	953.445	P06756-3;P06756-2;P06756	P06756-3	306	314	ITGAV	Integrin alpha-V;Integrin alpha-V heavy chain;Integrin alpha-V light chain	yes	no	2	0.0023206	108.57	By matching	By matching	By MS/MS	By matching	By matching
ASGEMASAQYITAALR	KRYAGALRASGEMASA	QYITAALRDLFDSMDK	R	A	S	L	R	D	5	1	0	0	0	1	1	1	0	1	1	0	1	0	0	2	1	0	1	0	0	0	16	0	1638.8	A6NJA2;P54578-2;P54578-3;P54578	A6NJA2	96	111	USP14	Ubiquitin carboxyl-terminal hydrolase;Ubiquitin carboxyl-terminal hydrolase 14	yes	no	2	1.4667e-18	180.61	By matching	By matching	By MS/MS	By MS/MS	By MS/MS
ASGNYATVISHNPETK	GDRGKLARASGNYATV	ISHNPETKKTRVKLPS	R	A	S	T	K	K	2	0	2	0	0	0	1	1	1	1	0	1	0	0	1	2	2	0	1	1	0	0	16	0	1687.82	E9PKZ0;P62917;G3V1A1	E9PKZ0	129	144	RPL8	60S ribosomal protein L8	yes	no	2	5.5942e-08	155.14	By MS/MS	By MS/MS	By MS/MS	By MS/MS	By MS/MS
ASGPGLNTTGVPASLPVEFTIDAK	THDASKVKASGPGLNT	VEFTIDAKDAGEGLLA	K	A	S	A	K	D	3	0	1	1	0	0	1	3	0	1	2	1	0	1	3	2	3	0	0	2	0	0	24	0	2341.22	P21333-2;P21333;Q60FE5;A0A087WWY3	P21333-2	1550	1573	FLNA	Filamin-A	no	no	2;3	5.6033e-06	110.16	By MS/MS	By MS/MS	By MS/MS	By MS/MS	By MS/MS
ASGPPVSELITK	KAGGTPRKASGPPVSE	PVSELITKAVAASKER	K	A	S	T	K	A	1	0	0	0	0	0	1	1	0	1	1	1	0	0	2	2	1	0	0	1	0	0	12	0	1197.66	P10412;P16402;P16403	P16403	35	46	HIST1H1E;HIST1H1D;HIST1H1C	Histone H1.4;Histone H1.3;Histone H1.2	no	no	2	0.00095875	106.16	By MS/MS	By MS/MS	By MS/MS	By MS/MS	By matching
ASGQAFELILSPR	QVKELEKRASGQAFEL	FELILSPRSKESVPEF	R	A	S	P	R	S	2	1	0	0	0	1	1	1	0	1	2	0	0	1	1	2	0	0	0	0	0	0	13	0	1387.75	P16949;A2A2D0;P16949-2	P16949	15	27	STMN1	Stathmin	yes	no	2;3	7.6596e-24	196.67	By MS/MS	By MS/MS	By MS/MS	By MS/MS	By MS/MS
ASGTTTTAVK	________________	GTTTTAVKIGIIGGTG	M	A	S	V	K	I	2	0	0	0	0	0	0	1	0	0	0	1	0	0	0	1	4	0	0	1	0	0	10	0	935.492	Q13126;Q13126-4;Q13126-3;Q13126-2;J3QSB7;Q13126-7;Q13126-6;Q13126-5;F2Z2F3;F8WES2	Q13126	2	11	MTAP	S-methyl-5-thioadenosine phosphorylase;Purine nucleoside phosphorylase	yes	no	1	0.036574	82.75	By matching	By matching	By matching	By matching	By matching
ASGVAVSDGVIK	________________	AVSDGVIKVFNDMKVR	M	A	S	I	K	V	2	0	0	1	0	0	0	2	0	1	0	1	0	0	0	2	0	0	0	3	0	0	12	0	1101.6	P23528;E9PP50;E9PS23	P23528	2	13	CFL1	Cofilin-1	yes	no	1;2	9.4063e-05	137.46	By MS/MS	By MS/MS	By MS/MS	By MS/MS	By MS/MS
ASGVQVADEVCR	________________	QVADEVCRIFYDMKVR	M	A	S	C	R	I	2	1	0	1	1	1	1	1	0	0	0	0	0	0	0	1	0	0	0	3	0	0	12	0	1289.6	F6RFD5;P60981	F6RFD5	2	13	DSTN	Destrin	yes	no	2	0.0032712	90.653	By MS/MS	By matching	By matching	By matching	By MS/MS
ASHEEVEGLVEK	DTWSWGERASHEEVEG	EVEGLVEKIRFPMMLP	R	A	S	E	K	I	1	0	0	0	0	0	4	1	1	0	1	1	0	0	0	1	0	0	0	2	0	0	12	0	1325.65	Q08380	Q08380	334	345	LGALS3BP	Galectin-3-binding protein	yes	yes	3	0.023248	69.229	By matching	By matching	By matching	By matching	By MS/MS
ASIEIANESGETPLDIAK	LKLLLRGKASIEIANE	ETPLDIAKRLKHEHCE	K	A	S	A	K	R	3	0	1	1	0	0	3	1	0	3	1	1	0	0	1	2	1	0	0	0	0	0	18	0	1856.94	O43150-2;O43150	O43150-2	645	662	ASAP2	Arf-GAP with SH3 domain, ANK repeat and PH domain-containing protein 2	yes	no	2	0.0013467	94.673				By MS/MS
ASIHEAWTDGK	LAEKFRQKASIHEAWT	HEAWTDGKEAMLRQKD	K	A	S	G	K	E	2	0	0	1	0	0	1	1	1	1	0	1	0	0	0	1	1	1	0	0	0	0	11	0	1213.57	P12814;P12814-3;P12814-2;P12814-4;H9KV75;O43707;O43707-2	P12814	403	413	ACTN1;ACTN4	Alpha-actinin-1;Alpha-actinin-4	no	no	2;3	0.022274	96.143	By matching	By matching	By matching	By MS/MS	By MS/MS
ASILNTWISLK	HLVWSKLRASILNTWI	LNTWISLKQADKKIRE	R	A	S	L	K	Q	1	0	1	0	0	0	0	0	0	2	2	1	0	0	0	2	1	1	0	0	0	0	11	0	1244.71	P22234;P22234-2;D6RF62	P22234	404	414	PAICS	Multifunctional protein ADE2;Phosphoribosylaminoimidazole-succinocarboxamide synthase;Phosphoribosylaminoimidazole carboxylase	yes	no	2	4.0228e-05	142	By MS/MS	By MS/MS	By MS/MS	By matching	By MS/MS
ASIPFSVVGSNQLIEAK	KEQTRLLKASIPFSVV	SNQLIEAKGKKVRGRL	K	A	S	A	K	G	2	0	1	0	0	1	1	1	0	2	1	1	0	1	1	3	0	0	0	2	0	0	17	0	1758.95	Q15019;Q15019-3;Q15019-2;B5MCX3;H7C2Y0	Q15019	233	249	2002-09-01	Septin-2	yes	no	2	9.4327e-05	131.08	By matching	By MS/MS	By MS/MS	By MS/MS	By matching
ASITPGTILIILTGR	SQHVRKLRASITPGTI	ILIILTGRHRGKRVVF	R	A	S	G	R	H	1	1	0	0	0	0	0	2	0	4	2	0	0	0	1	1	3	0	0	0	0	0	15	0	1524.92	Q02878;F8VZ45;U3KQR5;F8VR69	Q02878	142	156	RPL6	60S ribosomal protein L6	yes	no	2;3	7.8809e-06	181.66	By MS/MS	By MS/MS	By MS/MS	By MS/MS	By MS/MS
ASIWVGHR	________________	ASIWVGHRGTVRDYPD	M	A	S	H	R	G	1	1	0	0	0	0	0	1	1	1	0	0	0	0	0	1	0	1	0	1	0	0	8	0	924.493	P12429;D6RFG5;D6RCA8;D6RAZ8	P12429	2	9	ANXA3	Annexin A3;Annexin	yes	no	2	0.0036305	93.195	By matching			By MS/MS	By MS/MS
ASKPLPPAPAPDEYLVSPITGEK	VRKDYDPKASKPLPPA	VSPITGEKIPASKMQE	K	A	S	E	K	I	3	0	0	1	0	0	2	1	0	1	2	2	0	0	6	2	1	0	1	1	0	0	23	1	2376.26	Q15459;Q15459-2;H7C1L2	Q15459	397	419	SF3A1	Splicing factor 3A subunit 1	yes	no	3	0.0070965	122.3	By MS/MS
ASLDSAGGSGSSPILLPTPVVGGPR	RSSGRRVRASLDSAGG	TPVVGGPRYHLLAHTT	R	A	S	P	R	Y	2	1	0	1	0	0	0	5	0	1	3	0	0	0	4	5	1	0	0	2	0	0	25	0	2291.21	Q9BST9-3;Q9BST9-2;Q9BST9	Q9BST9-3	181	205	RTKN	Rhotekin	yes	no	2;3	5.2241e-05	90.754				By matching	By MS/MS
ASLEAAIADAEQR	IEGLKGQRASLEAAIA	AIADAEQRGELAIKDA	R	A	S	Q	R	G	5	1	0	1	0	1	2	0	0	1	1	0	0	0	0	1	0	0	0	0	0	0	13	0	1343.67	CON__P05787;P05787;P05787-2;CON__H-INV:HIT000292931	CON__P05787	329	341	KRT8	Keratin, type II cytoskeletal 8	yes	no	2;3	8.3131e-24	196.44	By MS/MS	By matching	By MS/MS	By MS/MS	By MS/MS
ASLEAAIADAEQRGELAIK	IEGLKGQRASLEAAIA	QRGELAIKDANAKLSE	R	A	S	I	K	D	6	1	0	1	0	1	3	1	0	2	2	1	0	0	0	1	0	0	0	0	0	0	19	1	1955.03	CON__P05787;P05787;P05787-2;CON__H-INV:HIT000292931	CON__P05787	329	347	KRT8	Keratin, type II cytoskeletal 8	yes	no	2;3	0.0016195	108.36	By MS/MS	By matching	By matching	By matching	By MS/MS
ASLEDAPVDDLTR	SPDQISHRASLEDAPV	APVDDLTRKFTYLGSQ	R	A	S	T	R	K	2	1	0	3	0	0	1	0	0	0	2	0	0	0	1	1	1	0	0	1	0	0	13	0	1400.68	Q7Z2W4-2;Q7Z2W4	Q7Z2W4-2	283	295	ZC3HAV1	Zinc finger CCCH-type antiviral protein 1	no	no	2	0.029539	68.786	By matching	By matching	By matching	By MS/MS	By matching
ASLEGNLAETENR	LQSQLSMKASLEGNLA	NLAETENRYCVQLSQI	K	A	S	N	R	Y	2	1	2	0	0	0	3	1	0	0	2	0	0	0	0	1	1	0	0	0	0	0	13	0	1402.67	CON__Q04695;Q04695;F5GWP8	CON__Q04695	322	334	KRT17	Keratin, type I cytoskeletal 17	yes	no	2	3.2114e-07	163.45	By matching			By MS/MS	By MS/MS
ASLENSLEETK	LQSQLSMKASLENSLE	ENSLEETKGRYCMQLA	K	A	S	T	K	G	1	0	1	0	0	0	3	0	0	0	2	1	0	0	0	2	1	0	0	0	0	0	11	0	1219.59	CON__P02533;P02533;CON__P08779;P08779;CON__Q9Z2K1;CON__Q3ZAW8;K7ENW6	CON__P02533	353	363	KRT14;KRT16	Keratin, type I cytoskeletal 14;Keratin, type I cytoskeletal 16	yes	no	2	1.2119e-29	211.86	By matching			By MS/MS	By MS/MS
ASLGSLEGEAEAEASSPK	KGDLKSSKASLGSLEG	EAEASSPKGKFSLFKS	K	A	S	P	K	G	4	0	0	0	0	0	4	2	0	0	2	1	0	0	1	4	0	0	0	0	0	0	18	0	1731.82	Q09666	Q09666	5748	5765	AHNAK	Neuroblast differentiation-associated protein AHNAK	yes	yes	2	5.2094e-12	139.19	By MS/MS	By matching	By MS/MS	By MS/MS	By matching
ASLLQNESTNEQLQIHYK	QAEAYINRASLLQNES	EQLQIHYKVCYARVLD	R	A	S	Y	K	V	1	0	2	0	0	3	2	0	1	1	3	1	0	0	0	2	1	0	1	0	0	0	18	0	2115.06	Q9BT78;D6RAX7;D6RFN0;Q9BT78-2;D6RD63	Q9BT78	171	188	COPS4	COP9 signalosome complex subunit 4	yes	no	3	0.027402	62.377	By matching	By MS/MS	By matching	By matching	By matching
ASLPYSQISGLNALQLR	WKTTETYRASLPYSQI	GLNALQLRLMVPVTVV	R	A	S	L	R	L	2	1	1	0	0	2	0	1	0	1	4	0	0	0	1	3	0	0	1	0	0	0	17	0	1830	Q96S52-2;Q96S52	Q96S52-2	36	52	PIGS	GPI transamidase component PIG-S	yes	no	2;3	0.018435	74.133	By MS/MS	By MS/MS	By matching	By matching	By matching
ASLSLAPVNIFK	________________	LAPVNIFKAGADEERA	M	A	S	F	K	A	2	0	1	0	0	0	0	0	0	1	2	1	0	1	1	2	0	0	0	1	0	0	12	0	1258.73	P78371;F5GWF6;F8VQ14	P78371	2	13	CCT2	T-complex protein 1 subunit beta	yes	no	2	1.0803e-15	182.16	By MS/MS	By MS/MS	By MS/MS	By MS/MS	By MS/MS
ASLSLIEK	HENESVYKASLSLIEK	ASLSLIEKYFSVEEEE	K	A	S	E	K	Y	1	0	0	0	0	0	1	0	0	1	2	1	0	0	0	2	0	0	0	0	0	0	8	0	859.501	P52292	P52292	487	494	KPNA2	Importin subunit alpha-1	yes	yes	2	0.029205	80.219	By matching	By MS/MS	By MS/MS	By matching	By matching
ASLVALPEQTASEEETPPPLLTK	RLTEDRKKASLVALPE	TPPPLLTKEASSPPPH	K	A	S	T	K	E	3	0	0	0	0	1	4	0	0	0	4	1	0	0	4	2	3	0	0	1	0	0	23	0	2420.27	S4R3H4;E7EQT4;Q9UKV3-5;Q9UKV3	S4R3H4	341	363	ACIN1	Apoptotic chromatin condensation inducer in the nucleus	yes	no	2	0.027436	53.861
ASLYNAVTIEDVQK	HRSVGGIRASLYNAVT	VTIEDVQKLAAFMKKF	R	A	S	Q	K	L	2	0	1	1	0	1	1	0	0	1	1	1	0	0	0	1	1	0	1	2	0	0	14	0	1549.8	Q9Y617;Q9Y617-2	Q9Y617	343	356	PSAT1	Phosphoserine aminotransferase	yes	no	2	1.4382e-05	152.38	By MS/MS	By MS/MS	By MS/MS	By MS/MS	By matching
ASMGTLAFDEYGRPFLIIK	________________	GRPFLIIKDQDRKSRL	M	A	S	I	K	D	2	1	0	1	0	0	1	2	0	2	2	1	1	2	1	1	1	0	1	0	0	0	19	1	2128.1	P48643;E7ENZ3;D6RIZ7	P48643	2	20	CCT5	T-complex protein 1 subunit epsilon	yes	no	2	0.0065981	101.38	By MS/MS	By matching	By MS/MS	By matching	By MS/MS
ASMHPVTAMLVGK	VRTYQEHKASMHPVTA	VTAMLVGKDLKVD___	K	A	S	G	K	D	2	0	0	0	0	0	0	1	1	0	1	1	2	0	1	1	1	0	0	2	0	0	13	0	1340.69	P09960-4;P09960	P09960-4	570	582	LTA4H	Leukotriene A-4 hydrolase	yes	no	3	0.035928	75.088	By matching		By matching	By matching	By MS/MS
ASMQQQQQLASAR	QPTPVNIRASMQQQQQ	QQQLASARNRRLAQQM	R	A	S	A	R	N	3	1	0	0	0	5	0	0	0	0	1	0	1	0	0	2	0	0	0	0	0	0	13	0	1445.7	X6R700;Q9Y3Y2-4;Q9Y3Y2;Q9Y3Y2-3;A0A087X1B7	X6R700	14	26	CHTOP	Chromatin target of PRMT1 protein	yes	no	2	0.00034058	135.1	By MS/MS	By matching	By MS/MS	By MS/MS	By matching
ASNLENSTYDLYTIPK	NAVLLCTRASNLENST	YDLYTIPKDADSQNPD	R	A	S	P	K	D	1	0	2	1	0	0	1	0	0	1	2	1	0	0	1	2	2	0	2	0	0	0	16	0	1827.89	P53621;P53621-2;A0A3B3IT15;A0A3B3IS84;A0A3B3ISC6;A0A3B3IU89;A0A3B3ITV3;A0A3B3ISK1	P53621	383	398	COPA	Coatomer subunit alpha;Xenin;Proxenin	yes	no	2	2.0065e-18	177.93	By MS/MS	By MS/MS	By MS/MS	By MS/MS	By MS/MS
ASNTADTLFQEVLGR	KLENVLNRASNTADTL	LFQEVLGRKDKADSTR	R	A	S	G	R	K	2	1	1	1	0	1	1	1	0	0	2	0	0	1	0	1	2	0	0	1	0	0	15	0	1620.81	Q96KP1	Q96KP1	249	263	EXOC2	Exocyst complex component 2	yes	yes	2	0.0027148	109.15	By matching		By MS/MS	By MS/MS	By matching
ASNTAEVFFDGVR	PEKKMGIKASNTAEVF	EVFFDGVRVPSENVLG	K	A	S	V	R	V	2	1	1	1	0	0	1	1	0	0	0	0	0	2	0	1	1	0	0	2	0	0	13	0	1411.67	P49748-2;P49748;P49748-3	P49748-2	282	294	ACADVL	Very long-chain specific acyl-CoA dehydrogenase, mitochondrial	yes	no	2	0.001137	103.46	By matching	By MS/MS	By matching	By MS/MS	By matching
ASNVTNK	________________	MASNVTNKTDPRSMNS	M	A	S	N	K	T	1	0	2	0	0	0	0	0	0	0	0	1	0	0	0	1	1	0	0	1	0	0	7	0	732.377	G3V4W0;B4DY08;B2R5W2;G3V4C1;P07910-2;G3V2Q1;P07910-4;P07910;G3V576;G3V5X6;G3V3K6;G3V251;G3V555;G3V575;P07910-3;B4DSU6;A0A0G2JPF8;A0A0G2JNQ3;P0DMR1;O60812;B7ZW38;B2RXH8;G3V4M8;G3V2H6	G3V4W0	2	8	HNRNPC;HNRNPCL4;HNRNPCL1;HNRNPCL3;HNRNPCL2	Heterogeneous nuclear ribonucleoproteins C1/C2;Heterogeneous nuclear ribonucleoprotein C-like 4;Heterogeneous nuclear ribonucleoprotein C-like 1;Heterogeneous nuclear ribonucleoprotein C-like 3;Heterogeneous nuclear ribonucleoprotein C-like 2	yes	no	1	0.016055	125.81	By MS/MS	By matching	By matching	By matching	By MS/MS
ASPAGTAGGPGAGAAAGGTGPLAAR	SSTAAENKASPAGTAG	GTGPLAARAGEPAERR	K	A	S	A	R	A	9	1	0	0	0	0	0	8	0	0	1	0	0	0	3	1	2	0	0	0	0	0	25	0	1962.99	Q12962	Q12962	43	67	TAF10	Transcription initiation factor TFIID subunit 10	yes	yes	2	5.5102e-10	127.05	By MS/MS	By MS/MS	By MS/MS		By MS/MS
ASPNSDDTVLSPQELQK	ARRAVQKRASPNSDDT	LSPQELQKVLCLVEMS	R	A	S	Q	K	V	1	0	1	2	0	2	1	0	0	0	2	1	0	0	2	3	1	0	0	1	0	0	17	0	1827.88	Q9UH62	Q9UH62	109	125	ARMCX3	Armadillo repeat-containing X-linked protein 3	yes	yes	2	2.0329e-09	158.31	By matching	By MS/MS	By MS/MS	By MS/MS	By MS/MS
ASQDPFPAAIILK	DLIEERYKASQDPFPA	FPAAIILKVALNMARG	K	A	S	L	K	V	3	0	0	1	0	1	0	0	0	2	1	1	0	1	2	1	0	0	0	0	0	0	13	0	1369.76	E5RFX4;Q96KB5;Q96KB5-2	E5RFX4	99	111	PBK	Lymphokine-activated killer T-cell-originated protein kinase	yes	no	2	0.0010858	97.452	By MS/MS	By MS/MS	By matching	By matching	By MS/MS
ASQNRDPAATSVAAAR	________________	ATSVAAARKGAEPSGG	M	A	S	A	R	K	6	2	1	1	0	1	0	0	0	0	0	0	0	0	1	2	1	0	0	1	0	0	16	1	1584.8	O00762-3;O00762;K4DI81;A0A0A0MSE8;A0A087WVK1;O00762-4	O00762-3	2	17	UBE2C	Ubiquitin-conjugating enzyme E2 C	yes	no	2	0.0019716	125.03	By MS/MS	By MS/MS	By matching	By MS/MS	By matching
ASQQQQTNSIR	SINKSKDRASQQQQTN	QQQTNSIRNYFQPSTK	R	A	S	I	R	N	1	1	1	0	0	4	0	0	0	1	0	0	0	0	0	2	1	0	0	0	0	0	11	0	1259.62	A0A0C4DG07;O60934	A0A0C4DG07	364	374	NBN	Nibrin	yes	no	2	0.0031888	123.11	By matching	By matching	By MS/MS	By MS/MS	By matching
ASQSQGIQQLLQAEK	________________	QQLLQAEKRAAEKVSE	M	A	S	E	K	R	2	0	0	0	0	5	1	1	0	1	2	1	0	0	0	2	0	0	0	0	0	0	15	0	1627.85	O75348;F2Z307;O95670-2;O95670	O75348	2	16	ATP6V1G1;ATP6V1G2-DDX39B;ATP6V1G2	V-type proton ATPase subunit G 1;V-type proton ATPase subunit G 2	yes	no	2	0.00016094	156.08	By matching	By MS/MS	By MS/MS		By matching
ASSAASSEHFEK	________________	ASSEHFEKLHEIFRGL	M	A	S	E	K	L	3	0	0	0	0	0	2	0	1	0	0	1	0	1	0	4	0	0	0	0	0	0	12	0	1249.56	Q9UEU0;J3KMW2;G3V5I2	Q9UEU0	2	13	VTI1B	Vesicle transport through interaction with t-SNAREs homolog 1B	yes	no	2	0.00097321	104.82	By matching	By MS/MS		By MS/MS	By matching
ASSAQSGGSSGGPAVPTVQR	________________	PAVPTVQRGIIKMVLS	M	A	S	Q	R	G	3	1	0	0	0	2	0	4	0	0	0	0	0	0	2	5	1	0	0	2	0	0	20	0	1799.88	Q7KZF4	Q7KZF4	2	21	SND1	Staphylococcal nuclease domain-containing protein 1	yes	yes	2	0.0002563	104.55	By matching	By MS/MS	By MS/MS	By matching	By MS/MS
ASSDIQVK	________________	ASSDIQVKELEKRASG	M	A	S	V	K	E	1	0	0	1	0	1	0	0	0	1	0	1	0	0	0	2	0	0	0	1	0	0	8	0	846.445	P16949;A2A2D0;P16949-2	P16949	2	9	STMN1	Stathmin	yes	no	1	0.039877	107.59	By matching	By matching	By MS/MS	By matching	By matching
ASSEGGTAAGAGLDSLHK	RFQNLDKKASSEGGTA	AGLDSLHKNSVSQISV	K	A	S	H	K	N	4	0	0	1	0	0	1	4	1	0	2	1	0	0	0	3	1	0	0	0	0	0	18	0	1627.78	O15143;C9JEY1;C9K057;A0A1W2PNV4	O15143	309	326	ARPC1B	Actin-related protein 2/3 complex subunit 1B	no	no	2	0.0031996	84.734	By matching	By matching	By matching	By MS/MS	By matching
ASSLIEEAK	TASDVLDKASSLIEEA	SSLIEEAKKAAGHPGD	K	A	S	A	K	K	2	0	0	0	0	0	2	0	0	1	1	1	0	0	0	2	0	0	0	0	0	0	9	0	946.497	Q9Y490	Q9Y490	1162	1170	TLN1	Talin-1	yes	yes	1;2	0.010472	98.629	By matching	By matching	By MS/MS	By MS/MS	By matching
ASSLISLLK	RSDEDKEKASSLISLL	SSLISLLKQEGIATSD	K	A	S	L	K	Q	1	0	0	0	0	0	0	0	0	1	3	1	0	0	0	3	0	0	0	0	0	0	9	0	930.575	D3DQV9;P78344;H0Y3P2;P78344-2;E9PKF8	D3DQV9	600	608	EIF4G2	Eukaryotic translation initiation factor 4 gamma 2	yes	no	2	0.0026693	106.68	By matching	By matching	By matching	By MS/MS	By MS/MS
ASSSILIDESEPTTNIQIR	QQAENEAKASSSILID	PTTNIQIRLADGGRLV	K	A	S	I	R	L	1	1	1	1	0	1	2	0	0	4	1	0	0	0	1	4	2	0	0	0	0	0	19	0	2073.06	Q9UNZ2;Q9UNZ2-5;Q9UNZ2-4;Q9UNZ2-6	Q9UNZ2	283	301	NSFL1C	NSFL1 cofactor p47	yes	no	2	2.7417e-67	231.07	By MS/MS	By MS/MS	By MS/MS	By MS/MS	By MS/MS
ASSSLGLQDFDLLR	MNTRESGKASSSLGLQ	LQDFDLLRVIGRGSYA	K	A	S	L	R	V	1	1	0	2	0	1	0	1	0	0	4	0	0	1	0	3	0	0	0	0	0	0	14	0	1520.78	P41743	P41743	245	258	PRKCI	Protein kinase C iota type	yes	yes	2	0.00083903	103.43	By MS/MS	By matching	By MS/MS	By matching	By matching
ASSSTVPLGFHYETK	________________	LGFHYETKYVVLSYLG	M	A	S	T	K	Y	1	0	0	0	0	0	1	1	1	0	1	1	0	1	1	3	2	0	1	1	0	0	15	0	1622.79	Q9BXK5;Q9BXK5-2;F2Z2C3;A0A087WW80;F6VJB4;A0A0A0MR90;E9PDD6	Q9BXK5	2	16	BCL2L13	Bcl-2-like protein 13	yes	no	2	9.9606e-05	120.55	By matching	By matching	By matching	By MS/MS	By MS/MS
ASSTPSSETQEEFVDDFR	EKTISSEKASSTPSSE	EEFVDDFRVGERVWVN	K	A	S	F	R	V	1	1	0	2	0	1	3	0	0	0	0	0	0	2	1	4	2	0	0	1	0	0	18	0	2030.87	F5H6A0;J3KP58;P30622-2;P30622-1;P30622;F5H1T5;F5H367;F5H270	F5H6A0	42	59	CLIP1	CAP-Gly domain-containing linker protein 1	yes	no	2	0.00043026	109.99	By MS/MS	By matching		By MS/MS	By MS/MS
ASSTSLTSTQPTK	DSTKPTNKASSTSLTS	LTSTQPTKTSGVPSGF	K	A	S	T	K	T	1	0	0	0	0	1	0	0	0	0	1	1	0	0	1	4	4	0	0	0	0	0	13	0	1307.66	A0A0A0MSW3;P35658-2;P35658-4;P35658;P35658-3;H0Y837;P35658-5;E9PKD2;B7ZAV2	A0A0A0MSW3	781	793	NUP214	Nuclear pore complex protein Nup214	yes	no	2	0.0068046	82.505	By matching	By matching	By matching	By matching	By matching
ASSTSPVEISEWLDQK	GGSASSEKASSTSPVE	ISEWLDQKLTKSDRPE	K	A	S	Q	K	L	1	0	0	1	0	1	2	0	0	1	1	1	0	0	1	4	1	1	0	1	0	0	16	0	1775.86	H0YL12;P13804-2;P13804;H0YLU7;H0YK49;H0YNX6;H0YKF0	H0YL12	126	141	ETFA	Electron transfer flavoprotein subunit alpha, mitochondrial	yes	no	2;3	7.1216e-61	224.25	By MS/MS	By MS/MS	By MS/MS	By MS/MS	By MS/MS
ASSTSTPEPTR	DSEPVTSKASSTSTPE	TSTPEPTRKPWERTNT	K	A	S	T	R	K	1	1	0	0	0	0	1	0	0	0	0	0	0	0	2	3	3	0	0	0	0	0	11	0	1132.54	A0A0U1RRM6;Q8N8S7-3;Q8N8S7-2;Q8N8S7	A0A0U1RRM6	716	726	ENAH	Protein enabled homolog	yes	no	2	0.0010813	106.88	By matching	By matching	By MS/MS		By matching
ASSVTTFTGEPNTCPR	GPPKGPSRASSVTTFT	GEPNTCPRCSKKVYFA	R	A	S	P	R	C	1	1	1	0	1	0	1	1	0	0	0	0	0	1	2	2	4	0	0	1	0	0	16	0	1723.78	H0YFA4;P52943;P52943-2	H0YFA4	97	112	CRIP2	Cysteine-rich protein 2	yes	no	2	0.033535	64.224	By MS/MS	By matching	By matching
ASTALSNEQQAR	EVQEALQRASTALSNE	LSNEQQARRDCQEQAK	R	A	S	A	R	R	3	1	1	0	0	2	1	0	0	0	1	0	0	0	0	2	1	0	0	0	0	0	12	0	1274.62	P12270	P12270	1054	1065	TPR	Nucleoprotein TPR	yes	yes	2	1.4415e-10	173.24	By MS/MS	By matching	By MS/MS	By MS/MS	By matching
ASTNAMLISAGLPPLK	KEKEKELRASTNAMLI	SAGLPPLKASHSAHST	R	A	S	L	K	A	3	0	1	0	0	0	0	1	0	1	3	1	1	0	2	2	1	0	0	0	0	0	16	0	1582.88	O43143	O43143	63	78	DHX15	Pre-mRNA-splicing factor ATP-dependent RNA helicase DHX15	yes	yes	2	0.0009783	102.33	By MS/MS	By MS/MS	By MS/MS	By matching	By MS/MS
ASTPDWVSEGPQPGLR	REGLHVGRASTPDWVS	EGPQPGLRRALSSDSI	R	A	S	L	R	R	1	1	0	1	0	1	1	2	0	0	1	0	0	0	3	2	1	1	0	1	0	0	16	0	1695.82	Q8IVT2	Q8IVT2	375	390	MISP	Mitotic interactor and substrate of PLK1	yes	yes	2	0.0010416	97.779		By matching
ASTSDYQVISDR	RPLATAYKASTSDYQV	DYQVISDRQTPKKDES	K	A	S	D	R	Q	1	1	0	2	0	1	0	0	0	1	0	0	0	0	0	3	1	0	1	1	0	0	12	0	1340.62	Q8NFH5-2;Q8NFH5;Q8NFH5-3	Q8NFH5-2	278	289	NUP35	Nucleoporin NUP53	yes	no	2	0.028052	94.82	By MS/MS	By matching	By matching	By matching	By MS/MS
ASTSTTIR	________________	ASTSTTIRSHSSSRRG	M	A	S	I	R	S	1	1	0	0	0	0	0	0	0	1	0	0	0	0	0	2	3	0	0	0	0	0	8	0	835.44	CON__P02538;P02538;CON__P48668;CON__P04259;P48668;P04259	CON__P02538	2	9	KRT6A;KRT6C;KRT6B	Keratin, type II cytoskeletal 6A;Keratin, type II cytoskeletal 6C;Keratin, type II cytoskeletal 6B	yes	no	1	0.048831	86.833				By matching	By matching
ASVDELFAEIVR	METSAKNKASVDELFA	ELFAEIVRQMNYAAQP	K	A	S	V	R	Q	2	1	0	1	0	0	2	0	0	1	1	0	0	1	0	1	0	0	0	2	0	0	12	0	1347.7	P61225	P61225	151	162	RAP2B	Ras-related protein Rap-2b	yes	yes	2	4.1286e-16	185.96	By MS/MS	By MS/MS	By MS/MS	By MS/MS	By MS/MS
ASVEDADTQSK	VNEIAKHKASVEDADT	EDADTQSKVHQLYETI	K	A	S	S	K	V	2	0	0	2	0	1	1	0	0	0	0	1	0	0	0	2	1	0	0	1	0	0	11	0	1149.52	Q13561;Q13561-3;Q13561-2;H0YI98;F8W1I6	Q13561	298	308	DCTN2	Dynactin subunit 2	yes	no	2	3.7243e-05	144.77	By MS/MS	By MS/MS	By MS/MS	By MS/MS	By MS/MS
ASVMLFMK	RLKVLTNKASVMLFMK	ASVMLFMKGNKQEAKC	K	A	S	M	K	G	1	0	0	0	0	0	0	0	0	0	1	1	2	1	0	1	0	0	0	1	0	0	8	0	925.477	O76003	O76003	246	253	GLRX3	Glutaredoxin-3	yes	yes	2	0.032966	77.923	By MS/MS	By matching	By matching	By matching	By matching
ASVPTIQDQASAMQLSQCAK	GKMVAAAKASVPTIQD	MQLSQCAKNLGTALAE	K	A	S	A	K	N	4	0	0	1	1	4	0	0	0	1	1	1	1	0	1	3	1	0	0	1	0	0	20	0	2133.02	Q9Y490	Q9Y490	1006	1025	TLN1	Talin-1	yes	yes	2	1.0365e-06	130.47	By MS/MS	By MS/MS	By MS/MS	By MS/MS	By MS/MS
ASVSPMDEPVPDSESPIEK	DAKDENERASVSPMDE	DSESPIEKVLSPLRSP	R	A	S	E	K	V	1	0	0	2	0	0	3	0	0	1	0	1	1	0	4	4	0	0	0	2	0	0	19	0	2012.92	P46821	P46821	1375	1393	MAP1B	Microtubule-associated protein 1B;MAP1B heavy chain;MAP1 light chain LC1	yes	yes	2	1.3547e-05	119.62	By MS/MS	By matching	By matching
ASVSQVEADLK	LSSLDNLKASVSQVEA	SQVEADLKMLRTAVDS	K	A	S	L	K	M	2	0	0	1	0	1	1	0	0	0	1	1	0	0	0	2	0	0	0	2	0	0	11	0	1145.59	Q07065	Q07065	541	551	CKAP4	Cytoskeleton-associated protein 4	yes	yes	2	0.00011825	129.88	By MS/MS	By MS/MS	By MS/MS	By MS/MS	By matching
ASVSSATFSGHGAR	________________	TFSGHGARSLLQFLRL	M	A	S	A	R	S	3	1	0	0	0	0	0	2	1	0	0	0	0	1	0	4	1	0	0	1	0	0	14	0	1333.64	V9GYS5;V9GZ04;Q7Z4H3-3;Q7Z4H3-2;Q7Z4H3	V9GYS5	2	15	HDDC2	HD domain-containing protein 2	yes	no	2	0.0029493	89.561	By matching	By matching	By matching		By MS/MS
ASVSVTAEDEGTQR	GNDSFSAKASVSVTAE	AEDEGTQRLTCAVILG	K	A	S	Q	R	L	2	1	0	1	0	1	2	1	0	0	0	0	0	0	0	2	2	0	0	2	0	0	14	0	1448.67	P05362;E7ESS4	P05362	274	287	ICAM1	Intercellular adhesion molecule 1	yes	no	2	1.003e-16	184.44	By MS/MS	By MS/MS	By MS/MS	By MS/MS	By MS/MS
ASVTVGGEQISAIGR	AVVQRVTRASVTVGGE	EQISAIGRGICVLLGI	R	A	S	G	R	G	2	1	0	0	0	1	1	3	0	2	0	0	0	0	0	2	1	0	0	2	0	0	15	0	1443.77	Q8TEA8;A0A2R8YCT7;A0A2R8Y6X2	Q8TEA8	11	25	DTD1	D-tyrosyl-tRNA(Tyr) deacylase 1	yes	no	2	0.00016965	120.55	By MS/MS	By matching	By MS/MS	By MS/MS	By MS/MS
ASVVTLPVYLNFTR	KQTNTEKKASVVTLPV	PVYLNFTRADLIFTVD	K	A	S	T	R	A	1	1	1	0	0	0	0	0	0	0	2	0	0	1	1	1	2	0	1	3	0	0	14	0	1578.88	Q14204;A0A2R8Y706	Q14204	4602	4615	DYNC1H1	Cytoplasmic dynein 1 heavy chain 1	yes	no	2	0.0012274	98.368	By MS/MS	By matching	By matching	By MS/MS	By matching
ASWSSLSMDEK	KALKEKEKASWSSLSM	SSLSMDEKVECGY___	K	A	S	E	K	V	1	0	0	1	0	0	1	0	0	0	1	1	1	0	0	4	0	1	0	0	0	0	11	0	1239.54	Q86WV2;H3BN72;H3BNV9;P13073;H3BPG0	Q86WV2	68	78	COX4I1	Cytochrome c oxidase subunit 4 isoform 1, mitochondrial	yes	no	2	0.00010023	128.91	By MS/MS	By MS/MS	By matching	By matching	By MS/MS
ASYAVSETIPK	EKVWVSDKASYAVSET	AVSETIPKDHRCCMPY	K	A	S	P	K	D	2	0	0	0	0	0	1	0	0	1	0	1	0	0	1	2	1	0	1	1	0	0	11	0	1164.6	Q5T6H7;Q9NQW7;Q9NQW7-3;Q9NQW7-2;Q9NQW7-4	Q5T6H7	223	233	XPNPEP1	Xaa-Pro aminopeptidase 1	yes	no	2	0.0079072	83.647	By matching	By MS/MS	By matching
ASYDVSDSGQLEHVQPWSV	MKILAKYKASYDVSDS	EHVQPWSV________	K	A	S	S	V	-	1	0	0	2	0	2	1	1	1	0	1	0	0	0	1	4	0	1	1	3	0	0	19	0	2102.95	Q01813;Q01813-2;B1APP8	Q01813	766	784	PFKP	ATP-dependent 6-phosphofructokinase, platelet type	yes	no	2	0.0012591	92.269	By MS/MS	By MS/MS	By matching	By MS/MS	By MS/MS
ASYGVEDPEYAVTQLAQTTMR	LRIMDPYKASYGVEDP	QLAQTTMRSELGKLSL	K	A	S	M	R	S	3	1	0	1	0	2	2	1	0	0	1	0	1	0	1	1	3	0	2	2	0	0	21	0	2329.09	Q9UJZ1;Q9UJZ1-2;A0A087WYB4	Q9UJZ1	115	135	STOML2	Stomatin-like protein 2, mitochondrial	yes	no	2;3	2.6823e-25	222.11	By MS/MS	By MS/MS	By MS/MS	By MS/MS	By MS/MS
ASYVAPLTAQPATYR	PLRRSPPRASYVAPLT	TAQPATYRAQPSVSLG	R	A	S	Y	R	A	4	1	0	0	0	1	0	0	0	0	1	0	0	0	2	1	2	0	2	1	0	0	15	0	1607.83	Q96PK6	Q96PK6	224	238	RBM14	RNA-binding protein 14	yes	yes	2	0.0021295	101.71	By matching	By MS/MS	By matching	By MS/MS	By MS/MS
ATAAETSASEPEAESK	________________	SEPEAESKAGPKADGE	M	A	T	S	K	A	5	0	0	0	0	0	4	0	0	0	0	1	0	0	1	3	2	0	0	0	0	0	16	0	1577.71	Q15020-4;Q15020;F8VV04;F8W667;Q15020-3;Q15020-2	Q15020-4	2	17	SART3	Squamous cell carcinoma antigen recognized by T-cells 3	yes	no	2	0.00077708	104.17	By matching		By MS/MS	By matching	By matching
ATAAFILANEHNVALFK	SIRTLSARATAAFILA	EHNVALFKHFADLLPG	R	A	T	F	K	H	5	0	2	0	0	0	1	0	1	1	2	1	0	2	0	0	1	0	0	1	0	0	17	0	1828.98	O00410;O00410-3;H0Y8C6;O00410-2	O00410	196	212	IPO5	Importin-5	yes	no	3	0.00084531	104.9	By matching	By MS/MS	By matching	By matching	By MS/MS
ATAAFSNVGTAISK	TLSHAGQKATAAFSNV	NVGTAISKKFGDMSYS	K	A	T	S	K	K	4	0	1	0	0	0	0	1	0	1	0	1	0	1	0	2	2	0	0	1	0	0	14	0	1336.7	E9PNK6;E9PPQ1;J3KNE7;Q16890-4;Q16890-3;Q16890-2;Q16890-5;Q16890	E9PNK6	110	123	TPD52L1	Tumor protein D53	yes	no	2	0.00011622	148.13				By MS/MS	By MS/MS
ATAAPAGAPPQPQDLEFTK	LKVAPKVKATAAPAGA	PQDLEFTKLPNGLVIA	K	A	T	T	K	L	5	0	0	1	0	2	1	1	0	0	1	1	0	1	4	0	2	0	0	0	0	0	19	0	1908.96	P22695;H3BRG4;H3BSJ9;H3BUE4;H3BUI9	P22695	24	42	UQCRC2	Cytochrome b-c1 complex subunit 2, mitochondrial	yes	no	2	0.000366	111.81	By MS/MS	By MS/MS	By MS/MS	By MS/MS	By matching
ATAATEEPFPFHGLLPK	________________	PFHGLLPKKETGAASF	M	A	T	P	K	K	3	0	0	0	0	0	2	1	1	0	2	1	0	2	3	0	2	0	0	0	0	0	17	0	1824.94	Q5VZU9;P29144	Q5VZU9	2	18	TPP2	Tripeptidyl-peptidase 2	yes	no	2	0.028342	99.539
ATAATVVLQAMGLVPK	SPNKKHAKATAATVVL	QAMGLVPKDLMANATC	K	A	T	P	K	D	4	0	0	0	0	1	0	1	0	0	2	1	1	0	1	0	2	0	0	3	0	0	16	0	1568.9	P18583-2;P18583-5;H7C1M2	P18583-2	2110	2125	SON	Protein SON	yes	no	2	0.0020186	93.839	By MS/MS		By matching	By matching
ATADDELSFK	AIAKYDFKATADDELS	ADDELSFKRGDILKVL	K	A	T	F	K	R	2	0	0	2	0	0	1	0	0	0	1	1	0	1	0	1	1	0	0	0	0	0	10	0	1095.51	P62993;J3KT38;P62993-2;J3QRL5	P62993	11	20	GRB2	Growth factor receptor-bound protein 2	yes	no	2	0.029089	112.11	By matching	By matching	By MS/MS	By matching	By MS/MS
ATAEQISSQTGNK	SRKMDVLKATAEQISS	ISSQTGNKVHAIQCDV	K	A	T	N	K	V	2	0	1	0	0	2	1	1	0	1	0	1	0	0	0	2	2	0	0	0	0	0	13	0	1333.65	Q16698-2;Q16698;E5RJD2;E5RJG7;E5RFV2	Q16698-2	89	101	DECR1	2,4-dienoyl-CoA reductase, mitochondrial	yes	no	2	2.4835e-23	190.66	By matching	By matching	By MS/MS	By matching	By matching
ATAEVLNIGK	________________	AEVLNIGKKLYEGKTK	M	A	T	G	K	K	2	0	1	0	0	0	1	1	0	1	1	1	0	0	0	0	1	0	0	1	0	0	10	0	1014.57	P22234;E9PBS1;P22234-2	P22234	2	11	PAICS	Multifunctional protein ADE2;Phosphoribosylaminoimidazole-succinocarboxamide synthase;Phosphoribosylaminoimidazole carboxylase	yes	no	1;2	5.3255e-07	154.12	By MS/MS	By MS/MS	By MS/MS	By MS/MS	By MS/MS
ATAEVLNIGKK	________________	EVLNIGKKLYEGKTKE	M	A	T	K	K	L	2	0	1	0	0	0	1	1	0	1	1	2	0	0	0	0	1	0	0	1	0	0	11	1	1142.67	P22234;E9PBS1;P22234-2	P22234	2	12	PAICS	Multifunctional protein ADE2;Phosphoribosylaminoimidazole-succinocarboxamide synthase;Phosphoribosylaminoimidazole carboxylase	yes	no	2	0.0032194	96.143	By matching	By matching	By MS/MS	By MS/MS	By matching
ATAFNEQVDKFFPLIEVNK	VDESGEIRATAFNEQV	FPLIEVNKVYYFSKGT	R	A	T	N	K	V	2	0	2	1	0	1	2	0	0	1	1	2	0	3	1	0	1	0	0	2	0	0	19	1	2209.14	P27694	P27694	235	253	RPA1	Replication protein A 70 kDa DNA-binding subunit;Replication protein A 70 kDa DNA-binding subunit, N-terminally processed	yes	yes	3	0.00030812	112.16	By MS/MS	By MS/MS	By MS/MS	By MS/MS	By MS/MS
ATAGAYIASQTVK	VIVAADSRATAGAYIA	YIASQTVKKVIEINPY	R	A	T	V	K	K	4	0	0	0	0	1	0	1	0	1	0	1	0	0	0	1	2	0	1	1	0	0	13	0	1279.68	P28074;H0YJM8;P28074-2	P28074	79	91	PSMB5	Proteasome subunit beta type-5	yes	no	2	5.1585e-11	174.84	By MS/MS	By MS/MS		By MS/MS	By MS/MS
ATAGDTHLGGEDFDNR	DDGIFEVKATAGDTHL	GGEDFDNRLVNHFVEE	K	A	T	N	R	L	2	1	1	3	0	0	1	3	1	0	1	0	0	1	0	0	2	0	0	0	0	0	16	0	1674.72	P17066;P48741;A0A0G2JIW1;P0DMV9;P0DMV8;P0DMV8-2;V9GZ37	A0A0G2JIW1	222	237	HSPA6;HSPA7;HSPA1B;HSPA1A	Heat shock 70 kDa protein 6;Putative heat shock 70 kDa protein 7;Heat shock 70 kDa protein 1B;Heat shock 70 kDa protein 1A	no	no	2	2.5373e-27	198.32	By MS/MS	By matching	By MS/MS	By MS/MS	By MS/MS
ATAPVSFNYYGVVTGPSASK	WFHRNPLKATAPVSFN	VTGPSASKICNDLRSS	K	A	T	S	K	I	3	0	1	0	0	0	0	2	0	0	0	1	0	1	2	3	2	0	2	3	0	0	20	0	2015	Q5VW32-2;Q5VW32;Q5VW33;F5GXQ0	Q5VW32-2	12	31	BROX	BRO1 domain-containing protein BROX	yes	no	2	5.4675e-13	162.94	By MS/MS	By MS/MS	By MS/MS	By MS/MS	By MS/MS
ATAPYNYSYIFK	________________	YNYSYIFKYIIIGDMG	M	A	T	F	K	Y	2	0	1	0	0	0	0	0	0	1	0	1	0	1	1	1	1	0	3	0	0	0	12	0	1436.7	P61106;X6RFL8	P61106	2	13	RAB14	Ras-related protein Rab-14	yes	no	2	0.031134	66.92	By matching	By MS/MS	By matching	By matching	By matching
ATAQPPAPLSPDSGSPSPDSGSASPVEEEDVGSSEK	MAPGPLPRATAQPPAP	EDVGSSEKLGRETEEQ	R	A	T	E	K	L	4	0	0	3	0	1	4	3	0	0	1	1	0	0	7	9	1	0	0	2	0	0	36	0	3465.55	O95361;H0Y626	O95361	15	50	TRIM16	Tripartite motif-containing protein 16	yes	no	3	0.052005	41.476	By matching				By MS/MS
ATATQLLQHPFIK	LVKNPEQRATATQLLQ	LLQHPFIKNAKPVSIL	R	A	T	I	K	N	2	0	0	0	0	2	0	0	1	1	2	1	0	1	1	0	2	0	0	0	0	0	13	0	1466.82	Q13188;Q13188-2;A0A087WZ06;E5RFQ9	Q13188	267	279	STK3	Serine/threonine-protein kinase 3;Serine/threonine-protein kinase 3 36kDa subunit;Serine/threonine-protein kinase 3 20kDa subunit	yes	no	3	0.033656	66.538	By matching	By MS/MS	By matching	By matching	By matching
ATAVMPDGQFK	GHPAPNFKATAVMPDG	VMPDGQFKDISLSDYK	K	A	T	F	K	D	2	0	0	1	0	1	0	1	0	0	0	1	1	1	1	0	1	0	0	1	0	0	11	0	1163.56	Q06830;A0A0A0MSI0	Q06830	17	27	PRDX1	Peroxiredoxin-1	yes	no	1;2	0.0010225	111.46	By MS/MS	By MS/MS	By MS/MS	By MS/MS	By MS/MS
ATAVVDGAFK	GKPAPDFKATAVVDGA	AVVDGAFKEVKLSDYK	K	A	T	F	K	E	3	0	0	1	0	0	0	1	0	0	0	1	0	1	0	0	1	0	0	2	0	0	10	0	977.518	P32119;A6NIW5;P32119-2	P32119	17	26	PRDX2	Peroxiredoxin-2	yes	no	2	2.5361e-05	131.62	By matching	By MS/MS	By MS/MS	By MS/MS	By matching
ATCIGNNSAAAVSMLK	SGNYGGWKATCIGNNS	AAAVSMLKQDYKEGEM	K	A	T	L	K	Q	4	0	2	0	1	0	0	1	0	1	1	1	1	0	0	2	1	0	0	1	0	0	16	0	1606.78	H0YMZ1;H0YL69;P25789;H0YMA1;H0YN18;H0YKT8;H0YMI6;P25789-2;H0YKS0	H0YMZ1	161	176	PSMA4	Proteasome subunit alpha type;Proteasome subunit alpha type-4;Proteasome subunit beta type	yes	no	2	0.0011174	99.844	By matching	By matching	By matching	By matching	By MS/MS
ATDAEADVASLNR	KLEQAEKKATDAEADV	ADVASLNRRIQLVEEE	K	A	T	N	R	R	4	1	1	2	0	0	1	0	0	0	1	0	0	0	0	1	1	0	0	1	0	0	13	0	1331.63	A7XZE4;CON__Q3SX28;P07951;Q5TCU8;P07951-2;Q5TCU3;A0A0S2Z4G6;P09493-9;P09493-4;P09493-3;P09493-10;P09493;Q6ZN40;H0YKX5;H0YKP3	P07951-2	78	90	TPM2b;TPM2;TPM1	Tropomyosin beta chain;Tropomyosin alpha-1 chain	no	no	2	7.3522e-44	217.02	By MS/MS	By MS/MS	By MS/MS	By matching	By MS/MS
ATDELATK	________________	ATDELATKLSRRLQME	M	A	T	T	K	L	2	0	0	1	0	0	1	0	0	0	1	1	0	0	0	0	2	0	0	0	0	0	8	0	847.429	Q96C19	Q96C19	2	9	EFHD2	EF-hand domain-containing protein D2	yes	yes	1	0.0086059	113.41	By matching	By matching	By MS/MS	By MS/MS	By matching
ATDFVVPGPGK	HAYGDQYRATDFVVPG	FVVPGPGKVEITYTPS	R	A	T	G	K	V	1	0	0	1	0	0	0	2	0	0	0	1	0	1	2	0	1	0	0	2	0	0	11	0	1086.57	O75874;C9J4N6	O75874	141	151	IDH1	Isocitrate dehydrogenase [NADP] cytoplasmic	yes	no	2	6.5837e-06	152.06	By MS/MS	By MS/MS	By MS/MS	By MS/MS	By MS/MS
ATDLGGTSQAGTSQR	RPPSGSSKATDLGGTS	SQAGTSQRFLENGSQE	K	A	T	Q	R	F	2	1	0	1	0	2	0	3	0	0	1	0	0	0	0	2	3	0	0	0	0	0	15	0	1448.69	Q7Z2W4-2;Q7Z2W4	Q7Z2W4-2	315	329	ZC3HAV1	Zinc finger CCCH-type antiviral protein 1	no	no	2	1.1936e-60	227.06	By MS/MS	By matching	By MS/MS	By matching	By MS/MS
ATDPSQVPDVISSIR	QMACHVFRATDPSQVP	PDVISSIRQLSKAAMK	R	A	T	I	R	Q	1	1	0	2	0	1	0	0	0	2	0	0	0	0	2	3	1	0	0	2	0	0	15	0	1583.82	O60343-2;O60343-3;O60343	O60343-2	161	175	TBC1D4	TBC1 domain family member 4	yes	no	2	0.0001592	131.32	By MS/MS	By MS/MS	By MS/MS	By matching	By matching
ATDTINSQGQFPSYLETVTK	ILSTVLLRATDTINSQ	SYLETVTKDILAPNLQ	R	A	T	T	K	D	1	0	1	1	0	2	1	1	0	1	1	1	0	1	1	2	4	0	1	1	0	0	20	0	2199.07	H0Y650;Q86Y56-2;Q86Y56;E9PGY2;Q86Y56-3	H0Y650	438	457	DNAAF5	Dynein assembly factor 5, axonemal	yes	no	2	0.0034869	82.908			By matching	By matching	By MS/MS
ATDTSQGELVHPK	________________	QGELVHPKALPLIVGA	M	A	T	P	K	A	1	0	0	1	0	1	1	1	1	0	1	1	0	0	1	1	2	0	0	1	0	0	13	0	1381.68	X6RGJ2;Q5SSJ5;B0QZK9;B0QZK8;Q5SSJ5-5	X6RGJ2	2	14	HP1BP3	Heterochromatin protein 1-binding protein 3	yes	no	2	0.00017231	137.01	By MS/MS	By MS/MS	By matching	By MS/MS	By matching
ATDVMIAGK	SLIDGIKRATDVMIAG	TDVMIAGKVAVVAGYG	R	A	T	G	K	V	2	0	0	1	0	0	0	1	0	1	0	1	1	0	0	0	1	0	0	1	0	0	9	0	904.469	P23526;P23526-2	P23526	206	214	AHCY	Adenosylhomocysteinase	yes	no	1	0.015263	104.45				By matching	By MS/MS
ATEDGEEDEEMIESIENLEDLK	RKRRQVERATEDGEED	IENLEDLKGHSVREWV	R	A	T	L	K	G	1	0	1	3	0	0	8	1	0	2	2	1	1	0	0	1	1	0	0	0	0	0	22	0	2537.09	P49736;H0Y8E6	P49736	157	178	MCM2	DNA replication licensing factor MCM2	yes	no	2;3	0.0089695	66.436	By MS/MS	By matching	By matching		By matching
ATEDGEEDEEMIESIENLEDLKGHSVR	RKRRQVERATEDGEED	DLKGHSVREWVSMAGP	R	A	T	V	R	E	1	1	1	3	0	0	8	2	1	2	2	1	1	0	0	2	1	0	0	1	0	0	27	1	3073.37	P49736;H0Y8E6	P49736	157	183	MCM2	DNA replication licensing factor MCM2	yes	no	4	3.5354e-11	123.17	By matching	By MS/MS	By MS/MS
ATEDGTPYDPYK	KREAEAMKATEDGTPY	GTPYDPYKALWFERKK	K	A	T	Y	K	A	1	0	0	2	0	0	1	1	0	0	0	1	0	0	2	0	2	0	2	0	0	0	12	0	1355.59	P22059	P22059	757	768	OSBP	Oxysterol-binding protein 1	yes	yes	2	0.00035012	91.265	By MS/MS	By matching	By matching	By matching
ATEEFIIR	________________	ATEEFIIRIPPYHYIH	M	A	T	I	R	I	1	1	0	0	0	0	2	0	0	2	0	0	0	1	0	0	1	0	0	0	0	0	8	0	977.518	Q14764;H3BUK7;H3BNF6;H3BRL2;H3BQK6;H3BPZ2;H3BNF2;H3BUP3;H3BQE7;H3BP76	Q14764	2	9	MVP	Major vault protein	yes	no	2	0.016999	87.696	By matching	By matching	By MS/MS	By matching	By matching
ATEEPEDVRSEAALDQEQITAAYSVEHNQLEAHPK	PQQATTPKATEEPEDV	NQLEAHPKADFIRESS	K	A	T	P	K	A	6	1	1	2	0	3	7	0	2	1	2	1	0	0	2	2	2	0	1	2	0	0	35	1	3904.84	E7EPN9;Q9Y520-3;Q9Y520-6;Q9Y520-4;Q9Y520-5;Q9Y520;Q9Y520-7;Q9Y520-2	E7EPN9	827	861	PRRC2C	Protein PRRC2C	yes	no	5	0.046109	35.044	By matching	By MS/MS	By matching	By matching	By matching
ATEHPEPPKAELQLPPPPPPGHYGAWAAQELQAK	________________	AAQELQAKLAEIGAPI	M	A	T	A	K	L	6	0	0	0	0	3	4	2	2	0	3	2	0	0	9	0	1	1	1	0	0	0	34	1	3651.85	E9PPJ0;Q13435;E9PJ04;E9PJT3	E9PPJ0	2	35	SF3B2	Splicing factor 3B subunit 2	yes	no	4	6.5902e-05	73.166	By matching		By matching	By MS/MS
ATEHVNGNGTEEPMDTTSAVIHSENFQTLLDAGLPQK	________________	LDAGLPQKVAEKLDEI	M	A	T	Q	K	V	3	0	3	2	0	2	4	3	2	1	3	1	1	1	2	2	5	0	0	2	0	0	37	0	3950.86	O60506;O60506-2;F6UXX1;O60506-3;O60506-4	O60506	2	38	SYNCRIP	Heterogeneous nuclear ribonucleoprotein Q	no	no	3	0.039215	43.579		By matching	By MS/MS	By matching
ATEMVEVGADDDEGGAER	EGQVEVLKATEMVEVG	DDEGGAERGEAGDLRR	K	A	T	E	R	G	3	1	0	3	0	0	4	3	0	0	0	0	1	0	0	0	1	0	0	2	0	0	18	0	1849.76	Q6NZI2;Q6NZI2-2;Q6NZI2-3	Q6NZI2	338	355	PTRF	Polymerase I and transcript release factor	yes	no	2	1.7682e-81	244.71	By MS/MS	By MS/MS	By MS/MS	By MS/MS	By MS/MS
ATEMVEVGADDDEGGAERGEAGDLR	EGQVEVLKATEMVEVG	RGEAGDLRRGSSPDVH	K	A	T	L	R	R	4	2	0	4	0	0	5	5	0	0	1	0	1	0	0	0	1	0	0	2	0	0	25	1	2548.1	Q6NZI2;Q6NZI2-2;Q6NZI2-3	Q6NZI2	338	362	PTRF	Polymerase I and transcript release factor	yes	no	3	1.9551e-05	120.9	By MS/MS	By MS/MS	By MS/MS	By MS/MS	By MS/MS
ATENDIANFFSPLNPIR	HMRGLPFRATENDIAN	FSPLNPIRVHIDIGAD	R	A	T	I	R	V	2	1	3	1	0	0	1	0	0	2	1	0	0	2	2	1	1	0	0	0	0	0	17	0	1917.96	P31942-2;P31942;P31942-3;P31942-4;P31942-6;P31942-5	P31942-2	191	207	HNRNPH3	Heterogeneous nuclear ribonucleoprotein H3	yes	no	2;3	2.29e-95	246.25	By MS/MS	By matching	By MS/MS	By matching	By MS/MS
ATENDIYNFFSPLNPMR	HMRGLPYRATENDIYN	FSPLNPMRVHIEIGPD	R	A	T	M	R	V	1	1	3	1	0	0	1	0	0	1	1	0	1	2	2	1	1	0	1	0	0	0	17	0	2027.94	P55795	P55795	300	316	HNRNPH2	Heterogeneous nuclear ribonucleoprotein H2	yes	yes	2;3	9.238e-05	126.09	By MS/MS	By MS/MS	By MS/MS	By matching	By matching
ATENDIYNFFSPLNPVR	HMRGLPYRATENDIYN	FSPLNPVRVHIEIGPD	R	A	T	V	R	V	1	1	3	1	0	0	1	0	0	1	1	0	0	2	2	1	1	0	1	1	0	0	17	0	1995.97	E9PCY7;G8JLB6;P31943;H0YB39;H0YBG7;H0YBD7;P52597	E9PCY7	300	316	HNRNPH1;HNRNPF	Heterogeneous nuclear ribonucleoprotein H;Heterogeneous nuclear ribonucleoprotein H, N-terminally processed;Heterogeneous nuclear ribonucleoprotein F;Heterogeneous nuclear ribonucleoprotein F, N-terminally processed	no	no	2;3	2.6886e-198	347.51	By MS/MS	By MS/MS	By MS/MS	By matching	By MS/MS
ATENPEQVASEGLPEPVLR	SLAEEAARATENPEQV	GLPEPVLRKVELPVPT	R	A	T	L	R	K	2	1	1	0	0	1	4	1	0	0	2	0	0	0	3	1	1	0	0	2	0	0	19	0	2035.02	K7EKI4;K7ELF1;K7ELQ0;K7ES61;X6RAY8;Q9BYD3-2;Q9BYD3	K7EKI4	31	49	MRPL4	39S ribosomal protein L4, mitochondrial	yes	no	2	0.0010448	83.823	By matching	By MS/MS	By matching	By matching	By matching
ATEPVATSNPAGDPVGSTR	AASMDPPRATEPVATS	GDPVGSTRCPASEPGL	R	A	T	T	R	C	3	1	1	1	0	0	1	2	0	0	0	0	0	0	3	2	3	0	0	2	0	0	19	0	1825.88	A0A0A0MQU1;Q27J81-2;Q27J81	A0A0A0MQU1	478	496	INF2	Inverted formin-2	yes	no	2	2.1651e-10	171.26	By MS/MS	By MS/MS	By MS/MS	By MS/MS	By MS/MS
ATEPVIAFYEK	KRLETYYKATEPVIAF	PVIAFYEKRGIVRKVN	K	A	T	E	K	R	2	0	0	0	0	0	2	0	0	1	0	1	0	1	1	0	1	0	1	1	0	0	11	0	1266.65	Q5T9B7;P00568	Q5T9B7	172	182	AK1	Adenylate kinase isoenzyme 1	yes	no	2	0.0032964	93.556	By MS/MS			By matching
ATESGAQSAPLPMEGVDISPK	________________	EGVDISPKQDEGVLKV	K	A	T	P	K	Q	3	0	0	1	0	1	2	2	0	1	1	1	1	0	3	3	1	0	0	1	0	0	21	0	2084.01	Q02790;F5H120	Q02790	8	28	FKBP4	Peptidyl-prolyl cis-trans isomerase FKBP4;Peptidyl-prolyl cis-trans isomerase FKBP4, N-terminally processed	yes	no	2;3	1.3204e-25	213.71	By MS/MS	By matching	By MS/MS	By MS/MS	By MS/MS
ATETVELHK	________________	TETVELHKLKLAELKQ	M	A	T	H	K	L	1	0	0	0	0	0	2	0	1	0	1	1	0	0	0	0	2	0	0	1	0	0	9	0	1026.53	P82979;F8VZQ9;F8VS12	P82979	2	10	SARNP	SAP domain-containing ribonucleoprotein	yes	no	2	0.048693	65.465	By matching	By matching	By matching	By matching	By MS/MS
ATFDAISK	ATLGNFAKATFDAISK	ATFDAISKTYSYLTPD	K	A	T	S	K	T	2	0	0	1	0	0	0	0	0	1	0	1	0	1	0	1	1	0	0	0	0	0	8	0	851.439	H0YEN5;P15880;E9PQD7	H0YEN5	141	148	RPS2	40S ribosomal protein S2	yes	no	2	0.030034	79.713	By matching	By matching	By matching	By MS/MS	By matching
ATFDISLVVPK	CWDEPAIKATFDISLV	DISLVVPKDRVALSNM	K	A	T	P	K	D	1	0	0	1	0	0	0	0	0	1	1	1	0	1	1	1	1	0	0	2	0	0	11	0	1188.68	E9PLK3;P55786;A6NEC2;E9PP11	E9PLK3	194	204	NPEPPS;NPEPPSL1	Puromycin-sensitive aminopeptidase;Puromycin-sensitive aminopeptidase-like protein	yes	no	2	0.0029369	90.906	By MS/MS	By matching	By matching	By MS/MS	By MS/MS
ATFSGPAGPILSLNPQEDVEFQK	________________	QEDVEFQKEVAQVRKR	M	A	T	Q	K	E	2	0	1	1	0	2	2	2	0	1	2	1	0	2	3	2	1	0	0	1	0	0	23	0	2444.22	C9J6C5;Q9BYG3	C9J6C5	2	24	NIFK	MKI67 FHA domain-interacting nucleolar phosphoprotein	yes	no	3	0.0018717	78.554	By MS/MS	By matching	By matching		By matching
ATFYGEQVDYYK	TYAALNSKATFYGEQV	GEQVDYYKSYIKTCLD	K	A	T	Y	K	S	1	0	0	1	0	1	1	1	0	0	0	1	0	1	0	0	1	0	3	1	0	0	12	0	1482.67	P46940;H0YLE8	P46940	1517	1528	IQGAP1	Ras GTPase-activating-like protein IQGAP1	yes	no	2	9.2153e-05	119.27	By MS/MS	By matching	By matching	By MS/MS	By MS/MS
ATGANATPLDFPSK	________________	TPLDFPSKKRKRSRWN	M	A	T	S	K	K	3	0	1	1	0	0	0	1	0	0	1	1	0	1	2	1	2	0	0	0	0	0	14	0	1388.69	Q15637-4;Q15637-6;Q15637-3;Q15637-2;Q15637;F8WEV5	Q15637-4	2	15	SF1	Splicing factor 1	yes	no	2	0.00018499	135.1			By MS/MS		By MS/MS
ATGEADVEFVTHEDAVAAMSK	IDIGADGRATGEADVE	DAVAAMSKDKNNMQHR	R	A	T	S	K	D	5	0	0	2	0	0	3	1	1	0	0	1	1	1	0	1	2	0	0	3	0	0	21	0	2176.99	P31942-2;P31942;P31942-3;P31942-4;P31942-6;P31942-5	P31942-2	218	238	HNRNPH3	Heterogeneous nuclear ribonucleoprotein H3	yes	no	3	0.0039643	75.548	By MS/MS	By MS/MS	By MS/MS	By matching	By matching
ATGILLYGLASR	TLGSTIDKATGILLYG	LLYGLASRLRDTRRLS	K	A	T	S	R	L	2	1	0	0	0	0	0	2	0	1	3	0	0	0	0	1	1	0	1	0	0	0	12	0	1233.71	P47897;P47897-2;A0A0U1RQT0;C9J165;A0A0U1RQM8;A0A0U1RQU2;F2Z2V6;A0A0U1RRI9;A0A0U1RQE9;A0A0U1RQL2	P47897	51	62	QARS	Glutamine--tRNA ligase	yes	no	2	0.00010103	129.88	By MS/MS	By MS/MS	By matching	By MS/MS	By MS/MS
ATGPPVSELITK	GAGAAKRKATGPPVSE	PVSELITKAVAASKER	K	A	T	T	K	A	1	0	0	0	0	0	1	1	0	1	1	1	0	0	2	1	2	0	0	1	0	0	12	0	1211.68	P16401	P16401	38	49	HIST1H1B	Histone H1.5	yes	yes	2	0.00010686	123.11	By MS/MS	By MS/MS	By MS/MS	By MS/MS	By MS/MS
ATGSPVSIFVYDVKPGAEEQTQVAK	ALHRGRKKATGSPVSI	EEQTQVAKAAFKRFKT	K	A	T	A	K	A	3	0	0	1	0	2	2	2	0	1	0	2	0	1	2	2	2	0	1	4	0	0	25	1	2620.34	E9PS17;Q96KG9-3;Q96KG9-2;Q96KG9;E9PK59;Q96KG9-5;Q96KG9-4;Q96KG9-6	E9PS17	38	62	SCYL1	N-terminal kinase-like protein	yes	no	3	0.01146	63.674	By matching	By matching	By matching	By MS/MS	By matching
ATGYLELSNWPEVAPDPSVR	LSHTLNIKATGYLELS	VAPDPSVRNVEVIELA	K	A	T	V	R	N	2	1	1	1	0	0	2	1	0	0	2	0	0	0	3	2	1	1	1	2	0	0	20	0	2200.08	O00203-3;O00203	O00203-3	581	600	AP3B1	AP-3 complex subunit beta-1	yes	no	2	0.030121	75.998	By MS/MS			By matching	By matching
ATIAGGGVIPHIHK	EELDSLIKATIAGGGV	GVIPHIHKSLIGKKGQ	K	A	T	H	K	S	2	0	0	0	0	0	0	3	2	3	0	1	0	0	1	0	1	0	0	1	0	0	14	0	1369.78	Q71UI9;P0C0S5;Q71UI9-3;Q71UI9-4	Q71UI9	103	116	H2AFV;H2AFZ	Histone H2A.V;Histone H2A.Z	yes	no	3;4	0.0047618	87.713	By MS/MS	By MS/MS	By MS/MS	By MS/MS	By MS/MS
ATIGADFLTK	KKFSNQYKATIGADFL	IGADFLTKEVMVDDRL	K	A	T	T	K	E	2	0	0	1	0	0	0	1	0	1	1	1	0	1	0	0	2	0	0	0	0	0	10	0	1035.56	P51149;C9J8S3;C9J4S4;C9J4V0;C9J592;C9IZZ0;C9J7D1	P51149	39	48	RAB7A	Ras-related protein Rab-7a	yes	no	2	0.003405	95.775	By MS/MS	By MS/MS	By MS/MS	By matching	By MS/MS
ATILDLSCNK	KELAALPKATILDLSC	ILDLSCNKLTTLPSDF	K	A	T	N	K	L	1	0	1	1	1	0	0	0	0	1	2	1	0	0	0	1	1	0	0	0	0	0	10	0	1133.58	Q96AG4	Q96AG4	41	50	LRRC59	Leucine-rich repeat-containing protein 59	yes	yes	2	0.011741	81.525	By matching	By matching	By matching	By MS/MS	By matching
ATISNDGATILK	LIVDGRGKATISNDGA	NDGATILKLLDVVHPA	K	A	T	L	K	L	2	0	1	1	0	0	0	1	0	2	1	1	0	0	0	1	2	0	0	0	0	0	12	0	1202.65	Q99832;Q99832-3;F8WAM2	Q99832	56	67	CCT7	T-complex protein 1 subunit eta	yes	no	2	0.0030388	144.55	By MS/MS	By MS/MS	By matching	By MS/MS	By MS/MS
ATLENITNLRPVGEDFR	GKIALQLKATLENITN	RPVGEDFRWYLKMKCG	K	A	T	F	R	W	1	2	2	1	0	0	2	1	0	1	2	0	0	1	1	0	2	0	0	1	0	0	17	1	1944.01	Q9NWV4	Q9NWV4	10	26	C1orf123	UPF0587 protein C1orf123	yes	yes	3	0.019404	125.53	By MS/MS	By matching	By matching	By matching	By matching
ATLKDQLIYNLLK	________________	QLIYNLLKEEQTPQNK	M	A	T	L	K	E	1	0	1	1	0	1	0	0	0	1	4	2	0	0	0	0	1	0	1	0	0	0	13	1	1531.9	P00338;P00338-4;P00338-5;P00338-2;F5GYU2;F5GXY2;F5GXH2;F5H5J4;F5H6W8;F5GZQ4;F5H8H6;F5GXC7;F5GWW2;F5GXU1	P00338	2	14	LDHA	L-lactate dehydrogenase A chain	yes	no	2;3	1.7827e-67	222.18	By MS/MS	By MS/MS	By MS/MS	By MS/MS	By MS/MS
ATLKDQLIYNLLKEEQTPQNK	________________	EEQTPQNKITVVGVGA	M	A	T	N	K	I	1	0	2	1	0	3	2	0	0	1	4	3	0	0	1	0	2	0	1	0	0	0	21	2	2486.34	P00338;P00338-4;P00338-5;P00338-2;F5GYU2;F5GXY2;F5GXH2;F5H5J4;F5H6W8;F5GZQ4;F5H8H6;F5GXC7;F5GWW2;F5GXU1	P00338	2	22	LDHA	L-lactate dehydrogenase A chain	yes	no	3;4	1.3923e-71	229.62	By MS/MS	By MS/MS	By MS/MS	By MS/MS	By MS/MS
ATLLEDQQDPSPSS	EISKEQAKATLLEDQQ	QQDPSPSS________	K	A	T	S	S	-	1	0	0	2	0	2	1	0	0	0	2	0	0	0	2	3	1	0	0	0	0	0	14	0	1486.68	B5MBZ0;Q9HC35-2;Q9HC35	B5MBZ0	979	992	EML4	Echinoderm microtubule-associated protein-like 4	yes	no	2	0.0061664	83.081	By MS/MS	By matching	By matching
ATLPSPDKLPGFK	DSRLEELKATLPSPDK	PDKLPGFKMYPIDFEK	K	A	T	F	K	M	1	0	0	1	0	0	0	1	0	0	2	2	0	1	3	1	1	0	0	0	0	0	13	1	1369.76	P22314-2;P22314;Q5JRR6	P22314-2	791	803	UBA1	Ubiquitin-like modifier-activating enzyme 1	yes	no	3	0.043861	69.864	By matching	By matching	By MS/MS	By matching	By matching
ATLQEILPEVLK	DILSEVSKATLQEILP	EILPEVLKADLNIILS	K	A	T	L	K	A	1	0	0	0	0	1	2	0	0	1	3	1	0	0	1	0	1	0	0	1	0	0	12	0	1352.79	Q9BQG0;Q9BQG0-2;I3L1L3	Q9BQG0	191	202	MYBBP1A	Myb-binding protein 1A	yes	no	2	1.3462e-05	152.69	By MS/MS	By MS/MS	By MS/MS	By MS/MS	By MS/MS
ATLWYVPLSLK	GAKKLTNKATLWYVPL	WYVPLSLKNVDKVLEV	K	A	T	L	K	N	1	0	0	0	0	0	0	0	0	0	3	1	0	0	1	1	1	1	1	1	0	0	11	0	1289.74	O00154-4;O00154-2;O00154-3;O00154-6;O00154-5;O00154-7;O00154;K7EKP8	O00154-4	116	126	ACOT7	Cytosolic acyl coenzyme A thioester hydrolase	yes	no	2	0.00052644	114.86	By MS/MS	By MS/MS	By MS/MS	By MS/MS	By MS/MS
ATLYVTAIEDR	DGLIFPDRATLYVTAI	YVTAIEDRQYKDYKIH	R	A	T	D	R	Q	2	1	0	1	0	0	1	0	0	1	1	0	0	0	0	0	2	0	1	1	0	0	11	0	1250.65	E9PKG1;Q99873-2;Q99873-3;Q99873;E9PQ98;E9PIX6;E9PNR9;H0YDE4	E9PKG1	150	160	PRMT1	Protein arginine N-methyltransferase 1	yes	no	2	2.7029e-05	146.11	By MS/MS	By MS/MS	By matching	By MS/MS	By matching
ATNDEIFSILK	LAVAFKSKATNDEIFS	DEIFSILKDVPNPNQD	K	A	T	L	K	D	1	0	1	1	0	0	1	0	0	2	1	1	0	1	0	1	1	0	0	0	0	0	11	0	1249.66	Q09161	Q09161	512	522	NCBP1	Nuclear cap-binding protein subunit 1	yes	yes	2	6.0814e-30	217.02	By MS/MS	By matching	By MS/MS	By MS/MS	By matching
ATNESEDEIPQLVPIGK	GRGKAQVKATNESEDE	PQLVPIGKKTPANEKV	K	A	T	G	K	K	1	0	1	1	0	1	3	1	0	2	1	1	0	0	2	1	1	0	0	1	0	0	17	0	1838.93	J3QSV6;O76021;O76021-2	J3QSV6	356	372	RSL1D1	Ribosomal L1 domain-containing protein 1	yes	no	2	0.0020345	122.46	By matching	By MS/MS	By MS/MS	By MS/MS	By MS/MS
ATNFLAHEK	________________	TNFLAHEKIWFDKFKY	M	A	T	E	K	I	2	0	1	0	0	0	1	0	1	0	1	1	0	1	0	0	1	0	0	0	0	0	9	0	1029.52	E9PK01;P29692;E9PMW7;E9PPR1;E9PL12;E9PQ49;E9PI39;P29692-3;E9PN91;E9PL71;E9PQZ1;P29692-4;E9PKK3;E9PK72;E9PK06;E9PNW6;E9PJD0	E9PK01	2	10	EEF1D	Elongation factor 1-delta	yes	no	2	2.2263e-05	128.91	By MS/MS	By matching	By matching	By MS/MS	By MS/MS
ATNIEQIFR	________________	TNIEQIFRSFVVSKFR	M	A	T	F	R	S	1	1	1	0	0	1	1	0	0	2	0	0	0	1	0	0	1	0	0	0	0	0	9	0	1090.58	P18583-2;P18583-5;P18583-6;P18583-10;P18583-3;P18583-4;P18583-7;P18583;P18583-9;P18583-8;J3QSZ5	P18583-2	2	10	SON	Protein SON	yes	no	2	0.02214	74.165	By MS/MS	By matching	By matching	By MS/MS	By matching
ATNVVMNYSEIESK	KVRELVDKATNVVMNY	NYSEIESKVREATNDD	K	A	T	S	K	V	1	0	2	0	0	0	2	0	0	1	0	1	1	0	0	2	1	0	1	2	0	0	14	0	1583.75	Q14677;Q14677-3	Q14677	14	27	CLINT1	Clathrin interactor 1	yes	no	2	0.00037667	149.82	By MS/MS	By matching	By matching	By MS/MS	By matching
ATNWGSLLQDK	________________	WGSLLQDKQQLEELAR	M	A	T	D	K	Q	1	0	1	1	0	1	0	1	0	0	2	1	0	0	0	1	1	1	0	0	0	0	11	0	1231.62	A0A2R8Y430;P48637;P48637-2;A0A2R8YF34;A0A2R8Y2X9;A0A2R8Y6Y6;A0A2R8Y4V9;A0A2R8Y790;A0A2R8Y446;A0A0S2Z4J7;A0A2R8Y2F2	A0A2R8Y430	2	12	GSS	Glutathione synthetase	yes	no	2	0.0016981	119.03	By MS/MS	By matching	By MS/MS	By matching	By MS/MS
ATQADLMELDMAMEPDRK	________________	MAMEPDRKAAVSHWQQ	M	A	T	R	K	A	3	1	0	3	0	1	2	0	0	0	2	1	3	0	1	0	1	0	0	0	0	0	18	1	2063.93	A0A2R8Y804;A0A2R8Y543;A0A2R8YCH5;A0A2R8Y5A3;P35222;A0A2R8Y750;A0A2R8Y7Z0;E7EMJ5;E9PDF9;E7EV28	A0A2R8Y804	2	19	CTNNB1	Catenin beta-1	yes	no	2	0.024581	66.285				By matching	By MS/MS
ATQALVLAPTR	QQIELDLKATQALVLA	ALVLAPTRELAQQIQK	K	A	T	T	R	E	3	1	0	0	0	1	0	0	0	0	2	0	0	0	1	0	2	0	0	1	0	0	11	0	1139.67	P60842;J3KT12;P60842-2;J3KTB5;J3QS69;J3QR64;J3QL43;J3QLN6;J3QKZ9;J3KS25	P60842	100	110	EIF4A1	Eukaryotic initiation factor 4A-I	yes	no	1;2	0.0019377	131.12	By MS/MS	By MS/MS	By MS/MS	By MS/MS	By MS/MS
ATQASQEY	KAPSGGKKATQASQEY	ATQASQEY________	K	A	T	E	Y	-	2	0	0	0	0	2	1	0	0	0	0	0	0	0	0	1	1	0	1	0	0	0	8	0	896.388	P16104	P16104	136	143	H2AFX	Histone H2AX	yes	yes	1	0.0068952	136.27	By matching	By matching	By matching	By matching	By matching
ATQELIPIEDFITPLK	RKIRKLEKATQELIPI	EDFITPLKFLDKARER	K	A	T	L	K	F	1	0	0	1	0	1	2	0	0	3	2	1	0	1	2	0	2	0	0	0	0	0	16	0	1827	Q9NQ50	Q9NQ50	78	93	MRPL40	39S ribosomal protein L40, mitochondrial	yes	yes	2	0.0002913	128.54	By MS/MS	By matching	By MS/MS	By MS/MS	By matching
ATQFTGATGAIMTTETTK	HRSLLSGRATQFTGAT	IMTTETTKTARATGAS	R	A	T	T	K	T	3	0	0	0	0	1	1	2	0	1	0	1	1	1	0	0	7	0	0	0	0	0	18	0	1828.89	Q14126	Q14126	729	746	DSG2	Desmoglein-2	yes	yes	2	1.8382e-96	254.94			By matching	By MS/MS	By MS/MS
ATQQQHDFTLTQTADGR	WPVAGQIRATQQQHDF	LTQTADGRSSFDWLTG	R	A	T	G	R	S	2	1	0	2	0	4	0	1	1	0	1	0	0	1	0	0	4	0	0	0	0	0	17	0	1916.9	P78527-2;P78527	P78527-2	2637	2653	PRKDC	DNA-dependent protein kinase catalytic subunit	yes	no	3	0.026995	101.01	By matching	By MS/MS	By matching	By matching	By matching
ATQVEPLLPGGATLLQAEEHGGLVR	________________	EEHGGLVRKKPPPAPE	M	A	T	V	R	K	3	1	0	0	0	2	3	4	1	0	5	0	0	0	2	0	2	0	0	2	0	0	25	0	2555.37	Q6PKG0;A0A0B4J210	Q6PKG0	2	26	LARP1	La-related protein 1	yes	no	3	0.00074903	78.708	By matching	By MS/MS	By matching	By matching	By MS/MS
ATSFLLALEPELEAR	LGGGSTSRATSFLLAL	LEPELEARLAHLGVQV	R	A	T	A	R	L	3	1	0	0	0	0	3	0	0	0	4	0	0	1	1	1	1	0	0	0	0	0	15	0	1658.89	P04843;F8WF32	P04843	66	80	RPN1	Dolichyl-diphosphooligosaccharide--protein glycosyltransferase subunit 1	yes	no	2	0.00017337	156.14	By MS/MS	By MS/MS	By MS/MS	By matching	By MS/MS
ATSISTQLPDDPAK	CMHTLSTRATSISTQL	QLPDDPAKTTMKKAYY	R	A	T	A	K	T	2	0	0	2	0	1	0	0	0	1	1	1	0	0	2	2	2	0	0	0	0	0	14	0	1442.73	E5RGG1;H9KVE0;Q9UJW0-2;Q9UJW0;Q9UJW0-3	E5RGG1	30	43	DCTN4	Dynactin subunit 4	yes	no	2	0.0064128	82.774				By MS/MS	By MS/MS
ATSNLTQENMPTLFVESVLEVHGK	HIHDEGLRATSNLTQE	SVLEVHGKFVQLINTV	R	A	T	G	K	F	1	0	2	0	0	1	3	1	1	0	3	1	1	1	1	2	3	0	0	3	0	0	24	0	2643.32	A0A0A0MTN0;Q13617;Q13617-2;Q5T2B5	A0A0A0MTN0	339	362	CUL2	Cullin-2	yes	no	3	0.031037	55.744	By MS/MS	By matching			By matching
ATSNVFAMFDQSQIQEFK	KTKKRPQRATSNVFAM	QSQIQEFKEAFNMIDQ	R	A	T	F	K	E	2	0	1	1	0	3	1	0	0	1	0	1	1	3	0	2	1	0	0	1	0	0	18	0	2089.98	J3QRS3;P19105;O14950;J3KTJ1;P24844;P24844-2	J3QRS3	23	40	MYL12A;MYL12B;MYL9	Myosin regulatory light chain 12A;Myosin regulatory light chain 12B;Myosin regulatory light polypeptide 9	no	no	2;3	4.0406e-96	253.06	By MS/MS	By MS/MS	By MS/MS	By MS/MS	By MS/MS
ATSTATSGFAGAIGQK	VSANHTSRATSTATSG	FAGAIGQKLPPFSYAY	R	A	T	Q	K	L	4	0	0	0	0	1	0	3	0	1	0	1	0	1	0	2	3	0	0	0	0	0	16	0	1466.74	A0A2R8YD50;P51659;E7ER27;E7EWE5;P51659-3;P51659-2;G5E9S2;E7ET17;A0A2R8Y7L2;E7EPL9	A0A2R8YD50	316	331	HSD17B4	Peroxisomal multifunctional enzyme type 2;(3R)-hydroxyacyl-CoA dehydrogenase;Enoyl-CoA hydratase 2	yes	no	2	0.00012368	122.33	By MS/MS	By MS/MS	By matching	By matching	By MS/MS
ATTAALLLEAQAATGFLVDPVR	AMRRGLLRATTAALLL	GFLVDPVRNQRLYVHE	R	A	T	V	R	N	6	1	0	1	0	1	1	1	0	0	4	0	0	1	1	0	3	0	0	2	0	0	22	0	2227.22	Q15149;Q15149-7;Q15149-8;Q15149-9;Q15149-5;Q15149-4;Q15149-6;Q15149-2;H0YDN1;Q15149-3	Q15149	3519	3540	PLEC	Plectin	no	no	3	0.0042934	72.145	By MS/MS	By matching			By matching
ATTADGSSILDR	AMLMPHQKATTADGSS	DGSSILDRAVIEHNLL	K	A	T	D	R	A	2	1	0	2	0	0	0	1	0	1	1	0	0	0	0	2	2	0	0	0	0	0	12	0	1205.59	Q9BT78;D6RAX7;Q9BT78-2;D6RD63	Q9BT78	291	302	COPS4	COP9 signalosome complex subunit 4	yes	no	2	0.0001335	124.67	By matching	By matching	By matching	By MS/MS	By matching
ATTATMATSGSAR	________________	MATSGSARKRLLKEED	M	A	T	A	R	K	4	1	0	0	0	0	0	1	0	0	0	0	1	0	0	2	4	0	0	0	0	0	13	0	1224.58	P38919;I3L3H2	P38919	2	14	EIF4A3	Eukaryotic initiation factor 4A-III;Eukaryotic initiation factor 4A-III, N-terminally processed	yes	no	2	0.0041716	103.44	By matching	By matching	By MS/MS	By MS/MS	By matching
ATTGTPTADRGDAAATDDPAAR	________________	ATDDPAARFQVQKHSW	M	A	T	A	R	F	7	2	0	4	0	0	0	2	0	0	0	0	0	0	2	0	5	0	0	0	0	0	22	1	2100.97	Q86TI2-4;Q86TI2	Q86TI2-4	2	23	DPP9	Dipeptidyl peptidase 9	yes	no	2	0.002127	123.76	By matching	By matching		By MS/MS	By matching
ATTLSNAVSSLASTGLSLTK	KDSTAASRATTLSNAV	STGLSLTKVDEREKQA	R	A	T	T	K	V	3	0	1	0	0	0	0	1	0	0	4	1	0	0	0	5	4	0	0	1	0	0	20	0	1921.04	Q13492-4;Q13492-3;Q13492-2;Q13492-5;Q13492	Q13492-4	248	267	PICALM	Phosphatidylinositol-binding clathrin assembly protein	yes	no	2	0.00062604	95.751	By MS/MS	By MS/MS	By MS/MS	By matching	By matching
ATTPADGEEPAPEAEALAAAR	________________	AEALAAARERSSRFLS	R	A	T	A	R	E	8	1	0	1	0	0	4	1	0	0	1	0	0	0	3	0	2	0	0	0	0	0	21	0	2036.97	Q5JZ02;Q96S44	Q5JZ02	6	26	TP53RK	TP53-regulating kinase	yes	no	2;3	4.4249e-05	114.21	By MS/MS	By MS/MS	By MS/MS	By MS/MS
ATVEPETTPTPNPPTTEEEKTESNQEVANPEHYIK	________________	ANPEHYIKHPLQNRWA	M	A	T	I	K	H	2	0	3	0	0	1	8	0	1	1	0	2	0	0	6	1	7	0	1	2	0	0	35	1	3906.83	P06730;P06730-2;D6RFJ3	P06730	2	36	EIF4E	Eukaryotic translation initiation factor 4E	yes	no	3	0.00028566	67.283	By MS/MS	By MS/MS	By MS/MS	By MS/MS	By MS/MS
ATVGLIR	PSHWPLIKATVGLIRN	KATVGLIRNLALCPAN	K	A	T	I	R	N	1	1	0	0	0	0	0	1	0	1	1	0	0	0	0	0	1	0	0	1	0	0	7	0	728.454	A0A2R8Y804;A0A2R8Y543;A0A2R8YCH5;A0A2R8Y5A3;P35222;A0A2R8Y750;B4DGU4;A0A2R8Y7Z0;A0A2R8Y5C3;A0A2R8Y6G0;A0A2R8Y815	A0A2R8Y804	509	515	CTNNB1	Catenin beta-1	yes	no	2	0.051325	79.939	By matching	By matching	By matching	By MS/MS	By matching
ATVLESEGTR	VEAERRKRATVLESEG	VLESEGTRESAINVAE	R	A	T	T	R	E	1	1	0	0	0	0	2	1	0	0	1	0	0	0	0	1	2	0	0	1	0	0	10	0	1061.54	Q9UJZ1;Q9UJZ1-2;A0A087WYB4;F2Z2I8	Q9UJZ1	202	211	STOML2	Stomatin-like protein 2, mitochondrial	yes	no	1;2	2.0493e-05	134.23	By matching	By MS/MS	By matching	By MS/MS	By matching
ATVNQDTR	AEGEEEGRATVNQDTR	ATVNQDTRLDNRVIDL	R	A	T	T	R	L	1	1	1	1	0	1	0	0	0	0	0	0	0	0	0	0	2	0	0	1	0	0	8	0	903.441	P14868;P14868-2;C9J7S3;C9JLC1	P14868	172	179	DARS	Aspartate--tRNA ligase, cytoplasmic	yes	no	2	0.0041647	112.41		By matching		By MS/MS
ATVQQLEGR	________________	TVQQLEGRWRLVDSKG	M	A	T	G	R	W	1	1	0	0	0	2	1	1	0	0	1	0	0	0	0	0	1	0	0	1	0	0	9	0	1000.53	Q01469	Q01469	2	10	FABP5	Fatty acid-binding protein, epidermal	yes	yes	2	0.0036514	99.788	By MS/MS	By MS/MS	By MS/MS	By MS/MS	By MS/MS
ATVSAPFGK	EARDVFEKATVSAPFG	TVSAPFGKFQGKTVTI	K	A	T	G	K	F	2	0	0	0	0	0	0	1	0	0	0	1	0	1	1	1	1	0	0	1	0	0	9	0	876.471	Q15149;Q15149-7;Q15149-8;Q15149-9;Q15149-5;Q15149-4;Q15149-6;Q15149-2;H0YDN1;Q15149-3	Q15149	3045	3053	PLEC	Plectin	no	no	2	0.014401	82.426			By matching	By MS/MS
ATVTATTK	________________	ATVTATTKVPEIRDVT	M	A	T	T	K	V	2	0	0	0	0	0	0	0	0	0	0	1	0	0	0	0	4	0	0	1	0	0	8	0	791.439	Q9Y230;X6R2L4;M0R0Z0;M0QXZ7	Q9Y230	2	9	RUVBL2	RuvB-like 2	yes	no	1	0.026019	95.815	By matching	By matching	By MS/MS	By matching	By matching
ATVTPSPVK	KMPKPRLKATVTPSPV	TVTPSPVKGKGKVGRP	K	A	T	V	K	G	1	0	0	0	0	0	0	0	0	0	0	1	0	0	2	1	2	0	0	2	0	0	9	0	898.512	Q9H1E3;Q9H1E3-2	Q9H1E3	176	184	NUCKS1	Nuclear ubiquitous casein and cyclin-dependent kinase substrate 1	yes	no	1;2	0.026882	86.833	By MS/MS	By matching	By matching	By matching	By matching
ATVWDEAEQDGIGEEVLK	________________	GIGEEVLKMSTEEIIQ	M	A	T	L	K	M	2	0	0	2	0	1	4	2	0	1	1	1	0	0	0	0	1	1	0	2	0	0	18	0	1987.94	R4GNH3;E9PN50	R4GNH3	2	19	PSMC3		yes	no	2;3	7.5455e-08	184	By MS/MS	By MS/MS	By MS/MS	By matching	By matching
ATYLEFIQQNEER	________________	FIQQNEERDGVRFSWN	M	A	T	E	R	D	1	1	1	0	0	2	3	0	0	1	1	0	0	1	0	0	1	0	1	0	0	0	13	0	1639.78	A0A2R8YFH5;Q15437;Q5QPE2;A0A2R8Y633;A0A2R8Y7S7;A0A2R8YF30	A0A2R8YFH5	2	14	SEC23B	Protein transport protein Sec23B	yes	no	2	0.00022113	138.99	By MS/MS		By matching	By matching	By matching
AVAEQIPLLVQGVR	PLLVQSCKAVAEQIPL	PLLVQGVRGSQAQPDS	K	A	V	V	R	G	2	1	0	0	0	2	1	1	0	1	2	0	0	0	1	0	0	0	0	3	0	0	14	0	1491.88	Q9Y490	Q9Y490	958	971	TLN1	Talin-1	yes	yes	2;3	1.5201e-16	182.25	By MS/MS	By MS/MS	By MS/MS	By MS/MS	By MS/MS
AVAGDASESALLK	ENLPILKRAVAGDASE	ASESALLKCIELCCGS	R	A	V	L	K	C	4	0	0	1	0	0	1	1	0	0	2	1	0	0	0	2	0	0	0	1	0	0	13	0	1230.65	P05023-4;P05023;P05023-3;P05023-2	P05023-4	446	458	ATP1A1	Sodium/potassium-transporting ATPase subunit alpha-1	yes	no	2	0.00086809	106.16	By matching	By matching	By MS/MS	By matching	By MS/MS
AVAGNISDPGLQK	SPMVMDAKAVAGNISD	ISDPGLQKSFLDSGYR	K	A	V	Q	K	S	2	0	1	1	0	1	0	2	0	1	1	1	0	0	1	1	0	0	0	1	0	0	13	0	1268.67	P18206-2;P18206	P18206-2	803	815	VCL	Vinculin	yes	no	2	0.00066906	108.35	By matching	By MS/MS	By MS/MS	By MS/MS	By matching
AVAIDLPGLGHSK	RLAQAGYRAVAIDLPG	LPGLGHSKEAAAPAPI	R	A	V	S	K	E	2	0	0	1	0	0	0	2	1	1	2	1	0	0	1	1	0	0	0	1	0	0	13	0	1276.71	Q96IU4;B4DQI4	Q96IU4	64	76	ABHD14B	Alpha/beta hydrolase domain-containing protein 14B	yes	no	3	0.0048721	84.169	By matching	By MS/MS	By matching	By MS/MS	By MS/MS
AVAISLPK	WMGKMQKKAVAISLPK	AVAISLPKGVVEVTHD	K	A	V	P	K	G	2	0	0	0	0	0	0	0	0	1	1	1	0	0	1	1	0	0	0	1	0	0	8	0	797.501	P50454;E9PPV6;E9PKH2	P50454	301	308	SERPINH1	Serpin H1	yes	no	2	0.037404	75.213	By MS/MS	By matching
AVALYFIDK	KEMKVRQRAVALYFID	VALYFIDKLALRAGNE	R	A	V	D	K	L	2	0	0	1	0	0	0	0	0	1	1	1	0	1	0	0	0	0	1	1	0	0	9	0	1038.58	P11387;E5RIC7;Q969P6-2;Q969P6	P11387	476	484	TOP1;TOP1MT	DNA topoisomerase 1;DNA topoisomerase I, mitochondrial	yes	no	2	0.014638	82.241	By matching	By MS/MS	By MS/MS	By MS/MS	By MS/MS
AVANETGAFFFLINGPEIMSK	TGKTLIARAVANETGA	NGPEIMSKLAGESESN	R	A	V	S	K	L	3	0	2	0	0	0	2	2	0	2	1	1	1	3	1	1	1	0	0	1	0	0	21	0	2255.13	P55072	P55072	257	277	VCP	Transitional endoplasmic reticulum ATPase	yes	yes	2;3	7.0102e-18	167.69	By MS/MS	By matching	By matching		By MS/MS
AVANQTSATFLR	TGKTLLAKAVANQTSA	QTSATFLRVVGSELIQ	K	A	V	L	R	V	3	1	1	0	0	1	0	0	0	0	1	0	0	1	0	1	2	0	0	1	0	0	12	0	1277.67	P62191-2;P62191	P62191-2	165	176	PSMC1	26S protease regulatory subunit 4	yes	no	2	1.1797e-06	181.87	By matching	By MS/MS	By matching	By MS/MS	By MS/MS
AVAQALEVIPR	GVEQWPYRAVAQALEV	QALEVIPRTLIQNCGA	R	A	V	P	R	T	3	1	0	0	0	1	1	0	0	1	1	0	0	0	1	0	0	0	0	2	0	0	11	0	1165.68	P49368;B4DUR8;P49368-2	P49368	439	449	CCT3	T-complex protein 1 subunit gamma	yes	no	2;3	3.0677e-05	134.84	By MS/MS	By MS/MS	By MS/MS	By MS/MS	By MS/MS
AVASAAAALVLK	DALMQLAKAVASAAAA	AAAALVLKAKSVAQRT	K	A	V	L	K	A	6	0	0	0	0	0	0	0	0	0	2	1	0	0	0	1	0	0	0	2	0	0	12	0	1083.67	Q9Y490	Q9Y490	674	685	TLN1	Talin-1	yes	yes	2;3	1.6176e-06	155.84	By MS/MS	By MS/MS	By MS/MS	By MS/MS	By MS/MS
AVAVGRPSNEELR	________________	RPSNEELRNLSLSGHV	M	A	V	L	R	N	2	2	1	0	0	0	2	1	0	0	1	0	0	0	1	1	0	0	0	2	0	0	13	1	1396.74	D6RGI3;D6RER5;Q9NVA2	D6RGI3	2	14	2011-09-01	Septin-11	yes	no	2	0.016985	101.38	By matching	By matching	By matching	By MS/MS	By matching
AVAVVVDPIQSVK	SFEALSERAVAVVVDP	VDPIQSVKGKVVIDAF	R	A	V	V	K	G	2	0	0	1	0	1	0	0	0	1	0	1	0	0	1	1	0	0	0	5	0	0	13	0	1323.78	O00487	O00487	140	152	PSMD14	26S proteasome non-ATPase regulatory subunit 14	yes	yes	2	0.00024724	139.15	By MS/MS	By MS/MS	By MS/MS	By MS/MS	By MS/MS
AVCMLSNTTAIAEAWAR	GDLAKVQRAVCMLSNT	AIAEAWARLDHKFDLM	R	A	V	A	R	L	5	1	1	0	1	0	1	0	0	1	1	0	1	0	0	1	2	1	0	1	0	0	17	0	1863.9	P0DPH8;P0DPH7;P0DPH7-2;Q6PEY2;P68363;P68363-2;P68366-2;P68366;Q71U36-2;Q71U36	P68363	374	390	TUBA3E;TUBA1B;TUBA4A;TUBA1A	Tubulin alpha-3E chain;Tubulin alpha-1B chain;Tubulin alpha-4A chain;Tubulin alpha-1A chain	no	no	2;3	4.6199e-21	179.46	By MS/MS	By MS/MS	By MS/MS	By MS/MS	By MS/MS
AVCMLSNTTAVAEAWAR	GDLAKVQRAVCMLSNT	AVAEAWARLDHKFDLM	R	A	V	A	R	L	5	1	1	0	1	0	1	0	0	0	1	0	1	0	0	1	2	1	0	2	0	0	17	0	1849.88	F5H5D3;Q9BQE3;A0A1W2PQM2	F5H5D3	444	460	TUBA1C	Tubulin alpha-1C chain	yes	no	2	4.9153e-16	171.26		By MS/MS	By matching		By MS/MS
AVDDGVNTFK	NLMDDIERAVDDGVNT	DDGVNTFKVLTRDKRL	R	A	V	F	K	V	1	0	1	2	0	0	0	1	0	0	0	1	0	1	0	0	1	0	0	2	0	0	10	0	1064.51	P50990;P50990-2;P50990-3	P50990	391	400	CCT8	T-complex protein 1 subunit theta	yes	no	2	0.0068472	88.134	By matching	By MS/MS	By matching	By matching	By MS/MS
AVDDLNLHSYSNLPIWVNK	EILNRVQKAVDDLNLH	NLPIWVNKLDMEIERI	K	A	V	N	K	L	1	0	3	2	0	0	0	0	1	1	3	1	0	0	1	2	0	1	1	2	0	0	19	0	2197.12	Q14204	Q14204	884	902	DYNC1H1	Cytoplasmic dynein 1 heavy chain 1	yes	yes	3	6.8079e-06	132.15	By matching	By matching	By matching	By MS/MS	By MS/MS
AVDEAADALLK	GALKERRKAVDEAADA	EAADALLKAKEELEKM	K	A	V	L	K	A	4	0	0	2	0	0	1	0	0	0	2	1	0	0	0	0	0	0	0	1	0	0	11	0	1114.59	B9A067;Q16891-3;Q16891-2;Q16891-4;Q16891;H7C463;C9J406	B9A067	240	250	IMMT	MICOS complex subunit MIC60	yes	no	2	0.0047411	89.886	By MS/MS	By MS/MS	By MS/MS	By matching	By matching
AVDNQVYVATASPAR	WELLQRSRAVDNQVYV	VATASPARDDKASYVA	R	A	V	A	R	D	4	1	1	1	0	1	0	0	0	0	0	0	0	0	1	1	1	0	1	3	0	0	15	0	1560.79	Q9NQR4	Q9NQR4	196	210	NIT2	Omega-amidase NIT2	yes	yes	2	0.0002825	149.57	By MS/MS	By matching	By matching	By MS/MS	By MS/MS
AVDSLVPIGR	EPMQTGIKAVDSLVPI	DSLVPIGRGQRELIIG	K	A	V	G	R	G	1	1	0	1	0	0	0	1	0	1	1	0	0	0	1	1	0	0	0	2	0	0	10	0	1025.59	P25705;P25705-2;P25705-3;K7ERX7;K7EK77;K7ENJ4	P25705	195	204	ATP5A1	ATP synthase subunit alpha, mitochondrial	yes	no	2	0.00033527	126.24	By MS/MS	By matching	By MS/MS	By MS/MS	By MS/MS
AVDSQILPK	EQRKIDQKAVDSQILP	VDSQILPKIKAIPQLQ	K	A	V	P	K	I	1	0	0	1	0	1	0	0	0	1	1	1	0	0	1	1	0	0	0	1	0	0	9	0	969.549	Q02878	Q02878	252	260	RPL6	60S ribosomal protein L6	yes	yes	2	0.005415	95.358	By matching	By MS/MS	By matching	By MS/MS	By matching
AVDTWSWGER	PSELALLKAVDTWSWG	DTWSWGERASHEEVEG	K	A	V	E	R	A	1	1	0	1	0	0	1	1	0	0	0	0	0	0	0	1	1	2	0	1	0	0	10	0	1205.55	Q08380	Q08380	324	333	LGALS3BP	Galectin-3-binding protein	yes	yes	2	0.035595	85.355	By matching	By MS/MS	By matching	By matching	By MS/MS
AVEDFLR	QQMPQTEKAVEDFLRS	KAVEDFLRSIGRSKKE	K	A	V	L	R	S	1	1	0	1	0	0	1	0	0	0	1	0	0	1	0	0	0	0	0	1	0	0	7	0	848.439	Q5JRX3-3;Q5JRX3;Q5JRX3-2;A0A0A0MRX9;H0Y7L7;B1APQ1	Q5JRX3-3	697	703	PITRM1	Presequence protease, mitochondrial	yes	no	2	0.011585	119.22	By MS/MS	By matching	By matching	By matching	By matching
AVEEEDKMTPEQLAIK	ELAKNYNKAVEEEDKM	TPEQLAIKNVGKQDPK	K	A	V	I	K	N	2	0	0	1	0	1	4	0	0	1	1	2	1	0	1	0	1	0	0	1	0	0	16	1	1829.91	O00487	O00487	258	273	PSMD14	26S proteasome non-ATPase regulatory subunit 14	yes	yes	2	0.00050508	151.16	By MS/MS	By matching	By matching	By matching
AVEGCVSASQAATEDGQLLR	EAGRLVAKAVEGCVSA	TEDGQLLRGVGAAATA	K	A	V	L	R	G	4	1	0	1	1	2	2	2	0	0	2	0	0	0	0	2	1	0	0	2	0	0	20	0	2060.98	Q9Y490	Q9Y490	746	765	TLN1	Talin-1	yes	yes	2	6.5071e-27	180.56	By MS/MS	By MS/MS	By MS/MS	By MS/MS
AVEHLDDLPGALSELSDLHAHK	KVAAALTKAVEHLDDL	LSDLHAHKLRVDPVNF	K	A	V	H	K	L	3	0	0	3	0	0	2	1	3	0	5	1	0	0	1	2	0	0	0	1	0	0	22	0	2366.19	CON__P01966	CON__P01966	70	91			yes	yes	5	0.052639	72.676	By matching	By matching	By matching	By MS/MS	By matching
AVELAANTK	SDGVATEKAVELAANT	VELAANTKGICFIRTS	K	A	V	T	K	G	3	0	1	0	0	0	1	0	0	0	1	1	0	0	0	0	1	0	0	1	0	0	9	0	915.503	P29401;P29401-2;A0A0B4J1R6	P29401	457	465	TKT	Transketolase	yes	no	1;2	0.0001022	145.16	By MS/MS	By matching	By MS/MS	By matching	By MS/MS
AVENSSTAIGIR	FQVEYAMKAVENSSTA	SSTAIGIRCKDGVVFG	K	A	V	I	R	C	2	1	1	0	0	0	1	1	0	2	0	0	0	0	0	2	1	0	0	1	0	0	12	0	1216.64	P25788-2;P25788	P25788-2	30	41	PSMA3	Proteasome subunit alpha type-3	yes	no	2	0.00010576	150.09	By MS/MS	By matching	By matching		By MS/MS
AVETPPLSSVNLLEGLSR	LDVVIGGRAVETPPLS	NLLEGLSRTVVYITYS	R	A	V	S	R	T	1	1	1	0	0	0	2	1	0	0	4	0	0	0	2	3	1	0	0	2	0	0	18	0	1881.02	F8W9S7;Q14C86-3;Q14C86-4;Q14C86-2;Q14C86-6;Q14C86-5;Q14C86;B0QZ65;A0A0A0MQV8;B4DGD8;H0Y4E7;H0Y7I9;C9IZ08	F8W9S7	387	404	GAPVD1	GTPase-activating protein and VPS9 domain-containing protein 1	yes	no	2	0.0020111	90.853	By matching	By MS/MS	By matching	By matching	By matching
AVEVQGPSLESGDHGK	ISSSLGGRAVEVQGPS	LESGDHGKIKFPTMKV	R	A	V	G	K	I	1	0	0	1	0	1	2	3	1	0	1	1	0	0	1	2	0	0	0	2	0	0	16	0	1608.77	Q09666	Q09666	288	303	AHNAK	Neuroblast differentiation-associated protein AHNAK	yes	yes	2	0.0061815	82.515	By MS/MS		By matching	By MS/MS
AVEYFQDNSPDSPELNK	GSMAKIQKAVEYFQDN	PDSPELNKVKLLFERG	K	A	V	N	K	V	1	0	2	2	0	1	2	0	0	0	1	1	0	1	2	2	0	0	1	1	0	0	17	0	1951.88	A0A0A0MRE1;B4DJ07;A0A0A0MSB8;Q9UPT5-2;Q9UPT5-5;Q9UPT5-1;Q9UPT5-6;Q9UPT5;C9JME6;C9JKC2;B5MCY9;K7ERQ5;Q9UPT5-4	A0A0A0MRE1	77	93	EXOC7	Exocyst complex component 7	yes	no	2	1.804e-14	171.11	By MS/MS	By MS/MS	By MS/MS	By MS/MS	By MS/MS
AVFDETYPDPVR	AKAIQGLRAVFDETYP	ETYPDPVRVVSIGVPV	R	A	V	V	R	V	1	1	0	2	0	0	1	0	0	0	0	0	0	1	2	0	1	0	1	2	0	0	12	0	1407.67	P49588;P49588-2;H3BPK7	P49588	684	695	AARS	Alanine--tRNA ligase, cytoplasmic	yes	no	2	0.00012053	128.03	By MS/MS	By MS/MS	By MS/MS	By MS/MS	By matching
AVFGELPSGGGTVEK	________________	SGGGTVEKFQLQSDLL	R	A	V	E	K	F	1	0	0	0	0	0	2	4	0	0	1	1	0	1	1	1	1	0	0	2	0	0	15	0	1446.74	B8ZZ75;Q96C23	B8ZZ75	7	21	GALM	Aldose 1-epimerase	yes	no	2	0.0043471	85.924	By MS/MS		By matching
AVFPSIVGR	FAGDDAPRAVFPSIVG	VFPSIVGRPRHQGVMV	R	A	V	G	R	P	1	1	0	0	0	0	0	1	0	1	0	0	0	1	1	1	0	0	0	2	0	0	9	0	944.544	E7EVS6;G5E9R0;A0A2R8YGF8;C9JUM1;C9JZR7;C9JTX5;F8WCH0;K7EM38;I3L3R2;J3KT65;P60709;A0A2R8Y793;P63267-2;A5A3E0;P63261;I3L3I0;I3L1U9;I3L4N8;P68133;P68032;P63267;P62736;A6NL76;F8WB63;B8ZZJ2;C9JFL5;F6UVQ4;F6QUT6;Q6S8J3	P60709	29	37	ACTB;ACTG2;ACTG1;POTEF;ACTA1;ACTC1;ACTA2;POTEE	Actin, cytoplasmic 1;Actin, cytoplasmic 1, N-terminally processed;Actin, gamma-enteric smooth muscle;POTE ankyrin domain family member F;Actin, cytoplasmic 2;Actin, cytoplasmic 2, N-terminally processed;Actin, alpha skeletal muscle;Actin, alpha cardiac muscle 1;Actin, aortic smooth muscle;POTE ankyrin domain family member E	no	no	2	3.7728e-05	132.08	By MS/MS	By MS/MS	By MS/MS	By MS/MS	By MS/MS
AVFQANQENLPILK	RIAGLCNRAVFQANQE	QENLPILKRAVAGDAS	R	A	V	L	K	R	2	0	2	0	0	2	1	0	0	1	2	1	0	1	1	0	0	0	0	1	0	0	14	0	1583.87	P05023-4;P05023;P05023-3;P05023-2	P05023-4	431	444	ATP1A1	Sodium/potassium-transporting ATPase subunit alpha-1	yes	no	2	9.2565e-05	118.61	By MS/MS	By MS/MS	By MS/MS	By MS/MS	By MS/MS
AVFVDLEPTVIDEIR	GAGKHVPRAVFVDLEP	PTVIDEIRNGPYRQLF	R	A	V	I	R	N	1	1	0	2	0	0	2	0	0	2	1	0	0	1	1	0	1	0	0	3	0	0	15	0	1714.91	P68366-2;P68366;C9JEV8;C9JQ00;C9JJQ8;C9JDL2	P68366-2	50	64	TUBA4A	Tubulin alpha-4A chain	yes	no	2;3	4.887e-05	168.98	By MS/MS	By MS/MS	By MS/MS	By MS/MS	By MS/MS
AVFVDLEPTVIDEVR	GAGKHVPRAVFVDLEP	PTVIDEVRTGTYRQLF	R	A	V	V	R	T	1	1	0	2	0	0	2	0	0	1	1	0	0	1	1	0	1	0	0	4	0	0	15	0	1700.9	F5H5D3;Q9BQE3;A0A1W2PQM2;F8VVB9;F8VRZ4;F8VS66;F8VWV9;F8VX09;F8VRK0;P68363;P68363-2;Q71U36-2;Q71U36;F8VQQ4	F5H5D3	135	149	TUBA1C;TUBA1B;TUBA1A	Tubulin alpha-1C chain;Tubulin alpha-1B chain;Tubulin alpha-1A chain	no	no	2;3	6.1321e-48	220.29	By MS/MS	By MS/MS	By MS/MS	By MS/MS	By MS/MS
AVFVDLEPTVVDEVR	GAGKHVPRAVFVDLEP	PTVVDEVRTGTYRQLF	R	A	V	V	R	T	1	1	0	2	0	0	2	0	0	0	1	0	0	1	1	0	1	0	0	5	0	0	15	0	1686.88	P0DPH8;P0DPH7;P0DPH7-2;Q6PEY2	P0DPH8	65	79	TUBA3E	Tubulin alpha-3E chain	yes	no	3	0.021928	69.352	By matching	By MS/MS	By matching
AVGASFPLYEPAK	ESVQTPSKAVGASFPL	FPLYEPAKMKTPVQYS	K	A	V	A	K	M	3	0	0	0	0	0	1	1	0	0	1	1	0	1	2	1	0	0	1	1	0	0	13	0	1348.7	P46013	P46013	332	344	MKI67	Antigen KI-67	yes	yes	2	0.035123	66.92	By matching		By MS/MS		By MS/MS
AVGESVQKPLDYYR	VIHFAGLKAVGESVQK	QKPLDYYRVNLTGTIQ	K	A	V	Y	R	V	1	1	0	1	0	1	1	1	0	0	1	1	0	0	1	1	0	0	2	2	0	0	14	1	1623.83	Q14376;Q5QPP1;Q5QPP3;Q5QPP4;Q14376-2	Q14376	93	106	GALE	UDP-glucose 4-epimerase	yes	no	3	0.013776	80.469	By matching	By matching	By matching	By MS/MS	By matching
AVGHPFVIQLGR	KTNVRACKAVGHPFVI	PFVIQLGRIYLDMLNV	K	A	V	G	R	I	1	1	0	0	0	1	0	2	1	1	1	0	0	1	1	0	0	0	0	2	0	0	12	0	1292.74	O14980	O14980	701	712	XPO1	Exportin-1	yes	yes	3	0.00016393	129.85	By matching	By MS/MS	By MS/MS	By MS/MS	By matching
AVGTPGGGGGGAVPGISAMSR	PPVLLTPKAVGTPGGG	PGISAMSRGDLSQRAK	K	A	V	S	R	G	3	1	0	0	0	0	0	8	0	1	0	0	1	0	2	2	1	0	0	2	0	0	21	0	1754.87	P48634-2;P48634-3;P48634	P48634-2	1337	1357	PRRC2A	Protein PRRC2A	yes	no	2	0.040666	57.034	By matching		By MS/MS
AVGTQTLSGAGLLK	LEKEELPRAVGTQTLS	LSGAGLLKMFNKATDA	R	A	V	L	K	M	2	0	0	0	0	1	0	3	0	0	3	1	0	0	0	1	2	0	0	1	0	0	14	0	1314.75	Q13596;H0YK42;Q13596-2;Q13596-3	Q13596	273	286	SNX1	Sorting nexin-1	yes	no	2	0.013799	87.831	By matching	By MS/MS	By matching	By MS/MS	By matching
AVHEDIVAVELLPK	QGLKHLNRAVHEDIVA	VAVELLPKSQWVAPSS	R	A	V	P	K	S	2	0	0	1	0	0	2	0	1	1	2	1	0	0	1	0	0	0	0	3	0	0	14	0	1531.86	F2Z2C0;Q9Y2L1;G3V1J5;Q9Y2L1-2	F2Z2C0	286	299	DIS3	Exosome complex exonuclease RRP44	yes	no	3	0.0026252	91.307	By matching	By MS/MS	By matching	By MS/MS	By MS/MS
AVIEHNLLSASK	DGSSILDRAVIEHNLL	HNLLSASKLYNNITFE	R	A	V	S	K	L	2	0	1	0	0	0	1	0	1	1	2	1	0	0	0	2	0	0	0	1	0	0	12	0	1280.71	Q9BT78;D6RAX7;D6RFN0;Q9BT78-2;D6RD63	Q9BT78	303	314	COPS4	COP9 signalosome complex subunit 4	yes	no	2	0.0018039	93.442	By MS/MS	By matching	By matching	By matching	By matching
AVIQVSQIVAR	RSFEVNLRAVIQVSQI	QVSQIVARGLIARGVP	R	A	V	A	R	G	2	1	0	0	0	2	0	0	0	2	0	0	0	0	0	1	0	0	0	3	0	0	11	0	1182.71	J3QS45;J3KRZ4;J3KSZ5;J3QL34;J3KS22;J3QS36;Q7Z4W1	J3QS45	32	42	DCXR	L-xylulose reductase	yes	no	2	0.0077086	83.869	By matching	By matching	By matching	By matching	By MS/MS
AVLAPLIALVYSVPR	________________	ALVYSVPRLSRWLAQP	M	A	V	P	R	L	3	1	0	0	0	0	0	0	0	1	3	0	0	0	2	1	0	0	1	3	0	0	15	0	1580.97	Q9Y320-2;Q9Y320;E9PSF0;E9PRL5;H3BSU7;E9PLR1;G3V155	Q9Y320-2	2	16	TMX2;TMX2-CTNND1	Thioredoxin-related transmembrane protein 2	yes	no	3	0.0034237	88.092	By MS/MS	By matching	By matching	By MS/MS	By MS/MS
AVLASMDNENMHTPDIGGQGTTSEAIQDVIR	SYATSIRKAVLASMDN	EAIQDVIRHIRVINGR	K	A	V	I	R	H	3	1	2	3	0	2	2	3	1	3	1	0	2	0	1	2	3	0	0	2	0	0	31	0	3269.53	P51553	P51553	351	381	IDH3G	Isocitrate dehydrogenase [NAD] subunit gamma, mitochondrial	yes	yes	3	0.00037834	76.818	By MS/MS		By matching	By matching
AVLENNLGAAVLR	KTKLDGEKAVLENNLG	NLGAAVLRIPILYGEV	K	A	V	L	R	I	3	1	2	0	0	0	1	1	0	0	3	0	0	0	0	0	0	0	0	2	0	0	13	0	1338.76	Q9NZL9-3;Q9NZL9-4;Q9NZL9-2;Q9NZL9;H7C0X7	Q9NZL9-3	169	181	MAT2B	Methionine adenosyltransferase 2 subunit beta	yes	no	2	0.00026151	137.89	By matching	By MS/MS	By matching	By MS/MS	By MS/MS
AVLGTSNFK	FTYINLDKAVLGTSNF	VLGTSNFKVSASPLLY	K	A	V	F	K	V	1	0	1	0	0	0	0	1	0	0	1	1	0	1	0	1	1	0	0	1	0	0	9	0	935.508	P02786;G3V0E5	P02786	487	495	TFRC	Transferrin receptor protein 1;Transferrin receptor protein 1, serum form	yes	no	2	0.017285	82.671	By MS/MS	By matching	By matching
AVLIAGQPGTGK	REGKIAGRAVLIAGQP	AGQPGTGKTAIAMGMA	R	A	V	G	K	T	2	0	0	0	0	1	0	3	0	1	1	1	0	0	1	0	1	0	0	1	0	0	12	0	1110.64	Q9Y230;Q9Y230-2;M0R0Y3;X6R2L4;M0QXI6	Q9Y230	72	83	RUVBL2	RuvB-like 2	yes	no	2	0.0016379	99.568	By MS/MS	By MS/MS	By MS/MS	By matching	By MS/MS
AVLLGPPGAGK	PEYPKGIRAVLLGPPG	LGPPGAGKGTQAPRLA	R	A	V	G	K	G	2	0	0	0	0	0	0	3	0	0	2	1	0	0	2	0	0	0	0	1	0	0	11	0	978.586	F8W1A4;P54819-5;P54819-2;P54819;F8VZG5;P54819-3;G3V213;F8VY04;F8VPP1	F8W1A4	18	28	AK2	Adenylate kinase 2, mitochondrial;Adenylate kinase 2, mitochondrial;Adenylate kinase 2, mitochondrial, N-terminally processed	yes	no	2	0.020433	84.916	By MS/MS	By matching	By matching	By MS/MS	By MS/MS
AVLNPLCQVDYR	LCSRTTCRAVLNPLCQ	PLCQVDYRAKLWACNF	R	A	V	Y	R	A	1	1	1	1	1	1	0	0	0	0	2	0	0	0	1	0	0	0	1	2	0	0	12	0	1446.73	F5H365;Q15436;G3V4V1;G3V1W4;G3V3G5;G3V2R6;A0A2R8YFH5;Q15437;Q5QPE2	F5H365	68	79	SEC23A;SEC23B	Protein transport protein Sec23A;Protein transport protein Sec23B	no	no	2	0.0030094	80.102	By MS/MS	By MS/MS	By MS/MS	By MS/MS	By matching
AVLNPTPIK	EVFAEAVRAVLNPTPI	VLNPTPIKRGRSCILL	R	A	V	I	K	R	1	0	1	0	0	0	0	0	0	1	1	1	0	0	2	0	1	0	0	1	0	0	9	0	951.575	P84095	P84095	175	183	RHOG	Rho-related GTP-binding protein RhoG	yes	yes	2	0.0084154	82.426	By MS/MS	By matching	By matching	By matching	By matching
AVLPLLDAQQPCYLLYR	RWDQDYDRAVLPLLDA	QPCYLLYRLDSQNAQG	R	A	V	Y	R	L	2	1	0	1	1	2	0	0	0	0	5	0	0	0	2	0	0	0	2	1	0	0	17	0	2032.08	D6RG15;Q6IBS0	D6RG15	56	72	TWF2	Twinfilin-2	yes	no	2	0.0041057	84.892	By MS/MS			By matching	By MS/MS
AVLQWTK	SLSEETQKAVLQWTKH	KAVLQWTKHDDSSDNF	K	A	V	T	K	H	1	0	0	0	0	1	0	0	0	0	1	1	0	0	0	0	1	1	0	1	0	0	7	0	844.481	Q96HE7;G3V5B3;G3V3E6	Q96HE7	151	157	ERO1L	ERO1-like protein alpha	yes	no	2	0.041604	84.916	By matching	By matching	By matching	By matching	By MS/MS
AVLTCSEQDGSPPSEYTWFK	SSATIGNRAVLTCSEQ	PSEYTWFKDGIVMPTN	R	A	V	F	K	D	1	0	0	1	1	1	2	1	0	0	1	1	0	1	2	3	2	1	1	1	0	0	20	0	2301.03	A0A087WY82;Q9Y624;Q9Y624-2	A0A087WY82	129	148	F11R	Junctional adhesion molecule A	yes	no	2	0.015233	66.674				By MS/MS	By matching
AVLVDLEPGTMDSVR	TGGKYVPRAVLVDLEP	PGTMDSVRSGPFGQIF	R	A	V	V	R	S	1	1	0	2	0	0	1	1	0	0	2	0	1	0	1	1	1	0	0	3	0	0	15	0	1600.81	P04350;M0QY85;M0QZL7;M0R278;M0R0X0;M0QY37;M0QX14;A0A075B724;P68371;Q3ZCM7	P68371	63	77	TUBB4A;TUBB8;TUBB4B	Tubulin beta-4A chain;Tubulin beta-4B chain;Tubulin beta-8 chain	no	no	2;3	1.3173e-27	199.12	By MS/MS	By MS/MS	By MS/MS	By MS/MS	By MS/MS
AVMDDFAAFVEK	KATKEQLKAVMDDFAA	DFAAFVEKCCKADDKE	K	A	V	E	K	C	3	0	0	2	0	0	1	0	0	0	0	1	1	2	0	0	0	0	0	2	0	0	12	0	1341.63	A0A0C4DGB6;CON__P02768-1;P02768;H0YA55;D6RHD5;B7WNR0;C9JKR2;P02768-2;A0A087WWT3;P02768-3	A0A0C4DGB6	570	581	ALB	Serum albumin	yes	no	2	0.020564	74.962			By MS/MS
AVNVYSTSVTSDNLSR	________________	VTSDNLSRHDMLAWIN	M	A	V	S	R	H	1	1	2	1	0	0	0	0	0	0	1	0	0	0	0	4	2	0	1	3	0	0	16	0	1711.84	Q15691	Q15691	2	17	MAPRE1	Microtubule-associated protein RP/EB family member 1	yes	yes	2	0.00018189	145.43	By MS/MS	By MS/MS	By MS/MS	By MS/MS	By MS/MS
AVPETEDVQASVSDTAQQPSEEQSK	LDSTSVDKAVPETEDV	QPSEEQSKSL______	K	A	V	S	K	S	3	0	0	2	0	4	4	0	0	0	0	1	0	0	2	4	2	0	0	3	0	0	25	0	2659.21	H0YMR5;H0YLR2;H0YME2;H0YK21;H0YK54;Q6FIF0-2;Q6FIF0	H0YMR5	129	153	ZFAND6	AN1-type zinc finger protein 6	yes	no	3	0.00079818	111.53		By matching	By MS/MS	By MS/MS	By MS/MS
AVPETRPNHTIYINNLNEK	________________	YINNLNEKIKKDELKK	M	A	V	E	K	I	1	1	4	0	0	0	2	0	1	2	1	1	0	0	2	0	2	0	1	1	0	0	19	1	2222.14	P09012;M0R268;M0R0G9;M0QXK2;M0R221;M0R2B8	P09012	2	20	SNRPA	U1 small nuclear ribonucleoprotein A	yes	no	3	0.0056007	71.402	By MS/MS	By MS/MS	By matching	By MS/MS	By MS/MS
AVPLALALISVSNPR	YGEPTLRRAVPLALAL	LISVSNPRLNILDTLS	R	A	V	P	R	L	3	1	1	0	0	0	0	0	0	1	3	0	0	0	2	2	0	0	0	2	0	0	15	0	1519.91	Q13200-2;Q13200-3;Q13200;H7C1H2	Q13200-2	530	544	PSMD2	26S proteasome non-ATPase regulatory subunit 2	yes	no	2;3	0.00013691	138.25	By MS/MS	By MS/MS	By MS/MS	By MS/MS	By MS/MS
AVPLAVPLGQTEVFQALQR	________________	EVFQALQRLHMTIFSQ	R	A	V	Q	R	L	3	1	0	0	0	3	1	1	0	0	3	0	0	1	2	0	1	0	0	3	0	0	19	0	2036.14	Q86W42-3;Q86W42	Q86W42-3	4	22	THOC6	THO complex subunit 6 homolog	yes	no	2;3	0.0060827	77.192	By matching	By MS/MS	By matching	By matching	By matching
AVQAFVDGSAIQVLK	QFDFNVDKAVQAFVDG	GSAIQVLKEWNMTGKK	K	A	V	L	K	E	3	0	0	1	0	2	0	1	0	1	1	1	0	1	0	1	0	0	0	3	0	0	15	0	1544.86	Q9NUQ6-2;Q9NUQ6;Q9NUQ6-4;Q9NUQ6-3;C9IZC3;C9J8M7;F2Z2S1;C9JKE4;F8VZ02;F8VT91;C9JGM8;F8W6C2	Q9NUQ6-2	43	57	SPATS2L	SPATS2-like protein	no	no	2	0.01581	89.44	By matching	By MS/MS	By matching	By matching	By matching
AVQAQGGESQQEAQR	KVQQQKLKAVQAQGGE	ESQQEAQRLQAQLNEL	K	A	V	Q	R	L	3	1	0	0	0	5	2	2	0	0	0	0	0	0	0	1	0	0	0	1	0	0	15	0	1585.74	Q14980-2;Q14980;A0A087WY61;Q14980-4;Q14980-3;H0YFY6;Q14980-5;K4DIE0	Q14980-2	1560	1574	NUMA1	Nuclear mitotic apparatus protein 1	yes	no	2	0.046725	61.419	By matching	By MS/MS	By matching	By matching	By matching
AVQFFVQALR	YYEDCIEKAVQFFVQA	QFFVQALRMAPDHEKA	K	A	V	L	R	M	2	1	0	0	0	2	0	0	0	0	1	0	0	2	0	0	0	0	0	2	0	0	10	0	1177.66	K7EPP7;Q99615-2;Q99615;K7ESP1;K7EIH8	K7EPP7	173	182	DNAJC7	DnaJ homolog subfamily C member 7	yes	no	2	0.04141	93.143	By matching	By MS/MS	By matching	By matching	By MS/MS
[truncated: 11,764 more rows]
[truncated: 27 more columns]
