# Supplementary material for: A Reductionist Approach Using Primary and Metastatic Cell–Derived Extracellular Vesicles Reveals Hub Proteins Associated with Oral Cancer Prognosis
Source: Mol Cell Proteomics. 2021 Jun 27;20:100118. doi: 10.1016/j.mcpro.2021.100118 (PMC8350068; doi:10.1016/j.mcpro.2021.100118)
Supplement: Supplemental Table S6 [file mmc7.xlsx]

## Sheet: Table S6
Table S6. All proteins identified in SCC-9-cells and LN1 cells replicates.
Protein IDs	Majority protein IDs	Peptide counts (all)	Peptide counts (razor+unique)	Peptide counts (unique)	Protein names	Gene names	Fasta headers	Number of proteins	Peptides	Razor + unique peptides	Unique peptides	Peptides LN1_1-Cell	Peptides LN1_2-Cell	Peptides LN1_3-Cell	Peptides SCC9_1-Cell	Peptides SCC9_2-Cell	Peptides SCC9_3-Cell	Razor + unique peptides LN1_1-Cell	Razor + unique peptides LN1_2-Cell	Razor + unique peptides LN1_3-Cell	Razor + unique peptides SCC9_1-Cell	Razor + unique peptides SCC9_2-Cell	Razor + unique peptides SCC9_3-Cell	Unique peptides LN1_1-Cell	Unique peptides LN1_2-Cell	Unique peptides LN1_3-Cell	Unique peptides SCC9_1-Cell	Unique peptides SCC9_2-Cell	Unique peptides SCC9_3-Cell	Sequence coverage [%]	Unique + razor sequence coverage [%]	Unique sequence coverage [%]	Mol. weight [kDa]	Sequence length	Sequence lengths	Fraction average	Fraction 1	Q-value	Score	Identification type LN1_1-Cell	Identification type LN1_2-Cell	Identification type LN1_3-Cell	Identification type SCC9_1-Cell	Identification type SCC9_2-Cell	Identification type SCC9_3-Cell	Sequence coverage LN1_1-Cell [%]	Sequence coverage LN1_2-Cell [%]	Sequence coverage LN1_3-Cell [%]	Sequence coverage SCC9_1-Cell [%]
A0A024QZP7;P06493;P06493-2;E5RIU6;A0A087WZZ9;K7ELV5;Q00526;G3V317;F8VXD2;A0A2R8YEB7;F8VYH9;F8VZZ0;F8VTV8;F8VWX7;F8VZ51;K7EJ83;A0A2R8Y644;H0YAZ9;Q9BVE2;E7EUK8;E5RGN0;A0A087X209;A0A087WZU2;A0A2R8YD28;F5H6Z0;A0A2R8YF61;A0A2R8Y7W5;J3QSD7;A0A2R8Y4Z0;P11802-2;P11802;Q00534;Q96Q40-6;Q96Q40-4;Q96Q40-3;O94921-3;Q96Q40-5;Q96Q40;O94921-2;O94921;Q07002;Q00536;Q00536-3;Q07002-3;Q00537-2;Q00537;Q00536-2;Q9NYV4…	A0A024QZP7;P06493;P06493-2;E5RIU6;A0A087WZZ9	8;8;6;5;5;2;2;1;1;1;1;1;1;1;1;1;1;1;1;1;1;1;1;1;1;1;1;1;1;1;1;1;1;1;1;1;1;1;1;1;1;1;1;1;1;1;1;1;1;1	8;8;6;5;5;2;2;1;1;1;1;1;1;1;1;1;1;1;1;1;1;1;1;1;1;1;1;1;1;1;1;1;1;1;1;1;1;1;1;1;1;1;1;1;1;1;1;1;1;1	6;6;5;3;3;0;0;0;0;0;0;0;0;0;0;0;0;0;0;0;0;0;0;0;0;0;0;0;0;0;0;0;0;0;0;0;0;0;0;0;0;0;0;0;0;0;0;0;0;0	Cyclin-dependent kinase 1	CDC2;CDK1	tr|A0A024QZP7|A0A024QZP7_HUMAN Isoform of P06493, Cell division cycle 2, G1 to S and G2 to M, isoform CRA_a OS=Homo sapiens OX=9606 GN=CDK1 PE=1 SV=1;sp|P06493|CDK1_HUMAN Cyclin-dependent kinase 1 OS=Homo sapiens OX=9606 GN=CDK1 PE=1 SV=3;sp|P06493-2|CDK1-	50	8	8	6	8	8	8	7	7	7	8	8	8	7	7	7	6	6	6	5	5	5	36.7	36.7	30.3	34.081	297	297;297;240;189;224;164;305;39;132;143;170;186;201;203;208;213;239;260;324;340;393;418;448;456;470;915;1099;1201;1308;183;303;326;345;384;400;423;429;435;451;469;474;496;502;504;523;523;570;1273;1452;1512	1	64	0	57.489	By MS/MS	By MS/MS	By MS/MS	By MS/MS	By MS/MS	By MS/MS	36.7	36.7	36.7	31.3
A0A024QZX5;A0A087X1N8;P35237;A0A2R8YD12;A0A2R8Y6A7;A0A2R8YDD0;A0A2R8Y517;C9JTJ8	A0A024QZX5;A0A087X1N8;P35237;A0A2R8YD12;A0A2R8Y6A7	9;9;9;8;7;1;1;1	9;9;9;8;7;1;1;1	8;8;8;7;6;1;1;0	Serpin B6	SERPINB6	tr|A0A024QZX5|A0A024QZX5_HUMAN Isoform of P35237, Serpin B6 OS=Homo sapiens OX=9606 GN=SERPINB6 PE=1 SV=1;tr|A0A087X1N8|A0A087X1N8_HUMAN Isoform of P35237, Serpin B6 OS=Homo sapiens OX=9606 GN=SERPINB6 PE=1 SV=1;sp|P35237|SPB6_HUMAN Serpin B6 OS=Homo sapie	8	9	9	8	9	9	8	8	9	9	9	9	8	8	9	9	8	8	7	7	8	8	30.3	30.3	28.2	43.024	380	380;395;376;332;171;61;77;124	1	62	0	323.31	By MS/MS	By MS/MS	By MS/MS	By MS/MS	By MS/MS	By MS/MS	30.3	30.3	26.3	27.6
E7EMB6;A0A024R442;E7ETB3;Q9ULA0;B9ZVU2;F8WAN0	E7EMB6;A0A024R442;E7ETB3;Q9ULA0	4;4;4;4;1;1	4;4;4;4;1;1	4;4;4;4;1;1	Aspartyl aminopeptidase	DNPEP	tr|E7EMB6|E7EMB6_HUMAN Isoform of Q9ULA0, Aspartyl aminopeptidase OS=Homo sapiens OX=9606 GN=DNPEP PE=1 SV=2;tr|A0A024R442|A0A024R442_HUMAN Isoform of Q9ULA0, Aspartyl aminopeptidase, isoform CRA_b OS=Homo sapiens OX=9606 GN=DNPEP PE=1 SV=1;tr|E7ETB3|E7ETB	6	4	4	4	3	2	3	4	3	4	3	2	3	4	3	4	3	2	3	4	3	4	12.9	12.9	12.9	44.992	410	410;471;493;475;270;273	1	19	0	23.21	By MS/MS	By MS/MS	By MS/MS	By MS/MS	By MS/MS	By MS/MS	9	6.3	9	12.9
A0A024R4E5;Q00341;Q00341-2;H0Y394;C9JZI8;C9J5E5;C9JIZ1;C9JHS7;C9JHZ8;C9JES8;H7C0A4;C9JBS3;C9JEJ8;C9JHN6;C9JT62;C9JK79;C9JMQ6;C9JQ82;H7BZC3;H7C2D1;C9JHS9;C9J739	A0A024R4E5;Q00341;Q00341-2;H0Y394	14;13;10;8;5;5;5;4;4;4;4;3;3;3;3;3;2;2;2;2;1;1	14;13;10;8;5;5;5;4;4;4;4;3;3;3;3;3;2;2;2;2;1;1	14;13;10;8;5;5;5;4;4;4;4;3;3;3;3;3;2;2;2;2;1;1	Vigilin	HDLBP	tr|A0A024R4E5|A0A024R4E5_HUMAN Isoform of Q00341, High density lipoprotein binding protein (Vigilin), isoform CRA_a OS=Homo sapiens OX=9606 GN=HDLBP PE=1 SV=1;sp|Q00341|VIGLN_HUMAN Vigilin OS=Homo sapiens OX=9606 GN=HDLBP PE=1 SV=2;sp|Q00341-2|VIGLN-2_HUMA	22	14	14	14	13	14	14	14	12	14	13	14	14	14	12	14	13	14	14	14	12	14	15.8	15.8	15.8	141.44	1268	1268;1268;1235;973;164;221;224;126;141;147;332;69;79;81;96;128;46;53;267;308;17;19	1	86	0	235.9	By MS/MS	By MS/MS	By MS/MS	By MS/MS	By MS/MS	By MS/MS	14.3	15.8	15.8	15.8
A0A024R4M0;P46781;B5MCT8;C9JM19;F2Z3C0;A8MXK4	A0A024R4M0;P46781;B5MCT8;C9JM19	9;9;6;6;1;1	9;9;6;6;1;1	9;9;6;6;1;1	40S ribosomal protein S9	RPS9	tr|A0A024R4M0|A0A024R4M0_HUMAN Isoform of P46781, 40S ribosomal protein S9 OS=Homo sapiens OX=9606 GN=RPS9 PE=1 SV=1;sp|P46781|RS9_HUMAN 40S ribosomal protein S9 OS=Homo sapiens OX=9606 GN=RPS9 PE=1 SV=3;tr|B5MCT8|B5MCT8_HUMAN Isoform of P46781, 40S riboso	6	9	9	9	9	9	8	9	8	7	9	9	8	9	8	7	9	9	8	9	8	7	40.2	40.2	40.2	22.591	194	194;194;139;156;77;79	1	53	0	108.03	By MS/MS	By MS/MS	By MS/MS	By MS/MS	By MS/MS	By MS/MS	40.2	40.2	36.6	40.2
A0A024R571;Q9H4M9;C9J2Z4;C9JC03;C9JDQ8;Q9NZN3;C9JIJ3;C9IZH1;Q9NZN3-2	A0A024R571;Q9H4M9;C9J2Z4;C9JC03	12;12;8;8;5;4;3;3;1	10;10;6;6;3;2;3;3;1	10;10;6;6;3;2;3;3;1	EH domain-containing protein 1	EHD1	tr|A0A024R571|A0A024R571_HUMAN Isoform of Q9H4M9, EH domain-containing protein 1 OS=Homo sapiens OX=9606 GN=EHD1 PE=1 SV=1;sp|Q9H4M9|EHD1_HUMAN EH domain-containing protein 1 OS=Homo sapiens OX=9606 GN=EHD1 PE=1 SV=2;tr|C9J2Z4|C9J2Z4_HUMAN Isoform of Q9H4M	9	12	10	10	10	9	8	10	12	9	8	8	7	9	10	8	8	8	7	9	10	8	26.6	23	23	61.927	548	548;534;306;374;162;535;145;148;175	1	61	0	102.51	By MS/MS	By MS/MS	By MS/MS	By MS/MS	By MS/MS	By MS/MS	24.6	22.6	20.6	22.6
A0A024R7W5;A0A087X0Q1;A0A087WY31;Q7Z739	A0A024R7W5;A0A087X0Q1;A0A087WY31;Q7Z739	6;6;6;6	6;6;6;6	4;4;4;4	YTH domain-containing family protein 3	YTHDF3	tr|A0A024R7W5|A0A024R7W5_HUMAN Isoform of Q7Z739, YTH domain family, member 3, isoform CRA_a OS=Homo sapiens OX=9606 GN=YTHDF3 PE=1 SV=1;tr|A0A087X0Q1|A0A087X0Q1_HUMAN Isoform of Q7Z739, YTH domain-containing family protein 3 OS=Homo sapiens OX=9606 GN=YTH	4	6	6	4	6	6	5	6	4	5	6	6	5	6	4	5	4	4	4	4	3	3	19.5	19.5	15.7	58.311	534	534;583;588;585	1	32	0	38.333	By MS/MS	By MS/MS	By MS/MS	By MS/MS	By MS/MS	By MS/MS	19.5	19.5	18.2	19.5
A0A024RA52;P25787;C9JCK5;H3BT36;H7C402	A0A024RA52;P25787;C9JCK5	5;5;3;2;1	5;5;3;2;1	5;5;3;2;1	Proteasome subunit alpha type;Proteasome subunit alpha type-2	PSMA2	tr|A0A024RA52|A0A024RA52_HUMAN Isoform of P25787, Proteasome subunit alpha type OS=Homo sapiens OX=9606 GN=PSMA2 PE=1 SV=1;sp|P25787|PSA2_HUMAN Proteasome subunit alpha type-2 OS=Homo sapiens OX=9606 GN=PSMA2 PE=1 SV=2;tr|C9JCK5|C9JCK5_HUMAN Isoform of P25	5	5	5	5	5	5	5	5	5	5	5	5	5	5	5	5	5	5	5	5	5	5	38	38	38	25.898	234	234;234;164;48;36	1	38	0	33.642	By MS/MS	By MS/MS	By MS/MS	By MS/MS	By MS/MS	By MS/MS	38	38	38	38
A0A0G2JL47;A0A024RCR6;A0A0G2JK23;P46379-5;P46379-2;P46379;P46379-3;P46379-4;H0Y710;H0Y4L1;F6S6P2;X6REW1;A0A0G2JJM1	A0A0G2JL47;A0A024RCR6;A0A0G2JK23;P46379-5;P46379-2;P46379;P46379-3;P46379-4;H0Y710	6;6;6;6;6;6;6;5;3;2;2;2;2	6;6;6;6;6;6;6;5;3;2;2;2;2	6;6;6;6;6;6;6;5;3;2;2;2;2	Large proline-rich protein BAG6	BAT3;BAG6	tr|A0A0G2JL47|A0A0G2JL47_HUMAN Isoform of P46379, Large proline-rich protein BAG6 OS=Homo sapiens OX=9606 GN=BAG6 PE=1 SV=1;tr|A0A024RCR6|A0A024RCR6_HUMAN Isoform of P46379, HLA-B associated transcript 3, isoform CRA_a OS=Homo sapiens OX=9606 GN=BAG6 PE=1	13	6	6	6	6	5	5	6	5	6	6	5	5	6	5	6	6	5	5	6	5	6	10.9	10.9	10.9	113.46	1077	1077;1126;1132;1077;1126;1132;1162;903;226;136;515;742;742	1	33	0	38.788	By MS/MS	By MS/MS	By MS/MS	By MS/MS	By MS/MS	By MS/MS	10.9	9.3	9.3	10.9
A0A075B797;M0R3B2;Q9Y314;A0A075B6F9	A0A075B797;M0R3B2;Q9Y314;A0A075B6F9	2;2;2;1	2;2;2;1	2;2;2;1	Nitric oxide synthase-interacting protein	NOSIP	tr|A0A075B797|A0A075B797_HUMAN Isoform of Q9Y314, Nitric oxide synthase-interacting protein (Fragment) OS=Homo sapiens OX=9606 GN=NOSIP PE=1 SV=1;tr|M0R3B2|M0R3B2_HUMAN Isoform of Q9Y314, Nitric oxide synthase-interacting protein (Fragment) OS=Homo sapiens	4	2	2	2	2	1	1	1	1	1	2	1	1	1	1	1	2	1	1	1	1	1	15.5	15.5	15.5	25.62	232	232;241;301;304	1	7	0	13.425	By MS/MS	By matching	By matching	By matching	By matching	By matching	15.5	6.5	6.5	6.5
E9PKG6;A0A087WSV8;P80303-2;P80303;H0YEG8;Q2L696;H0YD18	E9PKG6;A0A087WSV8;P80303-2;P80303;H0YEG8;Q2L696	4;4;4;4;3;3;1	4;4;4;4;3;3;1	4;4;4;4;3;3;1	Nucleobindin-2;Nesfatin-1	NUCB2;Nucb2	tr|E9PKG6|E9PKG6_HUMAN Isoform of P80303, Nucleobindin-2 OS=Homo sapiens OX=9606 GN=NUCB2 PE=1 SV=2;tr|A0A087WSV8|A0A087WSV8_HUMAN Isoform of P80303, Nucleobindin 2, isoform CRA_b OS=Homo sapiens OX=9606 GN=NUCB2 PE=1 SV=1;sp|P80303-2|NUCB2-2_HUMAN Isoform	7	4	4	4	3	4	3	4	4	4	3	4	3	4	4	4	3	4	3	4	4	4	13	13	13	40.368	338	338;420;420;420;198;390;73	1	22	0	24.554	By MS/MS	By MS/MS	By MS/MS	By MS/MS	By MS/MS	By matching	13	13	13	13
A0A087WSW9;A0A087WSY9;Q16881-4;Q16881-3;Q16881;E9PIR7;F8W809;A0A182DWI3;Q16881-5;Q16881-2;Q16881-6;E2QRB9;Q16881-7;E9PKD3;E9PQI3;E9PLT3;E9PKI4;A0A0B4J225;E9PIZ5	A0A087WSW9;A0A087WSY9;Q16881-4;Q16881-3;Q16881;E9PIR7;F8W809;A0A182DWI3;Q16881-5;Q16881-2;Q16881-6;E2QRB9;Q16881-7	8;8;8;8;8;7;7;7;7;7;7;6;6;2;1;1;1;1;1	8;8;8;8;8;7;7;7;7;7;7;6;6;2;1;1;1;1;1	8;8;8;8;8;7;7;7;7;7;7;6;6;2;1;1;1;1;1	Thioredoxin reductase 1, cytoplasmic	TXNRD1	tr|A0A087WSW9|A0A087WSW9_HUMAN Isoform of Q16881, Thioredoxin reductase 1, cytoplasmic OS=Homo sapiens OX=9606 GN=TXNRD1 PE=1 SV=1;tr|A0A087WSY9|A0A087WSY9_HUMAN Isoform of Q16881, Thioredoxin reductase 1, cytoplasmic OS=Homo sapiens OX=9606 GN=TXNRD1 PE=1	19	8	8	8	8	8	7	7	8	6	8	8	7	7	8	6	8	8	7	7	8	6	25	25	25	60.078	548	548;648;551;598;649;482;498;568;499;543;614;460;461;175;53;70;72;103;139	1	48	0	67.448	By MS/MS	By MS/MS	By MS/MS	By MS/MS	By MS/MS	By MS/MS	25	25	22.8	20.4
V9GYI0;V9GYH6;A0A087WT04;U3KQ54;Q6P1K2-3;Q6P1K2-6;Q6P1K2;Q6P1K2-2;Q6P1K2-5	V9GYI0;V9GYH6;A0A087WT04;U3KQ54;Q6P1K2-3;Q6P1K2-6;Q6P1K2;Q6P1K2-2;Q6P1K2-5	1;1;1;1;1;1;1;1;1	1;1;1;1;1;1;1;1;1	1;1;1;1;1;1;1;1;1	Polyamine-modulated factor 1	PMF1;PMF1-BGLAP	tr|V9GYI0|V9GYI0_HUMAN Isoform of Q6P1K2, Polyamine-modulated factor 1 OS=Homo sapiens OX=9606 GN=PMF1 PE=4 SV=1;tr|V9GYH6|V9GYH6_HUMAN Isoform of Q6P1K2, Polyamine-modulated factor 1 (Fragment) OS=Homo sapiens OX=9606 GN=PMF1 PE=4 SV=1;tr|A0A087WT04|A0A08	9	1	1	1	0	1	1	0	1	0	0	1	1	0	1	0	0	1	1	0	1	0	13.8	13.8	13.8	9.2963	87	87;93;142;211;175;180;205;207;220	1	3	0.006947	6.1316		By MS/MS	By MS/MS		By matching		0	13.8	13.8	0
K7ERP4;A0A087X2I2;A0A087WT12;P36969-2;P36969	K7ERP4;A0A087X2I2;A0A087WT12;P36969-2;P36969	1;1;1;1;1	1;1;1;1;1	1;1;1;1;1	Glutathione peroxidase;Phospholipid hydroperoxide glutathione peroxidase, mitochondrial	GPX4	tr|K7ERP4|K7ERP4_HUMAN Isoform of P36969, Glutathione peroxidase (Fragment) OS=Homo sapiens OX=9606 GN=GPX4 PE=1 SV=1;tr|A0A087X2I2|A0A087X2I2_HUMAN Isoform of P36969, Glutathione peroxidase OS=Homo sapiens OX=9606 GN=GPX4 PE=1 SV=1;tr|A0A087WT12|A0A087WT1	5	1	1	1	1	1	1	1	1	1	1	1	1	1	1	1	1	1	1	1	1	1	7.7	7.7	7.7	17.629	155	155;196;233;170;197	1	6	0.0072701	6.1142	By matching	By matching	By matching	By MS/MS	By matching	By MS/MS	7.7	7.7	7.7	7.7
A0A087WT35;P78356-2;P78356	A0A087WT35;P78356-2;P78356	1;1;1	1;1;1	1;1;1	Phosphatidylinositol 5-phosphate 4-kinase type-2 beta	PIP4K2B	tr|A0A087WT35|A0A087WT35_HUMAN Isoform of P78356, Phosphatidylinositol 5-phosphate 4-kinase type-2 beta (Fragment) OS=Homo sapiens OX=9606 GN=PIP4K2B PE=1 SV=1;sp|P78356-2|PI42B-2_HUMAN Isoform of P78356, Isoform 2 of Phosphatidylinositol 5-phosphate 4-kin	3	1	1	1	1	1	1	1	1	1	1	1	1	1	1	1	1	1	1	1	1	1	19.7	19.7	19.7	8.4535	71	71;281;416	1	6	0.0089127	6.0136	By matching	By matching	By matching	By matching	By MS/MS	By matching	19.7	19.7	19.7	19.7
A0A087WT45;Q4V328-3;Q4V328-2;Q4V328;A0A087WXA6;A0A075B793;Q4V328-4	A0A087WT45;Q4V328-3;Q4V328-2;Q4V328;A0A087WXA6;A0A075B793;Q4V328-4	3;3;3;3;2;2;2	3;3;3;3;2;2;2	3;3;3;3;2;2;2	GRIP1-associated protein 1	GRIPAP1	tr|A0A087WT45|A0A087WT45_HUMAN Isoform of Q4V328, GRIP1-associated protein 1 OS=Homo sapiens OX=9606 GN=GRIPAP1 PE=1 SV=1;sp|Q4V328-3|GRAP1-3_HUMAN Isoform of Q4V328, Isoform 3 of GRIP1-associated protein 1 OS=Homo sapiens OX=9606 GN=GRIPAP1 PE=1 SV=2;sp|Q	7	3	3	3	2	2	1	2	2	1	2	2	1	2	2	1	2	2	1	2	2	1	6.4	6.4	6.4	90.856	796	796;594;625;841;302;810;810	1	10	0	20.736	By MS/MS	By MS/MS	By matching	By matching	By MS/MS	By matching	4.8	3.5	2.9	4.5
H7C2L8;A0A087WW69;A0A087WTA5;E7ERK9;Q9UI10-3;Q9UI10;Q9UI10-2	H7C2L8;A0A087WW69;A0A087WTA5;E7ERK9;Q9UI10-3;Q9UI10;Q9UI10-2	1;1;1;1;1;1;1	1;1;1;1;1;1;1	1;1;1;1;1;1;1	Translation initiation factor eIF-2B subunit delta	EIF2B4	tr|H7C2L8|H7C2L8_HUMAN Isoform of Q9UI10, Translation initiation factor eIF-2B subunit delta (Fragment) OS=Homo sapiens OX=9606 GN=EIF2B4 PE=1 SV=1;tr|A0A087WW69|A0A087WW69_HUMAN Isoform of Q9UI10, Translation initiation factor eIF-2B subunit delta OS=Homo	7	1	1	1	1	1	1	1	1	1	1	1	1	1	1	1	1	1	1	1	1	1	8.2	8.2	8.2	21.815	194	194;228;520;544;522;523;543	1	6	0.00042481	7.4637	By matching	By MS/MS	By MS/MS	By MS/MS	By MS/MS	By matching	8.2	8.2	8.2	8.2
F8W1I4;Q8TBL5;A0A087WTL9;F8VY40;Q96J85;Q71RC2-7;Q71RC2-6;Q71RC2-5;Q71RC2-3;Q71RC2;Q71RC2-4	F8W1I4;Q8TBL5;A0A087WTL9;F8VY40;Q96J85;Q71RC2-7;Q71RC2-6;Q71RC2-5;Q71RC2-3;Q71RC2;Q71RC2-4	1;1;1;1;1;1;1;1;1;1;1	1;1;1;1;1;1;1;1;1;1;1	1;1;1;1;1;1;1;1;1;1;1	La-related protein 4	LARP4	tr|F8W1I4|F8W1I4_HUMAN Isoform of Q71RC2, La-related protein 4 (Fragment) OS=Homo sapiens OX=9606 GN=LARP4 PE=1 SV=1;tr|Q8TBL5|Q8TBL5_HUMAN Isoform of Q71RC2, LARP4 protein OS=Homo sapiens OX=9606 GN=LARP4 PE=1 SV=1;tr|A0A087WTL9|A0A087WTL9_HUMAN Isoform o	11	1	1	1	1	1	1	1	1	0	1	1	1	1	1	0	1	1	1	1	1	0	10.4	10.4	10.4	14.143	125	125;188;188;191;375;445;653;653;723;724;730	1	5	0.0023121	6.4817	By MS/MS	By MS/MS	By MS/MS	By matching	By matching		10.4	10.4	10.4	10.4
A0A087WTY9;Q9Y605	A0A087WTY9;Q9Y605	1;1	1;1	1;1	MORF4 family-associated protein 1	MRFAP1	tr|A0A087WTY9|A0A087WTY9_HUMAN Isoform of Q9Y605, MORF4 family-associated protein 1 OS=Homo sapiens OX=9606 GN=MRFAP1 PE=1 SV=1;sp|Q9Y605|MOFA1_HUMAN MORF4 family-associated protein 1 OS=Homo sapiens OX=9606 GN=MRFAP1 PE=1 SV=1	2	1	1	1	1	1	1	1	1	1	1	1	1	1	1	1	1	1	1	1	1	1	23.3	23.3	23.3	11.852	103	103;127	1	6	0.0041651	6.3499	By matching	By MS/MS	By matching	By matching	By matching	By matching	23.3	23.3	23.3	23.3
H0YHJ8;H0YI58;H0YI50;A0A087WU02;Q96RQ1	H0YHJ8;H0YI58;H0YI50;A0A087WU02;Q96RQ1	1;1;1;1;1	1;1;1;1;1	1;1;1;1;1	Endoplasmic reticulum-Golgi intermediate compartment protein 2	ERGIC2	tr|H0YHJ8|H0YHJ8_HUMAN Isoform of Q96RQ1, Endoplasmic reticulum-Golgi intermediate compartment protein 2 (Fragment) OS=Homo sapiens OX=9606 GN=ERGIC2 PE=1 SV=1;tr|H0YI58|H0YI58_HUMAN Isoform of Q96RQ1, Endoplasmic reticulum-Golgi intermediate compartment p	5	1	1	1	1	1	1	1	1	1	1	1	1	1	1	1	1	1	1	1	1	1	38.6	38.6	38.6	6.2591	57	57;163;209;386;377	1	6	0.0019342	6.5159	By MS/MS	By matching	By MS/MS	By MS/MS	By matching	By matching	38.6	38.6	38.6	38.6
A0A087WU14;A0A087WXB0;O15126	A0A087WU14;A0A087WXB0;O15126	2;2;2	2;2;2	2;2;2	Secretory carrier-associated membrane protein 1	SCAMP1	tr|A0A087WU14|A0A087WU14_HUMAN Isoform of O15126, Secretory carrier-associated membrane protein (Fragment) OS=Homo sapiens OX=9606 GN=SCAMP1 PE=1 SV=1;tr|A0A087WXB0|A0A087WXB0_HUMAN Isoform of O15126, Secretory carrier-associated membrane protein OS=Homo s	3	2	2	2	1	1	1	2	1	2	1	1	1	2	1	2	1	1	1	2	1	2	17.5	17.5	17.5	22.911	206	206;312;338	1	8	0.00048263	11.681	By matching	By matching	By matching	By MS/MS	By MS/MS	By MS/MS	11.2	11.2	11.2	17.5
A0A087WU64;A6NMQ1;P09884	A0A087WU64;A6NMQ1;P09884	1;1;1	1;1;1	1;1;1	DNA polymerase;DNA polymerase alpha catalytic subunit	POLA1	tr|A0A087WU64|A0A087WU64_HUMAN Isoform of P09884, DNA polymerase OS=Homo sapiens OX=9606 GN=POLA1 PE=1 SV=1;tr|A6NMQ1|A6NMQ1_HUMAN Isoform of P09884, DNA polymerase OS=Homo sapiens OX=9606 GN=POLA1 PE=1 SV=1;sp|P09884|DPOLA_HUMAN DNA polymerase alpha catal	3	1	1	1	1	1	0	1	0	1	1	1	0	1	0	1	1	1	0	1	0	1	1.1	1.1	1.1	165.77	1461	1461;1468;1462	1	4	0.00079745	6.7495	By matching	By matching		By MS/MS		By matching	1.1	1.1	0	1.1
B7Z7G7;A0A087WU65;A0A2R8YE10;A0A2R8YD95;Q9NRW7	B7Z7G7;A0A087WU65;A0A2R8YE10;A0A2R8YD95;Q9NRW7	1;1;1;1;1	1;1;1;1;1	1;1;1;1;1	Vacuolar protein sorting-associated protein 45	VPS45	tr|B7Z7G7|B7Z7G7_HUMAN Isoform of Q9NRW7, cDNA FLJ52026, highly similar to Vacuolar protein sorting-associated protein 45 OS=Homo sapiens OX=9606 GN=VPS45 PE=1 SV=1;tr|A0A087WU65|A0A087WU65_HUMAN Isoform of Q9NRW7, Vacuolar protein sorting-associated prote	5	1	1	1	1	1	1	1	1	1	1	1	1	1	1	1	1	1	1	1	1	1	6.6	6.6	6.6	22.994	198	198;447;534;643;570	1	6	0.00040128	6.8213	By matching	By matching	By MS/MS	By MS/MS	By MS/MS	By matching	6.6	6.6	6.6	6.6
A0A087WUB1	A0A087WUB1	1	1	1		CCDC129	tr|A0A087WUB1|A0A087WUB1_HUMAN Isoform of Q6ZRS4, Protein ITPRID1 OS=Homo sapiens OX=9606 GN=ITPRID1 PE=1 SV=1	1	1	1	1	1	1	1	1	1	1	1	1	1	1	1	1	1	1	1	1	1	1	1.4	1.4	1.4	116.51	1054	1054	1	7	0.0052025	6.2227	By MS/MS	By matching	By MS/MS	By matching	By matching	By matching	1.4	1.4	1.4	1.4
A0A087WUB9;Q8WYA6;Q8WYA6-4;Q8WYA6-3;Q8WYA6-2;A2A2P1	A0A087WUB9;Q8WYA6;Q8WYA6-4;Q8WYA6-3;Q8WYA6-2	5;5;4;3;3;1	5;5;4;3;3;1	5;5;4;3;3;1	Beta-catenin-like protein 1	CTNNBL1	tr|A0A087WUB9|A0A087WUB9_HUMAN Isoform of Q8WYA6, Beta-catenin-like protein 1 OS=Homo sapiens OX=9606 GN=CTNNBL1 PE=1 SV=1;sp|Q8WYA6|CTBL1_HUMAN Beta-catenin-like protein 1 OS=Homo sapiens OX=9606 GN=CTNNBL1 PE=1 SV=1;sp|Q8WYA6-4|CTBL1-4_HUMAN Isoform of Q	6	5	5	5	5	5	5	4	3	3	5	5	5	4	3	3	5	5	5	4	3	3	8.8	8.8	8.8	65.702	568	568;563;536;311;376;166	1	25	0	29.688	By MS/MS	By MS/MS	By MS/MS	By matching	By matching	By MS/MS	8.8	8.8	8.8	6.5
E9PL01;A0A087WUC6;E9PI68;Q15005;E9PRB9	E9PL01;A0A087WUC6;E9PI68;Q15005;E9PRB9	2;2;2;2;1	2;2;2;2;1	2;2;2;2;1	Signal peptidase complex subunit 2	SPCS2	tr|E9PL01|E9PL01_HUMAN Isoform of Q15005, Signal peptidase complex subunit 2 OS=Homo sapiens OX=9606 GN=SPCS2 PE=1 SV=1;tr|A0A087WUC6|A0A087WUC6_HUMAN Isoform of Q15005, Signal peptidase complex subunit 2 OS=Homo sapiens OX=9606 GN=SPCS2 PE=1 SV=1;tr|E9PI6	5	2	2	2	1	0	0	2	1	1	1	0	0	2	1	1	1	0	0	2	1	1	17.2	17.2	17.2	17.027	157	157;227;257;226;87	1	5	0.00048473	11.743	By matching			By MS/MS	By matching	By MS/MS	5.7	0	0	17.2
A0A087WUD3;Q9NRP0;Q9NRP0-2	A0A087WUD3;Q9NRP0;Q9NRP0-2	1;1;1	1;1;1	1;1;1	Oligosaccharyltransferase complex subunit OSTC	OSTC	tr|A0A087WUD3|A0A087WUD3_HUMAN Isoform of Q9NRP0, Oligosaccharyltransferase complex subunit OSTC OS=Homo sapiens OX=9606 GN=OSTC PE=1 SV=1;sp|Q9NRP0|OSTC_HUMAN Oligosaccharyltransferase complex subunit OSTC OS=Homo sapiens OX=9606 GN=OSTC PE=1 SV=1;sp|Q9NR	3	1	1	1	1	1	1	1	1	1	1	1	1	1	1	1	1	1	1	1	1	1	14.5	14.5	14.5	9.369	83	83;149;171	1	6	0.00040016	6.7847	By MS/MS	By matching	By matching	By MS/MS	By MS/MS	By MS/MS	14.5	14.5	14.5	14.5
A0A087WZG9;B4DSP0;A0A087WXK2;A0A087WUL4;A0A087WX23;Q86TG7-2;Q86TG7	A0A087WZG9;B4DSP0;A0A087WXK2;A0A087WUL4;A0A087WX23;Q86TG7-2;Q86TG7	2;2;2;2;2;2;2	2;2;2;2;2;2;2	2;2;2;2;2;2;2	Retrotransposon-derived protein PEG10	PEG10	tr|A0A087WZG9|A0A087WZG9_HUMAN Isoform of Q86TG7, Retrotransposon-derived protein PEG10 OS=Homo sapiens OX=9606 GN=PEG10 PE=1 SV=1;tr|B4DSP0|B4DSP0_HUMAN Isoform of Q86TG7, HCG1642748, isoform CRA_b OS=Homo sapiens OX=9606 GN=PEG10 PE=1 SV=1;tr|A0A087WXK2|	7	2	2	2	2	1	2	2	2	1	2	1	2	2	2	1	2	1	2	2	2	1	8.6	8.6	8.6	40.471	359	359;401;707;741;783;325;708	1	10	0	16.32	By MS/MS	By MS/MS	By MS/MS	By MS/MS	By MS/MS	By matching	8.6	4.7	8.6	8.6
A0A087X1F5;A0A087WYV9;A0A087WUM0;P57105	A0A087X1F5;A0A087WYV9;A0A087WUM0;P57105	2;2;2;2	2;2;2;2	2;2;2;2	Synaptojanin-2-binding protein	SYNJ2BP-COX16;SYNJ2BP	tr|A0A087X1F5|A0A087X1F5_HUMAN Isoform of A0A087WYV9, SYNJ2BP-COX16 readthrough (Fragment) OS=Homo sapiens OX=9606 GN=SYNJ2BP-COX16 PE=4 SV=6;tr|A0A087WYV9|A0A087WYV9_HUMAN SYNJ2BP-COX16 readthrough OS=Homo sapiens OX=9606 GN=SYNJ2BP-COX16 PE=4 SV=1;tr|A0A	4	2	2	2	1	0	0	1	2	1	1	0	0	1	2	1	1	0	0	1	2	1	25	25	25	17.188	152	152;182;186;145	1	5	0	12.759	By matching			By matching	By MS/MS	By MS/MS	18.4	0	0	6.6
A0A087WUN7;H0YJ40;G3V4X6;G3V2S9;Q9GZT3-2;Q9GZT3;H0YJW7;H0YJI1;H0YJ07;H0YJU7	A0A087WUN7;H0YJ40;G3V4X6;G3V2S9;Q9GZT3-2;Q9GZT3;H0YJW7	3;3;3;3;3;3;2;1;1;1	3;3;3;3;3;3;2;1;1;1	3;3;3;3;3;3;2;1;1;1	SRA stem-loop-interacting RNA-binding protein, mitochondrial	SLIRP	tr|A0A087WUN7|A0A087WUN7_HUMAN Isoform of Q9GZT3, SRA stem-loop-interacting RNA-binding protein, mitochondrial OS=Homo sapiens OX=9606 GN=SLIRP PE=1 SV=1;tr|H0YJ40|H0YJ40_HUMAN Isoform of Q9GZT3, SRA stem-loop-interacting RNA-binding protein, mitochondrial	10	3	3	3	3	3	3	3	3	3	3	3	3	3	3	3	3	3	3	3	3	3	38	38	38	10.353	92	92;96;98;124;107;109;76;40;56;72	1	18	0	18.281	By MS/MS	By MS/MS	By matching	By MS/MS	By matching	By MS/MS	38	38	38	38
A0A087WUQ6;P07203;A0A2R8Y6B6;P07203-2	A0A087WUQ6;P07203;A0A2R8Y6B6;P07203-2	2;2;1;1	2;2;1;1	2;2;1;1	Glutathione peroxidase;Glutathione peroxidase 1	GPX1	tr|A0A087WUQ6|A0A087WUQ6_HUMAN Isoform of P07203, Glutathione peroxidase OS=Homo sapiens OX=9606 GN=GPX1 PE=1 SV=1;sp|P07203|GPX1_HUMAN Glutathione peroxidase 1 OS=Homo sapiens OX=9606 GN=GPX1 PE=1 SV=4;tr|A0A2R8Y6B6|A0A2R8Y6B6_HUMAN Isoform of P07203, Glu	4	2	2	2	1	2	2	2	2	1	1	2	2	2	2	1	1	2	2	2	2	1	13.9	13.9	13.9	21.938	202	202;203;157;98	1	10	0	14.656	By matching	By matching	By matching	By MS/MS	By MS/MS	By MS/MS	5	13.9	13.9	13.9
E7ETK0;A0A2R8Y849;A0A087WUS0;A0A2R8YD14;P62847-2;P62847-3;P62847;P62847-4;A0A2R8Y8A0	E7ETK0;A0A2R8Y849;A0A087WUS0;A0A2R8YD14;P62847-2;P62847-3;P62847;P62847-4;A0A2R8Y8A0	4;4;4;4;4;4;4;4;2	4;4;4;4;4;4;4;4;2	4;4;4;4;4;4;4;4;2	40S ribosomal protein S24	RPS24	tr|E7ETK0|E7ETK0_HUMAN Isoform of P62847, 40S ribosomal protein S24 OS=Homo sapiens OX=9606 GN=RPS24 PE=1 SV=1;tr|A0A2R8Y849|A0A2R8Y849_HUMAN Isoform of P62847, 40S ribosomal protein S24 OS=Homo sapiens OX=9606 GN=RPS24 PE=1 SV=1;tr|A0A087WUS0|A0A087WUS0_H	9	4	4	4	4	4	4	4	4	3	4	4	4	4	4	3	4	4	4	4	4	3	35.9	35.9	35.9	15.197	131	131;131;132;165;130;132;133;289;90	1	32	0	33.854	By MS/MS	By MS/MS	By MS/MS	By MS/MS	By MS/MS	By MS/MS	35.9	35.9	35.9	35.9
A0A087WUT6;O60841	A0A087WUT6;O60841	7;7	7;7	7;7	Eukaryotic translation initiation factor 5B	EIF5B	tr|A0A087WUT6|A0A087WUT6_HUMAN Isoform of O60841, Eukaryotic translation initiation factor 5B OS=Homo sapiens OX=9606 GN=EIF5B PE=1 SV=1;sp|O60841|IF2P_HUMAN Eukaryotic translation initiation factor 5B OS=Homo sapiens OX=9606 GN=EIF5B PE=1 SV=4	2	7	7	7	6	6	6	6	6	7	6	6	6	6	6	7	6	6	6	6	6	7	11.5	11.5	11.5	138.68	1220	1220;1220	1	41	0	45.192	By MS/MS	By MS/MS	By MS/MS	By MS/MS	By MS/MS	By MS/MS	9.8	9.8	9.8	9.3
A0A087X0G7;A0A087WUW6;A0A087X1B1;Q9Y6K9-3;Q9Y6K9;Q9Y6K9-2	A0A087X0G7;A0A087WUW6;A0A087X1B1;Q9Y6K9-3;Q9Y6K9;Q9Y6K9-2	2;2;2;2;2;2	2;2;2;2;2;2	2;2;2;2;2;2	NF-kappa-B essential modulator	IKBKG	tr|A0A087X0G7|A0A087X0G7_HUMAN Isoform of Q9Y6K9, NF-kappa-B essential modulator OS=Homo sapiens OX=9606 GN=IKBKG PE=1 SV=1;tr|A0A087WUW6|A0A087WUW6_HUMAN Isoform of Q9Y6K9, NF-kappa-B essential modulator OS=Homo sapiens OX=9606 GN=IKBKG PE=1 SV=1;tr|A0A08	6	2	2	2	2	2	2	2	2	2	2	2	2	2	2	2	2	2	2	2	2	2	9.2	9.2	9.2	47.256	411	411;412;418;320;419;487	1	12	0	12.781	By MS/MS	By MS/MS	By MS/MS	By matching	By matching	By matching	9.2	9.2	9.2	9.2
A0A087WUX8;A0A087WYF7;Q6UXV4	A0A087WUX8;A0A087WYF7;Q6UXV4	1;1;1	1;1;1	1;1;1	MICOS complex subunit MIC27	APOOL	tr|A0A087WUX8|A0A087WUX8_HUMAN Isoform of Q6UXV4, MICOS complex subunit OS=Homo sapiens OX=9606 GN=APOOL PE=1 SV=1;tr|A0A087WYF7|A0A087WYF7_HUMAN Isoform of Q6UXV4, MICOS complex subunit OS=Homo sapiens OX=9606 GN=APOOL PE=1 SV=1;sp|Q6UXV4|MIC27_HUMAN MICO	3	1	1	1	1	1	1	1	1	1	1	1	1	1	1	1	1	1	1	1	1	1	4.6	4.6	4.6	28.761	263	263;268;268	1	6	0.0086052	6.0429	By matching	By matching	By MS/MS	By matching	By matching	By matching	4.6	4.6	4.6	4.6
A0A087WUZ3;Q01082;Q01082-3;Q01082-2;F8W6C1;A4QPE4	A0A087WUZ3;Q01082;Q01082-3;Q01082-2	38;38;33;33;10;1	38;38;33;33;10;1	37;37;32;32;9;0	Spectrin beta chain, non-erythrocytic 1	SPTBN1	tr|A0A087WUZ3|A0A087WUZ3_HUMAN Isoform of Q01082, Spectrin beta chain OS=Homo sapiens OX=9606 GN=SPTBN1 PE=1 SV=1;sp|Q01082|SPTB2_HUMAN Spectrin beta chain, non-erythrocytic 1 OS=Homo sapiens OX=9606 GN=SPTBN1 PE=1 SV=2;sp|Q01082-3|SPTB2-3_HUMAN Isoform of	6	38	38	37	37	35	35	36	34	35	37	35	35	36	34	35	37	35	34	36	34	35	23.5	23.5	22.9	274.83	2366	2366;2364;2155;2168;690;934	1	240	0	323.31	By MS/MS	By MS/MS	By MS/MS	By MS/MS	By MS/MS	By MS/MS	22.9	22	21.6	22.4
A0A087WV25;O95684-2;O95684;O95684-3	A0A087WV25;O95684-2;O95684;O95684-3	2;2;2;1	2;2;2;1	2;2;2;1	FGFR1 oncogene partner	FGFR1OP	tr|A0A087WV25|A0A087WV25_HUMAN Isoform of O95684, FGFR1 oncogene partner OS=Homo sapiens OX=9606 GN=FGFR1OP PE=1 SV=1;sp|O95684-2|FR1OP-2_HUMAN Isoform of O95684, Isoform 2 of FGFR1 oncogene partner OS=Homo sapiens OX=9606 GN=FGFR1OP PE=1 SV=1;sp|O95684|FR	4	2	2	2	2	1	2	1	1	1	2	1	2	1	1	1	2	1	2	1	1	1	8.8	8.8	8.8	38.099	351	351;379;399;149	1	8	0	12.369	By matching	By matching	By MS/MS	By matching	By matching	By matching	8.8	3.7	8.8	3.7
A0A087WV29;Q9H0A0-2;Q9H0A0	A0A087WV29;Q9H0A0-2;Q9H0A0	5;5;5	5;5;5	5;5;5	N-acetyltransferase 10	NAT10	tr|A0A087WV29|A0A087WV29_HUMAN Isoform of Q9H0A0, RNA cytidine acetyltransferase OS=Homo sapiens OX=9606 GN=NAT10 PE=1 SV=1;sp|Q9H0A0-2|NAT10-2_HUMAN Isoform of Q9H0A0, Isoform 2 of RNA cytidine acetyltransferase OS=Homo sapiens OX=9606 GN=NAT10 PE=1 SV=2;	3	5	5	5	3	3	3	5	4	4	3	3	3	5	4	4	3	3	3	5	4	4	7.6	7.6	7.6	93.533	834	834;953;1025	1	22	0	48.508	By MS/MS	By MS/MS	By MS/MS	By MS/MS	By MS/MS	By MS/MS	4.9	4.9	4.9	7.6
A0A087WVC1;Q9BQ39	A0A087WVC1;Q9BQ39	4;4	3;3	3;3	ATP-dependent RNA helicase DDX50	DDX50	tr|A0A087WVC1|A0A087WVC1_HUMAN Isoform of Q9BQ39, ATP-dependent RNA helicase DDX50 OS=Homo sapiens OX=9606 GN=DDX50 PE=1 SV=1;sp|Q9BQ39|DDX50_HUMAN ATP-dependent RNA helicase DDX50 OS=Homo sapiens OX=9606 GN=DDX50 PE=1 SV=1	2	4	3	3	4	4	4	4	4	4	3	3	3	3	3	3	3	3	3	3	3	3	7.7	5.6	5.6	82.226	730	730;737	1	18	0	19.21	By MS/MS	By MS/MS	By matching	By MS/MS	By MS/MS	By MS/MS	7.7	7.7	7.7	7.7
B1APF7;B1APG1;B1APG0;B1APG2;B1APF8;B1APF9;B1APG3;A0A087WVC4;A0A0A0MS54;P22694-8;P22694-4;P22694-3;P22694;P22694-5;P22694-7;P22694-6;P22694-9;P22694-2	B1APF7;B1APG1;B1APG0;B1APG2;B1APF8;B1APF9;B1APG3;A0A087WVC4;A0A0A0MS54;P22694-8;P22694-4;P22694-3;P22694;P22694-5;P22694-7;P22694-6;P22694-9;P22694-2	1;1;1;1;1;1;1;1;1;1;1;1;1;1;1;1;1;1	1;1;1;1;1;1;1;1;1;1;1;1;1;1;1;1;1;1	1;1;1;1;1;1;1;1;1;1;1;1;1;1;1;1;1;1	cAMP-dependent protein kinase catalytic subunit beta	PRKACB	tr|B1APF7|B1APF7_HUMAN Isoform of P22694, cAMP-dependent protein kinase catalytic subunit beta (Fragment) OS=Homo sapiens OX=9606 GN=PRKACB PE=1 SV=1;tr|B1APG1|B1APG1_HUMAN Isoform of P22694, cAMP-dependent protein kinase catalytic subunit beta (Fragment)	18	1	1	1	1	1	1	1	1	1	1	1	1	1	1	1	1	1	1	1	1	1	6.5	6.5	6.5	21.646	186	186;197;206;209;214;245;264;338;357;257;338;339;351;354;355;357;358;398	1	6	0.00043103	7.7376	By MS/MS	By MS/MS	By matching	By matching	By matching	By matching	6.5	6.5	6.5	6.5
A0A087WVJ0;B1AVQ7;A0A087X0L2;A0A0A0MRB3;A0A0A0MSH4;A0A0C4DGW3;A0A087X2A4;A0A087WWM1;P15941-15;P15941-6;P15941-7;P15941-17;P15941-11;P15941-8;P15941-4;P15941-3;P15941;P15941-2;A6ZIE4;A6ZIE3;P15941-12;P15941-16;P15941-9;P15941-13;P15941-10	A0A087WVJ0;B1AVQ7;A0A087X0L2;A0A0A0MRB3;A0A0A0MSH4;A0A0C4DGW3;A0A087X2A4;A0A087WWM1;P15941-15;P15941-6;P15941-7;P15941-17;P15941-11;P15941-8;P15941-4;P15941-3;P15941;P15941-2;A6ZIE4;A6ZIE3;P15941-12;P15941-16;P15941-9;P15941-13;P15941-10	2;2;2;2;2;2;2;2;2;2;2;2;2;2;2;2;2;2;1;1;1;1;1;1;1	2;2;2;2;2;2;2;2;2;2;2;2;2;2;2;2;2;2;1;1;1;1;1;1;1	2;2;2;2;2;2;2;2;2;2;2;2;2;2;2;2;2;2;1;1;1;1;1;1;1	Mucin-1;Mucin-1 subunit alpha;Mucin-1 subunit beta	MUC1	tr|A0A087WVJ0|A0A087WVJ0_HUMAN Isoform of P15941, Mucin-1 (Fragment) OS=Homo sapiens OX=9606 GN=MUC1 PE=1 SV=1;tr|B1AVQ7|B1AVQ7_HUMAN Isoform of P15941, Mucin-1 OS=Homo sapiens OX=9606 GN=MUC1 PE=1 SV=1;tr|A0A087X0L2|A0A087X0L2_HUMAN Isoform of P15941, Muc	25	2	2	2	0	0	0	2	2	1	0	0	0	2	2	1	0	0	0	2	2	1	12.3	12.3	12.3	25.565	228	228;229;239;241;268;475;484;1262;224;230;255;259;264;273;1243;1252;1255;1264;189;213;159;166;168;198;203	1	5	0	14.527				By MS/MS	By MS/MS	By MS/MS	0	0	0	12.3
A0A087WVM4;B7ZM99;Q6UB35	A0A087WVM4;B7ZM99;Q6UB35	1;1;1	1;1;1	1;1;1	Monofunctional C1-tetrahydrofolate synthase, mitochondrial	MTHFD1L	tr|A0A087WVM4|A0A087WVM4_HUMAN Isoform of Q6UB35, Monofunctional C1-tetrahydrofolate synthase, mitochondrial OS=Homo sapiens OX=9606 GN=MTHFD1L PE=1 SV=1;tr|B7ZM99|B7ZM99_HUMAN Isoform of Q6UB35, MTHFD1L protein OS=Homo sapiens OX=9606 GN=MTHFD1L PE=1 SV=1	3	1	1	1	1	1	1	0	0	0	1	1	1	0	0	0	1	1	1	0	0	0	1.3	1.3	1.3	99.31	913	913;979;978	1	3	0.0085898	6.0385	By MS/MS	By matching	By matching				1.3	1.3	1.3	0
A0A087WVN8;Q13043-2;Q13043	A0A087WVN8;Q13043-2;Q13043	3;3;3	1;1;1	1;1;1	Serine/threonine-protein kinase 4;Serine/threonine-protein kinase 4 37kDa subunit;Serine/threonine-protein kinase 4 18kDa subunit	STK4	tr|A0A087WVN8|A0A087WVN8_HUMAN Isoform of Q13043, Serine/threonine-protein kinase 4 (Fragment) OS=Homo sapiens OX=9606 GN=STK4 PE=1 SV=1;sp|Q13043-2|STK4-2_HUMAN Isoform of Q13043, Isoform 2 of Serine/threonine-protein kinase 4 OS=Homo sapiens OX=9606 GN=S	3	3	1	1	2	2	1	3	3	2	1	1	1	1	1	1	1	1	1	1	1	1	29	10.3	10.3	17.438	155	155;462;487	1	6	0.00043197	7.7695	By MS/MS	By matching	By matching	By MS/MS	By matching	By matching	20.6	20.6	10.3	29
E9PI38;E9PQS6;E9PKV4;A0A087WVP0;Q2TAM5;E9PKH5;A0A087X0W8;Q04206-2;Q04206-3;Q04206;Q04206-4;E9PMD5	E9PI38;E9PQS6;E9PKV4;A0A087WVP0;Q2TAM5;E9PKH5;A0A087X0W8;Q04206-2;Q04206-3;Q04206;Q04206-4	3;3;3;3;3;3;3;3;3;3;2;1	3;3;3;3;3;3;3;3;3;3;2;1	3;3;3;3;3;3;3;3;3;3;2;1	Transcription factor p65	RELA	tr|E9PI38|E9PI38_HUMAN Isoform of Q04206, Transcription factor p65 (Fragment) OS=Homo sapiens OX=9606 GN=RELA PE=1 SV=1;tr|E9PQS6|E9PQS6_HUMAN Isoform of Q04206, Transcription factor p65 (Fragment) OS=Homo sapiens OX=9606 GN=RELA PE=1 SV=1;tr|E9PKV4|E9PKV4	12	3	3	3	3	3	2	3	2	3	3	3	2	3	2	3	3	3	2	3	2	3	20.5	20.5	20.5	20.838	185	185;208;237;246;377;418;448;537;541;551;548;161	1	17	0	17.395	By MS/MS	By MS/MS	By matching	By MS/MS	By matching	By MS/MS	20.5	20.5	15.7	20.5
A0A087WVQ6;Q00610-2;Q00610;J3KS13;A0A087WX41;P53675-2;P53675;K7EJJ5;J3KSQ2;J3KRF5;J3QL20;F5H5N6	A0A087WVQ6;Q00610-2;Q00610	34;34;34;10;8;8;8;4;2;2;1;1	34;34;34;10;8;8;8;4;2;2;1;1	34;34;34;10;8;8;8;4;2;2;1;1	Clathrin heavy chain;Clathrin heavy chain 1	CLTC	tr|A0A087WVQ6|A0A087WVQ6_HUMAN Isoform of Q00610, Clathrin heavy chain OS=Homo sapiens OX=9606 GN=CLTC PE=1 SV=1;sp|Q00610-2|CLH1-2_HUMAN Isoform of Q00610, Isoform 2 of Clathrin heavy chain 1 OS=Homo sapiens OX=9606 GN=CLTC PE=1 SV=5;sp|Q00610|CLH1_HUMAN	12	34	34	34	32	31	31	32	32	32	32	31	31	32	32	32	32	31	31	32	32	32	26.6	26.6	26.6	192.06	1679	1679;1639;1675;612;1260;1583;1640;222;122;131;97;169	1	254	0	323.31	By MS/MS	By MS/MS	By MS/MS	By MS/MS	By MS/MS	By MS/MS	25.8	24.8	25	24.8
A0A087WVZ3;K7EL62;P29992	A0A087WVZ3;K7EL62;P29992	1;1;1	1;1;1	1;1;1	Guanine nucleotide-binding protein subunit alpha-11	GNA11	tr|A0A087WVZ3|A0A087WVZ3_HUMAN Isoform of P29992, Guanine nucleotide-binding protein subunit alpha-11 (Fragment) OS=Homo sapiens OX=9606 GN=GNA11 PE=1 SV=1;tr|K7EL62|K7EL62_HUMAN Isoform of P29992, Guanine nucleotide-binding protein subunit alpha-11 (Fragm	3	1	1	1	1	1	1	1	1	1	1	1	1	1	1	1	1	1	1	1	1	1	20.8	20.8	20.8	8.0493	72	72;236;359	1	6	0.0011719	6.5836	By matching	By MS/MS	By matching	By matching	By matching	By matching	20.8	20.8	20.8	20.8
A0A087WYS3;H7C4X9;A0A087WVZ6;Q9ULU4-2;Q9ULU4-4;Q9ULU4-3;Q9ULU4-6;Q9ULU4-17;Q9ULU4-15;Q9ULU4-23;Q9ULU4-8;Q9ULU4-21;Q9ULU4-18;Q9ULU4-14;Q9ULU4-12;Q9ULU4-22;Q9ULU4-16;Q9ULU4-9;Q9ULU4-5;Q9ULU4-20;Q9ULU4;Q9ULU4-13;Q9ULU4-10;Q9ULU4-11;Q9ULU4-7;Q9ULU4-19	A0A087WYS3;H7C4X9;A0A087WVZ6;Q9ULU4-2;Q9ULU4-4;Q9ULU4-3;Q9ULU4-6;Q9ULU4-17;Q9ULU4-15;Q9ULU4-23;Q9ULU4-8;Q9ULU4-21;Q9ULU4-18;Q9ULU4-14;Q9ULU4-12;Q9ULU4-22;Q9ULU4-16;Q9ULU4-9;Q9ULU4-5;Q9ULU4-20;Q9ULU4;Q9ULU4-13;Q9ULU4-10;Q9ULU4-11;Q9ULU4-7;Q9ULU4-19	1;1;1;1;1;1;1;1;1;1;1;1;1;1;1;1;1;1;1;1;1;1;1;1;1;1	1;1;1;1;1;1;1;1;1;1;1;1;1;1;1;1;1;1;1;1;1;1;1;1;1;1	1;1;1;1;1;1;1;1;1;1;1;1;1;1;1;1;1;1;1;1;1;1;1;1;1;1	Protein kinase C-binding protein 1	ZMYND8	tr|A0A087WYS3|A0A087WYS3_HUMAN Isoform of Q9ULU4, Protein kinase C-binding protein 1 OS=Homo sapiens OX=9606 GN=ZMYND8 PE=1 SV=1;tr|H7C4X9|H7C4X9_HUMAN Isoform of Q9ULU4, Protein kinase C-binding protein 1 (Fragment) OS=Homo sapiens OX=9606 GN=ZMYND8 PE=1	26	1	1	1	0	0	1	0	0	1	0	0	1	0	0	1	0	0	1	0	0	1	1.9	1.9	1.9	121.25	1087	1087;1095;1136;614;764;995;1023;1054;1088;1105;1107;1115;1134;1135;1160;1161;1163;1168;1181;1186;1186;1188;1206;1214;1234;1241	1	2	0.00042608	7.4985			By MS/MS			By MS/MS	0	0	1.9	0
A0A087WVZ9;A0A0A0MQR7;P19388	A0A087WVZ9;A0A0A0MQR7;P19388	1;1;1	1;1;1	1;1;1	DNA-directed RNA polymerases I, II, and III subunit RPABC1	POLR2E	tr|A0A087WVZ9|A0A087WVZ9_HUMAN Isoform of P19388, DNA-directed RNA polymerases I, II, and III subunit RPABC1 OS=Homo sapiens OX=9606 GN=POLR2E PE=1 SV=1;tr|A0A0A0MQR7|A0A0A0MQR7_HUMAN Isoform of P19388, DNA-directed RNA polymerases I, II, and III subunit R	3	1	1	1	1	1	1	1	1	1	1	1	1	1	1	1	1	1	1	1	1	1	9.2	9.2	9.2	21.459	184	184;204;210	1	6	0	55.422	By matching	By MS/MS	By matching	By matching	By MS/MS	By matching	9.2	9.2	9.2	9.2
A0A087WW40;Q9Y371;Q9Y371-2;Q9Y371-3	A0A087WW40;Q9Y371;Q9Y371-2	3;3;3;1	3;3;3;1	3;3;3;1	Endophilin-B1	SH3GLB1	tr|A0A087WW40|A0A087WW40_HUMAN Isoform of Q9Y371, Endophilin-B1 OS=Homo sapiens OX=9606 GN=SH3GLB1 PE=1 SV=1;sp|Q9Y371|SHLB1_HUMAN Endophilin-B1 OS=Homo sapiens OX=9606 GN=SH3GLB1 PE=1 SV=1;sp|Q9Y371-2|SHLB1-2_HUMAN Isoform of Q9Y371, Isoform 2 of Endophil	4	3	3	3	3	3	3	3	3	3	3	3	3	3	3	3	3	3	3	3	3	3	9.1	9.1	9.1	44.26	394	394;365;386;265	1	18	0	20.066	By MS/MS	By MS/MS	By MS/MS	By MS/MS	By MS/MS	By matching	9.1	9.1	9.1	9.1
A0A0G2JP90;A0A087WW46;J3KN36;A0A0G2JN29;A0A087X117;Q5JPE7-3;Q5JPE7-2;Q15155;P69849;Q5JPE7;H3BUC9;A0A087WTD5	A0A0G2JP90;A0A087WW46;J3KN36;A0A0G2JN29;A0A087X117;Q5JPE7-3;Q5JPE7-2;Q15155;P69849;Q5JPE7	4;4;4;4;4;4;4;4;4;4;1;1	4;4;4;4;4;4;4;4;4;4;1;1	4;4;4;4;4;4;4;4;4;4;1;1	Nodal modulator 2;Nodal modulator 1;Nodal modulator 3	NOMO1;NOMO3;NOMO2	tr|A0A0G2JP90|A0A0G2JP90_HUMAN Isoform of Q15155, Nodal modulator 1 OS=Homo sapiens OX=9606 GN=NOMO1 PE=1 SV=1;tr|A0A087WW46|A0A087WW46_HUMAN Isoform of Q15155, Nodal modulator 1 OS=Homo sapiens OX=9606 GN=NOMO1 PE=1 SV=1;tr|J3KN36|J3KN36_HUMAN Isoform of	12	4	4	4	4	3	4	3	3	3	4	3	4	3	3	3	4	3	4	3	3	3	6.4	6.4	6.4	122.18	1100	1100;1100;1267;1267;1267;1100;1222;1222;1222;1267;144;282	1	20	0	24.87	By MS/MS	By MS/MS	By matching	By matching	By MS/MS	By MS/MS	6.4	5	6.4	4.9
A0A087WW88;Q9UQN3-2;Q9UQN3;C9J0A7	A0A087WW88;Q9UQN3-2;Q9UQN3;C9J0A7	2;2;2;1	2;2;2;1	2;2;2;1	Charged multivesicular body protein 2b	CHMP2B	tr|A0A087WW88|A0A087WW88_HUMAN Isoform of Q9UQN3, Charged multivesicular body protein 2b (Fragment) OS=Homo sapiens OX=9606 GN=CHMP2B PE=1 SV=1;sp|Q9UQN3-2|CHM2B-2_HUMAN Isoform of Q9UQN3, Isoform 2 of Charged multivesicular body protein 2b OS=Homo sapiens	4	2	2	2	2	1	1	1	1	2	2	1	1	1	1	2	2	1	1	1	1	2	10.6	10.6	10.6	20.431	179	179;172;213;183	1	8	0	12.095	By MS/MS	By MS/MS	By matching	By matching	By matching	By MS/MS	10.6	5.6	5.6	5.6
H7C1B3;F8W8R3;A0A087WWF6;P49005	H7C1B3;F8W8R3;A0A087WWF6;P49005	1;1;1;1	1;1;1;1	1;1;1;1	DNA polymerase delta subunit 2	POLD2	tr|H7C1B3|H7C1B3_HUMAN Isoform of P49005, DNA polymerase delta subunit 2 (Fragment) OS=Homo sapiens OX=9606 GN=POLD2 PE=1 SV=1;tr|F8W8R3|F8W8R3_HUMAN Isoform of P49005, DNA polymerase delta subunit 2 OS=Homo sapiens OX=9606 GN=POLD2 PE=1 SV=1;tr|A0A087WWF6	4	1	1	1	1	1	1	1	1	1	1	1	1	1	1	1	1	1	1	1	1	1	16.9	16.9	16.9	9.2495	83	83;455;504;469	1	6	0	21.012	By MS/MS	By MS/MS	By MS/MS	By MS/MS	By MS/MS	By MS/MS	16.9	16.9	16.9	16.9
C9J5J3;A0A0D9SF32;A0A087WWJ2;C9J5D1;E7EQ69;Q9GZZ1-2;Q9GZZ1;B0AZT5;F8WCK0;C9JZU6	C9J5J3;A0A0D9SF32;A0A087WWJ2;C9J5D1;E7EQ69;Q9GZZ1-2;Q9GZZ1;B0AZT5	3;3;3;3;3;3;3;2;1;1	3;3;3;3;3;3;3;2;1;1	3;3;3;3;3;3;3;2;1;1	N-alpha-acetyltransferase 50	NAA50	tr|C9J5J3|C9J5J3_HUMAN Isoform of Q9GZZ1, N-alpha-acetyltransferase 50 OS=Homo sapiens OX=9606 GN=NAA50 PE=1 SV=1;tr|A0A0D9SF32|A0A0D9SF32_HUMAN Isoform of Q9GZZ1, N-alpha-acetyltransferase 50 OS=Homo sapiens OX=9606 GN=NAA50 PE=1 SV=1;tr|A0A087WWJ2|A0A087	10	3	3	3	3	3	3	2	3	3	3	3	3	2	3	3	3	3	3	2	3	3	46.6	46.6	46.6	6.6856	58	58;58;81;129;168;81;169;95;48;57	1	17	0	21.739	By matching	By MS/MS	By MS/MS	By MS/MS	By matching	By MS/MS	46.6	46.6	46.6	41.4
A0A087WWS1;Q96FV9;R4GMN4;R4GN58;A0A087WY84;Q96FV9-2	A0A087WWS1;Q96FV9;R4GMN4	3;3;2;1;1;1	3;3;2;1;1;1	3;3;2;1;1;1	THO complex subunit 1	THOC1	tr|A0A087WWS1|A0A087WWS1_HUMAN Isoform of Q96FV9, THO complex subunit 1 OS=Homo sapiens OX=9606 GN=THOC1 PE=1 SV=1;sp|Q96FV9|THOC1_HUMAN THO complex subunit 1 OS=Homo sapiens OX=9606 GN=THOC1 PE=1 SV=1;tr|R4GMN4|R4GMN4_HUMAN Isoform of Q96FV9, THO complex	6	3	3	3	2	1	1	3	2	1	2	1	1	3	2	1	2	1	1	3	2	1	5.8	5.8	5.8	75.651	657	657;657;272;95;360;377	1	10	0	18.734	By matching	By matching	By matching	By MS/MS	By matching	By MS/MS	4.6	2.3	2.3	5.8
A0A087WX29;Q13148;K7EJM5;A0A0A0N0M3;K7EN94;B1AKP7;G3V162;A0A087X260;A0A087WYY0;A0A087WXQ5;A0A087WV68	A0A087WX29;Q13148;K7EJM5;A0A0A0N0M3;K7EN94;B1AKP7;G3V162;A0A087X260;A0A087WYY0	3;3;2;2;2;2;2;2;2;1;1	3;3;2;2;2;2;2;2;2;1;1	2;2;2;2;2;2;2;2;2;1;1	TAR DNA-binding protein 43	TARDBP;TDP43	tr|A0A087WX29|A0A087WX29_HUMAN Isoform of Q13148, TAR DNA-binding protein 43 (Fragment) OS=Homo sapiens OX=9606 GN=TARDBP PE=1 SV=1;sp|Q13148|TADBP_HUMAN TAR DNA-binding protein 43 OS=Homo sapiens OX=9606 GN=TARDBP PE=1 SV=1;tr|K7EJM5|K7EJM5_HUMAN Isoform	11	3	3	2	3	3	3	3	3	3	3	3	3	3	3	3	2	2	2	2	2	2	17.3	17.3	9.9	26.743	243	243;414;201;269;275;295;298;301;304;200;212	1	18	0	84.418	By MS/MS	By MS/MS	By MS/MS	By MS/MS	By MS/MS	By MS/MS	17.3	17.3	17.3	17.3
A0A087WX58;K7EPS6;Q7Z4V5-2;Q7Z4V5	A0A087WX58;K7EPS6;Q7Z4V5-2;Q7Z4V5	1;1;1;1	1;1;1;1	1;1;1;1	Hepatoma-derived growth factor-related protein 2	HDGFRP2	tr|A0A087WX58|A0A087WX58_HUMAN Isoform of Q7Z4V5, Hepatoma-derived growth factor-related protein 2 (Fragment) OS=Homo sapiens OX=9606 GN=HDGFL2 PE=1 SV=1;tr|K7EPS6|K7EPS6_HUMAN Isoform of Q7Z4V5, Hepatoma-derived growth factor-related protein 2 (Fragment)	4	1	1	1	1	1	1	1	1	1	1	1	1	1	1	1	1	1	1	1	1	1	22.1	22.1	22.1	7.2534	68	68;153;670;671	1	6	0.00042992	7.6711	By MS/MS	By MS/MS	By matching	By matching	By matching	By MS/MS	22.1	22.1	22.1	22.1
A0A087WX59;Q16186	A0A087WX59;Q16186	1;1	1;1	1;1	Proteasomal ubiquitin receptor ADRM1	ADRM1	tr|A0A087WX59|A0A087WX59_HUMAN Isoform of Q16186, Proteasomal ubiquitin receptor ADRM1 OS=Homo sapiens OX=9606 GN=ADRM1 PE=1 SV=1;sp|Q16186|ADRM1_HUMAN Proteasomal ubiquitin receptor ADRM1 OS=Homo sapiens OX=9606 GN=ADRM1 PE=1 SV=2	2	1	1	1	1	1	1	1	1	1	1	1	1	1	1	1	1	1	1	1	1	1	3.3	3.3	3.3	37.504	368	368;407	1	6	0.0045062	6.3002	By matching	By matching	By MS/MS	By matching	By MS/MS	By MS/MS	3.3	3.3	3.3	3.3
A0A087WXI5;P12830-2;P12830;P22223	A0A087WXI5;P12830-2;P12830	3;3;3;1	3;3;3;1	3;3;3;1	Cadherin-1;E-Cad/CTF1;E-Cad/CTF2;E-Cad/CTF3	CDH1	tr|A0A087WXI5|A0A087WXI5_HUMAN Isoform of P12830, Cadherin-1 OS=Homo sapiens OX=9606 GN=CDH1 PE=1 SV=1;sp|P12830-2|CADH1-2_HUMAN Isoform of P12830, Isoform 2 of Cadherin-1 OS=Homo sapiens OX=9606 GN=CDH1 PE=1 SV=3;sp|P12830|CADH1_HUMAN Cadherin-1 OS=Homo s	4	3	3	3	0	0	0	3	3	2	0	0	0	3	3	2	0	0	0	3	3	2	4.3	4.3	4.3	100.03	903	903;821;882;829	1	11	0	31.617				By MS/MS	By MS/MS	By MS/MS	0	0	0	4.3
A0A087WXM6;J3QQT2;J3KRX5;A0A0A6YYL6;P18621;P18621-3;J3KRB3;A0A087WWH0;J3QS96;J3QLC8;A0A0A0MRF8;P18621-2;A0A087WY81;J3KSJ0	A0A087WXM6;J3QQT2;J3KRX5;A0A0A6YYL6;P18621;P18621-3;J3KRB3;A0A087WWH0;J3QS96;J3QLC8;A0A0A0MRF8;P18621-2;A0A087WY81	4;4;4;4;4;4;3;3;3;3;3;3;2;1	4;4;4;4;4;4;3;3;3;3;3;3;2;1	4;4;4;4;4;4;3;3;3;3;3;3;2;1	60S ribosomal protein L17	RPL17;RPL17-C18orf32	tr|A0A087WXM6|A0A087WXM6_HUMAN Isoform of P18621, 60S ribosomal protein L17 (Fragment) OS=Homo sapiens OX=9606 GN=RPL17 PE=3 SV=1;tr|J3QQT2|J3QQT2_HUMAN Isoform of P18621, 60S ribosomal protein L17 (Fragment) OS=Homo sapiens OX=9606 GN=RPL17 PE=3 SV=1;tr|J	14	4	4	4	4	4	4	4	3	4	4	4	4	4	3	4	4	4	4	4	3	4	25.4	25.4	25.4	19.586	169	169;171;174;228;184;228;129;131;138;174;190;146;97;56	1	32	0	30.059	By MS/MS	By MS/MS	By MS/MS	By MS/MS	By matching	By MS/MS	25.4	25.4	25.4	25.4
A0A087WXS7;O43681;K7ERW9	A0A087WXS7;O43681	3;3;1	3;3;1	3;3;1	ATPase ASNA1	ASNA1	tr|A0A087WXS7|A0A087WXS7_HUMAN Isoform of O43681, ATPase ASNA1 OS=Homo sapiens OX=9606 GN=ASNA1 PE=1 SV=1;sp|O43681|ASNA_HUMAN ATPase ASNA1 OS=Homo sapiens OX=9606 GN=ASNA1 PE=1 SV=2	3	3	3	3	2	2	3	2	2	3	2	2	3	2	2	3	2	2	3	2	2	3	11.2	11.2	11.2	37.119	331	331;348;200	1	15	0	17.443	By MS/MS	By MS/MS	By MS/MS	By MS/MS	By MS/MS	By matching	8.5	8.5	11.2	8.5
A0A087WY55;Q9NP79;Q5TGM0;Q9NP79-2	A0A087WY55;Q9NP79	3;3;1;1	3;3;1;1	3;3;1;1	Vacuolar protein sorting-associated protein VTA1 homolog	VTA1	tr|A0A087WY55|A0A087WY55_HUMAN Isoform of Q9NP79, Chromosome 6 open reading frame 55, isoform CRA_b OS=Homo sapiens OX=9606 GN=VTA1 PE=1 SV=1;sp|Q9NP79|VTA1_HUMAN Vacuolar protein sorting-associated protein VTA1 homolog OS=Homo sapiens OX=9606 GN=VTA1 PE=1	4	3	3	3	3	3	3	3	3	3	3	3	3	3	3	3	3	3	3	3	3	3	15.4	15.4	15.4	31.102	280	280;307;249;222	1	18	0	34.315	By MS/MS	By MS/MS	By MS/MS	By MS/MS	By MS/MS	By MS/MS	15.4	15.4	15.4	15.4
A0A087WY82;Q9Y624;Q9Y624-2	A0A087WY82;Q9Y624;Q9Y624-2	2;2;1	2;2;1	2;2;1	Junctional adhesion molecule A	F11R	tr|A0A087WY82|A0A087WY82_HUMAN Isoform of Q9Y624, Junctional adhesion molecule A OS=Homo sapiens OX=9606 GN=F11R PE=1 SV=1;sp|Q9Y624|JAM1_HUMAN Junctional adhesion molecule A OS=Homo sapiens OX=9606 GN=F11R PE=1 SV=1;sp|Q9Y624-2|JAM1-2_HUMAN Isoform of Q9Y	3	2	2	2	1	0	1	2	2	2	1	0	1	2	2	2	1	0	1	2	2	2	11.1	11.1	11.1	30.197	279	279;299;250	1	8	0	13.498	By matching		By matching	By MS/MS	By MS/MS	By MS/MS	3.9	0	3.9	11.1
D6RAW0;D6RFM0;D6RAH7;H9KV45;A0A0A0MQU3;A0A087WY85;P62837-2;P62837;P61077;P61077-2;P61077-3	D6RAW0;D6RFM0;D6RAH7;H9KV45;A0A0A0MQU3;A0A087WY85;P62837-2;P62837;P61077;P61077-2;P61077-3	1;1;1;1;1;1;1;1;1;1;1	1;1;1;1;1;1;1;1;1;1;1	1;1;1;1;1;1;1;1;1;1;1	Ubiquitin-conjugating enzyme E2 D2;Ubiquitin-conjugating enzyme E2 D3	UBE2D3;UBE2D2	tr|D6RAW0|D6RAW0_HUMAN Isoform of P61077, Ubiquitin-conjugating enzyme E2 D3 (Fragment) OS=Homo sapiens OX=9606 GN=UBE2D3 PE=3 SV=1;tr|D6RFM0|D6RFM0_HUMAN Isoform of P62837, Ubiquitin-conjugating enzyme E2 D2 (Fragment) OS=Homo sapiens OX=9606 GN=UBE2D2 PE	11	1	1	1	1	1	1	1	1	1	1	1	1	1	1	1	1	1	1	1	1	1	15.3	15.3	15.3	8.2133	72	72;98;118;141;147;148;118;147;147;148;149	1	6	0.00078771	6.6498	By MS/MS	By MS/MS	By MS/MS	By matching	By MS/MS	By matching	15.3	15.3	15.3	15.3
A0A087WYF6;F8W7U3;J3KP36;E7ESD2;A0A0A0MR88;A0A096LPC5;Q9Y4E1-5;Q9Y4E1-3;Q9Y4E1-6;Q9Y4E1-2;Q9Y4E1-1;Q9Y4E1;Q641Q2-2;Q641Q2;Q5SRD0;B1AP61	A0A087WYF6;F8W7U3;J3KP36;E7ESD2;A0A0A0MR88;A0A096LPC5;Q9Y4E1-5;Q9Y4E1-3;Q9Y4E1-6;Q9Y4E1-2;Q9Y4E1-1;Q9Y4E1;Q641Q2-2;Q641Q2;Q5SRD0	3;3;3;3;3;3;3;3;3;3;3;3;3;3;2;1	3;3;3;3;3;3;3;3;3;3;3;3;3;3;2;1	3;3;3;3;3;3;3;3;3;3;3;3;3;3;2;1	WASH complex subunit FAM21C;WASH complex subunit FAM21A;Putative WASH complex subunit FAM21	FAM21A;FAM21C;FAM21D	tr|A0A087WYF6|A0A087WYF6_HUMAN Isoform of Q641Q2, WASH complex subunit 2A OS=Homo sapiens OX=9606 GN=WASHC2A PE=1 SV=1;tr|F8W7U3|F8W7U3_HUMAN Isoform of Q641Q2, WASH complex subunit 2A OS=Homo sapiens OX=9606 GN=WASHC2A PE=1 SV=1;tr|J3KP36|J3KP36_HUMAN Iso	16	3	3	3	2	2	3	1	2	1	2	2	3	1	2	1	2	2	3	1	2	1	4.9	4.9	4.9	136.57	1245	1245;1253;1262;1279;1341;1341;1245;1263;1279;1310;1318;1320;1320;1341;308;156	1	11	0	17.489	By MS/MS	By MS/MS	By MS/MS	By matching	By matching	By matching	3.1	3.1	4.9	1.2
A0A087WYR0;P09132;D6RBG4;A0A2R8Y4M3;A0A2U3TZN1;A0A087WWU9;P09132-2	A0A087WYR0;P09132	3;3;1;1;1;1;1	3;3;1;1;1;1;1	3;3;1;1;1;1;1	Signal recognition particle 19 kDa protein	SRP19	tr|A0A087WYR0|A0A087WYR0_HUMAN Isoform of P09132, Signal recognition particle 19 kDa protein OS=Homo sapiens OX=9606 GN=SRP19 PE=1 SV=1;sp|P09132|SRP19_HUMAN Signal recognition particle 19 kDa protein OS=Homo sapiens OX=9606 GN=SRP19 PE=1 SV=3	7	3	3	3	1	3	1	3	2	2	1	3	1	3	2	2	1	3	1	3	2	2	32.5	32.5	32.5	13.654	120	120;144;43;77;101;104;110	1	12	0	22.17	By MS/MS	By matching	By MS/MS	By MS/MS	By MS/MS	By MS/MS	12.5	32.5	12.5	32.5
A0A087WYS1;E7EUC7;Q16851;C9JQU9;C9J6Q0	A0A087WYS1;E7EUC7;Q16851	7;7;7;2;1	7;7;7;2;1	1;1;1;0;1	UTP--glucose-1-phosphate uridylyltransferase	UGP2	tr|A0A087WYS1|A0A087WYS1_HUMAN Isoform of Q16851, UTP--glucose-1-phosphate uridylyltransferase OS=Homo sapiens OX=9606 GN=UGP2 PE=1 SV=1;tr|E7EUC7|E7EUC7_HUMAN Isoform of Q16851, UTP--glucose-1-phosphate uridylyltransferase OS=Homo sapiens OX=9606 GN=UGP2	5	7	7	1	7	7	6	5	7	6	7	7	6	5	7	6	1	1	0	0	1	1	20.3	20.3	3	56.967	508	508;517;508;175;49	1	40	0	52.521	By MS/MS	By MS/MS	By MS/MS	By MS/MS	By MS/MS	By MS/MS	20.3	20.3	17.3	13.4
A0A087WYT3;Q15185-4;Q15185;Q15185-3;B4DDC6;Q15185-2	A0A087WYT3;Q15185-4;Q15185;Q15185-3;B4DDC6;Q15185-2	4;4;4;3;2;2	4;4;4;3;2;2	4;4;4;3;2;2	Prostaglandin E synthase 3	PTGES3	tr|A0A087WYT3|A0A087WYT3_HUMAN Isoform of Q15185, Prostaglandin E synthase 3 OS=Homo sapiens OX=9606 GN=PTGES3 PE=1 SV=1;sp|Q15185-4|TEBP-4_HUMAN Isoform of Q15185, Isoform 4 of Prostaglandin E synthase 3 OS=Homo sapiens OX=9606 GN=PTGES3 PE=1 SV=1;sp|Q151	6	4	4	4	4	3	3	4	4	4	4	3	3	4	4	4	4	3	3	4	4	4	32.9	32.9	32.9	19.155	164	164;139;160;130;124;127	1	23	0	28.99	By MS/MS	By MS/MS	By MS/MS	By MS/MS	By MS/MS	By MS/MS	32.9	23.8	23.8	32.9
B7Z385;A0A087X0J3;A0A087WZ15;E9PDI2;P40123-2;P40123	B7Z385;A0A087X0J3;A0A087WZ15;E9PDI2;P40123-2;P40123	2;2;2;2;2;2	1;1;1;1;1;1	1;1;1;1;1;1	Adenylyl cyclase-associated protein;Adenylyl cyclase-associated protein 2	CAP2	tr|B7Z385|B7Z385_HUMAN Isoform of P40123, Adenylyl cyclase-associated protein OS=Homo sapiens OX=9606 GN=CAP2 PE=1 SV=1;tr|A0A087X0J3|A0A087X0J3_HUMAN Isoform of P40123, Adenylyl cyclase-associated protein OS=Homo sapiens OX=9606 GN=CAP2 PE=1 SV=1;tr|A0A08	6	2	1	1	1	1	1	1	1	0	1	1	1	0	0	0	1	1	1	0	0	0	6.3	4.1	4.1	39.911	365	365;394;394;451;413;477	1	3	0.00042248	7.3551	By matching	By MS/MS	By MS/MS	By matching	By matching		4.1	4.1	4.1	2.2
A0A087WZ40;Q14244-5;Q14244-3;Q14244-6;Q14244;Q14244-7	A0A087WZ40;Q14244-5;Q14244-3;Q14244-6;Q14244;Q14244-7	1;1;1;1;1;1	1;1;1;1;1;1	1;1;1;1;1;1	Ensconsin	MAP7	tr|A0A087WZ40|A0A087WZ40_HUMAN Isoform of Q14244, Ensconsin OS=Homo sapiens OX=9606 GN=MAP7 PE=1 SV=1;sp|Q14244-5|MAP7-5_HUMAN Isoform of Q14244, Isoform 5 of Ensconsin OS=Homo sapiens OX=9606 GN=MAP7 PE=1 SV=1;sp|Q14244-3|MAP7-3_HUMAN Isoform of Q14244, I	6	1	1	1	0	0	0	1	1	1	0	0	0	1	1	1	0	0	0	1	1	1	1.8	1.8	1.8	87.817	779	779;603;655;734;749;771	1	3	0.00042283	7.3934				By MS/MS	By MS/MS	By MS/MS	0	0	0	1.8
C9JXK9;C9JUT4;A0A087WZF1;Q93052	C9JXK9;C9JUT4;A0A087WZF1;Q93052	1;1;1;1	1;1;1;1	1;1;1;1	Lipoma-preferred partner	LPP	tr|C9JXK9|C9JXK9_HUMAN Isoform of Q93052, Lipoma-preferred partner (Fragment) OS=Homo sapiens OX=9606 GN=LPP PE=1 SV=1;tr|C9JUT4|C9JUT4_HUMAN Isoform of Q93052, LIM domain containing preferred translocation partner in lipoma, isoform CRA_e OS=Homo sapiens	4	1	1	1	0	1	1	0	0	1	0	1	1	0	0	1	0	1	1	0	0	1	9.9	9.9	9.9	26.706	252	252;428;590;612	1	3	0.00040816	6.9692		By MS/MS	By matching			By matching	0	9.9	9.9	0
M0R1T4;M0R1T2;M0R0V2;M0R264;Q5J8M5;A0A087WZK0;P49366-2;P49366-3;P49366	M0R1T4;M0R1T2;M0R0V2;M0R264;Q5J8M5;A0A087WZK0;P49366-2;P49366-3;P49366	1;1;1;1;1;1;1;1;1	1;1;1;1;1;1;1;1;1	1;1;1;1;1;1;1;1;1	Deoxyhypusine synthase	DHPS	tr|M0R1T4|M0R1T4_HUMAN Isoform of P49366, Deoxyhypusine synthase (Fragment) OS=Homo sapiens OX=9606 GN=DHPS PE=1 SV=1;tr|M0R1T2|M0R1T2_HUMAN Isoform of P49366, Deoxyhypusine synthase (Fragment) OS=Homo sapiens OX=9606 GN=DHPS PE=1 SV=1;tr|M0R0V2|M0R0V2_HUM	9	1	1	1	1	1	0	1	1	0	1	1	0	1	1	0	1	1	0	1	1	0	12.2	12.2	12.2	12.939	115	115;138;159;182;277;370;322;327;369	1	4	0.0041762	6.3546	By matching	By MS/MS		By matching	By matching		12.2	12.2	0	12.2
A0A087WZK9;B3KS98;O15372;E5RHC7;E5RH59;E5RFW7;E5RFH0;E5RGU4;E5RJT0	A0A087WZK9;B3KS98;O15372	3;3;3;1;1;1;1;1;1	3;3;3;1;1;1;1;1;1	3;3;3;1;1;1;1;1;1	Eukaryotic translation initiation factor 3 subunit H	EIF3H	tr|A0A087WZK9|A0A087WZK9_HUMAN Isoform of O15372, Eukaryotic translation initiation factor 3 subunit H OS=Homo sapiens OX=9606 GN=EIF3H PE=1 SV=1;tr|B3KS98|B3KS98_HUMAN Isoform of O15372, Eukaryotic translation initiation factor 3 subunit H OS=Homo sapiens	9	3	3	3	3	3	3	3	3	3	3	3	3	3	3	3	3	3	3	3	3	3	14	14	14	39.589	349	349;366;352;46;56;97;170;235;244	1	18	0	22.448	By MS/MS	By MS/MS	By MS/MS	By MS/MS	By MS/MS	By MS/MS	14	14	14	14
A0A0D9SG66;A0A087X2E5;A0A087WZN1;O43837-3;O43837-2;O43837	A0A0D9SG66;A0A087X2E5;A0A087WZN1;O43837-3;O43837-2;O43837	1;1;1;1;1;1	1;1;1;1;1;1	1;1;1;1;1;1	Isocitrate dehydrogenase [NAD] subunit, mitochondrial;Isocitrate dehydrogenase [NAD] subunit beta, mitochondrial	IDH3B	tr|A0A0D9SG66|A0A0D9SG66_HUMAN Isoform of O43837, Isocitrate dehydrogenase [NAD] subunit beta, mitochondrial (Fragment) OS=Homo sapiens OX=9606 GN=IDH3B PE=1 SV=1;tr|A0A087X2E5|A0A087X2E5_HUMAN Isoform of O43837, Isocitrate dehydrogenase [NAD] subunit, mit	6	1	1	1	1	1	1	1	1	1	1	1	1	1	1	1	1	1	1	1	1	1	11.7	11.7	11.7	15.625	145	145;376;387;233;383;385	1	6	0.0045232	6.3146	By MS/MS	By matching	By MS/MS	By MS/MS	By MS/MS	By matching	11.7	11.7	11.7	11.7
X6RJS7;A0A087WZR3;H9KVA9;A0A0D9SF50;P46736-4;P46736-2;P46736-3;P46736	X6RJS7;A0A087WZR3;H9KVA9;A0A0D9SF50;P46736-4;P46736-2;P46736-3;P46736	1;1;1;1;1;1;1;1	1;1;1;1;1;1;1;1	1;1;1;1;1;1;1;1	Lys-63-specific deubiquitinase BRCC36	BRCC3	tr|X6RJS7|X6RJS7_HUMAN Isoform of P46736, Lys-63-specific deubiquitinase BRCC36 (Fragment) OS=Homo sapiens OX=9606 GN=BRCC3 PE=1 SV=1;tr|A0A087WZR3|A0A087WZR3_HUMAN Isoform of P46736, Lys-63-specific deubiquitinase BRCC36 OS=Homo sapiens OX=9606 GN=BRCC3 P	8	1	1	1	1	1	1	1	1	1	1	1	1	1	1	1	1	1	1	1	1	1	6.6	6.6	6.6	25.756	226	226;293;317;317;202;291;292;316	1	6	0.00078431	6.6049	By matching	By matching	By matching	By MS/MS	By matching	By matching	6.6	6.6	6.6	6.6
A0A087X020;Q9Y3A5;F8WE72	A0A087X020;Q9Y3A5;F8WE72	2;2;1	2;2;1	2;2;1	Ribosome maturation protein SBDS	SBDS	tr|A0A087X020|A0A087X020_HUMAN Isoform of Q9Y3A5, Ribosome maturation protein SBDS OS=Homo sapiens OX=9606 GN=SBDS PE=1 SV=1;sp|Q9Y3A5|SBDS_HUMAN Ribosome maturation protein SBDS OS=Homo sapiens OX=9606 GN=SBDS PE=1 SV=4;tr|F8WE72|F8WE72_HUMAN Isoform of Q	3	2	2	2	2	2	2	1	2	2	2	2	2	1	2	2	2	2	2	1	2	2	10.8	10.8	10.8	28.864	250	250;250;86	1	11	0.00048403	11.725	By matching	By matching	By matching	By matching	By matching	By MS/MS	10.8	10.8	10.8	3.2
A0A087X054;Q9Y4L1;E9PJ21;A0A087WWI4;K7EQK2;Q9Y4L1-2;J3KTF1;J3QL06;Q9BST8;J3QQH7;J3QLE9;A0A087X214;A0A087WW13	A0A087X054;Q9Y4L1;E9PJ21;A0A087WWI4;K7EQK2;Q9Y4L1-2	20;20;13;13;13;12;5;4;3;3;3;1;1	20;20;13;13;13;12;5;4;3;3;3;1;1	20;20;13;13;13;12;5;4;3;3;3;1;1	Hypoxia up-regulated protein 1	HYOU1	tr|A0A087X054|A0A087X054_HUMAN Isoform of Q9Y4L1, Hypoxia up-regulated protein 1 OS=Homo sapiens OX=9606 GN=HYOU1 PE=1 SV=1;sp|Q9Y4L1|HYOU1_HUMAN Hypoxia up-regulated protein 1 OS=Homo sapiens OX=9606 GN=HYOU1 PE=1 SV=1;tr|E9PJ21|E9PJ21_HUMAN Isoform of Q9	13	20	20	20	18	20	19	18	19	17	18	20	19	18	19	17	18	20	19	18	19	17	33.4	33.4	33.4	104.78	937	937;999;656;677;678;559;224;211;147;149;154;92;102	1	145	0	323.31	By MS/MS	By MS/MS	By MS/MS	By MS/MS	By MS/MS	By MS/MS	30.8	33.4	31.8	30.8
A0A087X0K1;Q9Y376	A0A087X0K1;Q9Y376	5;5	5;5	5;5	Calcium-binding protein 39	CAB39	tr|A0A087X0K1|A0A087X0K1_HUMAN Isoform of Q9Y376, Calcium-binding protein 39 OS=Homo sapiens OX=9606 GN=CAB39 PE=1 SV=1;sp|Q9Y376|CAB39_HUMAN Calcium-binding protein 39 OS=Homo sapiens OX=9606 GN=CAB39 PE=1 SV=1	2	5	5	5	4	4	5	5	5	5	4	4	5	5	5	5	4	4	5	5	5	5	10.6	10.6	10.6	39.452	339	339;341	1	31	0	87.16	By matching	By MS/MS	By MS/MS	By MS/MS	By MS/MS	By MS/MS	10.6	10.6	10.6	10.6
A0A087X0K9;G5E9E7;G3V1L9;Q07157-2;Q07157;H0YKB1	A0A087X0K9;G5E9E7;G3V1L9;Q07157-2;Q07157;H0YKB1	2;2;2;2;2;1	2;2;2;2;2;1	2;2;2;2;2;1	Tight junction protein ZO-1	TJP1	tr|A0A087X0K9|A0A087X0K9_HUMAN Isoform of Q07157, Tight junction protein ZO-1 OS=Homo sapiens OX=9606 GN=TJP1 PE=1 SV=1;tr|G5E9E7|G5E9E7_HUMAN Isoform of Q07157, Tight junction protein 1 (Zona occludens 1), isoform CRA_e OS=Homo sapiens OX=9606 GN=TJP1 PE=	6	2	2	2	2	1	1	1	1	1	2	1	1	1	1	1	2	1	1	1	1	1	2	2	2	187.85	1676	1676;1692;1768;1668;1748;383	1	7	0	12.763	By MS/MS	By matching	By MS/MS	By matching	By matching	By MS/MS	2	0.7	0.7	0.7
A0A087X0S5;P12109	A0A087X0S5;P12109	1;1	1;1	1;1	Collagen alpha-1(VI) chain	COL6A1	tr|A0A087X0S5|A0A087X0S5_HUMAN Isoform of P12109, Collagen alpha-1(VI) chain OS=Homo sapiens OX=9606 GN=COL6A1 PE=1 SV=1;sp|P12109|CO6A1_HUMAN Collagen alpha-1(VI) chain OS=Homo sapiens OX=9606 GN=COL6A1 PE=1 SV=3	2	1	1	1	1	1	1	1	0	0	1	1	1	1	0	0	1	1	1	1	0	0	1.9	1.9	1.9	108.34	1026	1026;1028	1	4	0	13.599	By MS/MS	By MS/MS	By MS/MS	By matching			1.9	1.9	1.9	1.9
A0A087X0W9;Q8N6M0-2;Q8N6M0	A0A087X0W9;Q8N6M0-2;Q8N6M0	1;1;1	1;1;1	1;1;1	OTU domain-containing protein 6B	OTUD6B	tr|A0A087X0W9|A0A087X0W9_HUMAN Isoform of Q8N6M0, Deubiquitinase OTUD6B OS=Homo sapiens OX=9606 GN=OTUD6B PE=1 SV=1;sp|Q8N6M0-2|OTU6B-2_HUMAN Isoform of Q8N6M0, Isoform 2 of Deubiquitinase OTUD6B OS=Homo sapiens OX=9606 GN=OTUD6B PE=1 SV=1;sp|Q8N6M0|OTU6B_	3	1	1	1	1	1	1	1	1	0	1	1	1	1	1	0	1	1	1	1	1	0	8.7	8.7	8.7	37.325	323	323;192;293	1	5	0.00045558	10.072	By MS/MS	By matching	By MS/MS	By matching	By MS/MS		8.7	8.7	8.7	8.7
A0A087X0X3;P52272-2;P52272;M0QZM1;M0R019;M0R2I7;M0R2T0;M0QY96;M0QYL3;M0QYQ7;M0R0N3;M0R0Y6	A0A087X0X3;P52272-2;P52272	18;18;18;8;7;6;6;4;3;3;3;2	18;18;18;8;7;6;6;4;3;3;3;2	18;18;18;8;7;6;6;4;3;3;3;2	Heterogeneous nuclear ribonucleoprotein M	HNRNPM	tr|A0A087X0X3|A0A087X0X3_HUMAN Isoform of P52272, Heterogeneous nuclear ribonucleoprotein M OS=Homo sapiens OX=9606 GN=HNRNPM PE=1 SV=1;sp|P52272-2|HNRPM-2_HUMAN Isoform of P52272, Isoform 2 of Heterogeneous nuclear ribonucleoprotein M OS=Homo sapiens OX=9	12	18	18	18	18	18	17	18	18	17	18	18	17	18	18	17	18	18	17	18	18	17	32.1	32.1	32.1	77.569	730	730;691;730;383;352;214;357;116;99;219;275;99	1	124	0	122.41	By MS/MS	By MS/MS	By MS/MS	By MS/MS	By MS/MS	By MS/MS	32.1	32.1	31.1	32.1
A0A087X0Z7;H0YJ66;Q9Y394-2;Q9Y394;H0YJE4;H0YJR8	A0A087X0Z7;H0YJ66;Q9Y394-2;Q9Y394;H0YJE4	3;3;3;3;2;1	3;3;3;3;2;1	3;3;3;3;2;1	Dehydrogenase/reductase SDR family member 7	DHRS7	tr|A0A087X0Z7|A0A087X0Z7_HUMAN Isoform of Q9Y394, Dehydrogenase/reductase SDR family member 7 OS=Homo sapiens OX=9606 GN=DHRS7 PE=1 SV=1;tr|H0YJ66|H0YJ66_HUMAN Isoform of Q9Y394, Dehydrogenase/reductase SDR family member 7 (Fragment) OS=Homo sapiens OX=960	6	3	3	3	2	2	2	3	3	3	2	2	2	3	3	3	2	2	2	3	3	3	11.2	11.2	11.2	42.619	376	376;399;289;339;160;212	1	15	0	20.188	By matching	By matching	By matching	By MS/MS	By MS/MS	By MS/MS	9.3	9.3	5.3	11.2
A0A087X106;CON__O43790;CON__Q14533;O43790;Q14533;CON__Q6NT21;CON__P78385;CON__P78386;P78385;P78386;F5GYI5;A6NCN2;CON__Q61726;CON__Q9NSB4;Q9NSB4	A0A087X106;CON__O43790;CON__Q14533;O43790;Q14533;CON__Q6NT21;CON__P78385;CON__P78386;P78385;P78386;F5GYI5;A6NCN2;CON__Q61726	8;8;8;8;8;6;6;6;6;6;5;5;4;1;1	7;7;7;7;7;5;5;5;5;5;5;5;3;1;1	7;7;7;7;7;5;5;5;5;5;5;5;3;1;1	Keratin, type II cuticular Hb6;Keratin, type II cuticular Hb1;Keratin, type II cuticular Hb3;Keratin, type II cuticular Hb5;Putative keratin-87 protein	KRT81;KRT86;KRT83;KRT85;KRT87P	tr|A0A087X106|A0A087X106_HUMAN Isoform of Q14533, Keratin, type II cuticular Hb1 OS=Homo sapiens OX=9606 GN=KRT81 PE=1 SV=1;;;sp|O43790|KRT86_HUMAN Keratin, type II cuticular Hb6 OS=Homo sapiens OX=9606 GN=KRT86 PE=1 SV=1;sp|Q14533|KRT81_HUMAN Keratin, typ	15	8	7	7	6	6	6	6	7	8	5	5	5	5	6	7	5	5	5	5	6	7	17.6	16.1	16.1	53.116	484	484;486;505;486;505;493;493;507;493;507;295;255;479;513;513	1	46	0	134.7	By MS/MS	By MS/MS	By MS/MS	By MS/MS	By MS/MS	By MS/MS	13.4	13.4	13.4	13.4
A0A087X142;A6NMH6;A6NFQ9;F8W8I8;Q92599-3;Q92599-2;Q92599-4;Q92599;A0A0A0MRP8;C9J4G8;C9JV02	A0A087X142;A6NMH6;A6NFQ9;F8W8I8;Q92599-3;Q92599-2;Q92599-4;Q92599;A0A0A0MRP8;C9J4G8;C9JV02	2;2;2;2;2;2;2;2;1;1;1	2;2;2;2;2;2;2;2;1;1;1	2;2;2;2;2;2;2;2;1;1;1	Septin-8	2008-09-01	tr|A0A087X142|A0A087X142_HUMAN Isoform of Q92599, Septin-8 OS=Homo sapiens OX=9606 GN=SEPT8 PE=1 SV=1;tr|A6NMH6|A6NMH6_HUMAN Isoform of Q92599, Septin-8 OS=Homo sapiens OX=9606 GN=SEPT8 PE=1 SV=1;tr|A6NFQ9|A6NFQ9_HUMAN Isoform of Q92599, Septin-8 OS=Homo s	11	2	2	2	2	2	2	2	2	2	2	2	2	2	2	2	2	2	2	2	2	2	6.3	6.3	6.3	49.355	426	426;430;440;460;369;429;442;483;78;97;130	1	12	0	15.17	By matching	By matching	By matching	By matching	By MS/MS	By MS/MS	6.3	6.3	6.3	6.3
A0A087X1A5;Q5JW30;O95793-2;O95793-3;O95793;Q5JW28;G5EA18;E5RJN7;E7EVI1;A0A0A0MTC4;A0A0A0MTD1;F8VPI7;E7EPX0;A0A0A0MTC6;E7EVJ4;E9PH62;Q9NUL3-4;Q9NUL3-6;Q9NUL3-8;Q9NUL3-3;Q9NUL3-7;Q9NUL3-2;Q9NUL3	A0A087X1A5;Q5JW30;O95793-2;O95793-3;O95793	5;5;5;5;5;1;1;1;1;1;1;1;1;1;1;1;1;1;1;1;1;1;1	5;5;5;5;5;1;1;1;1;1;1;1;1;1;1;1;1;1;1;1;1;1;1	4;4;4;4;4;0;1;1;1;1;1;1;1;1;1;1;1;1;1;1;1;1;1	Double-stranded RNA-binding protein Staufen homolog 1	STAU1	tr|A0A087X1A5|A0A087X1A5_HUMAN Isoform of O95793, Double-stranded RNA-binding protein Staufen homolog 1 OS=Homo sapiens OX=9606 GN=STAU1 PE=1 SV=1;tr|Q5JW30|Q5JW30_HUMAN Isoform of O95793, Double-stranded RNA-binding protein Staufen homolog 1 OS=Homo sapie	23	5	5	4	5	5	5	5	5	5	5	5	5	5	5	5	4	4	4	4	4	4	12.4	12.4	10.3	54.945	493	493;494;496;502;577;199;291;320;390;398;473;479;491;504;511;538;291;398;473;479;504;538;570	1	30	0	44.947	By MS/MS	By MS/MS	By MS/MS	By MS/MS	By MS/MS	By MS/MS	12.4	12.4	12.4	12.4
A0A087X1B2;B9A018;Q53GS9-2;Q53GS9;Q53GS9-3;A0A087WW31	A0A087X1B2;B9A018;Q53GS9-2;Q53GS9;Q53GS9-3	4;4;4;4;3;1	4;4;4;4;3;1	4;4;4;4;3;1	U4/U6.U5 tri-snRNP-associated protein 2	USP39	tr|A0A087X1B2|A0A087X1B2_HUMAN Isoform of Q53GS9, U4/U6.U5 tri-snRNP-associated protein 2 OS=Homo sapiens OX=9606 GN=USP39 PE=1 SV=1;tr|B9A018|B9A018_HUMAN Isoform of Q53GS9, U4/U6.U5 tri-snRNP-associated protein 2 OS=Homo sapiens OX=9606 GN=USP39 PE=1 SV=	6	4	4	4	4	3	4	3	3	3	4	3	4	3	3	3	4	3	4	3	3	3	14	14	14	56.399	487	487;536;462;565;488;61	1	26	0	29.707	By MS/MS	By MS/MS	By MS/MS	By MS/MS	By MS/MS	By MS/MS	14	10.7	14	10.7
A0A087X1E4;P53365-2;P53365-3;P53365	A0A087X1E4;P53365-2;P53365-3;P53365	2;2;2;2	2;2;2;2	2;2;2;2	Arfaptin-2	ARFIP2	tr|A0A087X1E4|A0A087X1E4_HUMAN Isoform of P53365, Arfaptin-2 OS=Homo sapiens OX=9606 GN=ARFIP2 PE=1 SV=1;sp|P53365-2|ARFP2-2_HUMAN Isoform of P53365, Isoform 2 of Arfaptin-2 OS=Homo sapiens OX=9606 GN=ARFIP2 PE=1 SV=1;sp|P53365-3|ARFP2-3_HUMAN Isoform of P	4	2	2	2	1	1	1	1	1	2	1	1	1	1	1	2	1	1	1	1	1	2	6.1	6.1	6.1	41.595	374	374;256;303;341	1	7	0	12.886	By MS/MS	By matching	By matching	By MS/MS	By MS/MS	By MS/MS	2.9	2.9	2.9	2.9
A0A087X1G1;H7BYD0;Q16718-2;Q16718;F8WAS3;A0A087WXR5;C9IZN5	A0A087X1G1;H7BYD0;Q16718-2;Q16718;F8WAS3;A0A087WXR5;C9IZN5	2;2;2;2;1;1;1	2;2;2;2;1;1;1	2;2;2;2;1;1;1	NADH dehydrogenase [ubiquinone] 1 alpha subcomplex subunit 5	NDUFA5	tr|A0A087X1G1|A0A087X1G1_HUMAN Isoform of Q16718, NADH dehydrogenase [ubiquinone] 1 alpha subcomplex subunit 5 OS=Homo sapiens OX=9606 GN=NDUFA5 PE=1 SV=1;tr|H7BYD0|H7BYD0_HUMAN Isoform of Q16718, NADH dehydrogenase [ubiquinone] 1 alpha subcomplex subunit	7	2	2	2	1	2	2	2	2	2	1	2	2	2	2	2	1	2	2	2	2	2	24.8	24.8	24.8	11.965	101	101;112;116;116;70;77;93	1	11	0	14.78	By matching	By MS/MS	By MS/MS	By MS/MS	By MS/MS	By MS/MS	9.9	24.8	24.8	24.8
A0A0J9YX89;A0A087X1G7;O60613	A0A0J9YX89;A0A087X1G7;O60613	1;1;1	1;1;1	1;1;1	15 kDa selenoprotein	2015-09-01	tr|A0A0J9YX89|A0A0J9YX89_HUMAN Isoform of O60613, Selenoprotein F (Fragment) OS=Homo sapiens OX=9606 GN=SELENOF PE=1 SV=1;tr|A0A087X1G7|A0A087X1G7_HUMAN Isoform of O60613, Selenoprotein F OS=Homo sapiens OX=9606 GN=SELENOF PE=1 SV=1;sp|O60613|SEP15_HUMAN S	3	1	1	1	1	1	1	1	1	1	1	1	1	1	1	1	1	1	1	1	1	1	18.2	18.2	18.2	10.186	88	88;164;165	1	6	0.00044444	8.2816	By MS/MS	By matching	By matching	By matching	By matching	By matching	18.2	18.2	18.2	18.2
H7C3K3;A0A0U1RQT1;A0A087X1H5;Q15057	H7C3K3;A0A0U1RQT1;A0A087X1H5;Q15057	1;1;1;1	1;1;1;1	1;1;1;1	Arf-GAP with coiled-coil, ANK repeat and PH domain-containing protein 2	ACAP2	tr|H7C3K3|H7C3K3_HUMAN Isoform of Q15057, Arf-GAP with coiled-coil, ANK repeat and PH domain-containing protein 2 (Fragment) OS=Homo sapiens OX=9606 GN=ACAP2 PE=1 SV=8;tr|A0A0U1RQT1|A0A0U1RQT1_HUMAN Isoform of Q15057, Arf-GAP with coiled-coil, ANK repeat a	4	1	1	1	1	1	1	1	1	1	1	1	1	1	1	1	1	1	1	1	1	1	5.7	5.7	5.7	25.607	228	228;547;777;778	1	6	0.00043403	7.8366	By MS/MS	By MS/MS	By matching	By MS/MS	By matching	By matching	5.7	5.7	5.7	5.7
A0A087X1K9;E5RGR0;O75608-2;O75608;E5RJ48;B4DP64	A0A087X1K9;E5RGR0;O75608-2;O75608	3;3;3;3;1;1	3;3;3;3;1;1	3;3;3;3;1;1	Acyl-protein thioesterase 1	LYPLA1	tr|A0A087X1K9|A0A087X1K9_HUMAN Isoform of O75608, Acyl-protein thioesterase 1 OS=Homo sapiens OX=9606 GN=LYPLA1 PE=1 SV=1;tr|E5RGR0|E5RGR0_HUMAN Isoform of O75608, Acyl-protein thioesterase 1 (Fragment) OS=Homo sapiens OX=9606 GN=LYPLA1 PE=1 SV=1;sp|O75608	6	3	3	3	3	3	3	3	3	3	3	3	3	3	3	3	3	3	3	3	3	3	22.9	22.9	22.9	17.981	166	166;197;214;230;90;196	1	18	0	22.331	By matching	By MS/MS	By MS/MS	By MS/MS	By MS/MS	By MS/MS	22.9	22.9	22.9	22.9
A0A087X1N7;P20929-4;P20929;P20929-3;P20929-2	A0A087X1N7;P20929-4;P20929;P20929-3;P20929-2	1;1;1;1;1	1;1;1;1;1	1;1;1;1;1	Nebulin	NEB	tr|A0A087X1N7|A0A087X1N7_HUMAN Isoform of P20929, Nebulin OS=Homo sapiens OX=9606 GN=NEB PE=1 SV=1;sp|P20929-4|NEBU-4_HUMAN Isoform of P20929, Isoform 4 of Nebulin OS=Homo sapiens OX=9606 GN=NEB PE=1 SV=5;sp|P20929|NEBU_HUMAN Nebulin OS=Homo sapiens OX=960	5	1	1	1	1	1	1	1	1	1	1	1	1	1	1	1	1	1	1	1	1	1	0.3	0.3	0.3	990.84	8560	8560;6669;6669;8525;8525	1	6	0.0052103	6.234	By matching	By matching	By MS/MS	By matching	By matching	By matching	0.3	0.3	0.3	0.3
A0A087X1W8;A0A0A0MTJ8;X5DQS5;Q9BY67-5;Q9BY67;Q9BY67-4;Q9BY67-3	A0A087X1W8;A0A0A0MTJ8;X5DQS5;Q9BY67-5;Q9BY67;Q9BY67-4;Q9BY67-3	2;2;2;2;2;2;2	2;2;2;2;2;2;2	2;2;2;2;2;2;2	Cell adhesion molecule 1	CADM1	tr|A0A087X1W8|A0A087X1W8_HUMAN Isoform of Q9BY67, Cell adhesion molecule 1 OS=Homo sapiens OX=9606 GN=CADM1 PE=1 SV=1;tr|A0A0A0MTJ8|A0A0A0MTJ8_HUMAN Isoform of Q9BY67, Cell adhesion molecule 1 (Fragment) OS=Homo sapiens OX=9606 GN=CADM1 PE=1 SV=1;tr|X5DQS5	7	2	2	2	2	2	2	0	0	0	2	2	2	0	0	0	2	2	2	0	0	0	7.3	7.3	7.3	45.676	412	412;413;443;414;442;453;471	1	6	0	28.33	By MS/MS	By MS/MS	By MS/MS				7.3	7.3	7.3	0
A0A087X1X9;Q8IYB5-3;Q8IYB5-2;Q8IYB5	A0A087X1X9;Q8IYB5-3;Q8IYB5-2;Q8IYB5	1;1;1;1	1;1;1;1	1;1;1;1	Stromal membrane-associated protein 1	SMAP1	tr|A0A087X1X9|A0A087X1X9_HUMAN Isoform of Q8IYB5, Stromal membrane-associated protein 1 OS=Homo sapiens OX=9606 GN=SMAP1 PE=1 SV=1;sp|Q8IYB5-3|SMAP1-3_HUMAN Isoform of Q8IYB5, Isoform 3 of Stromal membrane-associated protein 1 OS=Homo sapiens OX=9606 GN=SM	4	1	1	1	1	1	1	1	1	1	1	1	1	1	1	1	1	1	1	1	1	1	2.6	2.6	2.6	49.219	457	457;436;440;467	1	6	0.0019372	6.5223	By matching	By matching	By matching	By MS/MS	By MS/MS	By matching	2.6	2.6	2.6	2.6
A0A087X1Z2;Q9BUP0-2;Q9BUP0;C9JTV4;Q8WYH2	A0A087X1Z2;Q9BUP0-2;Q9BUP0;C9JTV4;Q8WYH2	3;3;3;2;2	1;1;1;1;1	1;1;1;1;1	EF-hand domain-containing protein D1	EFHD1;PP1187	tr|A0A087X1Z2|A0A087X1Z2_HUMAN Isoform of Q9BUP0, EF-hand domain-containing protein D1 OS=Homo sapiens OX=9606 GN=EFHD1 PE=1 SV=1;sp|Q9BUP0-2|EFHD1-2_HUMAN Isoform of Q9BUP0, Isoform 2 of EF-hand domain-containing protein D1 OS=Homo sapiens OX=9606 GN=EFHD	5	3	1	1	2	2	2	3	3	3	0	0	0	1	1	1	0	0	0	1	1	1	26.8	12	12	16.177	142	142;143;239;81;127	1	3	0.0004417	8.069	By matching	By matching	By matching	By MS/MS	By MS/MS	By matching	14.8	14.8	14.8	26.8
A0A087X1Z3;Q9UL46;H0YM70;H0YKU2	A0A087X1Z3;Q9UL46;H0YM70	5;5;4;1	5;5;4;1	5;5;4;1	Proteasome activator complex subunit 2	PSME2	tr|A0A087X1Z3|A0A087X1Z3_HUMAN Isoform of Q9UL46, Proteasome activator complex subunit 2 OS=Homo sapiens OX=9606 GN=PSME2 PE=1 SV=1;sp|Q9UL46|PSME2_HUMAN Proteasome activator complex subunit 2 OS=Homo sapiens OX=9606 GN=PSME2 PE=1 SV=4;tr|H0YM70|H0YM70_HUM	4	5	5	5	5	4	5	4	5	3	5	4	5	4	5	3	5	4	5	4	5	3	24	24	24	29.126	254	254;239;228;85	1	31	0	40.194	By MS/MS	By MS/MS	By MS/MS	By MS/MS	By MS/MS	By MS/MS	24	15.4	24	15.4
A0A087X208;O00468-2;O00468-6;O00468-3;O00468-5;O00468-4;O00468-7;O00468	A0A087X208;O00468-2;O00468-6;O00468-3;O00468-5;O00468-4;O00468-7;O00468	2;2;2;2;2;2;2;2	2;2;2;2;2;2;2;2	2;2;2;2;2;2;2;2	Agrin;Agrin N-terminal 110 kDa subunit;Agrin C-terminal 110 kDa subunit;Agrin C-terminal 90 kDa fragment;Agrin C-terminal 22 kDa fragment	AGRN	tr|A0A087X208|A0A087X208_HUMAN Isoform of O00468, Agrin OS=Homo sapiens OX=9606 GN=AGRN PE=1 SV=1;sp|O00468-2|AGRIN-2_HUMAN Isoform of O00468, Isoform 2 of Agrin OS=Homo sapiens OX=9606 GN=AGRN PE=1 SV=6;sp|O00468-6|AGRIN-6_HUMAN Isoform of O00468, Isoform	8	2	2	2	0	0	0	1	1	1	0	0	0	1	1	1	0	0	0	1	1	1	1	1	1	202.29	1930	1930;1964;2045;2049;2057;2060;2064;2068	1	3	0.00047081	11.192				By MS/MS	By matching	By MS/MS	0	0	0	0.6
A0A087X256;Q2M389	A0A087X256;Q2M389	1;1	1;1	1;1	WASH complex subunit 7	KIAA1033	tr|A0A087X256|A0A087X256_HUMAN Isoform of Q2M389, WASH complex subunit 4 OS=Homo sapiens OX=9606 GN=WASHC4 PE=1 SV=1;sp|Q2M389|WASC4_HUMAN WASH complex subunit 4 OS=Homo sapiens OX=9606 GN=WASHC4 PE=1 SV=2	2	1	1	1	1	1	1	1	1	1	1	1	1	1	1	1	1	1	1	1	1	1	1	1	1	136.5	1174	1174;1173	1	6	0.00045475	9.8918	By matching	By matching	By matching	By MS/MS	By MS/MS	By MS/MS	1	1	1	1
A0A087X2D0;P84103-2;P84103	A0A087X2D0;P84103-2;P84103	2;2;2	2;2;2	1;1;1	Serine/arginine-rich splicing factor 3	SRSF3	tr|A0A087X2D0|A0A087X2D0_HUMAN Isoform of P84103, Serine/arginine-rich-splicing factor 3 OS=Homo sapiens OX=9606 GN=SRSF3 PE=1 SV=1;sp|P84103-2|SRSF3-2_HUMAN Isoform of P84103, Isoform 2 of Serine/arginine-rich splicing factor 3 OS=Homo sapiens OX=9606 GN=	3	2	2	1	2	2	2	2	2	2	2	2	2	2	2	2	1	1	1	1	1	1	24.2	24.2	9.5	10.32	95	95;124;164	1	12	0	14.528	By MS/MS	By MS/MS	By MS/MS	By MS/MS	By MS/MS	By MS/MS	24.2	24.2	24.2	24.2
A0A087X2D8;O60271-9;O60271-4;O60271-2;O60271;O60271-5;O60271-3;H0YBE9;D6RHI8	A0A087X2D8;O60271-9;O60271-4;O60271-2;O60271;O60271-5;O60271-3;H0YBE9	4;4;4;4;4;3;3;2;1	4;4;4;4;4;3;3;2;1	4;4;4;4;4;3;3;2;1	C-Jun-amino-terminal kinase-interacting protein 4	SPAG9	tr|A0A087X2D8|A0A087X2D8_HUMAN Isoform of O60271, C-Jun-amino-terminal kinase-interacting protein 4 OS=Homo sapiens OX=9606 GN=SPAG9 PE=1 SV=1;sp|O60271-9|JIP4-9_HUMAN Isoform of O60271, Isoform 6 of C-Jun-amino-terminal kinase-interacting protein 4 OS=Hom	9	4	4	4	3	3	3	4	3	4	3	3	3	4	3	4	3	3	3	4	3	4	5.6	5.6	5.6	145.17	1312	1312;1177;1307;1311;1321;931;945;174;156	1	20	0	26.829	By MS/MS	By MS/MS	By matching	By MS/MS	By MS/MS	By MS/MS	4.2	4.2	4.2	5.6
F1T0B3;A0A087X2G1;Q92499-3;Q92499;Q92499-2	F1T0B3;A0A087X2G1;Q92499-3;Q92499;Q92499-2	5;5;5;5;4	5;5;5;5;4	5;5;5;5;4	ATP-dependent RNA helicase DDX1	DDX1	tr|F1T0B3|F1T0B3_HUMAN Isoform of Q92499, ATP-dependent RNA helicase DDX1 OS=Homo sapiens OX=9606 GN=DDX1 PE=1 SV=1;tr|A0A087X2G1|A0A087X2G1_HUMAN Isoform of Q92499, ATP-dependent RNA helicase DDX1 OS=Homo sapiens OX=9606 GN=DDX1 PE=1 SV=1;sp|Q92499-3|DDX1	5	5	5	5	3	4	4	5	5	4	3	4	4	5	5	4	3	4	4	5	5	4	10	10	10	73.915	659	659;659;612;740;622	1	28	0	44.253	By MS/MS	By MS/MS	By MS/MS	By MS/MS	By MS/MS	By MS/MS	7.1	10	10	10
D6RIC3;A0A0C4DGU5;A0A087X2G6;Q9Y3C1;Q9Y3C1-3;Q9Y3C1-2	D6RIC3;A0A0C4DGU5;A0A087X2G6;Q9Y3C1;Q9Y3C1-3;Q9Y3C1-2	2;2;2;2;2;2	2;2;2;2;2;2	2;2;2;2;2;2	Nucleolar protein 16	NOP16	tr|D6RIC3|D6RIC3_HUMAN Isoform of Q9Y3C1, Nucleolar protein 16 OS=Homo sapiens OX=9606 GN=NOP16 PE=1 SV=1;tr|A0A0C4DGU5|A0A0C4DGU5_HUMAN Isoform of Q9Y3C1, Nucleolar protein 16 OS=Homo sapiens OX=9606 GN=NOP16 PE=1 SV=1;tr|A0A087X2G6|A0A087X2G6_HUMAN Isofo	6	2	2	2	2	1	2	2	2	2	2	1	2	2	2	2	2	1	2	2	2	2	12	12	12	17.198	150	150;231;237;178;232;236	1	11	0.000489	11.845	By matching	By matching	By matching	By MS/MS	By MS/MS	By matching	12	11.3	12	12
A0A087X2I1;P62333;H0YJC0;H0YJS8;H0YJE9;H0YJT1	A0A087X2I1;P62333;H0YJC0	7;7;4;2;1;1	7;7;4;2;1;1	7;7;4;2;1;1	26S protease regulatory subunit 10B	PSMC6	tr|A0A087X2I1|A0A087X2I1_HUMAN Isoform of P62333, 26S proteasome regulatory subunit 10B OS=Homo sapiens OX=9606 GN=PSMC6 PE=1 SV=1;sp|P62333|PRS10_HUMAN 26S proteasome regulatory subunit 10B OS=Homo sapiens OX=9606 GN=PSMC6 PE=1 SV=1;tr|H0YJC0|H0YJC0_HUMAN	6	7	7	7	7	7	7	7	7	6	7	7	7	7	7	6	7	7	7	7	7	6	26.1	26.1	26.1	45.796	403	403;389;262;194;70;97	1	47	0	119.32	By MS/MS	By MS/MS	By MS/MS	By MS/MS	By MS/MS	By MS/MS	26.1	26.1	26.1	26.1
A0A096LNZ9;A0A096LPJ4;P05161	A0A096LNZ9;A0A096LPJ4;P05161	2;2;2	2;2;2	2;2;2	Ubiquitin-like protein ISG15	ISG15	tr|A0A096LNZ9|A0A096LNZ9_HUMAN Isoform of P05161, Ubiquitin-like protein ISG15 (Fragment) OS=Homo sapiens OX=9606 GN=ISG15 PE=1 SV=6;tr|A0A096LPJ4|A0A096LPJ4_HUMAN Isoform of P05161, Ubiquitin-like protein ISG15 OS=Homo sapiens OX=9606 GN=ISG15 PE=1 SV=1;s	3	2	2	2	2	2	2	2	2	2	2	2	2	2	2	2	2	2	2	2	2	2	23.1	23.1	23.1	15.562	143	143;157;165	1	12	0	16.254	By MS/MS	By MS/MS	By MS/MS	By MS/MS	By MS/MS	By MS/MS	23.1	23.1	23.1	23.1
C9JFE4;A0A096LP07;A0A096LPJ3;A8K070;Q13098-5;Q13098;Q13098-7;J3QQX0;J3QS88;J3KTB0;J3QLT0;J3KSA5;J3KRJ4;Q13098-6	C9JFE4;A0A096LP07;A0A096LPJ3;A8K070;Q13098-5;Q13098;Q13098-7	3;3;3;3;3;3;3;1;1;1;1;1;1;1	3;3;3;3;3;3;3;1;1;1;1;1;1;1	3;3;3;3;3;3;3;1;1;1;1;1;1;1	COP9 signalosome complex subunit 1	GPS1	tr|C9JFE4|C9JFE4_HUMAN Isoform of Q13098, COP9 signalosome complex subunit 1 OS=Homo sapiens OX=9606 GN=GPS1 PE=1 SV=2;tr|A0A096LP07|A0A096LP07_HUMAN Isoform of Q13098, COP9 signalosome complex subunit 1 OS=Homo sapiens OX=9606 GN=GPS1 PE=1 SV=1;tr|A0A096L	14	3	3	3	3	3	3	3	3	3	3	3	3	3	3	3	3	3	3	3	3	3	11.3	11.3	11.3	53.371	471	471;486;490;526;487;491;527;79;134;139;168;210;253;549	1	18	0	36.668	By MS/MS	By MS/MS	By MS/MS	By MS/MS	By MS/MS	By MS/MS	11.3	11.3	11.3	11.3
A0A096LP25;Q6ZSR9	A0A096LP25;Q6ZSR9	1;1	1;1	1;1	Uncharacterized protein FLJ45252	AAK1	tr|A0A096LP25|A0A096LP25_HUMAN Isoform of Q2M2I8, AP2-associated protein kinase 1 (Fragment) OS=Homo sapiens OX=9606 GN=AAK1 PE=1 SV=1;sp|Q6ZSR9|YJ005_HUMAN Uncharacterized protein FLJ45252 OS=Homo sapiens OX=9606 PE=2 SV=2	2	1	1	1	0	1	0	1	1	1	0	1	0	1	1	1	0	1	0	1	1	1	3.5	3.5	3.5	54.448	511	511;355	1	4	0.0069292	6.1234		By MS/MS		By matching	By matching	By MS/MS	0	3.5	0	3.5
A0A096LPI6;A0A096LNH5;H7C1F6;H7C2G3;P0DPI2-2;A0A0B4J2H4;A0A0B4J2D5-2;P0DPI2;A0A0B4J2D5;A0A096LNJ1;A0A096LP73;A0A2R8Y6K9;A0A2R8YDR7;F2Z2Q0;A0A096LP12	A0A096LPI6;A0A096LNH5;H7C1F6;H7C2G3;P0DPI2-2;A0A0B4J2H4;A0A0B4J2D5-2;P0DPI2;A0A0B4J2D5	3;2;2;2;2;2;2;2;2;1;1;1;1;1;1	3;2;2;2;2;2;2;2;2;1;1;1;1;1;1	2;2;2;2;2;2;2;2;2;1;1;1;1;1;1		C21orf33	tr|A0A096LPI6|A0A096LPI6_HUMAN Uncharacterized protein (Fragment) OS=Homo sapiens OX=9606 PE=4 SV=2;tr|A0A096LNH5|A0A096LNH5_HUMAN Isoform of A0A0B4J2D5, Glutamine amidotransferase-like class 1 domain-containing protein 3B, mitochondrial OS=Homo sapiens OX	15	3	3	2	3	3	3	3	3	3	3	3	3	3	3	3	2	2	2	2	2	2	17.2	17.2	12.5	30.376	279	279;182;184;191;237;237;237;268;268;106;137;163;190;217;224	1	18	0	23.288	By MS/MS	By MS/MS	By MS/MS	By MS/MS	By MS/MS	By MS/MS	17.2	17.2	17.2	17.2
A0A0A0MQU1;Q27J81-2;Q27J81	A0A0A0MQU1;Q27J81-2;Q27J81	3;3;3	3;3;3	3;3;3	Inverted formin-2	INF2	tr|A0A0A0MQU1|A0A0A0MQU1_HUMAN Isoform of Q27J81, Inverted formin-2 (Fragment) OS=Homo sapiens OX=9606 GN=INF2 PE=1 SV=1;sp|Q27J81-2|INF2-2_HUMAN Isoform of Q27J81, Isoform 2 of Inverted formin-2 OS=Homo sapiens OX=9606 GN=INF2 PE=1 SV=2;sp|Q27J81|INF2_HUM	3	3	3	3	3	2	3	2	3	2	3	2	3	2	3	2	3	2	3	2	3	2	8.1	8.1	8.1	78.825	717	717;1240;1249	1	20	0	25.5	By MS/MS	By MS/MS	By MS/MS	By MS/MS	By MS/MS	By MS/MS	8.1	4.3	8.1	4.3
A0A0A0MR02;P45880-2;P45880;P45880-1;Q5JSD2;Q5JSD1;A2A3S1	A0A0A0MR02;P45880-2;P45880;P45880-1;Q5JSD2;Q5JSD1	12;12;12;12;7;7;4	12;12;12;12;7;7;4	12;12;12;12;7;7;4	Voltage-dependent anion-selective channel protein 2	VDAC2	tr|A0A0A0MR02|A0A0A0MR02_HUMAN Isoform of P45880, Voltage-dependent anion-selective channel protein 2 (Fragment) OS=Homo sapiens OX=9606 GN=VDAC2 PE=1 SV=1;sp|P45880-2|VDAC2-2_HUMAN Isoform of P45880, Isoform 2 of Voltage-dependent anion-selective channel	7	12	12	12	10	10	10	10	11	9	10	10	10	10	11	9	10	10	10	10	11	9	54.6	54.6	54.6	30.348	282	282;283;294;309;194;204;109	1	62	0	79.191	By MS/MS	By MS/MS	By MS/MS	By MS/MS	By MS/MS	By MS/MS	47.2	43.3	42.6	40.1
Q5T092;A0A0A0MR06;Q5T091;O15258;Q5T093	Q5T092;A0A0A0MR06;Q5T091;O15258;Q5T093	2;2;2;2;1	2;2;2;2;1	2;2;2;2;1	Protein RER1	RER1	tr|Q5T092|Q5T092_HUMAN Isoform of O15258, Protein RER1 (Fragment) OS=Homo sapiens OX=9606 GN=RER1 PE=1 SV=1;tr|A0A0A0MR06|A0A0A0MR06_HUMAN Isoform of O15258, Protein RER1 (Fragment) OS=Homo sapiens OX=9606 GN=RER1 PE=1 SV=1;tr|Q5T091|Q5T091_HUMAN Isoform o	5	2	2	2	2	1	1	1	1	2	2	1	1	1	1	2	2	1	1	1	1	2	23.4	23.4	23.4	18.388	158	158;177;187;196;117	1	8	0	13.234	By MS/MS	By MS/MS	By matching	By matching	By matching	By MS/MS	23.4	12	12	12
A0A0A0MR50;Q13619-2;Q13619	A0A0A0MR50;Q13619-2;Q13619	1;1;1	1;1;1	1;1;1	Cullin-4A	CUL4A	tr|A0A0A0MR50|A0A0A0MR50_HUMAN Isoform of Q13619, Cullin-4A OS=Homo sapiens OX=9606 GN=CUL4A PE=1 SV=1;sp|Q13619-2|CUL4A-2_HUMAN Isoform of Q13619, Isoform 2 of Cullin-4A OS=Homo sapiens OX=9606 GN=CUL4A PE=1 SV=3;sp|Q13619|CUL4A_HUMAN Cullin-4A OS=Homo sa	3	1	1	1	1	1	1	1	1	1	1	1	1	1	1	1	1	1	1	1	1	1	2.4	2.4	2.4	77.719	667	667;659;759	1	6	0.00625	6.1569	By matching	By matching	By matching	By MS/MS	By MS/MS	By matching	2.4	2.4	2.4	2.4
A0A0C4DG68;A0A0A0MR59;Q8TB72-4;Q8TB72-3;H0YDK8;E9PR38;H0YEH2;Q5T1Z4;Q5T1Z8;Q8TB72-2;Q8TB72;Q14671-4;Q14671-2;Q14671;Q14671-3	A0A0C4DG68;A0A0A0MR59;Q8TB72-4;Q8TB72-3;H0YDK8;E9PR38;H0YEH2;Q5T1Z4;Q5T1Z8;Q8TB72-2;Q8TB72;Q14671-4;Q14671-2;Q14671;Q14671-3	2;2;2;2;1;1;1;1;1;1;1;1;1;1;1	2;2;2;2;1;1;1;1;1;1;1;1;1;1;1	2;2;2;2;1;1;1;1;1;1;1;1;1;1;1	Pumilio homolog 2;Pumilio homolog 1	PUM2;PUM1	tr|A0A0C4DG68|A0A0C4DG68_HUMAN Isoform of Q8TB72, Pumilio homolog 2 (Fragment) OS=Homo sapiens OX=9606 GN=PUM2 PE=1 SV=1;tr|A0A0A0MR59|A0A0A0MR59_HUMAN Isoform of Q8TB72, Pumilio homolog 2 OS=Homo sapiens OX=9606 GN=PUM2 PE=1 SV=1;sp|Q8TB72-4|PUM2-4_HUMAN	15	2	2	2	1	1	1	1	1	2	1	1	1	1	1	2	1	1	1	1	1	2	2.9	2.9	2.9	94.068	876	876;929;1008;1064;900;944;1125;1189;1224;987;1066;1127;1162;1186;1188	1	9	0	18.501	By MS/MS	By matching	By MS/MS	By MS/MS	By MS/MS	By MS/MS	1.1	1.1	1.1	1.1
G8JL96;A0A0A0MR60;Q13332-7;Q13332-5;Q13332-6;Q13332-3;Q13332-4;Q13332-2;Q13332;Q8NHS7	G8JL96;A0A0A0MR60;Q13332-7;Q13332-5;Q13332-6;Q13332-3;Q13332-4;Q13332-2;Q13332;Q8NHS7	2;2;2;2;2;2;2;2;2;1	2;2;2;2;2;2;2;2;2;1	1;1;1;1;1;1;1;1;1;1	Protein-tyrosine-phosphatase;Receptor-type tyrosine-protein phosphatase S	PTPRS	tr|G8JL96|G8JL96_HUMAN Isoform of Q13332, Receptor-type tyrosine-protein phosphatase S OS=Homo sapiens OX=9606 GN=PTPRS PE=1 SV=2;tr|A0A0A0MR60|A0A0A0MR60_HUMAN Isoform of Q13332, Receptor-type tyrosine-protein phosphatase S OS=Homo sapiens OX=9606 GN=PTPR	10	2	2	1	2	2	1	1	1	1	2	2	1	1	1	1	1	1	0	0	0	0	1.9	1.9	1	168.43	1501	1501;1505;1501;1530;1910;1928;1939;1939;1948;128	1	8	0	12.585	By MS/MS	By MS/MS	By matching	By matching	By MS/MS	By MS/MS	1.9	1.9	0.9	0.9
A0A0A0MR74;O75907	A0A0A0MR74;O75907	2;2	2;2	2;2	Diacylglycerol O-acyltransferase 1	DGAT1	tr|A0A0A0MR74|A0A0A0MR74_HUMAN Isoform of O75907, Diacylglycerol O-acyltransferase 1 OS=Homo sapiens OX=9606 GN=DGAT1 PE=1 SV=1;sp|O75907|DGAT1_HUMAN Diacylglycerol O-acyltransferase 1 OS=Homo sapiens OX=9606 GN=DGAT1 PE=1 SV=2	2	2	2	2	0	0	0	2	0	0	0	0	0	2	0	0	0	0	0	2	0	0	11.7	11.7	11.7	33.529	315	315;488	1	2	0.00048638	11.787				By MS/MS			0	0	0	11.7
A0A0A0MRA5;B7Z4B8;Q9BUJ2-4;Q9BUJ2-2;Q9BUJ2;M0R3F1;Q9BUJ2-3;M0QYZ0;M0R203;M0QYM5;M0QZV6;M0R0K8;M0QYI8;Q9BUJ2-5	A0A0A0MRA5;B7Z4B8;Q9BUJ2-4;Q9BUJ2-2;Q9BUJ2;M0R3F1;Q9BUJ2-3;M0QYZ0	5;5;5;5;5;4;4;3;1;1;1;1;1;1	5;5;5;5;5;4;4;3;1;1;1;1;1;1	5;5;5;5;5;4;4;3;1;1;1;1;1;1	Heterogeneous nuclear ribonucleoprotein U-like protein 1	HNRNPUL1	tr|A0A0A0MRA5|A0A0A0MRA5_HUMAN Isoform of Q9BUJ2, Heterogeneous nuclear ribonucleoprotein U-like protein 1 OS=Homo sapiens OX=9606 GN=HNRNPUL1 PE=1 SV=1;tr|B7Z4B8|B7Z4B8_HUMAN Isoform of Q9BUJ2, cDNA FLJ56481, highly similar to Heterogeneous nuclear ribonu	14	5	5	5	4	3	5	4	4	4	4	3	5	4	4	4	4	3	5	4	4	4	11.1	11.1	11.1	85.939	766	766;767;756;804;856;641;752;371;81;90;118;158;172;390	1	24	0	34.134	By MS/MS	By MS/MS	By MS/MS	By MS/MS	By matching	By MS/MS	9.4	5.4	11.1	9.7
A0A0A0MRE1;B4DJ07;A0A0A0MSB8;Q9UPT5-2;Q9UPT5-5;Q9UPT5-1;Q9UPT5-6;Q9UPT5;C9JME6;C9JKC2;B5MCY9;K7ERQ5;Q9UPT5-4	A0A0A0MRE1;B4DJ07;A0A0A0MSB8;Q9UPT5-2;Q9UPT5-5;Q9UPT5-1;Q9UPT5-6;Q9UPT5	3;3;3;3;3;3;3;3;1;1;1;1;1	3;3;3;3;3;3;3;3;1;1;1;1;1	3;3;3;3;3;3;3;3;1;1;1;1;1	Exocyst complex component 7	EXOC7	tr|A0A0A0MRE1|A0A0A0MRE1_HUMAN Isoform of Q9UPT5, Exocyst complex component 7 (Fragment) OS=Homo sapiens OX=9606 GN=EXOC7 PE=1 SV=1;tr|B4DJ07|B4DJ07_HUMAN Isoform of Q9UPT5, Exocyst complex component 7 OS=Homo sapiens OX=9606 GN=EXOC7 PE=1 SV=1;tr|A0A0A0MS	13	3	3	3	3	3	3	2	3	3	3	3	3	2	3	3	3	3	3	2	3	3	8.3	8.3	8.3	70.2	617	617;656;693;653;676;684;707;735;121;122;159;168;283	1	17	0	29.138	By MS/MS	By MS/MS	By MS/MS	By MS/MS	By MS/MS	By MS/MS	8.3	8.3	8.3	5.3
G3V5X4;A0A0A0MRE3;Q8WXH0;Q8WXH0-2;A0A0C4DGK3;Q8WXH0-6;Q8WXH0-11;Q8WXH0-12;Q8WXH0-5;Q8WXH0-10;Q8WXH0-4;Q8WXH0-3;Q8WXH0-13;Q8WXH0-7	G3V5X4;A0A0A0MRE3;Q8WXH0;Q8WXH0-2;A0A0C4DGK3;Q8WXH0-6;Q8WXH0-11;Q8WXH0-12;Q8WXH0-5;Q8WXH0-10;Q8WXH0-4;Q8WXH0-3;Q8WXH0-13;Q8WXH0-7	2;2;2;2;1;1;1;1;1;1;1;1;1;1	2;2;2;2;1;1;1;1;1;1;1;1;1;1	2;2;2;2;1;1;1;1;1;1;1;1;1;1	Nesprin-2	SYNE2	tr|G3V5X4|G3V5X4_HUMAN Isoform of Q8WXH0, Nesprin-2 OS=Homo sapiens OX=9606 GN=SYNE2 PE=1 SV=1;tr|A0A0A0MRE3|A0A0A0MRE3_HUMAN Isoform of Q8WXH0, Nesprin-2 OS=Homo sapiens OX=9606 GN=SYNE2 PE=1 SV=1;sp|Q8WXH0|SYNE2_HUMAN Nesprin-2 OS=Homo sapiens OX=9606 GN	14	2	2	2	1	0	0	1	1	2	1	0	0	1	1	2	1	0	0	1	1	2	0.4	0.4	0.4	787.71	6818	6818;6824;6885;6907;3541;429;451;542;556;667;763;855;1035;3270	1	5	0	12.204	By matching			By MS/MS	By matching	By MS/MS	0.1	0	0	0.1
A0A0A0MRE5;Q9ULH1;Q9ULH1-2;E5RHD7;H0YBF7	A0A0A0MRE5;Q9ULH1;Q9ULH1-2;E5RHD7;H0YBF7	2;2;2;1;1	2;2;2;1;1	2;2;2;1;1	Arf-GAP with SH3 domain, ANK repeat and PH domain-containing protein 1	ASAP1	tr|A0A0A0MRE5|A0A0A0MRE5_HUMAN Isoform of Q9ULH1, Arf-GAP with SH3 domain, ANK repeat and PH domain-containing protein 1 OS=Homo sapiens OX=9606 GN=ASAP1 PE=1 SV=1;sp|Q9ULH1|ASAP1_HUMAN Arf-GAP with SH3 domain, ANK repeat and PH domain-containing protein 1	5	2	2	2	2	2	2	1	2	1	2	2	2	1	2	1	2	2	2	1	2	1	3.3	3.3	3.3	124.77	1122	1122;1129;1132;98;950	1	10	0	13.558	By MS/MS	By MS/MS	By MS/MS	By MS/MS	By MS/MS	By matching	3.3	3.3	3.3	2
A0A0A0MRG2;E9PG40;P05067-10;P05067-3;P05067-4;P05067-5;P05067-6;P05067-7;P05067-11;P05067-8;P05067-9;P05067;H7C0V9	A0A0A0MRG2;E9PG40;P05067-10;P05067-3;P05067-4;P05067-5;P05067-6;P05067-7;P05067-11;P05067-8;P05067-9;P05067	3;3;3;3;3;3;3;3;3;3;3;3;1	3;3;3;3;3;3;3;3;3;3;3;3;1	3;3;3;3;3;3;3;3;3;3;3;3;1	Amyloid beta A4 protein;N-APP;Soluble APP-alpha;Soluble APP-beta;C99;Beta-amyloid protein 42;Beta-amyloid protein 40;C83;P3(42);P3(40);C80;Gamma-secretase C-terminal fragment 59;Gamma-secretase C-terminal fragment 57;Gamma-secretase C-terminal fragment 50;C31	APP	tr|A0A0A0MRG2|A0A0A0MRG2_HUMAN Isoform of P05067, Amyloid-beta precursor protein OS=Homo sapiens OX=9606 GN=APP PE=1 SV=1;tr|E9PG40|E9PG40_HUMAN Isoform of P05067, Amyloid-beta precursor protein OS=Homo sapiens OX=9606 GN=APP PE=1 SV=1;sp|P05067-10|A4-10_H	13	3	3	3	1	2	0	3	2	2	1	2	0	3	2	2	1	2	0	3	2	2	6.1	6.1	6.1	75.109	660	660;714;639;677;695;696;714;733;746;751;752;770;485	1	10	0	17.468	By matching	By matching		By MS/MS	By MS/MS	By MS/MS	2.4	4.2	0	6.1
A0A0A0MRI2;Q9UNH7-2;Q9UNH7	A0A0A0MRI2;Q9UNH7-2;Q9UNH7	2;2;2	2;2;2	2;2;2	Sorting nexin-6;Sorting nexin-6, N-terminally processed	SNX6	tr|A0A0A0MRI2|A0A0A0MRI2_HUMAN Isoform of Q9UNH7, Sorting nexin OS=Homo sapiens OX=9606 GN=SNX6 PE=1 SV=1;sp|Q9UNH7-2|SNX6-2_HUMAN Isoform of Q9UNH7, Isoform 2 of Sorting nexin-6 OS=Homo sapiens OX=9606 GN=SNX6 PE=1 SV=1;sp|Q9UNH7|SNX6_HUMAN Sorting nexin-	3	2	2	2	2	2	2	2	2	2	2	2	2	2	2	2	2	2	2	2	2	2	2.9	2.9	2.9	47.804	418	418;290;406	1	12	0	14.589	By MS/MS	By MS/MS	By matching	By matching	By matching	By matching	2.9	2.9	2.9	2.9
F6S8N6;A0A3F2YNX8;A0A0A0MRJ6;H7BY58;P22061;P22061-2;C9J0F2	F6S8N6;A0A3F2YNX8;A0A0A0MRJ6;H7BY58;P22061;P22061-2	4;4;4;4;4;4;1	4;4;4;4;4;4;1	4;4;4;4;4;4;1	Protein-L-isoaspartate O-methyltransferase;Protein-L-isoaspartate(D-aspartate) O-methyltransferase	PCMT1	tr|F6S8N6|F6S8N6_HUMAN Isoform of P22061, Protein-L-isoaspartate(D-aspartate) O-methyltransferase OS=Homo sapiens OX=9606 GN=PCMT1 PE=1 SV=1;tr|A0A3F2YNX8|A0A3F2YNX8_HUMAN Isoform of P22061, Protein-L-isoaspartate O-methyltransferase OS=Homo sapiens OX=960	7	4	4	4	4	4	4	4	4	4	4	4	4	4	4	4	4	4	4	4	4	4	29.2	29.2	29.2	26.626	250	250;250;285;286;227;228;96	1	36	0	57.728	By MS/MS	By MS/MS	By MS/MS	By MS/MS	By MS/MS	By MS/MS	29.2	29.2	29.2	29.2
Q5SVL2;A0A0A0MRL7;P55210-4;P55210;P55210-3	Q5SVL2;A0A0A0MRL7;P55210-4;P55210;P55210-3	1;1;1;1;1	1;1;1;1;1	1;1;1;1;1	Caspase-7;Caspase-7 subunit p20;Caspase-7 subunit p11	CASP7	tr|Q5SVL2|Q5SVL2_HUMAN Isoform of P55210, Caspase-7 (Fragment) OS=Homo sapiens OX=9606 GN=CASP7 PE=1 SV=1;tr|A0A0A0MRL7|A0A0A0MRL7_HUMAN Isoform of P55210, Caspase-7 OS=Homo sapiens OX=9606 GN=CASP7 PE=1 SV=1;sp|P55210-4|CASP7-4_HUMAN Isoform of P55210, Is	5	1	1	1	1	1	1	1	1	1	1	1	1	1	1	1	1	1	1	1	1	1	10.4	10.4	10.4	24.79	222	222;388;278;303;336	1	10	0	16.173	By MS/MS	By MS/MS	By matching	By MS/MS	By MS/MS	By MS/MS	10.4	10.4	10.4	10.4
A0A0A0MRM8;Q9UM54-6;A0A0D9SGC1;E7EW20;Q9UM54-5;Q9UM54-2;Q9UM54-4;Q9UM54-1;Q9UM54	A0A0A0MRM8;Q9UM54-6;A0A0D9SGC1;E7EW20;Q9UM54-5;Q9UM54-2;Q9UM54-4;Q9UM54-1;Q9UM54	4;4;3;3;3;3;3;3;3	4;4;3;3;3;3;3;3;3	4;4;3;3;3;3;3;3;3	Unconventional myosin-VI	MYO6	tr|A0A0A0MRM8|A0A0A0MRM8_HUMAN Isoform of Q9UM54, Unconventional myosin-VI OS=Homo sapiens OX=9606 GN=MYO6 PE=1 SV=1;sp|Q9UM54-6|MYO6-6_HUMAN Isoform of Q9UM54, Isoform 6 of Unconventional myosin-VI OS=Homo sapiens OX=9606 GN=MYO6 PE=1 SV=4;tr|A0A0D9SGC1|A	9	4	4	4	3	3	1	3	3	4	3	3	1	3	3	4	3	3	1	3	3	4	4.5	4.5	4.5	145.01	1253	1253;1285;1294;1295;1253;1262;1285;1285;1294	1	17	0	118.29	By MS/MS	By MS/MS	By MS/MS	By MS/MS	By MS/MS	By MS/MS	3.6	3.6	1.4	3.6
A0A0A0MRN7;Q6YP21-2;Q6YP21-3;Q6YP21	A0A0A0MRN7;Q6YP21-2;Q6YP21-3;Q6YP21	1;1;1;1	1;1;1;1	1;1;1;1	Kynurenine--oxoglutarate transaminase 3	CCBL2	tr|A0A0A0MRN7|A0A0A0MRN7_HUMAN Isoform of Q6YP21, Kynurenine--oxoglutarate transaminase 3 (Fragment) OS=Homo sapiens OX=9606 GN=KYAT3 PE=1 SV=1;sp|Q6YP21-2|KAT3-2_HUMAN Isoform of Q6YP21, Isoform 2 of Kynurenine--oxoglutarate transaminase 3 OS=Homo sapiens	4	1	1	1	1	1	1	1	1	1	1	1	1	1	1	1	1	1	1	1	1	1	11.1	11.1	11.1	29.471	262	262;167;420;454	1	6	0.0045317	6.3217	By MS/MS	By matching	By matching	By MS/MS	By matching	By matching	11.1	11.1	11.1	11.1
Q5TAL2;A0A0A0MRR7;P09234	Q5TAL2;A0A0A0MRR7;P09234	1;1;1	1;1;1	1;1;1	U1 small nuclear ribonucleoprotein C	SNRPC	tr|Q5TAL2|Q5TAL2_HUMAN Isoform of P09234, U1 small nuclear ribonucleoprotein C OS=Homo sapiens OX=9606 GN=SNRPC PE=1 SV=1;tr|A0A0A0MRR7|A0A0A0MRR7_HUMAN Isoform of P09234, U1 small nuclear ribonucleoprotein C OS=Homo sapiens OX=9606 GN=SNRPC PE=1 SV=1;sp|P	3	1	1	1	1	1	1	0	1	1	1	1	1	0	1	1	1	1	1	0	1	1	7.6	7.6	7.6	12.352	118	118;180;159	1	5	0.0030569	6.391	By matching	By matching	By MS/MS		By MS/MS	By matching	7.6	7.6	7.6	0
B6VEX4;A0A0A0MRT6;Q8IZP0-10;Q8IZP0-8;Q8IZP0-7;Q8IZP0-2;Q8IZP0-4;Q8IZP0-3;Q8IZP0-5;Q8IZP0-6;Q8IZP0-9;Q8IZP0-12;Q8IZP0;Q8IZP0-11	B6VEX4;A0A0A0MRT6;Q8IZP0-10;Q8IZP0-8;Q8IZP0-7;Q8IZP0-2;Q8IZP0-4;Q8IZP0-3;Q8IZP0-5;Q8IZP0-6;Q8IZP0-9;Q8IZP0-12;Q8IZP0;Q8IZP0-11	3;3;3;3;3;3;3;3;3;3;3;3;3;2	3;3;3;3;3;3;3;3;3;3;3;3;3;2	3;3;3;3;3;3;3;3;3;3;3;3;3;2	Abl interactor 1	ABI1	tr|B6VEX4|B6VEX4_HUMAN Isoform of Q8IZP0, Abl interactor 1 OS=Homo sapiens OX=9606 GN=ABI1 PE=1 SV=1;tr|A0A0A0MRT6|A0A0A0MRT6_HUMAN Isoform of Q8IZP0, Abl interactor 1 OS=Homo sapiens OX=9606 GN=ABI1 PE=1 SV=1;sp|Q8IZP0-10|ABI1-10_HUMAN Isoform of Q8IZP0,	14	3	3	3	2	1	3	2	3	2	2	1	3	2	3	2	2	1	3	2	3	2	10.9	10.9	10.9	43.294	393	393;475;388;393;422;446;451;452;476;480;481;496;508;329	1	13	0	17.22	By matching	By matching	By MS/MS	By MS/MS	By MS/MS	By matching	6.9	2.8	10.9	6.9
C9JI88;A0A0A0MRW5;E7ERH8	C9JI88;A0A0A0MRW5;E7ERH8	1;1;1	1;1;1	1;1;1		FBXL13	tr|C9JI88|C9JI88_HUMAN Isoform of Q8NEE6, Dynein regulatory complex subunit 6 (Fragment) OS=Homo sapiens OX=9606 GN=FBXL13 PE=4 SV=1;tr|A0A0A0MRW5|A0A0A0MRW5_HUMAN Isoform of Q8NEE6, Dynein regulatory complex subunit 6 OS=Homo sapiens OX=9606 GN=FBXL13 PE=	3	1	1	1	0	0	1	0	1	0	0	0	1	0	1	0	0	0	1	0	1	0	5.7	5.7	5.7	25.101	210	210;683;684	1	2	0.0079797	6.1029			By matching		By MS/MS		0	0	5.7	0
A0A0A0MRX2;Q96HY6-2;Q96HY6	A0A0A0MRX2;Q96HY6-2;Q96HY6	3;3;3	3;3;3	3;3;3	DDRGK domain-containing protein 1	DDRGK1	tr|A0A0A0MRX2|A0A0A0MRX2_HUMAN Isoform of Q96HY6, DDRGK domain-containing protein 1 OS=Homo sapiens OX=9606 GN=DDRGK1 PE=1 SV=1;sp|Q96HY6-2|DDRGK-2_HUMAN Isoform of Q96HY6, Isoform 2 of DDRGK domain-containing protein 1 OS=Homo sapiens OX=9606 GN=DDRGK1 PE	3	3	3	3	2	2	3	2	3	3	2	2	3	2	3	3	2	2	3	2	3	3	22.5	22.5	22.5	33.939	298	298;313;314	1	21	0	34.876	By MS/MS	By MS/MS	By MS/MS	By MS/MS	By MS/MS	By MS/MS	16.1	16.1	22.5	16.1
A0A0A0MS06	A0A0A0MS06	1	1	1		TRBV23-1	tr|A0A0A0MS06|A0A0A0MS06_HUMAN T cell receptor beta variable 23-1 (non-functional) (Fragment) OS=Homo sapiens OX=9606 GN=TRBV23-1 PE=4 SV=6	1	1	1	1	0	0	0	1	0	0	0	0	0	1	0	0	0	0	0	1	0	0	19.1	19.1	19.1	12.785	115	115	1	1	1	-2				By MS/MS			0	0	0	19.1
A0A0A0MS29;Q9GZY8-2;Q9GZY8;E9PQX8;C9JHF5;H7C433;Q9GZY8-4;Q9GZY8-5;Q9GZY8-3	A0A0A0MS29;Q9GZY8-2;Q9GZY8;E9PQX8;C9JHF5;H7C433;Q9GZY8-4;Q9GZY8-5;Q9GZY8-3	2;2;2;1;1;1;1;1;1	2;2;2;1;1;1;1;1;1	2;2;2;1;1;1;1;1;1	Mitochondrial fission factor	MFF	tr|A0A0A0MS29|A0A0A0MS29_HUMAN Isoform of Q9GZY8, Mitochondrial fission factor OS=Homo sapiens OX=9606 GN=MFF PE=1 SV=1;sp|Q9GZY8-2|MFF-2_HUMAN Isoform of Q9GZY8, Isoform 2 of Mitochondrial fission factor OS=Homo sapiens OX=9606 GN=MFF PE=1 SV=1;sp|Q9GZY8|	9	2	2	2	1	1	1	1	2	1	1	1	1	1	2	1	1	1	1	1	2	1	10.9	10.9	10.9	25.302	221	221;291;342;69;138;154;218;238;243	1	7	0	12.116	By MS/MS	By MS/MS	By MS/MS	By matching	By MS/MS	By matching	5	5	5	5
A0A0A0MS31;Q14790-8;Q14790-7;Q14790-2;Q14790;Q14790-4;Q14790-9;E7EQ01;E7EVN1;C9JB29;E7ETB7;E7EQ06;Q14790-6;Q14790-5;Q14790-3	A0A0A0MS31;Q14790-8;Q14790-7;Q14790-2;Q14790;Q14790-4;Q14790-9;E7EQ01;E7EVN1;C9JB29;E7ETB7;E7EQ06;Q14790-6;Q14790-5;Q14790-3	2;2;2;2;2;2;2;1;1;1;1;1;1;1;1	2;2;2;2;2;2;2;1;1;1;1;1;1;1;1	2;2;2;2;2;2;2;1;1;1;1;1;1;1;1	Caspase-8;Caspase-8 subunit p18;Caspase-8 subunit p10	CASP8	tr|A0A0A0MS31|A0A0A0MS31_HUMAN Isoform of Q14790, Caspase-8 OS=Homo sapiens OX=9606 GN=CASP8 PE=1 SV=1;sp|Q14790-8|CASP8-8_HUMAN Isoform of Q14790, Isoform 8 of Caspase-8 OS=Homo sapiens OX=9606 GN=CASP8 PE=1 SV=1;sp|Q14790-7|CASP8-7_HUMAN Isoform of Q1479	15	2	2	2	1	0	2	1	2	0	1	0	2	1	2	0	1	0	2	1	2	0	10.4	10.4	10.4	32.487	278	278;261;276;464;479;496;538;116;124;149;198;209;220;235;395	1	6	0	13.106	By MS/MS		By MS/MS	By matching	By MS/MS		6.5	0	10.4	6.5
A0A0A0MS51;A0A0A0MT01;P06396-2;P06396-4;P06396-3;P06396;Q5T0H8	A0A0A0MS51;A0A0A0MT01;P06396-2;P06396-4;P06396-3;P06396	8;8;8;8;8;8;1	8;8;8;8;8;8;1	2;2;2;2;2;2;0	Gelsolin	GSN	tr|A0A0A0MS51|A0A0A0MS51_HUMAN Isoform of P06396, Gelsolin OS=Homo sapiens OX=9606 GN=GSN PE=1 SV=1;tr|A0A0A0MT01|A0A0A0MT01_HUMAN Isoform of P06396, Gelsolin OS=Homo sapiens OX=9606 GN=GSN PE=1 SV=1;sp|P06396-2|GELS-2_HUMAN Isoform of P06396, Isoform 2 of	7	8	8	2	7	7	7	8	8	7	7	7	7	8	8	7	2	2	2	2	2	2	15.6	15.6	5.3	82.525	748	748;767;731;739;742;782;67	1	59	0	80.552	By MS/MS	By MS/MS	By MS/MS	By MS/MS	By MS/MS	By MS/MS	14.2	14.2	14.2	15.6
A0A1W2PQV5;A0A1W2PNM1;A0A0A0MSE2;A0A0D9SFP2;E9PF18;Q16836;Q16836-3;Q16836-2;A0A1W2PQC2;A0A1W2PQ78;A0A1W2PRT2	A0A1W2PQV5;A0A1W2PNM1;A0A0A0MSE2;A0A0D9SFP2;E9PF18;Q16836;Q16836-3;Q16836-2;A0A1W2PQC2;A0A1W2PQ78;A0A1W2PRT2	3;3;3;3;3;3;3;3;2;2;2	3;3;3;3;3;3;3;3;2;2;2	3;3;3;3;3;3;3;3;2;2;2	Hydroxyacyl-coenzyme A dehydrogenase, mitochondrial	HADH	tr|A0A1W2PQV5|A0A1W2PQV5_HUMAN Isoform of Q16836, Hydroxyacyl-coenzyme A dehydrogenase, mitochondrial OS=Homo sapiens OX=9606 GN=HADH PE=1 SV=1;tr|A0A1W2PNM1|A0A1W2PNM1_HUMAN Isoform of Q16836, Hydroxyacyl-coenzyme A dehydrogenase, mitochondrial (Fragment)	11	3	3	3	3	3	3	3	3	2	3	3	3	3	3	2	3	3	3	3	3	2	14.3	14.3	14.3	26.479	245	245;267;317;318;390;314;331;390;165;176;183	1	17	0	20.197	By matching	By matching	By matching	By MS/MS	By MS/MS	By matching	14.3	14.3	14.3	14.3
A0A0A0MSK5;Q5JTV8;H0YD16;J3KN66;Q5JTV8-3;H0YDU3;H0Y4R4;Q5JTV8-2	A0A0A0MSK5;Q5JTV8;H0YD16;J3KN66;Q5JTV8-3	5;5;4;4;4;2;1;1	5;5;4;4;4;2;1;1	5;5;4;4;4;2;1;1	Torsin-1A-interacting protein 1	TOR1AIP1	tr|A0A0A0MSK5|A0A0A0MSK5_HUMAN Isoform of Q5JTV8, Torsin-1A-interacting protein 1 OS=Homo sapiens OX=9606 GN=TOR1AIP1 PE=1 SV=1;sp|Q5JTV8|TOIP1_HUMAN Torsin-1A-interacting protein 1 OS=Homo sapiens OX=9606 GN=TOR1AIP1 PE=1 SV=2;tr|H0YD16|H0YD16_HUMAN Isofo	8	5	5	5	5	4	5	4	4	4	5	4	5	4	4	4	5	4	5	4	4	4	16.5	16.5	16.5	52.406	462	462;583;198;599;584;193;296;379	1	26	0	36.143	By MS/MS	By MS/MS	By MS/MS	By MS/MS	By MS/MS	By MS/MS	16.5	13.4	16.5	13.4
A0A0G2JI50;E9PD43;A0A0A0MT02;A0A0A0MSN9;P18615;P18615-3;A2ABK4;P18615-4	A0A0G2JI50;E9PD43;A0A0A0MT02;A0A0A0MSN9;P18615;P18615-3	3;3;3;3;3;3;1;1	3;3;3;3;3;3;1;1	3;3;3;3;3;3;1;1	Negative elongation factor E	NELFE	tr|A0A0G2JI50|A0A0G2JI50_HUMAN Isoform of P18615, Negative elongation factor E (Fragment) OS=Homo sapiens OX=9606 GN=NELFE PE=1 SV=1;tr|E9PD43|E9PD43_HUMAN Isoform of P18615, Negative elongation factor E (Fragment) OS=Homo sapiens OX=9606 GN=NELFE PE=1 SV=	8	3	3	3	3	2	3	2	3	2	3	2	3	2	3	2	3	2	3	2	3	2	16.7	16.7	16.7	27.628	240	240;260;293;333;380;387;159;350	1	15	0	51.103	By MS/MS	By MS/MS	By MS/MS	By MS/MS	By MS/MS	By MS/MS	16.7	15.8	16.7	16.7
Q6P1N7;C9JA35;A0A0G2JKZ1;A2AB90;A0A0G2JH37;A0A0A0MSV9;O15533-2;O15533;O15533-3	Q6P1N7;C9JA35;A0A0G2JKZ1;A2AB90;A0A0G2JH37;A0A0A0MSV9;O15533-2;O15533;O15533-3	1;1;1;1;1;1;1;1;1	1;1;1;1;1;1;1;1;1	1;1;1;1;1;1;1;1;1	Tapasin	TAPBP	tr|Q6P1N7|Q6P1N7_HUMAN Isoform of O15533, TAPBP protein OS=Homo sapiens OX=9606 GN=TAPBP PE=1 SV=1;tr|C9JA35|C9JA35_HUMAN Isoform of O15533, Tapasin (Fragment) OS=Homo sapiens OX=9606 GN=TAPBP PE=1 SV=1;tr|A0A0G2JKZ1|A0A0G2JKZ1_HUMAN Isoform of O15533, Tap	9	1	1	1	1	0	0	0	1	0	1	0	0	0	1	0	1	0	0	0	1	0	8.3	8.3	8.3	16.442	156	156;192;448;466;466;504;412;448;504	1	2	0.0030476	6.3789	By matching				By MS/MS		8.3	0	0	0
A0A0A0MSW3;P35658-2;P35658-4;P35658;P35658-3;H0Y837;P35658-5;E9PKD2;B7ZAV2	A0A0A0MSW3;P35658-2;P35658-4;P35658;P35658-3;H0Y837;P35658-5;E9PKD2;B7ZAV2	4;4;4;4;4;3;3;2;2	4;4;4;4;4;3;3;2;2	4;4;4;4;4;3;3;2;2	Nuclear pore complex protein Nup214	NUP214	tr|A0A0A0MSW3|A0A0A0MSW3_HUMAN Isoform of P35658, Nuclear pore complex protein Nup214 OS=Homo sapiens OX=9606 GN=NUP214 PE=1 SV=1;sp|P35658-2|NU214-2_HUMAN Isoform of P35658, Isoform 2 of Nuclear pore complex protein Nup214 OS=Homo sapiens OX=9606 GN=NUP21	9	4	4	4	3	4	4	4	3	3	3	4	4	4	3	3	3	4	4	4	3	3	5	5	5	152.57	1519	1519;2079;2080;2090;2091;967;2093;495;916	1	21	0	28.118	By MS/MS	By MS/MS	By matching	By MS/MS	By matching	By MS/MS	3.7	5	5	5
A0A0A0MTN9;J3QQX3;A0A0A0MTR6;A0A0C4DFN8;A0A0C4DGN7;A0A0A0MSZ4;A0A0A0MT64;P22570-4;P22570-6;P22570-5;P22570;P22570-2;P22570-7;P22570-3	A0A0A0MTN9;J3QQX3;A0A0A0MTR6;A0A0C4DFN8;A0A0C4DGN7;A0A0A0MSZ4;A0A0A0MT64;P22570-4;P22570-6;P22570-5;P22570;P22570-2;P22570-7;P22570-3	2;2;2;2;2;2;2;2;2;2;2;2;2;2	2;2;2;2;2;2;2;2;2;2;2;2;2;2	2;2;2;2;2;2;2;2;2;2;2;2;2;2	NADPH:adrenodoxin oxidoreductase, mitochondrial	FDXR	tr|A0A0A0MTN9|A0A0A0MTN9_HUMAN Isoform of P22570, NADPH:adrenodoxin oxidoreductase, mitochondrial OS=Homo sapiens OX=9606 GN=FDXR PE=1 SV=1;tr|J3QQX3|J3QQX3_HUMAN Isoform of P22570, NADPH:adrenodoxin oxidoreductase, mitochondrial OS=Homo sapiens OX=9606 GN	14	2	2	2	2	1	1	2	2	2	2	1	1	2	2	2	2	1	1	2	2	2	6.6	6.6	6.6	48.027	439	439;463;483;491;497;522;534;439;451;483;491;497;522;534	1	10	0.00046816	11.106	By matching	By matching	By matching	By matching	By MS/MS	By MS/MS	6.6	1.6	1.6	6.6
A0A0A0MT09;Q12972-2;Q12972	A0A0A0MT09;Q12972-2;Q12972	1;1;1	1;1;1	1;1;1	Nuclear inhibitor of protein phosphatase 1;Activator of RNA decay	PPP1R8	tr|A0A0A0MT09|A0A0A0MT09_HUMAN Isoform of Q12972, Nuclear inhibitor of protein phosphatase 1 (Fragment) OS=Homo sapiens OX=9606 GN=PPP1R8 PE=1 SV=1;sp|Q12972-2|PP1R8-2_HUMAN Isoform of Q12972, Isoform Beta of Nuclear inhibitor of protein phosphatase 1 OS=H	3	1	1	1	1	1	1	1	1	0	1	1	1	1	1	0	1	1	1	1	1	0	10.2	10.2	10.2	22.284	205	205;209;351	1	9	0.0004158	7.1155	By MS/MS	By MS/MS	By MS/MS	By MS/MS	By MS/MS		10.2	10.2	10.2	10.2
A0A0A0MTB8;Q8NI36	A0A0A0MTB8;Q8NI36	2;2	2;2	2;2	WD repeat-containing protein 36	WDR36	tr|A0A0A0MTB8|A0A0A0MTB8_HUMAN Isoform of Q8NI36, WD repeat-containing protein 36 OS=Homo sapiens OX=9606 GN=WDR36 PE=1 SV=1;sp|Q8NI36|WDR36_HUMAN WD repeat-containing protein 36 OS=Homo sapiens OX=9606 GN=WDR36 PE=1 SV=1	2	2	2	2	1	1	0	2	1	1	1	1	0	2	1	1	1	1	0	2	1	1	4.7	4.7	4.7	99.365	895	895;951	1	6	0	13.51	By matching	By matching		By MS/MS	By matching	By matching	1.7	1.7	0	4.7
A0A0A0MTR7;A0A0A0MTC1;Q63HN8;Q63HN8-4	A0A0A0MTR7;A0A0A0MTC1;Q63HN8;Q63HN8-4	1;1;1;1	1;1;1;1	1;1;1;1	E3 ubiquitin-protein ligase RNF213	RNF213	tr|A0A0A0MTR7|A0A0A0MTR7_HUMAN Isoform of Q63HN8, E3 ubiquitin-protein ligase RNF213 OS=Homo sapiens OX=9606 GN=RNF213 PE=1 SV=1;tr|A0A0A0MTC1|A0A0A0MTC1_HUMAN Isoform of Q63HN8, E3 ubiquitin-protein ligase RNF213 OS=Homo sapiens OX=9606 GN=RNF213 PE=1 SV=	4	1	1	1	1	1	0	1	1	1	1	1	0	1	1	1	1	1	0	1	1	1	0.3	0.3	0.3	591.4	5207	5207;5256;5207;5256	1	5	0.0044893	6.2642	By matching	By matching		By MS/MS	By matching	By matching	0.3	0.3	0	0.3
A0A0A0MTH3;Q13418-3;Q13418-2;Q13418	A0A0A0MTH3;Q13418-3;Q13418-2;Q13418	3;3;3;3	3;3;3;3	3;3;3;3	Integrin-linked protein kinase	ILK	tr|A0A0A0MTH3|A0A0A0MTH3_HUMAN Isoform of Q13418, Integrin-linked protein kinase OS=Homo sapiens OX=9606 GN=ILK PE=1 SV=1;sp|Q13418-3|ILK-3_HUMAN Isoform of Q13418, Isoform 3 of Integrin-linked protein kinase OS=Homo sapiens OX=9606 GN=ILK PE=1 SV=2;sp|Q13	4	3	3	3	3	3	3	3	3	3	3	3	3	3	3	3	3	3	3	3	3	3	8.1	8.1	8.1	54.611	483	483;318;391;452	1	23	0	18.975	By MS/MS	By MS/MS	By MS/MS	By matching	By matching	By MS/MS	8.1	8.1	8.1	8.1
A0A0R4J2G3;A0A0A0MTJ9;Q6PIU2;Q6PIU2-2;H7C046;Q6PIU2-3	A0A0R4J2G3;A0A0A0MTJ9;Q6PIU2;Q6PIU2-2;H7C046;Q6PIU2-3	2;2;2;2;1;1	2;2;2;2;1;1	2;2;2;2;1;1	Neutral cholesterol ester hydrolase 1	NCEH1	tr|A0A0R4J2G3|A0A0R4J2G3_HUMAN Isoform of Q6PIU2, Arylacetamide deacetylase-like 1 OS=Homo sapiens OX=9606 GN=NCEH1 PE=1 SV=1;tr|A0A0A0MTJ9|A0A0A0MTJ9_HUMAN Isoform of Q6PIU2, Neutral cholesterol ester hydrolase 1 OS=Homo sapiens OX=9606 GN=NCEH1 PE=1 SV=1	6	2	2	2	2	2	2	2	2	2	2	2	2	2	2	2	2	2	2	2	2	2	6.4	6.4	6.4	49.062	440	440;448;408;416;307;275	1	18	0	21.498	By MS/MS	By MS/MS	By MS/MS	By MS/MS	By MS/MS	By MS/MS	6.4	6.4	6.4	6.4
A0A0A0MTN0;Q13617;Q13617-2;Q5T2B5	A0A0A0MTN0;Q13617;Q13617-2;Q5T2B5	5;5;5;4	5;5;5;4	5;5;5;4	Cullin-2	CUL2	tr|A0A0A0MTN0|A0A0A0MTN0_HUMAN Isoform of Q13617, Cullin-2 OS=Homo sapiens OX=9606 GN=CUL2 PE=1 SV=1;sp|Q13617|CUL2_HUMAN Cullin-2 OS=Homo sapiens OX=9606 GN=CUL2 PE=1 SV=2;sp|Q13617-2|CUL2-2_HUMAN Isoform of Q13617, Isoform 2 of Cullin-2 OS=Homo sapiens O	4	5	5	5	5	5	3	4	5	3	5	5	3	4	5	3	5	5	3	4	5	3	9.1	9.1	9.1	88.505	758	758;745;764;706	1	32	0	32.523	By MS/MS	By MS/MS	By MS/MS	By MS/MS	By MS/MS	By MS/MS	9.1	9.1	4.5	5.9
A0A0A0MTS2;A0A2U3TZU2;P06744;P06744-2;K7EQ48;A0A0J9YXP8;A0A0J9YX90;A0A0J9YYH3;A0A2R8Y6C7;K7EPY4;K7ERC6;CON__Q3ZBD7;K7EP41;K7ERK8;A0A2R8YF08;K7ELR7;K7ENA0;A0A0J9YYI8;K7EIL4;A0A0J9YXH9;A0A0J9YXM3;K7ESF4	A0A0A0MTS2;A0A2U3TZU2;P06744;P06744-2;K7EQ48;A0A0J9YXP8;A0A0J9YX90;A0A0J9YYH3;A0A2R8Y6C7	15;15;15;15;12;9;9;9;9;4;4;4;3;2;2;2;2;1;1;1;1;1	15;15;15;15;12;9;9;9;9;4;4;4;3;2;2;2;2;1;1;1;1;1	15;15;15;15;12;9;9;9;9;4;4;4;3;2;2;2;2;1;1;1;1;1	Glucose-6-phosphate isomerase	GPI	tr|A0A0A0MTS2|A0A0A0MTS2_HUMAN Isoform of P06744, Glucose-6-phosphate isomerase (Fragment) OS=Homo sapiens OX=9606 GN=GPI PE=1 SV=1;tr|A0A2U3TZU2|A0A2U3TZU2_HUMAN Isoform of P06744, Glucose-6-phosphate isomerase OS=Homo sapiens OX=9606 GN=GPI PE=1 SV=1;sp|	22	15	15	15	11	12	12	13	13	11	11	12	12	13	13	11	11	12	12	13	13	11	35.6	35.6	35.6	64.824	573	573;597;558;569;447;268;279;283;316;166;170;557;159;139;145;146;162;110;116;133;161;209	1	101	0	323.31	By MS/MS	By MS/MS	By MS/MS	By MS/MS	By MS/MS	By MS/MS	27.2	28.6	28.6	32.8
A0A0A6YYC7;Q96JP5-2;Q96JP5	A0A0A6YYC7;Q96JP5-2;Q96JP5	2;2;2	2;2;2	2;2;2	E3 ubiquitin-protein ligase ZFP91	ZFP91-CNTF;ZFP91	tr|A0A0A6YYC7|A0A0A6YYC7_HUMAN HCG2042749, isoform CRA_d OS=Homo sapiens OX=9606 GN=ZFP91-CNTF PE=4 SV=1;sp|Q96JP5-2|ZFP91-2_HUMAN Isoform of Q96JP5, Isoform 2 of E3 ubiquitin-protein ligase ZFP91 OS=Homo sapiens OX=9606 GN=ZFP91 PE=1 SV=1;sp|Q96JP5|ZFP91_	3	2	2	2	2	1	2	2	2	2	2	1	2	2	2	2	2	1	2	2	2	2	8.9	8.9	8.9	59.57	529	529;529;570	1	12	0	16.404	By MS/MS	By matching	By MS/MS	By matching	By MS/MS	By MS/MS	8.9	4.7	8.9	8.9
A0A0A6YYF2;Q16787-1;Q16787;A0A0A0MTS5;A0A0A0MSA0;Q16787-4;Q16787-3;A0A3B3ITG1;K7EIP4;K7ERM0	A0A0A6YYF2;Q16787-1;Q16787;A0A0A0MTS5;A0A0A0MSA0;Q16787-4;Q16787-3;A0A3B3ITG1;K7EIP4	18;18;18;17;17;17;17;15;12;1	18;18;18;17;17;17;17;15;12;1	18;18;18;17;17;17;17;15;12;1	Laminin subunit alpha-3	LAMA3	tr|A0A0A6YYF2|A0A0A6YYF2_HUMAN Isoform of Q16787, HCG1811249, isoform CRA_e OS=Homo sapiens OX=9606 GN=LAMA3 PE=1 SV=1;sp|Q16787-1|LAMA3-1_HUMAN Isoform of Q16787, Isoform 1 of Laminin subunit alpha-3 OS=Homo sapiens OX=9606 GN=LAMA3 PE=1 SV=2;sp|Q16787|LA	10	18	18	18	0	2	0	16	18	16	0	2	0	16	18	16	0	2	0	16	18	16	16.2	16.2	16.2	190.46	1724	1724;1724;3333;1668;3277;1668;3277;2198;1147;134	1	52	0	137.01		By matching		By MS/MS	By MS/MS	By MS/MS	0	1.8	0	15.3
F8WDD7;F8WCF6;A0A0A6YYG9;P59998;P59998-2;P59998-3;F8WDW3;F8WE39;R4GN08;H7C0A3;P59998-4	F8WDD7;F8WCF6;A0A0A6YYG9;P59998;P59998-2;P59998-3	3;3;3;3;3;2;1;1;1;1;1	3;3;3;3;3;2;1;1;1;1;1	3;3;3;3;3;2;1;1;1;1;1	Actin-related protein 2/3 complex subunit 4	ARPC4;ARPC4-TTLL3	tr|F8WDD7|F8WDD7_HUMAN Isoform of P59998, Actin-related protein 2/3 complex subunit 4 OS=Homo sapiens OX=9606 GN=ARPC4 PE=4 SV=1;tr|F8WCF6|F8WCF6_HUMAN Isoform of A0A0A6YYG9, Actin-related protein 2/3 complex subunit 4 OS=Homo sapiens OX=9606 GN=ARPC4-TTLL	11	3	3	3	3	3	2	3	3	3	3	3	2	3	3	3	3	3	2	3	3	3	27.4	27.4	27.4	13.057	113	113;181;625;168;625;187;44;47;77;167;78	1	17	0	18.648	By MS/MS	By MS/MS	By MS/MS	By MS/MS	By MS/MS	By MS/MS	27.4	27.4	17.7	27.4
A0A0A6YYH1;Q7Z6K5;Q7Z6K5-2	A0A0A6YYH1;Q7Z6K5;Q7Z6K5-2	1;1;1	1;1;1	1;1;1	Arpin	C15orf38-AP3S2;ARPIN	tr|A0A0A6YYH1|A0A0A6YYH1_HUMAN Protein C15orf38-AP3S2 OS=Homo sapiens OX=9606 GN=C15orf38-AP3S2 PE=4 SV=1;sp|Q7Z6K5|ARPIN_HUMAN Arpin OS=Homo sapiens OX=9606 GN=ARPIN PE=1 SV=1;sp|Q7Z6K5-2|ARPIN-2_HUMAN Isoform of Q7Z6K5, Isoform C15orf38-AP3S2 of Arpin OS	3	1	1	1	1	1	1	1	1	1	1	1	1	1	1	1	1	1	1	1	1	1	3	3	3	43.881	394	394;226;394	1	6	0.00043649	7.907	By MS/MS	By matching	By MS/MS	By MS/MS	By matching	By matching	3	3	3	3
Q96HJ9-2;A0A0A6YYJ8;Q9Y383-3;Q9Y383-2;Q9Y383;B8ZZ10;A8MYV2;Q9NQ29-2;Q9NQ29-3;Q9NQ29	Q96HJ9-2;A0A0A6YYJ8;Q9Y383-3;Q9Y383-2;Q9Y383;B8ZZ10;A8MYV2;Q9NQ29-2;Q9NQ29-3;Q9NQ29	2;2;2;2;2;1;1;1;1;1	2;2;2;2;2;1;1;1;1;1	2;2;2;2;2;1;1;1;1;1	Putative RNA-binding protein Luc7-like 2;Putative RNA-binding protein Luc7-like 1	LUC7L2;LUC7L	sp|Q96HJ9-2|FMC1-2_HUMAN Isoform of Q96HJ9, Isoform 2 of Protein FMC1 homolog OS=Homo sapiens OX=9606 GN=FMC1 PE=1 SV=2;tr|A0A0A6YYJ8|A0A0A6YYJ8_HUMAN Isoform of Q9Y383, Putative RNA-binding protein Luc7-like 2 OS=Homo sapiens OX=9606 GN=LUC7L2 PE=4 SV=1;s	10	2	2	2	2	2	2	2	2	2	2	2	2	2	2	2	2	2	2	2	2	2	5.9	5.9	5.9	54.223	458	458;458;389;391;392;182;272;325;354;371	1	12	0	27.76	By matching	By matching	By matching	By MS/MS	By MS/MS	By MS/MS	5.9	5.9	5.9	5.9
I3L1U7;I3L0X9;I3L3T0;P57737-3;A0A0A6YYL4;Q9Y3D7	I3L1U7;I3L0X9;I3L3T0;P57737-3;A0A0A6YYL4;Q9Y3D7	1;1;1;1;1;1	1;1;1;1;1;1	1;1;1;1;1;1	Coronin;Mitochondrial import inner membrane translocase subunit TIM16	PAM16;CORO7-PAM16	tr|I3L1U7|I3L1U7_HUMAN Isoform of Q9Y3D7, Mitochondrial import inner membrane translocase subunit TIM16 OS=Homo sapiens OX=9606 GN=PAM16 PE=4 SV=1;tr|I3L0X9|I3L0X9_HUMAN Isoform of Q9Y3D7, Mitochondrial import inner membrane translocase subunit TIM16 OS=Ho	6	1	1	1	1	1	1	1	1	1	1	1	1	1	1	1	1	1	1	1	1	1	17.8	17.8	17.8	14.013	129	129;137;145;1048;1048;125	1	12	0	43.513	By MS/MS	By MS/MS	By MS/MS	By MS/MS	By MS/MS	By MS/MS	17.8	17.8	17.8	17.8
A0A0B4J1W3;Q9BXJ9-4;Q9BXJ9	A0A0B4J1W3;Q9BXJ9-4;Q9BXJ9	2;2;2	2;2;2	2;2;2	N-alpha-acetyltransferase 15, NatA auxiliary subunit	NAA15	tr|A0A0B4J1W3|A0A0B4J1W3_HUMAN Isoform of Q9BXJ9, N-alpha-acetyltransferase 15, NatA auxiliary subunit OS=Homo sapiens OX=9606 GN=NAA15 PE=1 SV=1;sp|Q9BXJ9-4|NAA15-4_HUMAN Isoform of Q9BXJ9, Isoform 2 of N-alpha-acetyltransferase 15, NatA auxiliary subunit	3	2	2	2	2	2	2	2	2	2	2	2	2	2	2	2	2	2	2	2	2	2	2.5	2.5	2.5	101.2	865	865;526;866	1	12	0	19.86	By MS/MS	By MS/MS	By MS/MS	By MS/MS	By MS/MS	By matching	2.5	2.5	2.5	2.5
B1ALA9;A0A0B4J207;A0A2R8Y7H4;P60891;P21108;B1ALA7;P60891-2;Q15244;B7ZB02;H7C540	B1ALA9;A0A0B4J207;A0A2R8Y7H4;P60891;P21108;B1ALA7;P60891-2	3;3;3;3;3;2;2;1;1;1	1;1;1;1;1;1;0;1;0;0	1;1;1;1;1;1;0;1;0;0	Ribose-phosphate pyrophosphokinase 1;Ribose-phosphate pyrophosphokinase 3	PRPS1;PRPS1L1	tr|B1ALA9|B1ALA9_HUMAN Isoform of P60891, Ribose-phosphate pyrophosphokinase 1 OS=Homo sapiens OX=9606 GN=PRPS1 PE=1 SV=2;tr|A0A0B4J207|A0A0B4J207_HUMAN Isoform of P21108, Ribose-phosphate pyrophosphokinase 3 OS=Homo sapiens OX=9606 GN=PRPS1L1 PE=1 SV=1;tr	10	3	1	1	2	2	1	1	2	3	1	1	0	1	1	1	1	1	0	1	1	1	14.7	4.6	4.6	31.392	285	285;318;321;318;318;168;251;40;114;173	1	5	0.00042662	7.5209	By MS/MS	By MS/MS	By matching	By matching	By matching	By matching	10.5	10.5	6	4.6
Q5W0H4;A0A0B4J2C3;P13693;J3KPG2;P13693-2;H0YCX0;E9PJF7;Q9HAU6;Q56UQ5	Q5W0H4;A0A0B4J2C3;P13693;J3KPG2;P13693-2	5;5;5;4;4;2;2;1;1	5;5;5;4;4;2;2;1;1	5;5;5;4;4;2;2;1;1	Translationally-controlled tumor protein	TPT1	tr|Q5W0H4|Q5W0H4_HUMAN Isoform of P13693, Translationally-controlled tumor protein OS=Homo sapiens OX=9606 GN=TPT1 PE=1 SV=1;tr|A0A0B4J2C3|A0A0B4J2C3_HUMAN Isoform of P13693, Translationally-controlled tumor protein OS=Homo sapiens OX=9606 GN=TPT1 PE=1 SV=	9	5	5	5	4	4	5	4	4	4	4	4	5	4	4	4	4	4	5	4	4	4	28.2	28.2	28.2	21.525	188	188;197;172;160;138;77;162;139;140	1	49	0	31.746	By MS/MS	By MS/MS	By MS/MS	By MS/MS	By MS/MS	By MS/MS	24.5	24.5	28.2	24.5
A0A0B4J2E5;Q15269	A0A0B4J2E5;Q15269	2;2	1;1	1;1	Periodic tryptophan protein 2 homolog	PWP2	tr|A0A0B4J2E5|A0A0B4J2E5_HUMAN Uncharacterized protein OS=Homo sapiens OX=9606 GN=LOC102724159 PE=1 SV=1;sp|Q15269|PWP2_HUMAN Periodic tryptophan protein 2 homolog OS=Homo sapiens OX=9606 GN=PWP2 PE=2 SV=2	2	2	1	1	1	1	1	2	2	2	0	0	0	1	1	1	0	0	0	1	1	1	4.1	2.7	2.7	102.45	919	919;919	1	3	0.00045005	8.8145	By matching	By matching	By matching	By MS/MS	By matching	By MS/MS	1.4	1.4	1.4	4.1
A0A0C4DFL7;A0A3B3ITR4;Q16850	A0A0C4DFL7;A0A3B3ITR4;Q16850	1;1;1	1;1;1	1;1;1	Lanosterol 14-alpha demethylase	CYP51A1	tr|A0A0C4DFL7|A0A0C4DFL7_HUMAN Isoform of Q16850, Lanosterol 14-alpha demethylase OS=Homo sapiens OX=9606 GN=CYP51A1 PE=1 SV=1;tr|A0A3B3ITR4|A0A3B3ITR4_HUMAN Uncharacterized protein (Fragment) OS=Homo sapiens OX=9606 PE=4 SV=1;sp|Q16850|CP51A_HUMAN Lanoste	3	1	1	1	1	1	1	1	0	0	1	1	1	1	0	0	1	1	1	1	0	0	2.4	2.4	2.4	57.278	509	509;708;503	1	4	0.00040601	6.9304	By MS/MS	By matching	By MS/MS	By matching			2.4	2.4	2.4	2.4
C9JU75;H0Y2P2;A0A0C4DFP4;Q96IV0-3;Q96IV0-5;Q96IV0-2;Q96IV0	C9JU75;H0Y2P2;A0A0C4DFP4;Q96IV0-3;Q96IV0-5;Q96IV0-2;Q96IV0	1;1;1;1;1;1;1	1;1;1;1;1;1;1	1;1;1;1;1;1;1	Peptide-N(4)-(N-acetyl-beta-glucosaminyl)asparagine amidase	NGLY1	tr|C9JU75|C9JU75_HUMAN Isoform of Q96IV0, Peptide-N(4)-(N-acetyl-beta-glucosaminyl)asparagine amidase (Fragment) OS=Homo sapiens OX=9606 GN=NGLY1 PE=1 SV=1;tr|H0Y2P2|H0Y2P2_HUMAN Isoform of Q96IV0, Peptide-N(4)-(N-acetyl-beta-glucosaminyl)asparagine amidas	7	1	1	1	0	0	0	1	0	1	0	0	0	1	0	1	0	0	0	1	0	1	23.7	23.7	23.7	12.358	114	114;240;633;558;612;636;654	1	2	0.0052142	6.238				By MS/MS		By matching	0	0	0	23.7
A0A0C4DFT3;Q12959-4;Q12959-2;Q12959-5;Q12959-3;Q12959-6;Q12959;Q12959-7;E7EQD7;Q12959-8;Q12959-9;C9JUA9;C9JN61;C9JCP6;A8MUT6;B4E2H8	A0A0C4DFT3;Q12959-4;Q12959-2;Q12959-5;Q12959-3;Q12959-6;Q12959;Q12959-7;E7EQD7;Q12959-8;Q12959-9	4;4;4;3;3;3;3;3;2;2;2;1;1;1;1;1	4;4;4;3;3;3;3;3;2;2;2;1;1;1;1;1	4;4;4;3;3;3;3;3;2;2;2;1;1;1;1;1	Disks large homolog 1	DLG1	tr|A0A0C4DFT3|A0A0C4DFT3_HUMAN Isoform of Q12959, Disks large homolog 1 OS=Homo sapiens OX=9606 GN=DLG1 PE=1 SV=1;sp|Q12959-4|DLG1-4_HUMAN Isoform of Q12959, Isoform 4 of Disks large homolog 1 OS=Homo sapiens OX=9606 GN=DLG1 PE=1 SV=2;sp|Q12959-2|DLG1-2_HU	16	4	4	4	3	4	2	4	4	4	3	4	2	4	4	4	3	4	2	4	4	4	10.8	10.8	10.8	99.813	892	892;893;926;853;871;891;904;917;658;788;800;123;154;179;208;370	1	22	0	25.761	By MS/MS	By MS/MS	By matching	By MS/MS	By matching	By MS/MS	8.5	10.8	7.4	10.8
A0A0C4DFX9;Q9H3P2;H7C3C2;F8W954;F8WF98;H7C2M8;H7C0W2;H7C2C7;C9JHL4;H0Y3X6;Q9H3P2-7	A0A0C4DFX9;Q9H3P2;H7C3C2;F8W954;F8WF98;H7C2M8;H7C0W2;H7C2C7;C9JHL4;H0Y3X6;Q9H3P2-7	2;2;1;1;1;1;1;1;1;1;1	2;2;1;1;1;1;1;1;1;1;1	2;2;1;1;1;1;1;1;1;1;1	Negative elongation factor A	NELFA	tr|A0A0C4DFX9|A0A0C4DFX9_HUMAN Isoform of Q9H3P2, Negative elongation factor A OS=Homo sapiens OX=9606 GN=NELFA PE=1 SV=1;sp|Q9H3P2|NELFA_HUMAN Negative elongation factor A OS=Homo sapiens OX=9606 GN=NELFA PE=1 SV=3;tr|H7C3C2|H7C3C2_HUMAN Isoform of Q9H3P2	11	2	2	2	2	1	1	2	2	2	2	1	1	2	2	2	2	1	1	2	2	2	8	8	8	58.499	539	539;528;65;86;102;125;187;246;294;532;265	1	10	0.00048193	11.661	By matching	By matching	By matching	By matching	By MS/MS	By MS/MS	8	1.9	1.9	8
A0A0C4DFY3;A0A0C4DH17;P59046-5;P59046-4;P59046-3;P59046-6;P59046-2;P59046;P59046-7	A0A0C4DFY3;A0A0C4DH17;P59046-5;P59046-4;P59046-3;P59046-6;P59046-2;P59046;P59046-7	1;1;1;1;1;1;1;1;1	1;1;1;1;1;1;1;1;1	1;1;1;1;1;1;1;1;1	NACHT, LRR and PYD domains-containing protein 12	NLRP12	tr|A0A0C4DFY3|A0A0C4DFY3_HUMAN Isoform of P59046, NACHT, LRR and PYD domains-containing protein 12 OS=Homo sapiens OX=9606 GN=NLRP12 PE=4 SV=1;tr|A0A0C4DH17|A0A0C4DH17_HUMAN Isoform of P59046, NACHT, LRR and PYD domains-containing protein 12 OS=Homo sapien	9	1	1	1	0	0	0	0	1	0	0	0	0	0	1	0	0	0	0	0	1	0	2.4	2.4	2.4	101.73	892	892;1006;287;891;949;1004;1005;1061;1062	1	1	1	-2					By MS/MS		0	0	0	0
A0A0C4DG07;O60934	A0A0C4DG07;O60934	1;1	1;1	1;1	Nibrin	NBN	tr|A0A0C4DG07|A0A0C4DG07_HUMAN Isoform of O60934, Nibrin OS=Homo sapiens OX=9606 GN=NBN PE=1 SV=1;sp|O60934|NBN_HUMAN Nibrin OS=Homo sapiens OX=9606 GN=NBN PE=1 SV=1	2	1	1	1	1	1	1	1	1	0	1	1	1	1	1	0	1	1	1	1	1	0	1.6	1.6	1.6	75.968	672	672;754	1	5	0.0019312	6.4964	By matching	By matching	By MS/MS	By MS/MS	By matching		1.6	1.6	1.6	1.6
C9J9K3;A0A0C4DG17;P08865;F8WD59	C9J9K3;A0A0C4DG17;P08865;F8WD59	12;12;12;7	12;12;12;7	12;12;12;7	40S ribosomal protein SA	RPSA	tr|C9J9K3|C9J9K3_HUMAN Isoform of P08865, 40S ribosomal protein SA (Fragment) OS=Homo sapiens OX=9606 GN=RPSA PE=1 SV=8;tr|A0A0C4DG17|A0A0C4DG17_HUMAN Isoform of P08865, 40S ribosomal protein SA OS=Homo sapiens OX=9606 GN=RPSA PE=1 SV=1;sp|P08865|RSSA_HUMA	4	12	12	12	12	12	12	11	11	10	12	12	12	11	11	10	12	12	12	11	11	10	59.3	59.3	59.3	29.404	263	263;300;295;116	1	103	0	323.31	By MS/MS	By MS/MS	By MS/MS	By MS/MS	By MS/MS	By MS/MS	59.3	59.3	59.3	59.3
E7ENN3;A0A0C4DG40;Q8NF91-4;Q8NF91;Q8NF91-10;Q8NF91-8;Q8NF91-2;Q8NF91-7	E7ENN3;A0A0C4DG40;Q8NF91-4;Q8NF91;Q8NF91-10;Q8NF91-8;Q8NF91-2;Q8NF91-7	2;2;2;2;1;1;1;1	2;2;2;2;1;1;1;1	2;2;2;2;1;1;1;1	Nesprin-1	SYNE1	tr|E7ENN3|E7ENN3_HUMAN Isoform of Q8NF91, Nesprin-1 OS=Homo sapiens OX=9606 GN=SYNE1 PE=1 SV=2;tr|A0A0C4DG40|A0A0C4DG40_HUMAN Isoform of Q8NF91, Nesprin-1 OS=Homo sapiens OX=9606 GN=SYNE1 PE=1 SV=1;sp|Q8NF91-4|SYNE1-4_HUMAN Isoform of Q8NF91, Isoform 4 of	8	2	2	2	1	1	1	2	2	2	1	1	1	2	2	2	1	1	1	2	2	2	0.2	0.2	0.2	964.83	8392	8392;8749;8749;8797;3032;3212;3321;5580	1	9	0.00046425	11.015	By matching	By matching	By matching	By MS/MS	By MS/MS	By matching	0.1	0.1	0.1	0.2
A0A0C4DG44;O43464-2;O43464-4;O43464-3;O43464	A0A0C4DG44;O43464-2;O43464-4;O43464-3;O43464	1;1;1;1;1	1;1;1;1;1	1;1;1;1;1	Serine protease HTRA2, mitochondrial	HTRA2	tr|A0A0C4DG44|A0A0C4DG44_HUMAN Isoform of O43464, Serine protease HTRA2, mitochondrial (Fragment) OS=Homo sapiens OX=9606 GN=HTRA2 PE=1 SV=1;sp|O43464-2|HTRA2-2_HUMAN Isoform of O43464, Isoform 2 of Serine protease HTRA2, mitochondrial OS=Homo sapiens OX=9	5	1	1	1	1	0	1	1	1	0	1	0	1	1	1	0	1	0	1	1	1	0	2.8	2.8	2.8	45.112	423	423;361;377;436;458	1	4	0.0030546	6.3904	By MS/MS		By matching	By matching	By matching		2.8	0	2.8	2.8
A0A0C4DG49;P15151-3;P15151-2;P15151	A0A0C4DG49;P15151-3;P15151-2;P15151	1;1;1;1	1;1;1;1	1;1;1;1	Poliovirus receptor	PVR	tr|A0A0C4DG49|A0A0C4DG49_HUMAN Isoform of P15151, Poliovirus receptor OS=Homo sapiens OX=9606 GN=PVR PE=1 SV=1;sp|P15151-3|PVR-3_HUMAN Isoform of P15151, Isoform Gamma of Poliovirus receptor OS=Homo sapiens OX=9606 GN=PVR PE=1 SV=2;sp|P15151-2|PVR-2_HUMAN	4	1	1	1	0	0	0	1	1	1	0	0	0	1	1	1	0	0	0	1	1	1	3.4	3.4	3.4	45.32	417	417;364;372;417	1	3	0.00046275	10.943				By MS/MS	By matching	By matching	0	0	0	3.4
F5GYV5;H7BZV4;A0A0C4DG62;F8WCT1;F5H7X4;Q66PJ3-7;Q66PJ3-4;Q66PJ3-3;Q66PJ3-2;Q66PJ3	F5GYV5;H7BZV4;A0A0C4DG62;F8WCT1;F5H7X4;Q66PJ3-7;Q66PJ3-4;Q66PJ3-3;Q66PJ3-2;Q66PJ3	2;2;2;2;2;2;2;2;2;2	2;2;2;2;2;2;2;2;2;2	2;2;2;2;2;2;2;2;2;2	ADP-ribosylation factor-like protein 6-interacting protein 4	ARL6IP4	tr|F5GYV5|F5GYV5_HUMAN Isoform of Q66PJ3, ADP-ribosylation factor-like protein 6-interacting protein 4 (Fragment) OS=Homo sapiens OX=9606 GN=ARL6IP4 PE=1 SV=1;tr|H7BZV4|H7BZV4_HUMAN Isoform of Q66PJ3, ADP-ribosylation factor-like protein 6-interacting prot	10	2	2	2	0	0	0	2	2	2	0	0	0	2	2	2	0	0	0	2	2	2	16.6	16.6	16.6	23.687	211	211;216;218;229;307;226;399;402;413;421	1	6	0	22.438				By MS/MS	By matching	By MS/MS	0	0	0	16.6
B5MC36;A0A0C4DG87;B5MC34;B5MCK8;Q14390;P19440-3;B5MD39;P36268-2;A6NGU5;P36268;P19440;P36268-3	B5MC36;A0A0C4DG87;B5MC34;B5MCK8;Q14390;P19440-3;B5MD39;P36268-2;A6NGU5;P36268;P19440;P36268-3	1;1;1;1;1;1;1;1;1;1;1;1	1;1;1;1;1;1;1;1;1;1;1;1	1;1;1;1;1;1;1;1;1;1;1;1	Gamma-glutamyltransferase light chain 2;Gamma-glutamyltranspeptidase 1;Gamma-glutamyltranspeptidase 1 heavy chain;Gamma-glutamyltranspeptidase 1 light chain;Putative gamma-glutamyltransferase light chain 3;Inactive gamma-glutamyltranspeptidase 2;Putative gamma-glutamyltranspeptidase 3;Putative gamma-glutamyltranspeptidase 3 heavy chain;Putative gamma-glutamyltranspeptidase 3 light chain	GGT1;GGTLC2;GGT2;GGTLC3;GGT3P	tr|B5MC36|B5MC36_HUMAN Isoform of P19440, Glutathione hydrolase 1 proenzyme OS=Homo sapiens OX=9606 GN=GGT1 PE=1 SV=1;tr|A0A0C4DG87|A0A0C4DG87_HUMAN Isoform of Q14390, Glutathione hydrolase light chain 2 OS=Homo sapiens OX=9606 GN=GGTLC2 PE=4 SV=1;tr|B5MC3	12	1	1	1	1	1	1	0	1	0	1	1	1	0	1	0	1	1	1	0	1	0	6	6	6	23.577	218	218;225;252;559;218;225;225;559;568;569;569;574	1	4	0.00040241	6.8695	By MS/MS	By matching	By MS/MS		By matching		6	6	6	0
A0A0C4DG88;P14859-4;P14859-5;P14859-3;P14859;P14859-2;P14859-6	A0A0C4DG88;P14859-4;P14859-5;P14859-3;P14859;P14859-2;P14859-6	1;1;1;1;1;1;1	1;1;1;1;1;1;1	1;1;1;1;1;1;1	POU domain protein;POU domain, class 2, transcription factor 1	POU2F1	tr|A0A0C4DG88|A0A0C4DG88_HUMAN Isoform of P14859, POU domain protein (Fragment) OS=Homo sapiens OX=9606 GN=POU2F1 PE=1 SV=1;sp|P14859-4|PO2F1-4_HUMAN Isoform of P14859, Isoform 4 of POU domain, class 2, transcription factor 1 OS=Homo sapiens OX=9606 GN=POU	7	1	1	1	1	0	0	0	0	1	1	0	0	0	0	1	1	0	0	0	0	1	3.2	3.2	3.2	58.683	561	561;653;703;741;743;755;766	1	2	0.0019433	6.542	By matching					By MS/MS	3.2	0	0	0
F8WAW4;A0A0C4DGA2;F1LLU7;C9JB63;O75521-2;O75521;F8W6J1	F8WAW4;A0A0C4DGA2;F1LLU7;C9JB63;O75521-2;O75521	5;5;4;4;4;4;2	5;5;4;4;4;4;2	5;5;4;4;4;4;2	Enoyl-CoA delta isomerase 2, mitochondrial	ECI2	tr|F8WAW4|F8WAW4_HUMAN Isoform of O75521, Enoyl-CoA delta isomerase 2, mitochondrial OS=Homo sapiens OX=9606 GN=ECI2 PE=1 SV=1;tr|A0A0C4DGA2|A0A0C4DGA2_HUMAN Isoform of O75521, Enoyl-CoA delta isomerase 2, mitochondrial OS=Homo sapiens OX=9606 GN=ECI2 PE=1	7	5	5	5	4	5	5	5	4	5	4	5	5	5	4	5	4	5	5	5	4	5	54.3	54.3	54.3	15.64	140	140;364;197;220;359;394;152	1	28	0	38.028	By MS/MS	By MS/MS	By MS/MS	By MS/MS	By MS/MS	By MS/MS	42.1	54.3	54.3	54.3
A0A0C4DGA6;Q14527-2;Q14527;H7C5K0	A0A0C4DGA6;Q14527-2;Q14527;H7C5K0	2;2;2;1	2;2;2;1	2;2;2;1	Helicase-like transcription factor	HLTF	tr|A0A0C4DGA6|A0A0C4DGA6_HUMAN Isoform of Q14527, Helicase-like transcription factor OS=Homo sapiens OX=9606 GN=HLTF PE=1 SV=1;sp|Q14527-2|HLTF-2_HUMAN Isoform of Q14527, Isoform 2 of Helicase-like transcription factor OS=Homo sapiens OX=9606 GN=HLTF PE=1	4	2	2	2	2	2	1	1	1	0	2	2	1	1	1	0	2	2	1	1	1	0	2.7	2.7	2.7	113.86	1008	1008;887;1009;425	1	7	0.00047687	11.441	By MS/MS	By matching	By matching	By matching	By matching		2.7	2.7	1.3	1.3
A0A0C4DGA7;O94929-2;O94929-3;O94929;D6RHE7	A0A0C4DGA7;O94929-2;O94929-3;O94929;D6RHE7	2;2;2;2;1	2;2;2;2;1	2;2;2;2;1	Actin-binding LIM protein 3	ABLIM3	tr|A0A0C4DGA7|A0A0C4DGA7_HUMAN Isoform of O94929, Actin-binding LIM protein 3 OS=Homo sapiens OX=9606 GN=ABLIM3 PE=1 SV=1;sp|O94929-2|ABLM3-2_HUMAN Isoform of O94929, Isoform 2 of Actin-binding LIM protein 3 OS=Homo sapiens OX=9606 GN=ABLIM3 PE=1 SV=3;sp|O	5	2	2	2	2	2	1	1	0	1	2	2	1	1	0	1	2	2	1	1	0	1	3.5	3.5	3.5	74.167	650	650;544;588;683;151	1	7	0	13.693	By MS/MS	By MS/MS	By matching	By MS/MS		By matching	3.5	3.5	1.5	1.5
A0A0C4DGB6;CON__P02768-1;P02768;H0YA55;D6RHD5;B7WNR0;C9JKR2;P02768-2;A0A087WWT3;P02768-3;H7C013	A0A0C4DGB6;CON__P02768-1;P02768;H0YA55;D6RHD5;B7WNR0;C9JKR2;P02768-2;A0A087WWT3;P02768-3	16;16;16;14;13;13;11;11;10;10;5	12;12;12;10;10;10;8;8;7;7;4	12;12;12;10;10;10;8;8;7;7;4	Serum albumin	ALB	tr|A0A0C4DGB6|A0A0C4DGB6_HUMAN Isoform of P02768, Serum albumin OS=Homo sapiens OX=9606 GN=ALB PE=1 SV=1;;sp|P02768|ALBU_HUMAN Serum albumin OS=Homo sapiens OX=9606 GN=ALB PE=1 SV=2;tr|H0YA55|H0YA55_HUMAN Isoform of P02768, Serum albumin (Fragment) OS=Homo	11	16	12	12	6	7	14	5	4	5	2	4	11	1	2	2	2	4	11	1	2	2	28	22.8	22.8	69.226	604	604;609;609;454;459;494;417;417;396;396;197	1	36	0	110.81	By matching	By MS/MS	By MS/MS	By matching	By MS/MS	By MS/MS	11.3	11.9	25	7.8
A0A0C4DGG1;Q9UKS6;E9PJ33;E9PJ75;E9PNM9;E9PIY1	A0A0C4DGG1;Q9UKS6;E9PJ33;E9PJ75;E9PNM9;E9PIY1	2;2;1;1;1;1	2;2;1;1;1;1	2;2;1;1;1;1	Protein kinase C and casein kinase substrate in neurons protein 3	PACSIN3	tr|A0A0C4DGG1|A0A0C4DGG1_HUMAN Isoform of Q9UKS6, Protein kinase C and casein kinase substrate in neurons protein 3 (Fragment) OS=Homo sapiens OX=9606 GN=PACSIN3 PE=1 SV=1;sp|Q9UKS6|PACN3_HUMAN Protein kinase C and casein kinase substrate in neurons protei	6	2	2	2	1	0	0	2	2	1	1	0	0	2	2	1	1	0	0	2	2	1	6.7	6.7	6.7	46.494	405	405;424;69;142;148;320	1	6	0	13.95	By matching			By MS/MS	By matching	By MS/MS	4	0	0	6.7
A0A2R8YDW2;A0A2R8Y4X2;A0A2R8YD40;A0A2R8YDJ9;A0A2R8Y425;A0A2R8Y5J0;A0A2R8YFK9;A0A2U3TZM0;A0A2R8YFD8;F5GWX5;A0A2R8Y212;A0A2R8Y521;A0A0C4DGG9;Q14839;Q14839-2;A0A2R8Y7I0;A0A2R8Y7M9;A0A2R8YER1;A0A2R8Y8C1;A0A2R8Y445;Q8TDI0;A0A2R8Y6G9;A0A2R8YE38;A0A2R8Y5M9;K7EMY3;A0A2R8Y8B3;F2Z2R5;A0A2R8Y685;A0A2R8Y5Z7	A0A2R8YDW2;A0A2R8Y4X2;A0A2R8YD40;A0A2R8YDJ9;A0A2R8Y425;A0A2R8Y5J0;A0A2R8YFK9;A0A2U3TZM0;A0A2R8YFD8;F5GWX5;A0A2R8Y212;A0A2R8Y521;A0A0C4DGG9;Q14839;Q14839-2;A0A2R8Y7I0;A0A2R8Y7M9;A0A2R8YER1;A0A2R8Y8C1;A0A2R8Y445;Q8TDI0	4;4;4;4;4;4;4;4;4;4;4;4;4;4;4;3;2;2;2;2;2;1;1;1;1;1;1;1;1	4;4;4;4;4;4;4;4;4;4;4;4;4;4;4;3;2;2;2;2;2;1;1;1;1;1;1;1;1	4;4;4;4;4;4;4;4;4;4;4;4;4;4;4;3;2;2;2;2;2;1;1;1;1;1;1;1;1	Chromodomain-helicase-DNA-binding protein 4;Chromodomain-helicase-DNA-binding protein 5	CHD4;CHD5	tr|A0A2R8YDW2|A0A2R8YDW2_HUMAN Isoform of Q14839, Chromodomain-helicase-DNA-binding protein 4 (Fragment) OS=Homo sapiens OX=9606 GN=CHD4 PE=1 SV=1;tr|A0A2R8Y4X2|A0A2R8Y4X2_HUMAN Isoform of Q14839, Chromodomain-helicase-DNA-binding protein 4 (Fragment) OS=H	29	4	4	4	3	4	3	3	3	3	3	4	3	3	3	3	3	4	3	3	3	3	3.6	3.6	3.6	138.39	1215	1215;1262;1484;1554;1889;1892;1899;1902;1903;1905;1914;1920;1937;1912;1940;605;560;1645;1669;1671;1954;103;458;554;1060;1147;1225;1377;1425	1	19	0	23.408	By matching	By MS/MS	By matching	By MS/MS	By MS/MS	By MS/MS	2.6	3.6	2.8	2.8
A0A0C4DGL2;H0YLN8;Q96QT4	A0A0C4DGL2;H0YLN8;Q96QT4	1;1;1	1;1;1	1;1;1	Transient receptor potential cation channel subfamily M member 7	TRPM7	tr|A0A0C4DGL2|A0A0C4DGL2_HUMAN Isoform of Q96QT4, Transient receptor potential cation channel subfamily M member 7 (Fragment) OS=Homo sapiens OX=9606 GN=TRPM7 PE=1 SV=1;tr|H0YLN8|H0YLN8_HUMAN Isoform of Q96QT4, Transient receptor potential cation channel s	3	1	1	1	0	0	1	0	0	0	0	0	1	0	0	0	0	0	1	0	0	0	6.9	6.9	6.9	62.656	535	535;1864;1865	1	1	0.0058997	6.1861			By MS/MS				0	0	6.9	0
A0A0C4DGN4;Q96DA0	A0A0C4DGN4;Q96DA0	2;2	2;2	2;2	Zymogen granule protein 16 homolog B	ZG16B	tr|A0A0C4DGN4|A0A0C4DGN4_HUMAN Isoform of Q96DA0, Zymogen granule protein 16 homolog B OS=Homo sapiens OX=9606 GN=ZG16B PE=1 SV=1;sp|Q96DA0|ZG16B_HUMAN Zymogen granule protein 16 homolog B OS=Homo sapiens OX=9606 GN=ZG16B PE=1 SV=3	2	2	2	2	0	0	2	0	0	0	0	0	2	0	0	0	0	0	2	0	0	0	22.5	22.5	22.5	19.6	178	178;208	1	2	0	14.368			By MS/MS				0	0	22.5	0
A0A0C4DGQ5;P04632;K7EM73;K7ELJ7;K7EIV0;A0A075B7C0;K7EKD8;U3KQE2;K7ES78;U3KPR7;K7EMQ1;Q96L46	A0A0C4DGQ5;P04632;K7EM73;K7ELJ7;K7EIV0;A0A075B7C0;K7EKD8;U3KQE2	6;6;5;5;4;4;4;3;2;2;1;1	6;6;5;5;4;4;4;3;2;2;1;1	6;6;5;5;4;4;4;3;2;2;1;1	Calpain small subunit 1	CAPNS1	tr|A0A0C4DGQ5|A0A0C4DGQ5_HUMAN Isoform of P04632, Calpain small subunit 1 OS=Homo sapiens OX=9606 GN=CAPNS1 PE=1 SV=1;sp|P04632|CPNS1_HUMAN Calpain small subunit 1 OS=Homo sapiens OX=9606 GN=CAPNS1 PE=1 SV=1;tr|K7EM73|K7EM73_HUMAN Isoform of P04632, Calpai	12	6	6	6	6	6	6	6	6	6	6	6	6	6	6	6	6	6	6	6	6	6	37	37	37	33.786	322	322;268;163;278;196;197;238;161;72;100;94;248	1	81	0	72.95	By MS/MS	By MS/MS	By MS/MS	By MS/MS	By MS/MS	By MS/MS	37	37	37	37
J3KRS1;A0A0C4DGQ8;Q6IAN0	J3KRS1;A0A0C4DGQ8;Q6IAN0	1;1;1	1;1;1	1;1;1	Dehydrogenase/reductase SDR family member 7B	DHRS7B	tr|J3KRS1|J3KRS1_HUMAN Isoform of Q6IAN0, Dehydrogenase/reductase SDR family member 7B (Fragment) OS=Homo sapiens OX=9606 GN=DHRS7B PE=1 SV=1;tr|A0A0C4DGQ8|A0A0C4DGQ8_HUMAN Isoform of Q6IAN0, Dehydrogenase/reductase SDR family member 7B OS=Homo sapiens OX=	3	1	1	1	1	1	1	1	1	0	1	1	1	1	1	0	1	1	1	1	1	0	12	12	12	13.61	125	125;310;325	1	5	0.0004384	7.9461	By MS/MS	By matching	By matching	By MS/MS	By matching		12	12	12	12
A0A0C4DGS1;P39656-3;P39656;P39656-2;U3KQ84	A0A0C4DGS1;P39656-3;P39656;P39656-2;U3KQ84	6;6;6;5;3	6;6;6;5;3	6;6;6;5;3	Dolichyl-diphosphooligosaccharide--protein glycosyltransferase 48 kDa subunit	DDOST	tr|A0A0C4DGS1|A0A0C4DGS1_HUMAN Isoform of P39656, Dolichyl-diphosphooligosaccharide--protein glycosyltransferase 48 kDa subunit OS=Homo sapiens OX=9606 GN=DDOST PE=1 SV=1;sp|P39656-3|OST48-3_HUMAN Isoform of P39656, Isoform 3 of Dolichyl-diphosphooligosacc	5	6	6	6	6	6	5	6	6	4	6	6	5	6	6	4	6	6	5	6	6	4	14.6	14.6	14.6	48.799	439	439;438;456;419;154	1	33	0	43.178	By MS/MS	By MS/MS	By MS/MS	By MS/MS	By MS/MS	By MS/MS	14.6	14.6	11.2	14.6
A0A0C4DGV3;B7Z8V7;Q4G0N4-3;Q4G0N4-2;Q4G0N4	A0A0C4DGV3;B7Z8V7;Q4G0N4-3;Q4G0N4-2;Q4G0N4	2;2;2;2;2	2;2;2;2;2	2;2;2;2;2	NAD kinase 2, mitochondrial	NADK2	tr|A0A0C4DGV3|A0A0C4DGV3_HUMAN Isoform of Q4G0N4, NAD kinase 2, mitochondrial OS=Homo sapiens OX=9606 GN=NADK2 PE=1 SV=1;tr|B7Z8V7|B7Z8V7_HUMAN Isoform of Q4G0N4, NAD kinase 2, mitochondrial OS=Homo sapiens OX=9606 GN=NADK2 PE=1 SV=1;sp|Q4G0N4-3|NAKD2-3_HU	5	2	2	2	1	1	1	2	1	2	1	1	1	2	1	2	1	1	1	2	1	2	12.6	12.6	12.6	28.255	247	247;301;279;410;442	1	8	0	18.786	By MS/MS	By MS/MS	By MS/MS	By MS/MS	By MS/MS	By MS/MS	6.9	6.9	5.7	12.6
A0A0C4DGW6;A6NDU8	A0A0C4DGW6;A6NDU8	1;1	1;1	1;1	UPF0600 protein C5orf51	C5orf51	tr|A0A0C4DGW6|A0A0C4DGW6_HUMAN Isoform of A6NDU8, UPF0600 protein C5orf51 OS=Homo sapiens OX=9606 GN=C5orf51 PE=1 SV=1;sp|A6NDU8|CE051_HUMAN UPF0600 protein C5orf51 OS=Homo sapiens OX=9606 GN=C5orf51 PE=1 SV=1	2	1	1	1	1	1	1	1	1	1	1	1	1	1	1	1	1	1	1	1	1	1	9.2	9.2	9.2	16.961	152	152;294	1	6	0.00042337	7.412	By MS/MS	By matching	By MS/MS	By MS/MS	By MS/MS	By matching	9.2	9.2	9.2	9.2
A0A0C4DGX4;Q13616	A0A0C4DGX4;Q13616	2;2	2;2	2;2	Cullin-1	CUL1	tr|A0A0C4DGX4|A0A0C4DGX4_HUMAN Isoform of Q13616, Cullin-1 OS=Homo sapiens OX=9606 GN=CUL1 PE=1 SV=1;sp|Q13616|CUL1_HUMAN Cullin-1 OS=Homo sapiens OX=9606 GN=CUL1 PE=1 SV=2	2	2	2	2	2	1	2	2	2	2	2	1	2	2	2	2	2	1	2	2	2	2	4.1	4.1	4.1	87.387	752	752;776	1	11	0	14.037	By matching	By MS/MS	By matching	By MS/MS	By matching	By MS/MS	4.1	2	4.1	4.1
A0A0C4DH75;Q14168-4;E5RFN8;A0A087X0C7;E5RK50;E5RJK0;E5RK44;E5RI32;E5RIU3;A0A087WVY2;E5RI47;B4DZ84;D3DX48;A0A0A0MRU0;A0A0D9SFF8;D3DX49;Q14168-6;Q14168-2;Q14168-3;Q14168	A0A0C4DH75;Q14168-4;E5RFN8;A0A087X0C7;E5RK50;E5RJK0;E5RK44;E5RI32;E5RIU3;A0A087WVY2;E5RI47;B4DZ84;D3DX48;A0A0A0MRU0;A0A0D9SFF8;D3DX49;Q14168-6;Q14168-2;Q14168-3;Q14168	2;2;1;1;1;1;1;1;1;1;1;1;1;1;1;1;1;1;1;1	2;2;1;1;1;1;1;1;1;1;1;1;1;1;1;1;1;1;1;1	2;2;1;1;1;1;1;1;1;1;1;1;1;1;1;1;1;1;1;1	MAGUK p55 subfamily member 2	MPP2	tr|A0A0C4DH75|A0A0C4DH75_HUMAN Isoform of Q14168, MAGUK p55 subfamily member 2 OS=Homo sapiens OX=9606 GN=MPP2 PE=1 SV=1;sp|Q14168-4|MPP2-4_HUMAN Isoform of Q14168, Isoform 4 of MAGUK p55 subfamily member 2 OS=Homo sapiens OX=9606 GN=MPP2 PE=1 SV=3;tr|E5RF	20	2	2	2	1	0	0	1	1	0	1	0	0	1	1	0	1	0	0	1	1	0	4.5	4.5	4.5	66.807	597	597;597;73;112;126;140;143;148;151;186;189;541;552;569;573;576;541;552;569;576	1	3	0.00047893	11.549	By MS/MS			By MS/MS	By MS/MS		2.8	0	0	1.7
A0A0D9SFB3;A0A2R8YF78;A0A0D9SG12;A0A2R8YFS5;A0A2R8Y4A4;A0A0D9SF53;O00571;A0A2R8Y5G6;F6S8Q4;A0A2R8YCW1;A0A2R8YFR4;A0A2U3TZJ9;A0A2R8Y645;O00571-2;A0A2R8YDT5;A0A2R8Y7T2;A0A2R8YDH3;A0A0J9YVQ7;A0A087WVZ1;A0A2R8YCU0;A0A2R8Y650;A0A087WX09;O15523-3;A0A2R8Y770;A0A2R8YF89;C9J8G5;C9J081;D6RCM4;Q9NQI0-3;Q9NQI0-2;Q9NQI0-4;Q9NQI0	A0A0D9SFB3;A0A2R8YF78;A0A0D9SG12;A0A2R8YFS5;A0A2R8Y4A4;A0A0D9SF53;O00571;A0A2R8Y5G6;F6S8Q4;A0A2R8YCW1;A0A2R8YFR4;A0A2U3TZJ9;A0A2R8Y645;O00571-2;A0A2R8YDT5;A0A2R8Y7T2;A0A2R8YDH3	12;12;12;12;12;12;12;11;11;11;11;11;11;11;9;9;8;5;4;3;3;2;2;1;1;1;1;1;1;1;1;1	12;12;12;12;12;12;12;11;11;11;11;11;11;11;9;9;8;5;4;3;3;2;2;1;1;1;1;1;1;1;1;1	5;5;5;5;5;5;5;4;5;4;4;4;4;4;3;3;4;2;1;2;2;2;0;1;1;0;0;0;0;0;0;0	ATP-dependent RNA helicase DDX3X	DDX3X	tr|A0A0D9SFB3|A0A0D9SFB3_HUMAN Isoform of O00571, ATP-dependent RNA helicase DDX3X OS=Homo sapiens OX=9606 GN=DDX3X PE=1 SV=1;tr|A0A2R8YF78|A0A2R8YF78_HUMAN Isoform of O00571, ATP-dependent RNA helicase DDX3X OS=Homo sapiens OX=9606 GN=DDX3X PE=1 SV=1;tr|A	32	12	12	5	12	10	11	10	12	10	12	10	11	10	12	10	5	3	4	3	5	3	28	28	14.2	70.839	640	640;641;647;661;662;733;662;622;629;647;660;661;716;646;475;476;503;222;189;181;193;98;291;61;96;224;250;518;575;690;704;724	1	81	0	102.25	By MS/MS	By MS/MS	By MS/MS	By MS/MS	By MS/MS	By MS/MS	28	23.1	24.5	19.2
A0A0D9SF63;Q9BZK7;C9JLJ1;C9JCK0;C9JBN1;A0A0D9SF25;A0A1B0GUU2;F8W9D8;C9IYU9;A0A1B0GVH3	A0A0D9SF63;Q9BZK7;C9JLJ1;C9JCK0;C9JBN1;A0A0D9SF25;A0A1B0GUU2;F8W9D8;C9IYU9	3;3;2;2;2;2;2;2;2;1	3;3;2;2;2;2;2;2;2;1	3;3;2;2;2;2;2;2;2;1	F-box-like/WD repeat-containing protein TBL1XR1	TBL1XR1	tr|A0A0D9SF63|A0A0D9SF63_HUMAN Isoform of Q9BZK7, F-box-like/WD repeat-containing protein TBL1XR1 OS=Homo sapiens OX=9606 GN=TBL1XR1 PE=1 SV=1;sp|Q9BZK7|TBL1R_HUMAN F-box-like/WD repeat-containing protein TBL1XR1 OS=Homo sapiens OX=9606 GN=TBL1XR1 PE=1 SV=	10	3	3	3	2	3	2	2	3	2	2	3	2	2	3	2	2	3	2	2	3	2	9.1	9.1	9.1	51.556	474	474;514;55;73;75;122;131;144;145;271	1	14	0	19.542	By MS/MS	By MS/MS	By matching	By matching	By MS/MS	By MS/MS	9.1	9.1	9.1	9.1
H0YDN9;E9PQP3;A0A0D9SF70;G5E9L0;Q8N6H7-3;Q8N6H7-2;Q8N6H7	H0YDN9;E9PQP3;A0A0D9SF70;G5E9L0;Q8N6H7-3;Q8N6H7-2;Q8N6H7	1;1;1;1;1;1;1	1;1;1;1;1;1;1	1;1;1;1;1;1;1	ADP-ribosylation factor GTPase-activating protein 2	ARFGAP2	tr|H0YDN9|H0YDN9_HUMAN Isoform of Q8N6H7, ADP-ribosylation factor GTPase-activating protein 2 (Fragment) OS=Homo sapiens OX=9606 GN=ARFGAP2 PE=1 SV=1;tr|E9PQP3|E9PQP3_HUMAN Isoform of Q8N6H7, ADP-ribosylation factor GTPase-activating protein 2 (Fragment) O	7	1	1	1	1	0	0	0	1	1	1	0	0	0	1	1	1	0	0	0	1	1	7.6	7.6	7.6	25.691	237	237;274;385;493;252;414;521	1	3	0.00045662	10.373	By matching				By MS/MS	By MS/MS	7.6	0	0	0
A0A0D9SG53;A0A0D9SGB2;Q5JXI0;A0A0D9SFI6;A0A0D9SFB0;Q5JXH9;A0A0D9SFZ9;Q5JXH8;Q5JXH7;Q5JXI3;Q5JXI2;Q5JXI8;Q13642-3;Q13642-1;Q13642-5;Q13642-4;Q13642	A0A0D9SG53;A0A0D9SGB2;Q5JXI0;A0A0D9SFI6;A0A0D9SFB0;Q5JXH9;A0A0D9SFZ9;Q5JXH8;Q5JXH7;Q5JXI3;Q5JXI2;Q5JXI8;Q13642-3;Q13642-1;Q13642-5;Q13642-4;Q13642	1;1;1;1;1;1;1;1;1;1;1;1;1;1;1;1;1	1;1;1;1;1;1;1;1;1;1;1;1;1;1;1;1;1	1;1;1;1;1;1;1;1;1;1;1;1;1;1;1;1;1	Four and a half LIM domains protein 1	FHL1	tr|A0A0D9SG53|A0A0D9SG53_HUMAN Isoform of Q13642, Four and a half LIM domains protein 1 (Fragment) OS=Homo sapiens OX=9606 GN=FHL1 PE=1 SV=1;tr|A0A0D9SGB2|A0A0D9SGB2_HUMAN Isoform of Q13642, Four and a half LIM domains protein 1 (Fragment) OS=Homo sapiens	17	1	1	1	1	1	1	0	0	0	1	1	1	0	0	0	1	1	1	0	0	0	9.2	9.2	9.2	15.015	130	130;138;141;147;152;155;175;204;205;207;210;257;194;280;296;309;323	1	3	0.0026799	6.413	By MS/MS	By MS/MS	By MS/MS				9.2	9.2	9.2	0
A0A0D9SFL2;M0QYH2;Q96T60-2;Q96T60	A0A0D9SFL2;M0QYH2;Q96T60-2;Q96T60	1;1;1;1	1;1;1;1	1;1;1;1	Bifunctional polynucleotide phosphatase/kinase;Polynucleotide 3-phosphatase;Polynucleotide 5-hydroxyl-kinase	PNKP	tr|A0A0D9SFL2|A0A0D9SFL2_HUMAN Isoform of Q96T60, Bifunctional polynucleotide phosphatase/kinase OS=Homo sapiens OX=9606 GN=PNKP PE=1 SV=1;tr|M0QYH2|M0QYH2_HUMAN Isoform of Q96T60, Bifunctional polynucleotide phosphatase/kinase OS=Homo sapiens OX=9606 GN=P	4	1	1	1	0	1	0	1	1	1	0	1	0	1	1	1	0	1	0	1	1	1	2.7	2.7	2.7	53.119	485	485;490;482;521	1	4	0.00041034	7.0233		By matching		By MS/MS	By MS/MS	By matching	0	2.7	0	2.7
A0A0D9SFS3;Q02218;E9PDF2;E9PCR7;Q02218-2;E9PFG7;Q02218-3;C9J4G7;Q9ULD0;Q9ULD0-3;Q9ULD0-2	A0A0D9SFS3;Q02218;E9PDF2;E9PCR7;Q02218-2;E9PFG7;Q02218-3	8;8;7;7;7;5;5;3;2;1;1	8;8;7;7;7;5;5;3;2;1;1	8;8;7;7;7;5;5;3;2;1;1	2-oxoglutarate dehydrogenase, mitochondrial	OGDH	tr|A0A0D9SFS3|A0A0D9SFS3_HUMAN Isoform of Q02218, 2-oxoglutarate dehydrogenase, mitochondrial OS=Homo sapiens OX=9606 GN=OGDH PE=1 SV=1;sp|Q02218|ODO1_HUMAN 2-oxoglutarate dehydrogenase, mitochondrial OS=Homo sapiens OX=9606 GN=OGDH PE=1 SV=3;tr|E9PDF2|E9P	11	8	8	8	7	6	6	8	7	7	7	6	6	8	7	7	7	6	6	8	7	7	12.4	12.4	12.4	113.31	1001	1001;1023;1034;1038;1019;873;427;211;1010;801;953	1	41	0	51.989	By MS/MS	By MS/MS	By MS/MS	By MS/MS	By MS/MS	By MS/MS	11.1	9.4	9.4	12.4
A0A1B0GWF2;A0A1B0GVQ5;A0A2R8Y5D4;A0A0D9SG72;A0A1B0GTP9;P61764;P61764-2	A0A1B0GWF2;A0A1B0GVQ5;A0A2R8Y5D4;A0A0D9SG72;A0A1B0GTP9;P61764;P61764-2	1;1;1;1;1;1;1	1;1;1;1;1;1;1	1;1;1;1;1;1;1	Syntaxin-binding protein 1	STXBP1	tr|A0A1B0GWF2|A0A1B0GWF2_HUMAN Isoform of P61764, Syntaxin-binding protein 1 OS=Homo sapiens OX=9606 GN=STXBP1 PE=1 SV=1;tr|A0A1B0GVQ5|A0A1B0GVQ5_HUMAN Isoform of P61764, Syntaxin-binding protein 1 OS=Homo sapiens OX=9606 GN=STXBP1 PE=1 SV=1;tr|A0A2R8Y5D4|	7	1	1	1	1	1	1	1	1	0	1	1	1	1	1	0	1	1	1	1	1	0	5.6	5.6	5.6	65.215	574	574;577;580;580;589;594;603	1	5	0.0011732	6.5918	By MS/MS	By matching	By matching	By matching	By MS/MS		5.6	5.6	5.6	5.6
H9KV28;A0A140T8Z0;A0A0G2JH68;O60610-2;O60610-3;O60610;A0A2R8Y5N1;H7C2W8	H9KV28;A0A140T8Z0;A0A0G2JH68;O60610-2;O60610-3;O60610;A0A2R8Y5N1	5;5;5;5;5;5;4;1	5;5;5;5;5;5;4;1	5;5;5;5;5;5;4;1	Protein diaphanous homolog 1	DIAPH1	tr|H9KV28|H9KV28_HUMAN Isoform of O60610, Protein diaphanous homolog 1 OS=Homo sapiens OX=9606 GN=DIAPH1 PE=1 SV=2;tr|A0A140T8Z0|A0A140T8Z0_HUMAN Isoform of O60610, Protein diaphanous homolog 1 OS=Homo sapiens OX=9606 GN=DIAPH1 PE=1 SV=1;tr|A0A0G2JH68|A0A0	8	5	5	5	2	3	3	4	4	4	2	3	3	4	4	4	2	3	3	4	4	4	5.5	5.5	5.5	136.85	1228	1228;1263;1272;1248;1263;1272;1250;74	1	20	0	32.684	By matching	By matching	By matching	By MS/MS	By MS/MS	By matching	2.9	4.4	4.4	4.4
A0A0G2JHC2;Q6NYC8;Q6NYC8-3;Q6NYC8-2	A0A0G2JHC2;Q6NYC8;Q6NYC8-3;Q6NYC8-2	3;3;2;2	3;3;2;2	3;3;2;2	Phostensin	PPP1R18	tr|A0A0G2JHC2|A0A0G2JHC2_HUMAN Isoform of Q6NYC8, PPP1R18 OS=Homo sapiens OX=9606 GN=PPP1R18 PE=1 SV=1;sp|Q6NYC8|PPR18_HUMAN Phostensin OS=Homo sapiens OX=9606 GN=PPP1R18 PE=1 SV=1;sp|Q6NYC8-3|PPR18-3_HUMAN Isoform of Q6NYC8, Isoform 3 of Phostensin OS=Hom	4	3	3	3	3	2	2	3	3	2	3	2	2	3	3	2	3	2	2	3	3	2	12.9	12.9	12.9	68.041	613	613;613;362;377	1	15	0	34.803	By MS/MS	By MS/MS	By matching	By MS/MS	By MS/MS	By MS/MS	12.9	10.3	10.3	12.9
A0A0G2JHJ2;Q92759	A0A0G2JHJ2;Q92759	1;1	1;1	1;1	General transcription factor IIH subunit 4	GTF2H4	tr|A0A0G2JHJ2|A0A0G2JHJ2_HUMAN Isoform of Q92759, General transcription factor IIH subunit 4 (Fragment) OS=Homo sapiens OX=9606 GN=GTF2H4 PE=1 SV=1;sp|Q92759|TF2H4_HUMAN General transcription factor IIH subunit 4 OS=Homo sapiens OX=9606 GN=GTF2H4 PE=1 SV=1	2	1	1	1	0	0	0	1	1	1	0	0	0	1	1	1	0	0	0	1	1	1	11.6	11.6	11.6	15.208	138	138;462	1	3	0.0086114	6.0492				By matching	By MS/MS	By matching	0	0	0	11.6
A0A0G2JIC6;Q9Y676	A0A0G2JIC6;Q9Y676	3;3	3;3	3;3	28S ribosomal protein S18b, mitochondrial	MRPS18B	tr|A0A0G2JIC6|A0A0G2JIC6_HUMAN Isoform of Q9Y676, 28S ribosomal protein S18b, mitochondrial OS=Homo sapiens OX=9606 GN=MRPS18B PE=1 SV=1;sp|Q9Y676|RT18B_HUMAN 28S ribosomal protein S18b, mitochondrial OS=Homo sapiens OX=9606 GN=MRPS18B PE=1 SV=1	2	3	3	3	3	2	3	2	3	2	3	2	3	2	3	2	3	2	3	2	3	2	21.4	21.4	21.4	24.354	215	215;258	1	15	0	22.477	By MS/MS	By matching	By matching	By MS/MS	By MS/MS	By MS/MS	21.4	13.5	21.4	13.5
A0A0G2JIW1;P0DMV9;P0DMV8;P0DMV8-2;V9GZ37	A0A0G2JIW1;P0DMV9;P0DMV8;P0DMV8-2;V9GZ37	23;23;23;19;13	22;22;22;18;13	12;12;12;9;6	Heat shock 70 kDa protein 1B;Heat shock 70 kDa protein 1A	HSPA1B;HSPA1A	tr|A0A0G2JIW1|A0A0G2JIW1_HUMAN Isoform of P0DMV9, Heat shock 70 kDa protein 1B OS=Homo sapiens OX=9606 GN=HSPA1B PE=1 SV=1;sp|P0DMV9|HS71B_HUMAN Heat shock 70 kDa protein 1B OS=Homo sapiens OX=9606 GN=HSPA1B PE=1 SV=1;sp|P0DMV8|HS71A_HUMAN Heat shock 70 kD	5	23	22	12	21	21	23	20	22	20	20	20	22	19	21	19	10	11	12	10	11	10	47.2	45.2	23.1	70.108	642	642;641;641;586;476	1	204	0	323.31	By MS/MS	By MS/MS	By MS/MS	By MS/MS	By MS/MS	By MS/MS	44.9	41.3	47.2	38.9
A2ACR1;A0A0G2JJA7;P28065-2;P28065;A2ACR0;A0A0G2JJQ0	A2ACR1;A0A0G2JJA7;P28065-2;P28065;A2ACR0;A0A0G2JJQ0	2;2;2;2;1;1	2;2;2;2;1;1	2;2;2;2;1;1	Proteasome subunit beta type;Proteasome subunit beta type-9	PSMB9	tr|A2ACR1|A2ACR1_HUMAN Isoform of P28065, Proteasome subunit beta OS=Homo sapiens OX=9606 GN=PSMB9 PE=1 SV=1;tr|A0A0G2JJA7|A0A0G2JJA7_HUMAN Isoform of P28065, Proteasome subunit beta OS=Homo sapiens OX=9606 GN=PSMB9 PE=1 SV=1;sp|P28065-2|PSB9-2_HUMAN Isofo	6	2	2	2	2	2	2	2	2	2	2	2	2	2	2	2	2	2	2	2	2	2	11.2	11.2	11.2	20.96	196	196;196;209;219;131;131	1	12	0	13.186	By matching	By MS/MS	By matching	By MS/MS	By MS/MS	By matching	11.2	11.2	11.2	11.2
A0A0G2JNZ5;A0A0G2JNZ0;A0A0G2JLB3;P04062-3;P04062-4;P04062-5;P04062-2;P04062	A0A0G2JNZ5;A0A0G2JNZ0;A0A0G2JLB3;P04062-3;P04062-4;P04062-5;P04062-2;P04062	1;1;1;1;1;1;1;1	1;1;1;1;1;1;1;1	1;1;1;1;1;1;1;1	Glucosylceramidase	GBA	tr|A0A0G2JNZ5|A0A0G2JNZ5_HUMAN Isoform of P04062, Glucosylceramidase OS=Homo sapiens OX=9606 GN=GBA PE=1 SV=1;tr|A0A0G2JNZ0|A0A0G2JNZ0_HUMAN Isoform of P04062, Glucosylceramidase OS=Homo sapiens OX=9606 GN=GBA PE=1 SV=1;tr|A0A0G2JLB3|A0A0G2JLB3_HUMAN Isofo	8	1	1	1	1	1	1	1	1	1	1	1	1	1	1	1	1	1	1	1	1	1	3.6	3.6	3.6	50.263	449	449;487;536;263;449;487;516;536	1	6	0.00042176	7.3289	By MS/MS	By matching	By MS/MS	By MS/MS	By matching	By MS/MS	3.6	3.6	3.6	3.6
A0A0G2JMB2;A0A286YEY5;A0A286YEY1;P01877;P01876	A0A0G2JMB2;A0A286YEY5;A0A286YEY1;P01877;P01876	1;1;1;1;1	1;1;1;1;1	1;1;1;1;1	Ig alpha-2 chain C region;Ig alpha-1 chain C region	IGHA2;IGHA1	tr|A0A0G2JMB2|A0A0G2JMB2_HUMAN Isoform of P01877, Immunoglobulin heavy constant alpha 2 (Fragment) OS=Homo sapiens OX=9606 GN=IGHA2 PE=1 SV=1;tr|A0A286YEY5|A0A286YEY5_HUMAN Isoform of P01877, Immunoglobulin heavy constant alpha 2 (Fragment) OS=Homo sapiens	5	1	1	1	1	1	1	1	1	1	1	1	1	1	1	1	1	1	1	1	1	1	9.4	9.4	9.4	36.508	340	340;391;398;340;353	1	6	0.004173	6.3534	By matching	By matching	By MS/MS	By matching	By matching	By matching	9.4	9.4	9.4	9.4
A0A0G2JMS6;Q6IE36	A0A0G2JMS6;Q6IE36	2;2	2;2	2;2	Ovostatin homolog 2	OVOS2	tr|A0A0G2JMS6|A0A0G2JMS6_HUMAN Uncharacterized protein OS=Homo sapiens OX=9606 PE=4 SV=1;sp|Q6IE36|OVOS2_HUMAN Ovostatin homolog 2 OS=Homo sapiens OX=9606 GN=OVOS2 PE=2 SV=2	2	2	2	2	1	1	1	2	0	1	1	1	1	2	0	1	1	1	1	2	0	1	2.8	2.8	2.8	161.36	1433	1433;1432	1	6	0.00046296	10.948	By matching	By matching	By MS/MS	By MS/MS		By matching	0.8	0.8	0.8	2.8
A0A0G2JMZ8;Q16625-4;Q16625-2;Q16625-3;Q16625	A0A0G2JMZ8;Q16625-4;Q16625-2;Q16625-3;Q16625	1;1;1;1;1	1;1;1;1;1	1;1;1;1;1	Occludin	OCLN	tr|A0A0G2JMZ8|A0A0G2JMZ8_HUMAN Isoform of Q16625, Occludin OS=Homo sapiens OX=9606 GN=OCLN PE=1 SV=1;sp|Q16625-4|OCLN-4_HUMAN Isoform of Q16625, Isoform 4 of Occludin OS=Homo sapiens OX=9606 GN=OCLN PE=1 SV=1;sp|Q16625-2|OCLN-2_HUMAN Isoform of Q16625, Iso	5	1	1	1	0	0	0	1	1	0	0	0	0	1	1	0	0	0	0	1	1	0	3.6	3.6	3.6	59.129	522	522;271;468;479;522	1	2	0.0041604	6.3457				By MS/MS	By MS/MS		0	0	0	3.6
A0A0G2JNZ2;A0A0G2JPP5;Q14160;Q14160-3;A0A0G2JMS7;Q14160-2;Q5T0G3;Q9BTT6-2	A0A0G2JNZ2;A0A0G2JPP5;Q14160;Q14160-3;A0A0G2JMS7;Q14160-2	3;3;3;3;2;2;1;1	2;2;2;2;2;2;0;0	2;2;2;2;2;2;0;0	Protein scribble homolog	SCRIB	tr|A0A0G2JNZ2|A0A0G2JNZ2_HUMAN Isoform of Q14160, Protein scribble homolog OS=Homo sapiens OX=9606 GN=SCRIB PE=1 SV=1;tr|A0A0G2JPP5|A0A0G2JPP5_HUMAN Isoform of Q14160, Protein scribble homolog OS=Homo sapiens OX=9606 GN=SCRIB PE=1 SV=1;sp|Q14160|SCRIB_HUMA	8	3	2	2	3	3	3	3	3	3	2	2	2	2	2	2	2	2	2	2	2	2	2.1	1.3	1.3	174.91	1630	1630;1655;1630;1655;1549;1549;154;197	1	12	0.0004787	11.546	By matching	By matching	By matching	By MS/MS	By matching	By MS/MS	2.1	2.1	2.1	2.1
A0A0G2JRP8;A0A0G2JP21;Q8N7Z2	A0A0G2JRP8;A0A0G2JP21;Q8N7Z2	1;1;1	1;1;1	1;1;1	Golgin subfamily A member 6-like protein 1	GOLGA6L1	tr|A0A0G2JRP8|A0A0G2JRP8_HUMAN Isoform of H0YM25, Golgin subfamily A member 6-like protein 22 OS=Homo sapiens OX=9606 GN=GOLGA6L22 PE=4 SV=1;tr|A0A0G2JP21|A0A0G2JP21_HUMAN Isoform of H0YM25, Golgin subfamily A member 6-like protein 22 OS=Homo sapiens OX=96	3	1	1	1	1	0	1	0	1	1	1	0	1	0	1	1	1	0	1	0	1	1	1.7	1.7	1.7	79.199	632	632;659;668	1	4	1	-2	By MS/MS		By matching		By matching	By matching	1.7	0	1.7	0
A0A0G2JRD1;S4R3K7;B0QYV1;A0A0G2JRA5;O43251-3;O43251-5;O43251-10;O43251-2;O43251;O43251-6;O43251-8	A0A0G2JRD1;S4R3K7;B0QYV1;A0A0G2JRA5;O43251-3;O43251-5;O43251-10;O43251-2;O43251;O43251-6;O43251-8	1;1;1;1;1;1;1;1;1;1;1	1;1;1;1;1;1;1;1;1;1;1	1;1;1;1;1;1;1;1;1;1;1	RNA binding protein fox-1 homolog;RNA binding protein fox-1 homolog 2	RBFOX2	tr|A0A0G2JRD1|A0A0G2JRD1_HUMAN Isoform of O43251, RNA-binding protein fox-1 homolog 2 (Fragment) OS=Homo sapiens OX=9606 GN=RBFOX2 PE=1 SV=1;tr|S4R3K7|S4R3K7_HUMAN Isoform of O43251, RNA-binding protein fox-1 homolog 2 (Fragment) OS=Homo sapiens OX=9606 GN	11	1	1	1	1	1	1	1	1	1	1	1	1	1	1	1	1	1	1	1	1	1	11.5	11.5	11.5	23.543	227	227;230;357;389;358;376;380;381;390;450;451	1	6	0.00042644	7.5132	By MS/MS	By matching	By MS/MS	By matching	By MS/MS	By matching	11.5	11.5	11.5	11.5
A0A0G2JRV3;G5E975;Q12824-2;Q12824;A0A2R8YDN6;B5MCL5;A0A0G2JSE9;C9JTA6;A0A2R8Y5N5	A0A0G2JRV3;G5E975;Q12824-2;Q12824;A0A2R8YDN6;B5MCL5;A0A0G2JSE9;C9JTA6;A0A2R8Y5N5	2;2;2;2;1;1;1;1;1	2;2;2;2;1;1;1;1;1	2;2;2;2;1;1;1;1;1	SWI/SNF-related matrix-associated actin-dependent regulator of chromatin subfamily B member 1	SMARCB1	tr|A0A0G2JRV3|A0A0G2JRV3_HUMAN Isoform of Q12824, SWI/SNF-related matrix-associated actin-dependent regulator of chromatin subfamily B member 1 OS=Homo sapiens OX=9606 GN=SMARCB1 PE=1 SV=1;tr|G5E975|G5E975_HUMAN Isoform of Q12824, SWI/SNF-related matrix-as	9	2	2	2	1	0	2	0	0	1	1	0	2	0	0	1	1	0	2	0	0	1	10.3	10.3	10.3	38.77	339	339;394;376;385;78;147;227;248;271	1	4	0	14.543	By matching		By MS/MS			By MS/MS	5.6	0	10.3	0
A0A0J9YYL3;A0A0J9YVP6;Q9UHX1-4;Q9UHX1-6;Q9UHX1-2;A0A0J9YVR6;E9PQ56;A0A0J9YXJ8;A0A0J9YXX5;Q9UHX1-3;Q9UHX1-5;Q9UHX1;A0A0J9YWM1;H0YEM1;E9PMU7;E9PN18;H0YCP8;E9PL19	A0A0J9YYL3;A0A0J9YVP6;Q9UHX1-4;Q9UHX1-6;Q9UHX1-2;A0A0J9YVR6;E9PQ56;A0A0J9YXJ8;A0A0J9YXX5;Q9UHX1-3;Q9UHX1-5;Q9UHX1;A0A0J9YWM1;H0YEM1;E9PMU7;E9PN18	9;9;9;9;9;8;8;8;8;8;8;8;7;7;5;5;4;2	9;9;9;9;9;8;8;8;8;8;8;8;7;7;5;5;4;2	9;9;9;9;9;8;8;8;8;8;8;8;7;7;5;5;4;2	Poly(U)-binding-splicing factor PUF60	PUF60	tr|A0A0J9YYL3|A0A0J9YYL3_HUMAN Isoform of Q9UHX1, Poly(U)-binding-splicing factor PUF60 (Fragment) OS=Homo sapiens OX=9606 GN=PUF60 PE=1 SV=1;tr|A0A0J9YVP6|A0A0J9YVP6_HUMAN Isoform of Q9UHX1, Poly(U)-binding-splicing factor PUF60 (Fragment) OS=Homo sapiens	18	9	9	9	9	9	7	9	8	9	9	9	7	9	8	9	9	9	7	9	8	9	27.9	27.9	27.9	54.626	505	505;534;499;513;542;314;322;522;551;516;530;559;329;336;247;263;273;228	1	56	0	74.837	By MS/MS	By MS/MS	By MS/MS	By MS/MS	By MS/MS	By MS/MS	27.9	27.9	25.9	27.9
A0A0J9YVX5;Q9HD26-2;Q9HD26;F5H1Y4	A0A0J9YVX5;Q9HD26-2;Q9HD26;F5H1Y4	2;2;2;1	2;2;2;1	2;2;2;1	Golgi-associated PDZ and coiled-coil motif-containing protein	GOPC	tr|A0A0J9YVX5|A0A0J9YVX5_HUMAN Uncharacterized protein (Fragment) OS=Homo sapiens OX=9606 PE=4 SV=1;sp|Q9HD26-2|GOPC-2_HUMAN Isoform of Q9HD26, Isoform 2 of Golgi-associated PDZ and coiled-coil motif-containing protein OS=Homo sapiens OX=9606 GN=GOPC PE=1	4	2	2	2	2	2	0	0	0	2	2	2	0	0	0	2	2	2	0	0	0	2	11.6	11.6	11.6	33.787	310	310;454;462;407	1	6	0.00048216	11.68	By MS/MS	By matching				By matching	11.6	11.6	0	0
A0A0J9YWL0;Q9Y4K1	A0A0J9YWL0;Q9Y4K1	1;1	1;1	1;1	Absent in melanoma 1 protein	AIM1	tr|A0A0J9YWL0|A0A0J9YWL0_HUMAN Isoform of Q9Y4K1, Beta/gamma crystallin domain-containing protein 1 OS=Homo sapiens OX=9606 GN=CRYBG1 PE=1 SV=1;sp|Q9Y4K1|CRBG1_HUMAN Beta/gamma crystallin domain-containing protein 1 OS=Homo sapiens OX=9606 GN=CRYBG1 PE=1 S	2	1	1	1	1	1	1	1	1	1	1	1	1	1	1	1	1	1	1	1	1	1	0.7	0.7	0.7	231.71	2131	2131;1723	1	6	0.00040404	6.8957	By matching	By matching	By matching	By MS/MS	By MS/MS	By matching	0.7	0.7	0.7	0.7
J3QT77;A0A0J9YYG4;A0A0J9YXF2;Q15165-3;Q15165-1;Q15165	J3QT77;A0A0J9YYG4;A0A0J9YXF2;Q15165-3;Q15165-1;Q15165	1;1;1;1;1;1	1;1;1;1;1;1	1;1;1;1;1;1	Serum paraoxonase/arylesterase 2	PON2	tr|J3QT77|J3QT77_HUMAN Isoform of Q15165, Serum paraoxonase/arylesterase 2 OS=Homo sapiens OX=9606 GN=PON2 PE=1 SV=1;tr|A0A0J9YYG4|A0A0J9YYG4_HUMAN Isoform of Q15165, Serum paraoxonase/arylesterase 2 OS=Homo sapiens OX=9606 GN=PON2 PE=1 SV=1;tr|A0A0J9YXF2|	6	1	1	1	1	1	1	1	1	1	1	1	1	1	1	1	1	1	1	1	1	1	4.7	4.7	4.7	37.98	342	342;354;375;342;354;354	1	6	0.00043011	7.6822	By MS/MS	By MS/MS	By MS/MS	By MS/MS	By matching	By MS/MS	4.7	4.7	4.7	4.7
A0A0R4J2E8;A8MXP9;P43243;D6REM6;D6R991;B3KM87;P43243-2;H0Y8T4;D6RBI2;D6RBK5;D6RE02;D6RIA2;Q68E03;D6RB45;A0A1B0GX04;D6R9F3;D6RAM9;D6RAY2;D6RBS2;D6RCM3;D6REK4;D6R8Z5	A0A0R4J2E8;A8MXP9;P43243;D6REM6;D6R991;B3KM87;P43243-2	9;9;9;7;6;5;5;3;2;2;2;2;2;1;1;1;1;1;1;1;1;1	9;9;9;7;6;5;5;3;2;2;2;2;2;1;1;1;1;1;1;1;1;1	9;9;9;7;6;5;5;3;2;2;2;2;2;1;1;1;1;1;1;1;1;1	Matrin-3	MATR3	tr|A0A0R4J2E8|A0A0R4J2E8_HUMAN Isoform of P43243, Matrin-3 OS=Homo sapiens OX=9606 GN=MATR3 PE=1 SV=1;tr|A8MXP9|A8MXP9_HUMAN Isoform of P43243, Matrin-3 OS=Homo sapiens OX=9606 GN=MATR3 PE=1 SV=1;sp|P43243|MATR3_HUMAN Matrin-3 OS=Homo sapiens OX=9606 GN=MA	22	9	9	9	8	9	9	7	9	8	8	9	9	7	9	8	8	9	9	7	9	8	17.2	17.2	17.2	94.622	847	847;895;847;794;433;509;559;334;109;121;124;172;283;47;77;78;81;86;87;99;100;107	1	77	0	78.955	By MS/MS	By MS/MS	By MS/MS	By MS/MS	By MS/MS	By MS/MS	15.7	17.2	17.2	13.2
A0A0S2Z4G6;P09493-9;P09493-4;P09493-3;P09493-10;P09493;Q6ZN40;H0YKX5;H0YKP3;P09493-8;P09493-7;P09493-6;H0YNC7;H0YL80;H0YKZ6;H0YK20;A0A087WTJ7;H0YL42;H0YLS7;D6RGJ6	A0A0S2Z4G6;P09493-9;P09493-4;P09493-3;P09493-10;P09493;Q6ZN40;H0YKX5;H0YKP3;P09493-8;P09493-7;P09493-6;H0YNC7;H0YL80	10;10;10;10;10;10;9;8;8;7;7;7;6;5;2;2;2;2;1;1	2;2;2;2;2;2;1;1;1;1;1;1;1;1;1;1;1;1;0;0	1;1;1;1;1;1;0;0;1;0;0;0;0;0;1;0;1;0;0;0	Tropomyosin alpha-1 chain	TPM1	tr|A0A0S2Z4G6|A0A0S2Z4G6_HUMAN Isoform of P09493, Tropomyosin 1 (Alpha), isoform CRA_o (Fragment) OS=Homo sapiens OX=9606 GN=TPM1 PE=1 SV=1;sp|P09493-9|TPM1-9_HUMAN Isoform of P09493, Isoform 9 of Tropomyosin alpha-1 chain OS=Homo sapiens OX=9606 GN=TPM1 P	20	10	2	1	8	9	9	9	10	8	2	2	2	1	2	1	1	1	1	0	1	0	31	9.5	3.9	32.726	284	284;284;284;284;284;284;326;142;157;284;284;284;223;68;70;92;106;108;40;75	1	10	0.00047037	11.184	By matching	By matching	By MS/MS	By matching	By matching	By matching	28.5	28.5	28.5	27.1
A0A0U1RQF0;P49327	A0A0U1RQF0;P49327	31;31	31;31	31;31	Fatty acid synthase;[Acyl-carrier-protein] S-acetyltransferase;[Acyl-carrier-protein] S-malonyltransferase;3-oxoacyl-[acyl-carrier-protein] synthase;3-oxoacyl-[acyl-carrier-protein] reductase;3-hydroxyacyl-[acyl-carrier-protein] dehydratase;Enoyl-[acyl-carrier-protein] reductase;Oleoyl-[acyl-carrier-protein] hydrolase	FASN	tr|A0A0U1RQF0|A0A0U1RQF0_HUMAN Isoform of P49327, Fatty acid synthase OS=Homo sapiens OX=9606 GN=FASN PE=1 SV=1;sp|P49327|FAS_HUMAN Fatty acid synthase OS=Homo sapiens OX=9606 GN=FASN PE=1 SV=3	2	31	31	31	30	29	27	28	29	26	30	29	27	28	29	26	30	29	27	28	29	26	18.2	18.2	18.2	273.2	2509	2509;2511	1	184	0	319.86	By MS/MS	By MS/MS	By MS/MS	By MS/MS	By MS/MS	By MS/MS	17.3	17.2	15.9	16.4
E3W994;J3KR49;A0A0U1RQI6;E7ERI8;E7EW49;O75122;O75122-3;H7C4X8;H0Y5T1	E3W994;J3KR49;A0A0U1RQI6;E7ERI8;E7EW49;O75122;O75122-3;H7C4X8;H0Y5T1	2;2;2;2;2;2;2;1;1	2;2;2;2;2;2;2;1;1	1;1;1;1;1;1;1;1;0	CLIP-associating protein 2	CLASP2;CLASP1	tr|E3W994|E3W994_HUMAN Isoform of O75122, CLIP-associating protein 2 OS=Homo sapiens OX=9606 GN=CLASP2 PE=1 SV=2;tr|J3KR49|J3KR49_HUMAN Isoform of O75122, CLIP-associating protein 2 OS=Homo sapiens OX=9606 GN=CLASP2 PE=1 SV=1;tr|A0A0U1RQI6|A0A0U1RQI6_HUMAN	9	2	2	1	1	1	1	1	1	2	1	1	1	1	1	2	0	0	0	0	0	1	2.1	2.1	1.3	138.86	1273	1273;1293;1304;1513;1514;1294;1515;184;1275	1	7	0	14.285	By MS/MS	By MS/MS	By MS/MS	By matching	By matching	By MS/MS	0.9	0.9	0.9	0.9
F8VSC5;A0A0U1RQQ9;Q6P3W7;H0YIK6	F8VSC5;A0A0U1RQQ9;Q6P3W7;H0YIK6	2;2;2;1	2;2;2;1	2;2;2;1	SCY1-like protein 2	SCYL2	tr|F8VSC5|F8VSC5_HUMAN Isoform of Q6P3W7, SCY1-like protein 2 (Fragment) OS=Homo sapiens OX=9606 GN=SCYL2 PE=1 SV=1;tr|A0A0U1RQQ9|A0A0U1RQQ9_HUMAN Isoform of Q6P3W7, SCY1-like protein 2 OS=Homo sapiens OX=9606 GN=SCYL2 PE=1 SV=1;sp|Q6P3W7|SCYL2_HUMAN SCY1-	4	2	2	2	2	2	2	2	2	2	2	2	2	2	2	2	2	2	2	2	2	2	5.3	5.3	5.3	77.053	681	681;933;929;114	1	12	0	13.657	By MS/MS	By MS/MS	By MS/MS	By MS/MS	By MS/MS	By matching	5.3	5.3	5.3	5.3
A0A0U1RR39;A0A1B0GW38;A0A0U1RQX8;P22681	A0A0U1RR39;A0A1B0GW38;A0A0U1RQX8;P22681	1;1;1;1	1;1;1;1	1;1;1;1	E3 ubiquitin-protein ligase CBL	CBL	tr|A0A0U1RR39|A0A0U1RR39_HUMAN Isoform of P22681, E3 ubiquitin-protein ligase CBL OS=Homo sapiens OX=9606 GN=CBL PE=1 SV=1;tr|A0A1B0GW38|A0A1B0GW38_HUMAN Isoform of P22681, E3 ubiquitin-protein ligase CBL (Fragment) OS=Homo sapiens OX=9606 GN=CBL PE=1 SV=1	4	1	1	1	0	0	0	1	0	0	0	0	0	1	0	0	0	0	0	1	0	0	2.7	2.7	2.7	95.096	862	862;869;882;906	1	1	0.00078864	6.6822				By MS/MS			0	0	0	2.7
A0A0U1RR22;Q9UNF0-2;Q9UNF0;B0QYG7;B0QYG8	A0A0U1RR22;Q9UNF0-2;Q9UNF0;B0QYG7;B0QYG8	2;2;2;1;1	2;2;2;1;1	2;2;2;1;1	Protein kinase C and casein kinase substrate in neurons protein 2	PACSIN2	tr|A0A0U1RR22|A0A0U1RR22_HUMAN Isoform of Q9UNF0, Protein kinase C and casein kinase substrate in neurons protein 2 (Fragment) OS=Homo sapiens OX=9606 GN=PACSIN2 PE=1 SV=1;sp|Q9UNF0-2|PACN2-2_HUMAN Isoform of Q9UNF0, Isoform 2 of Protein kinase C and casei	5	2	2	2	1	1	1	1	2	1	1	1	1	1	2	1	1	1	1	1	2	1	4.9	4.9	4.9	51.828	451	451;445;486;152;155	1	7	0	12.719	By matching	By matching	By MS/MS	By matching	By MS/MS	By matching	2.4	2.4	2.4	2.4
A0A0U1RR30;A0A0U1RRM1;Q8WXI9;Q86YP4-2;Q86YP4;Q86YP4-3	A0A0U1RR30;A0A0U1RRM1;Q8WXI9;Q86YP4-2;Q86YP4;Q86YP4-3	2;2;2;1;1;1	2;2;2;1;1;1	2;2;2;1;1;1	Transcriptional repressor p66-beta;Transcriptional repressor p66-alpha	GATAD2B;GATAD2A	tr|A0A0U1RR30|A0A0U1RR30_HUMAN Isoform of Q8WXI9, Transcriptional repressor p66-beta (Fragment) OS=Homo sapiens OX=9606 GN=GATAD2B PE=1 SV=1;tr|A0A0U1RRM1|A0A0U1RRM1_HUMAN Isoform of Q8WXI9, Transcriptional repressor p66-beta OS=Homo sapiens OX=9606 GN=GAT	6	2	2	2	2	2	1	2	2	2	2	2	1	2	2	2	2	2	1	2	2	2	11.8	11.8	11.8	28.673	263	263;577;593;608;633;634	1	11	0	22.929	By MS/MS	By MS/MS	By MS/MS	By matching	By MS/MS	By MS/MS	11.8	11.8	4.2	11.8
A0A0U1RR32;A0A0U1RRH7;Q99878;Q96KK5;Q9BTM1;Q16777;Q6FI13;P20671;P0C0S8;H0YFX9;Q9BTM1-2;A0A3B3IS11	A0A0U1RR32;A0A0U1RRH7;Q99878;Q96KK5;Q9BTM1;Q16777;Q6FI13;P20671;P0C0S8;H0YFX9;Q9BTM1-2;A0A3B3IS11	5;5;5;5;5;5;5;5;5;4;4;3	2;2;2;2;2;2;2;2;2;2;1;0	1;1;1;1;1;1;1;1;1;1;1;0	Histone H2A type 1-J;Histone H2A type 1-H;Histone H2A.J;Histone H2A type 2-C;Histone H2A type 2-A;Histone H2A type 1-D;Histone H2A type 1;Histone H2A	HIST1H2AJ;HIST1H2AH;H2AFJ;HIST2H2AC;HIST2H2AA3;HIST1H2AD;HIST1H2AG	tr|A0A0U1RR32|A0A0U1RR32_HUMAN Isoform of A0A0U1RRH7, Histone H2A OS=Homo sapiens OX=9606 GN=hCG_2039566 PE=3 SV=1;tr|A0A0U1RRH7|A0A0U1RRH7_HUMAN Histone H2A OS=Homo sapiens OX=9606 PE=3 SV=1;sp|Q99878|H2A1J_HUMAN Histone H2A type 1-J OS=Homo sapiens OX=96	12	5	2	1	5	5	5	5	5	5	2	2	2	2	2	2	1	1	1	1	1	1	27.2	17.8	6.5	18.481	169	169;170;128;128;129;129;130;130;130;92;151;140	1	32	0	108.84	By MS/MS	By MS/MS	By MS/MS	By MS/MS	By MS/MS	By MS/MS	27.2	27.2	27.2	27.2
A0A0U1RRM4;P26599;P26599-2;P26599-3;A6NLN1;A0A0D9SF20;K7EKJ7;K7EK45;A0A087WUW5;A0A087WU68;K7ELW5;K7ES59	A0A0U1RRM4;P26599;P26599-2;P26599-3;A6NLN1;A0A0D9SF20	9;9;9;9;8;5;3;3;2;2;1;1	9;9;9;9;8;5;3;3;2;2;1;1	8;8;8;8;7;4;3;3;1;2;1;1	Polypyrimidine tract-binding protein 1	PTBP1	tr|A0A0U1RRM4|A0A0U1RRM4_HUMAN Isoform of P26599, Polypyrimidine tract-binding protein 1 OS=Homo sapiens OX=9606 GN=PTBP1 PE=1 SV=1;sp|P26599|PTBP1_HUMAN Polypyrimidine tract-binding protein 1 OS=Homo sapiens OX=9606 GN=PTBP1 PE=1 SV=1;sp|P26599-2|PTBP1-2_	12	9	9	8	9	9	9	7	9	7	9	9	9	7	9	7	8	8	8	6	8	6	29.1	29.1	27.4	62.463	588	588;531;550;557;527;197;237;256;81;227;105;149	1	74	0	87.047	By MS/MS	By MS/MS	By MS/MS	By MS/MS	By MS/MS	By MS/MS	29.1	29.1	29.1	20.2
A0A0U1RRM6;Q8N8S7-3;Q8N8S7-2;Q8N8S7;A0A075B6E5;A0A0U1RQP7	A0A0U1RRM6;Q8N8S7-3;Q8N8S7-2;Q8N8S7	5;5;5;5;2;1	5;5;5;5;2;1	5;5;5;5;2;1	Protein enabled homolog	ENAH	tr|A0A0U1RRM6|A0A0U1RRM6_HUMAN Isoform of Q8N8S7, Protein enabled homolog OS=Homo sapiens OX=9606 GN=ENAH PE=1 SV=1;sp|Q8N8S7-3|ENAH-3_HUMAN Isoform of Q8N8S7, Isoform 3 of Protein enabled homolog OS=Homo sapiens OX=9606 GN=ENAH PE=1 SV=2;sp|Q8N8S7-2|ENAH-	6	5	5	5	5	4	5	1	3	2	5	4	5	1	3	2	5	4	5	1	3	2	11	11	11	87.399	802	802;533;570;591;213;242	1	20	0	55.241	By MS/MS	By MS/MS	By MS/MS	By MS/MS	By matching	By MS/MS	11	8.2	11	2.6
A0A1W2PRZ0;A0A140T937;A0A140T912;A0A140T930;P30508;A0A1W2PRX1;A0A1W2PP77;A0A1W2PR11;A0A140T962;A0A140T9J9;A0A140T9B3;Q29960-2;Q29960;Q29963;Q07000;P30505;P30501;A0A140T951;P30492;P30510;P30504;A0A140T9S9;A0A140T9H3;A0A140T9G0;A0A140T9A9;A0A1W2PNZ7;A0A140T9M5;A0A140T9W2;A0A140T9U0;A0A140T9M0;Q29865;P04222;A0A140T9Z4;A0A140T9X6;A0A140TA05;A0A140T9W7;A0A140T9W3;A0A140T9D9;A0A140T9C2;A0A140T939;Q3161…	A0A1W2PRZ0;A0A140T937;A0A140T912;A0A140T930;P30508;A0A1W2PRX1;A0A1W2PP77;A0A1W2PR11;A0A140T962;A0A140T9J9;A0A140T9B3;Q29960-2;Q29960;Q29963;Q07000;P30505;P30501;A0A140T951;P30492;P30510;P30504	5;5;5;5;5;4;4;4;4;4;4;4;4;4;4;4;4;3;3;3;3;2;2;2;2;2;2;2;2;2;2;2;1;1;1;1;1;1;1;1;1;1;1;1;1;1;1;1;1;1;1;1;1;1;1;1;1;1;1	1;1;1;1;1;1;1;1;1;1;1;0;0;1;1;1;1;1;0;1;1;0;0;0;0;1;1;1;1;1;1;1;0;0;1;0;0;0;0;0;0;0;1;1;1;1;0;0;0;0;0;0;0;0;0;0;0;0;0	0;0;0;0;0;0;0;0;0;0;0;0;0;0;0;0;0;0;0;0;0;0;0;0;0;0;0;0;0;0;0;0;0;0;0;0;0;0;0;0;0;0;0;0;0;0;0;0;0;0;0;0;0;0;0;0;0;0;0	HLA class I histocompatibility antigen, Cw-12 alpha chain;HLA class I histocompatibility antigen, Cw-16 alpha chain;HLA class I histocompatibility antigen, Cw-6 alpha chain;HLA class I histocompatibility antigen, Cw-15 alpha chain;HLA class I histocompatibility antigen, Cw-8 alpha chain;HLA class I histocompatibility antigen, Cw-2 alpha chain;HLA class I histocompatibility antigen, B-54 alpha cha…	HLA-C;HLA-B	tr|A0A1W2PRZ0|A0A1W2PRZ0_HUMAN Isoform of Q95604, HLA class I histocompatibility antigen, Cw-6 alpha chain OS=Homo sapiens OX=9606 GN=HLA-C PE=1 SV=1;tr|A0A140T937|A0A140T937_HUMAN Isoform of Q95604, HLA class I histocompatibility antigen, Cw-6 alpha chain	59	5	1	0	5	5	5	3	3	3	1	1	1	1	1	1	0	0	0	0	0	0	20	4.3	0	36.725	325	325;339;372;397;366;244;244;325;368;372;397;326;366;366;366;366;366;241;362;366;366;241;241;241;241;244;261;355;368;372;366;366;131;213;224;225;225;225;225;225;246;246;261;261;261;261;334;334;338;343;343;346;346;442;442;227;246;319;338	1	6	0	27.032	By MS/MS	By MS/MS	By MS/MS	By matching	By MS/MS	By matching	20	20	20	15.7
A0A140T955;A0A140T933;A0A1W2PRT9;A0A140T9I0;A0A140T9X5;A0A140T913;P01892;A0A1W2PPQ2;A0A140T975;Q9GJ45;A0A1W2PS39;P30459;P10314;A0A140T941;A0A1W2PQS8;A0A140T9Z6;B0UXQ0;P30512;P30456;P16189;Q95604	A0A140T955;A0A140T933;A0A1W2PRT9;A0A140T9I0;A0A140T9X5;A0A140T913;P01892;A0A1W2PPQ2;A0A140T975;Q9GJ45;A0A1W2PS39;P30459;P10314;A0A140T941;A0A1W2PQS8;A0A140T9Z6;B0UXQ0;P30512;P30456;P16189;Q95604	8;8;8;8;8;8;8;7;5;5;5;5;5;4;4;4;4;4;4;4;4	8;8;8;8;8;8;8;7;5;5;5;5;5;4;4;4;4;4;4;4;4	0;0;0;0;0;0;0;0;0;0;0;0;0;0;0;0;0;0;0;0;0	HLA class I histocompatibility antigen, A-2 alpha chain;HLA class I histocompatibility antigen, A-74 alpha chain;HLA class I histocompatibility antigen, A-32 alpha chain;HLA class I histocompatibility antigen, A-29 alpha chain;HLA class I histocompatibility antigen, A-43 alpha chain;HLA class I histocompatibility antigen, A-31 alpha chain;HLA class I histocompatibility antigen, Cw-17 alpha chain	HLA-A;HLA-C	tr|A0A140T955|A0A140T955_HUMAN Isoform of P01891, HLA class I histocompatibility antigen, A-3 alpha chain OS=Homo sapiens OX=9606 GN=HLA-A PE=1 SV=1;tr|A0A140T933|A0A140T933_HUMAN Isoform of P01891, HLA class I histocompatibility antigen, A-3 alpha chain (	21	8	8	0	8	8	8	6	6	6	8	8	8	6	6	6	0	0	0	0	0	0	32.8	32.8	0	34.288	299	299;299;362;365;371;371;365;339;299;326;339;365;365;299;325;342;365;365;365;365;372	1	51	0	115.13	By MS/MS	By MS/MS	By MS/MS	By MS/MS	By MS/MS	By MS/MS	32.8	32.8	32.8	28.1
A0A140T9W4;A0A140T9R1;O75955-2;O75955;A0A140T907;A0A140T974;A0A140T9X0;A2AB09	A0A140T9W4;A0A140T9R1;O75955-2;O75955;A0A140T907;A0A140T974;A0A140T9X0;A2AB09	2;2;2;2;1;1;1;1	2;2;2;2;1;1;1;1	2;2;2;2;1;1;1;1	Flotillin-1	FLOT1	tr|A0A140T9W4|A0A140T9W4_HUMAN Isoform of O75955, Flotillin-1 (Fragment) OS=Homo sapiens OX=9606 GN=FLOT1 PE=1 SV=1;tr|A0A140T9R1|A0A140T9R1_HUMAN Isoform of O75955, Flotillin-1 (Fragment) OS=Homo sapiens OX=9606 GN=FLOT1 PE=1 SV=1;sp|O75955-2|FLOT1-2_HUMA	8	2	2	2	2	2	1	2	2	1	2	2	1	2	2	1	2	2	1	2	2	1	15.1	15.1	15.1	20.491	186	186;357;379;427;60;90;231;238	1	10	0.00045851	10.798	By matching	By matching	By matching	By MS/MS	By matching	By MS/MS	15.1	15.1	7	15.1
A0A140T9T7;Q03518;A0A0S2Z4R8	A0A140T9T7;Q03518;A0A0S2Z4R8	4;4;2	4;4;2	4;4;2	Antigen peptide transporter 1	TAP1	tr|A0A140T9T7|A0A140T9T7_HUMAN Isoform of Q03518, Antigen peptide transporter 1 OS=Homo sapiens OX=9606 GN=TAP1 PE=1 SV=1;sp|Q03518|TAP1_HUMAN Antigen peptide transporter 1 OS=Homo sapiens OX=9606 GN=TAP1 PE=1 SV=2;tr|A0A0S2Z4R8|A0A0S2Z4R8_HUMAN Isoform of	3	4	4	4	3	2	2	4	3	4	3	2	2	4	3	4	3	2	2	4	3	4	9.9	9.9	9.9	87.175	808	808;808;323	1	18	0	40.017	By matching	By MS/MS	By matching	By MS/MS	By MS/MS	By MS/MS	8.5	6.8	5.4	9.9
A0A140TA73;Q13425-2;Q13425	A0A140TA73;Q13425-2;Q13425	1;1;1	1;1;1	1;1;1	Beta-2-syntrophin	SNTB2	tr|A0A140TA73|A0A140TA73_HUMAN Isoform of Q13425, Beta-2-syntrophin (Fragment) OS=Homo sapiens OX=9606 GN=SNTB2 PE=1 SV=1;sp|Q13425-2|SNTB2-2_HUMAN Isoform of Q13425, Isoform 2 of Beta-2-syntrophin OS=Homo sapiens OX=9606 GN=SNTB2 PE=1 SV=1;sp|Q13425|SNTB2	3	1	1	1	1	1	1	1	1	1	1	1	1	1	1	1	1	1	1	1	1	1	4.7	4.7	4.7	19.422	193	193;267;540	1	6	0.0059041	6.1869	By matching	By MS/MS	By MS/MS	By matching	By matching	By matching	4.7	4.7	4.7	4.7
A0A1B0GVC7;B7Z413;A0A1B0GTB0;A0A1B0GTU8;A0A1B0GUT7;A0A1B0GVW0;O75787-2;O75787;A0A1B0GVZ1;H7C240;A0A1B0GWD6;A0A1B0GW13;A0A1B0GVI9;A0A1B0GV60;A0A1B0GWJ8;H7C3E1;B7Z1I9;A0A1B0GU12;A0A1B0GVB9;A0A1C7CYW4	A0A1B0GVC7;B7Z413;A0A1B0GTB0;A0A1B0GTU8;A0A1B0GUT7;A0A1B0GVW0;O75787-2;O75787;A0A1B0GVZ1;H7C240;A0A1B0GWD6;A0A1B0GW13;A0A1B0GVI9;A0A1B0GV60;A0A1B0GWJ8;H7C3E1;B7Z1I9;A0A1B0GU12;A0A1B0GVB9;A0A1C7CYW4	2;2;2;2;2;2;2;2;1;1;1;1;1;1;1;1;1;1;1;1	2;2;2;2;2;2;2;2;1;1;1;1;1;1;1;1;1;1;1;1	2;2;2;2;2;2;2;2;1;1;1;1;1;1;1;1;1;1;1;1	Renin receptor	ATP6AP2	tr|A0A1B0GVC7|A0A1B0GVC7_HUMAN Isoform of O75787, Renin receptor OS=Homo sapiens OX=9606 GN=ATP6AP2 PE=1 SV=1;tr|B7Z413|B7Z413_HUMAN Isoform of O75787, cDNA FLJ52527, highly similar to Renin receptor OS=Homo sapiens OX=9606 GN=ATP6AP2 PE=1 SV=1;tr|A0A1B0GT	20	2	2	2	2	2	2	2	2	2	2	2	2	2	2	2	2	2	2	2	2	2	12	12	12	27.54	242	242;274;294;301;331;345;318;350;101;128;186;186;196;209;258;262;272;273;317;349	1	12	0.00047733	11.479	By matching	By MS/MS	By MS/MS	By matching	By matching	By matching	12	12	12	12
A0A1B0GTY1;A0A1B0GUC3;A0A1B0GV98;A0A1B0GTC5;A0A1B0GU26;A0A1B0GTC3;A0A1B0GVH5;Q9C0B1	A0A1B0GTY1;A0A1B0GUC3;A0A1B0GV98;A0A1B0GTC5;A0A1B0GU26;A0A1B0GTC3;A0A1B0GVH5;Q9C0B1	2;2;2;2;2;2;2;2	2;2;2;2;2;2;2;2	2;2;2;2;2;2;2;2	Alpha-ketoglutarate-dependent dioxygenase FTO	FTO	tr|A0A1B0GTY1|A0A1B0GTY1_HUMAN Isoform of Q9C0B1, Alpha-ketoglutarate-dependent dioxygenase FTO OS=Homo sapiens OX=9606 GN=FTO PE=1 SV=1;tr|A0A1B0GUC3|A0A1B0GUC3_HUMAN Isoform of Q9C0B1, Alpha-ketoglutarate-dependent dioxygenase FTO OS=Homo sapiens OX=9606	8	2	2	2	1	1	2	0	1	1	1	1	2	0	1	1	1	1	2	0	1	1	5.7	5.7	5.7	48.605	421	421;450;455;457;481;533;559;505	1	6	0.00047801	11.512	By matching	By matching	By MS/MS		By matching	By MS/MS	2.1	2.1	5.7	0
A0A1B0GWJ0;A0A1B0GTJ7;P30566;A0A096LNY6;A0A1B0GTG9;A0A1B0GWF8;A0A0A6YY92;P30566-2;A0A096LP92;A0A096LPA2;A0A096LNY4;A0A096LNY5	A0A1B0GWJ0;A0A1B0GTJ7;P30566;A0A096LNY6;A0A1B0GTG9;A0A1B0GWF8;A0A0A6YY92;P30566-2	3;3;3;2;2;2;2;2;1;1;1;1	3;3;3;2;2;2;2;2;1;1;1;1	3;3;3;2;2;2;2;2;1;1;1;1	Adenylosuccinate lyase	ADSL	tr|A0A1B0GWJ0|A0A1B0GWJ0_HUMAN Isoform of P30566, Adenylosuccinate lyase OS=Homo sapiens OX=9606 GN=ADSL PE=1 SV=1;tr|A0A1B0GTJ7|A0A1B0GTJ7_HUMAN Isoform of P30566, Adenylosuccinate lyase OS=Homo sapiens OX=9606 GN=ADSL PE=1 SV=1;sp|P30566|PUR8_HUMAN Adeny	12	3	3	3	3	3	3	3	2	3	3	3	3	3	2	3	3	3	3	3	2	3	6.5	6.5	6.5	54.465	480	480;480;484;360;377;403;498;425;78;133;164;262	1	17	0	17.903	By MS/MS	By MS/MS	By MS/MS	By matching	By matching	By matching	6.5	6.5	6.5	6.5
E9PBY7;E9PQ61;A0A1B0GTU1;O75152	E9PBY7;E9PQ61;A0A1B0GTU1;O75152	1;1;1;1	1;1;1;1	1;1;1;1	Zinc finger CCCH domain-containing protein 11A	ZC3H11A	tr|E9PBY7|E9PBY7_HUMAN Isoform of O75152, Zinc finger CCCH domain-containing protein 11A (Fragment) OS=Homo sapiens OX=9606 GN=ZC3H11A PE=1 SV=1;tr|E9PQ61|E9PQ61_HUMAN Isoform of O75152, Zinc finger CCCH domain-containing protein 11A OS=Homo sapiens OX=960	4	1	1	1	1	1	1	0	1	0	1	1	1	0	1	0	1	1	1	0	1	0	4.3	4.3	4.3	57.427	515	515;652;805;810	1	4	0.00078989	6.6858	By matching	By matching	By matching		By MS/MS		4.3	4.3	4.3	0
F5GZ78;A0A1B0GTU4;P49023-2;P49023;P49023-3;A0A1B0GU60;F5H836;P49023-4;A0A1B0GV30	F5GZ78;A0A1B0GTU4;P49023-2;P49023;P49023-3;A0A1B0GU60;F5H836	6;6;6;6;6;5;4;2;1	6;6;6;6;6;5;4;2;1	6;6;6;6;6;5;4;2;1	Paxillin	PXN	tr|F5GZ78|F5GZ78_HUMAN Isoform of P49023, Paxillin OS=Homo sapiens OX=9606 GN=PXN PE=1 SV=1;tr|A0A1B0GTU4|A0A1B0GTU4_HUMAN Isoform of P49023, Paxillin OS=Homo sapiens OX=9606 GN=PXN PE=1 SV=1;sp|P49023-2|PAXI-2_HUMAN Isoform of P49023, Isoform Alpha of Pax	9	6	6	6	5	5	4	6	6	6	5	5	4	6	6	6	5	5	4	6	6	6	19.2	19.2	19.2	64.232	589	589;1081;557;591;605;706;176;424;207	1	38	0	65.245	By MS/MS	By MS/MS	By MS/MS	By MS/MS	By MS/MS	By MS/MS	16.1	17	13.9	19.2
A0A3B3ISZ5;A0A3B3IRI3;A0A3B3ITE1;A0A1B0GTW1;A0A2R8YDH4;Q9UDY2-6;Q9UDY2-3;Q9UDY2;Q9UDY2-7;A0A3B3IS03;A0A3B3ISF1;A0A3B3IU51;Q9UDY2-5;Q9UDY2-4;Q9UDY2-2;A0A3B3IT83;A0A3B3IRV6	A0A3B3ISZ5;A0A3B3IRI3;A0A3B3ITE1;A0A1B0GTW1;A0A2R8YDH4;Q9UDY2-6;Q9UDY2-3;Q9UDY2;Q9UDY2-7;A0A3B3IS03;A0A3B3ISF1;A0A3B3IU51;Q9UDY2-5;Q9UDY2-4;Q9UDY2-2;A0A3B3IT83;A0A3B3IRV6	6;6;6;6;6;6;6;6;6;5;5;5;5;5;5;4;4	6;6;6;6;6;6;6;6;6;5;5;5;5;5;5;4;4	6;6;6;6;6;6;6;6;6;5;5;5;5;5;5;4;4	Tight junction protein ZO-2	TJP2	tr|A0A3B3ISZ5|A0A3B3ISZ5_HUMAN Isoform of Q9UDY2, Tight junction protein ZO-2 OS=Homo sapiens OX=9606 GN=TJP2 PE=1 SV=1;tr|A0A3B3IRI3|A0A3B3IRI3_HUMAN Isoform of Q9UDY2, Tight junction protein ZO-2 OS=Homo sapiens OX=9606 GN=TJP2 PE=1 SV=1;tr|A0A3B3ITE1|A0	17	6	6	6	4	4	4	5	5	5	4	4	4	5	5	5	4	4	4	5	5	5	8.8	8.8	8.8	123.58	1099	1099;1128;1191;1249;1319;1157;1167;1190;1221;652;989;1047;993;1020;1043;621;851	1	32	0	50.732	By matching	By matching	By matching	By MS/MS	By MS/MS	By MS/MS	6.2	4.8	7	5.8
C9JVA8;H7BXK7;A0A1B0GU38;P50452-2;P50452	C9JVA8;H7BXK7;A0A1B0GU38;P50452-2;P50452	2;2;2;2;2	1;1;1;1;1	1;1;1;1;1	Serpin B8	SERPINB8	tr|C9JVA8|C9JVA8_HUMAN Isoform of P50452, Serpin B8 (Fragment) OS=Homo sapiens OX=9606 GN=SERPINB8 PE=1 SV=1;tr|H7BXK7|H7BXK7_HUMAN Isoform of P50452, Serpin B8 (Fragment) OS=Homo sapiens OX=9606 GN=SERPINB8 PE=1 SV=1;tr|A0A1B0GU38|A0A1B0GU38_HUMAN Isoform	5	2	1	1	2	2	2	2	2	2	1	1	1	1	1	1	1	1	1	1	1	1	14	9.1	9.1	18.333	164	164;189;259;242;374	1	6	0	16.224	By MS/MS	By MS/MS	By MS/MS	By MS/MS	By MS/MS	By matching	14	14	14	14
A0A1B0GUH6;A0A1B0GUA3;Q96EK5	A0A1B0GUH6;A0A1B0GUA3;Q96EK5	1;1;1	1;1;1	1;1;1	KIF1-binding protein	KIAA1279	tr|A0A1B0GUH6|A0A1B0GUH6_HUMAN Isoform of Q96EK5, KIF1-binding protein (Fragment) OS=Homo sapiens OX=9606 GN=KIF1BP PE=1 SV=1;tr|A0A1B0GUA3|A0A1B0GUA3_HUMAN Isoform of Q96EK5, KIF1-binding protein OS=Homo sapiens OX=9606 GN=KIF1BP PE=1 SV=1;sp|Q96EK5|KBP_H	3	1	1	1	1	1	0	0	0	0	1	1	0	0	0	0	1	1	0	0	0	0	6.1	6.1	6.1	38.795	342	342;646;621	1	2	0	16.363	By MS/MS	By matching					6.1	6.1	0	0
G5E9C7;A0A1B0GUL7;P36507;M0R1B6	G5E9C7;A0A1B0GUL7;P36507	3;3;3;1	2;2;2;1	2;2;2;1	Dual specificity mitogen-activated protein kinase kinase 2	MAP2K2	tr|G5E9C7|G5E9C7_HUMAN Isoform of P36507, Dual-specificity mitogen-activated protein kinase kinase 2 OS=Homo sapiens OX=9606 GN=MAP2K2 PE=1 SV=1;tr|A0A1B0GUL7|A0A1B0GUL7_HUMAN Uncharacterized protein OS=Homo sapiens OX=9606 PE=1 SV=1;sp|P36507|MP2K2_HUMAN	4	3	2	2	3	3	3	3	3	3	2	2	2	2	2	2	2	2	2	2	2	2	11.2	7.6	7.6	33.881	303	303;405;400;104	1	12	0	12.564	By matching	By MS/MS	By matching	By MS/MS	By MS/MS	By MS/MS	11.2	11.2	11.2	11.2
A0A1B0GV23;A0A1B0GVD5;A0A1B0GWE8;P07339;A0A1B0GW44;A0A1B0GVP3;A0A1B0GU92;A0A1B0GU03;F8WD96;C9JH19;H7C469;F8W787;H7C1V0;A0A1B0GV01	A0A1B0GV23;A0A1B0GVD5;A0A1B0GWE8;P07339;A0A1B0GW44;A0A1B0GVP3;A0A1B0GU92;A0A1B0GU03;F8WD96;C9JH19;H7C469	12;12;12;12;11;10;10;10;8;8;7;5;4;1	12;12;12;12;11;10;10;10;8;8;7;5;4;1	12;12;12;12;11;10;10;10;8;8;7;5;4;1	Cathepsin D;Cathepsin D light chain;Cathepsin D heavy chain	CTSD	tr|A0A1B0GV23|A0A1B0GV23_HUMAN Isoform of P07339, Cathepsin D OS=Homo sapiens OX=9606 GN=CTSD PE=1 SV=1;tr|A0A1B0GVD5|A0A1B0GVD5_HUMAN Isoform of P07339, Cathepsin D OS=Homo sapiens OX=9606 GN=CTSD PE=1 SV=1;tr|A0A1B0GWE8|A0A1B0GWE8_HUMAN Isoform of P07339	14	12	12	12	12	11	12	11	11	11	12	11	12	11	11	11	12	11	12	11	11	11	37.7	37.7	37.7	43.831	406	406;409;410;412;405;405;557;582;276;299;336;199;189;94	1	121	0	230.88	By MS/MS	By MS/MS	By MS/MS	By MS/MS	By MS/MS	By MS/MS	37.7	34	37.7	35.7
A0A1B0GV93;Q53GQ0;A0A1B0GW85;A0A1B0GU83;E9PI21;Q53GQ0-2	A0A1B0GV93;Q53GQ0;A0A1B0GW85;A0A1B0GU83;E9PI21;Q53GQ0-2	2;2;1;1;1;1	2;2;1;1;1;1	2;2;1;1;1;1	Very-long-chain 3-oxoacyl-CoA reductase	HSD17B12	tr|A0A1B0GV93|A0A1B0GV93_HUMAN Isoform of Q53GQ0, Very-long-chain 3-oxoacyl-CoA reductase OS=Homo sapiens OX=9606 GN=HSD17B12 PE=1 SV=1;sp|Q53GQ0|DHB12_HUMAN Very-long-chain 3-oxoacyl-CoA reductase OS=Homo sapiens OX=9606 GN=HSD17B12 PE=1 SV=2;tr|A0A1B0GW8	6	2	2	2	1	2	1	2	2	1	1	2	1	2	2	1	1	2	1	2	2	1	9.1	9.1	9.1	30.361	276	276;312;103;111;164;98	1	9	0	13.229	By MS/MS	By MS/MS	By matching	By MS/MS	By MS/MS	By MS/MS	5.4	9.1	5.4	9.1
H0Y5R6;A0A1B0GVN9;P06132;Q5T446;A0A1B0GVZ4	H0Y5R6;A0A1B0GVN9;P06132	3;3;3;1;1	3;3;3;1;1	3;3;3;1;1	Uroporphyrinogen decarboxylase	UROD	tr|H0Y5R6|H0Y5R6_HUMAN Isoform of P06132, Uroporphyrinogen decarboxylase (Fragment) OS=Homo sapiens OX=9606 GN=UROD PE=1 SV=1;tr|A0A1B0GVN9|A0A1B0GVN9_HUMAN Isoform of P06132, Uroporphyrinogen decarboxylase OS=Homo sapiens OX=9606 GN=UROD PE=1 SV=1;sp|P061	5	3	3	3	3	3	3	2	3	3	3	3	3	2	3	3	3	3	3	2	3	3	16.2	16.2	16.2	25.314	228	228;298;367;193;321	1	21	0	17.248	By MS/MS	By matching	By matching	By matching	By matching	By MS/MS	16.2	16.2	16.2	13.2
R4GN77;R4GND1;A0A1B0GX65;Q96LR5;Q969T4	R4GN77;R4GND1;A0A1B0GX65;Q96LR5;Q969T4	1;1;1;1;1	1;1;1;1;1	1;1;1;1;1	Ubiquitin-conjugating enzyme E2 E2;Ubiquitin-conjugating enzyme E2 E3	UBE2E3;UBE2E2	tr|R4GN77|R4GN77_HUMAN Isoform of Q969T4, Ubiquitin-conjugating enzyme E2 E3 (Fragment) OS=Homo sapiens OX=9606 GN=UBE2E3 PE=1 SV=1;tr|R4GND1|R4GND1_HUMAN Isoform of Q969T4, Ubiquitin-conjugating enzyme E2 E3 OS=Homo sapiens OX=9606 GN=UBE2E3 PE=1 SV=8;tr|	5	1	1	1	0	0	0	0	0	1	0	0	0	0	0	1	0	0	0	0	0	1	14.6	14.6	14.6	13.429	123	123;174;175;201;207	1	1	0.00041632	7.1283						By MS/MS	0	0	0	0
I3L276;I3L4P8;A0A1B0GXH0;I3L463;I3L159;I3L1F5;P30519	I3L276;I3L4P8;A0A1B0GXH0;I3L463;I3L159;I3L1F5;P30519	1;1;1;1;1;1;1	1;1;1;1;1;1;1	1;1;1;1;1;1;1	Heme oxygenase 2	HMOX2	tr|I3L276|I3L276_HUMAN Isoform of P30519, Heme oxygenase 2 (Fragment) OS=Homo sapiens OX=9606 GN=HMOX2 PE=1 SV=1;tr|I3L4P8|I3L4P8_HUMAN Isoform of P30519, Heme oxygenase 2 (Fragment) OS=Homo sapiens OX=9606 GN=HMOX2 PE=1 SV=8;tr|A0A1B0GXH0|A0A1B0GXH0_HUMAN	7	1	1	1	1	0	0	1	1	1	1	0	0	1	1	1	1	0	0	1	1	1	14.5	14.5	14.5	12.647	110	110;130;131;132;229;238;316	1	5	0	39.191	By matching			By matching	By MS/MS	By MS/MS	14.5	0	0	14.5
A0A1C7CYX9;Q16555-2;Q16555;E5RFU4;E9PD68;Q14194;Q14194-2	A0A1C7CYX9;Q16555-2;Q16555	15;15;15;3;2;2;2	15;15;15;3;2;2;2	13;13;13;3;1;1;1	Dihydropyrimidinase-related protein 2	DPYSL2	tr|A0A1C7CYX9|A0A1C7CYX9_HUMAN Isoform of Q16555, Dihydropyrimidinase-related protein 2 OS=Homo sapiens OX=9606 GN=DPYSL2 PE=1 SV=1;sp|Q16555-2|DPYL2-2_HUMAN Isoform of Q16555, Isoform 2 of Dihydropyrimidinase-related protein 2 OS=Homo sapiens OX=9606 GN=D	7	15	15	13	15	15	15	13	15	10	15	15	15	13	15	10	13	13	13	11	13	8	34.1	34.1	30.7	73.502	677	677;536;572;170;570;572;686	1	95	0	137.53	By MS/MS	By MS/MS	By MS/MS	By MS/MS	By MS/MS	By MS/MS	34.1	34.1	34.1	27.5
A0A1W2PNR9;Q9Y5U9	A0A1W2PNR9;Q9Y5U9	1;1	1;1	1;1	Immediate early response 3-interacting protein 1	IER3IP1	tr|A0A1W2PNR9|A0A1W2PNR9_HUMAN Isoform of Q9Y5U9, Immediate early response 3-interacting protein 1 OS=Homo sapiens OX=9606 GN=IER3IP1 PE=1 SV=1;sp|Q9Y5U9|IR3IP_HUMAN Immediate early response 3-interacting protein 1 OS=Homo sapiens OX=9606 GN=IER3IP1 PE=1 S	2	1	1	1	1	1	1	1	1	1	1	1	1	1	1	1	1	1	1	1	1	1	29	29	29	7.6079	69	69;82	1	6	0	12.452	By MS/MS	By MS/MS	By matching	By matching	By MS/MS	By matching	29	29	29	29
A0A1W2PNV4	A0A1W2PNV4	4	1	0			tr|A0A1W2PNV4|A0A1W2PNV4_HUMAN Uncharacterized protein OS=Homo sapiens OX=9606 PE=4 SV=1	1	4	1	0	4	4	4	4	4	4	1	1	1	1	1	1	0	0	0	0	0	0	8.3	1.8	0	75.872	684	684	1	6	0.0045079	6.3004	By matching	By matching	By matching	By matching	By matching	By MS/MS	8.3	8.3	8.3	8.3
A0A1W2PNX8;Q9H3U1-2;Q9H3U1	A0A1W2PNX8;Q9H3U1-2;Q9H3U1	2;2;2	2;2;2	2;2;2	Protein unc-45 homolog A	UNC45A	tr|A0A1W2PNX8|A0A1W2PNX8_HUMAN Isoform of Q9H3U1, Protein unc-45 homolog A OS=Homo sapiens OX=9606 GN=UNC45A PE=1 SV=1;sp|Q9H3U1-2|UN45A-2_HUMAN Isoform of Q9H3U1, Isoform 2 of Protein unc-45 homolog A OS=Homo sapiens OX=9606 GN=UNC45A PE=1 SV=1;sp|Q9H3U1|	3	2	2	2	2	2	2	2	2	0	2	2	2	2	2	0	2	2	2	2	2	0	2.2	2.2	2.2	118.39	1084	1084;929;944	1	10	0	12.397	By MS/MS	By MS/MS	By MS/MS	By matching	By MS/MS		2.2	2.2	2.2	2.2
A0A1W2PRD0;I3L1K7;A0A1W2PQE0;A0A1W2PR23;A0A1W2PPJ0;A0A1W2PPW8;A0A1W2PR02;A0A1W2PRE6;A0A1W2PS12;A0A1W2PRL0;A0A1W2PRV0;I3L0K1;A0A1W2PRP7;A0A1W2PPG5;A0A1W2PPP5;A0A1W2PPG1;A0A1W2PQP2;A0A1W2PQM3;A0A1W2PS81;E7EQ34;I3NI02;O14653-3;O14653;O14653-2	A0A1W2PRD0;I3L1K7;A0A1W2PQE0;A0A1W2PR23;A0A1W2PPJ0;A0A1W2PPW8;A0A1W2PR02;A0A1W2PRE6;A0A1W2PS12;A0A1W2PRL0;A0A1W2PRV0;I3L0K1;A0A1W2PRP7;A0A1W2PPG5;A0A1W2PPP5;A0A1W2PPG1;A0A1W2PQP2;A0A1W2PQM3;A0A1W2PS81;E7EQ34;I3NI02;O14653-3;O14653;O14653-2	1;1;1;1;1;1;1;1;1;1;1;1;1;1;1;1;1;1;1;1;1;1;1;1	1;1;1;1;1;1;1;1;1;1;1;1;1;1;1;1;1;1;1;1;1;1;1;1	1;1;1;1;1;1;1;1;1;1;1;1;1;1;1;1;1;1;1;1;1;1;1;1	Golgi SNAP receptor complex member 2	GOSR2	tr|A0A1W2PRD0|A0A1W2PRD0_HUMAN Isoform of O14653, Golgi SNAP receptor complex member 2 (Fragment) OS=Homo sapiens OX=9606 GN=GOSR2 PE=4 SV=1;tr|I3L1K7|I3L1K7_HUMAN Isoform of O14653, Golgi SNAP receptor complex member 2 OS=Homo sapiens OX=9606 GN=GOSR2 PE=	24	1	1	1	1	1	0	0	1	0	1	1	0	0	1	0	1	1	0	0	1	0	18.5	18.5	18.5	12.799	108	108;143;147;155;157;163;165;177;192;194;196;197;197;199;202;210;214;214;226;232;257;195;212;213	1	3	0.00522	6.2414	By matching	By matching			By MS/MS		18.5	18.5	0	0
A0A1W2PRH1;A0A1W2PRS2;A0A1W2PRY9;A0A1W2PQH4;A0A1W2PQ37;A0A1W2PQF8;A0A1W2PR68;A0A1W2PQT3;A0A1W2PPH1;A0A1W2PQH3;A0A1W2PQY8;P23368-2;P23368	A0A1W2PRH1;A0A1W2PRS2;A0A1W2PRY9;A0A1W2PQH4;A0A1W2PQ37;A0A1W2PQF8;A0A1W2PR68;A0A1W2PQT3;A0A1W2PPH1;A0A1W2PQH3;A0A1W2PQY8;P23368-2;P23368	1;1;1;1;1;1;1;1;1;1;1;1;1	1;1;1;1;1;1;1;1;1;1;1;1;1	1;1;1;1;1;1;1;1;1;1;1;1;1	NAD-dependent malic enzyme, mitochondrial	ME2	tr|A0A1W2PRH1|A0A1W2PRH1_HUMAN Isoform of P23368, NAD-dependent malic enzyme, mitochondrial OS=Homo sapiens OX=9606 GN=ME2 PE=1 SV=1;tr|A0A1W2PRS2|A0A1W2PRS2_HUMAN Isoform of P23368, NAD-dependent malic enzyme, mitochondrial (Fragment) OS=Homo sapiens OX=9	13	1	1	1	1	1	1	1	1	1	1	1	1	1	1	1	1	1	1	1	1	1	12	12	12	9.5614	83	83;132;133;133;443;480;530;536;546;547;565;479;584	1	6	0.00039984	6.7805	By matching	By matching	By matching	By matching	By MS/MS	By matching	12	12	12	12
C9J4M6;A0A1W2PPT5;C9J2Y9;P30876	C9J4M6;A0A1W2PPT5;C9J2Y9;P30876	3;3;3;3	3;3;3;3	3;3;3;3	DNA-directed RNA polymerase;DNA-directed RNA polymerase II subunit RPB2	POLR2B	tr|C9J4M6|C9J4M6_HUMAN Isoform of P30876, DNA-directed RNA polymerase subunit beta OS=Homo sapiens OX=9606 GN=POLR2B PE=1 SV=3;tr|A0A1W2PPT5|A0A1W2PPT5_HUMAN Isoform of P30876, DNA-directed RNA polymerase subunit beta OS=Homo sapiens OX=9606 GN=POLR2B PE=1	4	3	3	3	3	3	3	3	2	2	3	3	3	3	2	2	3	3	3	3	2	2	2.8	2.8	2.8	121.37	1067	1067;1099;1167;1174	1	16	0	17.174	By MS/MS	By matching	By MS/MS	By matching	By matching	By matching	2.8	2.8	2.8	2.8
A0A1W2PPU6;A0A1W2PS43;A0A1W2PRS1;Q14108-2;Q14108;A0A1W2PRF6;A0A1W2PPX5;A0A1W2PQR6;A0A1W2PQB7;D6RDG0;A0A1W2PS70;A0A1W2PNX7;A0A1W2PQL5;A0A1W2PSE4	A0A1W2PPU6;A0A1W2PS43;A0A1W2PRS1;Q14108-2;Q14108;A0A1W2PRF6;A0A1W2PPX5;A0A1W2PQR6;A0A1W2PQB7	3;3;3;3;3;2;2;2;2;1;1;1;1;1	3;3;3;3;3;2;2;2;2;1;1;1;1;1	3;3;3;3;3;2;2;2;2;1;1;1;1;1	Lysosome membrane protein 2	SCARB2	tr|A0A1W2PPU6|A0A1W2PPU6_HUMAN Isoform of Q14108, Lysosome membrane protein 2 OS=Homo sapiens OX=9606 GN=SCARB2 PE=1 SV=1;tr|A0A1W2PS43|A0A1W2PS43_HUMAN Isoform of Q14108, Lysosome membrane protein 2 OS=Homo sapiens OX=9606 GN=SCARB2 PE=1 SV=1;tr|A0A1W2PRS	14	3	3	3	3	3	3	2	1	2	3	3	3	2	1	2	3	3	3	2	1	2	8	8	8	49.627	438	438;475;519;335;478;320;432;449;470;106;141;145;174;206	1	14	0	46.847	By MS/MS	By MS/MS	By MS/MS	By matching	By matching	By matching	8	8	8	5.3
A0A1W2PPZ5;P23193;A0A1W2PRL9;P23193-2;E5RJ93;E5RIS7	A0A1W2PPZ5;P23193;A0A1W2PRL9;P23193-2;E5RJ93;E5RIS7	4;4;3;3;2;2	4;4;3;3;2;2	4;4;3;3;2;2	Transcription elongation factor A protein 1	TCEA1	tr|A0A1W2PPZ5|A0A1W2PPZ5_HUMAN Isoform of P23193, Transcription elongation factor A protein 1 OS=Homo sapiens OX=9606 GN=TCEA1 PE=1 SV=1;sp|P23193|TCEA1_HUMAN Transcription elongation factor A protein 1 OS=Homo sapiens OX=9606 GN=TCEA1 PE=1 SV=2;tr|A0A1W2P	6	4	4	4	4	4	4	4	4	4	4	4	4	4	4	4	4	4	4	4	4	4	16.3	16.3	16.3	33.935	301	301;301;280;280;90;111	1	26	0	38.389	By MS/MS	By MS/MS	By MS/MS	By MS/MS	By MS/MS	By MS/MS	16.3	16.3	16.3	16.3
H0YF00;E9PJA7;A0A1W2PQ43;E9PK09;E9PQN2;E9PKI6;E9PK91;Q9NYF8-4;Q9NYF8-3;Q9NYF8-2;Q9NYF8	H0YF00;E9PJA7;A0A1W2PQ43;E9PK09;E9PQN2;E9PKI6;E9PK91;Q9NYF8-4;Q9NYF8-3;Q9NYF8-2;Q9NYF8	1;1;1;1;1;1;1;1;1;1;1	1;1;1;1;1;1;1;1;1;1;1	1;1;1;1;1;1;1;1;1;1;1	Bcl-2-associated transcription factor 1	BCLAF1	tr|H0YF00|H0YF00_HUMAN Isoform of Q9NYF8, Bcl-2-associated transcription factor 1 (Fragment) OS=Homo sapiens OX=9606 GN=BCLAF1 PE=1 SV=1;tr|E9PJA7|E9PJA7_HUMAN Isoform of Q9NYF8, Bcl-2-associated transcription factor 1 OS=Homo sapiens OX=9606 GN=BCLAF1 PE=	11	1	1	1	1	1	1	1	1	1	1	1	1	1	1	1	1	1	1	1	1	1	11.9	11.9	11.9	13.236	118	118;467;703;725;750;752;871;747;869;918;920	1	6	0.00078555	6.6258	By matching	By MS/MS	By matching	By matching	By matching	By matching	11.9	11.9	11.9	11.9
A0A1X7SBZ2;A0A1W2PQ51;Q92841;Q92841-1;Q92841-3;Q92841-2	A0A1X7SBZ2;A0A1W2PQ51;Q92841;Q92841-1;Q92841-3;Q92841-2	10;10;10;9;9;9	7;7;7;6;6;6	7;7;7;6;6;6	Probable ATP-dependent RNA helicase DDX17	DDX17	tr|A0A1X7SBZ2|A0A1X7SBZ2_HUMAN Isoform of Q92841, Probable ATP-dependent RNA helicase DDX17 OS=Homo sapiens OX=9606 GN=DDX17 PE=1 SV=1;tr|A0A1W2PQ51|A0A1W2PQ51_HUMAN Isoform of Q92841, Probable ATP-dependent RNA helicase DDX17 OS=Homo sapiens OX=9606 GN=DD	6	10	7	7	10	9	10	8	7	8	7	6	7	5	4	5	7	6	7	5	4	5	19.3	14.4	14.4	80.253	729	729;731;729;650;652;652	1	34	0	104.2	By MS/MS	By MS/MS	By MS/MS	By MS/MS	By MS/MS	By MS/MS	19.3	18.1	19.3	15.4
A0A1W2PQV2;H3BUH9;P23434	A0A1W2PQV2;H3BUH9;P23434	1;1;1	1;1;1	1;1;1	Glycine cleavage system H protein, mitochondrial	GCSH	tr|A0A1W2PQV2|A0A1W2PQV2_HUMAN Isoform of P23434, Glycine cleavage system H protein, mitochondrial (Fragment) OS=Homo sapiens OX=9606 GN=GCSH PE=1 SV=1;tr|H3BUH9|H3BUH9_HUMAN Isoform of P23434, Glycine cleavage system H protein, mitochondrial (Fragment) OS	3	1	1	1	1	1	1	1	1	1	1	1	1	1	1	1	1	1	1	1	1	1	20	20	20	10.999	100	100;118;173	1	10	0	12.512	By MS/MS	By MS/MS	By MS/MS	By MS/MS	By MS/MS	By MS/MS	20	20	20	20
A0A1W2PRB8;E9PR95;E9PSC3;E9PLC5;E9PLB3;E9PIP1;E9PPB5;E9PQS1;A0A087WT99;A0A1W2PS69;E9PM72;A0A1W2PRX4;A0A1W2PNW7;A0A1W2PS27;Q9H0W9-3;Q9H0W9-2;Q9H0W9;Q9NVC6	A0A1W2PRB8;E9PR95;E9PSC3;E9PLC5;E9PLB3;E9PIP1;E9PPB5;E9PQS1;A0A087WT99;A0A1W2PS69;E9PM72;A0A1W2PRX4;A0A1W2PNW7;A0A1W2PS27;Q9H0W9-3;Q9H0W9-2;Q9H0W9;Q9NVC6	2;1;1;1;1;1;1;1;1;1;1;1;1;1;1;1;1;1	2;1;1;1;1;1;1;1;1;1;1;1;1;1;1;1;1;1	2;1;1;1;1;1;1;1;1;1;1;1;1;1;1;1;1;1	Ester hydrolase C11orf54;Mediator of RNA polymerase II transcription subunit 17	C11orf54;MED17	tr|A0A1W2PRB8|A0A1W2PRB8_HUMAN Uncharacterized protein OS=Homo sapiens OX=9606 PE=4 SV=1;tr|E9PR95|E9PR95_HUMAN Isoform of Q9H0W9, Ester hydrolase C11orf54 (Fragment) OS=Homo sapiens OX=9606 GN=C11orf54 PE=1 SV=8;tr|E9PSC3|E9PSC3_HUMAN Isoform of Q9H0W9, E	18	2	2	2	2	2	2	2	2	2	2	2	2	2	2	2	2	2	2	2	2	2	4.9	4.9	4.9	93.444	838	838;76;95;100;149;171;185;239;256;500;509;530;605;652;265;296;315;651	1	12	0	16.971	By MS/MS	By MS/MS	By MS/MS	By MS/MS	By matching	By MS/MS	4.9	4.9	4.9	4.9
A0A1W2PRU0;A6NMQ3;Q5T5H1;O43768-8;O43768-2;O43768;O43768-9;O43768-3;O43768-4	A0A1W2PRU0;A6NMQ3;Q5T5H1;O43768-8;O43768-2;O43768;O43768-9;O43768-3;O43768-4	1;1;1;1;1;1;1;1;1	1;1;1;1;1;1;1;1;1	1;1;1;1;1;1;1;1;1	Alpha-endosulfine	ENSA	tr|A0A1W2PRU0|A0A1W2PRU0_HUMAN Isoform of O43768, Alpha-endosulfine OS=Homo sapiens OX=9606 GN=ENSA PE=1 SV=1;tr|A6NMQ3|A6NMQ3_HUMAN Isoform of O43768, Alpha-endosulfine OS=Homo sapiens OX=9606 GN=ENSA PE=1 SV=2;tr|Q5T5H1|Q5T5H1_HUMAN Isoform of O43768, Al	9	1	1	1	0	0	1	0	1	0	0	0	1	0	1	0	0	0	1	0	1	0	19.3	19.3	19.3	13.133	119	119;140;187;105;117;121;133;137;140	1	2	0	80.784			By matching		By MS/MS		0	0	19.3	0
Q5SRN7;A0A1W2PS24;Q5SRN5;P04439;A0A0G2JI36;A0A1W2PSE7;A0A0G2JIF2;A0A0G2JL56;P13746;P05534;P30455;P30443;P13746-2;A0A1W2PQD0;P30447;P16188;P01893;Q09160;A0A1W2PS56;A0A0G2JIF0;A0A0G2JH50;A2BF26;Q9TNN7	Q5SRN7;A0A1W2PS24;Q5SRN5;P04439;A0A0G2JI36;A0A1W2PSE7;A0A0G2JIF2;A0A0G2JL56;P13746;P05534;P30455;P30443;P13746-2;A0A1W2PQD0;P30447;P16188;P01893;Q09160	7;7;7;7;6;6;6;6;6;6;6;6;6;5;5;5;4;4;3;3;3;3;3	2;2;2;2;2;2;2;2;2;2;2;2;2;2;1;1;2;1;1;1;1;1;1	1;1;1;1;1;1;1;1;1;1;1;1;1;1;0;0;1;1;0;0;0;0;0	HLA class I histocompatibility antigen, A-3 alpha chain;HLA class I histocompatibility antigen, A-11 alpha chain;HLA class I histocompatibility antigen, A-24 alpha chain;HLA class I histocompatibility antigen, A-36 alpha chain;HLA class I histocompatibility antigen, A-1 alpha chain;HLA class I histocompatibility antigen, A-23 alpha chain;HLA class I histocompatibility antigen, A-30 alpha chain;Pu…	HLA-A;HLA-H	tr|Q5SRN7|Q5SRN7_HUMAN Isoform of P01891, HLA class I histocompatibility antigen, A-3 alpha chain OS=Homo sapiens OX=9606 GN=HLA-A PE=1 SV=2;tr|A0A1W2PS24|A0A1W2PS24_HUMAN Isoform of P01891, HLA class I histocompatibility antigen, A-3 alpha chain OS=Homo s	23	7	2	1	6	6	6	4	4	5	1	1	1	1	1	2	0	0	0	0	0	1	27.1	8.7	4.3	34.211	299	299;325;371;365;299;367;371;394;365;365;365;365;371;339;365;365;362;365;244;368;372;397;366	1	7	0	12.293	By matching	By matching	By matching	By matching	By MS/MS	By MS/MS	22.7	22.7	22.7	18.1
A0A286YF22;O43175;A0A286YFA2;A0A2C9F2M7;A0A286YFM8;A0A286YFL2;A0A286YER3;A0A286YFC8;A0A286YFB2;A0A286YF78;A0A286YFF3;A0A286YF34;A0A286YFE1;A0A286YFK5	A0A286YF22;O43175;A0A286YFA2;A0A2C9F2M7;A0A286YFM8;A0A286YFL2	7;7;6;6;4;4;2;2;2;2;1;1;1;1	7;7;6;6;4;4;2;2;2;2;1;1;1;1	7;7;6;6;4;4;2;2;2;2;1;1;1;1	D-3-phosphoglycerate dehydrogenase	PHGDH	tr|A0A286YF22|A0A286YF22_HUMAN Isoform of O43175, D-3-phosphoglycerate dehydrogenase OS=Homo sapiens OX=9606 GN=PHGDH PE=1 SV=1;sp|O43175|SERA_HUMAN D-3-phosphoglycerate dehydrogenase OS=Homo sapiens OX=9606 GN=PHGDH PE=1 SV=4;tr|A0A286YFA2|A0A286YFA2_HUMA	14	7	7	7	7	7	7	5	6	6	7	7	7	5	6	6	7	7	7	5	6	6	17.7	17.7	17.7	55.938	526	526;533;445;532;239;429;97;123;165;276;63;72;89;145	1	42	0	91.612	By MS/MS	By MS/MS	By MS/MS	By MS/MS	By matching	By MS/MS	17.7	17.7	17.7	11.4
A0A2C9F2P4;A0A286YFF7;P50897;E9PSE5;E9PK48;E9PIA8;Q5T0S4;A0A286YFE3;A0A286YFL8;P50897-2	A0A2C9F2P4;A0A286YFF7;P50897;E9PSE5;E9PK48;E9PIA8;Q5T0S4;A0A286YFE3;A0A286YFL8;P50897-2	2;2;2;1;1;1;1;1;1;1	2;2;2;1;1;1;1;1;1;1	2;2;2;1;1;1;1;1;1;1	Palmitoyl-protein thioesterase 1	PPT1	tr|A0A2C9F2P4|A0A2C9F2P4_HUMAN Isoform of P50897, Palmitoyl-protein thioesterase 1 OS=Homo sapiens OX=9606 GN=PPT1 PE=1 SV=1;tr|A0A286YFF7|A0A286YFF7_HUMAN Isoform of P50897, Palmitoyl-protein thioesterase 1 OS=Homo sapiens OX=9606 GN=PPT1 PE=1 SV=1;sp|P50	10	2	2	2	2	2	2	2	2	2	2	2	2	2	2	2	2	2	2	2	2	2	10.8	10.8	10.8	34.136	305	305;335;306;87;148;208;282;301;323;203	1	23	0	20.893	By MS/MS	By MS/MS	By MS/MS	By MS/MS	By MS/MS	By MS/MS	10.8	10.8	10.8	10.8
F8VZV1;A0A286YFF8;Q7Z3U7-2;Q7Z3U7-6;Q7Z3U7-5;Q7Z3U7	F8VZV1;A0A286YFF8;Q7Z3U7-2;Q7Z3U7-6;Q7Z3U7-5;Q7Z3U7	1;1;1;1;1;1	1;1;1;1;1;1	1;1;1;1;1;1	Protein MON2 homolog	MON2	tr|F8VZV1|F8VZV1_HUMAN Isoform of Q7Z3U7, Protein MON2 homolog OS=Homo sapiens OX=9606 GN=MON2 PE=1 SV=1;tr|A0A286YFF8|A0A286YFF8_HUMAN Isoform of Q7Z3U7, Protein MON2 homolog OS=Homo sapiens OX=9606 GN=MON2 PE=1 SV=1;sp|Q7Z3U7-2|MON2-2_HUMAN Isoform of Q7	6	1	1	1	1	1	1	1	1	1	1	1	1	1	1	1	1	1	1	1	1	1	0.9	0.9	0.9	117.96	1072	1072;1718;1675;1688;1711;1717	1	6	0.0030488	6.3816	By MS/MS	By MS/MS	By matching	By MS/MS	By matching	By MS/MS	0.9	0.9	0.9	0.9
A0A2Q2TH77;Q08379-2;Q08379;A0A087WYC0;A0A1W2PQY5;B7ZC06	A0A2Q2TH77;Q08379-2;Q08379;A0A087WYC0	4;4;4;2;1;1	4;4;4;2;1;1	3;3;3;1;1;1	Golgin subfamily A member 2	GOLGA2	tr|A0A2Q2TH77|A0A2Q2TH77_HUMAN Isoform of Q08379, Golgin subfamily A member 2 OS=Homo sapiens OX=9606 GN=GOLGA2 PE=1 SV=1;sp|Q08379-2|GOGA2-2_HUMAN Isoform of Q08379, Isoform 2 of Golgin subfamily A member 2 OS=Homo sapiens OX=9606 GN=GOLGA2 PE=1 SV=3;sp|Q	6	4	4	3	4	4	4	4	4	4	4	4	4	4	4	4	3	3	3	3	3	3	4.7	4.7	3.7	111.66	990	990;620;1002;286;346;473	1	24	0	26.041	By matching	By MS/MS	By MS/MS	By MS/MS	By matching	By MS/MS	4.7	4.7	4.7	4.7
A0A2Q3DP09;Q7Z3E5-2;Q7Z3E5;C9JW07;H7C3U7;H7BZY2	A0A2Q3DP09;Q7Z3E5-2;Q7Z3E5;C9JW07	3;3;3;2;1;1	3;3;3;2;1;1	3;3;3;2;1;1	LisH domain-containing protein ARMC9	ARMC9	tr|A0A2Q3DP09|A0A2Q3DP09_HUMAN Isoform of Q7Z3E5, LisH domain-containing protein ARMC9 OS=Homo sapiens OX=9606 GN=ARMC9 PE=1 SV=1;sp|Q7Z3E5-2|ARMC9-2_HUMAN Isoform of Q7Z3E5, Isoform 2 of LisH domain-containing protein ARMC9 OS=Homo sapiens OX=9606 GN=ARMC	6	3	3	3	3	3	3	1	2	1	3	3	3	1	2	1	3	3	3	1	2	1	5.4	5.4	5.4	75.578	665	665;666;818;166;194;208	1	13	0	20.071	By MS/MS	By MS/MS	By MS/MS	By matching	By MS/MS	By matching	5.4	5.4	5.4	2.3
H0Y6G2;H7BXS4;Q8WU40;Q5SWX3;A0A2Q3DQE3;Q13554-7;Q13554-4;Q13554-6;Q13555-10;Q13554-3;Q13554-8;Q13554-5;Q13555-3;Q13555-5;Q13555-4;Q13555-7;Q13555-11;Q13555-9;Q13554-2;Q13555-2;Q13555-8;Q13555;Q13555-6;Q13554;H7BZC6;H0Y9C2;D6R938;E9PBG7;E9PF82;Q9UQM7;Q13557-8;Q13557-12;Q9UQM7-2;Q13557-9;Q13557-10;Q13557-5;Q13557;Q13557-3;Q13557-6;Q13557-4;Q13557-11	H0Y6G2;H7BXS4;Q8WU40;Q5SWX3;A0A2Q3DQE3;Q13554-7;Q13554-4;Q13554-6;Q13555-10;Q13554-3;Q13554-8;Q13554-5;Q13555-3;Q13555-5;Q13555-4;Q13555-7;Q13555-11;Q13555-9;Q13554-2;Q13555-2;Q13555-8;Q13555;Q13555-6;Q13554;H7BZC6;H0Y9C2;D6R938;E9PBG7;E9PF82;Q9UQM7;Q13557-8;Q13557-12;Q9UQM7-2;Q13557-9;Q13557-10;Q13557-5;Q13557;Q13557-3;Q13557-6;Q13557-4;Q13557-11	2;2;2;2;2;2;2;2;2;2;2;2;2;2;2;2;2;2;2;2;2;2;2;2;1;1;1;1;1;1;1;1;1;1;1;1;1;1;1;1;1	2;2;2;2;2;2;2;2;2;2;2;2;2;2;2;2;2;2;2;2;2;2;2;2;1;1;1;1;1;1;1;1;1;1;1;1;1;1;1;1;1	2;2;2;2;2;2;2;2;2;2;2;2;2;2;2;2;2;2;2;2;2;2;2;2;1;1;1;1;1;1;1;1;1;1;1;1;1;1;1;1;1	Calcium/calmodulin-dependent protein kinase type II subunit beta;Calcium/calmodulin-dependent protein kinase type II subunit gamma;Calcium/calmodulin-dependent protein kinase type II subunit alpha;Calcium/calmodulin-dependent protein kinase type II subunit delta	CAMK2G;CAMK2B;CAMK2D;CAMK2A	tr|H0Y6G2|H0Y6G2_HUMAN Isoform of Q13555, Calcium/calmodulin-dependent protein kinase type II subunit gamma (Fragment) OS=Homo sapiens OX=9606 GN=CAMK2G PE=1 SV=1;tr|H7BXS4|H7BXS4_HUMAN Isoform of Q13554, Calcium/calmodulin-dependent protein kinase type II	41	2	2	2	2	2	2	2	2	2	2	2	2	2	2	2	2	2	2	2	2	2	9.6	9.6	9.6	36.939	335	335;362;453;516;556;449;479;492;495;503;517;518;524;527;529;533;539;542;542;547;556;558;588;666;184;194;498;512;533;478;478;478;489;489;492;498;499;510;513;519;524	1	12	0	15.846	By MS/MS	By MS/MS	By MS/MS	By MS/MS	By matching	By MS/MS	9.6	9.6	9.6	9.6
A0A2R8Y3S6;A0A2R8Y8A7;Q96L92-2;Q96L92-3;Q96L92	A0A2R8Y3S6;A0A2R8Y8A7;Q96L92-2;Q96L92-3;Q96L92	1;1;1;1;1	1;1;1;1;1	1;1;1;1;1	Sorting nexin-27	SNX27	tr|A0A2R8Y3S6|A0A2R8Y3S6_HUMAN Isoform of Q96L92, Sorting nexin-27 (Fragment) OS=Homo sapiens OX=9606 GN=SNX27 PE=1 SV=1;tr|A0A2R8Y8A7|A0A2R8Y8A7_HUMAN Isoform of Q96L92, Sorting nexin-27 OS=Homo sapiens OX=9606 GN=SNX27 PE=1 SV=1;sp|Q96L92-2|SNX27-2_HUMAN	5	1	1	1	1	1	1	1	1	1	1	1	1	1	1	1	1	1	1	1	1	1	7.2	7.2	7.2	22.012	194	194;407;435;528;541	1	6	0.0019357	6.5193	By MS/MS	By MS/MS	By MS/MS	By matching	By matching	By matching	7.2	7.2	7.2	7.2
A0A2R8Y430;P48637;P48637-2;A0A2R8YF34;A0A2R8Y2X9;A0A2R8Y6Y6;A0A2R8Y4V9;A0A2R8Y790;A0A2R8Y446;A0A0S2Z4J7;A0A2R8Y5T7;A0A2R8Y2F2;A0A2R8Y7I7;A0A2R8Y6Q7	A0A2R8Y430;P48637;P48637-2;A0A2R8YF34	5;5;4;3;2;2;2;2;2;2;2;1;1;1	5;5;4;3;2;2;2;2;2;2;2;1;1;1	5;5;4;3;2;2;2;2;2;2;2;1;1;1	Glutathione synthetase	GSS	tr|A0A2R8Y430|A0A2R8Y430_HUMAN Isoform of P48637, Glutathione synthetase OS=Homo sapiens OX=9606 GN=GSS PE=1 SV=1;sp|P48637|GSHB_HUMAN Glutathione synthetase OS=Homo sapiens OX=9606 GN=GSS PE=1 SV=1;sp|P48637-2|GSHB-2_HUMAN Isoform of P48637, Isoform 2 of	14	5	5	5	3	3	4	3	5	4	3	3	4	3	5	4	3	3	4	3	5	4	13.1	13.1	13.1	49.976	450	450;474;363;134;48;81;97;112;124;132;360;30;155;169	1	25	0	33.574	By MS/MS	By matching	By MS/MS	By MS/MS	By MS/MS	By MS/MS	8.2	8.2	10.2	8.2
A0A2R8Y620;A0A2R8Y7U2;A0A2R8Y600;A0A2R8Y455;Q86VX2-2;Q86VX2	A0A2R8Y620;A0A2R8Y7U2;A0A2R8Y600;A0A2R8Y455;Q86VX2-2;Q86VX2	1;1;1;1;1;1	1;1;1;1;1;1	1;1;1;1;1;1	COMM domain-containing protein 7	COMMD7	tr|A0A2R8Y620|A0A2R8Y620_HUMAN Isoform of A0A2R8Y455, COMM domain-containing protein 7 OS=Homo sapiens OX=9606 GN=COMMD7 PE=4 SV=1;tr|A0A2R8Y7U2|A0A2R8Y7U2_HUMAN Isoform of A0A2R8Y455, COMM domain-containing protein 7 OS=Homo sapiens OX=9606 GN=COMMD7 PE=4	6	1	1	1	0	1	1	1	1	1	0	1	1	1	1	1	0	1	1	1	1	1	6.6	6.6	6.6	20.151	182	182;211;230;272;199;200	1	5	0.00079904	6.7689		By matching	By MS/MS	By matching	By MS/MS	By MS/MS	0	6.6	6.6	6.6
A6NNI4;A0A2R8Y478;G8JLH6;P21926;A0A087WU13	A6NNI4;A0A2R8Y478;G8JLH6;P21926;A0A087WU13	2;2;2;2;1	2;2;2;2;1	2;2;2;2;1	Tetraspanin;CD9 antigen	CD9	tr|A6NNI4|A6NNI4_HUMAN Isoform of P21926, Tetraspanin OS=Homo sapiens OX=9606 GN=CD9 PE=1 SV=1;tr|A0A2R8Y478|A0A2R8Y478_HUMAN Isoform of P21926, Tetraspanin OS=Homo sapiens OX=9606 GN=CD9 PE=1 SV=1;tr|G8JLH6|G8JLH6_HUMAN Isoform of P21926, Tetraspanin OS=H	5	2	2	2	0	0	0	2	2	2	0	0	0	2	2	2	0	0	0	2	2	2	13.8	13.8	13.8	17.764	159	159;159;251;228;182	1	6	0	16.909				By MS/MS	By MS/MS	By MS/MS	0	0	0	13.8
A0A2R8Y4R8;A0A2R8Y5H0;A0A2R8YFS3;A0A2R8Y5L2;A0A2R8Y6W8;P19447	A0A2R8Y4R8;A0A2R8Y5H0;A0A2R8YFS3;A0A2R8Y5L2;A0A2R8Y6W8;P19447	1;1;1;1;1;1	1;1;1;1;1;1	1;1;1;1;1;1	TFIIH basal transcription factor complex helicase XPB subunit	ERCC3	tr|A0A2R8Y4R8|A0A2R8Y4R8_HUMAN Isoform of P19447, General transcription and DNA repair factor IIH helicase subunit XPB OS=Homo sapiens OX=9606 GN=ERCC3 PE=1 SV=1;tr|A0A2R8Y5H0|A0A2R8Y5H0_HUMAN Isoform of P19447, General transcription and DNA repair factor	6	1	1	1	1	0	0	1	1	0	1	0	0	1	1	0	1	0	0	1	1	0	22.1	22.1	22.1	13.506	122	122;160;161;448;807;782	1	3	0.00041408	7.0779	By matching			By MS/MS	By matching		22.1	0	0	22.1
H7C048;K7EMQ8;A0A2R8Y765;J3QKS7;A0A2R8Y7U4;A0A2U3TZQ7;A0A2R8Y7I9;A0A2R8Y4T4;A0A2R8YES3;A0A2R8Y855;B4DGM3;Q969G3-6;Q969G3-5;Q969G3-3;Q969G3-2;Q969G3-4;Q969G3	H7C048;K7EMQ8;A0A2R8Y765;J3QKS7;A0A2R8Y7U4;A0A2U3TZQ7;A0A2R8Y7I9;A0A2R8Y4T4;A0A2R8YES3;A0A2R8Y855;B4DGM3;Q969G3-6;Q969G3-5;Q969G3-3;Q969G3-2;Q969G3-4;Q969G3	1;1;1;1;1;1;1;1;1;1;1;1;1;1;1;1;1	1;1;1;1;1;1;1;1;1;1;1;1;1;1;1;1;1	1;1;1;1;1;1;1;1;1;1;1;1;1;1;1;1;1	SWI/SNF-related matrix-associated actin-dependent regulator of chromatin subfamily E member 1	SMARCE1	tr|H7C048|H7C048_HUMAN Isoform of Q969G3, SWI/SNF-related matrix-associated actin-dependent regulator of chromatin subfamily E member 1 (Fragment) OS=Homo sapiens OX=9606 GN=SMARCE1 PE=1 SV=1;tr|K7EMQ8|K7EMQ8_HUMAN Isoform of Q969G3, SWI/SNF-related matrix	17	1	1	1	1	1	1	1	1	1	1	1	1	1	1	1	1	1	1	1	1	1	8.3	8.3	8.3	18.257	157	157;177;277;287;297;311;332;335;347;367;393;293;328;341;363;376;411	1	6	0.00041254	7.0532	By matching	By matching	By MS/MS	By matching	By MS/MS	By MS/MS	8.3	8.3	8.3	8.3
A0A2R8Y4W2;A0A2R8YE63;Q12929;F5H0R8;Q12929-2	A0A2R8Y4W2;A0A2R8YE63;Q12929;F5H0R8;Q12929-2	2;2;2;1;1	2;2;2;1;1	2;2;2;1;1	Epidermal growth factor receptor kinase substrate 8	EPS8	tr|A0A2R8Y4W2|A0A2R8Y4W2_HUMAN Isoform of Q12929, Epidermal growth factor receptor kinase substrate 8 OS=Homo sapiens OX=9606 GN=EPS8 PE=1 SV=1;tr|A0A2R8YE63|A0A2R8YE63_HUMAN Isoform of Q12929, Epidermal growth factor receptor kinase substrate 8 OS=Homo sa	5	2	2	2	1	1	2	2	1	1	1	1	2	2	1	1	1	1	2	2	1	1	4	4	4	92.75	830	830;839;822;200;562	1	8	0	13.584	By MS/MS	By matching	By MS/MS	By matching	By matching	By matching	1.9	1.9	4	4
M0QZR0;M0QYB4;A0A2R8Y4Z8;Q9Y3X0	M0QZR0;M0QYB4;A0A2R8Y4Z8;Q9Y3X0	1;1;1;1	1;1;1;1	1;1;1;1	Coiled-coil domain-containing protein 9	CCDC9	tr|M0QZR0|M0QZR0_HUMAN Isoform of Q9Y3X0, Coiled-coil domain-containing protein 9 (Fragment) OS=Homo sapiens OX=9606 GN=CCDC9 PE=1 SV=1;tr|M0QYB4|M0QYB4_HUMAN Isoform of Q9Y3X0, Coiled-coil domain-containing protein 9 (Fragment) OS=Homo sapiens OX=9606 GN=	4	1	1	1	0	1	1	1	1	1	0	1	1	1	1	1	0	1	1	1	1	1	21.4	21.4	21.4	6.5254	56	56;128;587;531	1	5	0.001947	6.5497		By matching	By MS/MS	By matching	By matching	By matching	0	21.4	21.4	21.4
A0A2R8Y540;I3L1N9;Q8N5K1	A0A2R8Y540;I3L1N9;Q8N5K1	2;2;2	2;2;2	2;2;2	CDGSH iron-sulfur domain-containing protein 2	CISD2	tr|A0A2R8Y540|A0A2R8Y540_HUMAN Isoform of Q8N5K1, CDGSH iron-sulfur domain-containing protein 2 OS=Homo sapiens OX=9606 GN=CISD2 PE=1 SV=1;tr|I3L1N9|I3L1N9_HUMAN Isoform of Q8N5K1, CDGSH iron-sulfur domain-containing protein 2 OS=Homo sapiens OX=9606 GN=CI	3	2	2	2	2	2	2	2	2	2	2	2	2	2	2	2	2	2	2	2	2	2	50	50	50	4.4003	40	40;47;135	1	12	0.00046253	10.929	By matching	By MS/MS	By MS/MS	By MS/MS	By MS/MS	By matching	50	50	50	50
A0A2R8Y804;A0A2R8Y543;A0A2R8YCH5;A0A2R8Y5A3;P35222;A0A2R8Y750;B4DGU4;A0A2R8Y7Z0;A0A2R8Y5C3;A0A2R8Y5Z1;A0A2R8Y6G0;A0A2R8Y815;E7EMJ5;E9PDF9;E7EV28;C9IZ65;A0A2R8YG06	A0A2R8Y804;A0A2R8Y543;A0A2R8YCH5;A0A2R8Y5A3;P35222;A0A2R8Y750;B4DGU4;A0A2R8Y7Z0;A0A2R8Y5C3;A0A2R8Y5Z1;A0A2R8Y6G0	15;15;15;15;15;14;14;14;13;13;8;5;3;2;2;1;1	15;15;15;15;15;14;14;14;13;13;8;5;3;2;2;1;1	14;14;14;14;14;13;13;13;12;12;7;5;3;2;2;1;1	Catenin beta-1	CTNNB1	tr|A0A2R8Y804|A0A2R8Y804_HUMAN Isoform of P35222, Catenin beta-1 OS=Homo sapiens OX=9606 GN=CTNNB1 PE=1 SV=1;tr|A0A2R8Y543|A0A2R8Y543_HUMAN Isoform of P35222, Catenin beta-1 OS=Homo sapiens OX=9606 GN=CTNNB1 PE=1 SV=1;tr|A0A2R8YCH5|A0A2R8YCH5_HUMAN Isoform	17	15	15	14	10	11	10	15	15	12	10	11	10	15	15	12	10	11	10	14	14	11	31.3	31.3	29.5	77.206	702	702;715;779;783;781;744;774;780;737;752;367;186;149;100;108;59;146	1	84	0	112.85	By MS/MS	By MS/MS	By MS/MS	By MS/MS	By MS/MS	By MS/MS	21.4	23.1	21.4	31.3
A0A2R8Y5A0;A0A2R8YF43;A0A2R8YD58;E7EU96;Q8NEV1;P68400;V9GYA2;A0A2R8Y4D6;A0A2R8Y4H0;A0A2R8YDY7;A0A2R8YEW1;A0A087WY74;A0A2R8YDP2;A0A2R8YFU2;P68400-2	A0A2R8Y5A0;A0A2R8YF43;A0A2R8YD58;E7EU96;Q8NEV1;P68400;V9GYA2;A0A2R8Y4D6;A0A2R8Y4H0;A0A2R8YDY7;A0A2R8YEW1	4;4;4;4;4;4;3;3;3;2;2;1;1;1;1	4;4;4;4;4;4;3;3;3;2;2;1;1;1;1	4;4;4;4;4;4;3;3;3;2;2;1;1;1;1	Casein kinase II subunit alpha 3;Casein kinase II subunit alpha	CSNK2A1;CSNK2A3	tr|A0A2R8Y5A0|A0A2R8Y5A0_HUMAN Isoform of P68400, Casein kinase II subunit alpha OS=Homo sapiens OX=9606 GN=CSNK2A1 PE=1 SV=1;tr|A0A2R8YF43|A0A2R8YF43_HUMAN Isoform of P68400, Casein kinase II subunit alpha OS=Homo sapiens OX=9606 GN=CSNK2A1 PE=1 SV=1;tr|A	15	4	4	4	4	4	4	4	4	4	4	4	4	4	4	4	4	4	4	4	4	4	18.4	18.4	18.4	40.717	354	354;363;376;385;391;391;144;207;256;131;133;118;354;374;255	1	25	0	28.73	By MS/MS	By MS/MS	By MS/MS	By MS/MS	By MS/MS	By MS/MS	18.4	18.4	18.4	18.4
H7C585;C9JAX1;A0A2R8Y5A1;Q16595-2;Q16595-3;Q16595	H7C585;C9JAX1;A0A2R8Y5A1;Q16595-2;Q16595-3;Q16595	1;1;1;1;1;1	1;1;1;1;1;1	1;1;1;1;1;1	Frataxin, mitochondrial;Frataxin intermediate form;Frataxin(56-210);Frataxin(78-210);Frataxin mature form	FXN	tr|H7C585|H7C585_HUMAN Isoform of Q16595, Frataxin, mitochondrial (Fragment) OS=Homo sapiens OX=9606 GN=FXN PE=1 SV=1;tr|C9JAX1|C9JAX1_HUMAN Isoform of Q16595, Frataxin, mitochondrial OS=Homo sapiens OX=9606 GN=FXN PE=1 SV=1;tr|A0A2R8Y5A1|A0A2R8Y5A1_HUMAN	6	1	1	1	1	1	1	1	1	1	1	1	1	1	1	1	1	1	1	1	1	1	11.1	11.1	11.1	11.901	108	108;135;171;171;196;210	1	6	0.00041135	7.0298	By matching	By matching	By matching	By MS/MS	By MS/MS	By MS/MS	11.1	11.1	11.1	11.1
H0YH87;A0A2R8Y7P6;A0A2R8YDM9;V9GY86;A0A2R8Y5A6;Q99700-2;Q99700-4;Q99700	H0YH87;A0A2R8Y7P6;A0A2R8YDM9;V9GY86;A0A2R8Y5A6;Q99700-2;Q99700-4;Q99700	1;1;1;1;1;1;1;1	1;1;1;1;1;1;1;1	1;1;1;1;1;1;1;1	Ataxin-2	ATXN2	tr|H0YH87|H0YH87_HUMAN Isoform of Q99700, Ataxin-2 OS=Homo sapiens OX=9606 GN=ATXN2 PE=1 SV=2;tr|A0A2R8Y7P6|A0A2R8Y7P6_HUMAN Isoform of Q99700, Ataxin-2 OS=Homo sapiens OX=9606 GN=ATXN2 PE=1 SV=1;tr|A0A2R8YDM9|A0A2R8YDM9_HUMAN Isoform of Q99700, Ataxin-2 O	8	1	1	1	1	0	1	1	1	0	1	0	1	1	1	0	1	0	1	1	1	0	5	5	5	90.166	835	835;957;968;1153;1166;995;1243;1313	1	4	0.00044228	8.0874	By MS/MS		By MS/MS	By MS/MS	By matching		5	0	5	5
A0A2R8YEY5;A0A2R8YEZ4;A0A2R8Y5D3;O15160-2;O15160;D6RDJ3;E7EQB9;H0Y723;A0A2R8Y8D6	A0A2R8YEY5;A0A2R8YEZ4;A0A2R8Y5D3;O15160-2;O15160;D6RDJ3;E7EQB9	3;3;3;3;3;2;2;1;1	3;3;3;3;3;2;2;1;1	3;3;3;3;3;2;2;1;1	DNA-directed RNA polymerases I and III subunit RPAC1	POLR1C	tr|A0A2R8YEY5|A0A2R8YEY5_HUMAN Isoform of O15160, DNA-directed RNA polymerases I and III subunit RPAC1 OS=Homo sapiens OX=9606 GN=POLR1C PE=1 SV=1;tr|A0A2R8YEZ4|A0A2R8YEZ4_HUMAN Isoform of O15160, DNA-directed RNA polymerases I and III subunit RPAC1 OS=Hom	9	3	3	3	3	3	3	2	1	2	3	3	3	2	1	2	3	3	3	2	1	2	17.2	17.2	17.2	32.917	291	291;307;343;342;346;124;296;140;151	1	14	0	17.586	By MS/MS	By matching	By MS/MS	By matching	By matching	By MS/MS	17.2	17.2	17.2	12.7
A0A2U3TZJ6;A0A2R8YHI9;A0A2R8Y5Q8;Q15813;Q15813-2;A0A2R8Y7H8;A0A2R8Y5H6;A0A2R8Y787;A0A2R8Y6G3;A0A2R8Y4P2;A0A2R8Y784;A0A2R8YER9;A0A2R8YFM3;A0A2R8Y4V6;A0A2R8Y809;A0A2R8YFL4;A0A2R8Y6Q1;A0A2R8Y7E7	A0A2U3TZJ6;A0A2R8YHI9;A0A2R8Y5Q8;Q15813;Q15813-2;A0A2R8Y7H8;A0A2R8Y5H6;A0A2R8Y787;A0A2R8Y6G3;A0A2R8Y4P2;A0A2R8Y784;A0A2R8YER9;A0A2R8YFM3;A0A2R8Y4V6;A0A2R8Y809;A0A2R8YFL4;A0A2R8Y6Q1;A0A2R8Y7E7	2;2;2;2;2;1;1;1;1;1;1;1;1;1;1;1;1;1	2;2;2;2;2;1;1;1;1;1;1;1;1;1;1;1;1;1	2;2;2;2;2;1;1;1;1;1;1;1;1;1;1;1;1;1	Tubulin-specific chaperone E	TBCE	tr|A0A2U3TZJ6|A0A2U3TZJ6_HUMAN Isoform of Q15813, Tubulin-specific chaperone E OS=Homo sapiens OX=9606 GN=TBCE PE=1 SV=1;tr|A0A2R8YHI9|A0A2R8YHI9_HUMAN Isoform of Q15813, Tubulin-specific chaperone E OS=Homo sapiens OX=9606 GN=TBCE PE=1 SV=1;tr|A0A2R8Y5Q8|	18	2	2	2	2	2	2	0	1	2	2	2	2	0	1	2	2	2	2	0	1	2	5.6	5.6	5.6	52.478	464	464;520;549;527;578;116;127;139;159;160;217;235;248;252;311;370;414;487	1	9	0.00047664	11.429	By MS/MS	By MS/MS	By MS/MS		By matching	By matching	5.6	5.6	5.6	0
A0A2R8Y5S7;P35241;P35241-5;A0A2R8Y7M3;P35241-4;E9PQ82;E9PNV3;P35241-3;P35241-2;A0A2R8Y5P0;A0A2R8Y4H6	A0A2R8Y5S7;P35241;P35241-5;A0A2R8Y7M3;P35241-4	13;13;13;12;9;3;3;3;3;2;1	4;4;4;3;3;1;1;1;3;1;1	4;4;4;3;3;1;1;1;3;1;1	Radixin	RDX	tr|A0A2R8Y5S7|A0A2R8Y5S7_HUMAN Isoform of P35241, Radixin OS=Homo sapiens OX=9606 GN=RDX PE=1 SV=1;sp|P35241|RADI_HUMAN Radixin OS=Homo sapiens OX=9606 GN=RDX PE=1 SV=1;sp|P35241-5|RADI-5_HUMAN Isoform of P35241, Isoform 5 of Radixin OS=Homo sapiens OX=960	11	13	4	4	13	11	12	11	13	10	4	3	4	3	4	3	4	3	4	3	4	3	23.1	9.3	9.3	69.335	590	590;583;604;534;447;116;148;200;257;115;152	1	27	0	39.114	By MS/MS	By MS/MS	By MS/MS	By MS/MS	By MS/MS	By MS/MS	23.1	16.9	19.8	16.9
A0A2R8Y602;A0A2U3TZY2;H0YGM0;Q9H078-5;Q9H078-3;Q9H078-4;Q9H078-2;Q9H078	A0A2R8Y602;A0A2U3TZY2;H0YGM0;Q9H078-5;Q9H078-3;Q9H078-4;Q9H078-2;Q9H078	1;1;1;1;1;1;1;1	1;1;1;1;1;1;1;1	1;1;1;1;1;1;1;1	Caseinolytic peptidase B protein homolog	CLPB	tr|A0A2R8Y602|A0A2R8Y602_HUMAN Isoform of Q9H078, Caseinolytic peptidase B protein homolog (Fragment) OS=Homo sapiens OX=9606 GN=CLPB PE=1 SV=1;tr|A0A2U3TZY2|A0A2U3TZY2_HUMAN Isoform of Q9H078, Caseinolytic peptidase B protein homolog OS=Homo sapiens OX=96	8	1	1	1	1	1	1	1	1	1	1	1	1	1	1	1	1	1	1	1	1	1	3.4	3.4	3.4	43.351	382	382;692;712;506;648;662;677;707	1	6	0.0076225	6.1108	By matching	By matching	By matching	By MS/MS	By matching	By MS/MS	3.4	3.4	3.4	3.4
A0A2R8Y6J3;P46777	A0A2R8Y6J3;P46777	5;5	5;5	5;5	60S ribosomal protein L5	RPL5	tr|A0A2R8Y6J3|A0A2R8Y6J3_HUMAN Isoform of P46777, 60S ribosomal protein L5 (Fragment) OS=Homo sapiens OX=9606 GN=RPL5 PE=1 SV=1;sp|P46777|RL5_HUMAN 60S ribosomal protein L5 OS=Homo sapiens OX=9606 GN=RPL5 PE=1 SV=3	2	5	5	5	5	5	5	5	5	5	5	5	5	5	5	5	5	5	5	5	5	5	20.2	20.2	20.2	27.045	238	238;297	1	39	0	32.346	By MS/MS	By MS/MS	By matching	By MS/MS	By MS/MS	By MS/MS	20.2	20.2	20.2	20.2
A0A2R8Y7S8;A0A2R8YFH0;E9PHA6;A0A2R8Y6P0;A0A2R8YG02;P43246-2;P43246	A0A2R8Y7S8;A0A2R8YFH0;E9PHA6;A0A2R8Y6P0;A0A2R8YG02;P43246-2;P43246	2;2;2;2;2;2;2	2;2;2;2;2;2;2	2;2;2;2;2;2;2	DNA mismatch repair protein Msh2	MSH2	tr|A0A2R8Y7S8|A0A2R8Y7S8_HUMAN Isoform of P43246, DNA mismatch repair protein Msh2 OS=Homo sapiens OX=9606 GN=MSH2 PE=1 SV=1;tr|A0A2R8YFH0|A0A2R8YFH0_HUMAN Isoform of P43246, DNA mismatch repair protein OS=Homo sapiens OX=9606 GN=MSH2 PE=1 SV=1;tr|E9PHA6|E	7	2	2	2	2	2	2	2	2	1	2	2	2	2	2	1	2	2	2	2	2	1	7.3	7.3	7.3	63.193	558	558;918;921;924;938;868;934	1	13	0	17.294	By MS/MS	By MS/MS	By MS/MS	By MS/MS	By MS/MS	By matching	7.3	7.3	7.3	7.3
A0A2R8Y6X0;Q9H2P0	A0A2R8Y6X0;Q9H2P0	2;2	2;2	2;2	Activity-dependent neuroprotector homeobox protein	ADNP	tr|A0A2R8Y6X0|A0A2R8Y6X0_HUMAN Isoform of Q9H2P0, Activity-dependent neuroprotector homeobox protein OS=Homo sapiens OX=9606 GN=ADNP PE=1 SV=1;sp|Q9H2P0|ADNP_HUMAN Activity-dependent neuroprotector homeobox protein OS=Homo sapiens OX=9606 GN=ADNP PE=1 SV=1	2	2	2	2	1	1	1	2	1	1	1	1	1	2	1	1	1	1	1	2	1	1	4.2	4.2	4.2	97.225	874	874;1102	1	7	0	12.343	By matching	By MS/MS	By matching	By MS/MS	By MS/MS	By matching	2.2	2.2	2.2	4.2
Q5T9Q5;A0A2R8YDQ9;A0A2R8Y6Y7;Q9P2R7-2;Q9P2R7;Q5T9Q8;A0A0U1RRI1	Q5T9Q5;A0A2R8YDQ9;A0A2R8Y6Y7;Q9P2R7-2;Q9P2R7;Q5T9Q8	3;3;3;3;3;2;1	3;3;3;3;3;2;1	3;3;3;3;3;2;1	Succinyl-CoA ligase [ADP-forming] subunit beta, mitochondrial	SUCLA2	tr|Q5T9Q5|Q5T9Q5_HUMAN Isoform of Q9P2R7, Succinate--CoA ligase [ADP-forming] subunit beta, mitochondrial (Fragment) OS=Homo sapiens OX=9606 GN=SUCLA2 PE=1 SV=1;tr|A0A2R8YDQ9|A0A2R8YDQ9_HUMAN Isoform of Q9P2R7, Succinate--CoA ligase [ADP-forming] subunit b	7	3	3	3	3	3	3	2	3	3	3	3	3	2	3	3	3	3	3	2	3	3	17.8	17.8	17.8	32.039	298	298;405;484;441;463;154;104	1	17	0	17.792	By MS/MS	By MS/MS	By MS/MS	By MS/MS	By MS/MS	By matching	17.8	17.8	17.8	12.1
A0A2R8Y7K6;M0QZR8;M0R2B7;P28340;M0QZB4;A0A2R8Y705	A0A2R8Y7K6;M0QZR8;M0R2B7;P28340;M0QZB4;A0A2R8Y705	2;2;2;2;1;1	2;2;2;2;1;1	2;2;2;2;1;1	DNA polymerase;DNA polymerase delta catalytic subunit	POLD1	tr|A0A2R8Y7K6|A0A2R8Y7K6_HUMAN Isoform of P28340, DNA polymerase delta catalytic subunit OS=Homo sapiens OX=9606 GN=POLD1 PE=1 SV=1;tr|M0QZR8|M0QZR8_HUMAN Isoform of P28340, DNA polymerase OS=Homo sapiens OX=9606 GN=POLD1 PE=1 SV=1;tr|M0R2B7|M0R2B7_HUMAN I	6	2	2	2	2	2	2	2	1	1	2	2	2	2	1	1	2	2	2	2	1	1	4.3	4.3	4.3	84.659	762	762;1009;1133;1107;188;447	1	10	0	13.656	By MS/MS	By MS/MS	By matching	By MS/MS	By matching	By matching	4.3	4.3	4.3	4.3
A0A2R8Y7U1;A0A2R8YD45;O14773;A0A2R8YGD1;O14773-2;A0A2R8YE64	A0A2R8Y7U1;A0A2R8YD45;O14773;A0A2R8YGD1;O14773-2	5;5;5;4;4;1	5;5;5;4;4;1	5;5;5;4;4;1	Tripeptidyl-peptidase 1	TPP1	tr|A0A2R8Y7U1|A0A2R8Y7U1_HUMAN Isoform of O14773, Tripeptidyl-peptidase 1 (Fragment) OS=Homo sapiens OX=9606 GN=TPP1 PE=1 SV=1;tr|A0A2R8YD45|A0A2R8YD45_HUMAN Isoform of O14773, Tripeptidyl-peptidase 1 OS=Homo sapiens OX=9606 GN=TPP1 PE=1 SV=1;sp|O14773|TPP	6	5	5	5	5	4	3	4	5	4	5	4	3	4	5	4	5	4	3	4	5	4	21.8	21.8	21.8	43.568	400	400;500;563;470;320;162	1	29	0	30.962	By MS/MS	By MS/MS	By MS/MS	By matching	By MS/MS	By MS/MS	21.8	15	10.5	15
A0A2R8Y811;P62263;E5RH77	A0A2R8Y811;P62263;E5RH77	5;5;4	5;5;4	5;5;4	40S ribosomal protein S14	RPS14	tr|A0A2R8Y811|A0A2R8Y811_HUMAN Isoform of P62263, 40S ribosomal protein S14 (Fragment) OS=Homo sapiens OX=9606 GN=RPS14 PE=1 SV=1;sp|P62263|RS14_HUMAN 40S ribosomal protein S14 OS=Homo sapiens OX=9606 GN=RPS14 PE=1 SV=3;tr|E5RH77|E5RH77_HUMAN Isoform of P6	3	5	5	5	5	5	5	5	5	4	5	5	5	5	5	4	5	5	5	5	5	4	31.3	31.3	31.3	16.159	150	150;151;134	1	38	0	55.8	By MS/MS	By MS/MS	By MS/MS	By MS/MS	By MS/MS	By MS/MS	31.3	31.3	31.3	31.3
A0A2R8Y851;P62273;P62273-2	A0A2R8Y851;P62273;P62273-2	1;1;1	1;1;1	1;1;1	40S ribosomal protein S29	RPS29	tr|A0A2R8Y851|A0A2R8Y851_HUMAN Isoform of P62273, 40S ribosomal protein S29 OS=Homo sapiens OX=9606 GN=RPS29 PE=1 SV=1;sp|P62273|RS29_HUMAN 40S ribosomal protein S29 OS=Homo sapiens OX=9606 GN=RPS29 PE=1 SV=2;sp|P62273-2|RS29-2_HUMAN Isoform of P62273, Iso	3	1	1	1	1	1	0	1	1	1	1	1	0	1	1	1	1	1	0	1	1	1	12.6	12.6	12.6	10.256	87	87;56;67	1	5	0.0079508	6.0877	By matching	By matching		By matching	By matching	By MS/MS	12.6	12.6	0	12.6
F8VZI0;A0A2R8Y891;P08237-2;P08237;P08237-3;F8VX13;F8VNX2;F8VZQ1;F8W1J8;F8VSF7;F8VW30;F8VSL1;F8VUB8;F8VYK8;F8VTQ3;F8VVE3;F8VP00	F8VZI0;A0A2R8Y891;P08237-2;P08237;P08237-3;F8VX13;F8VNX2;F8VZQ1	3;3;3;3;3;2;2;2;1;1;1;1;1;1;1;1;1	2;2;2;2;2;2;2;2;1;1;1;1;1;1;1;1;1	2;2;2;2;2;2;2;2;1;1;1;1;1;1;1;1;1	ATP-dependent 6-phosphofructokinase, muscle type	PFKM	tr|F8VZI0|F8VZI0_HUMAN Isoform of P08237, ATP-dependent 6-phosphofructokinase, muscle type OS=Homo sapiens OX=9606 GN=PFKM PE=1 SV=9;tr|A0A2R8Y891|A0A2R8Y891_HUMAN Isoform of P08237, ATP-dependent 6-phosphofructokinase OS=Homo sapiens OX=9606 GN=PFKM PE=1	17	3	2	2	2	3	3	3	2	2	1	2	2	2	1	1	1	2	2	2	1	1	5.5	4.3	4.3	79.642	727	727;883;749;780;851;156;157;161;84;102;116;139;141;149;149;165;176	1	12	0	13.886	By MS/MS	By MS/MS	By MS/MS	By matching	By MS/MS	By matching	2.9	5.5	5.5	5.5
A0A2R8YD50;P51659;E7ER27;E7EWE5;P51659-3;P51659-2;A0A2R8YDT8;G5E9S2;E7ET17;A0A2R8YF45;A0A2R8Y7L2;A0A2R8Y7W2;E7EPL9;A0A2R8YEG2	A0A2R8YD50;P51659;E7ER27;E7EWE5;P51659-3;P51659-2;A0A2R8YDT8;G5E9S2;E7ET17	7;7;6;6;6;6;4;4;4;3;3;2;2;1	7;7;6;6;6;6;4;4;4;3;3;2;2;1	7;7;6;6;6;6;4;4;4;3;3;2;2;1	Peroxisomal multifunctional enzyme type 2;(3R)-hydroxyacyl-CoA dehydrogenase;Enoyl-CoA hydratase 2	HSD17B4	tr|A0A2R8YD50|A0A2R8YD50_HUMAN Isoform of P51659, Peroxisomal multifunctional enzyme type 2 OS=Homo sapiens OX=9606 GN=HSD17B4 PE=1 SV=1;sp|P51659|DHB4_HUMAN Peroxisomal multifunctional enzyme type 2 OS=Homo sapiens OX=9606 GN=HSD17B4 PE=1 SV=3;tr|E7ER27|E	14	7	7	7	6	6	6	7	7	6	6	6	6	7	7	6	6	6	6	7	7	6	16.5	16.5	16.5	76.837	711	711;736;500;712;718;761;166;596;599;172;589;105;474;59	1	38	0	49.149	By MS/MS	By MS/MS	By MS/MS	By MS/MS	By MS/MS	By MS/MS	13.2	13.2	13.2	16.5
A0A2R8YE78;A0A2R8YDM2;C9JMB8;O60313;O60313-2;A0A2R8YGE5;A0A2R8Y3X5;E5KLJ9;O60313-13;O60313-9;O60313-11;O60313-10;A0A2R8YD53;A0A2R8Y4Q3;A0A2R8YFD1;A0A2R8Y4G4;A0A2R8YE54;C9JY58;H7C3G2;H7C141;A0A2R8Y5G3	A0A2R8YE78;A0A2R8YDM2;C9JMB8;O60313;O60313-2;A0A2R8YGE5;A0A2R8Y3X5;E5KLJ9;O60313-13;O60313-9;O60313-11;O60313-10;A0A2R8YD53;A0A2R8Y4Q3;A0A2R8YFD1	7;7;7;7;7;6;6;6;6;6;6;6;5;4;4;3;2;1;1;1;1	7;7;7;7;7;6;6;6;6;6;6;6;5;4;4;3;2;1;1;1;1	7;7;7;7;7;6;6;6;6;6;6;6;5;4;4;3;2;1;1;1;1	Dynamin-like 120 kDa protein, mitochondrial;Dynamin-like 120 kDa protein, form S1	OPA1	tr|A0A2R8YE78|A0A2R8YE78_HUMAN Isoform of O60313, Dynamin-like 120 kDa protein, mitochondrial OS=Homo sapiens OX=9606 GN=OPA1 PE=1 SV=1;tr|A0A2R8YDM2|A0A2R8YDM2_HUMAN Isoform of O60313, Dynamin-like 120 kDa protein, mitochondrial OS=Homo sapiens OX=9606 GN	21	7	7	7	6	6	4	5	5	5	6	6	4	5	5	5	6	6	4	5	5	5	9.1	9.1	9.1	112.06	963	963;965;972;960;997;664;854;979;924;961;978;1015;569;412;623;377;528;84;131;183;209	1	31	0	43.812	By MS/MS	By MS/MS	By MS/MS	By matching	By MS/MS	By MS/MS	7.3	8	4.7	6.1
B4E2I4;E1CEI4;A0A2R8YEL6;P48506;A0A0C4DGB2;A0A2R8Y648	B4E2I4;E1CEI4;A0A2R8YEL6;P48506;A0A0C4DGB2	3;3;3;3;2;1	3;3;3;3;2;1	3;3;3;3;2;1	Glutamate--cysteine ligase catalytic subunit	GCLC	tr|B4E2I4|B4E2I4_HUMAN Isoform of P48506, Glutamate--cysteine ligase catalytic subunit OS=Homo sapiens OX=9606 GN=GCLC PE=1 SV=1;tr|E1CEI4|E1CEI4_HUMAN Isoform of P48506, Glutamate--cysteine ligase catalytic subunit OS=Homo sapiens OX=9606 GN=GCLC PE=1 SV=	6	3	3	3	3	3	2	3	3	3	3	3	2	3	3	3	3	3	2	3	3	3	5	5	5	66.463	584	584;599;639;637;252;361	1	17	0	20.62	By MS/MS	By MS/MS	By matching	By MS/MS	By MS/MS	By MS/MS	5	5	4.6	5
A0A2R8YFH5;Q15437;Q5QPE2;A0A2R8Y633;A0A2R8Y7S7;Q5QPE1;A0A2R8YF30	A0A2R8YFH5;Q15437;Q5QPE2	7;7;4;2;2;2;1	5;5;2;2;2;2;1	5;5;2;2;2;2;1	Protein transport protein Sec23B	SEC23B	tr|A0A2R8YFH5|A0A2R8YFH5_HUMAN Isoform of Q15437, Protein transport protein SEC23 OS=Homo sapiens OX=9606 GN=SEC23B PE=1 SV=1;sp|Q15437|SC23B_HUMAN Protein transport protein Sec23B OS=Homo sapiens OX=9606 GN=SEC23B PE=1 SV=2;tr|Q5QPE2|Q5QPE2_HUMAN Isoform	7	7	5	5	5	5	5	7	7	4	3	3	3	5	5	3	3	3	3	5	5	3	13.5	10	10	84.472	749	749;767;331;52;59;246;32	1	22	0	41.567	By MS/MS	By MS/MS	By matching	By MS/MS	By MS/MS	By MS/MS	9.3	9.3	8.7	13.5
E7EUY6;E9PDQ5;B1ALK7;A0A2R8YG42;Q14155-6;Q14155-1;Q14155-5;Q14155-2;Q14155-3;Q14155	E7EUY6;E9PDQ5;B1ALK7;A0A2R8YG42;Q14155-6;Q14155-1;Q14155-5;Q14155-2;Q14155-3;Q14155	2;2;2;2;2;2;2;2;2;2	2;2;2;2;2;2;2;2;2;2	2;2;2;2;2;2;2;2;2;2	Rho guanine nucleotide exchange factor 7	ARHGEF7	tr|E7EUY6|E7EUY6_HUMAN Isoform of Q14155, Rho guanine nucleotide exchange factor 7 (Fragment) OS=Homo sapiens OX=9606 GN=ARHGEF7 PE=1 SV=1;tr|E9PDQ5|E9PDQ5_HUMAN Isoform of Q14155, Rho guanine nucleotide exchange factor 7 OS=Homo sapiens OX=9606 GN=ARHGEF7	10	2	2	2	2	2	2	2	2	2	2	2	2	2	2	2	2	2	2	2	2	2	6	6	6	50.493	447	447;547;705;862;625;646;731;753;782;803	1	12	0.000481	11.619	By MS/MS	By MS/MS	By matching	By matching	By MS/MS	By matching	6	6	6	6
A0A2R8YGH5;H7C1E4;P61966	A0A2R8YGH5;H7C1E4;P61966	1;1;1	1;1;1	1;1;1	AP-1 complex subunit sigma-1A	AP1S1	tr|A0A2R8YGH5|A0A2R8YGH5_HUMAN Isoform of P61966, AP complex subunit sigma OS=Homo sapiens OX=9606 GN=AP1S1 PE=1 SV=1;tr|H7C1E4|H7C1E4_HUMAN Isoform of P61966, AP complex subunit sigma (Fragment) OS=Homo sapiens OX=9606 GN=AP1S1 PE=1 SV=1;sp|P61966|AP1S1_H	3	1	1	1	1	0	0	1	1	1	1	0	0	1	1	1	1	0	0	1	1	1	10.2	10.2	10.2	18.602	157	157;191;158	1	4	0.00047237	11.3	By matching			By MS/MS	By matching	By MS/MS	10.2	0	0	10.2
A0A2R8YH03;Q5VWN6	A0A2R8YH03;Q5VWN6	1;1	1;1	1;1	Protein FAM208B	FAM208B	tr|A0A2R8YH03|A0A2R8YH03_HUMAN Isoform of Q5VWN6, Transcription activation suppressor family member 2 OS=Homo sapiens OX=9606 GN=TASOR2 PE=1 SV=1;sp|Q5VWN6|F208B_HUMAN Protein FAM208B OS=Homo sapiens OX=9606 GN=FAM208B PE=1 SV=1	2	1	1	1	1	1	1	1	1	1	1	1	1	1	1	1	1	1	1	1	1	1	0.4	0.4	0.4	293.55	2645	2645;2430	1	6	0.0076253	6.1108	By matching	By matching	By MS/MS	By matching	By matching	By matching	0.4	0.4	0.4	0.4
A0A2R8YHB3;A0A3B3IRP5;Q6P1J9	A0A2R8YHB3;A0A3B3IRP5;Q6P1J9	1;1;1	1;1;1	1;1;1	Parafibromin	CDC73	tr|A0A2R8YHB3|A0A2R8YHB3_HUMAN Isoform of Q6P1J9, Parafibromin OS=Homo sapiens OX=9606 GN=CDC73 PE=1 SV=1;tr|A0A3B3IRP5|A0A3B3IRP5_HUMAN Isoform of Q6P1J9, Parafibromin OS=Homo sapiens OX=9606 GN=CDC73 PE=1 SV=1;sp|Q6P1J9|CDC73_HUMAN Parafibromin OS=Homo s	3	1	1	1	1	1	1	1	1	1	1	1	1	1	1	1	1	1	1	1	1	1	2.6	2.6	2.6	43.862	385	385;482;531	1	6	0.00079239	6.7139	By MS/MS	By MS/MS	By matching	By matching	By MS/MS	By matching	2.6	2.6	2.6	2.6
E9PNW4;A0A2U3TZL5;P13987;P13987-2	E9PNW4;A0A2U3TZL5;P13987;P13987-2	1;1;1;1	1;1;1;1	1;1;1;1	CD59 glycoprotein	CD59	tr|E9PNW4|E9PNW4_HUMAN Uncharacterized protein OS=Homo sapiens OX=9606 PE=1 SV=1;tr|A0A2U3TZL5|A0A2U3TZL5_HUMAN Isoform of P13987, CD59 glycoprotein (Fragment) OS=Homo sapiens OX=9606 GN=CD59 PE=1 SV=1;sp|P13987|CD59_HUMAN CD59 glycoprotein OS=Homo sapiens	4	1	1	1	1	1	1	1	1	1	1	1	1	1	1	1	1	1	1	1	1	1	7.4	7.4	7.4	11.985	108	108;120;128;130	1	6	0.0030523	6.3883	By MS/MS	By matching	By MS/MS	By MS/MS	By matching	By MS/MS	7.4	7.4	7.4	7.4
H0YBR2;H0YBB3;A0A2U3TZN9;Q6NXG1-2;Q6NXG1-5;Q6NXG1-4;Q6NXG1-3;Q6NXG1;Q9H6T0-2;Q9H6T0	H0YBR2;H0YBB3;A0A2U3TZN9;Q6NXG1-2;Q6NXG1-5;Q6NXG1-4;Q6NXG1-3;Q6NXG1;Q9H6T0-2;Q9H6T0	2;2;2;2;2;2;2;2;1;1	2;2;2;2;2;2;2;2;1;1	2;2;2;2;2;2;2;2;1;1	Epithelial splicing regulatory protein 1;Epithelial splicing regulatory protein 2	ESRP1;ESRP2	tr|H0YBR2|H0YBR2_HUMAN Isoform of Q6NXG1, Epithelial-splicing regulatory protein 1 (Fragment) OS=Homo sapiens OX=9606 GN=ESRP1 PE=1 SV=1;tr|H0YBB3|H0YBB3_HUMAN Isoform of Q6NXG1, Epithelial-splicing regulatory protein 1 (Fragment) OS=Homo sapiens OX=9606 G	10	2	2	2	0	0	0	2	2	1	0	0	0	2	2	1	0	0	0	2	2	1	5.4	5.4	5.4	56.035	502	502;522;604;608;659;663;677;681;717;727	1	5	0	12.266				By MS/MS	By MS/MS	By MS/MS	0	0	0	5.4
A0A3B3IRI2;P17812;A0A3B3IRQ8;A0A3B3ITF6;A0A3B3ITB8;B4E1E0;P17812-2;A0A3B3ITH9;A0A3B3ISY3	A0A3B3IRI2;P17812;A0A3B3IRQ8;A0A3B3ITF6;A0A3B3ITB8;B4E1E0;P17812-2	6;6;5;5;4;4;3;2;1	6;6;5;5;4;4;3;2;1	6;6;5;5;4;4;3;2;1	CTP synthase 1;CTP synthase	CTPS1	tr|A0A3B3IRI2|A0A3B3IRI2_HUMAN Isoform of P17812, CTP synthase OS=Homo sapiens OX=9606 GN=CTPS1 PE=1 SV=1;sp|P17812|PYRG1_HUMAN CTP synthase 1 OS=Homo sapiens OX=9606 GN=CTPS1 PE=1 SV=2;tr|A0A3B3IRQ8|A0A3B3IRQ8_HUMAN Isoform of P17812, CTP synthase OS=Homo	9	6	6	6	5	6	4	5	4	4	5	6	4	5	4	4	5	6	4	5	4	4	12.6	12.6	12.6	63.723	564	564;591;451;461;335;435;360;111;89	1	28	0	63.504	By MS/MS	By MS/MS	By MS/MS	By MS/MS	By MS/MS	By MS/MS	10.5	12.6	8.7	10.5
A0A3B3IRW2;A0A3B3IRK6;Q13724-2;Q13724;A0A3B3IS52;C9J8D4	A0A3B3IRW2;A0A3B3IRK6;Q13724-2;Q13724;A0A3B3IS52;C9J8D4	4;4;4;4;2;2	4;4;4;4;2;2	4;4;4;4;2;2	Mannosyl-oligosaccharide glucosidase	MOGS	tr|A0A3B3IRW2|A0A3B3IRW2_HUMAN Isoform of Q13724, Mannosyl-oligosaccharide glucosidase OS=Homo sapiens OX=9606 GN=MOGS PE=1 SV=1;tr|A0A3B3IRK6|A0A3B3IRK6_HUMAN Isoform of Q13724, Mannosyl-oligosaccharide glucosidase (Fragment) OS=Homo sapiens OX=9606 GN=MO	6	4	4	4	3	3	3	3	3	4	3	3	3	3	3	4	3	3	3	3	3	4	10.7	10.7	10.7	62.248	562	562;715;731;837;428;491	1	25	0	26.08	By MS/MS	By MS/MS	By MS/MS	By MS/MS	By MS/MS	By MS/MS	8.5	8.5	8.5	8.5
A0A3B3IRK8;Q9BYX4	A0A3B3IRK8;Q9BYX4	1;1	1;1	1;1	Interferon-induced helicase C domain-containing protein 1	IFIH1	tr|A0A3B3IRK8|A0A3B3IRK8_HUMAN Isoform of Q9BYX4, Interferon-induced helicase C domain-containing protein 1 OS=Homo sapiens OX=9606 GN=IFIH1 PE=1 SV=1;sp|Q9BYX4|IFIH1_HUMAN Interferon-induced helicase C domain-containing protein 1 OS=Homo sapiens OX=9606 G	2	1	1	1	0	0	0	1	1	1	0	0	0	1	1	1	0	0	0	1	1	1	0.9	0.9	0.9	112.28	986	986;1025	1	3	0.0044978	6.2913				By MS/MS	By matching	By MS/MS	0	0	0	0.9
A0A3B3IRQ7;P30533	A0A3B3IRQ7;P30533	2;2	2;2	2;2	Alpha-2-macroglobulin receptor-associated protein	LRPAP1	tr|A0A3B3IRQ7|A0A3B3IRQ7_HUMAN Isoform of P30533, Alpha-2-macroglobulin receptor-associated protein OS=Homo sapiens OX=9606 GN=LRPAP1 PE=1 SV=1;sp|P30533|AMRP_HUMAN Alpha-2-macroglobulin receptor-associated protein OS=Homo sapiens OX=9606 GN=LRPAP1 PE=1 SV	2	2	2	2	1	1	2	2	1	2	1	1	2	2	1	2	1	1	2	2	1	2	12.5	12.5	12.5	32.022	279	279;357	1	9	0	13.386	By MS/MS	By MS/MS	By matching	By MS/MS	By MS/MS	By MS/MS	7.9	7.9	12.5	12.5
F5H345;A0A3B3IRR1;A0A3F2YNY7;P08397-4;P08397-3;P08397-2;P08397	F5H345;A0A3B3IRR1;A0A3F2YNY7;P08397-4;P08397-3;P08397-2;P08397	1;1;1;1;1;1;1	1;1;1;1;1;1;1	1;1;1;1;1;1;1	Porphobilinogen deaminase	HMBS	tr|F5H345|F5H345_HUMAN Isoform of P08397, Porphobilinogen deaminase OS=Homo sapiens OX=9606 GN=HMBS PE=1 SV=1;tr|A0A3B3IRR1|A0A3B3IRR1_HUMAN Isoform of P08397, Porphobilinogen deaminase OS=Homo sapiens OX=9606 GN=HMBS PE=1 SV=1;tr|A0A3F2YNY7|A0A3F2YNY7_HUM	7	1	1	1	1	1	1	1	1	1	1	1	1	1	1	1	1	1	1	1	1	1	6.1	6.1	6.1	35.761	330	330;338;355;304;321;344;361	1	9	0.00042427	7.4421	By MS/MS	By matching	By MS/MS	By matching	By MS/MS	By matching	6.1	6.1	6.1	6.1
A0A3B3IRR6;A0A3B3IT54;A0A3B3ITA3;Q9H7E9;Q9H7E9-2	A0A3B3IRR6;A0A3B3IT54;A0A3B3ITA3;Q9H7E9;Q9H7E9-2	1;1;1;1;1	1;1;1;1;1	1;1;1;1;1	UPF0488 protein C8orf33	C8orf33	tr|A0A3B3IRR6|A0A3B3IRR6_HUMAN Isoform of Q9H7E9, UPF0488 protein C8orf33 OS=Homo sapiens OX=9606 GN=C8orf33 PE=1 SV=1;tr|A0A3B3IT54|A0A3B3IT54_HUMAN Isoform of Q9H7E9, UPF0488 protein C8orf33 OS=Homo sapiens OX=9606 GN=C8orf33 PE=1 SV=1;tr|A0A3B3ITA3|A0A3	5	1	1	1	1	1	1	1	1	1	1	1	1	1	1	1	1	1	1	1	1	1	7.1	7.1	7.1	24.465	226	226;236;248;229;242	1	6	0.00042699	7.5303	By matching	By MS/MS	By MS/MS	By MS/MS	By MS/MS	By MS/MS	7.1	7.1	7.1	7.1
C9J3L8;C9J5W0;A0A3B3IRT8;E9PAL7;C9IZQ1;P43307;P43307-2	C9J3L8;C9J5W0;A0A3B3IRT8;E9PAL7;C9IZQ1;P43307;P43307-2	2;2;2;2;2;2;1	2;2;2;2;2;2;1	2;2;2;2;2;2;1	Translocon-associated protein subunit alpha	SSR1	tr|C9J3L8|C9J3L8_HUMAN Isoform of P43307, Translocon-associated protein subunit alpha OS=Homo sapiens OX=9606 GN=SSR1 PE=1 SV=1;tr|C9J5W0|C9J5W0_HUMAN Isoform of P43307, Translocon-associated protein subunit alpha OS=Homo sapiens OX=9606 GN=SSR1 PE=1 SV=1;	7	2	2	2	2	2	2	1	2	1	2	2	2	1	2	1	2	2	2	1	2	1	9.8	9.8	9.8	29.573	265	265;266;288;291;298;286;259	1	14	0	17.129	By MS/MS	By MS/MS	By MS/MS	By matching	By MS/MS	By matching	9.8	9.8	9.8	4.2
A0A3B3ITS3;A0A3B3IS54;A0A3B3IS01;A0A3B3IT01;A0A3B3ISK7;Q6PI48;A0A3B3ITK9	A0A3B3ITS3;A0A3B3IS54;A0A3B3IS01;A0A3B3IT01;A0A3B3ISK7;Q6PI48	3;3;3;3;3;3;1	3;3;3;3;3;3;1	3;3;3;3;3;3;1	Aspartate--tRNA ligase, mitochondrial	DARS2	tr|A0A3B3ITS3|A0A3B3ITS3_HUMAN Isoform of Q6PI48, Aspartate--tRNA ligase, mitochondrial OS=Homo sapiens OX=9606 GN=DARS2 PE=1 SV=1;tr|A0A3B3IS54|A0A3B3IS54_HUMAN Isoform of Q6PI48, Aspartate--tRNA ligase, mitochondrial OS=Homo sapiens OX=9606 GN=DARS2 PE=1	7	3	3	3	3	3	2	2	3	2	3	3	2	2	3	2	3	3	2	2	3	2	8.5	8.5	8.5	55.527	482	482;484;539;594;624;645;295	1	15	0	17.852	By MS/MS	By MS/MS	By MS/MS	By MS/MS	By MS/MS	By MS/MS	8.5	8.5	4.4	4.4
C9JIR6;A0A3B3IS24;O75688-5;O75688-4;O75688-2;O75688;E9PKB5;B8ZZF0;P35813-2	C9JIR6;A0A3B3IS24;O75688-5;O75688-4;O75688-2;O75688;E9PKB5;B8ZZF0;P35813-2	2;2;2;2;2;2;1;1;1	2;2;2;2;2;2;1;1;1	1;1;1;1;1;1;0;0;0	Protein phosphatase 1B;Protein phosphatase 1A	PPM1B;PPM1A	tr|C9JIR6|C9JIR6_HUMAN Isoform of O75688, Protein phosphatase 1B (Fragment) OS=Homo sapiens OX=9606 GN=PPM1B PE=1 SV=1;tr|A0A3B3IS24|A0A3B3IS24_HUMAN Uncharacterized protein OS=Homo sapiens OX=9606 PE=3 SV=1;sp|O75688-5|PPM1B-5_HUMAN Isoform of O75688, Iso	9	2	2	1	2	2	2	2	2	2	2	2	2	2	2	2	1	1	1	1	1	1	7.9	7.9	4.8	41.83	378	378;384;327;380;387;479;187;303;324	1	12	0	19.63	By matching	By MS/MS	By MS/MS	By matching	By matching	By MS/MS	7.9	7.9	7.9	7.9
H7C4Y4;A0A3B3IS43;Q8IV35-2;Q8IV35	H7C4Y4;A0A3B3IS43;Q8IV35-2;Q8IV35	1;1;1;1	1;1;1;1	1;1;1;1	WD repeat-containing protein 49	WDR49	tr|H7C4Y4|H7C4Y4_HUMAN Isoform of Q8IV35, WD repeat-containing protein 49 (Fragment) OS=Homo sapiens OX=9606 GN=WDR49 PE=4 SV=1;tr|A0A3B3IS43|A0A3B3IS43_HUMAN Isoform of Q8IV35, WD repeat-containing protein 49 OS=Homo sapiens OX=9606 GN=WDR49 PE=4 SV=1;sp|	4	1	1	1	1	1	1	1	1	1	1	1	1	1	1	1	1	1	1	1	1	1	8.6	8.6	8.6	15.664	139	139;1038;522;697	1	6	0.0051948	6.2138	By matching	By matching	By matching	By matching	By MS/MS	By matching	8.6	8.6	8.6	8.6
A0A3B3ITP6;A0A3B3IS57;A0A3B3IU45;A0A3B3IT92;P33991;E5RG31;A0A3B3IRR8	A0A3B3ITP6;A0A3B3IS57;A0A3B3IU45;A0A3B3IT92;P33991;E5RG31	6;6;6;6;6;5;2	6;6;6;6;6;5;2	6;6;6;6;6;5;2	DNA replication licensing factor MCM4	MCM4	tr|A0A3B3ITP6|A0A3B3ITP6_HUMAN Isoform of P33991, DNA helicase OS=Homo sapiens OX=9606 GN=MCM4 PE=1 SV=1;tr|A0A3B3IS57|A0A3B3IS57_HUMAN Isoform of P33991, DNA helicase OS=Homo sapiens OX=9606 GN=MCM4 PE=1 SV=1;tr|A0A3B3IU45|A0A3B3IU45_HUMAN Isoform of P339	7	6	6	6	6	6	6	6	6	5	6	6	6	6	6	5	6	6	6	6	6	5	11.1	11.1	11.1	83.053	742	742;749;813;904;863;582;191	1	45	0	81.296	By MS/MS	By MS/MS	By MS/MS	By MS/MS	By MS/MS	By MS/MS	11.1	11.1	11.1	11.1
A0A3B3ISG5;P14735	A0A3B3ISG5;P14735	2;2	2;2	2;2	Insulin-degrading enzyme	IDE	tr|A0A3B3ISG5|A0A3B3ISG5_HUMAN Isoform of P14735, Insulin-degrading enzyme OS=Homo sapiens OX=9606 GN=IDE PE=1 SV=1;sp|P14735|IDE_HUMAN Insulin-degrading enzyme OS=Homo sapiens OX=9606 GN=IDE PE=1 SV=4	2	2	2	2	2	1	2	1	0	1	2	1	2	1	0	1	2	1	2	1	0	1	2.6	2.6	2.6	117.94	1019	1019;1019	1	7	0.00048544	11.753	By MS/MS	By MS/MS	By MS/MS	By MS/MS		By matching	2.6	1.2	2.6	1.2
A0A3B3ISQ4;Q9H6S3;Q9H6S3-3;H0YD62;H0YF37	A0A3B3ISQ4;Q9H6S3;Q9H6S3-3	4;4;3;1;1	4;4;3;1;1	2;2;1;1;1	Epidermal growth factor receptor kinase substrate 8-like protein 2	EPS8L2	tr|A0A3B3ISQ4|A0A3B3ISQ4_HUMAN Isoform of Q9H6S3, Epidermal growth factor receptor kinase substrate 8-like protein 2 OS=Homo sapiens OX=9606 GN=EPS8L2 PE=1 SV=1;sp|Q9H6S3|ES8L2_HUMAN Epidermal growth factor receptor kinase substrate 8-like protein 2 OS=Hom	5	4	4	2	1	1	2	3	4	2	1	1	2	3	4	2	1	1	1	1	2	1	9.8	9.8	4.8	88.063	788	788;715;731;139;167	1	13	0	27.686	By matching	By matching	By matching	By MS/MS	By MS/MS	By MS/MS	2.3	2.3	6.1	7.2
A0A3B3IST7;E9PE72;P22413	A0A3B3IST7;E9PE72;P22413	1;1;1	1;1;1	1;1;1	Ectonucleotide pyrophosphatase/phosphodiesterase family member 1;Alkaline phosphodiesterase I;Nucleotide pyrophosphatase	ENPP1	tr|A0A3B3IST7|A0A3B3IST7_HUMAN Isoform of P22413, Ectonucleotide pyrophosphatase/phosphodiesterase family member 1 (Fragment) OS=Homo sapiens OX=9606 GN=ENPP1 PE=1 SV=1;tr|E9PE72|E9PE72_HUMAN Isoform of P22413, Ectonucleotide pyrophosphatase/phosphodiester	3	1	1	1	1	1	0	0	0	0	1	1	0	0	0	0	1	1	0	0	0	0	51.8	51.8	51.8	6.0235	56	56;378;925	1	2	0.0066104	6.1528	By matching	By MS/MS					51.8	51.8	0	0
A0A3B3ISV4;Q8N0U8	A0A3B3ISV4;Q8N0U8	1;1	1;1	1;1	Vitamin K epoxide reductase complex subunit 1-like protein 1	VKORC1L1	tr|A0A3B3ISV4|A0A3B3ISV4_HUMAN Isoform of Q8N0U8, Vitamin K epoxide reductase complex subunit 1-like protein 1 OS=Homo sapiens OX=9606 GN=VKORC1L1 PE=1 SV=1;sp|Q8N0U8|VKORL_HUMAN Vitamin K epoxide reductase complex subunit 1-like protein 1 OS=Homo sapiens	2	1	1	1	1	1	1	1	1	1	1	1	1	1	1	1	1	1	1	1	1	1	4.9	4.9	4.9	23.499	223	223;176	1	6	0.0069419	6.13	By matching	By matching	By MS/MS	By MS/MS	By MS/MS	By MS/MS	4.9	4.9	4.9	4.9
H3BSW0;A0A3B3ISV5;Q8N9N7	H3BSW0;A0A3B3ISV5;Q8N9N7	1;1;1	1;1;1	1;1;1	Leucine-rich repeat-containing protein 57	LRRC57	tr|H3BSW0|H3BSW0_HUMAN Isoform of Q8N9N7, Leucine-rich repeat-containing protein 57 (Fragment) OS=Homo sapiens OX=9606 GN=LRRC57 PE=1 SV=1;tr|A0A3B3ISV5|A0A3B3ISV5_HUMAN Uncharacterized protein OS=Homo sapiens OX=9606 PE=4 SV=1;sp|Q8N9N7|LRC57_HUMAN Leucin	3	1	1	1	1	1	1	1	1	1	1	1	1	1	1	1	1	1	1	1	1	1	7.4	7.4	7.4	16.324	148	148;255;239	1	6	0.0052258	6.2442	By matching	By MS/MS	By matching	By matching	By matching	By matching	7.4	7.4	7.4	7.4
A0A3B3ISW7;Q86VN1-2;Q86VN1	A0A3B3ISW7;Q86VN1-2;Q86VN1	1;1;1	1;1;1	1;1;1	Vacuolar protein-sorting-associated protein 36	VPS36	tr|A0A3B3ISW7|A0A3B3ISW7_HUMAN Isoform of Q86VN1, Vacuolar protein-sorting-associated protein 36 OS=Homo sapiens OX=9606 GN=VPS36 PE=1 SV=1;sp|Q86VN1-2|VPS36-2_HUMAN Isoform of Q86VN1, Isoform 2 of Vacuolar protein-sorting-associated protein 36 OS=Homo sap	3	1	1	1	1	1	1	1	1	1	1	1	1	1	1	1	1	1	1	1	1	1	4	4	4	36.751	324	324;328;386	1	6	0.00040833	6.982	By matching	By matching	By matching	By MS/MS	By matching	By matching	4	4	4	4
A0A3B3IUC9;A0A3B3ITV0;A0A3B3ITX7;E9PG39;A0A3B3ISY9;A0A3B3ISZ0;E9PC15;A0A3B3ITD0;Q53H12	A0A3B3IUC9;A0A3B3ITV0;A0A3B3ITX7;E9PG39;A0A3B3ISY9;A0A3B3ISZ0;E9PC15;A0A3B3ITD0;Q53H12	1;1;1;1;1;1;1;1;1	1;1;1;1;1;1;1;1;1	1;1;1;1;1;1;1;1;1	Acylglycerol kinase, mitochondrial	AGK	tr|A0A3B3IUC9|A0A3B3IUC9_HUMAN Isoform of Q53H12, Acylglycerol kinase, mitochondrial OS=Homo sapiens OX=9606 GN=AGK PE=1 SV=1;tr|A0A3B3ITV0|A0A3B3ITV0_HUMAN Isoform of Q53H12, Acylglycerol kinase, mitochondrial (Fragment) OS=Homo sapiens OX=9606 GN=AGK PE=	9	1	1	1	1	1	1	1	1	1	1	1	1	1	1	1	1	1	1	1	1	1	18.7	18.7	18.7	14.805	134	134;138;214;244;330;350;394;418;422	1	6	0.00044209	8.0831	By MS/MS	By MS/MS	By matching	By MS/MS	By MS/MS	By matching	18.7	18.7	18.7	18.7
A0A3B3IT57;E9PH64;E7EWZ0;E9PF49;Q9Y6M9	A0A3B3IT57;E9PH64;E7EWZ0;E9PF49;Q9Y6M9	1;1;1;1;1	1;1;1;1;1	1;1;1;1;1	NADH dehydrogenase [ubiquinone] 1 beta subcomplex subunit 9	NDUFB9	tr|A0A3B3IT57|A0A3B3IT57_HUMAN Isoform of Q9Y6M9, NADH dehydrogenase [ubiquinone] 1 beta subcomplex subunit 9 OS=Homo sapiens OX=9606 GN=NDUFB9 PE=1 SV=1;tr|E9PH64|E9PH64_HUMAN Isoform of Q9Y6M9, NADH dehydrogenase [ubiquinone] 1 beta subcomplex subunit 9	5	1	1	1	1	1	1	1	1	1	1	1	1	1	1	1	1	1	1	1	1	1	13.8	13.8	13.8	17.16	138	138;168;178;221;179	1	6	0.00079586	6.7372	By MS/MS	By matching	By matching	By matching	By MS/MS	By matching	13.8	13.8	13.8	13.8
H0YEN4;A0A3B3ITD8;P52948-4;P52948-3;P52948-6;P52948-2;P52948-5;P52948	H0YEN4;A0A3B3ITD8;P52948-4;P52948-3;P52948-6;P52948-2;P52948-5;P52948	1;1;1;1;1;1;1;1	1;1;1;1;1;1;1;1	1;1;1;1;1;1;1;1	Nuclear pore complex protein Nup98-Nup96;Nuclear pore complex protein Nup98;Nuclear pore complex protein Nup96	NUP98	tr|H0YEN4|H0YEN4_HUMAN Isoform of P52948, Nuclear pore complex protein Nup98-Nup96 (Fragment) OS=Homo sapiens OX=9606 GN=NUP98 PE=1 SV=1;tr|A0A3B3ITD8|A0A3B3ITD8_HUMAN Isoform of P52948, Nuclear pore complex protein Nup98-Nup96 OS=Homo sapiens OX=9606 GN=N	8	1	1	1	1	1	1	1	1	1	1	1	1	1	1	1	1	1	1	1	1	1	13.6	13.6	13.6	24.112	235	235;1348;920;937;1714;1726;1800;1817	1	6	0.00045746	10.652	By MS/MS	By MS/MS	By MS/MS	By matching	By MS/MS	By matching	13.6	13.6	13.6	13.6
A0A3B3ITQ9;I3L414;Q9BXL6-2;Q9BXL6	A0A3B3ITQ9;I3L414;Q9BXL6-2;Q9BXL6	1;1;1;1	1;1;1;1	1;1;1;1	Caspase recruitment domain-containing protein 14	CARD14	tr|A0A3B3ITQ9|A0A3B3ITQ9_HUMAN Isoform of Q9BXL6, Caspase recruitment domain-containing protein 14 (Fragment) OS=Homo sapiens OX=9606 GN=CARD14 PE=1 SV=1;tr|I3L414|I3L414_HUMAN Isoform of Q9BXL6, Caspase recruitment domain family, member 14, isoform CRA_d	4	1	1	1	0	1	1	1	1	1	0	1	1	1	1	1	0	1	1	1	1	1	20.2	20.2	20.2	9.6599	84	84;493;740;1004	1	5	0.0019417	6.5338		By matching	By matching	By matching	By matching	By MS/MS	0	20.2	20.2	20.2
A0A3B3ITT5;P47914	A0A3B3ITT5;P47914	1;1	1;1	1;1	60S ribosomal protein L29	RPL29	tr|A0A3B3ITT5|A0A3B3ITT5_HUMAN Isoform of P47914, 60S ribosomal protein L29 OS=Homo sapiens OX=9606 GN=RPL29 PE=1 SV=1;sp|P47914|RL29_HUMAN 60S ribosomal protein L29 OS=Homo sapiens OX=9606 GN=RPL29 PE=1 SV=2	2	1	1	1	1	1	1	1	1	1	1	1	1	1	1	1	1	1	1	1	1	1	9	9	9	18.512	167	167;159	1	6	0	21.566	By MS/MS	By MS/MS	By MS/MS	By MS/MS	By MS/MS	By MS/MS	9	9	9	9
E9PN17;A0A3B3ITX4;O75964;A0A3B3IRW3	E9PN17;A0A3B3ITX4;O75964	3;3;3;1	3;3;3;1	3;3;3;1	ATP synthase subunit g, mitochondrial	ATP5L	tr|E9PN17|E9PN17_HUMAN Isoform of O75964, ATP synthase subunit g, mitochondrial OS=Homo sapiens OX=9606 GN=ATP5MG PE=1 SV=1;tr|A0A3B3ITX4|A0A3B3ITX4_HUMAN Isoform of A0A3B3ITZ1, Uncharacterized protein OS=Homo sapiens OX=9606 PE=4 SV=1;sp|O75964|ATP5L_HUMA	4	3	3	3	3	3	3	3	2	3	3	3	3	3	2	3	3	3	3	3	2	3	51.3	51.3	51.3	8.4518	76	76;91;103;34	1	17	0	17.999	By MS/MS	By matching	By matching	By MS/MS	By MS/MS	By matching	51.3	51.3	51.3	51.3
A0A3B3ITZ9;Q9Y2W1	A0A3B3ITZ9;Q9Y2W1	7;7	7;7	7;7	Thyroid hormone receptor-associated protein 3	THRAP3	tr|A0A3B3ITZ9|A0A3B3ITZ9_HUMAN Isoform of Q9Y2W1, Thyroid hormone receptor-associated protein 3 OS=Homo sapiens OX=9606 GN=THRAP3 PE=1 SV=1;sp|Q9Y2W1|TR150_HUMAN Thyroid hormone receptor-associated protein 3 OS=Homo sapiens OX=9606 GN=THRAP3 PE=1 SV=2	2	7	7	7	7	6	7	7	7	6	7	6	7	7	7	6	7	6	7	7	7	6	11.2	11.2	11.2	103.52	910	910;955	1	40	0	45.541	By MS/MS	By MS/MS	By MS/MS	By MS/MS	By MS/MS	By matching	11.2	9.8	11.2	11.2
H0Y7G9;A0A3B3IU24;Q92743	H0Y7G9;A0A3B3IU24;Q92743	1;1;1	1;1;1	1;1;1	Serine protease HTRA1	HTRA1	tr|H0Y7G9|H0Y7G9_HUMAN Isoform of Q92743, Serine protease HTRA1 (Fragment) OS=Homo sapiens OX=9606 GN=HTRA1 PE=1 SV=1;tr|A0A3B3IU24|A0A3B3IU24_HUMAN Isoform of Q92743, Serine protease HTRA1 OS=Homo sapiens OX=9606 GN=HTRA1 PE=1 SV=1;sp|Q92743|HTRA1_HUMAN S	3	1	1	1	1	1	1	0	0	0	1	1	1	0	0	0	1	1	1	0	0	0	3.6	3.6	3.6	23.851	221	221;374;480	1	3	0.0015595	6.5599	By MS/MS	By MS/MS	By matching				3.6	3.6	3.6	0
A0A3B3IUA7;Q14258	A0A3B3IUA7;Q14258	4;4	4;4	4;4	E3 ubiquitin/ISG15 ligase TRIM25	TRIM25	tr|A0A3B3IUA7|A0A3B3IUA7_HUMAN Isoform of Q14258, E3 ubiquitin/ISG15 ligase TRIM25 OS=Homo sapiens OX=9606 GN=TRIM25 PE=1 SV=1;sp|Q14258|TRI25_HUMAN E3 ubiquitin/ISG15 ligase TRIM25 OS=Homo sapiens OX=9606 GN=TRIM25 PE=1 SV=2	2	4	4	4	3	1	1	3	3	3	3	1	1	3	3	3	3	1	1	3	3	3	10.7	10.7	10.7	51.073	456	456;630	1	14	0	25.96	By MS/MS	By MS/MS	By matching	By MS/MS	By MS/MS	By MS/MS	8.1	3.1	3.1	8.6
A0A3B3IUB5;Q8TCT9-5;Q8TCT9;A0A075B6F6;A0A0S2Z6F0;A0A3B3IT72;Q8TCT9-4;Q8TCT9-2;A0A0C4DGU3	A0A3B3IUB5;Q8TCT9-5;Q8TCT9;A0A075B6F6;A0A0S2Z6F0;A0A3B3IT72;Q8TCT9-4;Q8TCT9-2	4;4;4;3;3;3;3;3;1	4;4;4;3;3;3;3;3;1	4;4;4;3;3;3;3;3;1	Minor histocompatibility antigen H13	HM13	tr|A0A3B3IUB5|A0A3B3IUB5_HUMAN Isoform of Q8TCT9, Minor histocompatibility antigen H13 OS=Homo sapiens OX=9606 GN=HM13 PE=1 SV=1;sp|Q8TCT9-5|HM13-5_HUMAN Isoform of Q8TCT9, Isoform 5 of Minor histocompatibility antigen H13 OS=Homo sapiens OX=9606 GN=HM13 P	9	4	4	4	2	1	1	3	4	4	2	1	1	3	4	4	2	1	1	3	4	4	13.1	13.1	13.1	46.313	420	420;335;377;272;345;365;394;426;143	1	15	0	22.484	By matching	By matching	By matching	By MS/MS	By matching	By MS/MS	7.9	2.4	2.1	11
A0A3F2YNX0;A0A3F2YNZ0;F1T0I1;O15027-2;O15027-4;O15027-3;O15027;O15027-5;A0A0C4DH09;X6RGP5;Q8N9G1	A0A3F2YNX0;A0A3F2YNZ0;F1T0I1;O15027-2;O15027-4;O15027-3;O15027;O15027-5;A0A0C4DH09;X6RGP5	4;4;4;4;4;4;4;4;2;2;1	4;4;4;4;4;4;4;4;2;2;1	4;4;4;4;4;4;4;4;2;2;1	Protein transport protein Sec16A	SEC16A	tr|A0A3F2YNX0|A0A3F2YNX0_HUMAN Isoform of O15027, Protein transport protein sec16 OS=Homo sapiens OX=9606 GN=SEC16A PE=1 SV=1;tr|A0A3F2YNZ0|A0A3F2YNZ0_HUMAN Isoform of O15027, Protein transport protein sec16 OS=Homo sapiens OX=9606 GN=SEC16A PE=1 SV=1;tr|F	11	4	4	4	3	3	3	3	3	3	3	3	3	3	3	3	3	3	3	3	3	3	4	4	4	228.87	2134	2134;2154;2334;2312;2332;2337;2357;2379;751;1059;385	1	18	0	26.46	By MS/MS	By MS/MS	By matching	By MS/MS	By MS/MS	By MS/MS	3.4	3.4	3.4	3.4
A0AVT1-2;A0AVT1;H0Y8S8	A0AVT1-2;A0AVT1;H0Y8S8	8;8;6	8;8;6	8;8;6	Ubiquitin-like modifier-activating enzyme 6	UBA6	sp|A0AVT1-2|UBA6-2_HUMAN Isoform of A0AVT1, Isoform 2 of Ubiquitin-like modifier-activating enzyme 6 OS=Homo sapiens OX=9606 GN=UBA6 PE=1 SV=1;sp|A0AVT1|UBA6_HUMAN Ubiquitin-like modifier-activating enzyme 6 OS=Homo sapiens OX=9606 GN=UBA6 PE=1 SV=1;tr|H0Y	3	8	8	8	7	8	6	8	8	8	7	8	6	8	8	8	7	8	6	8	8	8	18.5	18.5	18.5	65.756	578	578;1052;271	1	45	0	50.313	By MS/MS	By MS/MS	By MS/MS	By MS/MS	By MS/MS	By MS/MS	16.3	18.5	13.5	18.5
H0YGJ6;A0JP02;B4DJX4;Q9HAU0-5;Q9HAU0-8;Q9HAU0;Q9HAU0-2;Q9HAU0-4;Q9HAU0-6	H0YGJ6;A0JP02;B4DJX4;Q9HAU0-5;Q9HAU0-8;Q9HAU0;Q9HAU0-2;Q9HAU0-4;Q9HAU0-6	1;1;1;1;1;1;1;1;1	1;1;1;1;1;1;1;1;1	1;1;1;1;1;1;1;1;1	Pleckstrin homology domain-containing family A member 5	PLEKHA5	tr|H0YGJ6|H0YGJ6_HUMAN Isoform of Q9HAU0, Pleckstrin homology domain-containing family A member 5 (Fragment) OS=Homo sapiens OX=9606 GN=PLEKHA5 PE=1 SV=1;tr|A0JP02|A0JP02_HUMAN Isoform of Q9HAU0, PLEKHA5 protein OS=Homo sapiens OX=9606 GN=PLEKHA5 PE=1 SV=1	9	1	1	1	0	0	0	0	0	1	0	0	0	0	0	1	0	0	0	0	0	1	5	5	5	45.24	397	397;874;977;1060;1098;1116;1174;1179;1282	1	1	0.0038052	6.3712						By MS/MS	0	0	0	0
A0MZ66-7;A0MZ66-8;A0MZ66-4;A0MZ66-5;A0MZ66-6;A0MZ66;A0MZ66-3	A0MZ66-7;A0MZ66-8;A0MZ66-4;A0MZ66-5;A0MZ66-6;A0MZ66;A0MZ66-3	1;1;1;1;1;1;1	1;1;1;1;1;1;1	1;1;1;1;1;1;1	Shootin-1	KIAA1598	sp|A0MZ66-7|SHOT1-7_HUMAN Isoform of A0MZ66, Isoform 7 of Shootin-1 OS=Homo sapiens OX=9606 GN=SHTN1 PE=1 SV=4;sp|A0MZ66-8|SHOT1-8_HUMAN Isoform of A0MZ66, Isoform 8 of Shootin-1 OS=Homo sapiens OX=9606 GN=SHTN1 PE=1 SV=4;sp|A0MZ66-4|SHOT1-4_HUMAN Isoform	7	1	1	1	0	1	0	0	1	1	0	1	0	0	1	1	0	1	0	0	1	1	9.1	9.1	9.1	23.839	219	219;498;558;571;601;631;649	1	3	0.00040717	6.9503		By MS/MS			By MS/MS	By MS/MS	0	9.1	0	0
M0R1B5;E9PL44;E9PJS0;M0R026;A1L0T0	M0R1B5;E9PL44;E9PJS0;M0R026;A1L0T0	1;1;1;1;1	1;1;1;1;1	1;1;1;1;1	Acetolactate synthase-like protein	ILVBL	tr|M0R1B5|M0R1B5_HUMAN Isoform of A1L0T0, Acetolactate synthase-like protein (Fragment) OS=Homo sapiens OX=9606 GN=ILVBL PE=1 SV=8;tr|E9PL44|E9PL44_HUMAN Isoform of A1L0T0, Acetolactate synthase-like protein (Fragment) OS=Homo sapiens OX=9606 GN=ILVBL PE=1	5	1	1	1	1	1	1	1	1	1	1	1	1	1	1	1	1	1	1	1	1	1	13.9	13.9	13.9	17.494	165	165;166;262;525;632	1	7	1	-2	By matching	By matching	By MS/MS	By matching	By matching	By MS/MS	13.9	13.9	13.9	13.9
A2A274;Q99798	A2A274;Q99798	11;11	11;11	11;11	Aconitate hydratase, mitochondrial	ACO2	tr|A2A274|A2A274_HUMAN Isoform of Q99798, Aconitate hydratase, mitochondrial OS=Homo sapiens OX=9606 GN=ACO2 PE=1 SV=1;sp|Q99798|ACON_HUMAN Aconitate hydratase, mitochondrial OS=Homo sapiens OX=9606 GN=ACO2 PE=1 SV=2	2	11	11	11	11	10	11	10	11	10	11	10	11	10	11	10	11	10	11	10	11	10	21	21	21	87.819	805	805;780	1	69	0	88.39	By MS/MS	By MS/MS	By MS/MS	By MS/MS	By MS/MS	By MS/MS	21	19.5	21	19.5
X6RKS3;A2A2V1;P04156	X6RKS3;A2A2V1;P04156	1;1;1	1;1;1	1;1;1	Major prion protein	PRNP	tr|X6RKS3|X6RKS3_HUMAN Isoform of P04156, Major prion protein (Fragment) OS=Homo sapiens OX=9606 GN=PRNP PE=1 SV=1;tr|A2A2V1|A2A2V1_HUMAN Isoform of P04156, Major prion protein (Fragment) OS=Homo sapiens OX=9606 GN=PRNP PE=1 SV=1;sp|P04156|PRIO_HUMAN Major	3	1	1	1	0	1	1	1	1	1	0	1	1	1	1	1	0	1	1	1	1	1	5.5	5.5	5.5	23.554	217	217;249;253	1	5	0.0082823	6.0689		By matching	By matching	By matching	By MS/MS	By matching	0	5.5	5.5	5.5
C9J8R7;C9JNI1;A4D1E9	C9J8R7;C9JNI1;A4D1E9	1;1;1	1;1;1	1;1;1	GTP-binding protein 10	GTPBP10	tr|C9J8R7|C9J8R7_HUMAN Isoform of A4D1E9, GTP-binding protein 10 (Fragment) OS=Homo sapiens OX=9606 GN=GTPBP10 PE=1 SV=1;tr|C9JNI1|C9JNI1_HUMAN Isoform of A4D1E9, GTP-binding protein 10 (Fragment) OS=Homo sapiens OX=9606 GN=GTPBP10 PE=1 SV=1;sp|A4D1E9|GTPB	3	1	1	1	1	1	1	0	1	1	1	1	1	0	1	1	1	1	1	0	1	1	7.1	7.1	7.1	22.475	210	210;236;387	1	5	0.0062661	6.1788	By matching	By matching	By matching		By matching	By MS/MS	7.1	7.1	7.1	0
H0Y843;A4FU69-3;A4FU69	H0Y843;A4FU69-3;A4FU69	1;1;1	1;1;1	1;1;1	EF-hand calcium-binding domain-containing protein 5	EFCAB5	tr|H0Y843|H0Y843_HUMAN Isoform of A4FU69, EF-hand calcium-binding domain-containing protein 5 (Fragment) OS=Homo sapiens OX=9606 GN=EFCAB5 PE=1 SV=1;sp|A4FU69-3|EFCB5-3_HUMAN Isoform of A4FU69, Isoform 3 of EF-hand calcium-binding domain-containing protein	3	1	1	1	1	1	1	1	1	1	1	1	1	1	1	1	1	1	1	1	1	1	0.8	0.8	0.8	136.76	1185	1185;1379;1503	1	7	0.0015613	6.5648	By matching	By matching	By matching	By matching	By MS/MS	By MS/MS	0.8	0.8	0.8	0.8
A5YKK6-2;A5YKK6;A5YKK6-4;A5YKK6-3;H3BVC9	A5YKK6-2;A5YKK6;A5YKK6-4;A5YKK6-3	3;3;2;2;1	3;3;2;2;1	3;3;2;2;1	CCR4-NOT transcription complex subunit 1	CNOT1	sp|A5YKK6-2|CNOT1-2_HUMAN Isoform of A5YKK6, Isoform 2 of CCR4-NOT transcription complex subunit 1 OS=Homo sapiens OX=9606 GN=CNOT1 PE=1 SV=2;sp|A5YKK6|CNOT1_HUMAN CCR4-NOT transcription complex subunit 1 OS=Homo sapiens OX=9606 GN=CNOT1 PE=1 SV=2;sp|A5YKK	5	3	3	3	3	3	3	3	3	3	3	3	3	3	3	3	3	3	3	3	3	3	1.4	1.4	1.4	266.38	2371	2371;2376;1551;2150;241	1	18	0	24.162	By MS/MS	By MS/MS	By MS/MS	By MS/MS	By MS/MS	By MS/MS	1.4	1.4	1.4	1.4
A6NC97	A6NC97	1	1	1	Putative protein FAM172B	FAM172BP	sp|A6NC97|F172B_HUMAN Putative protein FAM172B OS=Homo sapiens OX=9606 GN=FAM172BP PE=5 SV=3	1	1	1	1	0	0	0	1	0	0	0	0	0	1	0	0	0	0	0	1	0	0	2.5	2.5	2.5	41.969	362	362	1	1	0.0086207	6.0561				By MS/MS			0	0	0	2.5
A6NDF3;Q9BVG4	A6NDF3;Q9BVG4	1;1	1;1	1;1	Protein PBDC1	PBDC1	tr|A6NDF3|A6NDF3_HUMAN Isoform of Q9BVG4, Protein PBDC1 OS=Homo sapiens OX=9606 GN=PBDC1 PE=1 SV=2;sp|Q9BVG4|PBDC1_HUMAN Protein PBDC1 OS=Homo sapiens OX=9606 GN=PBDC1 PE=1 SV=1	2	1	1	1	1	1	1	1	1	1	1	1	1	1	1	1	1	1	1	1	1	1	4.7	4.7	4.7	26.644	232	232;233	1	6	0.0004075	6.958	By matching	By matching	By matching	By MS/MS	By matching	By MS/MS	4.7	4.7	4.7	4.7
A6NJU6;A6NFX8;Q9UKK9;A6NCQ0;C9JYY9;H0YEY4	A6NJU6;A6NFX8;Q9UKK9;A6NCQ0	5;5;5;3;2;1	5;5;5;3;2;1	5;5;5;3;2;1	ADP-sugar pyrophosphatase	NUDT5	tr|A6NJU6|A6NJU6_HUMAN Isoform of Q9UKK9, ADP-sugar pyrophosphatase OS=Homo sapiens OX=9606 GN=NUDT5 PE=1 SV=2;tr|A6NFX8|A6NFX8_HUMAN Isoform of Q9UKK9, ADP-sugar pyrophosphatase OS=Homo sapiens OX=9606 GN=NUDT5 PE=1 SV=1;sp|Q9UKK9|NUDT5_HUMAN ADP-sugar py	6	5	5	5	5	5	5	5	5	5	5	5	5	5	5	5	5	5	5	5	5	5	31.2	31.2	31.2	20.629	186	186;232;219;180;97;137	1	30	0	75.449	By MS/MS	By MS/MS	By MS/MS	By MS/MS	By MS/MS	By MS/MS	31.2	31.2	31.2	31.2
H3BMT0;H3BTV5;H3BU16;A6NGP5;H3BMV3;Q9H910-2;Q9H910;Q9H910-3;H3BMM8;B4E1P3	H3BMT0;H3BTV5;H3BU16;A6NGP5;H3BMV3;Q9H910-2;Q9H910;Q9H910-3	3;3;3;3;3;3;3;3;1;1	3;3;3;3;3;3;3;3;1;1	3;3;3;3;3;3;3;3;1;1	Hematological and neurological expressed 1-like protein	HN1L	tr|H3BMT0|H3BMT0_HUMAN Isoform of Q9H910, Jupiter microtubule-associated homolog 2 (Fragment) OS=Homo sapiens OX=9606 GN=JPT2 PE=1 SV=1;tr|H3BTV5|H3BTV5_HUMAN Isoform of Q9H910, Jupiter microtubule-associated homolog 2 (Fragment) OS=Homo sapiens OX=9606 GN	10	3	3	3	3	3	3	3	3	2	3	3	3	3	3	2	3	3	3	3	3	2	39.1	39.1	39.1	12.23	115	115;116;167;178;190;174;190;218;70;98	1	18	0	21.959	By MS/MS	By MS/MS	By MS/MS	By MS/MS	By MS/MS	By MS/MS	39.1	39.1	39.1	39.1
A6NH27;O95229-2;O95229	A6NH27;O95229-2;O95229	1;1;1	1;1;1	1;1;1	ZW10 interactor	ZWINT	tr|A6NH27|A6NH27_HUMAN Isoform of O95229, cDNA FLJ36489 fis, clone THYMU2018126, highly similar to ZW10 interactor OS=Homo sapiens OX=9606 GN=ZWINT PE=1 SV=1;sp|O95229-2|ZWINT-2_HUMAN Isoform of O95229, Isoform 2 of ZW10 interactor OS=Homo sapiens OX=9606	3	1	1	1	1	1	1	0	1	0	1	1	1	0	1	0	1	1	1	0	1	0	7.6	7.6	7.6	18.224	157	157;230;277	1	4	0.00043573	7.8943	By MS/MS	By MS/MS	By MS/MS		By matching		7.6	7.6	7.6	0
A6NHQ2	A6NHQ2	1	1	1	rRNA/tRNA 2-O-methyltransferase fibrillarin-like protein 1	FBLL1	sp|A6NHQ2|FBLL1_HUMAN rRNA/tRNA 2-O-methyltransferase fibrillarin-like protein 1 OS=Homo sapiens OX=9606 GN=FBLL1 PE=3 SV=2	1	1	1	1	1	1	0	1	1	1	1	1	0	1	1	1	1	1	0	1	1	1	3.3	3.3	3.3	34.803	334	334	1	5	0.0082674	6.0635	By matching	By MS/MS		By matching	By MS/MS	By matching	3.3	3.3	0	3.3
H0Y4J2;A6NHR2;S4R369;Q9BZE1	H0Y4J2;A6NHR2;S4R369;Q9BZE1	1;1;1;1	1;1;1;1	1;1;1;1	39S ribosomal protein L37, mitochondrial	MRPL37	tr|H0Y4J2|H0Y4J2_HUMAN Isoform of Q9BZE1, 39S ribosomal protein L37, mitochondrial (Fragment) OS=Homo sapiens OX=9606 GN=MRPL37 PE=1 SV=1;tr|A6NHR2|A6NHR2_HUMAN Isoform of Q9BZE1, 39S ribosomal protein L37, mitochondrial OS=Homo sapiens OX=9606 GN=MRPL37 P	4	1	1	1	1	1	1	0	1	1	1	1	1	0	1	1	1	1	1	0	1	1	6.1	6.1	6.1	29.485	264	264;292;483;423	1	5	0.0037994	6.3592	By MS/MS	By MS/MS	By matching		By matching	By matching	6.1	6.1	6.1	0
J3KTL8;A6NHR9-3;A6NHR9-2;A6NHR9;A0A2R8YE92	J3KTL8;A6NHR9-3;A6NHR9-2;A6NHR9	4;4;4;4;1	4;4;4;4;1	4;4;4;4;1	Structural maintenance of chromosomes flexible hinge domain-containing protein 1	SMCHD1	tr|J3KTL8|J3KTL8_HUMAN Isoform of A6NHR9, Structural maintenance of chromosomes flexible hinge domain-containing protein 1 (Fragment) OS=Homo sapiens OX=9606 GN=SMCHD1 PE=1 SV=1;sp|A6NHR9-3|SMHD1-3_HUMAN Isoform of A6NHR9, Isoform 3 of Structural maintenan	5	4	4	4	3	3	2	4	4	3	3	3	2	4	4	3	3	3	2	4	4	3	3.7	3.7	3.7	155.65	1388	1388;762;1917;2005;212	1	19	0	27.007	By MS/MS	By matching	By matching	By MS/MS	By MS/MS	By matching	2.6	2.6	1.9	3.7
A6NJA2;P54578-2;P54578-3;P54578;J3QQT6;J3KS55	A6NJA2;P54578-2;P54578-3;P54578	7;7;7;7;1;1	7;7;7;7;1;1	7;7;7;7;1;1	Ubiquitin carboxyl-terminal hydrolase;Ubiquitin carboxyl-terminal hydrolase 14	USP14	tr|A6NJA2|A6NJA2_HUMAN Isoform of P54578, Ubiquitin carboxyl-terminal hydrolase 14 OS=Homo sapiens OX=9606 GN=USP14 PE=1 SV=2;sp|P54578-2|UBP14-2_HUMAN Isoform of P54578, Isoform 2 of Ubiquitin carboxyl-terminal hydrolase 14 OS=Homo sapiens OX=9606 GN=USP1	6	7	7	7	7	7	7	7	7	6	7	7	7	7	7	6	7	7	7	7	7	6	24.1	24.1	24.1	51.086	448	448;459;483;494;20;28	1	44	0	70.389	By MS/MS	By MS/MS	By MS/MS	By MS/MS	By MS/MS	By MS/MS	24.1	24.1	24.1	24.1
A6NKB8;Q9H4A4;A0A087WUS4;A0A087WU27;C9JMZ3	A6NKB8;Q9H4A4	7;7;2;2;2	7;7;2;2;2	7;7;2;2;2	Aminopeptidase B	RNPEP	tr|A6NKB8|A6NKB8_HUMAN Isoform of Q9H4A4, Aminopeptidase B OS=Homo sapiens OX=9606 GN=RNPEP PE=1 SV=1;sp|Q9H4A4|AMPB_HUMAN Aminopeptidase B OS=Homo sapiens OX=9606 GN=RNPEP PE=1 SV=2	5	7	7	7	6	6	6	6	6	7	6	6	6	6	6	7	6	6	6	6	6	7	17.7	17.7	17.7	68.168	611	611;650;151;171;344	1	37	0	62.216	By MS/MS	By MS/MS	By MS/MS	By MS/MS	By MS/MS	By MS/MS	16	16	16	16
A6NMA8;O95825;H7C0X3;A6NND8;A6NHJ8	A6NMA8;O95825;H7C0X3;A6NND8;A6NHJ8	2;2;1;1;1	2;2;1;1;1	2;2;1;1;1	Quinone oxidoreductase-like protein 1	CRYZL1	tr|A6NMA8|A6NMA8_HUMAN Isoform of O95825, Quinone oxidoreductase-like protein 1 OS=Homo sapiens OX=9606 GN=CRYZL1 PE=1 SV=1;sp|O95825|QORL1_HUMAN Quinone oxidoreductase-like protein 1 OS=Homo sapiens OX=9606 GN=CRYZL1 PE=1 SV=2;tr|H7C0X3|H7C0X3_HUMAN Isofo	5	2	2	2	2	1	2	1	1	1	2	1	2	1	1	1	2	1	2	1	1	1	12.3	12.3	12.3	37.061	334	334;349;111;322;325	1	8	0	12.109	By MS/MS	By MS/MS	By matching	By matching	By matching	By matching	12.3	6	12.3	6
E9PJK1;E9PRJ8;H0YDL9;H0YDJ9;E9PIF1;A6NMH8;P60033;E9PM31;H0YEE2	E9PJK1;E9PRJ8;H0YDL9;H0YDJ9;E9PIF1;A6NMH8;P60033;E9PM31;H0YEE2	2;2;2;2;2;2;2;1;1	2;2;2;2;2;2;2;1;1	2;2;2;2;2;2;2;1;1	Tetraspanin;CD81 antigen	CD81	tr|E9PJK1|E9PJK1_HUMAN Isoform of P60033, Tetraspanin OS=Homo sapiens OX=9606 GN=CD81 PE=1 SV=1;tr|E9PRJ8|E9PRJ8_HUMAN Isoform of P60033, Tetraspanin (Fragment) OS=Homo sapiens OX=9606 GN=CD81 PE=1 SV=1;tr|H0YDL9|H0YDL9_HUMAN Isoform of P60033, Tetraspanin	9	2	2	2	2	1	2	2	1	2	2	1	2	2	1	2	2	1	2	2	1	2	21.8	21.8	21.8	17.963	165	165;209;221;225;242;274;236;92;148	1	16	0	42.634	By MS/MS	By MS/MS	By MS/MS	By MS/MS	By MS/MS	By MS/MS	21.8	12.1	21.8	21.8
A6NMK8	A6NMK8	1	1	1	Protein FAM196B	FAM196B	sp|A6NMK8|INY2B_HUMAN Protein INSYN2B OS=Homo sapiens OX=9606 GN=INSYN2B PE=2 SV=1	1	1	1	1	1	1	1	1	1	1	1	1	1	1	1	1	1	1	1	1	1	1	1.7	1.7	1.7	59.203	535	535	1	6	1	-2	By matching	By matching	By matching	By MS/MS	By matching	By matching	1.7	1.7	1.7	1.7
A6NP24;Q08257;C9JH92;Q08257-3;Q08257-2	A6NP24;Q08257;C9JH92;Q08257-3	3;3;2;2;1	3;3;2;2;1	3;3;2;2;1	Quinone oxidoreductase	CRYZ	tr|A6NP24|A6NP24_HUMAN Isoform of Q08257, Quinone oxidoreductase (Fragment) OS=Homo sapiens OX=9606 GN=CRYZ PE=1 SV=1;sp|Q08257|QOR_HUMAN Quinone oxidoreductase OS=Homo sapiens OX=9606 GN=CRYZ PE=1 SV=1;tr|C9JH92|C9JH92_HUMAN Isoform of Q08257, Quinone oxi	5	3	3	3	2	3	3	3	3	2	2	3	3	3	3	2	2	3	3	3	3	2	14.4	14.4	14.4	25.982	243	243;329;206;295;192	1	16	0	17.599	By matching	By MS/MS	By MS/MS	By MS/MS	By MS/MS	By matching	9.9	14.4	14.4	14.4
A6NP52;O60831	A6NP52;O60831	1;1	1;1	1;1	PRA1 family protein 2	PRAF2	tr|A6NP52|A6NP52_HUMAN Isoform of O60831, PRA1 family protein OS=Homo sapiens OX=9606 GN=PRAF2 PE=1 SV=1;sp|O60831|PRAF2_HUMAN PRA1 family protein 2 OS=Homo sapiens OX=9606 GN=PRAF2 PE=1 SV=1	2	1	1	1	1	1	1	1	1	1	1	1	1	1	1	1	1	1	1	1	1	1	6.9	6.9	6.9	17.188	160	160;178	1	6	0.00079177	6.7021	By MS/MS	By MS/MS	By MS/MS	By matching	By matching	By MS/MS	6.9	6.9	6.9	6.9
F6WIT2;A6PVN5;Q15257-3;Q15257-2;Q15257;A6PVN7;A6PVN8;C9IZ76;A6PVN6;Q5T949;Q5T948;A6PVN9;B7ZBQ0;Q68CR8;Q15257-4	F6WIT2;A6PVN5;Q15257-3;Q15257-2;Q15257;A6PVN7;A6PVN8;C9IZ76;A6PVN6;Q5T949;Q5T948;A6PVN9	3;3;3;3;3;2;2;2;2;2;2;2;1;1;1	3;3;3;3;3;2;2;2;2;2;2;2;1;1;1	3;3;3;3;3;2;2;2;2;2;2;2;1;1;1	Serine/threonine-protein phosphatase 2A activator	PPP2R4	tr|F6WIT2|F6WIT2_HUMAN Isoform of Q15257, Serine/threonine-protein phosphatase 2A activator OS=Homo sapiens OX=9606 GN=PTPA PE=1 SV=1;tr|A6PVN5|A6PVN5_HUMAN Isoform of Q15257, Serine/threonine-protein phosphatase 2A activator OS=Homo sapiens OX=9606 GN=PTP	15	3	3	3	2	2	2	2	2	3	2	2	2	2	2	3	2	2	2	2	2	3	12.5	12.5	12.5	32.936	288	288;329;294;323;358;64;129;132;176;250;253;263;61;104;281	1	13	0	22.929	By MS/MS	By MS/MS	By MS/MS	By MS/MS	By MS/MS	By MS/MS	8	8	8	8
A6QL63-4	A6QL63-4	1	1	1			sp|A6QL63-4|BTBDB-4_HUMAN Isoform of A6QL63, Isoform 4 of Ankyrin repeat and BTB/POZ domain-containing protein BTBD11 OS=Homo sapiens OX=9606 GN=BTBD11 PE=2 SV=3	1	1	1	1	0	0	0	0	0	1	0	0	0	0	0	1	0	0	0	0	0	1	5.5	5.5	5.5	20.686	183	183	1	1	0.007948	6.0869						By MS/MS	0	0	0	0
Q17RB0;A6ZKI3	Q17RB0;A6ZKI3	1;1	1;1	1;1	Protein FAM127C;Protein FAM127A	FAM127C;FAM127A	sp|Q17RB0|RTL8B_HUMAN Retrotransposon Gag-like protein 8B OS=Homo sapiens OX=9606 GN=RTL8B PE=1 SV=1;sp|A6ZKI3|RTL8C_HUMAN Isoform of O15255, Retrotransposon Gag-like protein 8B OS=Homo sapiens OX=9606 GN=RTL8C PE=1 SV=1	2	1	1	1	0	0	0	1	1	1	0	0	0	1	1	1	0	0	0	1	1	1	12.4	12.4	12.4	13.246	113	113;113	1	3	0.0045198	6.3118				By MS/MS	By MS/MS	By matching	0	0	0	12.4
A7XZE4;CON__Q3SX28;P07951;Q5TCU8;K7EP68;U3KQK2	A7XZE4;CON__Q3SX28;P07951;Q5TCU8	20;19;18;17;5;3	1;1;1;0;0;0	1;1;1;0;0;0	Tropomyosin beta chain	TPM2b;TPM2	tr|A7XZE4|A7XZE4_HUMAN Isoform of P07951, Beta tropomyosin isoform OS=Homo sapiens OX=9606 GN=TPM2 PE=1 SV=1;;sp|P07951|TPM2_HUMAN Tropomyosin beta chain OS=Homo sapiens OX=9606 GN=TPM2 PE=1 SV=1;tr|Q5TCU8|Q5TCU8_HUMAN Isoform of P07951, Tropomyosin beta c	6	20	1	1	18	19	19	18	18	16	1	1	1	0	0	0	1	1	1	0	0	0	54.2	4.6	4.6	33.026	284	284;284;284;322;138;111	1	3	1	-2	By MS/MS	By matching	By MS/MS	By matching	By matching	By matching	51.8	51.8	51.8	49.3
A8K878;P55145;H7C2D6	A8K878;P55145	5;5;2	5;5;2	5;5;2	Mesencephalic astrocyte-derived neurotrophic factor	MANF	tr|A8K878|A8K878_HUMAN Isoform of P55145, Mesencephalic astrocyte-derived neurotrophic factor OS=Homo sapiens OX=9606 GN=MANF PE=1 SV=1;sp|P55145|MANF_HUMAN Mesencephalic astrocyte-derived neurotrophic factor OS=Homo sapiens OX=9606 GN=MANF PE=1 SV=3	3	5	5	5	3	5	3	3	4	3	3	5	3	3	4	3	3	5	3	3	4	3	31.4	31.4	31.4	21.143	185	185;182;71	1	21	0	34.937	By MS/MS	By MS/MS	By MS/MS	By MS/MS	By MS/MS	By MS/MS	23.8	31.4	22.2	18.4
Q5TIG5;A8MQ02;J3KN01;P55196-2;P55196-6;P55196-3;P55196-1;P55196;P55196-5;F8W9I4;E9PFY5;H0Y7R8	Q5TIG5;A8MQ02;J3KN01;P55196-2;P55196-6;P55196-3;P55196-1;P55196;P55196-5	4;4;4;4;4;4;4;4;4;1;1;1	4;4;4;4;4;4;4;4;4;1;1;1	4;4;4;4;4;4;4;4;4;1;1;1	Afadin	MLLT4	tr|Q5TIG5|Q5TIG5_HUMAN Isoform of P55196, Afadin OS=Homo sapiens OX=9606 GN=AFDN PE=1 SV=1;tr|A8MQ02|A8MQ02_HUMAN Isoform of P55196, Afadin OS=Homo sapiens OX=9606 GN=AFDN PE=1 SV=2;tr|J3KN01|J3KN01_HUMAN Isoform of P55196, Afadin OS=Homo sapiens OX=9606 G	12	4	4	4	3	3	3	3	3	3	3	3	3	3	3	3	3	3	3	3	3	3	4.3	4.3	4.3	189.15	1665	1665;1781;1831;1612;1651;1743;1816;1824;1834;247;250;389	1	18	0	24.643	By MS/MS	By matching	By MS/MS	By MS/MS	By MS/MS	By MS/MS	3.2	3.2	3.2	3.2
A8MT37;P49840;M0QYV0	A8MT37;P49840;M0QYV0	2;2;1	2;2;1	2;2;1	Glycogen synthase kinase-3 alpha	GSK3A	tr|A8MT37|A8MT37_HUMAN Isoform of P49840, Glycogen synthase kinase-3 alpha OS=Homo sapiens OX=9606 GN=GSK3A PE=1 SV=2;sp|P49840|GSK3A_HUMAN Glycogen synthase kinase-3 alpha OS=Homo sapiens OX=9606 GN=GSK3A PE=1 SV=2;tr|M0QYV0|M0QYV0_HUMAN Uncharacterized p	3	2	2	2	2	2	2	2	2	2	2	2	2	2	2	2	2	2	2	2	2	2	6.5	6.5	6.5	44.919	401	401;483;167	1	12	0	12.035	By MS/MS	By MS/MS	By MS/MS	By MS/MS	By MS/MS	By MS/MS	6.5	6.5	6.5	6.5
A8MU58;Q13155-2;Q13155	A8MU58;Q13155-2;Q13155	3;3;3	3;3;3	3;3;3	Aminoacyl tRNA synthase complex-interacting multifunctional protein 2	AIMP2	tr|A8MU58|A8MU58_HUMAN Isoform of Q13155, Aminoacyl tRNA synthase complex-interacting multifunctional protein 2 OS=Homo sapiens OX=9606 GN=AIMP2 PE=1 SV=2;sp|Q13155-2|AIMP2-2_HUMAN Isoform of Q13155, Isoform 2 of Aminoacyl tRNA synthase complex-interacting	3	3	3	3	3	3	3	2	3	2	3	3	3	2	3	2	3	3	3	2	3	2	15.7	15.7	15.7	26.76	242	242;251;320	1	16	0	19.909	By MS/MS	By MS/MS	By MS/MS	By MS/MS	By MS/MS	By MS/MS	15.7	15.7	15.7	10.7
CON__ENSEMBL:ENSBTAP00000032840;A8MUN2;P04114	CON__ENSEMBL:ENSBTAP00000032840;A8MUN2;P04114	1;1;1	1;1;1	1;1;1	Apolipoprotein B-100;Apolipoprotein B-48	APOB	;tr|A8MUN2|A8MUN2_HUMAN Isoform of P04114, Apolipoprotein B-100 OS=Homo sapiens OX=9606 GN=APOB PE=1 SV=2;sp|P04114|APOB_HUMAN Apolipoprotein B-100 OS=Homo sapiens OX=9606 GN=APOB PE=1 SV=2	3	1	1	1	1	1	1	0	1	0	1	1	1	0	1	0	1	1	1	0	1	0	1.5	1.5	1.5	92.273	825	825;828;4563	1	4	0.0030511	6.387	By matching	By MS/MS	By MS/MS		By matching		1.5	1.5	1.5	0
A8MW49;P07148	A8MW49;P07148	1;1	1;1	1;1	Fatty acid-binding protein, liver	FABP1	tr|A8MW49|A8MW49_HUMAN Isoform of P07148, Fatty acid-binding protein, liver OS=Homo sapiens OX=9606 GN=FABP1 PE=1 SV=1;sp|P07148|FABPL_HUMAN Fatty acid-binding protein, liver OS=Homo sapiens OX=9606 GN=FABP1 PE=1 SV=1	2	1	1	1	0	0	1	0	0	0	0	0	1	0	0	0	0	0	1	0	0	0	16.1	16.1	16.1	13.808	124	124;127	1	1	0.0026861	6.4252			By MS/MS				0	0	16.1	0
Q49AN9;F5H013;P62308;A8MWD9	Q49AN9;F5H013;P62308;A8MWD9	1;1;1;1	1;1;1;1	1;1;1;1	Small nuclear ribonucleoprotein G;Putative small nuclear ribonucleoprotein G-like protein 15	SNRPG;SNRPGP15	tr|Q49AN9|Q49AN9_HUMAN Isoform of P62308, Small nuclear ribonucleoprotein G OS=Homo sapiens OX=9606 GN=SNRPG PE=1 SV=1;tr|F5H013|F5H013_HUMAN Isoform of P62308, Small nuclear ribonucleoprotein G OS=Homo sapiens OX=9606 GN=SNRPG PE=1 SV=1;sp|P62308|RUXG_HUM	4	1	1	1	0	0	0	1	1	1	0	0	0	1	1	1	0	0	0	1	1	1	18.8	18.8	18.8	7.1013	64	64;68;76;76	1	3	0.00044524	8.3106				By MS/MS	By matching	By matching	0	0	0	18.8
F8W808;A8MWP7;P41227-2;P41227;H0Y8T0;C9JN83;C9JW55;Q9BSU3	F8W808;A8MWP7;P41227-2;P41227;H0Y8T0;C9JN83;C9JW55;Q9BSU3	2;2;2;2;1;1;1;1	2;2;2;2;1;1;1;1	2;2;2;2;1;1;1;1	N-alpha-acetyltransferase 10;N-alpha-acetyltransferase 11	NAA10;NAA11	tr|F8W808|F8W808_HUMAN Isoform of P41227, N-alpha-acetyltransferase 10 OS=Homo sapiens OX=9606 GN=NAA10 PE=1 SV=1;tr|A8MWP7|A8MWP7_HUMAN Isoform of P41227, N-alpha-acetyltransferase 10 OS=Homo sapiens OX=9606 GN=NAA10 PE=1 SV=1;sp|P41227-2|NAA10-2_HUMAN Is	8	2	2	2	1	1	1	2	2	2	1	1	1	2	2	2	1	1	1	2	2	2	18.3	18.3	18.3	19.388	169	169;184;220;235;111;142;145;229	1	9	0	13.798	By matching	By matching	By MS/MS	By MS/MS	By MS/MS	By MS/MS	7.1	7.1	7.1	18.3
A8MXR1;Q9H7B4-2;Q9H7B4-3;Q9H7B4	A8MXR1;Q9H7B4-2;Q9H7B4-3;Q9H7B4	1;1;1;1	1;1;1;1	1;1;1;1	Histone-lysine N-methyltransferase SMYD3	SMYD3	tr|A8MXR1|A8MXR1_HUMAN Isoform of Q9H7B4, Histone-lysine N-methyltransferase SMYD3 (Fragment) OS=Homo sapiens OX=9606 GN=SMYD3 PE=1 SV=9;sp|Q9H7B4-2|SMYD3-2_HUMAN Isoform of Q9H7B4, Isoform 2 of Histone-lysine N-methyltransferase SMYD3 OS=Homo sapiens OX=9	4	1	1	1	0	0	0	1	0	0	0	0	0	1	0	0	0	0	0	1	0	0	5.4	5.4	5.4	17.079	147	147;258;369;428	1	1	0.0085837	6.0339				By MS/MS			0	0	0	5.4
F5GYS3;A8MXU7;Q92934	F5GYS3;A8MXU7;Q92934	1;1;1	1;1;1	1;1;1	Bcl2-associated agonist of cell death	BAD	tr|F5GYS3|F5GYS3_HUMAN Isoform of Q92934, Bcl2-associated agonist of cell death OS=Homo sapiens OX=9606 GN=BAD PE=1 SV=1;tr|A8MXU7|A8MXU7_HUMAN Isoform of Q92934, Bcl2-associated agonist of cell death OS=Homo sapiens OX=9606 GN=BAD PE=1 SV=1;sp|Q92934|BAD_	3	1	1	1	1	1	0	1	1	1	1	1	0	1	1	1	1	1	0	1	1	1	10.2	10.2	10.2	16.649	157	157;163;168	1	5	0.0082853	6.0727	By matching	By matching		By matching	By MS/MS	By MS/MS	10.2	10.2	0	10.2
A8MYV4;Q8IX04-7;Q8IX04-5;Q8IX04-3;Q8IX04-2;Q8IX04-6;Q8IX04	A8MYV4;Q8IX04-7;Q8IX04-5;Q8IX04-3;Q8IX04-2;Q8IX04-6;Q8IX04	1;1;1;1;1;1;1	1;1;1;1;1;1;1	1;1;1;1;1;1;1	Ubiquitin-conjugating enzyme E2 variant 3	UEVLD	tr|A8MYV4|A8MYV4_HUMAN Isoform of Q8IX04, Ubiquitin-conjugating enzyme E2 variant 3 OS=Homo sapiens OX=9606 GN=UEVLD PE=1 SV=2;sp|Q8IX04-7|UEVLD-7_HUMAN Isoform of Q8IX04, Isoform 7 of Ubiquitin-conjugating enzyme E2 variant 3 OS=Homo sapiens OX=9606 GN=UE	7	1	1	1	0	1	0	1	1	1	0	1	0	1	1	1	0	1	0	1	1	1	15.4	15.4	15.4	7.7939	65	65;199;215;357;379;449;471	1	4	0.0059019	6.1863		By MS/MS		By matching	By matching	By matching	0	15.4	0	15.4
A8MYZ9;Q9BXW7-2;Q9BXW7	A8MYZ9;Q9BXW7-2;Q9BXW7	1;1;1	1;1;1	1;1;1	Cat eye syndrome critical region protein 5	CECR5	tr|A8MYZ9|A8MYZ9_HUMAN Isoform of Q9BXW7, Haloacid dehalogenase-like hydrolase domain-containing 5 OS=Homo sapiens OX=9606 GN=HDHD5 PE=1 SV=1;sp|Q9BXW7-2|HDHD5-2_HUMAN Isoform of Q9BXW7, Isoform 1 of Haloacid dehalogenase-like hydrolase domain-containing 5	3	1	1	1	1	1	1	1	1	1	1	1	1	1	1	1	1	1	1	1	1	1	5.4	5.4	5.4	23.831	223	223;393;423	1	6	0.0052045	6.224	By MS/MS	By matching	By matching	By MS/MS	By matching	By matching	5.4	5.4	5.4	5.4
A8MZB2;P61599	A8MZB2;P61599	1;1	1;1	1;1	N-alpha-acetyltransferase 20	NAA20	tr|A8MZB2|A8MZB2_HUMAN Isoform of P61599, N-acetyltransferase 5 (ARD1 homolog, S. cerevisiae), isoform CRA_a OS=Homo sapiens OX=9606 GN=NAA20 PE=1 SV=1;sp|P61599|NAA20_HUMAN N-alpha-acetyltransferase 20 OS=Homo sapiens OX=9606 GN=NAA20 PE=1 SV=1	2	1	1	1	1	1	1	1	1	1	1	1	1	1	1	1	1	1	1	1	1	1	6.6	6.6	6.6	18.857	166	166;178	1	7	0.002683	6.4183	By matching	By MS/MS	By matching	By matching	By matching	By matching	6.6	6.6	6.6	6.6
A8MZF9;P55039;J3QR71;J3QRI9;J3QKW7;J3QL90;J3KRL5;J3QKV7	A8MZF9;P55039;J3QR71;J3QRI9;J3QKW7	3;3;2;2;2;1;1;1	3;3;2;2;2;1;1;1	3;3;2;2;2;1;1;1	Developmentally-regulated GTP-binding protein 2	DRG2	tr|A8MZF9|A8MZF9_HUMAN Isoform of P55039, Developmentally-regulated GTP-binding protein 2 OS=Homo sapiens OX=9606 GN=DRG2 PE=1 SV=1;sp|P55039|DRG2_HUMAN Developmentally-regulated GTP-binding protein 2 OS=Homo sapiens OX=9606 GN=DRG2 PE=1 SV=1;tr|J3QR71|J3Q	8	3	3	3	3	3	3	3	3	3	3	3	3	3	3	3	3	3	3	3	3	3	12.8	12.8	12.8	38.129	343	343;364;158;172;244;112;113;161	1	24	0	18.652	By MS/MS	By MS/MS	By MS/MS	By MS/MS	By MS/MS	By matching	12.8	12.8	12.8	12.8
B0QY11;B7ZB84;B7ZB85	B0QY11;B7ZB84;B7ZB85	1;1;1	1;1;1	1;1;1		LARGE	tr|B0QY11|B0QY11_HUMAN Isoform of O95461, LARGE xylosyl- and glucuronyltransferase 1 (Fragment) OS=Homo sapiens OX=9606 GN=LARGE1 PE=1 SV=1;tr|B7ZB84|B7ZB84_HUMAN Isoform of O95461, LARGE xylosyl- and glucuronyltransferase 1 (Fragment) OS=Homo sapiens OX=9	3	1	1	1	1	0	1	1	1	1	1	0	1	1	1	1	1	0	1	1	1	1	10.9	10.9	10.9	21.506	183	183;276;325	1	5	1	-2	By MS/MS		By matching	By matching	By matching	By matching	10.9	0	10.9	10.9
B0QY89;Q9Y262-2;Q9Y262;B0QY90;C9JHP4;C9K0Q7;H7C3A0	B0QY89;Q9Y262-2;Q9Y262;B0QY90	11;11;11;7;4;4;3	11;11;11;7;4;4;3	11;11;11;7;4;4;3	Eukaryotic translation initiation factor 3 subunit L	EIF3L	tr|B0QY89|B0QY89_HUMAN Isoform of Q9Y262, Eukaryotic translation initiation factor 3 subunit L OS=Homo sapiens OX=9606 GN=EIF3L PE=1 SV=1;sp|Q9Y262-2|EIF3L-2_HUMAN Isoform of Q9Y262, Isoform 2 of Eukaryotic translation initiation factor 3 subunit L OS=Homo	7	11	11	11	10	11	9	11	11	9	10	11	9	11	11	9	10	11	9	11	11	9	23.1	23.1	23.1	70.901	607	607;516;564;466;150;183;127	1	69	0	185.94	By MS/MS	By MS/MS	By MS/MS	By MS/MS	By MS/MS	By MS/MS	21.6	23.1	18.9	23.1
B0QYK0;Q01844-6;Q01844-3;Q01844;Q01844-5;H7BY36;A0A0D9SFL3;C9JGE3;Q01844-4;Q01844-2	B0QYK0;Q01844-6;Q01844-3;Q01844;Q01844-5;H7BY36;A0A0D9SFL3;C9JGE3;Q01844-4;Q01844-2	2;2;2;2;2;1;1;1;1;1	2;2;2;2;2;1;1;1;1;1	2;2;2;2;2;1;1;1;1;1	RNA-binding protein EWS	EWSR1	tr|B0QYK0|B0QYK0_HUMAN Isoform of Q01844, RNA-binding protein EWS OS=Homo sapiens OX=9606 GN=EWSR1 PE=1 SV=1;sp|Q01844-6|EWS-6_HUMAN Isoform of Q01844, Isoform 6 of RNA-binding protein EWS OS=Homo sapiens OX=9606 GN=EWSR1 PE=1 SV=1;sp|Q01844-3|EWS-3_HUMAN	10	2	2	2	2	2	2	2	2	2	2	2	2	2	2	2	2	2	2	2	2	2	6.1	6.1	6.1	64.929	618	618;600;655;656;661;308;584;620;354;583	1	16	0	104.09	By MS/MS	By MS/MS	By MS/MS	By MS/MS	By MS/MS	By MS/MS	6.1	6.1	6.1	6.1
H3BPC4;H3BQQ9;B0QYN7;P63279	H3BPC4;H3BQQ9;B0QYN7;P63279	2;2;2;2	2;2;2;2	2;2;2;2	SUMO-conjugating enzyme UBC9	UBE2I	tr|H3BPC4|H3BPC4_HUMAN Isoform of P63279, SUMO-conjugating enzyme UBC9 (Fragment) OS=Homo sapiens OX=9606 GN=UBE2I PE=1 SV=2;tr|H3BQQ9|H3BQQ9_HUMAN Isoform of P63279, SUMO-conjugating enzyme UBC9 (Fragment) OS=Homo sapiens OX=9606 GN=UBE2I PE=1 SV=1;tr|B0Q	4	2	2	2	2	2	2	2	2	2	2	2	2	2	2	2	2	2	2	2	2	2	32.9	32.9	32.9	7.8891	70	70;137;184;158	1	12	0.00047393	11.331	By matching	By matching	By matching	By MS/MS	By MS/MS	By matching	32.9	32.9	32.9	32.9
B0QYV8;Q9NP61-2;Q9NP61	B0QYV8;Q9NP61-2;Q9NP61	1;1;1	1;1;1	1;1;1	ADP-ribosylation factor GTPase-activating protein 3	ARFGAP3	tr|B0QYV8|B0QYV8_HUMAN Isoform of Q9NP61, ADP-ribosylation factor GTPase-activating protein 3 (Fragment) OS=Homo sapiens OX=9606 GN=ARFGAP3 PE=1 SV=1;sp|Q9NP61-2|ARFG3-2_HUMAN Isoform of Q9NP61, Isoform 2 of ADP-ribosylation factor GTPase-activating protei	3	1	1	1	1	1	1	1	0	1	1	1	1	1	0	1	1	1	1	1	0	1	8.6	8.6	8.6	16.404	152	152;472;516	1	5	0.0026851	6.4216	By MS/MS	By matching	By matching	By MS/MS		By MS/MS	8.6	8.6	8.6	8.6
B0QZ18;Q99829;A6PVH9;F2Z2V0;E7ENH5;Q5JX56;Q5JX58;Q5JX59;Q5JX60;Q5JX44;Q5JX55;Q5JX45;Q5JX54;H0Y524;Q5JX61;Q5JX52;Q5JX57;E7EV27	B0QZ18;Q99829;A6PVH9;F2Z2V0;E7ENH5;Q5JX56;Q5JX58;Q5JX59;Q5JX60;Q5JX44	9;9;8;8;6;5;5;5;5;5;4;3;2;2;2;2;1;1	9;9;8;8;6;5;5;5;5;5;4;3;2;2;2;2;1;1	9;9;8;8;6;5;5;5;5;5;4;3;2;2;2;2;1;1	Copine-1	CPNE1	tr|B0QZ18|B0QZ18_HUMAN Isoform of Q99829, Copine-1 OS=Homo sapiens OX=9606 GN=CPNE1 PE=1 SV=1;sp|Q99829|CPNE1_HUMAN Copine-1 OS=Homo sapiens OX=9606 GN=CPNE1 PE=1 SV=1;tr|A6PVH9|A6PVH9_HUMAN Isoform of Q99829, Copine-1 OS=Homo sapiens OX=9606 GN=CPNE1 PE=1	18	9	9	9	8	7	8	7	8	7	8	7	8	7	8	7	8	7	8	7	8	7	17.3	17.3	17.3	59.717	542	542;537;481;533;427;174;201;209;231;304;152;386;136;208;213;305;137;138	1	45	0	60.615	By MS/MS	By MS/MS	By MS/MS	By MS/MS	By MS/MS	By MS/MS	15.9	14.2	15.7	13.1
B0S8I6;Q14320;Q9Y247	B0S8I6;Q14320;Q9Y247	2;2;1	2;2;1	2;2;1	Protein FAM50A;Protein FAM50B	FAM50A;FAM50B	tr|B0S8I6|B0S8I6_HUMAN Isoform of Q14320, Protein FAM50A (Fragment) OS=Homo sapiens OX=9606 GN=FAM50A PE=1 SV=1;sp|Q14320|FA50A_HUMAN Protein FAM50A OS=Homo sapiens OX=9606 GN=FAM50A PE=1 SV=2;sp|Q9Y247|FA50B_HUMAN Protein FAM50B OS=Homo sapiens OX=9606 GN	3	2	2	2	1	2	1	1	2	1	1	2	1	1	2	1	1	2	1	1	2	1	9.2	9.2	9.2	30.693	260	260;339;325	1	8	0	12.831	By matching	By MS/MS	By MS/MS	By matching	By matching	By matching	5	9.2	5	5
B0YIW2;P02656	B0YIW2;P02656	1;1	1;1	1;1	Apolipoprotein C-III	APOC3	tr|B0YIW2|B0YIW2_HUMAN Isoform of P02656, Apolipoprotein C-III variant 1 OS=Homo sapiens OX=9606 GN=APOC3 PE=1 SV=1;sp|P02656|APOC3_HUMAN Apolipoprotein C-III OS=Homo sapiens OX=9606 GN=APOC3 PE=1 SV=1	2	1	1	1	1	1	1	1	1	0	1	1	1	1	1	0	1	1	1	1	1	0	13.7	13.7	13.7	12.815	117	117;99	1	5	0.00045228	9.2697	By MS/MS	By MS/MS	By MS/MS	By MS/MS	By MS/MS		13.7	13.7	13.7	13.7
B0YIW6;P48444;P48444-2;Q6P1Q5;E9PK34	B0YIW6;P48444;P48444-2	6;6;4;2;1	6;6;4;2;1	6;6;4;2;1	Coatomer subunit delta	ARCN1	tr|B0YIW6|B0YIW6_HUMAN Isoform of P48444, Archain 1, isoform CRA_a OS=Homo sapiens OX=9606 GN=ARCN1 PE=1 SV=1;sp|P48444|COPD_HUMAN Coatomer subunit delta OS=Homo sapiens OX=9606 GN=ARCN1 PE=1 SV=1;sp|P48444-2|COPD-2_HUMAN Isoform of P48444, Isoform 2 of Co	5	6	6	6	5	6	5	6	5	5	5	6	5	6	5	5	5	6	5	6	5	5	16.3	16.3	16.3	61.626	552	552;511;423;189;83	1	38	0	60.065	By MS/MS	By MS/MS	By MS/MS	By MS/MS	By MS/MS	By MS/MS	10.5	16.3	10.5	16.3
B1AH77;B1AH80;P15153;J3KSC4;J3QLK0;B1AH78;P60763	B1AH77;B1AH80;P15153;J3KSC4;J3QLK0;B1AH78;P60763	3;3;3;2;2;2;2	1;1;1;0;0;1;0	1;1;1;0;0;1;0	Ras-related C3 botulinum toxin substrate 2;Ras-related C3 botulinum toxin substrate 3	RAC2;RAC3	tr|B1AH77|B1AH77_HUMAN Isoform of P15153, Ras-related C3 botulinum toxin substrate 2 OS=Homo sapiens OX=9606 GN=RAC2 PE=1 SV=1;tr|B1AH80|B1AH80_HUMAN Isoform of P15153, Ras-related C3 botulinum toxin substrate 2 (Rho family, small GTP binding protein Rac2)	7	3	1	1	3	3	3	3	3	3	1	1	1	1	1	1	1	1	1	1	1	1	26.4	9.5	9.5	16.775	148	148;185;192;130;136;166;192	1	6	0.0019283	6.4877	By matching	By matching	By matching	By MS/MS	By matching	By MS/MS	26.4	26.4	26.4	26.4
B1AHA8;P09601	B1AHA8;P09601	1;1	1;1	1;1	Heme oxygenase 1	HMOX1	tr|B1AHA8|B1AHA8_HUMAN Isoform of P09601, Heme oxygenase 1 (Fragment) OS=Homo sapiens OX=9606 GN=HMOX1 PE=1 SV=1;sp|P09601|HMOX1_HUMAN Heme oxygenase 1 OS=Homo sapiens OX=9606 GN=HMOX1 PE=1 SV=1	2	1	1	1	1	0	1	0	0	0	1	0	1	0	0	0	1	0	1	0	0	0	12.8	12.8	12.8	21.583	187	187;288	1	2	0.0059237	6.2079	By MS/MS		By matching				12.8	0	12.8	0
B1AJQ6;Q86Y82	B1AJQ6;Q86Y82	1;1	1;1	1;1	Syntaxin-12	STX12	tr|B1AJQ6|B1AJQ6_HUMAN Isoform of Q86Y82, Syntaxin-12 (Fragment) OS=Homo sapiens OX=9606 GN=STX12 PE=1 SV=2;sp|Q86Y82|STX12_HUMAN Syntaxin-12 OS=Homo sapiens OX=9606 GN=STX12 PE=1 SV=1	2	1	1	1	1	1	1	1	1	1	1	1	1	1	1	1	1	1	1	1	1	1	7	7	7	24.576	215	215;276	1	6	0.00043937	7.9868	By MS/MS	By matching	By MS/MS	By MS/MS	By MS/MS	By MS/MS	7	7	7	7
B1AJY5;B1AJY7;O75832;B1AJY6;O75832-2	B1AJY5;B1AJY7;O75832;B1AJY6;O75832-2	2;2;2;1;1	2;2;2;1;1	2;2;2;1;1	26S proteasome non-ATPase regulatory subunit 10	PSMD10	tr|B1AJY5|B1AJY5_HUMAN Isoform of O75832, 26S proteasome non-ATPase regulatory subunit 10 OS=Homo sapiens OX=9606 GN=PSMD10 PE=1 SV=1;tr|B1AJY7|B1AJY7_HUMAN Isoform of O75832, 26S proteasome non-ATPase regulatory subunit 10 OS=Homo sapiens OX=9606 GN=PSMD1	5	2	2	2	2	2	2	2	2	2	2	2	2	2	2	2	2	2	2	2	2	2	10.8	10.8	10.8	20.217	185	185;193;226;110;151	1	12	0	12.305	By matching	By MS/MS	By MS/MS	By MS/MS	By MS/MS	By MS/MS	10.8	10.8	10.8	10.8
F8WCR2;B1AKV4;B1AKV2;F6UTR7;B1AKV6;B1AKV3;Q9NVA1-4;Q9NVA1-2;Q9NVA1	F8WCR2;B1AKV4;B1AKV2;F6UTR7;B1AKV6;B1AKV3;Q9NVA1-4;Q9NVA1-2;Q9NVA1	1;1;1;1;1;1;1;1;1	1;1;1;1;1;1;1;1;1	1;1;1;1;1;1;1;1;1	Ubiquinol-cytochrome-c reductase complex assembly factor 1	UQCC1	tr|F8WCR2|F8WCR2_HUMAN Isoform of Q9NVA1, Ubiquinol-cytochrome-c reductase complex assembly factor 1 OS=Homo sapiens OX=9606 GN=UQCC1 PE=1 SV=1;tr|B1AKV4|B1AKV4_HUMAN Isoform of Q9NVA1, Ubiquinol-cytochrome-c reductase complex assembly factor 1 OS=Homo sap	9	1	1	1	1	1	1	0	0	0	1	1	1	0	0	0	1	1	1	0	0	0	9.7	9.7	9.7	13.821	124	124;219;221;226;243;249;272;273;299	1	3	0.0072754	6.1162	By matching	By matching	By MS/MS				9.7	9.7	9.7	0
B1AKZ5;Q15121;Q15121-2	B1AKZ5;Q15121;Q15121-2	1;1;1	1;1;1	1;1;1	Astrocytic phosphoprotein PEA-15	PEA15	tr|B1AKZ5|B1AKZ5_HUMAN Isoform of Q15121, Astrocytic phosphoprotein PEA-15 OS=Homo sapiens OX=9606 GN=PEA15 PE=1 SV=1;sp|Q15121|PEA15_HUMAN Astrocytic phosphoprotein PEA-15 OS=Homo sapiens OX=9606 GN=PEA15 PE=1 SV=2;sp|Q15121-2|PEA15-2_HUMAN Isoform of Q15	3	1	1	1	0	1	1	1	1	1	0	1	1	1	1	1	0	1	1	1	1	1	11.1	11.1	11.1	12.53	108	108;130;151	1	5	1	-2		By matching	By matching	By matching	By matching	By MS/MS	0	11.1	11.1	11.1
B1AL79;Q16513-3;Q16513-2;Q16513;Q16513-5;Q16513-4;H0Y5V5	B1AL79;Q16513-3;Q16513-2;Q16513;Q16513-5;Q16513-4	4;4;4;4;2;2;1	4;4;4;4;2;2;1	4;4;4;4;2;2;1	Serine/threonine-protein kinase N2	PKN2	tr|B1AL79|B1AL79_HUMAN Isoform of Q16513, Protein kinase N2, isoform CRA_b OS=Homo sapiens OX=9606 GN=PKN2 PE=1 SV=1;sp|Q16513-3|PKN2-3_HUMAN Isoform of Q16513, Isoform 3 of Serine/threonine-protein kinase N2 OS=Homo sapiens OX=9606 GN=PKN2 PE=1 SV=1;sp|Q1	7	4	4	4	2	1	0	2	2	4	2	1	0	2	2	4	2	1	0	2	2	4	11.9	11.9	11.9	68.296	604	604;936;968;984;658;827;211	1	11	0	26.281	By MS/MS	By matching		By MS/MS	By MS/MS	By MS/MS	5.8	3.6	0	8.1
B1ALC0;O15511;O15511-2	B1ALC0;O15511;O15511-2	2;2;1	2;2;1	2;2;1	Actin-related protein 2/3 complex subunit 5	ARPC5	tr|B1ALC0|B1ALC0_HUMAN Isoform of O15511, Actin-related protein 2/3 complex subunit 5 OS=Homo sapiens OX=9606 GN=ARPC5 PE=1 SV=1;sp|O15511|ARPC5_HUMAN Actin-related protein 2/3 complex subunit 5 OS=Homo sapiens OX=9606 GN=ARPC5 PE=1 SV=3;sp|O15511-2|ARPC5-	3	2	2	2	2	2	1	2	2	1	2	2	1	2	2	1	2	2	1	2	2	1	35.6	35.6	35.6	14.807	135	135;151;154	1	10	0	13.362	By MS/MS	By MS/MS	By matching	By matching	By MS/MS	By matching	35.6	35.6	9.6	35.6
B1AMU7;B1AMU3;Q9Y3B2;R4GNH9;R4GMQ7;B1AMU4	B1AMU7;B1AMU3;Q9Y3B2;R4GNH9;R4GMQ7;B1AMU4	2;2;2;1;1;1	2;2;2;1;1;1	2;2;2;1;1;1	Exosome complex component CSL4	EXOSC1	tr|B1AMU7|B1AMU7_HUMAN Isoform of Q9Y3B2, Exosome complex component CSL4 (Fragment) OS=Homo sapiens OX=9606 GN=EXOSC1 PE=1 SV=2;tr|B1AMU3|B1AMU3_HUMAN Isoform of Q9Y3B2, Exosome complex component CSL4 OS=Homo sapiens OX=9606 GN=EXOSC1 PE=1 SV=1;sp|Q9Y3B2|E	6	2	2	2	2	2	1	2	2	1	2	2	1	2	2	1	2	2	1	2	2	1	16.4	16.4	16.4	17.789	165	165;170;195;139;143;178	1	10	0	14.389	By MS/MS	By MS/MS	By matching	By MS/MS	By MS/MS	By MS/MS	16.4	16.4	6.7	16.4
B1ANH5;B1ANH6;Q16774;B1ANH0;B1ANG9;B1ANH2;B1ANH3;Q16774-2;Q16774-3	B1ANH5;B1ANH6;Q16774;B1ANH0;B1ANG9;B1ANH2;B1ANH3;Q16774-2;Q16774-3	2;2;2;1;1;1;1;1;1	2;2;2;1;1;1;1;1;1	2;2;2;1;1;1;1;1;1	Guanylate kinase	GUK1	tr|B1ANH5|B1ANH5_HUMAN Isoform of Q16774, Guanylate kinase OS=Homo sapiens OX=9606 GN=GUK1 PE=1 SV=1;tr|B1ANH6|B1ANH6_HUMAN Isoform of Q16774, Guanylate kinase OS=Homo sapiens OX=9606 GN=GUK1 PE=1 SV=1;sp|Q16774|KGUA_HUMAN Guanylate kinase OS=Homo sapiens	9	2	2	2	2	1	2	1	2	2	2	1	2	1	2	2	2	1	2	1	2	2	13.6	13.6	13.6	21.999	199	199;242;197;217;235;253;272;218;241	1	10	0	13.588	By matching	By matching	By MS/MS	By MS/MS	By MS/MS	By MS/MS	13.6	8	13.6	5.5
B1ANR0;Q13310-2;Q13310;Q13310-3;H0Y5F5;B1ANR1;H0YEU6;H0YCC8	B1ANR0;Q13310-2;Q13310;Q13310-3;H0Y5F5	8;8;8;8;5;3;3;2	4;4;4;4;3;1;2;1	4;4;4;4;3;1;2;1	Polyadenylate-binding protein;Polyadenylate-binding protein 4	PABPC4	tr|B1ANR0|B1ANR0_HUMAN Isoform of Q13310, Polyadenylate-binding protein OS=Homo sapiens OX=9606 GN=PABPC4 PE=1 SV=1;sp|Q13310-2|PABP4-2_HUMAN Isoform of Q13310, Isoform 2 of Polyadenylate-binding protein 4 OS=Homo sapiens OX=9606 GN=PABPC4 PE=1 SV=1;sp|Q13	8	8	4	4	8	8	8	8	8	7	4	4	4	4	4	3	4	4	4	4	4	3	17.9	9.3	9.3	67.97	615	615;631;644;660;550;129;249;197	1	23	0	28.139	By MS/MS	By MS/MS	By MS/MS	By MS/MS	By MS/MS	By MS/MS	17.9	17.9	17.9	17.9
G3V4W0;B4DY08;B2R5W2;G3V4C1;P07910-2;G3V2Q1;P07910-4;P07910;G3V576;G3V5X6;G3V3K6;G3V251;G3V555;G3V575;P07910-3;B4DSU6;G3V2D6;A0A0G2JPF8;A0A0G2JNQ3;P0DMR1;O60812;B7ZW38;B2RXH8;G3V4M8;G3V5V7;G3V2H6	G3V4W0;B4DY08;B2R5W2;G3V4C1;P07910-2;G3V2Q1;P07910-4;P07910;G3V576;G3V5X6;G3V3K6;G3V251;G3V555;G3V575;P07910-3;B4DSU6;G3V2D6;A0A0G2JPF8;A0A0G2JNQ3;P0DMR1;O60812;B7ZW38;B2RXH8	12;12;12;12;12;11;11;11;10;7;7;7;7;7;7;6;6;6;6;6;6;6;6;5;5;4	12;12;12;12;12;11;11;11;10;7;7;7;7;7;7;6;6;6;6;6;6;6;6;5;5;4	12;12;12;12;12;11;11;11;10;7;7;7;7;7;7;6;6;6;6;6;6;6;6;5;5;4	Heterogeneous nuclear ribonucleoproteins C1/C2;Heterogeneous nuclear ribonucleoprotein C-like 4;Heterogeneous nuclear ribonucleoprotein C-like 1;Heterogeneous nuclear ribonucleoprotein C-like 3;Heterogeneous nuclear ribonucleoprotein C-like 2	HNRNPC;HNRNPCL4;HNRNPCL1;HNRNPCL3;HNRNPCL2	tr|G3V4W0|G3V4W0_HUMAN Isoform of P07910, Heterogeneous nuclear ribonucleoproteins C1/C2 (Fragment) OS=Homo sapiens OX=9606 GN=HNRNPC PE=1 SV=1;tr|B4DY08|B4DY08_HUMAN Isoform of P07910, Heterogeneous nuclear ribonucleoproteins C1/C2 OS=Homo sapiens OX=9606	26	12	12	12	12	11	10	10	11	11	12	11	10	10	11	11	12	11	10	10	11	11	45	45	45	28.916	262	262;288;290;292;293;305;250;306;231;117;121;126;175;187;226;147;214;293;293;293;293;293;293;66;180;54	1	99	0	148	By MS/MS	By MS/MS	By MS/MS	By MS/MS	By MS/MS	By MS/MS	45	38.2	38.2	38.2
B3KVN2;P49354-2;P49354	B3KVN2;P49354-2;P49354	1;1;1	1;1;1	1;1;1	Protein farnesyltransferase/geranylgeranyltransferase type-1 subunit alpha	FNTA	tr|B3KVN2|B3KVN2_HUMAN Isoform of P49354, Farnesyltransferase, CAAX box, alpha, isoform CRA_c OS=Homo sapiens OX=9606 GN=FNTA PE=1 SV=1;sp|P49354-2|FNTA-2_HUMAN Isoform of P49354, Isoform 2 of Protein farnesyltransferase/geranylgeranyltransferase type-1 su	3	1	1	1	1	1	1	1	1	1	1	1	1	1	1	1	1	1	1	1	1	1	5.7	5.7	5.7	27.443	228	228;312;379	1	6	0.00043725	7.917	By matching	By matching	By matching	By MS/MS	By matching	By MS/MS	5.7	5.7	5.7	5.7
B4DDD8;P12081-4;P12081;E7ETE2;B4E1C5;B3KWE1;P12081-3;P12081-2;A0A2R8YFR1;D6RF05;A0A2R8YCI2;B4DQ67;D6RB22;A0A2R8Y6I1;A0A2R8Y3N3;A0A2R8Y5P7;P49590-2;P49590	B4DDD8;P12081-4;P12081;E7ETE2;B4E1C5;B3KWE1;P12081-3;P12081-2	5;5;5;4;4;4;4;4;1;1;1;1;1;1;1;1;1;1	5;5;5;4;4;4;4;4;1;1;1;1;1;1;1;1;1;1	5;5;5;4;4;4;4;4;1;1;1;1;1;1;1;1;1;1	Histidine--tRNA ligase, cytoplasmic	HARS	tr|B4DDD8|B4DDD8_HUMAN Isoform of P12081, Histidine--tRNA ligase, cytoplasmic OS=Homo sapiens OX=9606 GN=HARS PE=1 SV=1;sp|P12081-4|SYHC-4_HUMAN Isoform of P12081, Isoform 4 of Histidine--tRNA ligase, cytoplasmic OS=Homo sapiens OX=9606 GN=HARS PE=1 SV=2;s	18	5	5	5	5	5	5	5	5	5	5	5	5	5	5	5	5	5	5	5	5	5	16.1	16.1	16.1	48.569	435	435;489;509;288;395;440;449;469;52;60;84;334;399;436;473;512;481;506	1	31	0	37.236	By MS/MS	By MS/MS	By MS/MS	By MS/MS	By MS/MS	By MS/MS	16.1	16.1	16.1	16.1
B4DDF4;B4DUT8;Q99439;A0A087X271;A0A087X1X5;H3BVI6;Q99439-2;K7ES69	B4DDF4;B4DUT8;Q99439;A0A087X271;A0A087X1X5;H3BVI6;Q99439-2	5;5;5;4;3;3;3;2	5;5;5;4;3;3;3;2	5;5;5;4;3;3;3;2	Calponin;Calponin-2	CNN2	tr|B4DDF4|B4DDF4_HUMAN Isoform of Q99439, Calponin OS=Homo sapiens OX=9606 GN=CNN2 PE=1 SV=1;tr|B4DUT8|B4DUT8_HUMAN Isoform of Q99439, Calponin OS=Homo sapiens OX=9606 GN=CNN2 PE=1 SV=1;sp|Q99439|CNN2_HUMAN Calponin-2 OS=Homo sapiens OX=9606 GN=CNN2 PE=1 S	8	5	5	5	4	5	4	4	3	4	4	5	4	4	3	4	4	5	4	4	3	4	22.1	22.1	22.1	32.616	298	298;330;309;179;191;218;270;148	1	24	0	41.389	By MS/MS	By MS/MS	By MS/MS	By MS/MS	By MS/MS	By MS/MS	17.4	22.1	17.4	17.4
B4DDK6;O14925;Q5SRD1	B4DDK6;O14925;Q5SRD1	1;1;1	1;1;1	1;1;1	Mitochondrial import inner membrane translocase subunit Tim23;Putative mitochondrial import inner membrane translocase subunit Tim23B	TIMM23B;TIMM23	tr|B4DDK6|B4DDK6_HUMAN Isoform of Q5SRD1, Putative mitochondrial import inner membrane translocase subunit Tim23B OS=Homo sapiens OX=9606 GN=TIMM23B PE=2 SV=1;sp|O14925|TIM23_HUMAN Mitochondrial import inner membrane translocase subunit Tim23 OS=Homo sapie	3	1	1	1	1	1	1	1	1	1	1	1	1	1	1	1	1	1	1	1	1	1	12.1	12.1	12.1	14.6	140	140;209;257	1	6	0.00040917	6.9995	By MS/MS	By MS/MS	By MS/MS	By matching	By matching	By matching	12.1	12.1	12.1	12.1
K7EMV3;B4DEB1;K7EK07;K7ES00;Q71DI3;Q16695;P84243;P68431;K7EP01;Q5TEC6;Q6NXT2	K7EMV3;B4DEB1;K7EK07;K7ES00;Q71DI3;Q16695;P84243;P68431;K7EP01;Q5TEC6;Q6NXT2	4;4;4;4;4;4;4;4;2;2;2	4;4;4;4;4;4;4;4;2;2;2	4;4;4;4;4;4;4;4;2;2;2	Histone H3;Histone H3.2;Histone H3.1t;Histone H3.3;Histone H3.1;Histone H3.3C	H3F3B;H3F3A;HIST2H3A;HIST3H3;HIST1H3A;HIST2H3PS2;H3F3C	tr|K7EMV3|K7EMV3_HUMAN Isoform of P84243, Histone H3 OS=Homo sapiens OX=9606 GN=H3F3B PE=1 SV=1;tr|B4DEB1|B4DEB1_HUMAN Isoform of P84243, Histone H3 OS=Homo sapiens OX=9606 GN=H3F3A PE=1 SV=1;tr|K7EK07|K7EK07_HUMAN Isoform of P84243, Histone H3 (Fragment)	11	4	4	4	4	4	4	4	4	4	4	4	4	4	4	4	4	4	4	4	4	4	29.3	29.3	29.3	10.334	92	92;123;132;151;136;136;136;136;113;136;135	1	38	0	24.01	By MS/MS	By MS/MS	By MS/MS	By MS/MS	By MS/MS	By MS/MS	29.3	29.3	29.3	29.3
B4DEM9;Q9Y2S7	B4DEM9;Q9Y2S7	2;2	2;2	2;2	Polymerase delta-interacting protein 2	POLDIP2	tr|B4DEM9|B4DEM9_HUMAN Isoform of Q9Y2S7, cDNA FLJ52257, highly similar to Polymerase delta-interacting protein 2 OS=Homo sapiens OX=9606 GN=POLDIP2 PE=1 SV=1;sp|Q9Y2S7|PDIP2_HUMAN Polymerase delta-interacting protein 2 OS=Homo sapiens OX=9606 GN=POLDIP2 P	2	2	2	2	0	1	0	1	0	2	0	1	0	1	0	2	0	1	0	1	0	2	6.9	6.9	6.9	39.871	350	350;368	1	4	0	13.195		By matching		By matching		By MS/MS	0	3.4	0	3.4
U3KQP3;B4DEZ3;K7EJE1;E7ENQ6;Q9P0J0;Q9P0J0-2	U3KQP3;B4DEZ3;K7EJE1;E7ENQ6;Q9P0J0;Q9P0J0-2	1;1;1;1;1;1	1;1;1;1;1;1	1;1;1;1;1;1	NADH dehydrogenase [ubiquinone] 1 alpha subcomplex subunit 13	NDUFA13	tr|U3KQP3|U3KQP3_HUMAN Isoform of Q9P0J0, NADH dehydrogenase [ubiquinone] 1 alpha subcomplex subunit 13 (Fragment) OS=Homo sapiens OX=9606 GN=NDUFA13 PE=4 SV=2;tr|B4DEZ3|B4DEZ3_HUMAN Isoform of Q9P0J0, NADH dehydrogenase [ubiquinone] 1 alpha subcomplex sub	6	1	1	1	1	1	1	1	1	1	1	1	1	1	1	1	1	1	1	1	1	1	17.3	17.3	17.3	8.5979	75	75;120;150;273;144;222	1	6	0.0096017	6.0048	By matching	By MS/MS	By matching	By matching	By matching	By matching	17.3	17.3	17.3	17.3
B4DG57;O94880-2;A0A0U1RRH6;O94880	B4DG57;O94880-2;A0A0U1RRH6;O94880	2;2;1;1	2;2;1;1	1;1;1;1	PHD finger protein 14	PHF14	tr|B4DG57|B4DG57_HUMAN Isoform of O94880, cDNA FLJ61230, highly similar to PHD finger protein 14 OS=Homo sapiens OX=9606 GN=PHF14 PE=1 SV=1;sp|O94880-2|PHF14-2_HUMAN Isoform of O94880, Isoform 2 of PHD finger protein 14 OS=Homo sapiens OX=9606 GN=PHF14 PE=	4	2	2	1	1	1	1	1	1	1	1	1	1	1	1	1	1	1	1	1	1	1	3.6	3.6	1.7	68.571	603	603;663;948;888	1	6	0.00045351	9.5626	By matching	By MS/MS	By matching	By matching	By matching	By matching	1.7	1.7	1.7	1.7
J3QKT5;J3KTC1;B4DHE8;Q96DH6-2;Q96DH6	J3QKT5;J3KTC1;B4DHE8;Q96DH6-2;Q96DH6	1;1;1;1;1	1;1;1;1;1	1;1;1;1;1	RNA-binding protein Musashi homolog 2	MSI2	tr|J3QKT5|J3QKT5_HUMAN Isoform of Q96DH6, RNA-binding protein Musashi homolog 2 OS=Homo sapiens OX=9606 GN=MSI2 PE=1 SV=1;tr|J3KTC1|J3KTC1_HUMAN Isoform of Q96DH6, RNA-binding protein Musashi homolog 2 (Fragment) OS=Homo sapiens OX=9606 GN=MSI2 PE=1 SV=8;t	5	1	1	1	1	1	1	1	1	1	1	1	1	1	1	1	1	1	1	1	1	1	15.2	15.2	15.2	11.073	99	99;140;324;251;328	1	6	0.00079145	6.698	By matching	By matching	By matching	By MS/MS	By MS/MS	By matching	15.2	15.2	15.2	15.2
B4DHR0;Q9H5N1	B4DHR0;Q9H5N1	1;1	1;1	1;1	Rab GTPase-binding effector protein 2	RABEP2	tr|B4DHR0|B4DHR0_HUMAN Isoform of Q9H5N1, cDNA FLJ57369, highly similar to Rab GTPase-binding effector protein 2 OS=Homo sapiens OX=9606 GN=RABEP2 PE=1 SV=1;sp|Q9H5N1|RABE2_HUMAN Rab GTPase-binding effector protein 2 OS=Homo sapiens OX=9606 GN=RABEP2 PE=1	2	1	1	1	0	0	0	0	1	0	0	0	0	0	1	0	0	0	0	0	1	0	2	2	2	56.112	498	498;569	1	1	0.0079681	6.1					By MS/MS		0	0	0	0
B4DIH5;P61201;P61201-2;H0YKU5;H0YMC2;H0YM03	B4DIH5;P61201;P61201-2	5;5;5;2;1;1	5;5;5;2;1;1	5;5;5;2;1;1	COP9 signalosome complex subunit 2	COPS2	tr|B4DIH5|B4DIH5_HUMAN Isoform of P61201, cDNA FLJ52928, highly similar to COP9 signalosome complex subunit 2 OS=Homo sapiens OX=9606 GN=COPS2 PE=1 SV=1;sp|P61201|CSN2_HUMAN COP9 signalosome complex subunit 2 OS=Homo sapiens OX=9606 GN=COPS2 PE=1 SV=1;sp|P	6	5	5	5	5	5	4	4	5	5	5	5	4	4	5	5	5	5	4	4	5	5	13.7	13.7	13.7	44.228	379	379;443;450;263;55;183	1	34	0	38.683	By MS/MS	By MS/MS	By matching	By MS/MS	By MS/MS	By matching	13.7	13.7	13.7	11.6
B4DJ81;P28331-3;P28331-4;P28331-5;P28331;P28331-2	B4DJ81;P28331-3;P28331-4;P28331-5;P28331;P28331-2	9;9;9;9;9;9	9;9;9;9;9;9	9;9;9;9;9;9	NADH-ubiquinone oxidoreductase 75 kDa subunit, mitochondrial	NDUFS1	tr|B4DJ81|B4DJ81_HUMAN Isoform of P28331, NADH-ubiquinone oxidoreductase 75 kDa subunit, mitochondrial OS=Homo sapiens OX=9606 GN=NDUFS1 PE=1 SV=1;sp|P28331-3|NDUS1-3_HUMAN Isoform of P28331, Isoform 3 of NADH-ubiquinone oxidoreductase 75 kDa subunit, mito	6	9	9	9	7	8	9	8	9	7	7	8	9	8	9	7	7	8	9	8	9	7	25.4	25.4	25.4	66.921	611	611;616;670;691;727;741	1	48	0	69.469	By MS/MS	By MS/MS	By MS/MS	By MS/MS	By MS/MS	By MS/MS	20.5	22.7	25.4	22.7
B4DJM9;M0QWZ7;Q9NP81;M0R2H5;M0R2C6;Q9NP81-2	B4DJM9;M0QWZ7;Q9NP81;M0R2H5;M0R2C6;Q9NP81-2	2;2;2;1;1;1	2;2;2;1;1;1	2;2;2;1;1;1	Serine--tRNA ligase, mitochondrial	SARS2	tr|B4DJM9|B4DJM9_HUMAN Isoform of Q9NP81, Serine--tRNA ligase, mitochondrial OS=Homo sapiens OX=9606 GN=SARS2 PE=1 SV=1;tr|M0QWZ7|M0QWZ7_HUMAN Isoform of Q9NP81, Serine--tRNA ligase, mitochondrial OS=Homo sapiens OX=9606 GN=SARS2 PE=1 SV=1;sp|Q9NP81|SYSM_H	6	2	2	2	2	2	2	2	2	2	2	2	2	2	2	2	2	2	2	2	2	2	13.1	13.1	13.1	26.313	236	236;518;518;135;588;520	1	12	0	56.596	By MS/MS	By MS/MS	By MS/MS	By MS/MS	By matching	By MS/MS	13.1	13.1	13.1	13.1
B4DJV2;O75390;A0A0C4DGI3;H0YIC4;F8VTT8;F8W4S1;F8W642;F8VZK9;F8VX07;F8VRP1;F8VX68;F8VPF9;F8VPA1;F8W1S4;H0YH82	B4DJV2;O75390;A0A0C4DGI3;H0YIC4;F8VTT8;F8W4S1	4;4;3;2;2;2;1;1;1;1;1;1;1;1;1	4;4;3;2;2;2;1;1;1;1;1;1;1;1;1	3;3;3;2;1;1;1;1;1;1;1;1;1;1;1	Citrate synthase;Citrate synthase, mitochondrial	CS	tr|B4DJV2|B4DJV2_HUMAN Isoform of O75390, Citrate synthase OS=Homo sapiens OX=9606 GN=CS PE=1 SV=1;sp|O75390|CISY_HUMAN Citrate synthase, mitochondrial OS=Homo sapiens OX=9606 GN=CS PE=1 SV=2;tr|A0A0C4DGI3|A0A0C4DGI3_HUMAN Isoform of O75390, Citrate syntha	15	4	4	3	4	3	4	3	3	4	4	3	4	3	3	4	3	2	3	2	2	3	10.4	10.4	8.4	50.431	453	453;466;400;123;149;178;66;80;114;117;120;140;144;157;190	1	21	0	36.617	By MS/MS	By MS/MS	By MS/MS	By MS/MS	By MS/MS	By MS/MS	10.4	7.9	10.4	7.9
B4DKY1;P49589-2;P49589;P49589-3;C9JLN0;E9PRS8;E9PLP0	B4DKY1;P49589-2;P49589;P49589-3	10;10;10;10;1;1;1	10;10;10;10;1;1;1	10;10;10;10;1;1;1	Cysteine--tRNA ligase, cytoplasmic	CARS	tr|B4DKY1|B4DKY1_HUMAN Isoform of P49589, Cysteine--tRNA ligase, cytoplasmic OS=Homo sapiens OX=9606 GN=CARS PE=1 SV=1;sp|P49589-2|SYCC-2_HUMAN Isoform of P49589, Isoform 2 of Cysteine--tRNA ligase, cytoplasmic OS=Homo sapiens OX=9606 GN=CARS PE=1 SV=3;sp|	7	10	10	10	10	10	9	8	9	8	10	10	9	8	9	8	10	10	9	8	9	8	15.8	15.8	15.8	84.277	739	739;726;748;831;45;76;128	1	54	0	126.27	By MS/MS	By MS/MS	By MS/MS	By MS/MS	By MS/MS	By MS/MS	15.8	15.8	14.5	12.4
B4DLC8;P52630-4;P52630	B4DLC8;P52630-4;P52630	1;1;1	1;1;1	1;1;1	Signal transducer and activator of transcription 2	STAT2	tr|B4DLC8|B4DLC8_HUMAN Isoform of P52630, cDNA FLJ59331, highly similar to Signal transducer and activator of transcription 2 OS=Homo sapiens OX=9606 GN=STAT2 PE=1 SV=1;sp|P52630-4|STAT2-4_HUMAN Isoform of P52630, Isoform 2 of Signal transducer and activat	3	1	1	1	1	1	1	1	1	1	1	1	1	1	1	1	1	1	1	1	1	1	5.2	5.2	5.2	52.998	460	460;847;851	1	6	0.00043898	7.9653	By MS/MS	By MS/MS	By MS/MS	By matching	By MS/MS	By matching	5.2	5.2	5.2	5.2
B4DLN1;P52815;I3L1E8;F6RGN5;Q9UBX3;Q9UBX3-2	B4DLN1;P52815	6;5;1;1;1;1	6;5;1;1;1;1	6;5;1;1;1;1	39S ribosomal protein L12, mitochondrial	MRPL12	tr|B4DLN1|B4DLN1_HUMAN cDNA FLJ60124, highly similar to Mitochondrial dicarboxylate carrier OS=Homo sapiens OX=9606 PE=2 SV=1;sp|P52815|RM12_HUMAN 39S ribosomal protein L12, mitochondrial OS=Homo sapiens OX=9606 GN=MRPL12 PE=1 SV=2	6	6	6	6	6	6	6	6	6	5	6	6	6	6	6	5	6	6	6	6	6	5	20.4	20.4	20.4	48.099	442	442;198;113;406;287;296	1	40	0	82.204	By MS/MS	By MS/MS	By MS/MS	By MS/MS	By MS/MS	By MS/MS	20.4	20.4	20.4	20.4
B4DLR8;P15559-3;P15559-2;P15559;H3BNV2;H3BRK3	B4DLR8;P15559-3;P15559-2;P15559;H3BNV2;H3BRK3	8;8;8;8;7;7	8;8;8;8;7;7	8;8;8;8;7;7	NAD(P)H dehydrogenase [quinone] 1	NQO1	tr|B4DLR8|B4DLR8_HUMAN Isoform of P15559, NAD(P)H dehydrogenase [quinone] 1 OS=Homo sapiens OX=9606 GN=NQO1 PE=1 SV=1;sp|P15559-3|NQO1-3_HUMAN Isoform of P15559, Isoform 3 of NAD(P)H dehydrogenase [quinone] 1 OS=Homo sapiens OX=9606 GN=NQO1 PE=1 SV=1;sp|P1	6	8	8	8	8	8	8	8	7	7	8	8	8	8	7	7	8	8	8	8	7	7	33.2	33.2	33.2	22.793	202	202;236;240;274;253;269	1	57	0	53.11	By MS/MS	By MS/MS	By MS/MS	By MS/MS	By matching	By MS/MS	33.2	33.2	33.2	33.2
B4DR80;Q9Y6E0-2;H0Y630;Q9Y6E0;Q5JV98;Q9P289-2;Q5JV99	B4DR80;Q9Y6E0-2;H0Y630;Q9Y6E0;Q5JV98;Q9P289-2	9;9;8;8;5;5;4	9;9;8;8;5;5;4	3;3;2;2;2;0;2	Serine/threonine-protein kinase 24;Serine/threonine-protein kinase 24 36 kDa subunit;Serine/threonine-protein kinase 24 12 kDa subunit;Serine/threonine-protein kinase 26	STK24;STK26	tr|B4DR80|B4DR80_HUMAN Isoform of Q9Y6E0, Serine/threonine-protein kinase 24 OS=Homo sapiens OX=9606 GN=STK24 PE=1 SV=1;sp|Q9Y6E0-2|STK24-2_HUMAN Isoform of Q9Y6E0, Isoform A of Serine/threonine-protein kinase 24 OS=Homo sapiens OX=9606 GN=STK24 PE=1 SV=1;	7	9	9	3	9	8	8	9	8	9	9	8	8	9	8	9	3	3	3	3	3	3	23.3	23.3	10.9	45.835	412	412;431;369;443;209;339;142	1	55	0	58.734	By MS/MS	By MS/MS	By MS/MS	By MS/MS	By MS/MS	By MS/MS	23.3	23.3	23.3	23.3
C9JEN3;C9IYT2;F8WDY4;C9IZ27;C9JW19;C9JWV9;B4DUD2;Q969X1	C9JEN3;C9IYT2;F8WDY4;C9IZ27;C9JW19;C9JWV9;B4DUD2;Q969X1	1;1;1;1;1;1;1;1	1;1;1;1;1;1;1;1	1;1;1;1;1;1;1;1	Protein lifeguard 3	TMBIM1	tr|C9JEN3|C9JEN3_HUMAN Isoform of Q969X1, Protein lifeguard 3 (Fragment) OS=Homo sapiens OX=9606 GN=TMBIM1 PE=1 SV=1;tr|C9IYT2|C9IYT2_HUMAN Isoform of Q969X1, Protein lifeguard 3 (Fragment) OS=Homo sapiens OX=9606 GN=TMBIM1 PE=1 SV=1;tr|F8WDY4|F8WDY4_HUMAN	8	1	1	1	1	1	1	1	1	1	1	1	1	1	1	1	1	1	1	1	1	1	13.2	13.2	13.2	11.535	106	106;107;140;150;167;171;215;311	1	6	0.00045537	10.032	By MS/MS	By MS/MS	By MS/MS	By MS/MS	By MS/MS	By MS/MS	13.2	13.2	13.2	13.2
J3QS39;J3QTR3;F5H6Q2;F5GYU3;F5H2Z3;F5H265;B4DV12;F5H388;F5H747;F5GXK7;J3QKN0;Q5PY61;Q96C32;P62987;P62979;P0CG47;P0CG48;M0R1V7;Q49A90;M0R1M6;M0R2S1;A0A2R8Y422;J3QSA3;F5GZ39	J3QS39;J3QTR3;F5H6Q2;F5GYU3;F5H2Z3;F5H265;B4DV12;F5H388;F5H747;F5GXK7;J3QKN0;Q5PY61;Q96C32;P62987;P62979;P0CG47;P0CG48;M0R1V7;Q49A90;M0R1M6;M0R2S1;A0A2R8Y422;J3QSA3;F5GZ39	4;4;4;4;4;4;4;4;4;4;4;4;4;4;4;4;4;3;3;3;3;3;2;2	4;4;4;4;4;4;4;4;4;4;4;4;4;4;4;4;4;3;3;3;3;3;2;2	4;4;4;4;4;4;4;4;4;4;4;4;4;4;4;4;4;3;3;3;3;3;2;2	Ubiquitin-60S ribosomal protein L40;Ubiquitin;60S ribosomal protein L40;Ubiquitin-40S ribosomal protein S27a;Ubiquitin;40S ribosomal protein S27a;Polyubiquitin-B;Ubiquitin;Polyubiquitin-C;Ubiquitin	UBB;RPS27A;UBC;UBA52	tr|J3QS39|J3QS39_HUMAN Isoform of P0CG47, Polyubiquitin-B (Fragment) OS=Homo sapiens OX=9606 GN=UBB PE=1 SV=1;tr|J3QTR3|J3QTR3_HUMAN Isoform of P62979, Ubiquitin-40S ribosomal protein S27a (Fragment) OS=Homo sapiens OX=9606 GN=RPS27A PE=1 SV=1;tr|F5H6Q2|F5	24	4	4	4	4	4	4	4	4	4	4	4	4	4	4	4	4	4	4	4	4	4	50.5	50.5	50.5	10.469	93	93;106;122;134;136;149;153;155;160;169;206;229;305;128;156;229;685;63;95;114;138;156;43;61	1	53	0	74.389	By MS/MS	By MS/MS	By MS/MS	By MS/MS	By MS/MS	By MS/MS	50.5	50.5	50.5	50.5
B4DVT3;Q96SY0;H3BP17;H3BRY6;B4DJL6;Q96SY0-2;Q96SY0-4;Q96SY0-3	B4DVT3;Q96SY0;H3BP17;H3BRY6;B4DJL6;Q96SY0-2;Q96SY0-4;Q96SY0-3	2;2;1;1;1;1;1;1	2;2;1;1;1;1;1;1	2;2;1;1;1;1;1;1	von Willebrand factor A domain-containing protein 9	VWA9	tr|B4DVT3|B4DVT3_HUMAN Isoform of Q96SY0, Integrator complex subunit 14 OS=Homo sapiens OX=9606 GN=INTS14 PE=1 SV=1;sp|Q96SY0|INT14_HUMAN Integrator complex subunit 14 OS=Homo sapiens OX=9606 GN=INTS14 PE=1 SV=2;tr|H3BP17|H3BP17_HUMAN Isoform of Q96SY0, In	8	2	2	2	2	1	2	2	2	1	2	1	2	2	2	1	2	1	2	2	2	1	8.1	8.1	8.1	53.587	482	482;518;154;468;554;86;439;461	1	10	0.00047192	11.219	By MS/MS	By matching	By matching	By matching	By MS/MS	By matching	8.1	5.6	8.1	8.1
B4DWJ1;E9PEI4;H0YB16;H0YBZ1;H0YBP1;E7ESA6;Q05397-6;Q05397-2;Q05397-7;Q05397;Q05397-5;E5RHD8;E5RI03	B4DWJ1;E9PEI4;H0YB16;H0YBZ1;H0YBP1;E7ESA6;Q05397-6;Q05397-2;Q05397-7;Q05397;Q05397-5;E5RHD8;E5RI03	4;4;4;4;4;4;4;4;4;4;4;3;2	4;4;4;4;4;4;4;4;4;4;4;3;2	4;4;4;4;4;4;4;4;4;4;4;3;2	Focal adhesion kinase 1	PTK2	tr|B4DWJ1|B4DWJ1_HUMAN Isoform of Q05397, Focal adhesion kinase 1 OS=Homo sapiens OX=9606 GN=PTK2 PE=1 SV=1;tr|E9PEI4|E9PEI4_HUMAN Isoform of Q05397, Focal adhesion kinase 1 OS=Homo sapiens OX=9606 GN=PTK2 PE=1 SV=1;tr|H0YB16|H0YB16_HUMAN Isoform of Q05397	13	4	4	4	3	4	4	3	3	4	3	4	4	3	3	4	3	4	4	3	3	4	15.7	15.7	15.7	40.161	362	362;680;724;753;1017;1096;360;879;1006;1052;1065;115;120	1	21	0	27.244	By MS/MS	By MS/MS	By MS/MS	By MS/MS	By matching	By MS/MS	10.5	15.7	15.7	10.5
B4DXZ6;P51114;P51114-2;E9PFF5;P51114-3;E7EU85;H7C4S4;C9JAJ4;C9JZE0;C9JY20	B4DXZ6;P51114;P51114-2;E9PFF5;P51114-3;E7EU85	9;9;8;7;7;6;3;2;1;1	9;9;8;7;7;6;3;2;1;1	9;9;8;7;7;6;3;2;1;1	Fragile X mental retardation syndrome-related protein 1	FXR1	tr|B4DXZ6|B4DXZ6_HUMAN Isoform of P51114, cDNA FLJ58644, highly similar to Fragile X mental retardation syndrome-related protein 1 OS=Homo sapiens OX=9606 GN=FXR1 PE=1 SV=1;sp|P51114|FXR1_HUMAN Fragile X mental retardation syndrome-related protein 1 OS=Hom	10	9	9	9	8	8	8	7	9	8	8	8	8	7	9	8	8	8	8	7	9	8	25.2	25.2	25.2	68.326	608	608;621;539;490;536;454;246;151;119;123	1	58	0	73.975	By MS/MS	By MS/MS	By MS/MS	By MS/MS	By MS/MS	By MS/MS	23	25.2	23	20.9
B4DY09;Q12905;X6R6Z1;A0A0A0MRL0	B4DY09;Q12905	9;9;3;2	9;9;3;2	9;9;3;2	Interleukin enhancer-binding factor 2	ILF2	tr|B4DY09|B4DY09_HUMAN Isoform of Q12905, cDNA FLJ51660, highly similar to Interleukin enhancer-binding factor 2 OS=Homo sapiens OX=9606 GN=ILF2 PE=1 SV=1;sp|Q12905|ILF2_HUMAN Interleukin enhancer-binding factor 2 OS=Homo sapiens OX=9606 GN=ILF2 PE=1 SV=2	4	9	9	9	9	9	9	7	9	8	9	9	9	7	9	8	9	9	9	7	9	8	37.5	37.5	37.5	38.91	352	352;390;115;150	1	63	0	107.11	By MS/MS	By MS/MS	By MS/MS	By MS/MS	By MS/MS	By MS/MS	37.5	37.5	37.5	26.7
B4DYP1;O94760-2;O94760	B4DYP1;O94760-2;O94760	1;1;1	1;1;1	1;1;1	N(G),N(G)-dimethylarginine dimethylaminohydrolase 1	DDAH1	tr|B4DYP1|B4DYP1_HUMAN Isoform of O94760, N(G),N(G)-dimethylarginine dimethylaminohydrolase 1 OS=Homo sapiens OX=9606 GN=DDAH1 PE=1 SV=1;sp|O94760-2|DDAH1-2_HUMAN Isoform of O94760, Isoform 2 of N(G),N(G)-dimethylarginine dimethylaminohydrolase 1 OS=Homo s	3	1	1	1	1	1	1	1	1	1	1	1	1	1	1	1	1	1	1	1	1	1	5.4	5.4	5.4	20.535	185	185;182;285	1	6	0.0019463	6.5457	By MS/MS	By matching	By matching	By matching	By matching	By matching	5.4	5.4	5.4	5.4
E5RGY0;B4E1G1;Q9BUN8-2;Q9BUN8	E5RGY0;B4E1G1;Q9BUN8-2;Q9BUN8	1;1;1;1	1;1;1;1	1;1;1;1	Derlin-1	DERL1	tr|E5RGY0|E5RGY0_HUMAN Isoform of Q9BUN8, Derlin OS=Homo sapiens OX=9606 GN=DERL1 PE=1 SV=1;tr|B4E1G1|B4E1G1_HUMAN Isoform of Q9BUN8, Derlin OS=Homo sapiens OX=9606 GN=DERL1 PE=1 SV=1;sp|Q9BUN8-2|DERL1-2_HUMAN Isoform of Q9BUN8, Isoform 2 of Derlin-1 OS=Ho	4	1	1	1	1	1	1	1	1	1	1	1	1	1	1	1	1	1	1	1	1	1	7.3	7.3	7.3	17.221	151	151;151;231;251	1	6	0.00041789	7.1768	By matching	By matching	By matching	By MS/MS	By matching	By MS/MS	7.3	7.3	7.3	7.3
B4E3S0;Q9ULV4;Q9ULV4-2;Q9ULV4-3;H0YHL7	B4E3S0;Q9ULV4;Q9ULV4-2;Q9ULV4-3;H0YHL7	6;6;6;6;5	6;6;6;6;5	6;6;6;6;5	Coronin;Coronin-1C	CORO1C	tr|B4E3S0|B4E3S0_HUMAN Isoform of Q9ULV4, Coronin OS=Homo sapiens OX=9606 GN=CORO1C PE=1 SV=1;sp|Q9ULV4|COR1C_HUMAN Coronin-1C OS=Homo sapiens OX=9606 GN=CORO1C PE=1 SV=1;sp|Q9ULV4-2|COR1C-2_HUMAN Isoform of Q9ULV4, Isoform 2 of Coronin-1C OS=Homo sapiens	5	6	6	6	6	6	6	5	6	4	6	6	6	5	6	4	6	6	6	5	6	4	22.2	22.2	22.2	41.603	369	369;474;480;527;165	1	39	0	90.184	By MS/MS	By MS/MS	By MS/MS	By MS/MS	By MS/MS	By matching	22.2	22.2	22.2	14.4
B5MBZ0;Q9HC35-2;Q9HC35	B5MBZ0;Q9HC35-2;Q9HC35	3;3;3	3;3;3	3;3;3	Echinoderm microtubule-associated protein-like 4	EML4	tr|B5MBZ0|B5MBZ0_HUMAN Isoform of Q9HC35, Echinoderm microtubule-associated protein-like 4 OS=Homo sapiens OX=9606 GN=EML4 PE=1 SV=3;sp|Q9HC35-2|EMAL4-2_HUMAN Isoform of Q9HC35, Isoform 2 of Echinoderm microtubule-associated protein-like 4 OS=Homo sapiens	3	3	3	3	2	2	2	2	1	1	2	2	2	2	1	1	2	2	2	2	1	1	5.5	5.5	5.5	110.18	992	992;923;981	1	10	0	17.86	By MS/MS	By MS/MS	By matching	By MS/MS	By matching	By MS/MS	2.3	2.3	2.3	4.1
B5MCA4;P16422	B5MCA4;P16422	1;1	1;1	1;1	Epithelial cell adhesion molecule	EPCAM	tr|B5MCA4|B5MCA4_HUMAN Isoform of P16422, Epithelial cell adhesion molecule OS=Homo sapiens OX=9606 GN=EPCAM PE=1 SV=1;sp|P16422|EPCAM_HUMAN Epithelial cell adhesion molecule OS=Homo sapiens OX=9606 GN=EPCAM PE=1 SV=2	2	1	1	1	0	0	0	1	1	1	0	0	0	1	1	1	0	0	0	1	1	1	4.7	4.7	4.7	37.893	342	342;314	1	3	0.00043234	7.7737				By matching	By matching	By MS/MS	0	0	0	4.7
B5MCF9;O00541-2;O00541	B5MCF9;O00541-2;O00541	2;2;2	2;2;2	2;2;2	Pescadillo homolog	PES1	tr|B5MCF9|B5MCF9_HUMAN Isoform of O00541, Pescadillo homolog OS=Homo sapiens OX=9606 GN=PES1 PE=1 SV=1;sp|O00541-2|PESC-2_HUMAN Isoform of O00541, Isoform 2 of Pescadillo homolog OS=Homo sapiens OX=9606 GN=PES1 PE=1 SV=1;sp|O00541|PESC_HUMAN Pescadillo hom	3	2	2	2	2	2	2	2	2	1	2	2	2	2	2	1	2	2	2	2	2	1	3.2	3.2	3.2	66.077	571	571;583;588	1	11	0.00046555	11.043	By matching	By matching	By matching	By MS/MS	By matching	By MS/MS	3.2	3.2	3.2	3.2
B5MCN0;Q8NHH9-3;Q8NHH9-5;Q8NHH9-4;Q8NHH9-2;Q8NHH9;C9JQQ5	B5MCN0;Q8NHH9-3;Q8NHH9-5;Q8NHH9-4;Q8NHH9-2;Q8NHH9;C9JQQ5	2;2;2;2;2;2;1	2;2;2;2;2;2;1	2;2;2;2;2;2;1	Atlastin-2	ATL2	tr|B5MCN0|B5MCN0_HUMAN Isoform of Q8NHH9, Atlastin-2 OS=Homo sapiens OX=9606 GN=ATL2 PE=1 SV=1;sp|Q8NHH9-3|ATLA2-3_HUMAN Isoform of Q8NHH9, Isoform 3 of Atlastin-2 OS=Homo sapiens OX=9606 GN=ATL2 PE=1 SV=2;sp|Q8NHH9-5|ATLA2-5_HUMAN Isoform of Q8NHH9, Isofo	7	2	2	2	2	2	2	2	2	1	2	2	2	2	2	1	2	2	2	2	2	1	8.2	8.2	8.2	47.4	413	413;412;565;566;579;583;175	1	17	0	12.517	By MS/MS	By MS/MS	By MS/MS	By matching	By matching	By matching	8.2	8.2	8.2	8.2
B5MDF5;P62826;J3KQE5;F5H018;H0YFC6;B4DV51;A0A087X0W0	B5MDF5;P62826;J3KQE5;F5H018	5;5;4;3;2;2;1	5;5;4;3;2;2;1	5;5;4;3;2;2;1	GTP-binding nuclear protein Ran	RAN	tr|B5MDF5|B5MDF5_HUMAN Isoform of P62826, GTP-binding nuclear protein Ran OS=Homo sapiens OX=9606 GN=RAN PE=1 SV=1;sp|P62826|RAN_HUMAN GTP-binding nuclear protein Ran OS=Homo sapiens OX=9606 GN=RAN PE=1 SV=3;tr|J3KQE5|J3KQE5_HUMAN Isoform of P62826, GTP-bi	7	5	5	5	5	5	5	5	5	5	5	5	5	5	5	5	5	5	5	5	5	5	24	24	24	26.224	233	233;216;234;198;103;128;53	1	54	0	43.065	By MS/MS	By MS/MS	By MS/MS	By MS/MS	By MS/MS	By MS/MS	24	24	24	24
E7EW69;E7EX04;B5ME97;Q9P0V9-3;Q9P0V9;Q9P0V9-2;F5GYV2;F5H1F2	E7EW69;E7EX04;B5ME97;Q9P0V9-3;Q9P0V9;Q9P0V9-2;F5GYV2;F5H1F2	2;2;2;2;2;2;1;1	2;2;2;2;2;2;1;1	2;2;2;2;2;2;1;1	Septin-10	2010-09-01	tr|E7EW69|E7EW69_HUMAN Isoform of Q9P0V9, Septin-10 OS=Homo sapiens OX=9606 GN=SEPT10 PE=1 SV=1;tr|E7EX04|E7EX04_HUMAN Isoform of Q9P0V9, Septin-10 OS=Homo sapiens OX=9606 GN=SEPT10 PE=1 SV=1;tr|B5ME97|B5ME97_HUMAN Isoform of Q9P0V9, Septin 10, isoform CRA	8	2	2	2	2	2	2	2	2	2	2	2	2	2	2	2	2	2	2	2	2	2	5.1	5.1	5.1	52.145	450	450;473;544;431;454;503;26;98	1	12	0	19.556	By MS/MS	By MS/MS	By matching	By MS/MS	By matching	By MS/MS	5.1	5.1	5.1	5.1
F5H1T6;B7Z641;B7Z2A9;Q93050-1;Q93050;Q93050-3	F5H1T6;B7Z641;B7Z2A9;Q93050-1;Q93050;Q93050-3	1;1;1;1;1;1	1;1;1;1;1;1	1;1;1;1;1;1	V-type proton ATPase subunit a;V-type proton ATPase 116 kDa subunit a isoform 1	ATP6V0A1	tr|F5H1T6|F5H1T6_HUMAN Isoform of Q93050, V-type proton ATPase subunit a OS=Homo sapiens OX=9606 GN=ATP6V0A1 PE=1 SV=1;tr|B7Z641|B7Z641_HUMAN Isoform of Q93050, V-type proton ATPase subunit a OS=Homo sapiens OX=9606 GN=ATP6V0A1 PE=1 SV=1;tr|B7Z2A9|B7Z2A9_H	6	1	1	1	0	0	0	1	0	1	0	0	0	1	0	1	0	0	0	1	0	1	2.5	2.5	2.5	55.233	483	483;788;794;831;837;838	1	2	0.00043879	7.9569				By MS/MS		By matching	0	0	0	2.5
Q5T8D3-4;Q5T8D3-2;B7Z2R7;Q5T8D3-3	Q5T8D3-4;Q5T8D3-2;B7Z2R7;Q5T8D3-3	1;1;1;1	1;1;1;1	1;1;1;1	Acyl-CoA-binding domain-containing protein 5	ACBD5	sp|Q5T8D3-4|ACBD5-4_HUMAN Isoform of Q5T8D3, Isoform 4 of Acyl-CoA-binding domain-containing protein 5 OS=Homo sapiens OX=9606 GN=ACBD5 PE=1 SV=1;sp|Q5T8D3-2|ACBD5-2_HUMAN Isoform of Q5T8D3, Isoform 2 of Acyl-CoA-binding domain-containing protein 5 OS=Homo	4	1	1	1	0	1	1	0	1	1	0	1	1	0	1	1	0	1	1	0	1	1	4.6	4.6	4.6	46.268	416	416;490;523;525	1	4	0.00040177	6.8476		By matching	By matching		By MS/MS	By matching	0	4.6	4.6	0
B7Z2Y2;Q14746-2;Q14746	B7Z2Y2;Q14746-2;Q14746	1;1;1	1;1;1	1;1;1	Conserved oligomeric Golgi complex subunit 2	COG2	tr|B7Z2Y2|B7Z2Y2_HUMAN Isoform of Q14746, Conserved oligomeric Golgi complex subunit 2 OS=Homo sapiens OX=9606 GN=COG2 PE=1 SV=1;sp|Q14746-2|COG2-2_HUMAN Isoform of Q14746, Isoform 2 of Conserved oligomeric Golgi complex subunit 2 OS=Homo sapiens OX=9606 G	3	1	1	1	1	1	1	1	1	1	1	1	1	1	1	1	1	1	1	1	1	1	4	4	4	76.078	679	679;737;738	1	6	0.00078585	6.6258	By matching	By matching	By MS/MS	By MS/MS	By matching	By MS/MS	4	4	4	4
C9J2P0;H7C061;B7Z306;P51965-2;P51965	C9J2P0;H7C061;B7Z306;P51965-2;P51965	1;1;1;1;1	1;1;1;1;1	1;1;1;1;1	Ubiquitin-conjugating enzyme E2 E1	UBE2E1	tr|C9J2P0|C9J2P0_HUMAN Isoform of P51965, Ubiquitin-conjugating enzyme E2 E1 (Fragment) OS=Homo sapiens OX=9606 GN=UBE2E1 PE=1 SV=1;tr|H7C061|H7C061_HUMAN Isoform of P51965, Ubiquitin-conjugating enzyme E2 E1 (Fragment) OS=Homo sapiens OX=9606 GN=UBE2E1 PE	5	1	1	1	0	0	0	1	0	1	0	0	0	1	0	1	0	0	0	1	0	1	12.2	12.2	12.2	16.21	147	147;151;167;160;193	1	2	0.0079308	6.0758				By MS/MS		By MS/MS	0	0	0	12.2
B7Z3Z9;E7EPM6;P33121-2;P33121-3;P33121;H0Y9U7;D6RER0;H0Y9Z9;Q9ULC5-4;Q9ULC5;Q9ULC5-3	B7Z3Z9;E7EPM6;P33121-2;P33121-3;P33121;H0Y9U7;D6RER0	4;4;4;4;4;2;2;1;1;1;1	4;4;4;4;4;2;2;1;1;1;1	4;4;4;4;4;2;2;1;1;1;1	Long-chain-fatty-acid--CoA ligase 1	ACSL1	tr|B7Z3Z9|B7Z3Z9_HUMAN Isoform of P33121, Long-chain-fatty-acid--CoA ligase 1 OS=Homo sapiens OX=9606 GN=ACSL1 PE=1 SV=1;tr|E7EPM6|E7EPM6_HUMAN Isoform of P33121, Long-chain-fatty-acid--CoA ligase 1 OS=Homo sapiens OX=9606 GN=ACSL1 PE=1 SV=1;sp|P33121-2|AC	11	4	4	4	3	4	3	3	3	1	3	4	3	3	3	1	3	4	3	3	3	1	10.1	10.1	10.1	58.586	527	527;664;688;698;698;294;388;94;659;683;739	1	17	0	23.745	By MS/MS	By MS/MS	By MS/MS	By matching	By matching	By matching	8.3	10.1	8.3	8.3
H0YES5;B7Z524;H0YDX7;J3QT46;Q9Y450-4;Q9Y450	H0YES5;B7Z524;H0YDX7;J3QT46;Q9Y450-4;Q9Y450	1;1;1;1;1;1	1;1;1;1;1;1	1;1;1;1;1;1	HBS1-like protein	HBS1L	tr|H0YES5|H0YES5_HUMAN Isoform of Q9Y450, HBS1-like protein (Fragment) OS=Homo sapiens OX=9606 GN=HBS1L PE=1 SV=1;tr|B7Z524|B7Z524_HUMAN Isoform of Q9Y450, cDNA FLJ52343, highly similar to HBS1-like protein OS=Homo sapiens OX=9606 GN=HBS1L PE=1 SV=1;tr|H0Y	6	1	1	1	0	1	1	1	1	1	0	1	1	1	1	1	0	1	1	1	1	1	11.8	11.8	11.8	18.635	170	170;520;554;619;642;684	1	5	0.00042105	7.3117		By matching	By MS/MS	By MS/MS	By matching	By MS/MS	0	11.8	11.8	11.8
F5H7S3;H7BYY1;H0YKJ4;H0YK48;B7Z596;P09493-5;P09493-2;H0YN06	F5H7S3;H7BYY1;H0YKJ4;H0YK48;B7Z596;P09493-5;P09493-2	8;8;8;8;8;8;7;1	2;2;2;2;2;2;1;1	2;2;2;2;2;2;1;1	Tropomyosin alpha-1 chain	TPM1	tr|F5H7S3|F5H7S3_HUMAN Isoform of P09493, Tropomyosin alpha-1 chain OS=Homo sapiens OX=9606 GN=TPM1 PE=1 SV=2;tr|H7BYY1|H7BYY1_HUMAN Isoform of P09493, Tropomyosin 1 (Alpha), isoform CRA_m OS=Homo sapiens OX=9606 GN=TPM1 PE=1 SV=1;tr|H0YKJ4|H0YKJ4_HUMAN Is	8	8	2	2	6	7	7	8	8	7	2	2	2	2	2	2	2	2	2	2	2	2	31.8	9.8	9.8	28.524	245	245;248;248;248;275;245;228;49	1	12	0	15.777	By matching	By MS/MS	By MS/MS	By MS/MS	By MS/MS	By MS/MS	29	29	29	31.8
B7Z6D5;Q96GQ7	B7Z6D5;Q96GQ7	1;1	1;1	1;1	Probable ATP-dependent RNA helicase DDX27	DDX27	tr|B7Z6D5|B7Z6D5_HUMAN Isoform of Q96GQ7, Probable ATP-dependent RNA helicase DDX27 OS=Homo sapiens OX=9606 GN=DDX27 PE=1 SV=1;sp|Q96GQ7|DDX27_HUMAN Probable ATP-dependent RNA helicase DDX27 OS=Homo sapiens OX=9606 GN=DDX27 PE=1 SV=2	2	1	1	1	1	1	0	1	1	1	1	1	0	1	1	1	1	1	0	1	1	1	1.6	1.6	1.6	86.604	765	765;796	1	5	0.0026789	6.408	By matching	By matching		By matching	By matching	By MS/MS	1.6	1.6	0	1.6
F8W1R7;J3KND3;G8JLA2;G3V1V0;B7Z6Z4;P60660-2;P60660;F8VPF3;G3V1Y7;F8VZU9;F8W180;H0YI43;F8W1I5;P14649;F8VXL3	F8W1R7;J3KND3;G8JLA2;G3V1V0;B7Z6Z4;P60660-2;P60660;F8VPF3;G3V1Y7;F8VZU9;F8W180	8;8;8;8;8;8;8;7;5;4;4;2;2;2;1	8;8;8;8;8;8;8;7;5;4;4;2;2;2;1	8;8;8;8;8;8;8;7;5;4;4;2;2;2;1	Myosin light polypeptide 6	MYL6	tr|F8W1R7|F8W1R7_HUMAN Isoform of P60660, Myosin light polypeptide 6 OS=Homo sapiens OX=9606 GN=MYL6 PE=1 SV=1;tr|J3KND3|J3KND3_HUMAN Isoform of P60660, Myosin light polypeptide 6 OS=Homo sapiens OX=9606 GN=MYL6 PE=1 SV=1;tr|G8JLA2|G8JLA2_HUMAN Isoform of	15	8	8	8	8	7	7	8	8	7	8	7	7	8	8	7	8	7	7	8	8	7	54.5	54.5	54.5	16.29	145	145;152;152;161;238;151;151;130;115;103;196;83;175;208;47	1	74	0	97.226	By MS/MS	By MS/MS	By MS/MS	By MS/MS	By MS/MS	By MS/MS	54.5	49.7	49.7	54.5
K7EIJ4;B7Z7F3;Q9H6Z4-3;Q9H6Z4-2;Q9H6Z4	K7EIJ4;B7Z7F3;Q9H6Z4-3;Q9H6Z4-2;Q9H6Z4	2;2;2;2;2	2;2;2;2;2	2;2;2;2;2	Ran-binding protein 3	RANBP3	tr|K7EIJ4|K7EIJ4_HUMAN Isoform of Q9H6Z4, Ran-binding protein 3 (Fragment) OS=Homo sapiens OX=9606 GN=RANBP3 PE=1 SV=1;tr|B7Z7F3|B7Z7F3_HUMAN Isoform of Q9H6Z4, cDNA FLJ58549, highly similar to Ran-binding protein 3 OS=Homo sapiens OX=9606 GN=RANBP3 PE=1 S	5	2	2	2	2	2	2	2	2	2	2	2	2	2	2	2	2	2	2	2	2	2	17.4	17.4	17.4	16.965	155	155;494;499;562;567	1	12	0	14.641	By MS/MS	By MS/MS	By matching	By MS/MS	By matching	By MS/MS	17.4	17.4	17.4	17.4
B7Z9I1;Q5T4U5;P11310;P11310-2	B7Z9I1;Q5T4U5;P11310;P11310-2	1;1;1;1	1;1;1;1	1;1;1;1	Medium-chain specific acyl-CoA dehydrogenase, mitochondrial	ACADM	tr|B7Z9I1|B7Z9I1_HUMAN Isoform of P11310, Medium-chain-specific acyl-CoA dehydrogenase, mitochondrial OS=Homo sapiens OX=9606 GN=ACADM PE=1 SV=1;tr|Q5T4U5|Q5T4U5_HUMAN Isoform of P11310, Acyl-Coenzyme A dehydrogenase, C-4 to C-12 straight chain, isoform CR	4	1	1	1	1	1	1	1	1	1	1	1	1	1	1	1	1	1	1	1	1	1	3.1	3.1	3.1	42.426	385	385;454;421;425	1	6	0.0007874	6.6479	By matching	By matching	By MS/MS	By matching	By matching	By matching	3.1	3.1	3.1	3.1
B7ZAR1;E9PCA1;P48643-2	B7ZAR1;E9PCA1;P48643-2	15;14;13	1;0;1	1;0;1	T-complex protein 1 subunit epsilon	CCT5	tr|B7ZAR1|B7ZAR1_HUMAN Isoform of P48643, T-complex protein 1 subunit epsilon OS=Homo sapiens OX=9606 GN=CCT5 PE=1 SV=1;tr|E9PCA1|E9PCA1_HUMAN Isoform of P48643, T-complex protein 1 subunit epsilon OS=Homo sapiens OX=9606 GN=CCT5 PE=1 SV=1;sp|P48643-2|TCPE	3	15	1	1	12	10	11	12	14	11	0	1	0	1	1	0	0	1	0	1	1	0	40.6	2.2	2.2	55.348	503	503;520;448	1	3	1	-2	By matching	By matching	By matching	By matching	By MS/MS	By matching	35.4	26.8	29.4	28.8
F8WFB9;B7ZC39;B7ZC38;Q9NR46;Q9NR46-2	F8WFB9;B7ZC39;B7ZC38;Q9NR46;Q9NR46-2	1;1;1;1;1	1;1;1;1;1	1;1;1;1;1	Endophilin-B2	SH3GLB2	tr|F8WFB9|F8WFB9_HUMAN Isoform of Q9NR46, Endophilin-B2 OS=Homo sapiens OX=9606 GN=SH3GLB2 PE=1 SV=1;tr|B7ZC39|B7ZC39_HUMAN Isoform of Q9NR46, Endophilin-B2 OS=Homo sapiens OX=9606 GN=SH3GLB2 PE=1 SV=1;tr|B7ZC38|B7ZC38_HUMAN Isoform of Q9NR46, Endophilin-B	5	1	1	1	1	1	1	1	1	1	1	1	1	1	1	1	1	1	1	1	1	1	10.2	10.2	10.2	14.481	127	127;374;400;395;404	1	6	0.00043048	7.7058	By MS/MS	By matching	By MS/MS	By MS/MS	By MS/MS	By MS/MS	10.2	10.2	10.2	10.2
B7ZKQ9;F5H4X0;Q8WTV0-3;Q8WTV0-4;Q8WTV0-5;Q8WTV0-2;Q8WTV0	B7ZKQ9;F5H4X0;Q8WTV0-3;Q8WTV0-4;Q8WTV0-5;Q8WTV0-2;Q8WTV0	1;1;1;1;1;1;1	1;1;1;1;1;1;1	1;1;1;1;1;1;1	Scavenger receptor class B member 1	SCARB1	tr|B7ZKQ9|B7ZKQ9_HUMAN Isoform of Q8WTV0, SCARB1 protein OS=Homo sapiens OX=9606 GN=SCARB1 PE=1 SV=1;tr|F5H4X0|F5H4X0_HUMAN Isoform of Q8WTV0, Scavenger receptor class B member 1 OS=Homo sapiens OX=9606 GN=SCARB1 PE=1 SV=1;sp|Q8WTV0-3|SCRB1-3_HUMAN Isoform	7	1	1	1	1	1	1	0	0	0	1	1	1	0	0	0	1	1	1	0	0	0	2.5	2.5	2.5	53.847	481	481;499;409;474;506;509;552	1	3	0.00040096	6.8174	By MS/MS	By matching	By MS/MS				2.5	2.5	2.5	0
C9JEL3;B9A044;B8ZZ50;O60573-2;O60573	C9JEL3;B9A044;B8ZZ50;O60573-2;O60573	1;1;1;1;1	1;1;1;1;1	1;1;1;1;1	Eukaryotic translation initiation factor 4E type 2	EIF4E2	tr|C9JEL3|C9JEL3_HUMAN Isoform of O60573, Eukaryotic translation initiation factor 4E type 2 (Fragment) OS=Homo sapiens OX=9606 GN=EIF4E2 PE=1 SV=1;tr|B9A044|B9A044_HUMAN Isoform of O60573, Eukaryotic translation initiation factor 4E type 2 OS=Homo sapiens	5	1	1	1	1	1	1	1	1	1	1	1	1	1	1	1	1	1	1	1	1	1	7.5	7.5	7.5	24.602	213	213;233;236;234;245	1	6	0.0004	6.7832	By MS/MS	By MS/MS	By matching	By MS/MS	By matching	By matching	7.5	7.5	7.5	7.5
B8ZZ75;Q96C23	B8ZZ75;Q96C23	1;1	1;1	1;1	Aldose 1-epimerase	GALM	tr|B8ZZ75|B8ZZ75_HUMAN Isoform of Q96C23, Aldose 1-epimerase OS=Homo sapiens OX=9606 GN=GALM PE=1 SV=1;sp|Q96C23|GALM_HUMAN Aldose 1-epimerase OS=Homo sapiens OX=9606 GN=GALM PE=1 SV=1	2	1	1	1	1	0	1	0	0	0	1	0	1	0	0	0	1	0	1	0	0	0	7.7	7.7	7.7	21.478	194	194;342	1	2	0.0038008	6.3618	By MS/MS		By matching				7.7	0	7.7	0
B8ZZF8;Q9Y4Y9	B8ZZF8;Q9Y4Y9	1;1	1;1	1;1	U6 snRNA-associated Sm-like protein LSm5	LSM5	tr|B8ZZF8|B8ZZF8_HUMAN Isoform of Q9Y4Y9, U6 snRNA-associated Sm-like protein LSm5 OS=Homo sapiens OX=9606 GN=LSM5 PE=1 SV=1;sp|Q9Y4Y9|LSM5_HUMAN U6 snRNA-associated Sm-like protein LSm5 OS=Homo sapiens OX=9606 GN=LSM5 PE=1 SV=3	2	1	1	1	1	1	1	1	1	1	1	1	1	1	1	1	1	1	1	1	1	1	29.7	29.7	29.7	7.0202	64	64;91	1	12	0.00045106	9.0623	By MS/MS	By MS/MS	By MS/MS	By MS/MS	By matching	By MS/MS	29.7	29.7	29.7	29.7
C9J4Q3;B8ZZG1;Q9NZW5	C9J4Q3;B8ZZG1;Q9NZW5	2;2;2	2;2;2	2;2;2	MAGUK p55 subfamily member 6	MPP6	tr|C9J4Q3|C9J4Q3_HUMAN Isoform of Q9NZW5, MAGUK p55 subfamily member 6 (Fragment) OS=Homo sapiens OX=9606 GN=MPP6 PE=1 SV=1;tr|B8ZZG1|B8ZZG1_HUMAN Isoform of Q9NZW5, Membrane protein, palmitoylated 6 (MAGUK p55 subfamily member 6), isoform CRA_a OS=Homo sa	3	2	2	2	1	0	0	1	1	2	1	0	0	1	1	2	1	0	0	1	1	2	8.8	8.8	8.8	34.252	307	307;428;540	1	5	0.00047416	11.343	By MS/MS			By MS/MS	By MS/MS	By MS/MS	5.2	0	0	5.2
B8ZZJ0;B9A032;B8ZZN6;P63165	B8ZZJ0;B9A032;B8ZZN6;P63165	1;1;1;1	1;1;1;1	1;1;1;1	Small ubiquitin-related modifier 1	SUMO1	tr|B8ZZJ0|B8ZZJ0_HUMAN Isoform of P63165, Small ubiquitin-related modifier 1 OS=Homo sapiens OX=9606 GN=SUMO1 PE=1 SV=1;tr|B9A032|B9A032_HUMAN Isoform of P63165, Small ubiquitin-related modifier 1 OS=Homo sapiens OX=9606 GN=SUMO1 PE=1 SV=1;tr|B8ZZN6|B8ZZN6	4	1	1	1	1	1	1	1	1	1	1	1	1	1	1	1	1	1	1	1	1	1	27.6	27.6	27.6	6.6846	58	58;77;146;101	1	9	0.00046838	11.106	By matching	By MS/MS	By MS/MS	By MS/MS	By matching	By matching	27.6	27.6	27.6	27.6
B8ZZQ6;P06454-2;P06454;B8ZZA1;B8ZZW7;H7C2N1	B8ZZQ6;P06454-2;P06454;B8ZZA1;B8ZZW7;H7C2N1	6;6;6;5;5;5	6;6;6;5;5;5	6;6;6;5;5;5	Prothymosin alpha;Prothymosin alpha, N-terminally processed;Thymosin alpha-1	PTMA	tr|B8ZZQ6|B8ZZQ6_HUMAN Isoform of P06454, Prothymosin alpha OS=Homo sapiens OX=9606 GN=PTMA PE=1 SV=1;sp|P06454-2|PTMA-2_HUMAN Isoform of P06454, Isoform 2 of Prothymosin alpha OS=Homo sapiens OX=9606 GN=PTMA PE=1 SV=2;sp|P06454|PTMA_HUMAN Prothymosin alph	6	6	6	6	6	6	5	5	5	6	6	6	5	5	5	6	6	6	5	5	5	6	37.4	37.4	37.4	11.758	107	107;110;111;131;136;148	1	66	0	205.63	By MS/MS	By MS/MS	By MS/MS	By MS/MS	By MS/MS	By MS/MS	37.4	37.4	37.4	37.4
B8ZZU8;Q15370;Q15370-2;I3L0M9	B8ZZU8;Q15370;Q15370-2;I3L0M9	3;3;3;2	3;3;3;2	3;3;3;2	Transcription elongation factor B polypeptide 2	TCEB2	tr|B8ZZU8|B8ZZU8_HUMAN Isoform of Q15370, Elongin-B OS=Homo sapiens OX=9606 GN=ELOB PE=1 SV=1;sp|Q15370|ELOB_HUMAN Elongin-B OS=Homo sapiens OX=9606 GN=ELOB PE=1 SV=1;sp|Q15370-2|ELOB-2_HUMAN Isoform of Q15370, Isoform 2 of Elongin-B OS=Homo sapiens OX=960	4	3	3	3	3	3	3	1	3	3	3	3	3	1	3	3	3	3	3	1	3	3	32.7	32.7	32.7	12.527	113	113;118;161;140	1	16	0	18.118	By MS/MS	By MS/MS	By MS/MS	By MS/MS	By matching	By MS/MS	32.7	32.7	32.7	10.6
B9A041;P40925-2;P40925;P40925-3;B8ZZ51;C9JF79;C9JRL4	B9A041;P40925-2;P40925;P40925-3;B8ZZ51	5;5;5;5;4;2;1	5;5;5;5;4;2;1	5;5;5;5;4;2;1	Malate dehydrogenase, cytoplasmic	MDH1	tr|B9A041|B9A041_HUMAN Isoform of P40925, Malate dehydrogenase, cytoplasmic OS=Homo sapiens OX=9606 GN=MDH1 PE=1 SV=1;sp|P40925-2|MDHC-2_HUMAN Isoform of P40925, Isoform 2 of Malate dehydrogenase, cytoplasmic OS=Homo sapiens OX=9606 GN=MDH1 PE=1 SV=4;sp|P4	7	5	5	5	5	5	5	5	5	5	5	5	5	5	5	5	5	5	5	5	5	5	35.7	35.7	35.7	23.038	210	210;245;334;352;169;222;119	1	30	0	60.173	By MS/MS	By MS/MS	By MS/MS	By MS/MS	By MS/MS	By MS/MS	35.7	35.7	35.7	35.7
B9A067;Q16891-3;Q16891-2;Q16891-4;Q16891;H7C463;C9J406;D6RAW4;A0A087WYS0	B9A067;Q16891-3;Q16891-2;Q16891-4;Q16891;H7C463;C9J406	10;10;10;10;10;9;9;1;1	10;10;10;10;10;9;9;1;1	10;10;10;10;10;9;9;1;1	MICOS complex subunit MIC60	IMMT	tr|B9A067|B9A067_HUMAN Isoform of Q16891, MICOS complex subunit MIC60 OS=Homo sapiens OX=9606 GN=IMMT PE=1 SV=2;sp|Q16891-3|MIC60-3_HUMAN Isoform of Q16891, Isoform 3 of MICOS complex subunit MIC60 OS=Homo sapiens OX=9606 GN=IMMT PE=1 SV=1;sp|Q16891-2|MIC6	9	10	10	10	10	10	10	10	8	9	10	10	10	10	8	9	10	10	10	10	8	9	21.2	21.2	21.2	78.973	711	711;726;747;757;758;613;659;147;372	1	62	0	71.156	By MS/MS	By MS/MS	By MS/MS	By MS/MS	By MS/MS	By MS/MS	21.2	21.2	21.2	21.2
J3KMX2;B9EGA3;Q92925-3;Q92925-2;Q92925;J3QWB6	J3KMX2;B9EGA3;Q92925-3;Q92925-2;Q92925;J3QWB6	2;2;2;2;2;1	2;2;2;2;2;1	2;2;2;2;2;1	SWI/SNF-related matrix-associated actin-dependent regulator of chromatin subfamily D member 2	SMARCD2	tr|J3KMX2|J3KMX2_HUMAN Isoform of Q92925, SWI/SNF-related matrix-associated actin-dependent regulator of chromatin subfamily D member 2 OS=Homo sapiens OX=9606 GN=SMARCD2 PE=1 SV=1;tr|B9EGA3|B9EGA3_HUMAN Isoform of Q92925, SMARCD2 protein OS=Homo sapiens O	6	2	2	2	2	1	2	2	2	2	2	1	2	2	2	2	2	1	2	2	2	2	7.2	7.2	7.2	52.238	456	456;494;483;510;531;231	1	11	0	51.407	By matching	By MS/MS	By MS/MS	By MS/MS	By MS/MS	By MS/MS	7.2	4.4	7.2	7.2
C9IY40;Q5T653	C9IY40;Q5T653	1;1	1;1	1;1	39S ribosomal protein L2, mitochondrial	MRPL2	tr|C9IY40|C9IY40_HUMAN Isoform of Q5T653, 39S ribosomal protein L2, mitochondrial OS=Homo sapiens OX=9606 GN=MRPL2 PE=1 SV=1;sp|Q5T653|RM02_HUMAN 39S ribosomal protein L2, mitochondrial OS=Homo sapiens OX=9606 GN=MRPL2 PE=1 SV=2	2	1	1	1	1	1	1	1	1	1	1	1	1	1	1	1	1	1	1	1	1	1	11.1	11.1	11.1	24.43	225	225;305	1	6	0.00041894	7.2122	By matching	By matching	By matching	By MS/MS	By matching	By MS/MS	11.1	11.1	11.1	11.1
C9IZ83;H7C3L7;Q99543-2;Q99543	C9IZ83;H7C3L7;Q99543-2;Q99543	1;1;1;1	1;1;1;1	1;1;1;1	DnaJ homolog subfamily C member 2;DnaJ homolog subfamily C member 2, N-terminally processed	DNAJC2	tr|C9IZ83|C9IZ83_HUMAN Isoform of Q99543, DnaJ homolog subfamily C member 2 (Fragment) OS=Homo sapiens OX=9606 GN=DNAJC2 PE=1 SV=1;tr|H7C3L7|H7C3L7_HUMAN Isoform of Q99543, DnaJ homolog subfamily C member 2 (Fragment) OS=Homo sapiens OX=9606 GN=DNAJC2 PE=1	4	1	1	1	0	0	0	1	1	0	0	0	0	1	1	0	0	0	0	1	1	0	8.5	8.5	8.5	22.414	188	188;243;568;621	1	2	0.00041288	7.0579				By MS/MS	By MS/MS		0	0	0	8.5
C9IZG4;O60888-3;O60888;O60888-2	C9IZG4;O60888-3;O60888;O60888-2	1;1;1;1	1;1;1;1	1;1;1;1	Protein CutA	CUTA	tr|C9IZG4|C9IZG4_HUMAN Isoform of O60888, Protein CutA OS=Homo sapiens OX=9606 GN=CUTA PE=1 SV=1;sp|O60888-3|CUTA-3_HUMAN Isoform of O60888, Isoform C of Protein CutA OS=Homo sapiens OX=9606 GN=CUTA PE=1 SV=2;sp|O60888|CUTA_HUMAN Protein CutA OS=Homo sapie	4	1	1	1	1	1	1	1	1	1	1	1	1	1	1	1	1	1	1	1	1	1	10.4	10.4	10.4	14.401	135	135;156;179;198	1	6	0.00042194	7.3471	By MS/MS	By MS/MS	By MS/MS	By MS/MS	By MS/MS	By MS/MS	10.4	10.4	10.4	10.4
C9J0I9;Q86WB0-3;Q86WB0-2;Q86WB0	C9J0I9;Q86WB0-3;Q86WB0-2;Q86WB0	1;1;1;1	1;1;1;1	1;1;1;1	Nuclear-interacting partner of ALK	ZC3HC1	tr|C9J0I9|C9J0I9_HUMAN Isoform of Q86WB0, Nuclear-interacting partner of ALK OS=Homo sapiens OX=9606 GN=ZC3HC1 PE=1 SV=1;sp|Q86WB0-3|NIPA-3_HUMAN Isoform of Q86WB0, Isoform 3 of Nuclear-interacting partner of ALK OS=Homo sapiens OX=9606 GN=ZC3HC1 PE=1 SV=1	4	1	1	1	1	0	0	0	0	1	1	0	0	0	0	1	1	0	0	0	0	1	3.5	3.5	3.5	50.562	459	459;431;481;502	1	2	0.00041118	7.0293	By MS/MS					By matching	3.5	0	0	0
D6RBD7;C9J1V9;O43324-2;O43324;H0YAL7;D6RCQ0	D6RBD7;C9J1V9;O43324-2;O43324;H0YAL7	5;5;5;5;4;2	5;5;5;5;4;2	5;5;5;5;4;2	Eukaryotic translation elongation factor 1 epsilon-1	EEF1E1;EEF1E1-BLOC1S5	tr|D6RBD7|D6RBD7_HUMAN Isoform of O43324, Eukaryotic translation elongation factor 1 epsilon-1 OS=Homo sapiens OX=9606 GN=EEF1E1 PE=4 SV=1;tr|C9J1V9|C9J1V9_HUMAN EEF1E1-BLOC1S5 readthrough (NMD candidate) OS=Homo sapiens OX=9606 GN=EEF1E1-BLOC1S5 PE=4 SV=2	6	5	5	5	4	4	5	5	5	5	4	4	5	5	5	5	4	4	5	5	5	5	44	44	44	16.686	150	150;151;139;174;136;94	1	28	0	48.463	By MS/MS	By MS/MS	By MS/MS	By MS/MS	By MS/MS	By MS/MS	37.3	38	44	44
C9J1Z8;P84085	C9J1Z8;P84085	4;4	1;1	1;1	ADP-ribosylation factor 5	ARF5	tr|C9J1Z8|C9J1Z8_HUMAN Isoform of P84085, ADP-ribosylation factor 5 (Fragment) OS=Homo sapiens OX=9606 GN=ARF5 PE=1 SV=1;sp|P84085|ARF5_HUMAN ADP-ribosylation factor 5 OS=Homo sapiens OX=9606 GN=ARF5 PE=1 SV=2	2	4	1	1	4	3	4	4	4	4	1	1	1	1	1	1	1	1	1	1	1	1	38	10	10	17.107	150	150;180	1	7	0.0044877	6.2638	By matching	By matching	By MS/MS	By matching	By matching	By MS/MS	38	31.3	38	38
C9J2G3;C9JQQ2;Q9NWU1-2;Q9NWU1;F8VNS3	C9J2G3;C9JQQ2;Q9NWU1-2;Q9NWU1;F8VNS3	2;2;2;2;1	2;2;2;2;1	2;2;2;2;1	3-oxoacyl-[acyl-carrier-protein] synthase, mitochondrial	OXSM	tr|C9J2G3|C9J2G3_HUMAN Isoform of Q9NWU1, 3-oxoacyl-[acyl-carrier-protein] synthase, mitochondrial (Fragment) OS=Homo sapiens OX=9606 GN=OXSM PE=1 SV=1;tr|C9JQQ2|C9JQQ2_HUMAN Isoform of Q9NWU1, 3-oxoacyl-[acyl-carrier-protein] synthase, mitochondrial (Frag	5	2	2	2	2	2	2	1	2	0	2	2	2	1	2	0	2	2	2	1	2	0	14.5	14.5	14.5	23.632	220	220;231;376;459;102	1	9	0.00048757	11.817	By MS/MS	By matching	By MS/MS	By matching	By MS/MS		14.5	14.5	14.5	7.7
C9J3I2;Q9P0J7	C9J3I2;Q9P0J7	1;1	1;1	1;1	E3 ubiquitin-protein ligase KCMF1	KCMF1	tr|C9J3I2|C9J3I2_HUMAN Isoform of Q9P0J7, E3 ubiquitin-protein ligase KCMF1 (Fragment) OS=Homo sapiens OX=9606 GN=KCMF1 PE=1 SV=1;sp|Q9P0J7|KCMF1_HUMAN E3 ubiquitin-protein ligase KCMF1 OS=Homo sapiens OX=9606 GN=KCMF1 PE=1 SV=2	2	1	1	1	1	0	0	1	1	0	1	0	0	1	1	0	1	0	0	1	1	0	16.8	16.8	16.8	16.295	149	149;381	1	3	0.0062592	6.1674	By MS/MS			By matching	By matching		16.8	0	0	16.8
C9JRH2;C9J3R0;C9JMJ4;C9JQZ4;C9JW69;P18754;P18754-2	C9JRH2;C9J3R0;C9JMJ4;C9JQZ4;C9JW69;P18754;P18754-2	5;5;5;5;5;5;5	5;5;5;5;5;5;5	5;5;5;5;5;5;5	Regulator of chromosome condensation	RCC1	tr|C9JRH2|C9JRH2_HUMAN Isoform of P18754, Regulator of chromosome condensation (Fragment) OS=Homo sapiens OX=9606 GN=RCC1 PE=1 SV=1;tr|C9J3R0|C9J3R0_HUMAN Isoform of P18754, Regulator of chromosome condensation (Fragment) OS=Homo sapiens OX=9606 GN=RCC1 PE	7	5	5	5	4	4	4	4	4	3	4	4	4	4	4	3	4	4	4	4	4	3	36.1	36.1	36.1	24.465	230	230;264;272;283;372;421;452	1	29	0	35.795	By MS/MS	By MS/MS	By MS/MS	By MS/MS	By MS/MS	By MS/MS	32.6	32.6	32.6	23.5
C9J4G9;E7EQ29;P16278-2;P16278-3;P16278	C9J4G9;E7EQ29;P16278-2;P16278-3;P16278	1;1;1;1;1	1;1;1;1;1	1;1;1;1;1	Beta-galactosidase	GLB1	tr|C9J4G9|C9J4G9_HUMAN Isoform of P16278, Beta-galactosidase (Fragment) OS=Homo sapiens OX=9606 GN=GLB1 PE=1 SV=1;tr|E7EQ29|E7EQ29_HUMAN Isoform of P16278, Beta-galactosidase OS=Homo sapiens OX=9606 GN=GLB1 PE=1 SV=1;sp|P16278-2|BGAL-2_HUMAN Isoform of P16	5	1	1	1	1	1	1	1	1	1	1	1	1	1	1	1	1	1	1	1	1	1	7.6	7.6	7.6	20.579	185	185;546;546;647;677	1	9	0.000429	7.5791	By matching	By MS/MS	By MS/MS	By matching	By MS/MS	By MS/MS	7.6	7.6	7.6	7.6
C9J4Z3;P61513;G5E9R3;M0R0A1;Q6P4E4;E9PEL3;M0R2L6	C9J4Z3;P61513;G5E9R3;M0R0A1;Q6P4E4;E9PEL3;M0R2L6	2;2;1;1;1;1;1	2;2;1;1;1;1;1	2;2;1;1;1;1;1	60S ribosomal protein L37a	RPL37A	tr|C9J4Z3|C9J4Z3_HUMAN Isoform of P61513, 60S ribosomal protein L37a OS=Homo sapiens OX=9606 GN=RPL37A PE=1 SV=1;sp|P61513|RL37A_HUMAN 60S ribosomal protein L37a OS=Homo sapiens OX=9606 GN=RPL37A PE=1 SV=2;tr|G5E9R3|G5E9R3_HUMAN Isoform of P61513, 60S ribo	7	2	2	2	2	1	1	2	1	2	2	1	1	2	1	2	2	1	1	2	1	2	39.7	39.7	39.7	7.624	68	68;92;58;60;72;75;88	1	13	0	39.098	By MS/MS	By MS/MS	By MS/MS	By MS/MS	By MS/MS	By MS/MS	39.7	26.5	26.5	39.7
L7N2F4;C9J5N1;Q9BTE6;Q9BTE6-2;Q9BTE6-3	L7N2F4;C9J5N1;Q9BTE6;Q9BTE6-2;Q9BTE6-3	1;1;1;1;1	1;1;1;1;1	1;1;1;1;1	Alanyl-tRNA editing protein Aarsd1	AARSD1;PTGES3L-AARSD1	tr|L7N2F4|L7N2F4_HUMAN Isoform of Q9BTE6, Alanyl-tRNA-editing protein Aarsd1 (Fragment) OS=Homo sapiens OX=9606 GN=AARSD1 PE=1 SV=1;tr|C9J5N1|C9J5N1_HUMAN Isoform of Q9BTE6, PTGES3L-AARSD1 readthrough OS=Homo sapiens OX=9606 GN=PTGES3L-AARSD1 PE=1 SV=1;sp|	5	1	1	1	1	0	1	1	0	1	1	0	1	1	0	1	1	0	1	1	0	1	10.7	10.7	10.7	15.483	140	140;495;412;525;586	1	4	0.0059062	6.1933	By MS/MS		By MS/MS	By matching		By MS/MS	10.7	0	10.7	10.7
C9J647;F8WF03;F2Z2I0;F2Z2W5;H7BXF4;Q9NXE4-3;Q9NXE4-2;Q9NXE4;Q9NXE4-4	C9J647;F8WF03;F2Z2I0;F2Z2W5;H7BXF4;Q9NXE4-3;Q9NXE4-2;Q9NXE4;Q9NXE4-4	2;1;1;1;1;1;1;1;1	2;1;1;1;1;1;1;1;1	2;1;1;1;1;1;1;1;1	Sphingomyelin phosphodiesterase 4	SMPD4	tr|C9J647|C9J647_HUMAN Isoform of Q9NXE4, Sphingomyelin phosphodiesterase 4 (Fragment) OS=Homo sapiens OX=9606 GN=SMPD4 PE=1 SV=1;tr|F8WF03|F8WF03_HUMAN Isoform of Q9NXE4, Sphingomyelin phosphodiesterase 4 OS=Homo sapiens OX=9606 GN=SMPD4 PE=1 SV=1;tr|F2Z2	9	2	2	2	2	2	1	2	1	2	2	2	1	2	1	2	2	2	1	2	1	2	21.5	21.5	21.5	15.271	135	135;50;56;57;837;735;837;866;912	1	10	0.00047596	11.411	By matching	By MS/MS	By matching	By matching	By matching	By MS/MS	21.5	21.5	11.9	21.5
C9J6C5;Q9BYG3	C9J6C5;Q9BYG3	2;2	2;2	2;2	MKI67 FHA domain-interacting nucleolar phosphoprotein	NIFK	tr|C9J6C5|C9J6C5_HUMAN Isoform of Q9BYG3, MKI67 FHA domain-interacting nucleolar phosphoprotein (Fragment) OS=Homo sapiens OX=9606 GN=NIFK PE=1 SV=1;sp|Q9BYG3|MK67I_HUMAN MKI67 FHA domain-interacting nucleolar phosphoprotein OS=Homo sapiens OX=9606 GN=NIFK	2	2	2	2	2	2	2	1	2	0	2	2	2	1	2	0	2	2	2	1	2	0	22.3	22.3	22.3	19.553	166	166;293	1	9	0	17.144	By MS/MS	By matching	By MS/MS	By MS/MS	By MS/MS		22.3	22.3	22.3	8.4
C9J712;P35080	C9J712;P35080	4;4	4;4	1;1	Profilin-2	PFN2	tr|C9J712|C9J712_HUMAN Isoform of P35080, Profilin OS=Homo sapiens OX=9606 GN=PFN2 PE=1 SV=1;sp|P35080|PROF2_HUMAN Profilin-2 OS=Homo sapiens OX=9606 GN=PFN2 PE=1 SV=3	2	4	4	1	4	4	3	3	3	4	4	4	3	3	3	4	1	1	1	1	1	1	40.7	40.7	8.8	9.7982	91	91;140	1	21	0	25.227	By MS/MS	By MS/MS	By MS/MS	By MS/MS	By MS/MS	By MS/MS	40.7	40.7	38.5	38.5
C9JBT4;C9J896;P16220-2;P16220;C9J4L5;H7C1R5;H7C3I0;E7EWP8;P16220-3	C9JBT4;C9J896;P16220-2;P16220;C9J4L5;H7C1R5;H7C3I0;E7EWP8;P16220-3	2;2;2;2;1;1;1;1;1	2;2;2;2;1;1;1;1;1	2;2;2;2;1;1;1;1;1	Cyclic AMP-responsive element-binding protein 1	CREB1	tr|C9JBT4|C9JBT4_HUMAN Isoform of P16220, Cyclic AMP-responsive element-binding protein 1 (Fragment) OS=Homo sapiens OX=9606 GN=CREB1 PE=1 SV=1;tr|C9J896|C9J896_HUMAN Isoform of P16220, Cyclic AMP-responsive element-binding protein 1 (Fragment) OS=Homo sap	9	2	2	2	2	2	2	2	2	2	2	2	2	2	2	2	2	2	2	2	2	2	25.3	25.3	25.3	18.01	170	170;251;327;341;131;140;181;182;230	1	12	0	13.872	By MS/MS	By MS/MS	By MS/MS	By matching	By MS/MS	By MS/MS	25.3	25.3	25.3	25.3
C9J8T6;Q14061	C9J8T6;Q14061	1;1	1;1	1;1	Cytochrome c oxidase copper chaperone	COX17	tr|C9J8T6|C9J8T6_HUMAN Isoform of Q14061, Cytochrome c oxidase copper chaperone OS=Homo sapiens OX=9606 GN=COX17 PE=1 SV=1;sp|Q14061|COX17_HUMAN Cytochrome c oxidase copper chaperone OS=Homo sapiens OX=9606 GN=COX17 PE=1 SV=2	2	1	1	1	1	1	1	1	1	1	1	1	1	1	1	1	1	1	1	1	1	1	16.3	16.3	16.3	10.853	98	98;63	1	6	0	30.314	By MS/MS	By MS/MS	By MS/MS	By MS/MS	By MS/MS	By MS/MS	16.3	16.3	16.3	16.3
C9J931;Q15382	C9J931;Q15382	1;1	1;1	1;1	GTP-binding protein Rheb	RHEB	tr|C9J931|C9J931_HUMAN Isoform of Q15382, GTP-binding protein Rheb OS=Homo sapiens OX=9606 GN=RHEB PE=1 SV=1;sp|Q15382|RHEB_HUMAN GTP-binding protein Rheb OS=Homo sapiens OX=9606 GN=RHEB PE=1 SV=1	2	1	1	1	1	1	0	0	0	0	1	1	0	0	0	0	1	1	0	0	0	0	20.3	20.3	20.3	8.6739	79	79;184	1	2	0.00078895	6.684	By MS/MS	By MS/MS					20.3	20.3	0	0
C9JA08;Q96D46	C9JA08;Q96D46	1;1	1;1	1;1	60S ribosomal export protein NMD3	NMD3	tr|C9JA08|C9JA08_HUMAN Isoform of Q96D46, 60S ribosomal export protein NMD3 OS=Homo sapiens OX=9606 GN=NMD3 PE=1 SV=1;sp|Q96D46|NMD3_HUMAN 60S ribosomal export protein NMD3 OS=Homo sapiens OX=9606 GN=NMD3 PE=1 SV=1	2	1	1	1	1	1	1	1	1	1	1	1	1	1	1	1	1	1	1	1	1	1	3.2	3.2	3.2	60.125	529	529;503	1	6	0	12.679	By MS/MS	By MS/MS	By MS/MS	By MS/MS	By MS/MS	By MS/MS	3.2	3.2	3.2	3.2
C9JA28;Q9UNL2;Q9UNL2-2	C9JA28;Q9UNL2;Q9UNL2-2	1;1;1	1;1;1	1;1;1	Translocon-associated protein subunit gamma	SSR3	tr|C9JA28|C9JA28_HUMAN Isoform of Q9UNL2, Translocon-associated protein subunit gamma OS=Homo sapiens OX=9606 GN=SSR3 PE=1 SV=1;sp|Q9UNL2|SSRG_HUMAN Translocon-associated protein subunit gamma OS=Homo sapiens OX=9606 GN=SSR3 PE=1 SV=1;sp|Q9UNL2-2|SSRG-2_HU	3	1	1	1	1	1	1	1	1	1	1	1	1	1	1	1	1	1	1	1	1	1	8	8	8	20.161	174	174;185;198	1	12	0.00042301	7.3973	By MS/MS	By MS/MS	By MS/MS	By MS/MS	By MS/MS	By MS/MS	8	8	8	8
C9JAF7;O95721	C9JAF7;O95721	3;3	3;3	3;3	Synaptosomal-associated protein;Synaptosomal-associated protein 29	SNAP29	tr|C9JAF7|C9JAF7_HUMAN Isoform of O95721, Synaptosomal-associated protein 29 (Fragment) OS=Homo sapiens OX=9606 GN=SNAP29 PE=1 SV=1;sp|O95721|SNP29_HUMAN Synaptosomal-associated protein 29 OS=Homo sapiens OX=9606 GN=SNAP29 PE=1 SV=1	2	3	3	3	3	3	3	3	3	3	3	3	3	3	3	3	3	3	3	3	3	3	23.8	23.8	23.8	17.963	160	160;258	1	18	0	20.167	By matching	By matching	By MS/MS	By MS/MS	By MS/MS	By MS/MS	23.8	23.8	23.8	23.8
C9JAW5;C9JNU6;Q9Y241	C9JAW5;C9JNU6;Q9Y241	1;1;1	1;1;1	1;1;1	HIG1 domain family member 1A, mitochondrial	HIGD1A	tr|C9JAW5|C9JAW5_HUMAN Isoform of A0A3B3IRZ5, Uncharacterized protein OS=Homo sapiens OX=9606 PE=4 SV=1;tr|C9JNU6|C9JNU6_HUMAN Isoform of Q9Y241, HIG1 domain family member 1A, mitochondrial OS=Homo sapiens OX=9606 GN=HIGD1A PE=4 SV=1;sp|Q9Y241|HIG1A_HUMAN	3	1	1	1	1	1	1	1	1	1	1	1	1	1	1	1	1	1	1	1	1	1	21.7	21.7	21.7	8.8131	83	83;96;93	1	6	0.00044623	8.3559	By MS/MS	By matching	By matching	By MS/MS	By MS/MS	By MS/MS	21.7	21.7	21.7	21.7
C9JNK6;C9JAZ1;O75431-2;O75431	C9JNK6;C9JAZ1;O75431-2;O75431	2;2;2;2	2;2;2;2	2;2;2;2	Metaxin-2	MTX2	tr|C9JNK6|C9JNK6_HUMAN Isoform of O75431, Metaxin-2 OS=Homo sapiens OX=9606 GN=MTX2 PE=1 SV=1;tr|C9JAZ1|C9JAZ1_HUMAN Isoform of O75431, Metaxin-2 (Fragment) OS=Homo sapiens OX=9606 GN=MTX2 PE=1 SV=1;sp|O75431-2|MTX2-2_HUMAN Isoform of O75431, Isoform 2 of	4	2	2	2	2	2	1	1	2	1	2	2	1	1	2	1	2	2	1	1	2	1	15.5	15.5	15.5	23.643	207	207;229;253;263	1	9	0.00047642	11.419	By MS/MS	By matching	By matching	By matching	By MS/MS	By matching	15.5	15.5	4.8	10.6
E9PNC7;C9JCC6;Q14919;Q14919-2;E9PQX9	E9PNC7;C9JCC6;Q14919;Q14919-2;E9PQX9	2;2;2;2;1	2;2;2;2;1	2;2;2;2;1	Dr1-associated corepressor	DRAP1	tr|E9PNC7|E9PNC7_HUMAN Isoform of Q14919, Dr1-associated corepressor (Fragment) OS=Homo sapiens OX=9606 GN=DRAP1 PE=1 SV=8;tr|C9JCC6|C9JCC6_HUMAN Isoform of Q14919, Dr1-associated corepressor OS=Homo sapiens OX=9606 GN=DRAP1 PE=1 SV=1;sp|Q14919|NC2A_HUMAN	5	2	2	2	2	1	1	1	2	1	2	1	1	1	2	1	2	1	1	1	2	1	13.5	13.5	13.5	16.561	155	155;212;205;211;185	1	8	0.00048426	11.728	By MS/MS	By matching	By matching	By matching	By matching	By MS/MS	13.5	6.5	6.5	6.5
C9JCN8;P15408-3;P15408-2;P15408	C9JCN8;P15408-3;P15408-2;P15408	1;1;1;1	1;1;1;1	1;1;1;1	Fos-related antigen 2	FOSL2	tr|C9JCN8|C9JCN8_HUMAN Isoform of P15408, Fos-related antigen 2 (Fragment) OS=Homo sapiens OX=9606 GN=FOSL2 PE=1 SV=1;sp|P15408-3|FOSL2-3_HUMAN Isoform of P15408, Isoform 3 of Fos-related antigen 2 OS=Homo sapiens OX=9606 GN=FOSL2 PE=1 SV=1;sp|P15408-2|FOS	4	1	1	1	1	1	1	1	1	0	1	1	1	1	1	0	1	1	1	1	1	0	8.9	8.9	8.9	22.254	202	202;287;318;326	1	5	0.0004268	7.5276	By MS/MS	By MS/MS	By MS/MS	By matching	By MS/MS		8.9	8.9	8.9	8.9
C9JEZ4;Q9UKI2	C9JEZ4;Q9UKI2	1;1	1;1	1;1	Cdc42 effector protein 3	CDC42EP3	tr|C9JEZ4|C9JEZ4_HUMAN Isoform of Q9UKI2, Cdc42 effector protein 3 (Fragment) OS=Homo sapiens OX=9606 GN=CDC42EP3 PE=1 SV=8;sp|Q9UKI2|BORG2_HUMAN Cdc42 effector protein 3 OS=Homo sapiens OX=9606 GN=CDC42EP3 PE=1 SV=1	2	1	1	1	1	1	1	0	0	0	1	1	1	0	0	0	1	1	1	0	0	0	8.4	8.4	8.4	23.507	215	215;254	1	3	0.00045147	9.1294	By MS/MS	By matching	By MS/MS				8.4	8.4	8.4	0
C9JFR7;P99999;CON__P62894	C9JFR7;P99999	6;6;1	6;6;1	6;6;1	Cytochrome c	CYCS	tr|C9JFR7|C9JFR7_HUMAN Isoform of P99999, Cytochrome c (Fragment) OS=Homo sapiens OX=9606 GN=CYCS PE=1 SV=1;sp|P99999|CYC_HUMAN Cytochrome c OS=Homo sapiens OX=9606 GN=CYCS PE=1 SV=2	3	6	6	6	6	6	6	6	6	6	6	6	6	6	6	6	6	6	6	6	6	6	41.6	41.6	41.6	11.333	101	101;105;105	1	36	0	40.263	By MS/MS	By MS/MS	By MS/MS	By MS/MS	By MS/MS	By MS/MS	41.6	41.6	41.6	41.6
C9JG87;Q9NYK5;Q9NYK5-2	C9JG87;Q9NYK5;Q9NYK5-2	2;2;2	2;2;2	2;2;2	39S ribosomal protein L39, mitochondrial	MRPL39	tr|C9JG87|C9JG87_HUMAN Isoform of Q9NYK5, 39S ribosomal protein L39, mitochondrial (Fragment) OS=Homo sapiens OX=9606 GN=MRPL39 PE=1 SV=1;sp|Q9NYK5|RM39_HUMAN 39S ribosomal protein L39, mitochondrial OS=Homo sapiens OX=9606 GN=MRPL39 PE=1 SV=3;sp|Q9NYK5-2|	3	2	2	2	1	1	1	2	1	1	1	1	1	2	1	1	1	1	1	2	1	1	8.8	8.8	8.8	34.032	297	297;338;353	1	7	0.00047962	11.572	By MS/MS	By matching	By matching	By MS/MS	By matching	By matching	3.7	3.7	3.7	8.8
C9JHG2;G3XAJ6;Q14699	C9JHG2;G3XAJ6;Q14699	1;1;1	1;1;1	1;1;1	Raftlin	RFTN1	tr|C9JHG2|C9JHG2_HUMAN Isoform of Q14699, Raftlin (Fragment) OS=Homo sapiens OX=9606 GN=RFTN1 PE=1 SV=1;tr|G3XAJ6|G3XAJ6_HUMAN Isoform of Q14699, Raft-linking protein, isoform CRA_c OS=Homo sapiens OX=9606 GN=RFTN1 PE=1 SV=1;sp|Q14699|RFTN1_HUMAN Raftlin O	3	1	1	1	1	1	1	1	1	1	1	1	1	1	1	1	1	1	1	1	1	1	11.3	11.3	11.3	29.736	275	275;542;578	1	6	0	18.946	By MS/MS	By matching	By MS/MS	By MS/MS	By MS/MS	By MS/MS	11.3	11.3	11.3	11.3
C9JHJ5;H0Y6I0;Q13439-3;Q13439-4;Q13439;Q13439-5	C9JHJ5;H0Y6I0;Q13439-3;Q13439-4;Q13439;Q13439-5	1;1;1;1;1;1	1;1;1;1;1;1	1;1;1;1;1;1	Golgin subfamily A member 4	GOLGA4	tr|C9JHJ5|C9JHJ5_HUMAN Isoform of Q13439, Golgin subfamily A member 4 (Fragment) OS=Homo sapiens OX=9606 GN=GOLGA4 PE=1 SV=1;tr|H0Y6I0|H0Y6I0_HUMAN Isoform of Q13439, Golgin subfamily A member 4 (Fragment) OS=Homo sapiens OX=9606 GN=GOLGA4 PE=1 SV=1;sp|Q13	6	1	1	1	0	1	1	0	0	1	0	1	1	0	0	1	0	1	1	0	0	1	2.1	2.1	2.1	68.198	585	585;2099;2223;2228;2230;2243	1	3	0.0085868	6.0385		By MS/MS	By MS/MS			By matching	0	2.1	2.1	0
C9JPA8;C9JHN8;Q7L5D6-2;Q7L5D6;C9JY46	C9JPA8;C9JHN8;Q7L5D6-2;Q7L5D6;C9JY46	2;2;2;2;1	2;2;2;2;1	2;2;2;2;1	Golgi to ER traffic protein 4 homolog	GET4	tr|C9JPA8|C9JPA8_HUMAN Isoform of Q7L5D6, Golgi to ER traffic protein 4 homolog (Fragment) OS=Homo sapiens OX=9606 GN=GET4 PE=1 SV=2;tr|C9JHN8|C9JHN8_HUMAN Isoform of Q7L5D6, Golgi to ER traffic protein 4 homolog (Fragment) OS=Homo sapiens OX=9606 GN=GET4	5	2	2	2	2	2	2	2	2	2	2	2	2	2	2	2	2	2	2	2	2	2	18.2	18.2	18.2	16.543	148	148;167;274;327;158	1	12	0	14.218	By MS/MS	By MS/MS	By MS/MS	By MS/MS	By matching	By MS/MS	18.2	18.2	18.2	18.2
C9JIF9;P13798;H7C393;F8WEH5;C9JLK2;H7C1U0	C9JIF9;P13798;H7C393	3;3;2;1;1;1	3;3;2;1;1;1	3;3;2;1;1;1	Acylamino-acid-releasing enzyme	APEH	tr|C9JIF9|C9JIF9_HUMAN Isoform of P13798, Acylamino-acid-releasing enzyme OS=Homo sapiens OX=9606 GN=APEH PE=1 SV=1;sp|P13798|ACPH_HUMAN Acylamino-acid-releasing enzyme OS=Homo sapiens OX=9606 GN=APEH PE=1 SV=4;tr|H7C393|H7C393_HUMAN Isoform of P13798, Acy	6	3	3	3	2	2	2	3	2	2	2	2	2	3	2	2	2	2	2	3	2	2	5.4	5.4	5.4	81.673	737	737;732;284;50;232;308	1	13	0	21.931	By MS/MS	By MS/MS	By matching	By MS/MS	By MS/MS	By MS/MS	3.4	3.4	3.4	5.4
C9JIZ6;P07602;P07602-2;P07602-3;A0A0J9YXB8;Q5BJH1	C9JIZ6;P07602;P07602-2;P07602-3	3;3;3;3;1;1	3;3;3;3;1;1	3;3;3;3;1;1	Prosaposin;Saposin-A;Saposin-B-Val;Saposin-B;Saposin-C;Saposin-D	PSAP	tr|C9JIZ6|C9JIZ6_HUMAN Isoform of P07602, Prosaposin OS=Homo sapiens OX=9606 GN=PSAP PE=1 SV=2;sp|P07602|SAP_HUMAN Prosaposin OS=Homo sapiens OX=9606 GN=PSAP PE=1 SV=2;sp|P07602-2|SAP-2_HUMAN Isoform of P07602, Isoform Sap-mu-6 of Prosaposin OS=Homo sapien	6	3	3	3	3	3	3	3	3	2	3	3	3	3	3	2	3	3	3	3	3	2	6.5	6.5	6.5	58.44	527	527;524;526;527;167;240	1	17	0	19.902	By MS/MS	By matching	By MS/MS	By matching	By MS/MS	By MS/MS	6.5	6.5	6.5	6.5
C9JJ19;P82930	C9JJ19;P82930	2;2	2;2	2;2	28S ribosomal protein S34, mitochondrial	MRPS34	tr|C9JJ19|C9JJ19_HUMAN Isoform of P82930, 28S ribosomal protein S34, mitochondrial OS=Homo sapiens OX=9606 GN=MRPS34 PE=1 SV=2;sp|P82930|RT34_HUMAN 28S ribosomal protein S34, mitochondrial OS=Homo sapiens OX=9606 GN=MRPS34 PE=1 SV=2	2	2	2	2	2	1	2	2	2	2	2	1	2	2	2	2	2	1	2	2	2	2	10.2	10.2	10.2	26.332	225	225;218	1	11	0	13.798	By MS/MS	By MS/MS	By MS/MS	By MS/MS	By MS/MS	By MS/MS	10.2	3.6	10.2	10.2
C9JJT5;C9JU26;G3V325;P56134-4;P56134-3;P56134-2;P56134	C9JJT5;C9JU26;G3V325;P56134-4;P56134-3;P56134-2;P56134	2;2;2;2;2;2;2	2;2;2;2;2;2;2	2;2;2;2;2;2;2	ATP synthase subunit f, mitochondrial	ATP5J2-PTCD1;ATP5J2	tr|C9JJT5|C9JJT5_HUMAN Isoform of G3V325, ATP5MF-PTCD1 readthrough OS=Homo sapiens OX=9606 GN=ATP5MF-PTCD1 PE=4 SV=2;tr|C9JU26|C9JU26_HUMAN Isoform of P56134, ATP synthase subunit f, mitochondrial OS=Homo sapiens OX=9606 GN=ATP5MF PE=1 SV=1;tr|G3V325|G3V32	7	2	2	2	2	2	2	2	1	2	2	2	2	2	1	2	2	2	2	2	1	2	44.4	44.4	44.4	5.9149	54	54;98;749;49;55;88;94	1	11	0	16.281	By MS/MS	By MS/MS	By MS/MS	By MS/MS	By MS/MS	By MS/MS	44.4	44.4	44.4	44.4
C9JL85;P58546	C9JL85;P58546	1;1	1;1	1;1	Myotrophin	MTPN	tr|C9JL85|C9JL85_HUMAN Isoform of P58546, Myotrophin OS=Homo sapiens OX=9606 GN=MTPN PE=1 SV=1;sp|P58546|MTPN_HUMAN Myotrophin OS=Homo sapiens OX=9606 GN=MTPN PE=1 SV=2	2	1	1	1	1	1	1	1	1	1	1	1	1	1	1	1	1	1	1	1	1	1	32.7	32.7	32.7	5.7044	52	52;118	1	12	0	116.3	By MS/MS	By MS/MS	By MS/MS	By MS/MS	By MS/MS	By MS/MS	32.7	32.7	32.7	32.7
C9JLI6;H0YMV8;Q71UM5;P42677	C9JLI6;H0YMV8;Q71UM5;P42677	1;1;1;1	1;1;1;1	1;1;1;1	40S ribosomal protein S27;40S ribosomal protein S27-like	RPS27L;RPS27	tr|C9JLI6|C9JLI6_HUMAN Isoform of Q71UM5, 40S ribosomal protein S27 OS=Homo sapiens OX=9606 GN=RPS27L PE=1 SV=1;tr|H0YMV8|H0YMV8_HUMAN Isoform of Q71UM5, 40S ribosomal protein S27 OS=Homo sapiens OX=9606 GN=RPS27L PE=1 SV=1;sp|Q71UM5|RS27L_HUMAN 40S riboso	4	1	1	1	1	1	1	1	1	1	1	1	1	1	1	1	1	1	1	1	1	1	13.4	13.4	13.4	10.886	97	97;100;84;84	1	8	0.00042123	7.3149	By MS/MS	By MS/MS	By MS/MS	By MS/MS	By MS/MS	By MS/MS	13.4	13.4	13.4	13.4
I3L2L5;I3L4Q0;C9JLW8	I3L2L5;I3L4Q0;C9JLW8	1;1;1	1;1;1	1;1;1	Protein FAM195B	FAM195B	tr|I3L2L5|I3L2L5_HUMAN Isoform of C9JLW8, Mapk-regulated corepressor-interacting protein 1 OS=Homo sapiens OX=9606 GN=MCRIP1 PE=1 SV=1;tr|I3L4Q0|I3L4Q0_HUMAN Isoform of C9JLW8, HCG1818442, isoform CRA_a OS=Homo sapiens OX=9606 GN=MCRIP1 PE=1 SV=1;sp|C9JLW8	3	1	1	1	1	1	1	1	1	1	1	1	1	1	1	1	1	1	1	1	1	1	12	12	12	10.463	92	92;118;97	1	7	0.00040486	6.9115	By MS/MS	By matching	By MS/MS	By matching	By MS/MS	By MS/MS	12	12	12	12
C9JNQ3;Q14558;Q14558-2;C9JKT9;C9JUN4;C9J168;B4DP31	C9JNQ3;Q14558;Q14558-2	3;3;3;1;1;1;1	3;3;3;1;1;1;1	3;3;3;1;1;1;1	Phosphoribosyl pyrophosphate synthase-associated protein 1	PRPSAP1	tr|C9JNQ3|C9JNQ3_HUMAN Isoform of Q14558, Phosphoribosyl pyrophosphate synthase-associated protein 1 (Fragment) OS=Homo sapiens OX=9606 GN=PRPSAP1 PE=1 SV=1;sp|Q14558|KPRA_HUMAN Phosphoribosyl pyrophosphate synthase-associated protein 1 OS=Homo sapiens OX=	7	3	3	3	3	3	3	3	2	3	3	3	3	3	2	3	3	3	3	3	2	3	35.6	35.6	35.6	11.503	104	104;356;385;89;157;230;282	1	17	0	19.338	By MS/MS	By MS/MS	By MS/MS	By MS/MS	By matching	By MS/MS	35.6	35.6	35.6	35.6
C9JXB8;C9JNW5;P83731	C9JXB8;C9JNW5;P83731	3;3;3	3;3;3	3;3;3	60S ribosomal protein L24	RPL24	tr|C9JXB8|C9JXB8_HUMAN Isoform of P83731, 60S ribosomal protein L24 OS=Homo sapiens OX=9606 GN=RPL24 PE=1 SV=1;tr|C9JNW5|C9JNW5_HUMAN Isoform of P83731, 60S ribosomal protein L24 OS=Homo sapiens OX=9606 GN=RPL24 PE=1 SV=1;sp|P83731|RL24_HUMAN 60S ribosomal	3	3	3	3	3	3	3	3	3	3	3	3	3	3	3	3	3	3	3	3	3	3	24.8	24.8	24.8	14.369	121	121;150;157	1	28	0	60.761	By MS/MS	By MS/MS	By MS/MS	By MS/MS	By MS/MS	By MS/MS	24.8	24.8	24.8	24.8
C9JP16;O75718	C9JP16;O75718	3;3	3;3	3;3	Cartilage-associated protein	CRTAP	tr|C9JP16|C9JP16_HUMAN Isoform of O75718, Cartilage-associated protein OS=Homo sapiens OX=9606 GN=CRTAP PE=1 SV=1;sp|O75718|CRTAP_HUMAN Cartilage-associated protein OS=Homo sapiens OX=9606 GN=CRTAP PE=1 SV=1	2	3	3	3	3	3	3	2	2	1	3	3	3	2	2	1	3	3	3	2	2	1	8.4	8.4	8.4	41.432	358	358;401	1	14	0	16.74	By MS/MS	By MS/MS	By matching	By matching	By matching	By matching	8.4	8.4	8.4	6.1
C9JQD4;O43447;H0YEL5;O43447-2;A6NM32	C9JQD4;O43447;H0YEL5;O43447-2	3;3;2;2;1	3;3;2;2;1	3;3;2;2;1	Peptidyl-prolyl cis-trans isomerase;Peptidyl-prolyl cis-trans isomerase H	PPIH	tr|C9JQD4|C9JQD4_HUMAN Isoform of O43447, Peptidyl-prolyl cis-trans isomerase (Fragment) OS=Homo sapiens OX=9606 GN=PPIH PE=1 SV=1;sp|O43447|PPIH_HUMAN Peptidyl-prolyl cis-trans isomerase H OS=Homo sapiens OX=9606 GN=PPIH PE=1 SV=1;tr|H0YEL5|H0YEL5_HUMAN I	5	3	3	3	2	2	2	3	3	2	2	2	2	3	3	2	2	2	2	3	3	2	19.4	19.4	19.4	15.8	144	144;177;96;134;57	1	14	0	16.519	By matching	By MS/MS	By MS/MS	By MS/MS	By matching	By MS/MS	13.2	13.2	13.2	19.4
C9JQG7;Q9Y232-3;Q9Y232-4;Q9Y232-2;Q9Y232	C9JQG7;Q9Y232-3;Q9Y232-4;Q9Y232-2;Q9Y232	1;1;1;1;1	1;1;1;1;1	1;1;1;1;1	Chromodomain Y-like protein	CDYL	tr|C9JQG7|C9JQG7_HUMAN Isoform of Q9Y232, Chromodomain Y-like protein (Fragment) OS=Homo sapiens OX=9606 GN=CDYL PE=1 SV=1;sp|Q9Y232-3|CDYL-3_HUMAN Isoform of Q9Y232, Isoform 3 of Chromodomain Y-like protein OS=Homo sapiens OX=9606 GN=CDYL PE=1 SV=2;sp|Q9Y	5	1	1	1	1	0	0	1	1	1	1	0	0	1	1	1	1	0	0	1	1	1	7.6	7.6	7.6	19.276	171	171;309;412;544;598	1	4	0.0019455	6.5433	By matching			By MS/MS	By MS/MS	By matching	7.6	0	0	7.6
E7ENC1;F8WBI9;E9PEC3;E7ETT4;E7EUY3;E7ETT1;E9PDR0;C9JQS9;E7EX59;P05166;P05166-2	E7ENC1;F8WBI9;E9PEC3;E7ETT4;E7EUY3;E7ETT1;E9PDR0;C9JQS9;E7EX59;P05166;P05166-2	1;1;1;1;1;1;1;1;1;1;1	1;1;1;1;1;1;1;1;1;1;1	1;1;1;1;1;1;1;1;1;1;1	Propionyl-CoA carboxylase beta chain, mitochondrial	PCCB	tr|E7ENC1|E7ENC1_HUMAN Isoform of P05166, Propionyl-CoA carboxylase beta chain, mitochondrial OS=Homo sapiens OX=9606 GN=PCCB PE=1 SV=1;tr|F8WBI9|F8WBI9_HUMAN Isoform of P05166, Propionyl-CoA carboxylase beta chain, mitochondrial OS=Homo sapiens OX=9606 GN	11	1	1	1	1	1	1	1	1	1	1	1	1	1	1	1	1	1	1	1	1	1	5.3	5.3	5.3	32.468	303	303;405;423;482;516;520;550;559;570;539;559	1	6	0	12.678	By matching	By matching	By matching	By MS/MS	By MS/MS	By matching	5.3	5.3	5.3	5.3
C9JQV0;Q9BRJ6;H7C0T1;H7C2R9	C9JQV0;Q9BRJ6	3;3;1;1	3;3;1;1	3;3;1;1	Uncharacterized protein C7orf50	C7orf50	tr|C9JQV0|C9JQV0_HUMAN Isoform of Q9BRJ6, Uncharacterized protein C7orf50 (Fragment) OS=Homo sapiens OX=9606 GN=C7orf50 PE=1 SV=1;sp|Q9BRJ6|CG050_HUMAN Uncharacterized protein C7orf50 OS=Homo sapiens OX=9606 GN=C7orf50 PE=1 SV=1	4	3	3	3	3	2	3	3	3	3	3	2	3	3	3	3	3	2	3	3	3	3	29.7	29.7	29.7	21.883	192	192;194;162;179	1	17	0	27.191	By MS/MS	By MS/MS	By MS/MS	By MS/MS	By MS/MS	By MS/MS	29.7	18.2	29.7	29.7
C9JRR5;F8WCG5;Q3SYG4-5;Q3SYG4-6;Q3SYG4-2;Q3SYG4-4;Q3SYG4-7;Q3SYG4-3;Q3SYG4	C9JRR5;F8WCG5;Q3SYG4-5;Q3SYG4-6;Q3SYG4-2;Q3SYG4-4;Q3SYG4-7;Q3SYG4-3;Q3SYG4	1;1;1;1;1;1;1;1;1	1;1;1;1;1;1;1;1;1	1;1;1;1;1;1;1;1;1	Protein PTHB1	BBS9	tr|C9JRR5|C9JRR5_HUMAN Isoform of Q3SYG4, Protein PTHB1 (Fragment) OS=Homo sapiens OX=9606 GN=BBS9 PE=1 SV=1;tr|F8WCG5|F8WCG5_HUMAN Isoform of Q3SYG4, Protein PTHB1 OS=Homo sapiens OX=9606 GN=BBS9 PE=1 SV=1;sp|Q3SYG4-5|PTHB1-5_HUMAN Isoform of Q3SYG4, Isof	9	1	1	1	1	1	1	1	1	1	1	1	1	1	1	1	1	1	1	1	1	1	15.8	15.8	15.8	16.399	146	146;460;310;481;847;852;882;887;887	1	6	1	-2	By matching	By matching	By matching	By matching	By matching	By MS/MS	15.8	15.8	15.8	15.8
C9JRZ6;F8WAR4;Q9NX63;A0A286YEX5	C9JRZ6;F8WAR4;Q9NX63;A0A286YEX5	3;3;3;2	3;3;3;2	3;3;3;2	MICOS complex subunit MIC19	CHCHD3	tr|C9JRZ6|C9JRZ6_HUMAN Isoform of Q9NX63, MICOS complex subunit OS=Homo sapiens OX=9606 GN=CHCHD3 PE=1 SV=2;tr|F8WAR4|F8WAR4_HUMAN Isoform of Q9NX63, MICOS complex subunit OS=Homo sapiens OX=9606 GN=CHCHD3 PE=1 SV=1;sp|Q9NX63|MIC19_HUMAN MICOS complex subu	4	3	3	3	3	3	3	3	3	3	3	3	3	3	3	3	3	3	3	3	3	3	14.7	14.7	14.7	26.753	232	232;241;227;101	1	18	0	20.553	By MS/MS	By MS/MS	By MS/MS	By MS/MS	By MS/MS	By MS/MS	14.7	14.7	14.7	14.7
C9JSR4;O60443;H7BZJ0;H7C147;O60443-3	C9JSR4;O60443	3;3;1;1;1	3;3;1;1;1	3;3;1;1;1	Non-syndromic hearing impairment protein 5	DFNA5	tr|C9JSR4|C9JSR4_HUMAN Isoform of O60443, Gasdermin-E OS=Homo sapiens OX=9606 GN=GSDME PE=1 SV=2;sp|O60443|GSDME_HUMAN Gasdermin-E OS=Homo sapiens OX=9606 GN=GSDME PE=1 SV=2	5	3	3	3	3	3	3	3	3	3	3	3	3	3	3	3	3	3	3	3	3	3	9.6	9.6	9.6	39.685	356	356;496;155;192;332	1	20	0	19.507	By MS/MS	By matching	By matching	By MS/MS	By MS/MS	By MS/MS	9.6	9.6	9.6	9.6
C9JTA2;C9K086;Q9Y6D9-3;Q9Y6D9	C9JTA2;C9K086;Q9Y6D9-3;Q9Y6D9	1;1;1;1	1;1;1;1	1;1;1;1	Mitotic spindle assembly checkpoint protein MAD1	MAD1L1	tr|C9JTA2|C9JTA2_HUMAN Isoform of Q9Y6D9, Mitotic spindle assembly checkpoint protein MAD1 (Fragment) OS=Homo sapiens OX=9606 GN=MAD1L1 PE=1 SV=1;tr|C9K086|C9K086_HUMAN Isoform of Q9Y6D9, Mitotic spindle assembly checkpoint protein MAD1 (Fragment) OS=Homo	4	1	1	1	1	1	1	0	1	1	1	1	1	0	1	1	1	1	1	0	1	1	5.4	5.4	5.4	24.176	205	205;213;626;718	1	5	0.0069368	6.1295	By matching	By matching	By MS/MS		By matching	By MS/MS	5.4	5.4	5.4	0
C9JU35;Q9NPL8	C9JU35;Q9NPL8	2;2	2;2	2;2	Complex I assembly factor TIMMDC1, mitochondrial	TIMMDC1	tr|C9JU35|C9JU35_HUMAN Isoform of Q9NPL8, Complex I assembly factor TIMMDC1, mitochondrial OS=Homo sapiens OX=9606 GN=TIMMDC1 PE=1 SV=1;sp|Q9NPL8|TIDC1_HUMAN Complex I assembly factor TIMMDC1, mitochondrial OS=Homo sapiens OX=9606 GN=TIMMDC1 PE=1 SV=2	2	2	2	2	2	1	1	1	1	1	2	1	1	1	1	1	2	1	1	1	1	1	16.6	16.6	16.6	17.459	151	151;285	1	7	0.00047214	11.224	By MS/MS	By matching	By matching	By matching	By MS/MS	By matching	16.6	6.6	6.6	6.6
C9JVY5;Q9Y2D5;Q9Y2D5-5;Q9Y2D5-7;Q9Y2D5-6;Q9Y2D5-4	C9JVY5;Q9Y2D5;Q9Y2D5-5;Q9Y2D5-7;Q9Y2D5-6;Q9Y2D5-4	2;2;2;2;2;2	2;2;2;2;2;2	2;2;2;2;2;2	A-kinase anchor protein 2	AKAP2	tr|C9JVY5|C9JVY5_HUMAN Isoform of Q9Y2D5, A-kinase anchor protein 2 (Fragment) OS=Homo sapiens OX=9606 GN=AKAP2 PE=1 SV=1;sp|Q9Y2D5|AKAP2_HUMAN A-kinase anchor protein 2 OS=Homo sapiens OX=9606 GN=AKAP2 PE=1 SV=3;sp|Q9Y2D5-5|AKAP2-5_HUMAN Isoform of Q9Y2D5	6	2	2	2	2	1	1	0	1	1	2	1	1	0	1	1	2	1	1	0	1	1	5.4	5.4	5.4	85.282	778	778;859;948;961;1090;1103	1	6	0	19.875	By MS/MS	By MS/MS	By MS/MS		By matching	By matching	5.4	2.8	2.6	0
C9JYM0;O75817	C9JYM0;O75817	1;1	1;1	1;1	Ribonuclease P protein subunit p20	POP7	tr|C9JYM0|C9JYM0_HUMAN Isoform of O75817, Ribonuclease P protein subunit p20 (Fragment) OS=Homo sapiens OX=9606 GN=POP7 PE=1 SV=1;sp|O75817|POP7_HUMAN Ribonuclease P protein subunit p20 OS=Homo sapiens OX=9606 GN=POP7 PE=1 SV=2	2	1	1	1	1	1	1	1	1	0	1	1	1	1	1	0	1	1	1	1	1	0	10.9	10.9	10.9	15.324	137	137;140	1	5	0.00040388	6.8957	By MS/MS	By MS/MS	By MS/MS	By matching	By matching		10.9	10.9	10.9	10.9
H7C4M9;C9JZG9;C9JZY6;P62256-2;P62256	H7C4M9;C9JZG9;C9JZY6;P62256-2;P62256	1;1;1;1;1	1;1;1;1;1	1;1;1;1;1	Ubiquitin-conjugating enzyme E2 H	UBE2H	tr|H7C4M9|H7C4M9_HUMAN Isoform of P62256, Ubiquitin-conjugating enzyme E2 H (Fragment) OS=Homo sapiens OX=9606 GN=UBE2H PE=1 SV=1;tr|C9JZG9|C9JZG9_HUMAN Isoform of P62256, Ubiquitin-conjugating enzyme E2 H (Fragment) OS=Homo sapiens OX=9606 GN=UBE2H PE=1 S	5	1	1	1	1	1	1	1	1	1	1	1	1	1	1	1	1	1	1	1	1	1	24.2	24.2	24.2	7.0801	62	62;103;123;152;183	1	6	0.0004223	7.3497	By MS/MS	By MS/MS	By matching	By MS/MS	By MS/MS	By matching	24.2	24.2	24.2	24.2
C9JZI1;P35249-2;P35249;C9J8M3;C9JTT7;C9JXZ7;C9JGY5;F8WE44	C9JZI1;P35249-2;P35249;C9J8M3;C9JTT7	5;5;5;4;3;2;1;1	5;5;5;4;3;2;1;1	5;5;5;4;3;2;1;1	Replication factor C subunit 4	RFC4	tr|C9JZI1|C9JZI1_HUMAN Isoform of P35249, Replication factor C subunit 4 OS=Homo sapiens OX=9606 GN=RFC4 PE=1 SV=1;sp|P35249-2|RFC4-2_HUMAN Isoform of P35249, Isoform 2 of Replication factor C subunit 4 OS=Homo sapiens OX=9606 GN=RFC4 PE=1 SV=2;sp|P35249|R	8	5	5	5	5	5	4	3	3	3	5	5	4	3	3	3	5	5	4	3	3	3	19.9	19.9	19.9	36.877	336	336;303;363;214;167;123;95;97	1	23	0	47.447	By MS/MS	By MS/MS	By MS/MS	By MS/MS	By MS/MS	By MS/MS	19.9	19.9	17.3	11.6
C9JZR2;O60716-21;O60716-19;O60716-18;O60716-17;O60716-13;O60716-11;O60716-10;O60716-9;O60716-5;O60716-3;O60716-2;O60716;O60716-24;O60716-23;O60716-22;O60716-20;O60716-16;O60716-15;O60716-14;O60716-12;O60716-8;O60716-7;O60716-6;O60716-4;O60716-29;O60716-27;O60716-26;O60716-25;O60716-32;O60716-31;O60716-30;O60716-28;H0YC95;E9PRE2;E9PKL1	C9JZR2;O60716-21;O60716-19;O60716-18;O60716-17;O60716-13;O60716-11;O60716-10;O60716-9;O60716-5;O60716-3;O60716-2;O60716;O60716-24;O60716-23;O60716-22;O60716-20;O60716-16;O60716-15;O60716-14;O60716-12;O60716-8;O60716-7;O60716-6;O60716-4;O60716-29;O60716-27;O60716-26;O60716-25;O60716-32;O60716-31;O60716-30;O60716-28	12;12;12;12;12;12;12;12;12;12;12;12;12;11;11;11;11;11;11;11;11;11;11;11;11;9;9;9;9;8;8;8;8;3;3;1	12;12;12;12;12;12;12;12;12;12;12;12;12;11;11;11;11;11;11;11;11;11;11;11;11;9;9;9;9;8;8;8;8;3;3;1	12;12;12;12;12;12;12;12;12;12;12;12;12;11;11;11;11;11;11;11;11;11;11;11;11;9;9;9;9;8;8;8;8;3;3;1	Catenin delta-1	CTNND1	tr|C9JZR2|C9JZR2_HUMAN Isoform of O60716, Catenin delta-1 OS=Homo sapiens OX=9606 GN=CTNND1 PE=1 SV=2;sp|O60716-21|CTND1-21_HUMAN Isoform of O60716, Isoform 3A of Catenin delta-1 OS=Homo sapiens OX=9606 GN=CTNND1 PE=1 SV=1;sp|O60716-19|CTND1-19_HUMAN Isofo	36	12	12	12	8	8	9	12	10	11	8	8	9	12	10	11	8	8	9	12	10	11	19.7	19.7	19.7	104.85	938	938;832;838;861;867;879;885;908;914;933;939;962;968;811;817;840;846;858;864;887;893;912;918;941;947;610;616;639;645;589;595;618;624;123;261;128	1	72	0	105.67	By MS/MS	By MS/MS	By MS/MS	By MS/MS	By MS/MS	By MS/MS	12.5	11.9	13.8	19.7
C9K025;P18077;F8WBS5;F8WB72	C9K025;P18077;F8WBS5;F8WB72	3;3;2;2	3;3;2;2	3;3;2;2	60S ribosomal protein L35a	RPL35A	tr|C9K025|C9K025_HUMAN Isoform of P18077, 60S ribosomal protein L35a (Fragment) OS=Homo sapiens OX=9606 GN=RPL35A PE=1 SV=1;sp|P18077|RL35A_HUMAN 60S ribosomal protein L35a OS=Homo sapiens OX=9606 GN=RPL35A PE=1 SV=2;tr|F8WBS5|F8WBS5_HUMAN Isoform of P1807	4	3	3	3	2	2	2	3	2	2	2	2	2	3	2	2	2	2	2	3	2	2	29.8	29.8	29.8	10.645	94	94;110;55;57	1	13	0	44.04	By MS/MS	By matching	By MS/MS	By MS/MS	By MS/MS	By matching	17	17	17	29.8
CON__Q3MHN5;CON__ENSEMBL:ENSBTAP00000018229;D6RBJ7;D6RF35;P02774-2;P02774;P02774-3	CON__Q3MHN5;CON__ENSEMBL:ENSBTAP00000018229;D6RBJ7;D6RF35;P02774-2;P02774;P02774-3	2;2;1;1;1;1;1	2;2;1;1;1;1;1	2;2;1;1;1;1;1	Vitamin D-binding protein	GC	;;tr|D6RBJ7|D6RBJ7_HUMAN Isoform of P02774, Vitamin D-binding protein OS=Homo sapiens OX=9606 GN=GC PE=1 SV=1;tr|D6RF35|D6RF35_HUMAN Isoform of P02774, Vitamin D-binding protein OS=Homo sapiens OX=9606 GN=GC PE=1 SV=1;sp|P02774-2|VTDB-2_HUMAN Isoform of P0	7	2	2	2	0	1	0	2	0	0	0	1	0	2	0	0	0	1	0	2	0	0	7	7	7	53.341	474	474;475;348;476;352;474;493	1	3	0	12.377		By MS/MS		By MS/MS			0	4.6	0	7
CON__P00761	CON__P00761	4	4	4				1	4	4	4	4	4	4	4	4	4	4	4	4	4	4	4	4	4	4	4	4	4	25.1	25.1	25.1	24.409	231	231	1	49	0	116.52	By MS/MS	By MS/MS	By MS/MS	By MS/MS	By MS/MS	By MS/MS	25.1	25.1	25.1	25.1
CON__P01966	CON__P01966	3	3	3				1	3	3	3	3	3	3	2	3	3	3	3	3	2	3	3	3	3	3	2	3	3	34.5	34.5	34.5	15.184	142	142	1	18	0	19.737	By MS/MS	By MS/MS	By MS/MS	By MS/MS	By matching	By MS/MS	34.5	34.5	34.5	23.9
CON__P02533;P02533;CON__P08779;P08779;CON__Q61782;CON__Q9Z2K1;CON__Q3ZAW8;A8MT21;P19012-2;K7ENV3;CON__P35900;CON__Q9D312;P35900;K7ENW6;K7EMD9	CON__P02533;P02533	28;28;9;9;5;5;5;3;3;2;2;2;2;1;1	28;28;9;9;5;5;5;3;3;2;2;2;2;1;1	11;11;3;3;2;1;1;0;0;2;0;0;0;1;0	Keratin, type I cytoskeletal 14	KRT14	;sp|P02533|K1C14_HUMAN Keratin, type I cytoskeletal 14 OS=Homo sapiens OX=9606 GN=KRT14 PE=1 SV=4	15	28	28	11	11	5	4	27	27	26	11	5	4	27	27	26	4	1	0	10	11	9	64.4	64.4	30.9	51.621	472	472;472;473;473;93;469;474;291;251;48;424;431;424;162;165	1	142	0	323.31	By MS/MS	By matching	By matching	By MS/MS	By MS/MS	By MS/MS	26.3	11.2	8.1	60.4
CON__P02538;P02538;CON__P48668;CON__P04259;P48668;P04259;CON__Q8VED5;CON__P12035;P12035;Q01546;Q8IWY7	CON__P02538;P02538;CON__P48668;CON__P04259;P48668;P04259	30;30;27;27;27;25;7;5;5;4;2	25;25;22;22;22;20;3;2;2;1;0	10;10;8;7;8;7;0;0;0;0;0	Keratin, type II cytoskeletal 6A;Keratin, type II cytoskeletal 6C;Keratin, type II cytoskeletal 6B	KRT6A;KRT6C;KRT6B	;sp|P02538|K2C6A_HUMAN Keratin, type II cytoskeletal 6A OS=Homo sapiens OX=9606 GN=KRT6A PE=1 SV=3;;;sp|P48668|K2C6C_HUMAN Keratin, type II cytoskeletal 6C OS=Homo sapiens OX=9606 GN=KRT6C PE=1 SV=3;sp|P04259|K2C6B_HUMAN Keratin, type II cytoskeletal 6B OS	11	30	25	10	15	9	8	29	30	30	11	5	5	25	25	25	4	1	1	10	10	10	52	46.1	24.6	60.044	564	564;564;564;564;564;564;531;629;628;638;1649	1	131	0	323.31	By MS/MS	By MS/MS	By MS/MS	By MS/MS	By MS/MS	By MS/MS	28.5	16.8	14.2	50.7
CON__P02584	CON__P02584	5	1	1				1	5	1	1	5	4	5	4	5	4	1	1	1	1	1	1	1	1	1	1	1	1	50	11.4	11.4	15.057	140	140	1	6	0.00079208	6.7049	By MS/MS	By MS/MS	By matching	By MS/MS	By MS/MS	By matching	50	32.1	50	32.1
CON__P02769	CON__P02769	20	20	16				1	20	20	16	17	15	13	20	11	12	17	15	13	20	11	12	13	12	10	16	9	9	38.2	38.2	33.1	69.293	607	607	1	97	0	230.2	By MS/MS	By MS/MS	By MS/MS	By MS/MS	By MS/MS	By MS/MS	33.6	30	25.4	38.2
CON__P05787;P05787;P05787-2;F8VUG2;F8W1U3;CON__H-INV:HIT000292931;F8VP67;CON__Q9H552;CON__H-INV:HIT000016045;CON__Q9DCV7;CON__Q3KNV1;CON__P08729;P08729;F8VQY3;CON__Q9NSB2;CON__Q6ISB0;Q9NSB2;CON__REFSEQ:XP_092267;H0YIB2	CON__P05787;P05787;P05787-2;F8VUG2;F8W1U3	33;33;33;20;17;16;12;8;4;4;4;4;4;3;3;3;3;2;1	30;30;30;19;16;15;12;6;4;1;1;1;1;3;1;1;1;2;1	25;25;25;15;13;14;10;5;2;0;0;0;0;3;0;0;0;2;1	Keratin, type II cytoskeletal 8	KRT8	;sp|P05787|K2C8_HUMAN Keratin, type II cytoskeletal 8 OS=Homo sapiens OX=9606 GN=KRT8 PE=1 SV=7;sp|P05787-2|K2C8-2_HUMAN Isoform of P05787, Isoform 2 of Keratin, type II cytoskeletal 8 OS=Homo sapiens OX=9606 GN=KRT8 PE=1 SV=7;tr|F8VUG2|F8VUG2_HUMAN Isofor	19	33	30	25	29	30	28	31	32	31	26	27	25	28	29	28	22	23	22	24	24	23	66.7	63.4	56.1	53.704	483	483;483;511;273;289;443;113;499;99;457;469;469;469;180;600;600;600;213;35	1	278	0	323.31	By MS/MS	By MS/MS	By MS/MS	By MS/MS	By MS/MS	By MS/MS	54.2	54.5	51.3	56.9
CON__P08730-1	CON__P08730-1	4	1	1				1	4	1	1	1	1	1	3	3	2	0	0	0	1	0	0	0	0	0	1	0	0	8.9	2.7	2.7	47.754	437	437	1	1	0.00040193	6.8594	By matching	By matching	By matching	By MS/MS	By matching	By matching	2.5	2.5	2.5	5.3
CON__P12763;P02765	CON__P12763	8;2	8;2	8;2				2	8	8	8	6	7	7	8	5	4	6	7	7	8	5	4	6	7	7	8	5	4	24	24	24	38.418	359	359;367	1	37	0	72.038	By MS/MS	By MS/MS	By MS/MS	By MS/MS	By MS/MS	By MS/MS	14.8	17.8	17.8	24
CON__P13645;P13645;CON__Q7Z3Z0;CON__Q7Z3Y8;CON__Q148H6;CON__Q7Z3Y9;CON__Q7Z3Y7;CON__P02535-1;Q7Z3Z0;Q7Z3Y8;Q7Z3Y7;Q7Z3Y9	CON__P13645;P13645	9;9;1;1;1;1;1;1;1;1;1;1	8;8;0;0;0;0;0;0;0;0;0;0	8;8;0;0;0;0;0;0;0;0;0;0	Keratin, type I cytoskeletal 10	KRT10	;sp|P13645|K1C10_HUMAN Keratin, type I cytoskeletal 10 OS=Homo sapiens OX=9606 GN=KRT10 PE=1 SV=6	12	9	8	8	9	4	7	8	7	7	8	4	7	7	6	6	8	4	7	7	6	6	22.4	20.9	20.9	59.51	593	593;584;450;459;464;468;486;570;450;459;464;468	1	38	0	52.948	By MS/MS	By MS/MS	By MS/MS	By MS/MS	By MS/MS	By matching	22.4	8.8	17.7	19.6
CON__P13647;P13647;F8W0C6;H0YIN9;H0YI76;F8VV57;F8VU69	CON__P13647;P13647	25;25;11;10;7;4;1	15;15;2;6;6;4;1	5;5;0;1;2;2;0	Keratin, type II cytoskeletal 5	KRT5	;sp|P13647|K2C5_HUMAN Keratin, type II cytoskeletal 5 OS=Homo sapiens OX=9606 GN=KRT5 PE=1 SV=3	7	25	15	5	11	8	8	24	25	25	5	2	3	15	15	15	1	1	1	5	5	5	40.2	26.6	10.3	62.378	590	590;590;178;196;201;132;147	1	66	0	182.17	By matching	By matching	By matching	By MS/MS	By MS/MS	By MS/MS	18	13.2	13.1	39
CON__P15497;F8W696;P02647	CON__P15497	16;1;1	16;1;1	16;1;1				3	16	16	16	16	15	16	15	14	14	16	15	16	15	14	14	16	15	16	15	14	14	53.2	53.2	53.2	30.276	265	265;245;267	1	111	0	273.98	By MS/MS	By MS/MS	By MS/MS	By MS/MS	By MS/MS	By MS/MS	53.2	53.2	53.2	53.2
CON__P34955	CON__P34955	4	4	4				1	4	4	4	4	2	4	2	2	2	4	2	4	2	2	2	4	2	4	2	2	2	12.7	12.7	12.7	46.103	416	416	1	20	0	27.351	By MS/MS	By MS/MS	By MS/MS	By MS/MS	By matching	By MS/MS	12.7	6	12.7	6
CON__P35527;P35527;K7EQQ3	CON__P35527;P35527;K7EQQ3	8;8;5	8;8;5	8;8;5	Keratin, type I cytoskeletal 9	KRT9	;sp|P35527|K1C9_HUMAN Keratin, type I cytoskeletal 9 OS=Homo sapiens OX=9606 GN=KRT9 PE=1 SV=3;tr|K7EQQ3|K7EQQ3_HUMAN Isoform of P35527, Keratin, type I cytoskeletal 9 OS=Homo sapiens OX=9606 GN=KRT9 PE=1 SV=1	3	8	8	8	8	5	6	8	6	7	8	5	6	8	6	7	8	5	6	8	6	7	27.3	27.3	27.3	62.129	623	623;623;390	1	40	0	71.738	By MS/MS	By matching	By MS/MS	By MS/MS	By MS/MS	By MS/MS	27.3	15.6	17.8	27.3
CON__P35908;P35908;CON__Q9R0H5	CON__P35908;P35908	9;9;2	4;4;0	4;4;0	Keratin, type II cytoskeletal 2 epidermal	KRT2	;sp|P35908|K22E_HUMAN Keratin, type II cytoskeletal 2 epidermal OS=Homo sapiens OX=9606 GN=KRT2 PE=1 SV=2	3	9	4	4	6	6	7	6	7	9	2	2	3	2	2	4	2	2	3	2	2	4	14.4	7	7	65.865	645	645;639;524	1	15	0	26.975	By MS/MS	By MS/MS	By MS/MS	By MS/MS	By MS/MS	By MS/MS	11	11	12.9	10.1
CON__P41361	CON__P41361	1	1	1				1	1	1	1	1	1	0	0	0	1	1	1	0	0	0	1	1	1	0	0	0	1	3.4	3.4	3.4	52.347	465	465	1	3	0.00040535	6.9209	By matching	By MS/MS				By matching	3.4	3.4	0	0
CON__P81644	CON__P81644	3	3	3				1	3	3	3	3	3	2	3	2	2	3	3	2	3	2	2	3	3	2	3	2	2	35	35	35	11.202	100	100	1	18	0	73.561	By MS/MS	By MS/MS	By MS/MS	By MS/MS	By MS/MS	By MS/MS	35	35	19	35
CON__Q04695;Q04695;F5GWP8;K7ESE1;K7EPJ9;A0A3B3IS58	CON__Q04695;Q04695;F5GWP8	17;17;16;5;5;4	6;6;5;1;2;1	2;2;2;0;1;0	Keratin, type I cytoskeletal 17	KRT17	;sp|Q04695|K1C17_HUMAN Keratin, type I cytoskeletal 17 OS=Homo sapiens OX=9606 GN=KRT17 PE=1 SV=2;tr|F5GWP8|F5GWP8_HUMAN Isoform of Q04695, Keratin, type I cytoskeletal 17 OS=Homo sapiens OX=9606 GN=KRT17 PE=1 SV=2	6	17	6	2	4	4	3	17	15	17	2	2	1	6	5	6	1	1	0	2	2	2	35.6	15	4.9	48.105	432	432;432;349;95;231;98	1	25	0	48.252	By matching	By matching	By matching	By MS/MS	By MS/MS	By MS/MS	9.5	8.3	6.5	35.6
CON__Q29443;CON__Q0IIK2	CON__Q29443;CON__Q0IIK2	1;1	1;1	1;1			;	2	1	1	1	1	1	1	0	0	1	1	1	1	0	0	1	1	1	1	0	0	1	2.6	2.6	2.6	75.829	685	685;704	1	4	0	18.11	By MS/MS	By MS/MS	By MS/MS			By matching	2.6	2.6	2.6	0
CON__Q0VCM5	CON__Q0VCM5	1	1	1				1	1	1	1	1	0	0	0	0	0	1	0	0	0	0	0	1	0	0	0	0	0	1	1	1	101.24	906	906	1	1	1	-2	By MS/MS						1	0	0	0
CON__Q28085	CON__Q28085	5	5	5				1	5	5	5	5	4	4	4	2	3	5	4	4	4	2	3	5	4	4	4	2	3	5.5	5.5	5.5	140.37	1236	1236	1	22	0	31.129	By MS/MS	By MS/MS	By matching	By matching	By MS/MS	By MS/MS	5.5	4.3	4.3	4.3
CON__Q2KIS7;E9PHK0;P05452	CON__Q2KIS7;E9PHK0;P05452	3;2;2	3;2;2	3;2;2	Tetranectin	CLEC3B	;tr|E9PHK0|E9PHK0_HUMAN Isoform of P05452, Tetranectin OS=Homo sapiens OX=9606 GN=CLEC3B PE=1 SV=1;sp|P05452|TETN_HUMAN Tetranectin OS=Homo sapiens OX=9606 GN=CLEC3B PE=1 SV=3	3	3	3	3	3	3	3	3	3	3	3	3	3	3	3	3	3	3	3	3	3	3	22.8	22.8	22.8	22.144	202	202;160;202	1	30	0	116.16	By MS/MS	By MS/MS	By MS/MS	By MS/MS	By MS/MS	By MS/MS	22.8	22.8	22.8	22.8
CON__Q2UVX4	CON__Q2UVX4	3	3	3				1	3	3	3	3	3	3	2	3	3	3	3	3	2	3	3	3	3	3	2	3	3	3.1	3.1	3.1	187.37	1662	1662	1	17	0	19.901	By MS/MS	By MS/MS	By MS/MS	By matching	By MS/MS	By MS/MS	3.1	3.1	3.1	2.1
CON__Q2YDI2;O43929-2;O43929-3;O43929	CON__Q2YDI2;O43929-2;O43929-3;O43929	1;1;1;1	1;1;1;1	1;1;1;1	Origin recognition complex subunit 4	ORC4	;sp|O43929-2|ORC4-2_HUMAN Isoform of O43929, Isoform 2 of Origin recognition complex subunit 4 OS=Homo sapiens OX=9606 GN=ORC4 PE=1 SV=2;sp|O43929-3|ORC4-3_HUMAN Isoform of O43929, Isoform 3 of Origin recognition complex subunit 4 OS=Homo sapiens OX=9606 G	4	1	1	1	1	1	1	1	1	1	1	1	1	1	1	1	1	1	1	1	1	1	2.1	2.1	2.1	50.327	436	436;352;362;436	1	6	0.00078927	6.685	By MS/MS	By MS/MS	By MS/MS	By matching	By MS/MS	By MS/MS	2.1	2.1	2.1	2.1
CON__Q32MB2;Q86Y46-2;Q86Y46;H0YIC5	CON__Q32MB2;Q86Y46-2;Q86Y46;H0YIC5	3;3;3;2	2;2;2;2	1;1;1;1	Keratin, type II cytoskeletal 73	KRT73	;sp|Q86Y46-2|K2C73-2_HUMAN Isoform of Q86Y46, Isoform 2 of Keratin, type II cytoskeletal 73 OS=Homo sapiens OX=9606 GN=KRT73 PE=2 SV=1;sp|Q86Y46|K2C73_HUMAN Keratin, type II cytoskeletal 73 OS=Homo sapiens OX=9606 GN=KRT73 PE=1 SV=1;tr|H0YIC5|H0YIC5_HUMAN	4	3	2	1	2	2	2	1	2	1	1	1	1	1	1	0	0	0	0	0	1	0	5.2	3.9	1.7	58.923	540	540;381;540;285	1	6	0.0079768	6.1011	By matching	By matching	By MS/MS	By matching	By MS/MS	By matching	3.5	3.5	3.5	2.2
CON__Q3SX09;A0A2R8Y7R2;E9PFT6;P68871;P02042;A8MUF7;F8W6P5;E9PEW8;CON__P02070;A0A2R8Y7X9;P69892;P69891;P02100	CON__Q3SX09	6;2;2;2;2;1;1;1;1;1;1;1;1	6;2;2;2;2;1;1;1;1;1;1;1;1	6;2;2;2;2;1;1;1;1;1;1;1;1				13	6	6	6	6	6	6	6	6	6	6	6	6	6	6	6	6	6	6	6	6	6	36.8	36.8	36.8	22.06	201	201;111;141;147;147;87;90;104;145;168;147;147;147	1	42	0	63.087	By MS/MS	By MS/MS	By MS/MS	By MS/MS	By MS/MS	By MS/MS	36.8	36.8	36.8	36.8
CON__Q3SX14	CON__Q3SX14	7	1	1				1	7	1	1	6	6	6	7	7	6	1	1	1	1	1	1	1	1	1	1	1	1	12.7	2.8	2.8	85.686	781	781	1	12	0.00041169	7.0321	By MS/MS	By MS/MS	By matching	By matching	By matching	By matching	11.3	11.3	11.3	12.7
CON__Q3ZBS7;P04004	CON__Q3ZBS7;P04004	2;1	2;1	2;1	Vitronectin;Vitronectin V65 subunit;Vitronectin V10 subunit;Somatomedin-B	VTN	;sp|P04004|VTNC_HUMAN Vitronectin OS=Homo sapiens OX=9606 GN=VTN PE=1 SV=1	2	2	2	2	2	1	2	2	2	1	2	1	2	2	2	1	2	1	2	2	2	1	5.6	5.6	5.6	54.099	484	484;478	1	10	0	14.449	By MS/MS	By MS/MS	By MS/MS	By matching	By matching	By matching	5.6	2.5	5.6	5.6
CON__Q5XQN5;CON__Q922U2	CON__Q5XQN5;CON__Q922U2	18;15	1;1	0;0			;	2	18	1	0	9	6	6	17	18	18	1	1	1	1	1	1	0	0	0	0	0	0	25.1	2	0	62.936	601	601;580	1	6	0.00045683	10.427	By MS/MS	By MS/MS	By MS/MS	By MS/MS	By MS/MS	By MS/MS	13.6	9	8.8	24
CON__Q6KB66-1;Q6KB66-2;Q6KB66;Q6KB66-3;CON__Q0VBK2	CON__Q6KB66-1;Q6KB66-2;Q6KB66;Q6KB66-3	3;3;3;3;1	3;3;3;3;1	3;3;3;3;1	Keratin, type II cytoskeletal 80	KRT80	;sp|Q6KB66-2|K2C80-2_HUMAN Isoform of Q6KB66, Isoform 2 of Keratin, type II cytoskeletal 80 OS=Homo sapiens OX=9606 GN=KRT80 PE=1 SV=2;sp|Q6KB66|K2C80_HUMAN Keratin, type II cytoskeletal 80 OS=Homo sapiens OX=9606 GN=KRT80 PE=1 SV=2;sp|Q6KB66-3|K2C80-3_HUM	5	3	3	3	0	0	0	2	3	3	0	0	0	2	3	3	0	0	0	2	3	3	8.2	8.2	8.2	50.525	452	452;422;452;487;452	1	8	0	19.608				By MS/MS	By MS/MS	By MS/MS	0	0	0	5.1
CON__Q86YZ3;Q86YZ3	CON__Q86YZ3;Q86YZ3	1;1	1;1	1;1	Hornerin	HRNR	;sp|Q86YZ3|HORN_HUMAN Hornerin OS=Homo sapiens OX=9606 GN=HRNR PE=1 SV=2	2	1	1	1	0	1	0	0	0	0	0	1	0	0	0	0	0	1	0	0	0	0	1	1	1	282.39	2850	2850;2850	1	1	0.0066031	6.1512		By MS/MS					0	1	0	0
CON__Q9TTE1	CON__Q9TTE1	1	1	1				1	1	1	1	1	1	1	1	0	1	1	1	1	1	0	1	1	1	1	1	0	1	2.9	2.9	2.9	46.203	411	411	1	5	0.00042626	7.5113	By matching	By matching	By MS/MS	By matching		By matching	2.9	2.9	2.9	2.9
D3DQ64;P27144	D3DQ64;P27144	2;2	2;2	2;2	Adenylate kinase 4, mitochondrial	AK4	tr|D3DQ64|D3DQ64_HUMAN Isoform of P27144, Adenylate kinase 4, mitochondrial OS=Homo sapiens OX=9606 GN=AK4 PE=1 SV=1;sp|P27144|KAD4_HUMAN Adenylate kinase 4, mitochondrial OS=Homo sapiens OX=9606 GN=AK4 PE=1 SV=1	2	2	2	2	2	2	2	2	2	2	2	2	2	2	2	2	2	2	2	2	2	2	28.7	28.7	28.7	19.78	171	171;223	1	16	0	15.467	By matching	By matching	By matching	By MS/MS	By MS/MS	By MS/MS	28.7	28.7	28.7	28.7
D3DQV9;P78344;H0Y3P2;P78344-2;E9PKF8;H0YD77;H0YCH5;H0YEC5;H0YE22	D3DQV9;P78344;H0Y3P2;P78344-2	13;13;12;12;6;5;5;4;3	13;13;12;12;6;5;5;4;3	13;13;12;12;6;5;5;4;3	Eukaryotic translation initiation factor 4 gamma 2	EIF4G2	tr|D3DQV9|D3DQV9_HUMAN Isoform of P78344, Eukaryotic translation initiation factor 4 gamma 2 (Fragment) OS=Homo sapiens OX=9606 GN=EIF4G2 PE=1 SV=1;sp|P78344|IF4G2_HUMAN Eukaryotic translation initiation factor 4 gamma 2 OS=Homo sapiens OX=9606 GN=EIF4G2 P	9	13	13	13	11	11	10	11	11	10	11	11	10	11	11	10	11	11	10	11	11	10	18.7	18.7	18.7	102.33	907	907;907;869;869;185;282;444;244;234	1	70	0	93.332	By MS/MS	By MS/MS	By MS/MS	By MS/MS	By MS/MS	By MS/MS	16.1	16.1	15.7	16.2
K7EIE9;D3DUJ3;K7EQG9;P17706-2;P17706-4;P17706;K7EIY0;K7ENP9;P17706-3	K7EIE9;D3DUJ3;K7EQG9;P17706-2;P17706-4;P17706;K7EIY0;K7ENP9;P17706-3	2;2;2;2;2;2;1;1;1	2;2;2;2;2;2;1;1;1	2;2;2;2;2;2;1;1;1	Protein-tyrosine-phosphatase;Tyrosine-protein phosphatase non-receptor type;Tyrosine-protein phosphatase non-receptor type 2	PTPN2	tr|K7EIE9|K7EIE9_HUMAN Isoform of P17706, Tyrosine-protein phosphatase non-receptor type 2 (Fragment) OS=Homo sapiens OX=9606 GN=PTPN2 PE=1 SV=1;tr|D3DUJ3|D3DUJ3_HUMAN Isoform of P17706, Protein tyrosine phosphatase, non-receptor type 2, isoform CRA_d OS=H	9	2	2	2	1	1	1	2	2	2	1	1	1	2	2	2	1	1	1	2	2	2	16.6	16.6	16.6	17.644	151	151;316;386;387;410;415;112;146;353	1	9	0	25.089	By matching	By matching	By matching	By MS/MS	By MS/MS	By matching	7.3	7.3	7.3	16.6
D3YTB1;F8W727;P62910	D3YTB1;F8W727;P62910	2;2;2	2;2;2	2;2;2	60S ribosomal protein L32	RPL32	tr|D3YTB1|D3YTB1_HUMAN Isoform of P62910, 60S ribosomal protein L32 (Fragment) OS=Homo sapiens OX=9606 GN=RPL32 PE=1 SV=1;tr|F8W727|F8W727_HUMAN Isoform of P62910, 60S ribosomal protein L32 OS=Homo sapiens OX=9606 GN=RPL32 PE=1 SV=1;sp|P62910|RL32_HUMAN 60	3	2	2	2	2	2	2	2	2	2	2	2	2	2	2	2	2	2	2	2	2	2	20.3	20.3	20.3	15.616	133	133;153;135	1	18	0	14.43	By MS/MS	By MS/MS	By MS/MS	By MS/MS	By MS/MS	By MS/MS	20.3	20.3	20.3	20.3
Q9NYL2-2;D4Q8H0	Q9NYL2-2;D4Q8H0	1;1	1;1	1;1		pk	sp|Q9NYL2-2|M3K20-2_HUMAN Isoform of Q9NYL2, Isoform 2 of Mitogen-activated protein kinase kinase kinase 20 OS=Homo sapiens OX=9606 GN=MAP3K20 PE=1 SV=3;tr|D4Q8H0|D4Q8H0_HUMAN Isoform of Q9NYL2, Mitogen-activated protein kinase kinase kinase MLT OS=Homo sa	2	1	1	1	1	1	1	1	1	1	1	1	1	1	1	1	1	1	1	1	1	1	3.5	3.5	3.5	51.582	455	455;455	1	6	0.00040469	6.9091	By matching	By matching	By MS/MS	By matching	By MS/MS	By matching	3.5	3.5	3.5	3.5
D6R956;P09936;D6R974;D6RE83;D6RF53	D6R956;P09936;D6R974;D6RE83	4;4;3;3;1	4;4;3;3;1	4;4;3;3;1	Ubiquitin carboxyl-terminal hydrolase;Ubiquitin carboxyl-terminal hydrolase isozyme L1	UCHL1	tr|D6R956|D6R956_HUMAN Isoform of P09936, Ubiquitin carboxyl-terminal hydrolase OS=Homo sapiens OX=9606 GN=UCHL1 PE=1 SV=1;sp|P09936|UCHL1_HUMAN Ubiquitin carboxyl-terminal hydrolase isozyme L1 OS=Homo sapiens OX=9606 GN=UCHL1 PE=1 SV=2;tr|D6R974|D6R974_HU	5	4	4	4	4	4	4	3	2	3	4	4	4	3	2	3	4	4	4	3	2	3	26.1	26.1	26.1	26.839	241	241;223;156;207;58	1	34	0	42.883	By MS/MS	By MS/MS	By MS/MS	By matching	By matching	By MS/MS	26.1	26.1	26.1	20.7
D6R967;H0Y9D8;Q9H2U2-6;Q9H2U2-3;Q9H2U2;Q9H2U2-2	D6R967;H0Y9D8;Q9H2U2-6;Q9H2U2-3;Q9H2U2;Q9H2U2-2	1;1;1;1;1;1	1;1;1;1;1;1	1;1;1;1;1;1	Inorganic pyrophosphatase 2, mitochondrial	PPA2	tr|D6R967|D6R967_HUMAN Isoform of Q9H2U2, Inorganic pyrophosphatase 2, mitochondrial (Fragment) OS=Homo sapiens OX=9606 GN=PPA2 PE=1 SV=1;tr|H0Y9D8|H0Y9D8_HUMAN Isoform of Q9H2U2, Inorganic pyrophosphatase 2, mitochondrial (Fragment) OS=Homo sapiens OX=960	6	1	1	1	1	1	1	1	1	1	1	1	1	1	1	1	1	1	1	1	1	1	6.8	6.8	6.8	21.39	191	191;226;232;305;334;349	1	6	0.0004363	7.9068	By MS/MS	By MS/MS	By MS/MS	By MS/MS	By MS/MS	By MS/MS	6.8	6.8	6.8	6.8
D6RAY7;D6R9P4;D6RFF8;P46926;D6R917;D6RB13;P46926-2	D6RAY7;D6R9P4;D6RFF8;P46926;D6R917;D6RB13;P46926-2	3;3;3;3;2;2;2	3;3;3;3;2;2;2	2;2;2;2;1;1;2	Glucosamine-6-phosphate isomerase;Glucosamine-6-phosphate isomerase 1	GNPDA1	tr|D6RAY7|D6RAY7_HUMAN Isoform of P46926, Glucosamine-6-phosphate isomerase (Fragment) OS=Homo sapiens OX=9606 GN=GNPDA1 PE=1 SV=1;tr|D6R9P4|D6R9P4_HUMAN Isoform of P46926, Glucosamine-6-phosphate isomerase OS=Homo sapiens OX=9606 GN=GNPDA1 PE=1 SV=1;tr|D6	7	3	3	2	3	3	2	3	3	3	3	3	2	3	3	3	2	2	1	2	2	2	14.3	14.3	9.3	26.987	237	237;274;290;289;138;160;212	1	17	0	23.086	By MS/MS	By MS/MS	By matching	By MS/MS	By MS/MS	By MS/MS	14.3	14.3	10.1	14.3
D6RA26;O43660;O43660-2	D6RA26;O43660;O43660-2	2;2;1	2;2;1	2;2;1	Pleiotropic regulator 1	PLRG1	tr|D6RA26|D6RA26_HUMAN Isoform of O43660, Pleiotropic regulator 1 (Fragment) OS=Homo sapiens OX=9606 GN=PLRG1 PE=1 SV=1;sp|O43660|PLRG1_HUMAN Pleiotropic regulator 1 OS=Homo sapiens OX=9606 GN=PLRG1 PE=1 SV=1;sp|O43660-2|PLRG1-2_HUMAN Isoform of O43660, Is	3	2	2	2	2	2	1	2	0	2	2	2	1	2	0	2	2	2	1	2	0	2	24.5	24.5	24.5	23.52	212	212;514;505	1	9	0.00048031	11.596	By MS/MS	By MS/MS	By matching	By matching		By MS/MS	24.5	24.5	15.6	24.5
D6RIZ4;D6RA47;D6RE79;Q14728	D6RIZ4;D6RA47;D6RE79;Q14728	1;1;1;1	1;1;1;1	1;1;1;1	Major facilitator superfamily domain-containing protein 10	MFSD10	tr|D6RIZ4|D6RIZ4_HUMAN Isoform of Q14728, Major facilitator superfamily domain-containing protein 10 OS=Homo sapiens OX=9606 GN=MFSD10 PE=1 SV=1;tr|D6RA47|D6RA47_HUMAN Isoform of Q14728, Major facilitator superfamily domain-containing protein 10 OS=Homo sa	4	1	1	1	1	1	1	1	1	1	1	1	1	1	1	1	1	1	1	1	1	1	3.7	3.7	3.7	38.247	356	356;366;480;455	1	6	0.00041186	7.0373	By matching	By matching	By matching	By MS/MS	By MS/MS	By matching	3.7	3.7	3.7	3.7
D6RAA6;P57088;J3KN43;D6RBY2	D6RAA6;P57088;J3KN43;D6RBY2	2;2;1;1	2;2;1;1	2;2;1;1	Transmembrane protein 33	TMEM33	tr|D6RAA6|D6RAA6_HUMAN Isoform of P57088, Transmembrane protein 33 (Fragment) OS=Homo sapiens OX=9606 GN=TMEM33 PE=1 SV=1;sp|P57088|TMM33_HUMAN Transmembrane protein 33 OS=Homo sapiens OX=9606 GN=TMEM33 PE=1 SV=2;tr|J3KN43|J3KN43_HUMAN Isoform of P57088, T	4	2	2	2	2	2	2	2	2	2	2	2	2	2	2	2	2	2	2	2	2	2	9.5	9.5	9.5	25.223	222	222;247;68;68	1	12	0	13.755	By MS/MS	By matching	By MS/MS	By matching	By MS/MS	By matching	9.5	9.5	9.5	9.5
D6RAN4;P32969;A0A2R8Y5Y7;H0Y9R4;E7ESE0;H0Y9V9	D6RAN4;P32969;A0A2R8Y5Y7;H0Y9R4;E7ESE0	5;5;4;3;3;2	5;5;4;3;3;2	5;5;4;3;3;2	60S ribosomal protein L9	RPL9	tr|D6RAN4|D6RAN4_HUMAN Isoform of P32969, 60S ribosomal protein L9 (Fragment) OS=Homo sapiens OX=9606 GN=RPL9 PE=1 SV=8;sp|P32969|RL9_HUMAN 60S ribosomal protein L9 OS=Homo sapiens OX=9606 GN=RPL9P9 PE=1 SV=1;tr|A0A2R8Y5Y7|A0A2R8Y5Y7_HUMAN Isoform of P3296	6	5	5	5	4	4	4	4	5	3	4	4	4	4	5	3	4	4	4	4	5	3	44.8	44.8	44.8	20.775	181	181;192;220;90;166;113	1	25	0	38.938	By MS/MS	By MS/MS	By MS/MS	By MS/MS	By MS/MS	By MS/MS	38.7	29.8	29.8	29.8
D6RAN6;F6SKB8;Q9NVZ3-3;Q9NVZ3-4;Q9NVZ3;Q9NVZ3-2	D6RAN6;F6SKB8;Q9NVZ3-3;Q9NVZ3-4;Q9NVZ3;Q9NVZ3-2	1;1;1;1;1;1	1;1;1;1;1;1	1;1;1;1;1;1	Adaptin ear-binding coat-associated protein 2	NECAP2	tr|D6RAN6|D6RAN6_HUMAN Isoform of Q9NVZ3, Adaptin ear-binding coat-associated protein 2 OS=Homo sapiens OX=9606 GN=NECAP2 PE=1 SV=1;tr|F6SKB8|F6SKB8_HUMAN Isoform of Q9NVZ3, Adaptin ear-binding coat-associated protein 2 OS=Homo sapiens OX=9606 GN=NECAP2 PE	6	1	1	1	1	1	1	1	1	1	1	1	1	1	1	1	1	1	1	1	1	1	26.7	26.7	26.7	11.325	101	101;194;172;237;263;273	1	6	0.00044944	8.7432	By MS/MS	By MS/MS	By MS/MS	By matching	By MS/MS	By MS/MS	26.7	26.7	26.7	26.7
D6RAQ1;D6RHG4;Q9Y251-4;Q9Y251-3;Q9Y251-2;Q9Y251	D6RAQ1;D6RHG4;Q9Y251-4;Q9Y251-3;Q9Y251-2;Q9Y251	2;2;2;2;2;2	2;2;2;2;2;2	2;2;2;2;2;2	Heparanase;Heparanase 8 kDa subunit;Heparanase 50 kDa subunit	HPSE	tr|D6RAQ1|D6RAQ1_HUMAN Isoform of Q9Y251, Heparanase OS=Homo sapiens OX=9606 GN=HPSE PE=1 SV=1;tr|D6RHG4|D6RHG4_HUMAN Isoform of Q9Y251, Heparanase OS=Homo sapiens OX=9606 GN=HPSE PE=1 SV=1;sp|Q9Y251-4|HPSE-4_HUMAN Isoform of Q9Y251, Isoform 4 of Heparanas	6	2	2	2	2	2	2	1	1	1	2	2	2	1	1	1	2	2	2	1	1	1	10.7	10.7	10.7	19.059	168	168;226;380;469;485;543	1	9	0	12.337	By MS/MS	By MS/MS	By matching	By matching	By matching	By matching	10.7	10.7	10.7	5.4
D6RBL0;D6RD79;Q9HC07	D6RBL0;D6RD79;Q9HC07	1;1;1	1;1;1	1;1;1	Transmembrane protein 165	TMEM165	tr|D6RBL0|D6RBL0_HUMAN Isoform of Q9HC07, Transmembrane protein 165 OS=Homo sapiens OX=9606 GN=TMEM165 PE=1 SV=1;tr|D6RD79|D6RD79_HUMAN Isoform of Q9HC07, GDT1 family protein OS=Homo sapiens OX=9606 GN=TMEM165 PE=1 SV=1;sp|Q9HC07|TM165_HUMAN Transmembrane	3	1	1	1	1	1	1	1	1	1	1	1	1	1	1	1	1	1	1	1	1	1	32.9	32.9	32.9	8.1112	76	76;129;324	1	7	0.00044189	8.0797	By matching	By MS/MS	By MS/MS	By MS/MS	By MS/MS	By MS/MS	32.9	32.9	32.9	32.9
J3QSY4;D6RC52;D6RCB9;Q9NX24	J3QSY4;D6RC52;D6RCB9;Q9NX24	1;1;1;1	1;1;1;1	1;1;1;1	H/ACA ribonucleoprotein complex subunit 2	NHP2	tr|J3QSY4|J3QSY4_HUMAN Isoform of Q9NX24, H/ACA ribonucleoprotein complex subunit 2 OS=Homo sapiens OX=9606 GN=NHP2 PE=1 SV=1;tr|D6RC52|D6RC52_HUMAN Isoform of Q9NX24, H/ACA ribonucleoprotein complex subunit 2 (Fragment) OS=Homo sapiens OX=9606 GN=NHP2 PE=	4	1	1	1	1	1	1	1	1	1	1	1	1	1	1	1	1	1	1	1	1	1	21.1	21.1	21.1	10.071	90	90;132;135;153	1	12	0.00043764	7.9269	By MS/MS	By matching	By MS/MS	By MS/MS	By MS/MS	By MS/MS	21.1	21.1	21.1	21.1
D6RE15;D6RCC8;Q06203	D6RE15;D6RCC8;Q06203	1;1;1	1;1;1	1;1;1	Amidophosphoribosyltransferase	PPAT	tr|D6RE15|D6RE15_HUMAN Isoform of Q06203, Amidophosphoribosyltransferase OS=Homo sapiens OX=9606 GN=PPAT PE=1 SV=1;tr|D6RCC8|D6RCC8_HUMAN Isoform of Q06203, Amidophosphoribosyltransferase OS=Homo sapiens OX=9606 GN=PPAT PE=1 SV=1;sp|Q06203|PUR1_HUMAN Amido	3	1	1	1	1	1	1	1	1	1	1	1	1	1	1	1	1	1	1	1	1	1	26.4	26.4	26.4	7.8269	72	72;192;517	1	6	0.00045208	9.2439	By MS/MS	By matching	By MS/MS	By matching	By MS/MS	By MS/MS	26.4	26.4	26.4	26.4
D6RCD0;Q8NBQ5	D6RCD0;Q8NBQ5	1;1	1;1	1;1	Estradiol 17-beta-dehydrogenase 11	HSD17B11	tr|D6RCD0|D6RCD0_HUMAN Isoform of Q8NBQ5, Estradiol 17-beta-dehydrogenase 11 OS=Homo sapiens OX=9606 GN=HSD17B11 PE=1 SV=2;sp|Q8NBQ5|DHB11_HUMAN Estradiol 17-beta-dehydrogenase 11 OS=Homo sapiens OX=9606 GN=HSD17B11 PE=1 SV=3	2	1	1	1	1	1	1	1	0	0	1	1	1	1	0	0	1	1	1	1	0	0	5.9	5.9	5.9	28.102	256	256;300	1	7	0.00042141	7.3207	By MS/MS	By MS/MS	By MS/MS	By matching			5.9	5.9	5.9	5.9
D6REP8;D6RE99;D6RD60;P49773	D6REP8;D6RE99;D6RD60;P49773	1;1;1;1	1;1;1;1	1;1;1;1	Histidine triad nucleotide-binding protein 1	HINT1	tr|D6REP8|D6REP8_HUMAN Isoform of P49773, Histidine triad nucleotide-binding protein 1 OS=Homo sapiens OX=9606 GN=HINT1 PE=1 SV=1;tr|D6RE99|D6RE99_HUMAN Isoform of P49773, Histidine triad nucleotide-binding protein 1 OS=Homo sapiens OX=9606 GN=HINT1 PE=1 S	4	1	1	1	0	1	1	1	1	1	0	1	1	1	1	1	0	1	1	1	1	1	25.6	25.6	25.6	8.7079	78	78;78;103;126	1	5	0.0045215	6.3129		By MS/MS	By matching	By matching	By matching	By matching	0	25.6	25.6	25.6
D6RDM7;P61086-3;P61086	D6RDM7;P61086-3;P61086	4;4;4	4;4;4	4;4;4	Ubiquitin-conjugating enzyme E2 K	UBE2K	tr|D6RDM7|D6RDM7_HUMAN Isoform of P61086, Ubiquitin-conjugating enzyme E2 K (Fragment) OS=Homo sapiens OX=9606 GN=UBE2K PE=1 SV=1;sp|P61086-3|UBE2K-3_HUMAN Isoform of P61086, Isoform 3 of Ubiquitin-conjugating enzyme E2 K OS=Homo sapiens OX=9606 GN=UBE2K P	3	4	4	4	4	4	4	4	4	2	4	4	4	4	4	2	4	4	4	4	4	2	30.9	30.9	30.9	14.035	123	123;157;200	1	22	0	76.568	By MS/MS	By MS/MS	By MS/MS	By MS/MS	By MS/MS	By MS/MS	30.9	30.9	30.9	30.9
D6REB4;Q9H074-3;Q9H074-2;Q9H074;D6RJF2	D6REB4;Q9H074-3;Q9H074-2;Q9H074	3;3;3;3;1	3;3;3;3;1	3;3;3;3;1	Polyadenylate-binding protein-interacting protein 1	PAIP1	tr|D6REB4|D6REB4_HUMAN Isoform of Q9H074, Polyadenylate-binding protein-interacting protein 1 OS=Homo sapiens OX=9606 GN=PAIP1 PE=1 SV=1;sp|Q9H074-3|PAIP1-3_HUMAN Isoform of Q9H074, Isoform 3 of Polyadenylate-binding protein-interacting protein 1 OS=Homo s	5	3	3	3	3	3	3	3	3	3	3	3	3	3	3	3	3	3	3	3	3	3	9.1	9.1	9.1	39.908	351	351;367;400;479;200	1	18	0	20.028	By matching	By MS/MS	By MS/MS	By MS/MS	By matching	By MS/MS	9.1	9.1	9.1	9.1
D6RGI3;D6RER5;Q9NVA2;Q9NVA2-2;H0Y9G8;D6RDP1;D6R9Y6;H0Y961;D6RDU5;B1AMS2;Q14141-3;Q14141-2;Q14141-4;Q14141	D6RGI3;D6RER5;Q9NVA2;Q9NVA2-2	5;5;5;4;2;2;2;2;2;1;1;1;1;1	5;5;5;4;2;2;2;2;2;1;1;1;1;1	5;5;5;4;2;2;2;2;2;1;1;1;1;1	Septin-11	2011-09-01	tr|D6RGI3|D6RGI3_HUMAN Isoform of Q9NVA2, Septin 11, isoform CRA_b OS=Homo sapiens OX=9606 GN=SEPT11 PE=1 SV=1;tr|D6RER5|D6RER5_HUMAN Isoform of Q9NVA2, Septin-11 OS=Homo sapiens OX=9606 GN=SEPT11 PE=1 SV=1;sp|Q9NVA2|SEP11_HUMAN Septin-11 OS=Homo sapiens O	14	5	5	5	5	5	5	5	4	5	5	5	5	5	4	5	5	5	5	5	4	5	16	16	16	49.005	425	425;432;429;439;82;126;136;160;372;431;267;427;429;434	1	35	0	172.23	By MS/MS	By MS/MS	By MS/MS	By MS/MS	By MS/MS	By MS/MS	16	16	16	16
H7BXG7;D6REX3;O94979-7;O94979-6;O94979-3;O94979-10;O94979-4;O94979-9;O94979-2;O94979;O94979-8;D6RHZ5;O94979-5;H0YAF5;H0Y8W8	H7BXG7;D6REX3;O94979-7;O94979-6;O94979-3;O94979-10;O94979-4;O94979-9;O94979-2;O94979;O94979-8;D6RHZ5;O94979-5	3;3;3;3;3;3;3;3;3;3;3;2;2;1;1	3;3;3;3;3;3;3;3;3;3;3;2;2;1;1	3;3;3;3;3;3;3;3;3;3;3;2;2;1;1	Protein transport protein Sec31A	SEC31A	tr|H7BXG7|H7BXG7_HUMAN Isoform of O94979, Protein transport protein Sec31A OS=Homo sapiens OX=9606 GN=SEC31A PE=1 SV=1;tr|D6REX3|D6REX3_HUMAN Isoform of O94979, Protein transport protein Sec31A OS=Homo sapiens OX=9606 GN=SEC31A PE=1 SV=1;sp|O94979-7|SC31A-	15	3	3	3	3	3	3	2	2	1	3	3	3	2	2	1	3	3	3	2	2	1	3.8	3.8	3.8	105.7	969	969;1251;969;1067;1106;1166;1181;1200;1205;1220;1233;877;509;181;383	1	14	0	20.464	By MS/MS	By MS/MS	By MS/MS	By MS/MS	By MS/MS	By MS/MS	3.8	3.8	3.8	2.9
D6RFH4;H3BUX2;J3KNF8;O43169	D6RFH4;H3BUX2;J3KNF8;O43169	2;2;2;2	2;2;2;2	2;2;2;2	Cytochrome b5 type B	CYB5B	tr|D6RFH4|D6RFH4_HUMAN Isoform of O43169, Cytochrome b5 type B OS=Homo sapiens OX=9606 GN=CYB5B PE=1 SV=1;tr|H3BUX2|H3BUX2_HUMAN Isoform of O43169, Cytochrome b5 type B OS=Homo sapiens OX=9606 GN=CYB5B PE=1 SV=1;tr|J3KNF8|J3KNF8_HUMAN Isoform of O43169, Cy	4	2	2	2	2	2	2	2	2	2	2	2	2	2	2	2	2	2	2	2	2	2	35.1	35.1	35.1	14.846	131	131;140;150;146	1	12	0	22.089	By MS/MS	By MS/MS	By matching	By MS/MS	By MS/MS	By MS/MS	35.1	35.1	35.1	35.1
D6RFM5;P31040-2;P31040;A0A087X1I3;P31040-3;H0Y8X1	D6RFM5;P31040-2;P31040;A0A087X1I3;P31040-3	5;5;5;4;4;1	5;5;5;4;4;1	5;5;5;4;4;1	Succinate dehydrogenase [ubiquinone] flavoprotein subunit, mitochondrial	SDHA	tr|D6RFM5|D6RFM5_HUMAN Isoform of P31040, Succinate dehydrogenase [ubiquinone] flavoprotein subunit, mitochondrial OS=Homo sapiens OX=9606 GN=SDHA PE=1 SV=1;sp|P31040-2|SDHA-2_HUMAN Isoform of P31040, Isoform 2 of Succinate dehydrogenase [ubiquinone] flavo	6	5	5	5	4	5	4	5	4	5	4	5	4	5	4	5	4	5	4	5	4	5	14.8	14.8	14.8	63.566	583	583;616;664;519;519;126	1	32	0	38.121	By MS/MS	By MS/MS	By MS/MS	By MS/MS	By MS/MS	By MS/MS	11.8	14.8	11.8	14.8
D6RFW1;Q96EQ0	D6RFW1;Q96EQ0	1;1	1;1	1;1	Small glutamine-rich tetratricopeptide repeat-containing protein beta	SGTB	tr|D6RFW1|D6RFW1_HUMAN Isoform of Q96EQ0, Small glutamine-rich tetratricopeptide repeat-containing protein beta (Fragment) OS=Homo sapiens OX=9606 GN=SGTB PE=1 SV=1;sp|Q96EQ0|SGTB_HUMAN Small glutamine-rich tetratricopeptide repeat-containing protein beta	2	1	1	1	1	1	1	0	1	1	1	1	1	0	1	1	1	1	1	0	1	1	8.2	8.2	8.2	21.83	195	195;304	1	5	0.001929	6.4881	By MS/MS	By MS/MS	By MS/MS		By matching	By matching	8.2	8.2	8.2	0
D6RG15;Q6IBS0;H0Y858	D6RG15;Q6IBS0;H0Y858	4;4;2	4;4;2	4;4;2	Twinfilin-2	TWF2	tr|D6RG15|D6RG15_HUMAN Isoform of Q6IBS0, Twinfilin-2 OS=Homo sapiens OX=9606 GN=TWF2 PE=1 SV=1;sp|Q6IBS0|TWF2_HUMAN Twinfilin-2 OS=Homo sapiens OX=9606 GN=TWF2 PE=1 SV=2;tr|H0Y858|H0Y858_HUMAN Uncharacterized protein (Fragment) OS=Homo sapiens OX=9606 PE=	3	4	4	4	4	3	3	4	4	3	4	3	3	4	4	3	4	3	3	4	4	3	28	28	28	28.882	254	254;349;1186	1	21	0	24.802	By MS/MS	By MS/MS	By matching	By MS/MS	By MS/MS	By MS/MS	28	21.3	21.3	28
D6RG39;D6RIT9;Q9NX40-3;Q9NX40-2;Q9NX40-4;Q9NX40;D6R918;D6RBC5;D6RDI5;D6RI08;D6RA54;D6RC55;D6RDK1;D6RIV2;D6R9T5;D6RDK6;D6RBN5	D6RG39;D6RIT9;Q9NX40-3;Q9NX40-2;Q9NX40-4;Q9NX40;D6R918;D6RBC5;D6RDI5;D6RI08;D6RA54;D6RC55;D6RDK1;D6RIV2;D6R9T5;D6RDK6;D6RBN5	2;2;2;2;2;2;1;1;1;1;1;1;1;1;1;1;1	2;2;2;2;2;2;1;1;1;1;1;1;1;1;1;1;1	2;2;2;2;2;2;1;1;1;1;1;1;1;1;1;1;1	OCIA domain-containing protein 1	OCIAD1	tr|D6RG39|D6RG39_HUMAN Isoform of Q9NX40, OCIA domain-containing protein 1 (Fragment) OS=Homo sapiens OX=9606 GN=OCIAD1 PE=1 SV=1;tr|D6RIT9|D6RIT9_HUMAN Isoform of Q9NX40, OCIA domain-containing protein 1 (Fragment) OS=Homo sapiens OX=9606 GN=OCIAD1 PE=1 S	17	2	2	2	2	2	2	2	2	2	2	2	2	2	2	2	2	2	2	2	2	2	17	17	17	19.023	171	171;172;187;187;194;245;73;80;97;103;110;112;119;140;168;179;218	1	18	0	13.57	By MS/MS	By MS/MS	By MS/MS	By MS/MS	By MS/MS	By MS/MS	17	17	17	17
D6RGE2;Q96CN7	D6RGE2;Q96CN7	2;2	2;2	2;2	Isochorismatase domain-containing protein 1	ISOC1	tr|D6RGE2|D6RGE2_HUMAN Isoform of Q96CN7, Isochorismatase domain-containing protein 1 (Fragment) OS=Homo sapiens OX=9606 GN=ISOC1 PE=1 SV=1;sp|Q96CN7|ISOC1_HUMAN Isochorismatase domain-containing protein 1 OS=Homo sapiens OX=9606 GN=ISOC1 PE=1 SV=3	2	2	2	2	2	2	2	2	2	2	2	2	2	2	2	2	2	2	2	2	2	2	15.4	15.4	15.4	20.239	188	188;298	1	12	0	12.394	By matching	By MS/MS	By matching	By MS/MS	By matching	By matching	15.4	15.4	15.4	15.4
D6RIE3;D6RGV5;H0UI06;P14406	D6RIE3;D6RGV5;H0UI06;P14406	1;1;1;1	1;1;1;1	1;1;1;1	Cytochrome c oxidase subunit 7A2, mitochondrial	COX7A2	tr|D6RIE3|D6RIE3_HUMAN Isoform of P14406, Cytochrome c oxidase subunit 7A2, mitochondrial OS=Homo sapiens OX=9606 GN=COX7A2 PE=1 SV=1;tr|D6RGV5|D6RGV5_HUMAN Isoform of P14406, Cytochrome c oxidase subunit 7A2, mitochondrial (Fragment) OS=Homo sapiens OX=96	4	1	1	1	1	1	1	1	1	1	1	1	1	1	1	1	1	1	1	1	1	1	14.3	14.3	14.3	10.264	91	91;103;115;83	1	6	0.00045434	9.7521	By MS/MS	By MS/MS	By matching	By MS/MS	By MS/MS	By matching	14.3	14.3	14.3	14.3
D6RH20;G5EA06;Q92552;Q92552-2;D6RJC7	D6RH20;G5EA06;Q92552;Q92552-2;D6RJC7	2;2;2;2;1	2;2;2;2;1	2;2;2;2;1	28S ribosomal protein S27, mitochondrial	MRPS27	tr|D6RH20|D6RH20_HUMAN Isoform of Q92552, 28S ribosomal protein S27, mitochondrial (Fragment) OS=Homo sapiens OX=9606 GN=MRPS27 PE=1 SV=1;tr|G5EA06|G5EA06_HUMAN Isoform of Q92552, 28S ribosomal protein S27, mitochondrial OS=Homo sapiens OX=9606 GN=MRPS27 P	5	2	2	2	2	1	2	2	2	2	2	1	2	2	2	2	2	1	2	2	2	2	12	12	12	34.458	299	299;358;414;428;197	1	14	0	75.588	By MS/MS	By MS/MS	By MS/MS	By MS/MS	By MS/MS	By MS/MS	12	4	12	12
D6RHU3;P55212-2;P55212	D6RHU3;P55212-2;P55212	1;1;1	1;1;1	1;1;1	Caspase-6;Caspase-6 subunit p18;Caspase-6 subunit p11	CASP6	tr|D6RHU3|D6RHU3_HUMAN Isoform of P55212, Caspase-6 (Fragment) OS=Homo sapiens OX=9606 GN=CASP6 PE=1 SV=1;sp|P55212-2|CASP6-2_HUMAN Isoform of P55212, Isoform Beta of Caspase-6 OS=Homo sapiens OX=9606 GN=CASP6 PE=1 SV=2;sp|P55212|CASP6_HUMAN Caspase-6 OS=H	3	1	1	1	1	1	1	1	1	1	1	1	1	1	1	1	1	1	1	1	1	1	7.7	7.7	7.7	16.716	143	143;204;293	1	6	0.00078709	6.6454	By matching	By matching	By matching	By MS/MS	By matching	By MS/MS	7.7	7.7	7.7	7.7
E9PCZ3;D6RJC3;E7EQN9;O15327	E9PCZ3;D6RJC3;E7EQN9;O15327	1;1;1;1	1;1;1;1	1;1;1;1	Type II inositol 3,4-bisphosphate 4-phosphatase	INPP4B	tr|E9PCZ3|E9PCZ3_HUMAN Isoform of O15327, Type II inositol 3,4-bisphosphate 4-phosphatase (Fragment) OS=Homo sapiens OX=9606 GN=INPP4B PE=1 SV=1;tr|D6RJC3|D6RJC3_HUMAN Isoform of O15327, Type II inositol 3,4-bisphosphate 4-phosphatase (Fragment) OS=Homo sa	4	1	1	1	0	0	0	0	1	1	0	0	0	0	1	1	0	0	0	0	1	1	1.9	1.9	1.9	78.154	688	688;817;938;924	1	2	0.0019327	6.499					By MS/MS	By matching	0	0	0	0
E5RFP0;Q8WVJ2	E5RFP0;Q8WVJ2	1;1	1;1	1;1	NudC domain-containing protein 2	NUDCD2	tr|E5RFP0|E5RFP0_HUMAN Isoform of Q8WVJ2, NudC domain-containing protein 2 OS=Homo sapiens OX=9606 GN=NUDCD2 PE=1 SV=1;sp|Q8WVJ2|NUDC2_HUMAN NudC domain-containing protein 2 OS=Homo sapiens OX=9606 GN=NUDCD2 PE=1 SV=1	2	1	1	1	1	1	1	1	1	1	1	1	1	1	1	1	1	1	1	1	1	1	13.6	13.6	13.6	14.745	132	132;157	1	6	0.00044823	8.6196	By MS/MS	By matching	By MS/MS	By matching	By matching	By MS/MS	13.6	13.6	13.6	13.6
E5RFX4;Q96KB5;Q96KB5-2	E5RFX4;Q96KB5;Q96KB5-2	1;1;1	1;1;1	1;1;1	Lymphokine-activated killer T-cell-originated protein kinase	PBK	tr|E5RFX4|E5RFX4_HUMAN Isoform of Q96KB5, Lymphokine-activated killer T-cell-originated protein kinase (Fragment) OS=Homo sapiens OX=9606 GN=PBK PE=1 SV=2;sp|Q96KB5|TOPK_HUMAN Lymphokine-activated killer T-cell-originated protein kinase OS=Homo sapiens OX=	3	1	1	1	1	1	1	1	1	1	1	1	1	1	1	1	1	1	1	1	1	1	8.6	8.6	8.6	17.075	151	151;322;333	1	6	0.00040783	6.9643	By MS/MS	By MS/MS	By matching	By matching	By MS/MS	By MS/MS	8.6	8.6	8.6	8.6
E5RFX7;E5RG77;O94903	E5RFX7;E5RG77;O94903	1;1;1	1;1;1	1;1;1	Proline synthase co-transcribed bacterial homolog protein	PROSC	tr|E5RFX7|E5RFX7_HUMAN Isoform of O94903, Pyridoxal phosphate homeostasis protein (Fragment) OS=Homo sapiens OX=9606 GN=PLPBP PE=1 SV=1;tr|E5RG77|E5RG77_HUMAN Isoform of O94903, Pyridoxal phosphate homeostasis protein (Fragment) OS=Homo sapiens OX=9606 GN=	3	1	1	1	1	1	1	1	1	1	1	1	1	1	1	1	1	1	1	1	1	1	9.5	9.5	9.5	15.34	137	137;152;275	1	6	0.00043159	7.7588	By MS/MS	By MS/MS	By MS/MS	By MS/MS	By MS/MS	By MS/MS	9.5	9.5	9.5	9.5
E5RFZ8;E5RGA7;E5RJ40;E5RJG5;E5RIP4;Q15043-2;Q15043-3;Q15043	E5RFZ8;E5RGA7;E5RJ40;E5RJG5;E5RIP4;Q15043-2;Q15043-3;Q15043	1;1;1;1;1;1;1;1	1;1;1;1;1;1;1;1	1;1;1;1;1;1;1;1	Zinc transporter ZIP14	SLC39A14	tr|E5RFZ8|E5RFZ8_HUMAN Isoform of Q15043, Zinc transporter ZIP14 (Fragment) OS=Homo sapiens OX=9606 GN=SLC39A14 PE=1 SV=1;tr|E5RGA7|E5RGA7_HUMAN Isoform of Q15043, Zinc transporter ZIP14 (Fragment) OS=Homo sapiens OX=9606 GN=SLC39A14 PE=1 SV=1;tr|E5RJ40|E5	8	1	1	1	1	1	0	0	0	0	1	1	0	0	0	0	1	1	0	0	0	0	14.6	14.6	14.6	9.632	89	89;90;122;127;155;481;492;492	1	2	0.00043085	7.72	By MS/MS	By MS/MS					14.6	14.6	0	0
E5RGG1;H9KVE0;Q9UJW0-2;Q9UJW0;Q9UJW0-3;E5RK21	E5RGG1;H9KVE0;Q9UJW0-2;Q9UJW0;Q9UJW0-3	3;3;3;3;3;1	3;3;3;3;3;1	3;3;3;3;3;1	Dynactin subunit 4	DCTN4	tr|E5RGG1|E5RGG1_HUMAN Isoform of Q9UJW0, Dynactin subunit 4 (Fragment) OS=Homo sapiens OX=9606 GN=DCTN4 PE=1 SV=1;tr|H9KVE0|H9KVE0_HUMAN Isoform of Q9UJW0, Dynactin subunit 4 (Fragment) OS=Homo sapiens OX=9606 GN=DCTN4 PE=1 SV=1;sp|Q9UJW0-2|DCTN4-2_HUMAN	6	3	3	3	1	1	1	2	3	3	1	1	1	2	3	3	1	1	1	2	3	3	39.5	39.5	39.5	13.061	114	114;134;403;460;467;91	1	11	0	17.446	By matching	By MS/MS	By matching	By MS/MS	By MS/MS	By MS/MS	17.5	17.5	17.5	29.8
E5RGH5;Q9H2M3-2;Q9H2M3	E5RGH5;Q9H2M3-2;Q9H2M3	1;1;1	1;1;1	1;1;1	S-methylmethionine--homocysteine S-methyltransferase BHMT2	BHMT2	tr|E5RGH5|E5RGH5_HUMAN Isoform of Q9H2M3, S-methylmethionine--homocysteine S-methyltransferase BHMT2 OS=Homo sapiens OX=9606 GN=BHMT2 PE=4 SV=1;sp|Q9H2M3-2|BHMT2-2_HUMAN Isoform of Q9H2M3, Isoform 2 of S-methylmethionine--homocysteine S-methyltransferase B	3	1	1	1	0	0	0	1	0	0	0	0	0	1	0	0	0	0	0	1	0	0	17.2	17.2	17.2	6.2891	58	58;299;363	1	1	1	-2				By MS/MS			0	0	0	17.2
E5RGS4;O60925	E5RGS4;O60925	1;1	1;1	1;1	Prefoldin subunit 1	PFDN1	tr|E5RGS4|E5RGS4_HUMAN Isoform of O60925, Prefoldin subunit 1 OS=Homo sapiens OX=9606 GN=PFDN1 PE=1 SV=1;sp|O60925|PFD1_HUMAN Prefoldin subunit 1 OS=Homo sapiens OX=9606 GN=PFDN1 PE=1 SV=2	2	1	1	1	1	0	1	1	1	1	1	0	1	1	1	1	1	0	1	1	1	1	9.4	9.4	9.4	13.466	117	117;122	1	5	0.00079618	6.7377	By matching		By matching	By matching	By MS/MS	By matching	9.4	0	9.4	9.4
E5RGS9;Q9NRG0	E5RGS9;Q9NRG0	1;1	1;1	1;1	Chromatin accessibility complex protein 1	CHRAC1	tr|E5RGS9|E5RGS9_HUMAN Isoform of Q9NRG0, Chromatin accessibility complex protein 1 OS=Homo sapiens OX=9606 GN=CHRAC1 PE=1 SV=1;sp|Q9NRG0|CHRC1_HUMAN Chromatin accessibility complex protein 1 OS=Homo sapiens OX=9606 GN=CHRAC1 PE=1 SV=1	2	1	1	1	1	1	1	1	1	1	1	1	1	1	1	1	1	1	1	1	1	1	32.1	32.1	32.1	6.2643	56	56;131	1	6	0.00042265	7.3663	By MS/MS	By matching	By MS/MS	By MS/MS	By MS/MS	By matching	32.1	32.1	32.1	32.1
E5RGX5;Q93045;Q93045-2	E5RGX5;Q93045;Q93045-2	2;2;2	1;1;1	1;1;1	Stathmin;Stathmin-2	STMN2	tr|E5RGX5|E5RGX5_HUMAN Isoform of Q93045, Stathmin OS=Homo sapiens OX=9606 GN=STMN2 PE=1 SV=1;sp|Q93045|STMN2_HUMAN Stathmin-2 OS=Homo sapiens OX=9606 GN=STMN2 PE=1 SV=3;sp|Q93045-2|STMN2-2_HUMAN Isoform of Q93045, Isoform 2 of Stathmin-2 OS=Homo sapiens O	3	2	1	1	2	2	2	2	2	2	1	1	1	1	1	1	1	1	1	1	1	1	11.3	6	6	19.574	168	168;179;187	1	6	0.0004562	10.213	By MS/MS	By MS/MS	By matching	By MS/MS	By MS/MS	By matching	11.3	11.3	11.3	11.3
E5RHT6;E5RHC5;F8W1U7;F8VWH9;Q8N6T3-5;Q8N6T3-3;Q8N6T3;Q8N6T3-2;Q8N6T3-4	E5RHT6;E5RHC5;F8W1U7;F8VWH9;Q8N6T3-5;Q8N6T3-3;Q8N6T3;Q8N6T3-2;Q8N6T3-4	2;2;2;2;2;2;2;2;1	2;2;2;2;2;2;2;2;1	2;2;2;2;2;2;2;2;1	ADP-ribosylation factor GTPase-activating protein 1	ARFGAP1	tr|E5RHT6|E5RHT6_HUMAN Isoform of Q8N6T3, ADP-ribosylation factor GTPase-activating protein 1 (Fragment) OS=Homo sapiens OX=9606 GN=ARFGAP1 PE=1 SV=2;tr|E5RHC5|E5RHC5_HUMAN Isoform of Q8N6T3, ADP-ribosylation factor GTPase-activating protein 1 (Fragment) O	9	2	2	2	2	2	2	2	2	2	2	2	2	2	2	2	2	2	2	2	2	2	13.1	13.1	13.1	26.555	244	244;261;271;340;361;403;406;414;293	1	12	0	16.739	By MS/MS	By matching	By MS/MS	By MS/MS	By matching	By MS/MS	13.1	13.1	13.1	13.1
E5RIW3;E5RJD8;E5RHG6;O75347;O75347-2	E5RIW3;E5RJD8;E5RHG6;O75347;O75347-2	2;2;2;2;1	2;2;2;2;1	2;2;2;2;1	Tubulin-specific chaperone A	TBCA	tr|E5RIW3|E5RIW3_HUMAN Isoform of O75347, Tubulin-specific chaperone A OS=Homo sapiens OX=9606 GN=TBCA PE=1 SV=1;tr|E5RJD8|E5RJD8_HUMAN Isoform of O75347, Tubulin-specific chaperone A OS=Homo sapiens OX=9606 GN=TBCA PE=1 SV=1;tr|E5RHG6|E5RHG6_HUMAN Isoform	5	2	2	2	2	2	2	2	2	2	2	2	2	2	2	2	2	2	2	2	2	2	33.3	33.3	33.3	10.08	84	84;119;131;108;129	1	12	0	12.718	By MS/MS	By matching	By matching	By MS/MS	By matching	By matching	33.3	33.3	33.3	33.3
E5RHG8;Q15369;R4GMY8;Q15369-2	E5RHG8;Q15369;R4GMY8;Q15369-2	3;3;2;2	3;3;2;2	3;3;2;2	Transcription elongation factor B polypeptide 1	TCEB1	tr|E5RHG8|E5RHG8_HUMAN Isoform of Q15369, Elongin-C (Fragment) OS=Homo sapiens OX=9606 GN=ELOC PE=1 SV=1;sp|Q15369|ELOC_HUMAN Elongin-C OS=Homo sapiens OX=9606 GN=ELOC PE=1 SV=1;tr|R4GMY8|R4GMY8_HUMAN Isoform of Q15369, Elongin-C OS=Homo sapiens OX=9606 GN	4	3	3	3	3	3	3	3	3	3	3	3	3	3	3	3	3	3	3	3	3	3	51.7	51.7	51.7	9.9601	89	89;112;65;96	1	18	0	26.706	By MS/MS	By MS/MS	By MS/MS	By MS/MS	By MS/MS	By MS/MS	51.7	51.7	51.7	51.7
E5RHL7;E5RIF2;Q9Y6D6	E5RHL7;E5RIF2;Q9Y6D6	1;1;1	1;1;1	1;1;1	Brefeldin A-inhibited guanine nucleotide-exchange protein 1	ARFGEF1	tr|E5RHL7|E5RHL7_HUMAN Isoform of Q9Y6D6, Brefeldin A-inhibited guanine nucleotide-exchange protein 1 (Fragment) OS=Homo sapiens OX=9606 GN=ARFGEF1 PE=1 SV=2;tr|E5RIF2|E5RIF2_HUMAN Isoform of Q9Y6D6, Brefeldin A-inhibited guanine nucleotide-exchange protei	3	1	1	1	1	1	1	1	1	1	1	1	1	1	1	1	1	1	1	1	1	1	2.7	2.7	2.7	93.665	825	825;1279;1849	1	6	0.0072727	6.1144	By matching	By MS/MS	By matching	By matching	By matching	By matching	2.7	2.7	2.7	2.7
E5RHW4;O94905;E5RJ09;O94905-2;O94905-3	E5RHW4;O94905	3;3;1;1;1	1;1;1;0;0	1;1;1;0;0	Erlin-2	ERLIN2	tr|E5RHW4|E5RHW4_HUMAN Isoform of O94905, Erlin-2 (Fragment) OS=Homo sapiens OX=9606 GN=ERLIN2 PE=1 SV=1;sp|O94905|ERLN2_HUMAN Erlin-2 OS=Homo sapiens OX=9606 GN=ERLIN2 PE=1 SV=1	5	3	1	1	3	3	3	3	3	3	1	1	1	1	1	1	1	1	1	1	1	1	13	5.9	5.9	37.725	338	338;339;197;152;206	1	6	0.0038037	6.3683	By MS/MS	By matching	By matching	By matching	By matching	By matching	13	13	13	13
H0YC16;E5RIM3;Q9Y263	H0YC16;E5RIM3;Q9Y263	1;1;1	1;1;1	1;1;1	Phospholipase A-2-activating protein	PLAA	tr|H0YC16|H0YC16_HUMAN Isoform of Q9Y263, Phospholipase A-2-activating protein (Fragment) OS=Homo sapiens OX=9606 GN=PLAA PE=1 SV=1;tr|E5RIM3|E5RIM3_HUMAN Isoform of Q9Y263, Phospholipase A-2-activating protein OS=Homo sapiens OX=9606 GN=PLAA PE=1 SV=1;sp|	3	1	1	1	1	1	1	1	1	1	1	1	1	1	1	1	1	1	1	1	1	1	11.8	11.8	11.8	14.528	136	136;609;795	1	6	0.00042974	7.6554	By MS/MS	By matching	By matching	By matching	By matching	By matching	11.8	11.8	11.8	11.8
E5RIP7;H0YBL1;P29218;P29218-3;E5RG94;E5RHE9;E5RG13;E5RI82;E5RGY4;P29218-2	E5RIP7;H0YBL1;P29218;P29218-3;E5RG94;E5RHE9;E5RG13;E5RI82;E5RGY4;P29218-2	2;2;2;2;1;1;1;1;1;1	2;2;2;2;1;1;1;1;1;1	2;2;2;2;1;1;1;1;1;1	Inositol monophosphatase 1	IMPA1	tr|E5RIP7|E5RIP7_HUMAN Isoform of P29218, Inositol-1-monophosphatase (Fragment) OS=Homo sapiens OX=9606 GN=IMPA1 PE=1 SV=8;tr|H0YBL1|H0YBL1_HUMAN Isoform of P29218, Inositol-1-monophosphatase (Fragment) OS=Homo sapiens OX=9606 GN=IMPA1 PE=1 SV=1;sp|P29218|	10	2	2	2	2	2	2	2	2	1	2	2	2	2	2	1	2	2	2	2	2	1	18.9	18.9	18.9	19.925	180	180;265;277;336;101;126;153;174;211;198	1	11	0	15.006	By MS/MS	By MS/MS	By MS/MS	By MS/MS	By matching	By matching	18.9	18.9	18.9	18.9
E5RJR5;P63208;E5RGM3;E7ERH2;F8W8N3;P63208-2;E5RI56	E5RJR5;P63208;E5RGM3;E7ERH2;F8W8N3;P63208-2	3;3;2;2;2;2;1	3;3;2;2;2;2;1	3;3;2;2;2;2;1	S-phase kinase-associated protein 1	SKP1	tr|E5RJR5|E5RJR5_HUMAN Isoform of P63208, S-phase kinase-associated protein 1 OS=Homo sapiens OX=9606 GN=SKP1 PE=1 SV=1;sp|P63208|SKP1_HUMAN S-phase kinase-associated protein 1 OS=Homo sapiens OX=9606 GN=SKP1 PE=1 SV=2;tr|E5RGM3|E5RGM3_HUMAN Isoform of P63	7	3	3	3	2	3	3	3	3	2	2	3	3	3	3	2	2	3	3	3	3	2	32.5	32.5	32.5	18.72	163	163;163;102;142;158;160;91	1	22	0	40.522	By MS/MS	By MS/MS	By MS/MS	By MS/MS	By MS/MS	By MS/MS	24.5	32.5	32.5	32.5
E7EMC6;E5RK69;P08133-2;P08133;E5RIU8;E5RJR0;E5RJF5;E5RI05;E5RK63;E5RFF0	E7EMC6;E5RK69;P08133-2;P08133;E5RIU8;E5RJR0;E5RJF5;E5RI05;E5RK63;E5RFF0	2;2;2;2;1;1;1;1;1;1	2;2;2;2;1;1;1;1;1;1	2;2;2;2;1;1;1;1;1;1	Annexin;Annexin A6	ANXA6	tr|E7EMC6|E7EMC6_HUMAN Isoform of P08133, Annexin OS=Homo sapiens OX=9606 GN=ANXA6 PE=1 SV=1;tr|E5RK69|E5RK69_HUMAN Isoform of P08133, Annexin OS=Homo sapiens OX=9606 GN=ANXA6 PE=1 SV=1;sp|P08133-2|ANXA6-2_HUMAN Isoform of P08133, Isoform 2 of Annexin A6 O	10	2	2	2	1	2	2	0	0	0	1	2	2	0	0	0	1	2	2	0	0	0	7.9	7.9	7.9	36.962	330	330;460;641;673;95;110;129;129;150;156	1	5	0.00046926	11.141	By MS/MS	By matching	By MS/MS				4.8	7.9	7.9	0
E7EM64;Q7L5N1;H7C3T0	E7EM64;Q7L5N1;H7C3T0	2;2;1	2;2;1	2;2;1	COP9 signalosome complex subunit 6	COPS6	tr|E7EM64|E7EM64_HUMAN Isoform of Q7L5N1, COP9 signalosome complex subunit 6 OS=Homo sapiens OX=9606 GN=COPS6 PE=1 SV=1;sp|Q7L5N1|CSN6_HUMAN COP9 signalosome complex subunit 6 OS=Homo sapiens OX=9606 GN=COPS6 PE=1 SV=1;tr|H7C3T0|H7C3T0_HUMAN Isoform of Q7L	3	2	2	2	1	2	2	2	2	2	1	2	2	2	2	2	1	2	2	2	2	2	12.3	12.3	12.3	36.064	326	326;327;123	1	11	0.00046189	10.91	By matching	By matching	By matching	By matching	By MS/MS	By matching	4.9	12.3	12.3	12.3
J3QLD9;E7EMK3;Q14254;K7EKW9	J3QLD9;E7EMK3;Q14254;K7EKW9	3;3;3;2	3;3;3;2	3;3;3;2	Flotillin-2	FLOT2	tr|J3QLD9|J3QLD9_HUMAN Isoform of Q14254, Flotillin-2 OS=Homo sapiens OX=9606 GN=FLOT2 PE=1 SV=1;tr|E7EMK3|E7EMK3_HUMAN Isoform of Q14254, Flotillin-2 OS=Homo sapiens OX=9606 GN=FLOT2 PE=1 SV=1;sp|Q14254|FLOT2_HUMAN Flotillin-2 OS=Homo sapiens OX=9606 GN=F	4	3	3	3	3	2	2	1	1	2	3	2	2	1	1	2	3	2	2	1	1	2	9.3	9.3	9.3	47.142	428	428;483;428;249	1	11	0	17.194	By MS/MS	By matching	By MS/MS	By matching	By matching	By matching	9.3	6.1	6.1	2.6
E7EMN6;Q6NXS1;P41236;E7EUI7	E7EMN6;Q6NXS1;P41236;E7EUI7	2;2;2;1	2;2;2;1	2;2;2;1	Protein phosphatase inhibitor 2-like protein 3;Protein phosphatase inhibitor 2	PPP1R2;PPP1R2P3	tr|E7EMN6|E7EMN6_HUMAN Isoform of P41236, Protein phosphatase inhibitor 2 (Fragment) OS=Homo sapiens OX=9606 GN=PPP1R2 PE=1 SV=1;sp|Q6NXS1|IPP2B_HUMAN Protein phosphatase inhibitor 2 family member B OS=Homo sapiens OX=9606 GN=PPP1R2B PE=1 SV=2;sp|P41236|IP	4	2	2	2	2	2	2	2	2	2	2	2	2	2	2	2	2	2	2	2	2	2	14.7	14.7	14.7	19.245	170	170;205;205;80	1	12	0	34.498	By MS/MS	By MS/MS	By MS/MS	By MS/MS	By MS/MS	By MS/MS	14.7	14.7	14.7	14.7
E7EMP6;Q96FZ2	E7EMP6;Q96FZ2	1;1	1;1	1;1	Embryonic stem cell-specific 5-hydroxymethylcytosine-binding protein	HMCES	tr|E7EMP6|E7EMP6_HUMAN Isoform of Q96FZ2, Embryonic stem cell-specific 5-hydroxymethylcytosine-binding protein OS=Homo sapiens OX=9606 GN=HMCES PE=1 SV=1;sp|Q96FZ2|HMCES_HUMAN Embryonic stem cell-specific 5-hydroxymethylcytosine-binding protein OS=Homo sap	2	1	1	1	1	0	0	1	1	1	1	0	0	1	1	1	1	0	0	1	1	1	3.5	3.5	3.5	35.571	312	312;354	1	4	0.0041682	6.3507	By matching			By matching	By matching	By MS/MS	3.5	0	0	3.5
G3V2V8;J3KMY5;H0YIZ1;G3V3E8;E7EMS2;G3V3D1;P61916-2;P61916	G3V2V8;J3KMY5;H0YIZ1;G3V3E8;E7EMS2;G3V3D1;P61916-2;P61916	2;2;2;2;2;2;2;2	2;2;2;2;2;2;2;2	2;2;2;2;2;2;2;2	Epididymal secretory protein E1	NPC2	tr|G3V2V8|G3V2V8_HUMAN Isoform of P61916, NPC intracellular cholesterol transporter 2 (Fragment) OS=Homo sapiens OX=9606 GN=NPC2 PE=1 SV=1;tr|J3KMY5|J3KMY5_HUMAN Isoform of P61916, NPC intracellular cholesterol transporter 2 OS=Homo sapiens OX=9606 GN=NPC2	8	2	2	2	2	2	2	2	2	2	2	2	2	2	2	2	2	2	2	2	2	2	32	32	32	13.078	122	122;148;173;174;201;221;125;151	1	17	0	15.814	By MS/MS	By MS/MS	By MS/MS	By MS/MS	By MS/MS	By MS/MS	32	32	32	32
E7EN32;O00255-3;O00255-2;O00255	E7EN32;O00255-3;O00255-2;O00255	1;1;1;1	1;1;1;1	1;1;1;1	Menin	MEN1	tr|E7EN32|E7EN32_HUMAN Isoform of O00255, Menin OS=Homo sapiens OX=9606 GN=MEN1 PE=1 SV=1;sp|O00255-3|MEN1-3_HUMAN Isoform of O00255, Isoform 3 of Menin OS=Homo sapiens OX=9606 GN=MEN1 PE=1 SV=4;sp|O00255-2|MEN1-2_HUMAN Isoform of O00255, Isoform 2 of Meni	4	1	1	1	0	0	0	1	0	0	0	0	0	1	0	0	0	0	0	1	0	0	2.9	2.9	2.9	61.418	555	555;575;610;615	1	1	0.00045045	8.8798				By MS/MS			0	0	0	2.9
H0Y9H2;E7EV99;E7ENY0;P35611-2;P35611-6;P35611-4;P35611;P35611-3;H0YG19	H0Y9H2;E7EV99;E7ENY0;P35611-2;P35611-6;P35611-4;P35611;P35611-3;H0YG19	2;2;2;2;2;2;2;2;1	2;2;2;2;2;2;2;2;1	2;2;2;2;2;2;2;2;1	Alpha-adducin	ADD1	tr|H0Y9H2|H0Y9H2_HUMAN Isoform of P35611, Alpha-adducin (Fragment) OS=Homo sapiens OX=9606 GN=ADD1 PE=1 SV=1;tr|E7EV99|E7EV99_HUMAN Isoform of P35611, Alpha-adducin OS=Homo sapiens OX=9606 GN=ADD1 PE=1 SV=1;tr|E7ENY0|E7ENY0_HUMAN Isoform of P35611, Alpha-a	9	2	2	2	1	1	1	1	1	2	1	1	1	1	1	2	1	1	1	1	1	2	6.3	6.3	6.3	48.407	444	444;632;663;631;662;662;737;768;114	1	7	0	12.45	By MS/MS	By matching	By matching	By matching	By matching	By MS/MS	2.3	2.3	2.3	2.3
E7EPA1;O60256-3;O60256;C9JDU5;C9JJS3;C9K0K7;O60256-4;O60256-2;C9JDH0;E7EW35;I3L331;I3L164;I3L4G9;I3L0S1	E7EPA1;O60256-3;O60256;C9JDU5;C9JJS3;C9K0K7;O60256-4;O60256-2;C9JDH0;E7EW35	4;4;4;3;3;3;3;3;2;2;1;1;1;1	4;4;4;3;3;3;3;3;2;2;1;1;1;1	4;4;4;3;3;3;3;3;2;2;1;1;1;1	Phosphoribosyl pyrophosphate synthase-associated protein 2	PRPSAP2	tr|E7EPA1|E7EPA1_HUMAN Isoform of O60256, Phosphoribosyl pyrophosphate synthase-associated protein 2 (Fragment) OS=Homo sapiens OX=9606 GN=PRPSAP2 PE=1 SV=1;sp|O60256-3|KPRB-3_HUMAN Isoform of O60256, Isoform 3 of Phosphoribosyl pyrophosphate synthase-asso	14	4	4	4	3	3	3	3	4	3	3	3	3	3	4	3	3	3	3	3	4	3	19.8	19.8	19.8	29.642	268	268;320;369;176;194;244;283;329;140;161;93;104;143;260	1	19	0	22.882	By matching	By matching	By matching	By MS/MS	By MS/MS	By matching	16.4	14.9	16.4	16.4
E7EPB3;P50914	E7EPB3;P50914	4;4	4;4	4;4	60S ribosomal protein L14	RPL14	tr|E7EPB3|E7EPB3_HUMAN Isoform of P50914, 60S ribosomal protein L14 OS=Homo sapiens OX=9606 GN=RPL14 PE=1 SV=1;sp|P50914|RL14_HUMAN 60S ribosomal protein L14 OS=Homo sapiens OX=9606 GN=RPL14 PE=1 SV=4	2	4	4	4	4	4	4	4	4	4	4	4	4	4	4	4	4	4	4	4	4	4	36.3	36.3	36.3	14.558	124	124;215	1	30	0	29.357	By MS/MS	By MS/MS	By MS/MS	By MS/MS	By MS/MS	By MS/MS	36.3	36.3	36.3	36.3
E7EPN9;Q9Y520-3;Q9Y520-6;Q9Y520-4;Q9Y520-5;Q9Y520;Q9Y520-7;Q9Y520-2;A0A0A0MS30	E7EPN9;Q9Y520-3;Q9Y520-6;Q9Y520-4;Q9Y520-5;Q9Y520;Q9Y520-7;Q9Y520-2	4;4;4;4;4;4;4;3;1	4;4;4;4;4;4;4;3;1	4;4;4;4;4;4;4;3;1	Protein PRRC2C	PRRC2C	tr|E7EPN9|E7EPN9_HUMAN Isoform of Q9Y520, Protein PRRC2C OS=Homo sapiens OX=9606 GN=PRRC2C PE=1 SV=1;sp|Q9Y520-3|PRC2C-3_HUMAN Isoform of Q9Y520, Isoform 3 of Protein PRRC2C OS=Homo sapiens OX=9606 GN=PRRC2C PE=1 SV=4;sp|Q9Y520-6|PRC2C-6_HUMAN Isoform of Q	9	4	4	4	3	2	3	3	3	3	3	2	3	3	3	3	3	2	3	3	3	3	3.5	3.5	3.5	308.77	2819	2819;2700;2752;2817;2849;2896;2898;2653;299	1	17	0	22.534	By MS/MS	By MS/MS	By matching	By matching	By MS/MS	By MS/MS	2.8	2.4	2.8	2.8
E7EPT4;P19404	E7EPT4;P19404	2;2	2;2	2;2	NADH dehydrogenase [ubiquinone] flavoprotein 2, mitochondrial	NDUFV2	tr|E7EPT4|E7EPT4_HUMAN Isoform of P19404, NADH dehydrogenase [ubiquinone] flavoprotein 2, mitochondrial OS=Homo sapiens OX=9606 GN=NDUFV2 PE=1 SV=1;sp|P19404|NDUV2_HUMAN NADH dehydrogenase [ubiquinone] flavoprotein 2, mitochondrial OS=Homo sapiens OX=9606	2	2	2	2	2	2	2	2	1	2	2	2	2	2	1	2	2	2	2	2	1	2	11.5	11.5	11.5	27.907	252	252;249	1	11	0	20.91	By MS/MS	By MS/MS	By MS/MS	By MS/MS	By matching	By MS/MS	11.5	11.5	11.5	11.5
E7EPW2;P82663-3;P82663-2;P82663	E7EPW2;P82663-3;P82663-2;P82663	2;2;2;2	2;2;2;2	2;2;2;2	28S ribosomal protein S25, mitochondrial	MRPS25	tr|E7EPW2|E7EPW2_HUMAN Isoform of P82663, 28S ribosomal protein S25, mitochondrial OS=Homo sapiens OX=9606 GN=MRPS25 PE=1 SV=1;sp|P82663-3|RT25-3_HUMAN Isoform of P82663, Isoform 3 of 28S ribosomal protein S25, mitochondrial OS=Homo sapiens OX=9606 GN=MRPS	4	2	2	2	2	2	2	1	2	2	2	2	2	1	2	2	2	2	2	1	2	2	22.7	22.7	22.7	12.946	110	110;129;145;173	1	11	0.00049068	11.878	By MS/MS	By matching	By matching	By matching	By MS/MS	By MS/MS	22.7	22.7	22.7	10.9
E7EQ61;Q9GZZ9;E7EWE1;Q9GZZ9-2	E7EQ61;Q9GZZ9;E7EWE1;Q9GZZ9-2	2;2;1;1	2;2;1;1	2;2;1;1	Ubiquitin-like modifier-activating enzyme 5	UBA5	tr|E7EQ61|E7EQ61_HUMAN Isoform of Q9GZZ9, Ubiquitin-like modifier-activating enzyme 5 OS=Homo sapiens OX=9606 GN=UBA5 PE=1 SV=1;sp|Q9GZZ9|UBA5_HUMAN Ubiquitin-like modifier-activating enzyme 5 OS=Homo sapiens OX=9606 GN=UBA5 PE=1 SV=1;tr|E7EWE1|E7EWE1_HUMA	4	2	2	2	2	2	2	2	2	1	2	2	2	2	2	1	2	2	2	2	2	1	9	9	9	41.85	377	377;404;347;348	1	11	0	15.541	By MS/MS	By MS/MS	By MS/MS	By matching	By MS/MS	By matching	9	9	9	9
E7EQG2;Q14240;Q14240-2;J3KSN7;J3KT04;J3KS93;E7EMV8;J3QQP0;E9PBH4;F8WE11	E7EQG2;Q14240;Q14240-2	7;7;7;3;2;2;2;1;1;1	1;1;1;0;0;0;0;0;0;0	1;1;1;0;0;0;0;0;0;0	Eukaryotic initiation factor 4A-II;Eukaryotic initiation factor 4A-II, N-terminally processed	EIF4A2	tr|E7EQG2|E7EQG2_HUMAN Isoform of Q14240, Eukaryotic initiation factor 4A-II OS=Homo sapiens OX=9606 GN=EIF4A2 PE=1 SV=1;sp|Q14240|IF4A2_HUMAN Eukaryotic initiation factor 4A-II OS=Homo sapiens OX=9606 GN=EIF4A2 PE=1 SV=2;sp|Q14240-2|IF4A2-2_HUMAN Isoform	10	7	1	1	7	7	7	7	7	7	1	1	1	1	1	1	1	1	1	1	1	1	22.1	3.3	3.3	41.29	362	362;407;408;109;85;85;98;95;96;97	1	6	1	-2	By matching	By matching	By matching	By MS/MS	By matching	By matching	22.1	22.1	22.1	22.1
E7EQI7;Q12768	E7EQI7;Q12768	2;2	2;2	2;2	WASH complex subunit strumpellin	KIAA0196	tr|E7EQI7|E7EQI7_HUMAN Isoform of Q12768, WASH complex subunit 5 OS=Homo sapiens OX=9606 GN=WASHC5 PE=1 SV=1;sp|Q12768|WASC5_HUMAN WASH complex subunit 5 OS=Homo sapiens OX=9606 GN=WASHC5 PE=1 SV=1	2	2	2	2	1	2	2	2	2	2	1	2	2	2	2	2	1	2	2	2	2	2	2.4	2.4	2.4	117.06	1011	1011;1159	1	11	0	13.192	By matching	By MS/MS	By matching	By MS/MS	By MS/MS	By MS/MS	1.3	2.4	2.4	2.4
E7EQJ3;H0YBZ8;E7ESL3;H0YBZ2;P04233-3;P04233-2;P04233	E7EQJ3;H0YBZ8;E7ESL3;H0YBZ2;P04233-3;P04233-2;P04233	1;1;1;1;1;1;1	1;1;1;1;1;1;1	1;1;1;1;1;1;1	HLA class II histocompatibility antigen gamma chain	CD74	tr|E7EQJ3|E7EQJ3_HUMAN Isoform of P04233, HLA class II histocompatibility antigen gamma chain OS=Homo sapiens OX=9606 GN=CD74 PE=1 SV=1;tr|H0YBZ8|H0YBZ8_HUMAN Isoform of P04233, HLA class II histocompatibility antigen gamma chain (Fragment) OS=Homo sapiens	7	1	1	1	0	0	0	1	1	1	0	0	0	1	1	1	0	0	0	1	1	1	11.5	11.5	11.5	13.917	122	122;145;152;316;160;232;296	1	3	0.00043706	7.9153				By matching	By matching	By MS/MS	0	0	0	11.5
E7EQR4;P15311	E7EQR4;P15311	20;20	12;12	12;12	Ezrin	EZR	tr|E7EQR4|E7EQR4_HUMAN Isoform of P15311, Ezrin OS=Homo sapiens OX=9606 GN=EZR PE=1 SV=3;sp|P15311|EZRI_HUMAN Ezrin OS=Homo sapiens OX=9606 GN=EZR PE=1 SV=4	2	20	12	12	16	14	18	18	20	18	8	7	11	11	12	11	8	7	11	11	12	11	32.3	19.8	19.8	69.371	586	586;586	1	76	0	224.99	By MS/MS	By MS/MS	By MS/MS	By MS/MS	By MS/MS	By MS/MS	27	22.2	29	26.3
E9PES6;E7ES08;E7EQU1;O15347	E9PES6;E7ES08;E7EQU1;O15347	4;4;4;4	4;4;4;4	4;4;4;4	High mobility group protein B3	HMGB3	tr|E9PES6|E9PES6_HUMAN Isoform of O15347, High mobility group protein B3 (Fragment) OS=Homo sapiens OX=9606 GN=HMGB3 PE=1 SV=1;tr|E7ES08|E7ES08_HUMAN Isoform of O15347, High mobility group protein B3 (Fragment) OS=Homo sapiens OX=9606 GN=HMGB3 PE=1 SV=1;tr	4	4	4	4	4	4	4	4	4	4	4	4	4	4	4	4	4	4	4	4	4	4	26.1	26.1	26.1	17.522	153	153;188;193;200	1	27	0	26.509	By MS/MS	By MS/MS	By MS/MS	By MS/MS	By MS/MS	By MS/MS	26.1	26.1	26.1	26.1
E7ER68;Q658Y4	E7ER68;Q658Y4	2;2	2;2	2;2	Protein FAM91A1	FAM91A1	tr|E7ER68|E7ER68_HUMAN Isoform of Q658Y4, Protein FAM91A1 OS=Homo sapiens OX=9606 GN=FAM91A1 PE=1 SV=1;sp|Q658Y4|F91A1_HUMAN Protein FAM91A1 OS=Homo sapiens OX=9606 GN=FAM91A1 PE=1 SV=3	2	2	2	2	2	1	2	2	2	2	2	1	2	2	2	2	2	1	2	2	2	2	6.1	6.1	6.1	88.986	789	789;838	1	11	0	21.471	By matching	By matching	By MS/MS	By MS/MS	By MS/MS	By matching	6.1	1.4	6.1	6.1
H3BRH3;E7ERS3;Q86VM9	H3BRH3;E7ERS3;Q86VM9	1;1;1	1;1;1	1;1;1	Zinc finger CCCH domain-containing protein 18	ZC3H18	tr|H3BRH3|H3BRH3_HUMAN Isoform of Q86VM9, Zinc finger CCCH domain-containing protein 18 (Fragment) OS=Homo sapiens OX=9606 GN=ZC3H18 PE=1 SV=1;tr|E7ERS3|E7ERS3_HUMAN Isoform of Q86VM9, Zinc finger CCCH domain-containing protein 18 OS=Homo sapiens OX=9606 G	3	1	1	1	1	1	1	1	1	1	1	1	1	1	1	1	1	1	1	1	1	1	12.8	12.8	12.8	21.008	196	196;977;953	1	6	0.0052006	6.22	By MS/MS	By matching	By matching	By matching	By matching	By matching	12.8	12.8	12.8	12.8
E7ESI2;G3V5T9;P24941-2;P24941	E7ESI2;G3V5T9;P24941-2;P24941	3;3;3;3	1;1;1;1	1;1;1;1	Cyclin-dependent kinase 2	CDK2	tr|E7ESI2|E7ESI2_HUMAN Isoform of P24941, Cyclin-dependent kinase 2 OS=Homo sapiens OX=9606 GN=CDK2 PE=1 SV=1;tr|G3V5T9|G3V5T9_HUMAN Isoform of P24941, Cyclin-dependent kinase 2 OS=Homo sapiens OX=9606 GN=CDK2 PE=1 SV=1;sp|P24941-2|CDK2-2_HUMAN Isoform of	4	3	1	1	3	3	3	3	3	2	1	1	1	1	1	0	1	1	1	1	1	0	14.7	6.7	6.7	27.164	238	238;346;264;298	1	5	0.000409	6.9956	By MS/MS	By MS/MS	By matching	By matching	By matching	By matching	14.7	14.7	14.7	14.7
E7ETU9;O00469;O00469-2;O00469-3;C9JXZ0	E7ETU9;O00469;O00469-2	9;9;9;4;3	9;9;9;4;3	9;9;9;4;3	Procollagen-lysine,2-oxoglutarate 5-dioxygenase 2	PLOD2	tr|E7ETU9|E7ETU9_HUMAN Isoform of O00469, Procollagen-lysine,2-oxoglutarate 5-dioxygenase 2 OS=Homo sapiens OX=9606 GN=PLOD2 PE=1 SV=1;sp|O00469|PLOD2_HUMAN Procollagen-lysine,2-oxoglutarate 5-dioxygenase 2 OS=Homo sapiens OX=9606 GN=PLOD2 PE=1 SV=2;sp|O00	5	9	9	9	9	8	8	7	6	7	9	8	8	7	6	7	9	8	8	7	6	7	18.5	18.5	18.5	81.169	703	703;737;758;418;229	1	51	0	133.02	By MS/MS	By MS/MS	By MS/MS	By MS/MS	By MS/MS	By MS/MS	18.5	17.2	17.2	14.9
E7ETZ4;Q9Y6E2;E9PFD4;B5MCE7;Q75MG1;B5MCH7;E9PFE3;C9JF98;F8WDX8;E7EMS9;Q9Y6E2-2	E7ETZ4;Q9Y6E2;E9PFD4;B5MCE7;Q75MG1;B5MCH7	3;3;2;2;2;2;1;1;1;1;1	3;3;2;2;2;2;1;1;1;1;1	2;2;1;1;2;1;1;1;1;1;1	Basic leucine zipper and W2 domain-containing protein 2	BZW2	tr|E7ETZ4|E7ETZ4_HUMAN Isoform of Q9Y6E2, Basic leucine zipper and W2 domain-containing protein 2 (Fragment) OS=Homo sapiens OX=9606 GN=BZW2 PE=1 SV=1;sp|Q9Y6E2|BZW2_HUMAN Basic leucine zipper and W2 domain-containing protein 2 OS=Homo sapiens OX=9606 GN=B	11	3	3	2	3	3	3	3	3	3	3	3	3	3	3	3	2	2	2	2	2	2	8.6	8.6	6.9	46.913	408	408;419;189;225;274;343;161;162;170;208;201	1	18	0	129.58	By MS/MS	By MS/MS	By MS/MS	By MS/MS	By MS/MS	By MS/MS	8.6	8.6	8.6	8.6
E7EUL0;Q14435	E7EUL0;Q14435	2;2	2;2	2;2	Polypeptide N-acetylgalactosaminyltransferase 3	GALNT3	tr|E7EUL0|E7EUL0_HUMAN Isoform of Q14435, Polypeptide N-acetylgalactosaminyltransferase 3 OS=Homo sapiens OX=9606 GN=GALNT3 PE=1 SV=1;sp|Q14435|GALT3_HUMAN Polypeptide N-acetylgalactosaminyltransferase 3 OS=Homo sapiens OX=9606 GN=GALNT3 PE=1 SV=2	2	2	2	2	1	1	1	2	2	2	1	1	1	2	2	2	1	1	1	2	2	2	6.2	6.2	6.2	42.533	371	371;633	1	9	0	12.829	By matching	By matching	By matching	By MS/MS	By MS/MS	By MS/MS	3.5	3.5	3.5	6.2
E7EVA0;P27816;P27816-6;P27816-2;P27816-5;P27816-4;H0Y2V1;H7C4C5;F8W9U4;H7C456;B5MEG9;A0A0J9YVV8;A0A0J9YW37;P27816-7	E7EVA0;P27816;P27816-6;P27816-2	18;18;17;14;7;5;4;4;4;3;3;2;2;2	18;18;17;14;7;5;4;4;4;3;3;2;2;2	18;18;17;14;7;5;4;4;4;3;3;2;2;2	Microtubule-associated protein;Microtubule-associated protein 4	MAP4	tr|E7EVA0|E7EVA0_HUMAN Isoform of P27816, Microtubule-associated protein OS=Homo sapiens OX=9606 GN=MAP4 PE=1 SV=1;sp|P27816|MAP4_HUMAN Microtubule-associated protein 4 OS=Homo sapiens OX=9606 GN=MAP4 PE=1 SV=3;sp|P27816-6|MAP4-6_HUMAN Isoform of P27816, I	14	18	18	18	18	18	17	16	15	15	18	18	17	16	15	15	18	18	17	16	15	15	11.6	11.6	11.6	245.44	2297	2297;1152;1135;979;809;872;463;493;828;283;760;76;140;99	1	109	0	167.27	By MS/MS	By MS/MS	By MS/MS	By MS/MS	By MS/MS	By MS/MS	11.6	11.6	10.9	10.1
G5E9S8;G3V2E7;F8W6L3;G3V3H3;G3V5R9;E7EVH7;Q07866-8;Q07866-2;Q07866-3;Q07866;Q07866-7;Q07866-5;Q07866-10;Q07866-6;Q07866-4;Q07866-9;H0YJU9;H0YJL0;H0YJT3;H0YG16;H0YGB8;G3V2P7	G5E9S8;G3V2E7;F8W6L3;G3V3H3;G3V5R9;E7EVH7;Q07866-8;Q07866-2;Q07866-3;Q07866;Q07866-7;Q07866-5;Q07866-10;Q07866-6;Q07866-4;Q07866-9	8;8;8;8;8;8;8;8;8;8;8;8;8;8;8;8;3;3;3;3;1;1	8;8;8;8;8;8;8;8;8;8;8;8;8;8;8;8;3;3;3;3;1;1	5;5;5;5;5;5;5;5;5;5;5;5;5;5;5;5;3;3;3;3;1;1	Kinesin light chain 1	KLC1	tr|G5E9S8|G5E9S8_HUMAN Isoform of Q07866, Kinesin light chain 1 OS=Homo sapiens OX=9606 GN=KLC1 PE=1 SV=1;tr|G3V2E7|G3V2E7_HUMAN Isoform of Q07866, Kinesin light chain 1 OS=Homo sapiens OX=9606 GN=KLC1 PE=1 SV=1;tr|F8W6L3|F8W6L3_HUMAN Isoform of Q07866, Ki	22	8	8	5	8	8	7	8	7	6	8	8	7	8	7	6	5	5	4	5	5	4	19.7	19.7	12.2	62.506	549	549;551;576;609;630;732;551;560;564;573;584;616;618;628;637;639;131;150;161;268;60;150	1	49	0	52.148	By MS/MS	By MS/MS	By MS/MS	By MS/MS	By MS/MS	By MS/MS	19.7	19.7	17.3	19.7
E7EVJ5;Q96F07-2;Q96F07;A0A087WVE1;A0A087WTQ3;A0A087WWZ1	E7EVJ5;Q96F07-2;Q96F07	3;3;3;1;1;1	1;1;1;1;1;1	1;1;1;1;1;1	Cytoplasmic FMR1-interacting protein 2	CYFIP2	tr|E7EVJ5|E7EVJ5_HUMAN Isoform of Q96F07, Cytoplasmic FMR1-interacting protein OS=Homo sapiens OX=9606 GN=CYFIP2 PE=1 SV=1;sp|Q96F07-2|CYFP2-2_HUMAN Isoform of Q96F07, Isoform 2 of Cytoplasmic FMR1-interacting protein 2 OS=Homo sapiens OX=9606 GN=CYFIP2 PE	6	3	1	1	0	2	1	3	2	2	0	0	0	1	1	0	0	0	0	1	1	0	2.7	1.1	1.1	142.58	1227	1227;1253;1278;188;222;295	1	2	0.0026882	6.4282		By matching	By matching	By matching	By MS/MS	By matching	0	1.6	1	2.7
E7EVQ5;Q96CG8-3;Q96CG8-2;Q96CG8	E7EVQ5;Q96CG8-3;Q96CG8-2;Q96CG8	1;1;1;1	1;1;1;1	1;1;1;1	Collagen triple helix repeat-containing protein 1	CTHRC1	tr|E7EVQ5|E7EVQ5_HUMAN Isoform of Q96CG8, Collagen triple helix repeat-containing protein 1 OS=Homo sapiens OX=9606 GN=CTHRC1 PE=1 SV=1;sp|Q96CG8-3|CTHR1-3_HUMAN Isoform of Q96CG8, Isoform 3 of Collagen triple helix repeat-containing protein 1 OS=Homo sapi	4	1	1	1	1	1	1	0	0	0	1	1	1	0	0	0	1	1	1	0	0	0	8.2	8.2	8.2	16.023	147	147;229;232;243	1	3	0.0089031	6.0098	By matching	By MS/MS	By matching				8.2	8.2	8.2	0
E7EVS6;G5E9R0;A0A2R8YGF8;C9JUM1;C9JZR7;C9JTX5;F8WCH0	E7EVS6;G5E9R0;A0A2R8YGF8;C9JUM1;C9JZR7;C9JTX5	10;9;9;8;8;6;2	1;0;0;0;0;0;0	1;0;0;0;0;0;0		ACTB	tr|E7EVS6|E7EVS6_HUMAN Isoform of P60709, Actin, cytoplasmic 1 (Fragment) OS=Homo sapiens OX=9606 GN=ACTB PE=1 SV=8;tr|G5E9R0|G5E9R0_HUMAN Isoform of P60709, Actin, cytoplasmic 1 OS=Homo sapiens OX=9606 GN=ACTB PE=1 SV=1;tr|A0A2R8YGF8|A0A2R8YGF8_HUMAN Isof	7	10	1	1	9	10	10	9	9	9	0	1	1	0	0	0	0	1	1	0	0	0	73.6	9.8	9.8	17.878	163	163;125;165;96;102;80;52	1	2	1	-2	By matching	By matching	By MS/MS	By matching	By matching	By matching	63.8	73.6	73.6	63.8
E7EVT8;F6VX93;Q5VIR6-2;Q5VIR6-3;Q5VIR6;Q5VIR6-4	E7EVT8;F6VX93;Q5VIR6-2;Q5VIR6-3;Q5VIR6;Q5VIR6-4	1;1;1;1;1;1	1;1;1;1;1;1	1;1;1;1;1;1	Vacuolar protein sorting-associated protein 53 homolog	VPS53	tr|E7EVT8|E7EVT8_HUMAN Isoform of Q5VIR6, Vacuolar protein sorting-associated protein 53 homolog OS=Homo sapiens OX=9606 GN=VPS53 PE=1 SV=2;tr|F6VX93|F6VX93_HUMAN Isoform of Q5VIR6, Vacuolar protein sorting-associated protein 53 homolog OS=Homo sapiens OX=	6	1	1	1	0	0	1	1	0	1	0	0	1	1	0	1	0	0	1	1	0	1	8.3	8.3	8.3	47.571	422	422;547;670;673;699;832	1	3	0.0085929	6.0404			By matching	By MS/MS		By matching	0	0	8.3	8.3
E7EVU5;E7EW50;J3KS51;O75376-2;O75376;A0A088AWL3;O75376-3	E7EVU5;E7EW50;J3KS51;O75376-2;O75376;A0A088AWL3;O75376-3	2;2;2;2;2;1;1	2;2;2;2;2;1;1	2;2;2;2;2;1;1	Nuclear receptor corepressor 1	NCOR1	tr|E7EVU5|E7EVU5_HUMAN Isoform of O75376, Nuclear receptor corepressor 1 (Fragment) OS=Homo sapiens OX=9606 GN=NCOR1 PE=1 SV=1;tr|E7EW50|E7EW50_HUMAN Isoform of O75376, Nuclear receptor corepressor 1 (Fragment) OS=Homo sapiens OX=9606 GN=NCOR1 PE=1 SV=1;tr	7	2	2	2	2	1	0	1	0	1	2	1	0	1	0	1	2	1	0	1	0	1	8.6	8.6	8.6	62.953	537	537;545;546;2337;2440;2343;914	1	5	0.00046041	10.896	By MS/MS	By MS/MS		By matching		By MS/MS	8.6	3	0	3
E7EVX8;Q8WWY3;E7EU94;E7ESX0;E7EN72;Q8WWY3-2;Q8WWY3-4	E7EVX8;Q8WWY3;E7EU94;E7ESX0;E7EN72;Q8WWY3-2;Q8WWY3-4	2;2;1;1;1;1;1	2;2;1;1;1;1;1	2;2;1;1;1;1;1	U4/U6 small nuclear ribonucleoprotein Prp31	PRPF31	tr|E7EVX8|E7EVX8_HUMAN Isoform of Q8WWY3, U4/U6 small nuclear ribonucleoprotein Prp31 OS=Homo sapiens OX=9606 GN=PRPF31 PE=1 SV=1;sp|Q8WWY3|PRP31_HUMAN U4/U6 small nuclear ribonucleoprotein Prp31 OS=Homo sapiens OX=9606 GN=PRPF31 PE=1 SV=2;tr|E7EU94|E7EU94	7	2	2	2	0	1	1	1	2	2	0	1	1	1	2	2	0	1	1	1	2	2	8.3	8.3	8.3	54.766	493	493;499;260;276;284;364;491	1	7	0	29.591		By MS/MS	By matching	By MS/MS	By matching	By MS/MS	0	3	3	5.3
E7EWR4;P33240-2;P33240;E9PID8;A0A0A0MT56;Q9H0L4	E7EWR4;P33240-2;P33240;E9PID8	3;3;3;2;1;1	3;3;3;2;1;1	3;3;3;2;1;1	Cleavage stimulation factor subunit 2	CSTF2	tr|E7EWR4|E7EWR4_HUMAN Isoform of P33240, Cleavage stimulation factor subunit 2 OS=Homo sapiens OX=9606 GN=CSTF2 PE=1 SV=1;sp|P33240-2|CSTF2-2_HUMAN Isoform of P33240, Isoform 2 of Cleavage stimulation factor subunit 2 OS=Homo sapiens OX=9606 GN=CSTF2 PE=1	6	3	3	3	2	1	2	2	3	2	2	1	2	2	3	2	2	1	2	2	3	2	13.4	13.4	13.4	62.942	597	597;560;577;438;225;616	1	16	0	20.069	By MS/MS	By matching	By MS/MS	By MS/MS	By MS/MS	By MS/MS	11.1	4.7	7	7
E7EX17;P23588-2;P23588;F8VX11	E7EX17;P23588-2;P23588;F8VX11	3;3;3;2	3;3;3;2	3;3;3;2	Eukaryotic translation initiation factor 4B	EIF4B	tr|E7EX17|E7EX17_HUMAN Isoform of P23588, Eukaryotic translation initiation factor 4B OS=Homo sapiens OX=9606 GN=EIF4B PE=1 SV=1;sp|P23588-2|IF4B-2_HUMAN Isoform of P23588, Isoform 2 of Eukaryotic translation initiation factor 4B OS=Homo sapiens OX=9606 GN	4	3	3	3	2	3	3	2	3	3	2	3	3	2	3	3	2	3	3	2	3	3	5.5	5.5	5.5	69.697	616	616;572;611;360	1	20	0	60.229	By MS/MS	By MS/MS	By MS/MS	By MS/MS	By MS/MS	By MS/MS	4.9	5.5	5.5	4.9
E7EX40;Q6WKZ4-2;Q7L804;Q7L804-2;Q6WKZ4-1;Q6WKZ4-3;Q6WKZ4	E7EX40;Q6WKZ4-2;Q7L804;Q7L804-2;Q6WKZ4-1;Q6WKZ4-3;Q6WKZ4	2;1;1;1;1;1;1	2;1;1;1;1;1;1	2;1;1;1;1;1;1	Rab11 family-interacting protein 1;Rab11 family-interacting protein 2	RAB11FIP1;RAB11FIP2	tr|E7EX40|E7EX40_HUMAN Isoform of Q6WKZ4, Rab11 family-interacting protein 1 OS=Homo sapiens OX=9606 GN=RAB11FIP1 PE=1 SV=1;sp|Q6WKZ4-2|RFIP1-2_HUMAN Isoform of Q6WKZ4, Isoform 4 of Rab11 family-interacting protein 1 OS=Homo sapiens OX=9606 GN=RAB11FIP1 PE	7	2	2	2	1	1	1	1	2	0	1	1	1	1	2	0	1	1	1	1	2	0	5.8	5.8	5.8	54.832	501	501;439;512;532;612;649;1283	1	6	0	12.326	By MS/MS	By matching	By matching	By matching	By MS/MS		2.4	2.4	2.4	2.4
E9PGZ1;E7EX44;Q05682-5;Q05682-4;Q05682-3;Q05682-6;Q05682-2;Q05682;C9J813;C9JEK3;C9JE79;F8WE61	E9PGZ1;E7EX44;Q05682-5;Q05682-4;Q05682-3;Q05682-6;Q05682-2;Q05682;C9J813	10;10;10;10;10;10;10;10;9;3;1;1	10;10;10;10;10;10;10;10;9;3;1;1	10;10;10;10;10;10;10;10;9;3;1;1	Caldesmon	CALD1	tr|E9PGZ1|E9PGZ1_HUMAN Isoform of Q05682, Caldesmon OS=Homo sapiens OX=9606 GN=CALD1 PE=1 SV=1;tr|E7EX44|E7EX44_HUMAN Isoform of Q05682, Caldesmon OS=Homo sapiens OX=9606 GN=CALD1 PE=1 SV=1;sp|Q05682-5|CALD1-5_HUMAN Isoform of Q05682, Isoform 5 of Caldesmo	12	10	10	10	9	10	9	8	8	8	9	10	9	8	8	8	9	10	9	8	8	8	25.4	25.4	25.4	61.705	536	536;557;532;538;558;563;564;793;459;132;72;85	1	59	0	86.362	By MS/MS	By MS/MS	By MS/MS	By MS/MS	By MS/MS	By MS/MS	23.3	25.4	23.5	23.1
E7EX73;Q04637-5;E9PGM1;E7EUU4;Q04637-4;Q04637-3;Q04637;Q04637-8;Q04637-9;Q04637-6;Q04637-7;C9J6B6;C9JF13;C9J2Z7;C9K073;H7C044;H7C0V6;F8WCF2;C9JWH7;C9J556;C9JHW9;C9JSU8;C9JWW9;A0A0A0MSA7;A0A0U1RQK7;O43432-4;O43432;O43432-3	E7EX73;Q04637-5;E9PGM1;E7EUU4;Q04637-4;Q04637-3;Q04637;Q04637-8;Q04637-9;Q04637-6;Q04637-7;C9J6B6	17;17;16;16;16;16;16;16;16;15;15;9;8;7;7;4;3;2;1;1;1;1;1;1;1;1;1;1	17;17;16;16;16;16;16;16;16;15;15;9;8;7;7;4;3;2;1;1;1;1;1;1;1;1;1;1	17;17;16;16;16;16;16;16;16;15;15;9;8;7;7;4;3;2;1;1;1;1;1;1;1;1;1;1	Eukaryotic translation initiation factor 4 gamma 1	EIF4G1	tr|E7EX73|E7EX73_HUMAN Isoform of Q04637, Eukaryotic translation initiation factor 4 gamma 1 OS=Homo sapiens OX=9606 GN=EIF4G1 PE=1 SV=1;sp|Q04637-5|IF4G1-5_HUMAN Isoform of Q04637, Isoform D of Eukaryotic translation initiation factor 4 gamma 1 OS=Homo sa	28	17	17	17	15	15	15	16	14	17	15	15	15	16	14	17	15	15	15	16	14	17	16.2	16.2	16.2	158.64	1436	1436;1435;1513;1560;1512;1559;1599;1600;1606;1403;1404;757;903;833;869;226;180;50;127;143;160;163;285;1621;1774;1305;1585;1591	1	93	0	191.51	By MS/MS	By MS/MS	By MS/MS	By MS/MS	By MS/MS	By MS/MS	14.1	14.1	14.1	15.5
E7EX90;Q14203-5;Q14203-2;Q14203-3;Q14203-4;Q14203-6;Q14203;Q6AWB1	E7EX90;Q14203-5;Q14203-2;Q14203-3;Q14203-4;Q14203-6;Q14203;Q6AWB1	7;7;7;7;7;7;7;5	7;7;7;7;7;7;7;5	7;7;7;7;7;7;7;5	Dynactin subunit 1	DCTN1;DKFZp686E0752	tr|E7EX90|E7EX90_HUMAN Isoform of Q14203, Dynactin subunit 1 OS=Homo sapiens OX=9606 GN=DCTN1 PE=1 SV=1;sp|Q14203-5|DCTN1-5_HUMAN Isoform of Q14203, Isoform 5 of Dynactin subunit 1 OS=Homo sapiens OX=9606 GN=DCTN1 PE=1 SV=3;sp|Q14203-2|DCTN1-2_HUMAN Isofor	8	7	7	7	6	5	6	4	6	4	6	5	6	4	6	4	6	5	6	4	6	4	7.4	7.4	7.4	139.09	1256	1256;1139;1144;1236;1253;1271;1278;890	1	31	0	43.158	By MS/MS	By MS/MS	By MS/MS	By MS/MS	By MS/MS	By MS/MS	6	5	6.4	4.1
F8VZJ2;F8W0W4;H0YHX9;Q13765;E9PAV3-2;E9PAV3;F8W1N5;F8VNW4	F8VZJ2;F8W0W4;H0YHX9;Q13765;E9PAV3-2;E9PAV3;F8W1N5;F8VNW4	3;3;3;3;3;3;2;2	3;3;3;3;3;3;2;2	3;3;3;3;3;3;2;2	Nascent polypeptide-associated complex subunit alpha;Nascent polypeptide-associated complex subunit alpha, muscle-specific form	NACA	tr|F8VZJ2|F8VZJ2_HUMAN Isoform of E9PAV3, Nascent polypeptide-associated complex subunit alpha OS=Homo sapiens OX=9606 GN=NACA PE=1 SV=1;tr|F8W0W4|F8W0W4_HUMAN Isoform of E9PAV3, Nascent polypeptide-associated complex subunit alpha (Fragment) OS=Homo sapie	8	3	3	3	3	3	2	2	2	3	3	3	2	2	2	3	3	3	2	2	2	3	30.9	30.9	30.9	15.016	136	136;198;213;215;925;2078;71;148	1	21	0	159.81	By MS/MS	By MS/MS	By MS/MS	By MS/MS	By MS/MS	By MS/MS	30.9	30.9	21.3	21.3
E9PC52;Q16576;Q16576-2;Q5JNZ6;Q5JP02	E9PC52;Q16576;Q16576-2	3;3;2;1;1	2;2;1;1;0	2;2;1;1;0	Histone-binding protein RBBP7	RBBP7	tr|E9PC52|E9PC52_HUMAN Isoform of Q16576, Histone-binding protein RBBP7 OS=Homo sapiens OX=9606 GN=RBBP7 PE=1 SV=1;sp|Q16576|RBBP7_HUMAN Histone-binding protein RBBP7 OS=Homo sapiens OX=9606 GN=RBBP7 PE=1 SV=1;sp|Q16576-2|RBBP7-2_HUMAN Isoform of Q16576, I	5	3	2	2	3	3	2	3	3	2	2	2	2	2	2	2	2	2	2	2	2	2	10.8	8.9	8.9	46.938	416	416;425;469;85;175	1	12	0	12.286	By MS/MS	By matching	By MS/MS	By MS/MS	By MS/MS	By MS/MS	10.8	10.8	8.9	10.8
E9PC71;P37235;H7BZC1;P84074;E5RGA9;P61601	E9PC71;P37235;H7BZC1;P84074	3;3;2;2;1;1	3;3;2;2;1;1	3;3;2;2;1;1	Hippocalcin-like protein 1;Neuron-specific calcium-binding protein hippocalcin	HPCAL1;HPCA	tr|E9PC71|E9PC71_HUMAN Isoform of P37235, Hippocalcin-like protein 1 OS=Homo sapiens OX=9606 GN=HPCAL1 PE=1 SV=1;sp|P37235|HPCL1_HUMAN Hippocalcin-like protein 1 OS=Homo sapiens OX=9606 GN=HPCAL1 PE=1 SV=3;tr|H7BZC1|H7BZC1_HUMAN Isoform of P37235, Hippocal	6	3	3	3	3	2	3	2	1	2	3	2	3	2	1	2	3	2	3	2	1	2	20.6	20.6	20.6	20.272	175	175;193;103;193;194;193	1	13	0	20.131	By MS/MS	By MS/MS	By MS/MS	By matching	By matching	By MS/MS	20.6	14.3	20.6	13.1
E9PCG9;Q02338	E9PCG9;Q02338	1;1	1;1	1;1	D-beta-hydroxybutyrate dehydrogenase, mitochondrial	BDH1	tr|E9PCG9|E9PCG9_HUMAN Isoform of Q02338, D-beta-hydroxybutyrate dehydrogenase, mitochondrial OS=Homo sapiens OX=9606 GN=BDH1 PE=1 SV=1;sp|Q02338|BDH_HUMAN D-beta-hydroxybutyrate dehydrogenase, mitochondrial OS=Homo sapiens OX=9606 GN=BDH1 PE=1 SV=3	2	1	1	1	1	1	1	1	1	1	1	1	1	1	1	1	1	1	1	1	1	1	10.2	10.2	10.2	29.012	256	256;343	1	6	0.00045372	9.5655	By MS/MS	By matching	By matching	By matching	By MS/MS	By matching	10.2	10.2	10.2	10.2
E9PCY7;G8JLB6;P31943;D6RIU0;D6RBM0;E7EQJ0;D6RAM1;D6R9T0;D6RFM3;D6RIT2;D6RDU3;D6RJ04;D6RIH9;E5RGV0;E7EN40;D6RDL0;D6RF17;D6R9D3;E5RGH4;H0YB39;E5RJ94;H0YAQ2;H0YBG7;H0YBD7	E9PCY7;G8JLB6;P31943;D6RIU0;D6RBM0;E7EQJ0;D6RAM1;D6R9T0;D6RFM3;D6RIT2;D6RDU3;D6RJ04;D6RIH9;E5RGV0;E7EN40;D6RDL0	10;10;10;8;8;7;7;7;7;7;7;7;7;6;6;5;4;3;3;3;2;2;2;2	10;10;10;8;8;7;7;7;7;7;7;7;7;6;6;5;4;3;3;3;2;2;2;2	6;6;6;6;6;6;6;6;6;6;6;6;6;4;5;5;4;3;1;0;2;1;0;0	Heterogeneous nuclear ribonucleoprotein H;Heterogeneous nuclear ribonucleoprotein H, N-terminally processed	HNRNPH1	tr|E9PCY7|E9PCY7_HUMAN Isoform of P31943, Heterogeneous nuclear ribonucleoprotein H OS=Homo sapiens OX=9606 GN=HNRNPH1 PE=1 SV=1;tr|G8JLB6|G8JLB6_HUMAN Isoform of P31943, Heterogeneous nuclear ribonucleoprotein H OS=Homo sapiens OX=9606 GN=HNRNPH1 PE=1 SV=	24	10	10	6	10	10	10	10	9	10	10	10	10	10	9	10	6	6	6	6	6	6	29.4	29.4	15.4	47.087	429	429;472;449;168;212;115;130;161;163;164;171;172;184;155;166;84;49;40;100;277;28;131;185;194	1	84	0	323.31	By MS/MS	By MS/MS	By MS/MS	By MS/MS	By MS/MS	By MS/MS	29.4	29.4	29.4	29.4
E9PD53;Q9NTJ3;Q9NTJ3-2;C9JR83;F8WCB7;C9JVD8;C9J578;C9J9E4;C9JWF0;C9IYK2;C9JJ64	E9PD53;Q9NTJ3;Q9NTJ3-2;C9JR83	6;6;5;3;1;1;1;1;1;1;1	6;6;5;3;1;1;1;1;1;1;1	6;6;5;3;1;1;1;1;1;1;1	Structural maintenance of chromosomes protein;Structural maintenance of chromosomes protein 4	SMC4	tr|E9PD53|E9PD53_HUMAN Isoform of Q9NTJ3, Structural maintenance of chromosomes protein OS=Homo sapiens OX=9606 GN=SMC4 PE=1 SV=1;sp|Q9NTJ3|SMC4_HUMAN Structural maintenance of chromosomes protein 4 OS=Homo sapiens OX=9606 GN=SMC4 PE=1 SV=2;sp|Q9NTJ3-2|SMC	11	6	6	6	3	5	1	6	4	5	3	5	1	6	4	5	3	5	1	6	4	5	6.5	6.5	6.5	144.45	1263	1263;1288;1230;423;50;119;139;157;170;173;180	1	24	0	38.564	By matching	By matching	By matching	By MS/MS	By MS/MS	By MS/MS	3.6	5.5	1.7	6.5
E9PDE8;O95757;D6RJ96	E9PDE8;O95757;D6RJ96	3;3;2	2;2;1	2;2;1	Heat shock 70 kDa protein 4L	HSPA4L	tr|E9PDE8|E9PDE8_HUMAN Isoform of O95757, Heat shock 70 kDa protein 4L OS=Homo sapiens OX=9606 GN=HSPA4L PE=1 SV=1;sp|O95757|HS74L_HUMAN Heat shock 70 kDa protein 4L OS=Homo sapiens OX=9606 GN=HSPA4L PE=1 SV=3;tr|D6RJ96|D6RJ96_HUMAN Isoform of O95757, Heat	3	3	2	2	3	3	2	3	3	2	2	2	1	2	2	2	2	2	1	2	2	2	5.3	3.6	3.6	91.953	813	813;839;531	1	11	0	13.859	By MS/MS	By MS/MS	By MS/MS	By MS/MS	By MS/MS	By MS/MS	5.3	5.3	3.3	5.3
E9PDF6;O43795-2;O43795;C9JYW1;H7C2Y7;E7EQD9;Q9UBC5	E9PDF6;O43795-2;O43795	5;5;5;1;1;1;1	5;5;5;1;1;1;1	5;5;5;1;1;1;1	Unconventional myosin-Ib	MYO1B	tr|E9PDF6|E9PDF6_HUMAN Isoform of O43795, Unconventional myosin-Ib OS=Homo sapiens OX=9606 GN=MYO1B PE=1 SV=1;sp|O43795-2|MYO1B-2_HUMAN Isoform of O43795, Isoform 2 of Unconventional myosin-Ib OS=Homo sapiens OX=9606 GN=MYO1B PE=1 SV=3;sp|O43795|MYO1B_HUMA	7	5	5	5	5	4	4	5	5	5	5	4	4	5	5	5	5	4	4	5	5	5	6.1	6.1	6.1	128.48	1107	1107;1078;1136;163;192;303;1043	1	31	0	252.78	By MS/MS	By MS/MS	By matching	By MS/MS	By MS/MS	By MS/MS	6.1	5.1	4.8	6.1
E9PDI4;O00515;H0Y901;A0A0J9YVY2;A0A0J9YYF6;A0A0J9YW63	E9PDI4;O00515;H0Y901	4;4;2;1;1;1	4;4;2;1;1;1	4;4;2;1;1;1	Ladinin-1	LAD1	tr|E9PDI4|E9PDI4_HUMAN Isoform of O00515, Ladinin-1 OS=Homo sapiens OX=9606 GN=LAD1 PE=1 SV=1;sp|O00515|LAD1_HUMAN Ladinin-1 OS=Homo sapiens OX=9606 GN=LAD1 PE=1 SV=2;tr|H0Y901|H0Y901_HUMAN Isoform of O00515, Ladinin-1 (Fragment) OS=Homo sapiens OX=9606 GN	6	4	4	4	0	0	0	4	4	4	0	0	0	4	4	4	0	0	0	4	4	4	15.8	15.8	15.8	58.677	531	531;517;192;178;183;188	1	12	0	80.083				By MS/MS	By MS/MS	By MS/MS	0	0	0	15.8
E9PE17;I3L0E3;Q9Y2R5	E9PE17;I3L0E3;Q9Y2R5	2;2;2	2;2;2	2;2;2	28S ribosomal protein S17, mitochondrial	MRPS17;hCG_1984214	tr|E9PE17|E9PE17_HUMAN Isoform of Q9Y2R5, 28S ribosomal protein S17, mitochondrial (Fragment) OS=Homo sapiens OX=9606 GN=MRPS17 PE=1 SV=1;tr|I3L0E3|I3L0E3_HUMAN HCG1984214, isoform CRA_a OS=Homo sapiens OX=9606 GN=hCG_1984214 PE=4 SV=1;sp|Q9Y2R5|RT17_HUMAN	3	2	2	2	2	2	2	2	2	2	2	2	2	2	2	2	2	2	2	2	2	2	29.5	29.5	29.5	14.374	129	129;225;130	1	12	0	13.139	By MS/MS	By matching	By MS/MS	By MS/MS	By MS/MS	By MS/MS	29.5	29.5	29.5	29.5
E9PE20;P49458-2;P49458	E9PE20;P49458-2;P49458	2;2;2	2;2;2	2;2;2	Signal recognition particle 9 kDa protein	SRP9	tr|E9PE20|E9PE20_HUMAN Isoform of P49458, Signal recognition particle 9 kDa protein OS=Homo sapiens OX=9606 GN=SRP9 PE=1 SV=1;sp|P49458-2|SRP09-2_HUMAN Isoform of P49458, Isoform 2 of Signal recognition particle 9 kDa protein OS=Homo sapiens OX=9606 GN=SRP	3	2	2	2	2	1	1	2	1	1	2	1	1	2	1	1	2	1	1	2	1	1	28.8	28.8	28.8	7.6677	66	66;82;86	1	8	0	59.857	By MS/MS	By MS/MS	By MS/MS	By MS/MS	By MS/MS	By MS/MS	28.8	16.7	16.7	28.8
H0YDD4;E9PEJ4;P10515	H0YDD4;E9PEJ4;P10515	3;3;3	3;3;3	3;3;3	Acetyltransferase component of pyruvate dehydrogenase complex;Dihydrolipoyllysine-residue acetyltransferase component of pyruvate dehydrogenase complex, mitochondrial	DLAT	tr|H0YDD4|H0YDD4_HUMAN Isoform of P10515, Acetyltransferase component of pyruvate dehydrogenase complex (Fragment) OS=Homo sapiens OX=9606 GN=DLAT PE=1 SV=1;tr|E9PEJ4|E9PEJ4_HUMAN Isoform of P10515, Acetyltransferase component of pyruvate dehydrogenase com	3	3	3	3	3	3	3	3	3	3	3	3	3	3	3	3	3	3	3	3	3	3	12.9	12.9	12.9	51.201	479	479;542;647	1	23	0	35.669	By MS/MS	By MS/MS	By MS/MS	By MS/MS	By MS/MS	By MS/MS	12.9	12.9	12.9	12.9
E9PF10;O75694;O75694-2;D6RA13	E9PF10;O75694;O75694-2	8;8;7;1	8;8;7;1	8;8;7;1	Nuclear pore complex protein Nup155	NUP155	tr|E9PF10|E9PF10_HUMAN Isoform of O75694, Nuclear pore complex protein Nup155 OS=Homo sapiens OX=9606 GN=NUP155 PE=1 SV=1;sp|O75694|NU155_HUMAN Nuclear pore complex protein Nup155 OS=Homo sapiens OX=9606 GN=NUP155 PE=1 SV=1;sp|O75694-2|NU155-2_HUMAN Isofor	4	8	8	8	7	7	6	7	6	7	7	7	6	7	6	7	7	7	6	7	6	7	10.1	10.1	10.1	148.09	1327	1327;1391;1332;54	1	45	0	94.034	By MS/MS	By MS/MS	By MS/MS	By MS/MS	By MS/MS	By MS/MS	9.3	9.1	7.8	9.3
E9PF19;Q9Y4P3;Q96E41	E9PF19;Q9Y4P3;Q96E41	2;2;1	2;2;1	2;2;1	Transducin beta-like protein 2	TBL2	tr|E9PF19|E9PF19_HUMAN Isoform of Q9Y4P3, Transducin beta-like protein 2 OS=Homo sapiens OX=9606 GN=TBL2 PE=1 SV=1;sp|Q9Y4P3|TBL2_HUMAN Transducin beta-like protein 2 OS=Homo sapiens OX=9606 GN=TBL2 PE=1 SV=1;tr|Q96E41|Q96E41_HUMAN Isoform of Q9Y4P3, TBL2	3	2	2	2	2	2	2	2	2	1	2	2	2	2	2	1	2	2	2	2	2	1	6.3	6.3	6.3	45.935	411	411;447;446	1	11	0	13.544	By matching	By matching	By MS/MS	By MS/MS	By MS/MS	By MS/MS	6.3	6.3	6.3	6.3
E9PFD2;P11172;F2Z3P2;F2Z303;F8WDG4;P11172-3	E9PFD2;P11172;F2Z3P2;F2Z303;F8WDG4	3;3;2;2;2;1	3;3;2;2;2;1	3;3;2;2;2;1	Uridine 5-monophosphate synthase;Orotate phosphoribosyltransferase;Orotidine 5-phosphate decarboxylase	UMPS	tr|E9PFD2|E9PFD2_HUMAN Isoform of P11172, Uridine 5-monophosphate synthase OS=Homo sapiens OX=9606 GN=UMPS PE=1 SV=1;sp|P11172|UMPS_HUMAN Uridine 5-monophosphate synthase OS=Homo sapiens OX=9606 GN=UMPS PE=1 SV=1;tr|F2Z3P2|F2Z3P2_HUMAN Isoform of P11172,	6	3	3	3	3	3	3	3	3	3	3	3	3	3	3	3	3	3	3	3	3	3	11.4	11.4	11.4	37.64	342	342;480;57;66;142;388	1	24	0	20.853	By MS/MS	By MS/MS	By matching	By MS/MS	By MS/MS	By MS/MS	11.4	11.4	11.4	11.4
[truncated: 2,253 more rows]
[truncated: 34 more columns]
