# Supplementary material for: A Reductionist Approach Using Primary and Metastatic Cell–Derived Extracellular Vesicles Reveals Hub Proteins Associated with Oral Cancer Prognosis
Source: Mol Cell Proteomics. 2021 Jun 27;20:100118. doi: 10.1016/j.mcpro.2021.100118 (PMC8350068; doi:10.1016/j.mcpro.2021.100118)
Supplement: Supplemental Table S7 [file mmc8.xlsx]

## Sheet: Table S7
Table S7. Proteins identified in SCC-9-cells and LN1 cells replicates, after excluding reverse entries,only identified by site sequences and filtering for 2 valid values in at least one group.
Protein IDs	Majority protein IDs	Protein names	Gene name	LFQ intensity LN1_1-Cell	LFQ intensity LN1_2-Cell	LFQ intensity LN1_3-Cell	LFQ intensity SCC-9_1-Cell	LFQ intensity SCC-9_2_Cell	LFQ intensity SCC-9_3-Cell	Only identified by site	Reverse	Potential contaminant	Peptides	Razor + unique peptides	Unique peptides	Sequence coverage [%]	Unique + razor sequence coverage [%]	Unique sequence coverage [%]	Mol. weight [kDa]	Q-value	Score	Intensity	MS/MS count
Q9NRG9-2;Q9NRG9;F8VUB6;H3BU82;F8VZ44	Q9NRG9-2;Q9NRG9;F8VUB6;H3BU82;F8VZ44	Aladin	AAAS	19.9462	19.6323	18.9144	19.4511	19.4748	19.8903				2	2	2	4.7	4.7	4.7	55.813	0.00048685	11.798	4609700	3
Q6PD74	Q6PD74	Alpha- and gamma-adaptin-binding protein p34	AAGAB	18.0816	NaN	18.4293	17.6899	NaN	17.8074				1	1	1	4.4	4.4	4.4	34.593	0.00079523	6.7358	1035800	1
A0A096LP25;Q6ZSR9	A0A096LP25;Q6ZSR9	Uncharacterized protein FLJ45252	AAK1	NaN	17.6847	NaN	17.7224	17.5801	17.7874				1	1	1	3.5	3.5	3.5	54.448	0.0069292	6.1234	834640	2
E9PG46;Q2M2I8-2;Q2M2I8	E9PG46;Q2M2I8-2;Q2M2I8	AP2-associated protein kinase 1	AAK1	18.3002	18.7491	18.0855	18.5665	17.9601	18.6811				2	2	2	5.2	5.2	5.2	73.769	0.00046729	11.099	2064900	2
P49588;P49588-2;H3BPK7	P49588;P49588-2	Alanine--tRNA ligase, cytoplasmic	AARS	24.2466	24.2495	24.3635	23.9595	24.1388	24.1261				18	18	18	24.2	24.2	24.2	106.81	0	163.34	114160000	49
Q5JTZ9	Q5JTZ9	Alanine--tRNA ligase, mitochondrial	AARS2	18.7058	18.905	18.6616	18.3148	18.5605	19.0805				1	1	1	1.3	1.3	1.3	107.34	0.00041999	7.238	2501700	2
L7N2F4;C9J5N1;Q9BTE6;Q9BTE6-2;Q9BTE6-3	L7N2F4;C9J5N1;Q9BTE6;Q9BTE6-2;Q9BTE6-3	Alanyl-tRNA editing protein Aarsd1	AARSD1	18.1838	NaN	NaN	17.9381	NaN	18.4756				1	1	1	10.7	10.7	10.7	15.483	0.0059062	6.1933	931190	2
Q9NRN7;Q9NRN7-2	Q9NRN7;Q9NRN7-2	L-aminoadipate-semialdehyde dehydrogenase-phosphopantetheinyl transferase	AASDHPPT	22.1704	22.2304	22.2391	22.6437	22.644	22.733				3	3	3	13.3	13.3	13.3	35.776	0	18.347	33846000	3
Q9NY61	Q9NY61	Protein AATF	AATF	16.5682	16.4592	16.3896	16.3216	16.9242	16.2908				1	1	1	3.2	3.2	3.2	63.132	0.0065982	6.1474	546780	1
H0Y4U7;Q8IUA7-4;Q8IUA7-3;Q8IUA7	H0Y4U7;Q8IUA7-4;Q8IUA7-3;Q8IUA7	ATP-binding cassette sub-family A member 9	ABCA9	19.0059	19.3804	19.3513	18.6889	18.8256	NaN				1	1	1	0.6	0.6	0.6	179.97	0.0062523	6.1578	2547900	1
P61221;D6R9I9;D6RGF4;H0Y990	P61221;D6R9I9	ATP-binding cassette sub-family E member 1	ABCE1	22.182	22.3428	21.8488	22.7913	22.1336	22.315				7	7	7	17	17	17	67.314	0	102.35	30075000	20
Q8NE71-2;Q8NE71;H0YGW7;Q5STZ8;A0A0G2JIC2	Q8NE71-2;Q8NE71;H0YGW7	ATP-binding cassette sub-family F member 1	ABCF1	21.618	21.8253	21.6264	21.8968	21.2978	21.8459				6	6	6	10.8	10.8	10.8	91.679	0	95.796	19669000	26
Q9UG63;Q9UG63-2	Q9UG63;Q9UG63-2	ATP-binding cassette sub-family F member 2	ABCF2	22.0836	21.9637	21.9436	21.8276	21.7571	21.8353				2	2	2	4	4	4	71.289	0.00047483	11.361	22683000	2
Q9NUQ8-2;Q9NUQ8	Q9NUQ8-2;Q9NUQ8	ATP-binding cassette sub-family F member 3	ABCF3	17.7288	NaN	NaN	NaN	17.5678	17.8167				2	2	2	4.7	4.7	4.7	78.983	0.00049213	11.928	662360	2
Q9NUJ1;Q9NUJ1-2;Q9NUJ1-3	Q9NUJ1;Q9NUJ1-2;Q9NUJ1-3	Mycophenolic acid acyl-glucuronide esterase, mitochondrial	ABHD10	23.6995	23.5346	23.1704	23.4609	23.225	23.6851				4	4	4	15.4	15.4	15.4	33.932	0	55.854	66040000	10
Q8NFV4-4;Q8NFV4	Q8NFV4-4;Q8NFV4	Alpha/beta hydrolase domain-containing protein 11	ABHD11	17.3837	17.3872	17.3127	17.2456	17.0343	16.9347				1	1	1	5.2	5.2	5.2	33.863	0.00041684	7.1398	879830	2
Q96IU4;B4DQI4;F8W9U3;Q96IU4-2	Q96IU4;B4DQI4;F8W9U3	Alpha/beta hydrolase domain-containing protein 14B	ABHD14B	21.9518	22.0586	21.8889	22.012	21.9182	22.0783				3	3	3	21.4	21.4	21.4	22.345	0	20.407	27665000	12
B6VEX4;A0A0A0MRT6;Q8IZP0-10;Q8IZP0-8;Q8IZP0-7;Q8IZP0-2;Q8IZP0-4;Q8IZP0-3;Q8IZP0-5;Q8IZP0-6;Q8IZP0-9;Q8IZP0-12;Q8IZP0;Q8IZP0-11	B6VEX4;A0A0A0MRT6;Q8IZP0-10;Q8IZP0-8;Q8IZP0-7;Q8IZP0-2;Q8IZP0-4;Q8IZP0-3;Q8IZP0-5;Q8IZP0-6;Q8IZP0-9;Q8IZP0-12;Q8IZP0;Q8IZP0-11	Abl interactor 1	ABI1	20.917	20.7287	20.8906	21.251	21.2566	21.4042				3	3	3	10.9	10.9	10.9	43.294	0	17.22	13383000	2
A0A0C4DGA7;O94929-2;O94929-3;O94929;D6RHE7	A0A0C4DGA7;O94929-2;O94929-3;O94929;D6RHE7	Actin-binding LIM protein 3	ABLIM3	18.8922	18.197	17.8901	17.8879	NaN	16.9957				2	2	2	3.5	3.5	3.5	74.167	0	13.693	1303200	4
Q9P1F3;Q5SZC9	Q9P1F3;Q5SZC9	Costars family protein ABRACL	ABRACL	19.4945	19.0432	19.8346	19.4399	19.9811	18.0077				2	2	2	35.8	35.8	35.8	9.0564	0	23.453	4938600	10
P09110;H7C131;C9JDE9;P09110-2;B4DVF4;H0Y4D4	P09110;H7C131;C9JDE9;P09110-2	3-ketoacyl-CoA thiolase, peroxisomal	ACAA1	21.1572	20.9247	21.0594	21.5886	21.8017	21.9268				5	5	5	21.9	21.9	21.9	44.292	0	49.597	16997000	21
Q9H845;H0Y8Z9	Q9H845;H0Y8Z9	Acyl-CoA dehydrogenase family member 9, mitochondrial	ACAD9	19.9006	19.2518	19.5064	19.7724	19.7031	19.272				3	3	3	6.4	6.4	6.4	68.76	0	23.477	4599900	13
B7Z9I1;Q5T4U5;P11310;P11310-2	B7Z9I1;Q5T4U5;P11310;P11310-2	Medium-chain specific acyl-CoA dehydrogenase, mitochondrial	ACADM	20.0636	19.9753	19.883	19.6215	19.8285	20.1732				1	1	1	3.1	3.1	3.1	42.426	0.0007874	6.6479	5803800	1
P45954-2;P45954	P45954-2;P45954	Short/branched chain specific acyl-CoA dehydrogenase, mitochondrial	ACADSB	18.8302	18.6435	19.0482	18.7849	18.3222	19.0167				1	1	1	3.9	3.9	3.9	36.025	0.00040112	6.8213	2628500	2
P49748-2;P49748;P49748-3;G3V1M7;J3QRJ8;K7EQP4;J3QKU9;K7EMF8;K7EJW8	P49748-2;P49748;P49748-3	Very long-chain specific acyl-CoA dehydrogenase, mitochondrial	ACADVL	24.4269	24.6804	24.3929	25.3019	25.1892	25.1676				13	13	13	30	30	30	68.058	0	103.87	186080000	36
H7C3K3;A0A0U1RQT1;A0A087X1H5;Q15057	H7C3K3;A0A0U1RQT1;A0A087X1H5;Q15057	Arf-GAP with coiled-coil, ANK repeat and PH domain-containing protein 2	ACAP2	16.9083	16.7636	17.1744	16.4082	16.5497	17.1568				1	1	1	5.7	5.7	5.7	25.607	0.00043403	7.8366	681480	3
P24752;H0YEL7;P24752-2;E9PRQ6;E9PKF3	P24752;H0YEL7;P24752-2	Acetyl-CoA acetyltransferase, mitochondrial	ACAT1	24.1372	23.746	23.8929	24.0465	24.3399	24.0109				9	9	9	31.4	31.4	31.4	45.199	0	161.75	104080000	45
Q9BWD1;Q9BWD1-2	Q9BWD1;Q9BWD1-2	Acetyl-CoA acetyltransferase, cytosolic	ACAT2	20.6119	19.135	18.9642	18.6681	19.8531	18.4228				3	3	3	19.9	19.9	19.9	41.35	0	23.758	4977000	6
Q9H3P7	Q9H3P7	Golgi resident protein GCP60	ACBD3	21.9826	22.1939	22.1579	22.3532	22.1269	22.3337				4	4	4	15.3	15.3	15.3	60.593	0	75.675	27695000	17
Q5T8D3-4;Q5T8D3-2;B7Z2R7;Q5T8D3-3	Q5T8D3-4;Q5T8D3-2;B7Z2R7;Q5T8D3-3	Acyl-CoA-binding domain-containing protein 5	ACBD5	NaN	16.9901	16.99	NaN	17.2277	17.2028				1	1	1	4.6	4.6	4.6	46.268	0.00040177	6.8476	539810	1
S4R3H4;E7EQT4;Q9UKV3-5;Q9UKV3;G3V3T3;G3V3B0;Q9UKV3-3;Q9UKV3-2	S4R3H4;E7EQT4;Q9UKV3-5;Q9UKV3	Apoptotic chromatin condensation inducer in the nucleus	ACIN1	20.8121	20.761	21.054	20.4198	20.6912	20.8913				5	5	5	8.1	8.1	8.1	145.44	0	44.012	10264000	14
P53396-2;P53396;P53396-3;K7ESG8	P53396-2;P53396;P53396-3	ATP-citrate synthase	ACLY	24.245	24.3894	24.2053	23.8901	23.468	23.5873				17	17	17	20.7	20.7	20.7	119.77	0	203.93	103910000	54
P21399	P21399	Cytoplasmic aconitate hydratase	ACO1	24.3006	24.2659	24.2338	22.9092	22.5117	22.9316				10	10	10	16.5	16.5	16.5	98.398	0	242.13	76620000	32
A2A274;Q99798	A2A274;Q99798	Aconitate hydratase, mitochondrial	ACO2	23.3685	23.1274	23.0414	23.0738	23.1612	23.2431				11	11	11	21	21	21	87.819	0	88.39	54980000	43
O00154-4;O00154-2;O00154-3;O00154-6;O00154-5;O00154-7;O00154;K7EKP8	O00154-4;O00154-2;O00154-3;O00154-6;O00154-5;O00154-7;O00154;K7EKP8	Cytosolic acyl coenzyme A thioester hydrolase	ACOT7	22.8614	23.0201	22.8013	23.3766	22.7889	23.4308				5	5	5	20.4	20.4	20.4	37.419	0	32.378	50900000	11
Q9Y305-2;Q9Y305;Q9Y305-4;Q9Y305-3;C9J7L8;H7C5Q2	Q9Y305-2;Q9Y305;Q9Y305-4;Q9Y305-3	Acyl-coenzyme A thioesterase 9, mitochondrial	ACOT9	22.0581	21.9449	21.7604	22.9613	22.3562	22.3557				4	4	4	9.1	9.1	9.1	46.354	0	25.026	30021000	6
P24666;G5E9R5;P24666-4;F2Z2Q9;P24666-3;P24666-2;D3YTI2	P24666;G5E9R5;P24666-4;F2Z2Q9;P24666-3;P24666-2	Low molecular weight phosphotyrosine protein phosphatase	ACP1	22.6279	22.439	22.8567	22.9487	23.0771	23.3502				4	4	4	31.6	31.6	31.6	18.042	0	66.56	46203000	23
B7Z3Z9;E7EPM6;P33121-2;P33121-3;P33121;H0Y9U7;D6RER0;H0Y9Z9;Q9ULC5-4;Q9ULC5;Q9ULC5-3	B7Z3Z9;E7EPM6;P33121-2;P33121-3;P33121;H0Y9U7;D6RER0	Long-chain-fatty-acid--CoA ligase 1	ACSL1	21.8245	22.1239	21.728	19.8927	19.7077	19.6093				4	4	4	10.1	10.1	10.1	58.586	0	23.745	13043000	6
O95573;F5GWH2;F5H062	O95573	Long-chain-fatty-acid--CoA ligase 3	ACSL3	22.9353	22.9598	22.8743	23.9031	23.3533	23.6319				11	11	9	23.1	23.1	19	80.419	0	78.992	61843000	22
O60488-2;O60488;D6RFW9;D6RDA8;D6RD96;D6RF95	O60488-2;O60488	Long-chain-fatty-acid--CoA ligase 4	ACSL4	21.0451	20.8275	20.8527	20.3218	19.6181	20.0757				6	4	4	14	9.7	9.7	74.435	0	26.727	8652300	7
P68133;P68032;P63267;P62736;A6NL76;F8WB63;B8ZZJ2;C9JFL5;F6UVQ4;F6QUT6	P68133;P68032;P63267;P62736;A6NL76;F8WB63;B8ZZJ2;C9JFL5;F6UVQ4;F6QUT6	Actin, alpha skeletal muscle;Actin, alpha cardiac muscle 1;Actin, gamma-enteric smooth muscle;Actin, aortic smooth muscle	ACTA1	26.8551	27.8064	27.0801	27.5411	27.2719	27.4611				10	1	1	27.6	4.2	4.2	42.051	0.00044405	8.2422	1571300000	51
P60709;A0A2R8Y793;A0A2R8YEA7;P63267-2;A5A3E0;A0A2R8YFE2	P60709;A0A2R8Y793	Actin, cytoplasmic 1;Actin, cytoplasmic 1, N-terminally processed	ACTB	32.543	32.6193	32.5818	32.3776	32.3955	32.3837				19	19	0	70.7	70.7	0	41.736	0	323.31	39276000000	788
P63261;I3L3I0;I3L1U9;I3L4N8	P63261;I3L3I0;I3L1U9;I3L4N8	Actin, cytoplasmic 2;Actin, cytoplasmic 2, N-terminally processed	ACTG1	22.689	20.8054	22.3047	19.765	21.3417	19.1005				19	1	0	70.7	4.5	0	41.792	0	116.27	31370000	34
O96019-2;O96019;H7C5S0;C9JQT2	O96019-2;O96019;H7C5S0	Actin-like protein 6A	ACTL6A	23.1926	23.1925	23.287	23.3782	23.6091	23.6237				4	4	4	18.6	18.6	18.6	43.236	0	25.244	70731000	8
P12814;P12814-3;P12814-2;P12814-4;H9KV75;H7C5W8;H0YJW3;G3V2N5;G3V2W4;P35609-2;P35609;H0YJ11;Q08043;A0A087WSZ2;G3V5M4;G3V2X9;F6THM6;G3V2E8;G3V380;D6RH00	P12814;P12814-3;P12814-2;P12814-4;H9KV75	Alpha-actinin-1	ACTN1	27.7985	27.9076	28.0761	29.4005	29.3879	29.4775				42	42	27	60.4	60.4	40.7	103.06	0	323.31	3040700000	318
O43707;O43707-2;F5GXS2;O43707-3;H7C144;K7EJH8;K7EP19;M0QZQ3;C9JY79;Q9H254-2;Q9H254-4;Q9H254	O43707;O43707-2;F5GXS2;O43707-3	Alpha-actinin-4	ACTN4	26.8959	27.2519	27.1519	26.987	26.8902	27.26				38	23	23	53.7	34.4	34.4	104.85	0	323.31	876850000	147
V9GYX7;Q9NZ32	V9GYX7;Q9NZ32	Actin-related protein 10	ACTR10	19.7957	20.2491	19.7556	19.7509	19.9465	19.9264				2	2	2	10.9	10.9	10.9	33.201	0.00046339	10.965	6167900	2
R4GMT0;P61163;A0A1B0GVS3	R4GMT0;P61163;A0A1B0GVS3	Alpha-centractin	ACTR1A	24.0294	23.1515	23.7943	22.3016	23.4403	22.1891				5	5	4	26.2	26.2	23.2	37.433	0	47.485	61404000	23
P42025	P42025	Beta-centractin	ACTR1B	20.6219	19.8801	20.3215	19.8075	20.7293	20.7007				4	3	3	17.3	14.6	14.6	42.293	0	18.535	7944400	5
P61160;F5H6T1;P61160-2	P61160;F5H6T1;P61160-2	Actin-related protein 2	ACTR2	24.0724	24.2588	24.1278	24.342	24.4726	24.3629				7	7	7	21.3	21.3	21.3	44.76	0	79.903	138450000	35
P61158;B4DXW1;F8WDR7;Q9P1U1-2;Q9P1U1;A0A0A0MTI9;H7C4J1;C9IZN3;Q9C0K3;Q9P1U1-3	P61158;B4DXW1	Actin-related protein 3	ACTR3	24.8644	25.0277	24.797	25.048	25.0671	25.3357				11	11	11	38	38	38	47.371	0	71.468	199080000	33
P36896-5;P36896-2;P36896-3;P36896;P36896-4	P36896-5;P36896-2;P36896-3;P36896;P36896-4	Activin receptor type-1B	ACVR1B	NaN	NaN	20.6201	19.8073	20.0787	NaN				1	1	1	2.2	2.2	2.2	51.724	0.0079566	6.0891	3492500	1
F5GWI4;P00813;F5GYD4;F5GXW0	F5GWI4;P00813;F5GYD4;F5GXW0	Adenosine deaminase	ADA	21.3648	21.5419	21.4326	21.3941	21.0366	21.4939				2	2	2	6.2	6.2	6.2	38.292	0.00047015	11.171	16082000	2
O14672	O14672	Disintegrin and metalloproteinase domain-containing protein 10	ADAM10	18.285	18.2129	18.1691	18.4149	18.0189	18.4997				1	1	1	2	2	2	84.141	0.00040733	6.9569	1846400	1
P55265-5;P55265;P55265-4;A0A3B3IRQ9;H0YCK3;P55265-3;P55265-2;A0A3B3ISX1;A0A3B3ITG9	P55265-5;P55265;P55265-4;A0A3B3IRQ9;H0YCK3;P55265-3;P55265-2;A0A3B3ISX1;A0A3B3ITG9	Double-stranded RNA-specific adenosine deaminase	ADAR	21.3094	21.5782	21.6158	22.286	21.8843	21.7965				6	6	6	9.6	9.6	9.6	103.64	0	52.206	21113000	16
H0Y9H2;E7EV99;E7ENY0;P35611-2;P35611-6;P35611-4;P35611;P35611-3;H0YG19	H0Y9H2;E7EV99;E7ENY0;P35611-2;P35611-6;P35611-4;P35611;P35611-3;H0YG19	Alpha-adducin	ADD1	21.1408	20.2138	20.253	20.0328	20.1498	19.9582				2	2	2	6.3	6.3	6.3	48.407	0	12.45	7750100	2
Q9UEY8-2;Q9UEY8	Q9UEY8-2;Q9UEY8	Gamma-adducin	ADD3	20.6525	20.4106	20.1499	19.492	19.7077	19.8367				2	2	2	6.5	6.5	6.5	75.67	0	12.303	6359400	3
P11766;D6RFE4	P11766;D6RFE4	Alcohol dehydrogenase class-3	ADH5	20.0951	20.4985	20.677	21.0087	20.4368	20.8393				2	2	2	8.8	8.8	8.8	39.724	0.00049116	11.894	9174600	3
Q9BV57	Q9BV57	1,2-dihydroxy-3-keto-5-methylthiopentene dioxygenase	ADI1	18.4611	18.1545	18.3089	NaN	17.7255	18.8789				1	1	1	7.8	7.8	7.8	21.498	0.002681	6.4132	1600100	1
Q15847;Q5TBU2	Q15847	Adipogenesis regulatory factor	ADIRF	NaN	NaN	20.1294	20.0658	22.5757	21.3004				3	3	3	69.7	69.7	69.7	7.8547	0	29.702	11516000	6
A0A2R8Y6X0;Q9H2P0	A0A2R8Y6X0;Q9H2P0	Activity-dependent neuroprotector homeobox protein	ADNP	18.6865	17.9564	18.2096	19.1819	18.3041	18.7327				2	2	2	4.2	4.2	4.2	97.225	0	12.343	2295900	3
Q9NX46	Q9NX46	Poly(ADP-ribose) glycohydrolase ARH3	ADPRHL2	18.5133	17.2841	18.3022	16.641	17.3764	16.6384				1	1	1	5.5	5.5	5.5	38.946	0.0045011	6.2954	1172900	2
A0A087WX59;Q16186	A0A087WX59;Q16186	Proteasomal ubiquitin receptor ADRM1	ADRM1	20.3704	20.0051	19.8517	20.5717	21.0464	20.7591				1	1	1	3.3	3.3	3.3	37.504	0.0045062	6.3002	8751300	3
A0A1B0GWJ0;A0A1B0GTJ7;P30566;A0A096LNY6;A0A1B0GTG9;A0A1B0GWF8;A0A0A6YY92;P30566-2;A0A096LP92;A0A096LPA2;A0A096LNY4;A0A096LNY5	A0A1B0GWJ0;A0A1B0GTJ7;P30566;A0A096LNY6;A0A1B0GTG9;A0A1B0GWF8;A0A0A6YY92;P30566-2	Adenylosuccinate lyase	ADSL	21.7368	21.763	21.9947	21.3164	21.2158	21.6882				3	3	3	6.5	6.5	6.5	54.465	0	17.903	18676000	4
P30520	P30520	Adenylosuccinate synthetase isozyme 2	ADSS	21.6705	21.1754	21.4873	20.5195	21.1825	20.3643				3	3	3	11	11	11	50.097	0	20.279	14370000	15
Q8N4X5-2;Q8N4X5;Q8N4X5-4;F6QUH3;Q8N4X5-3	Q8N4X5-2;Q8N4X5;Q8N4X5-4;F6QUH3	Actin filament-associated protein 1-like 2	AFAP1L2	19.1014	NaN	19.5268	20.3675	20.0312	20.2891				4	4	4	9	9	9	90.859	0	27.827	5099200	8
Q9Y4W6;K7EP56	Q9Y4W6	AFG3-like protein 2	AFG3L2	19.843	19.598	19.9227	20.4721	20.6064	20.4307				3	3	3	4.6	4.6	4.6	88.583	0	19.995	7195200	4
P52594-2;P52594-3;P52594;P52594-4;C9J2I0;B8ZZY2	P52594-2;P52594-3;P52594;P52594-4	Arf-GAP domain and FG repeat-containing protein 1	AGFG1	21.3521	21.5599	21.006	22.0897	21.4249	21.4173				3	3	3	11.1	11.1	11.1	54.181	0	20.304	17439000	8
A0A3B3IUC9;A0A3B3ITV0;A0A3B3ITX7;E9PG39;A0A3B3ISY9;A0A3B3ISZ0;E9PC15;A0A3B3ITD0;Q53H12	A0A3B3IUC9;A0A3B3ITV0;A0A3B3ITX7;E9PG39;A0A3B3ISY9;A0A3B3ISZ0;E9PC15;A0A3B3ITD0;Q53H12	Acylglycerol kinase, mitochondrial	AGK	18.0435	18.4701	18.1776	18.7513	19.295	18.0091				1	1	1	18.7	18.7	18.7	14.805	0.00044209	8.0831	2220700	4
O00116;B8ZZ81;A0A1B0GWA2;A0A2R8YEL0	O00116;B8ZZ81;A0A1B0GWA2	Alkyldihydroxyacetonephosphate synthase, peroxisomal	AGPS	22.5196	22.5005	22.0935	22.139	21.4147	21.8817				8	8	8	15.5	15.5	15.5	72.911	0	52.447	26291000	16
A0A087X208;O00468-2;O00468-6;O00468-3;O00468-5;O00468-4;O00468-7;O00468	A0A087X208;O00468-2;O00468-6;O00468-3;O00468-5;O00468-4;O00468-7;O00468	Agrin;Agrin N-terminal 110 kDa subunit;Agrin C-terminal 110 kDa subunit;Agrin C-terminal 90 kDa fragment;Agrin C-terminal 22 kDa fragment	AGRN	NaN	NaN	NaN	14.6859	16.2738	NaN				2	2	2	1	1	1	202.29	0.00047081	11.192	294060	2
Q6RW13-2;Q6RW13	Q6RW13-2;Q6RW13	Type-1 angiotensin II receptor-associated protein	AGTRAP	20.4001	20.0089	20.2329	21.3786	19.9936	20.7882				1	1	1	14.5	14.5	14.5	16.669	0.00045025	8.8568	9019800	7
Q8WYP5;Q8WYP5-3;Q8WYP5-2;H7C4S1	Q8WYP5;Q8WYP5-3;Q8WYP5-2;H7C4S1	Protein ELYS	AHCTF1	17.8485	17.5202	18.1885	18.2592	17.9707	17.9792				2	2	2	1.6	1.6	1.6	252.5	0.00048662	11.793	1499100	3
P23526;P23526-2	P23526;P23526-2	Adenosylhomocysteinase	AHCY	26.1505	26.2181	26.0379	26.6473	26.2657	26.7283				13	13	13	35.2	35.2	35.2	47.716	0	109.12	513420000	63
Q09666;E9PQE3;E9PJZ0;E9PKR9;E9PJC6;E9PLK4;Q09666-2	Q09666	Neuroblast differentiation-associated protein AHNAK	AHNAK	26.8611	27.081	27.0861	27.2597	26.8622	27.3796				81	81	81	31.7	31.7	31.7	629.09	0	323.31	861370000	231
O95433-2;O95433;H0YJG7;G3V438;H0YJ63;G3V3W9;H0YJU2	O95433-2;O95433;H0YJG7;G3V438;H0YJ63	Activator of 90 kDa heat shock protein ATPase homolog 1	AHSA1	22.8995	22.8953	23.067	23.2907	23.5811	23.2012				6	6	6	35.1	35.1	35.1	32.339	0	39.888	56676000	16
Q96BJ3-2;Q96BJ3	Q96BJ3-2;Q96BJ3	Axin interactor, dorsalization-associated protein	AIDA	18.2965	18.942	18.2795	17.8585	16.9575	18.0447				1	1	1	12.8	12.8	12.8	16.444	0.00044743	8.556	1666100	5
O95831-3;O95831;O95831-2;E9PMA0;O95831-6;O95831-5;O95831-4	O95831-3;O95831;O95831-2;E9PMA0	Apoptosis-inducing factor 1, mitochondrial	AIFM1	22.9151	22.9619	22.693	23.0422	22.8936	23.0606				8	8	8	17.2	17.2	17.2	66.294	0	51.816	47299000	14
A0A0J9YWL0;Q9Y4K1	A0A0J9YWL0;Q9Y4K1	Absent in melanoma 1 protein	AIM1	16.8989	17.1409	16.3992	17.7907	17.1558	17.1083				1	1	1	0.7	0.7	0.7	231.71	0.00040404	6.8957	844380	2
Q12904;Q12904-2;D6R937	Q12904;Q12904-2	Aminoacyl tRNA synthase complex-interacting multifunctional protein 1;Endothelial monocyte-activating polypeptide 2	AIMP1	23.7422	23.9033	24.042	23.8999	23.8313	24.2736				7	7	7	31.7	31.7	31.7	34.352	0	48.07	94746000	17
A8MU58;Q13155-2;Q13155	A8MU58;Q13155-2;Q13155	Aminoacyl tRNA synthase complex-interacting multifunctional protein 2	AIMP2	20.5601	20.6788	20.4474	20.874	20.7894	20.9052				3	3	3	15.7	15.7	15.7	26.76	0	19.909	10038000	9
O00170;E9PMH2;V9GYQ3	O00170;E9PMH2	AH receptor-interacting protein	AIP	20.9044	20.8391	20.6891	20.7309	20.1873	20.9473				3	3	3	14.5	14.5	14.5	37.636	0	23.18	10063000	7
Q96IF1	Q96IF1	LIM domain-containing protein ajuba	AJUBA	NaN	NaN	18.2216	18.8142	18.6098	19.1341				1	1	1	2.8	2.8	2.8	56.933	0.0023112	6.4807	1758400	1
Q5T9B7;P00568;H0YID2;Q9Y6K8-2;Q9Y6K8-3;Q9Y6K8	Q5T9B7;P00568;H0YID2;Q9Y6K8-2;Q9Y6K8-3;Q9Y6K8	Adenylate kinase isoenzyme 1;Adenylate kinase isoenzyme 5	AK1	22.8764	22.6503	22.7199	22.5173	22.2944	23.3284				2	2	2	9.5	9.5	9.5	23.411	0	12.836	43390000	5
F8W1A4;P54819-5;P54819-2;P54819;F8VZG5;P54819-3;G3V213;F8VY04;P54819-6;P54819-4;F8VPP1	F8W1A4;P54819-5;P54819-2;P54819;F8VZG5;P54819-3;G3V213;F8VY04;P54819-6;P54819-4	Adenylate kinase 2, mitochondrial;Adenylate kinase 2, mitochondrial;Adenylate kinase 2, mitochondrial, N-terminally processed	AK2	24.0039	23.8488	23.9991	23.9409	24.2625	24.3861				7	7	7	36.6	36.6	36.6	25.63	0	43.967	105050000	15
Q9UIJ7-2;Q9UIJ7-3;Q9UIJ7	Q9UIJ7-2;Q9UIJ7-3;Q9UIJ7	GTP:AMP phosphotransferase AK3, mitochondrial	AK3	20.2957	20.1395	20.0854	20.8654	22.0992	22.2439				3	3	3	27.4	27.4	27.4	18.192	0	19.426	15128000	4
D3DQ64;P27144	D3DQ64;P27144	Adenylate kinase 4, mitochondrial	AK4	19.2614	19.6773	19.0814	22.4833	22.4466	22.2084				2	2	2	28.7	28.7	28.7	19.78	0	15.467	18848000	6
C9JVY5;Q9Y2D5;Q9Y2D5-5;Q9Y2D5-7;Q9Y2D5-6;Q9Y2D5-4	C9JVY5;Q9Y2D5;Q9Y2D5-5;Q9Y2D5-7;Q9Y2D5-6;Q9Y2D5-4	A-kinase anchor protein 2	AKAP2	18.2857	18.7065	18.6152	NaN	18.2415	18.5943				2	2	2	5.4	5.4	5.4	85.282	0	19.875	1763800	3
P14550;V9GYG2;V9GYP9;Q5T621	P14550	Alcohol dehydrogenase [NADP(+)]	AKR1A1	23.1184	23.0044	22.974	22.6697	23.3336	22.1894				6	6	6	22.5	22.5	22.5	36.573	0	55.865	44586000	16
P15121;E9PEF9;E9PCX2;C9JRZ8;C9JRZ8-2	P15121	Aldose reductase	AKR1B1	26.7415	26.8001	26.5943	25.0429	24.7992	25.0568				5	5	5	13.3	13.3	13.3	35.853	0	30.406	398010000	14
P42330-2;S4R3Z2;A0A0A0MSS8;P42330	P42330-2;S4R3Z2;A0A0A0MSS8;P42330	Aldo-keto reductase family 1 member C3	AKR1C3	17.9429	17.7097	18.1277	17.8741	18.1029	17.4134				2	2	2	18.1	18.1	18.1	23.364	0.00046211	10.915	1414700	1
H3BLU7;O43488;Q8NHP1	H3BLU7;O43488	Aflatoxin B1 aldehyde reductase member 2	AKR7A2	22.2142	22.3297	22.2706	22.6783	22.5315	22.9633				3	3	3	14.6	14.6	14.6	34.684	0	41.324	35016000	14
A0A0C4DGB6;CON__P02768-1;P02768;H0YA55;D6RHD5;B7WNR0;C9JKR2;P02768-2;A0A087WWT3;P02768-3;H7C013	A0A0C4DGB6;CON__P02768-1;P02768;H0YA55;D6RHD5;B7WNR0;C9JKR2;P02768-2;A0A087WWT3;P02768-3	Serum albumin	ALB	15.8881	16.8573	27.0849	15.8565	16.051	16.3519			+	16	12	12	28	22.8	22.8	69.226	0	110.81	125960000	31
P54886-2;P54886	P54886-2;P54886	Delta-1-pyrroline-5-carboxylate synthase;Glutamate 5-kinase;Gamma-glutamyl phosphate reductase	ALDH18A1	23.9117	23.8111	23.7943	23.8053	23.4315	23.73				11	11	11	18.2	18.2	18.2	87.088	0	103.22	81752000	19
P47895;H0Y2X5	P47895;H0Y2X5	Aldehyde dehydrogenase family 1 member A3	ALDH1A3	NaN	NaN	NaN	21.259	21.2582	21.5381				5	5	5	15.2	15.2	15.2	56.108	0	32.509	8358300	4
P30837	P30837	Aldehyde dehydrogenase X, mitochondrial	ALDH1B1	20.4603	20.0913	20.1319	19.9893	20.2265	20.2254				5	5	5	12.4	12.4	12.4	57.206	0	35.486	6964600	11
P05091-2;P05091;S4R3S4;F8VP50	P05091-2;P05091	Aldehyde dehydrogenase, mitochondrial	ALDH2	24.0401	24.0736	24.2302	23.1166	23.1111	23.2185				11	11	11	35.1	35.1	35.1	50.989	0	96.03	81208000	32
J3QRD1;P51648;P51648-2;J3KTD9;I3L2W1	J3QRD1;P51648;P51648-2	Fatty aldehyde dehydrogenase	ALDH3A2	20.4454	20.4785	20.1663	21.7645	21.6537	21.6947				3	3	3	10.7	10.7	10.7	44.648	0	23.078	14481000	16
P49419-2;A0A1B0GUA1;A0A1B0GTG2;A0A1B0GW82;A0A1B0GW77;P49419;A0A0J9YWF7;A0A1B0GV49;A0A1B0GTY9;A0A1B0GTJ4;P49419-4;H0YHM6;A0A1B0GUY0;F8WDY6;A0A1B0GVU0;F8VVF2	P49419-2;A0A1B0GUA1;A0A1B0GTG2;A0A1B0GW82;A0A1B0GW77;P49419;A0A0J9YWF7;A0A1B0GV49;A0A1B0GTY9;A0A1B0GTJ4;P49419-4	Alpha-aminoadipic semialdehyde dehydrogenase	ALDH7A1	21.8754	21.5771	22.4414	22.0863	22.5384	21.9993				5	5	5	14.9	14.9	14.9	55.366	0	45.507	27813000	15
P49189;P49189-3;P49189-2	P49189;P49189-3;P49189-2	4-trimethylaminobutyraldehyde dehydrogenase	ALDH9A1	21.5561	22.2724	21.547	21.4463	21.2996	21.1874				2	2	2	4	4	4	53.801	0	12.482	18170000	2
P04075;H3BQN4;J3KPS3;P04075-2;H3BPS8;H3BUH7;H3BR04;H3BMQ8;H3BR68;H3BU78;A0A087WXX2;A0A3B3IS80;P05062	P04075;H3BQN4;J3KPS3;P04075-2;H3BPS8	Fructose-bisphosphate aldolase A;Fructose-bisphosphate aldolase	ALDOA	29.1798	29.1807	29.3452	29.7902	29.8374	29.8652				22	22	19	69.8	69.8	60.2	39.42	0	319.15	4743600000	214
P09972;K7EKH5;C9J8F3;J3KSV6;J3QKP5;A8MVZ9	P09972	Fructose-bisphosphate aldolase C	ALDOC	25.1083	25.0666	25.4757	25.3232	25.6451	25.5444				5	2	2	16.8	7.1	7.1	39.455	0	99.891	271040000	39
Q6P6C2;Q6P6C2-1	Q6P6C2;Q6P6C2-1	RNA demethylase ALKBH5	ALKBH5	18.6591	17.9656	18.3561	18.6964	18.5814	18.3436				1	1	1	7.4	7.4	7.4	44.255	0	13.252	2104000	2
I3L1D5;O15296-3;O15296;O15296-4	I3L1D5;O15296-3;O15296;O15296-4	Arachidonate 15-lipoxygenase B	ALOX15B	19.7539	19.6892	20.0816	20.2209	19.6882	19.8228				2	2	2	4.4	4.4	4.4	74.486	0	12.093	7778800	5
P10696;P05187	P10696;P05187	Alkaline phosphatase, placental-like;Alkaline phosphatase, placental type	ALPPL2	NaN	NaN	NaN	20.5458	20.272	20.9572				3	3	3	8.8	8.8	8.8	57.376	0	20.022	5030600	4
Q86V81;E9PB61	Q86V81;E9PB61	THO complex subunit 4	ALYREF	23.8473	23.9688	23.9524	23.7101	23.8752	23.3378				6	6	6	36.2	36.2	36.2	26.888	0	133.85	87688000	24
E9PIJ1;E9PJF6;H0YCL9;H0Y360;Q01433-3;Q01433-5;Q01433-2;Q01433-4;Q01433	E9PIJ1;E9PJF6;H0YCL9;H0Y360;Q01433-3;Q01433-5;Q01433-2;Q01433-4;Q01433	AMP deaminase 2	AMPD2	17.4683	17.2523	17.8187	NaN	16.5374	17.132				1	1	1	20.7	20.7	20.7	10.159	0.00040933	7.0044	754890	3
I6L894;Q01484	I6L894;Q01484	Ankyrin-2	ANK2	NaN	NaN	19.3846	19.4333	19.2762	20.5781				1	1	1	0.3	0.3	0.3	430.25	0.0099502	6.0018	3589000	1
Q9P2R3;Q9P2R3-2;Q9P2R3-4;K7EPT2	Q9P2R3;Q9P2R3-2;Q9P2R3-4;K7EPT2	Rabankyrin-5	ANKFY1	18.6405	17.8054	17.837	17.4876	18.609	16.4199				2	2	2	4.1	4.1	4.1	128.4	0	17.262	1480100	5
Q86XL3-2;Q86XL3	Q86XL3-2;Q86XL3	Ankyrin repeat and LEM domain-containing protein 2	ANKLE2	18.3244	18.5728	17.9957	18.1704	18.257	18.4544				1	1	1	4	4	4	72.64	0.00040883	6.9854	1864000	1
Q9NQW6-2;Q9NQW6;H7C167;C9JJT6;H7C1K5	Q9NQW6-2;Q9NQW6	Actin-binding protein anillin	ANLN	22.2468	22.1443	22.023	21.4646	21.5615	21.6552				7	7	7	8.6	8.6	8.6	120.01	0	44.801	22021000	10
P39687;H0YN26;O43423;H7BZ09;O95626	P39687;H0YN26	Acidic leucine-rich nuclear phosphoprotein 32 family member A	ANP32A	24.217	24.1861	24.1334	23.635	24.0939	23.9537				5	5	4	22.5	22.5	16.1	28.585	0	69.534	99830000	16
Q92688-2;Q92688	Q92688-2;Q92688	Acidic leucine-rich nuclear phosphoprotein 32 family member B	ANP32B	25.0399	24.9394	25.1093	24.4345	24.7604	25.2061				4	3	3	26.2	17.9	17.9	22.276	0	21.681	185800000	17
Q9BTT0-3;Q9BTT0;E9PPH5;Q5TB19;E9PLC4	Q9BTT0-3;Q9BTT0;E9PPH5;Q5TB19;E9PLC4	Acidic leucine-rich nuclear phosphoprotein 32 family member E	ANP32E	21.4806	21.1031	21.3544	20.5689	21.4675	20.9898				2	2	2	14.1	14.1	14.1	25.125	0	36.089	13754000	9
P04083;Q5T3N1;Q5T3N0	P04083;Q5T3N1	Annexin A1;Annexin	ANXA1	28.0819	28.1324	28.2094	28.6952	28.7831	28.9152				18	18	18	57.2	57.2	57.2	38.714	0	323.31	2263200000	172
P50995-2;P50995;H0Y6E1	P50995-2;P50995	Annexin A11	ANXA11	22.3512	22.5518	22.7085	22.7212	23.1497	23.2175				5	5	5	13.6	13.6	13.6	51.242	0	40.2	43265000	19
P07355;P07355-2;H0YN42;H0YMD0;H0YMU9;A6NMY6;H0YM50;H0YKS4;H0YNP5;H0YN28;H0YL33;H0YMM1;H0YKZ7;H0YLV6;H0YMT9;H0YKX9;H0YKL9;H0YMW4;H0YNA0;H0YKV8;H0YN52;H0YMD9;H0YNB8;H0YKN4;H0YLE2	P07355;P07355-2;H0YN42;H0YMD0;H0YMU9;A6NMY6;H0YM50;H0YKS4;H0YNP5;H0YN28;H0YL33	Annexin A2;Annexin;Putative annexin A2-like protein	ANXA2	30.3091	30.5077	30.3404	30.7137	30.6777	30.7107				30	30	30	69.6	69.6	69.6	38.604	0	323.31	9261200000	275
P12429;D6RA82;D6RFG5;D6RCA8;D6RAZ8	P12429;D6RA82;D6RFG5	Annexin A3;Annexin	ANXA3	21.0906	20.8817	19.6822	25.7342	25.8842	25.8088				12	12	12	39	39	39	36.375	0	323.31	187980000	38
P09525;Q6P452;P09525-2;B4E1S2	P09525;Q6P452;P09525-2	Annexin A4;Annexin	ANXA4	23.4635	23.4836	23.3793	23.8947	24.1692	24.2658				9	9	9	36.1	36.1	36.1	35.882	0	118.97	88945000	35
P08758;D6RBL5;D6RBE9;E9PHT9;D6RCN3	P08758;D6RBL5;D6RBE9	Annexin A5;Annexin	ANXA5	27.7223	27.2266	27.6696	26.1851	27.1438	25.5269				19	19	19	66.2	66.2	66.2	35.936	0	323.31	854550000	137
E7EMC6;E5RK69;P08133-2;P08133;E5RIU8;E5RJR0;E5RJF5;E5RI05;E5RK63;E5RFF0	E7EMC6;E5RK69;P08133-2;P08133;E5RIU8;E5RJR0;E5RJF5;E5RI05;E5RK63;E5RFF0	Annexin;Annexin A6	ANXA6	18.711	18.6328	19.248	NaN	NaN	NaN				2	2	2	7.9	7.9	7.9	36.962	0.00046926	11.141	1274800	2
P20073-2;P20073	P20073-2;P20073	Annexin A7	ANXA7	23.9365	23.8353	24.091	23.9912	24.2536	23.745				6	6	6	16.7	16.7	16.7	50.315	0	70.658	99570000	19
P13928;A0A087WTN9;P13928-3;A0A087WUP0;A0A075B765;P13928-2	P13928;A0A087WTN9;P13928-3;A0A087WUP0;A0A075B765	Annexin A8;Annexin	ANXA8	21.6529	21.3716	21.3303	24.2159	24.4263	24.1805				9	9	2	42.8	42.8	11	36.881	0	155.34	76969000	34
Q5VT79;B4DTF2;A0A075B752;Q5VT79-2	Q5VT79;B4DTF2;A0A075B752;Q5VT79-2	Annexin A8-like protein 2;Annexin	ANXA8L2	NaN	NaN	NaN	NaN	21.4443	21.7499				8	1	1	35.2	3.4	3.4	36.879	0.0052064	6.2275	6674200	2
Q10567-4;Q10567-3;Q10567-2;Q10567;C9J1E7	Q10567-4;Q10567-3;Q10567-2;Q10567;C9J1E7	AP-1 complex subunit beta-1	AP1B1	20.1945	19.2549	19.5078	19.5585	21.479	18.9968				11	3	3	16.2	6.2	6.2	101.35	0	18.244	6629900	6
O43747;O43747-2	O43747;O43747-2	AP-1 complex subunit gamma-1	AP1G1	20.5185	20.3163	20.577	21.7808	21.037	21.5133				3	3	3	3.6	3.6	3.6	91.35	0	20.453	12952000	8
A0A2R8YGH5;H7C1E4;P61966	A0A2R8YGH5;H7C1E4;P61966	AP-1 complex subunit sigma-1A	AP1S1	17.9106	NaN	NaN	19.7029	19.0574	19.8406				1	1	1	10.2	10.2	10.2	18.602	0.00047237	11.3	2667900	2
O95782-2;O95782	O95782-2;O95782	AP-2 complex subunit alpha-1	AP2A1	22.5646	22.5603	22.6211	22.4876	22.6233	22.5929				8	8	6	12.7	12.7	10.7	105.36	0	50.038	36012000	21
O94973;O94973-2;A0A0G2JS82;O94973-3;A0A0G2JQM1;M0R2D9;E9PR62	O94973;O94973-2;A0A0G2JS82;O94973-3;A0A0G2JQM1	AP-2 complex subunit alpha-2	AP2A2	18.154	18.6303	18.5231	18.538	18.6244	18.3376				4	2	2	5.4	3.4	3.4	103.96	0	12.456	2095200	3
P63010-3;P63010;P63010-2;A0A087X253;A0A087WU93;A0A087WZQ6;A0A087WYD1;K7EN71;K7ERB2;K7EJ01;H7C034	P63010-3;P63010;P63010-2;A0A087X253;A0A087WU93;A0A087WZQ6;A0A087WYD1	AP-2 complex subunit beta	AP2B1	23.3842	23.5311	23.4022	23.6754	23.4816	23.6433				13	13	5	18.4	18.4	8	98.117	0	90.699	70487000	41
O00203-3;O00203;H0YBD0	O00203-3;O00203	AP-3 complex subunit beta-1	AP3B1	22.5718	22.2542	22.2279	22.0839	22.0337	22.4508				7	7	7	9	9	9	116.19	0	44.367	29830000	12
O14617-4;O14617;O14617-5;A0A2R8Y611;O14617-3;O14617-2;A0A2R8Y4J3;K7ELX8;A0A087WYN6	O14617-4;O14617;O14617-5;A0A2R8Y611;O14617-3;O14617-2;A0A2R8Y4J3	AP-3 complex subunit delta-1	AP3D1	19.8785	19.9032	19.6782	21.1512	20.2299	19.8621				5	5	5	6.7	6.7	6.7	114.71	0	32.197	7039700	9
Q9Y2T2	Q9Y2T2	AP-3 complex subunit mu-1	AP3M1	20.2653	20.0974	20.1642	20.5012	20.3157	20.2053				2	2	2	8.9	8.9	8.9	46.939	0.00047916	11.556	7346100	2
F5H459;Q92572	F5H459;Q92572	AP-3 complex subunit sigma-1	AP3S1	NaN	19.5078	19.4114	NaN	NaN	20.2362				1	1	1	9.3	9.3	9.3	18.771	0.00043592	7.8943	2497900	2
C9JIF9;P13798;H7C393;F8WEH5;C9JLK2;H7C1U0	C9JIF9;P13798;H7C393	Acylamino-acid-releasing enzyme	APEH	20.3539	20.5041	20.1185	20.9697	20.6538	20.7844				3	3	3	5.4	5.4	5.4	81.673	0	21.931	9337500	6
G3V5Q1;G3V3M6;P27695;G3V5D9;A0A0C4DGK8;G3V5M0;G3V359;G3V3C7;G3V3Y6;H7C4A8	G3V5Q1;G3V3M6;P27695;G3V5D9;A0A0C4DGK8;G3V5M0;G3V359;G3V3C7	DNA-(apurinic or apyrimidinic site) lyase;DNA-(apurinic or apyrimidinic site) lyase, mitochondrial	APEX1	23.5904	22.6358	22.9505	23.208	23.048	22.3629				4	4	4	25.6	25.6	25.6	27.125	0	35.131	49701000	14
G3V1C3;Q9BZZ5-1;Q9BZZ5-3;Q9BZZ5-5;Q9BZZ5-2;Q9BZZ5-6;Q9BZZ5;H0YER7	G3V1C3;Q9BZZ5-1;Q9BZZ5-3;Q9BZZ5-5;Q9BZZ5-2;Q9BZZ5-6;Q9BZZ5;H0YER7	Apoptosis inhibitor 5	API5	22.1757	22.3266	21.9377	22.2673	22.7348	22.9207				4	4	4	10.2	10.2	10.2	57.56	0	31.362	33409000	11
Q96GX9;S4R3D6;Q96GX9-3	Q96GX9;S4R3D6;Q96GX9-3	Methylthioribulose-1-phosphate dehydratase	APIP	18.6568	18.7031	18.408	18.249	18.4534	17.4822				2	2	2	12.8	12.8	12.8	27.125	0.00046751	11.102	1905400	3
Q9HDC9;Q9HDC9-2;H0Y512	Q9HDC9;Q9HDC9-2;H0Y512	Adipocyte plasma membrane-associated protein	APMAP	24.3204	24.2577	24.1738	23.9799	24.0336	24.3486				6	6	6	16.6	16.6	16.6	46.48	0	39.519	110530000	16
Q8NCW5-2;Q8NCW5;Q5T3I4;Q5T3I3	Q8NCW5-2;Q8NCW5	NAD(P)H-hydrate epimerase	APOA1BP	21.4891	20.5421	21.128	21.442	21.7894	21.2513				3	3	3	26.5	26.5	26.5	20.43	0	36.292	15500000	11
CON__ENSEMBL:ENSBTAP00000032840;A8MUN2;P04114	CON__ENSEMBL:ENSBTAP00000032840;A8MUN2;P04114	Apolipoprotein B-100;Apolipoprotein B-48	APOB	16.9604	17.5738	17.463	NaN	16.3093	NaN			+	1	1	1	1.5	1.5	1.5	92.273	0.0030511	6.387	530880	2
B0YIW2;P02656	B0YIW2;P02656	Apolipoprotein C-III	APOC3	18.855	19.0593	18.3008	18.5183	17.5008	NaN				1	1	1	13.7	13.7	13.7	12.815	0.00045228	9.2697	1776900	5
A0A087WUX8;A0A087WYF7;Q6UXV4	A0A087WUX8;A0A087WYF7;Q6UXV4	MICOS complex subunit MIC27	APOOL	19.9763	19.6449	19.4433	19.9332	19.8525	19.9366				1	1	1	4.6	4.6	4.6	28.761	0.0086052	6.0429	5391100	1
A0A0A0MRG2;E9PG40;P05067-10;P05067-3;P05067-4;P05067-5;P05067-6;P05067-7;P05067-11;P05067-8;P05067-9;P05067;H7C0V9	A0A0A0MRG2;E9PG40;P05067-10;P05067-3;P05067-4;P05067-5;P05067-6;P05067-7;P05067-11;P05067-8;P05067-9;P05067	Amyloid beta A4 protein;N-APP;Soluble APP-alpha;Soluble APP-beta;C99;Beta-amyloid protein 42;Beta-amyloid protein 40;C83;P3(42);P3(40);C80;Gamma-secretase C-terminal fragment 59;Gamma-secretase C-terminal fragment 57;Gamma-secretase C-terminal fragment 50;C31	APP	19.259	19.466	NaN	19.5601	19.714	20.5979				3	3	3	6.1	6.1	6.1	75.109	0	17.468	4644200	2
P07741;H3BQF1;H3BQZ9;P07741-2;H3BSW3;H3BQB1	P07741;H3BQF1;H3BQZ9;P07741-2;H3BSW3;H3BQB1	Adenine phosphoribosyltransferase	APRT	24.2417	23.4675	23.9304	23.6775	23.9585	24.6191				5	5	5	33.3	33.3	33.3	19.608	0	33.982	100300000	14
Q96II5;P10398	Q96II5;P10398	Serine/threonine-protein kinase A-Raf	ARAF	18.0163	18.0329	NaN	19.052	NaN	17.9814				1	1	1	2.1	2.1	2.1	67.925	0.00042088	7.2977	1302900	1
B0YIW6;P48444;P48444-2;Q6P1Q5;E9PK34	B0YIW6;P48444;P48444-2	Coatomer subunit delta	ARCN1	23.6876	23.4504	23.3578	23.3206	23.262	23.4669				6	6	6	16.3	16.3	16.3	61.626	0	60.065	65432000	29
P84077;P61204;F5H423;P61204-2;F5H0C7;H0YGG7	P84077;P61204;F5H423;P61204-2	ADP-ribosylation factor 1;ADP-ribosylation factor 3	ARF1	25.5931	24.2344	24.5113	24.7308	25.3406	23.7752				7	7	4	48.6	48.6	30.9	20.697	0	124.31	192540000	45
P18085;C9JPM4;C9JAK5;U3KQF2;F5H1V1;F5H6T5;F8WDB3	P18085;C9JPM4;C9JAK5;U3KQF2	ADP-ribosylation factor 4	ARF4	24.9258	25.3063	25.2225	25.1577	24.6978	24.8622				6	4	4	41.1	23.3	23.3	20.511	0	28.13	212110000	22
C9J1Z8;P84085	C9J1Z8;P84085	ADP-ribosylation factor 5	ARF5	19.2709	19.4858	17.9449	19.8943	19.4173	19.5961				4	1	1	38	10	10	17.107	0.0044877	6.2638	4318200	2
P62330	P62330	ADP-ribosylation factor 6	ARF6	20.4759	20.3836	20.2901	21.3757	21.9004	20.4731				2	2	2	18.3	18.3	18.3	20.082	0.00047304	11.312	12237000	2
E5RHT6;E5RHC5;F8W1U7;F8VWH9;Q8N6T3-5;Q8N6T3-3;Q8N6T3;Q8N6T3-2;Q8N6T3-4	E5RHT6;E5RHC5;F8W1U7;F8VWH9;Q8N6T3-5;Q8N6T3-3;Q8N6T3;Q8N6T3-2;Q8N6T3-4	ADP-ribosylation factor GTPase-activating protein 1	ARFGAP1	21.0292	21.5898	20.8311	21.1874	21.3132	21.3546				2	2	2	13.1	13.1	13.1	26.555	0	16.739	14304000	4
B0QYV8;Q9NP61-2;Q9NP61	B0QYV8;Q9NP61-2;Q9NP61	ADP-ribosylation factor GTPase-activating protein 3	ARFGAP3	18.1799	18.4414	18.5882	18.4178	NaN	18.2933				1	1	1	8.6	8.6	8.6	16.404	0.0026851	6.4216	1619200	3
H0Y6A0	H0Y6A0		ARFGAP3	18.3903	17.9784	17.7625	18.6106	18.3677	18.626				1	1	1	5.5	5.5	5.5	29.956	0.0004531	9.4758	1925600	3
E5RHL7;E5RIF2;Q9Y6D6	E5RHL7;E5RIF2;Q9Y6D6	Brefeldin A-inhibited guanine nucleotide-exchange protein 1	ARFGEF1	19.0386	19.1379	18.9856	19.5816	19.1462	19.5389				1	1	1	2.7	2.7	2.7	93.665	0.0072727	6.1144	3679200	1
P53367;P53367-2;P53367-3	P53367;P53367-2	Arfaptin-1	ARFIP1	20.0109	20.1722	20.0607	20.5943	20.5867	21.2683				4	4	4	20.1	20.1	20.1	41.738	0	40.702	8951000	9
A0A087X1E4;P53365-2;P53365-3;P53365	A0A087X1E4;P53365-2;P53365-3;P53365	Arfaptin-2	ARFIP2	18.0002	18.6795	19.5358	19.6931	19.644	19.551				2	2	2	6.1	6.1	6.1	41.595	0	12.886	3821500	4
Q07960;H0YE29;E9PNR6	Q07960	Rho GTPase-activating protein 1	ARHGAP1	21.974	21.5831	21.5981	21.9374	22.8337	21.9427				5	5	5	21	21	21	50.435	0	76.584	25909000	20
J3KTF8;J3QQX2;P52565;J3KRE2;J3KRY1;P52565-2;J3KS60	J3KTF8;J3QQX2;P52565;J3KRE2;J3KRY1;P52565-2	Rho GDP-dissociation inhibitor 1	ARHGDIA	26.1718	26.3228	26.3842	26.7208	26.5135	26.7965				7	7	7	44	44	44	21.517	0	92.225	578830000	58
F5H2R5;F5H6Q0;F5H3P3;P52566;H0YGX7	F5H2R5;F5H6Q0;F5H3P3;P52566;H0YGX7	Rho GDP-dissociation inhibitor 2	ARHGDIB	18.4861	NaN	NaN	21.4562	21.3368	21.5425				3	3	3	50	50	50	9.792	0	18.965	9255900	5
Q92888-3;M0QZR4;Q92888-2;Q92888;Q92888-4;M0QYC1;M0QZH8;M0R2C7;M0QYS3	Q92888-3;M0QZR4;Q92888-2;Q92888;Q92888-4;M0QYC1	Rho guanine nucleotide exchange factor 1	ARHGEF1	19.5988	19.7501	19.6049	19.7984	19.6319	20.0074				4	4	4	6.7	6.7	6.7	104.06	0	24.044	5056500	5
E7EUY6;E9PDQ5;B1ALK7;A0A2R8YG42;Q14155-6;Q14155-1;Q14155-5;Q14155-2;Q14155-3;Q14155	E7EUY6;E9PDQ5;B1ALK7;A0A2R8YG42;Q14155-6;Q14155-1;Q14155-5;Q14155-2;Q14155-3;Q14155	Rho guanine nucleotide exchange factor 7	ARHGEF7	18.9981	19.3384	19.4301	19.4921	19.4644	19.9307				2	2	2	6	6	6	50.493	0.000481	11.619	4225000	3
H3BSK4;H3BNB9;Q9Y4X5	H3BSK4;H3BNB9;Q9Y4X5	E3 ubiquitin-protein ligase ARIH1	ARIH1	19.1528	19.0372	19.0954	18.2318	18.3391	18.5074				1	1	1	8.4	8.4	8.4	17.617	0	16.196	2564900	3
P36404;V9GYD0;P36404-2	P36404	ADP-ribosylation factor-like protein 2	ARL2	21.4065	21.3928	21.2904	20.8827	21.0062	20.9162				5	5	5	34.8	34.8	34.8	20.878	0	34.177	13559000	6
P36405	P36405	ADP-ribosylation factor-like protein 3	ARL3	23.017	23.1031	23.002	22.0587	22.4958	22.7344				4	4	4	32.4	32.4	32.4	20.455	0	30.728	40963000	9
F5GYV5;H7BZV4;A0A0C4DG62;F8WCT1;F5H7X4;Q66PJ3-7;Q66PJ3-4;Q66PJ3-3;Q66PJ3-2;Q66PJ3	F5GYV5;H7BZV4;A0A0C4DG62;F8WCT1;F5H7X4;Q66PJ3-7;Q66PJ3-4;Q66PJ3-3;Q66PJ3-2;Q66PJ3	ADP-ribosylation factor-like protein 6-interacting protein 4	ARL6IP4	NaN	NaN	NaN	20.0234	19.7122	19.8144				2	2	2	16.6	16.6	16.6	23.687	0	22.438	2943500	2
O75915;F8WF90;C9JQU6;F8WF33	O75915;F8WF90;C9JQU6;F8WF33	PRA1 family protein 3	ARL6IP5	19.9781	19.6411	19.9094	19.4739	19.5149	18.4566				2	2	2	16	16	16	21.614	0	16.761	5222000	12
Q9NVJ2;Q9NVJ2-2	Q9NVJ2;Q9NVJ2-2	ADP-ribosylation factor-like protein 8B	ARL8B	21.1376	21.1155	21.1837	21.7215	20.7568	20.9758				2	2	1	8.6	8.6	3.8	21.539	0	12.587	13278000	6
A0A2Q3DP09;Q7Z3E5-2;Q7Z3E5;C9JW07;H7C3U7;H7BZY2	A0A2Q3DP09;Q7Z3E5-2;Q7Z3E5;C9JW07	LisH domain-containing protein ARMC9	ARMC9	19.2034	18.5433	19.2342	16.9397	17.3706	17.0212				3	3	3	5.4	5.4	5.4	75.578	0	20.071	1867400	6
Q9UH62	Q9UH62	Armadillo repeat-containing X-linked protein 3	ARMCX3	19.2715	18.7836	19.201	18.9515	18.8737	19.5791				2	2	2	7.9	7.9	7.9	42.5	0	20.311	3736400	8
Q92747;E9PF58;Q92747-2	Q92747;E9PF58;Q92747-2	Actin-related protein 2/3 complex subunit 1A	ARPC1A	21.1065	NaN	20.2831	21.2548	20.7934	21.2728				2	1	1	5.9	2.7	2.7	41.569	0.008596	6.0421	10409000	1
O15143;C9JEY1;C9K057;C9JBJ7;C9J4Z7;F8VXW2;C9JQM8;C9JFG9;C9J6C8;C9JTT6	O15143;C9JEY1;C9K057;C9JBJ7;C9J4Z7;F8VXW2;C9JQM8;C9JFG9;C9J6C8	Actin-related protein 2/3 complex subunit 1B	ARPC1B	22.6847	22.9082	22.2678	23.3494	22.6468	22.8634				4	4	1	15.6	15.6	3.5	40.949	0	36.773	43241000	12
O15144;C9JTV5;G5E9J0;G5E9S7;H7C3F9	O15144	Actin-related protein 2/3 complex subunit 2	ARPC2	24.0413	24.1562	23.9697	24.7122	24.0872	24.4203				7	7	7	22.3	22.3	22.3	34.333	0	43.536	116300000	7
O15145;F8VR50;C9JZD1	O15145;F8VR50;C9JZD1	Actin-related protein 2/3 complex subunit 3	ARPC3	25.007	25.0214	25.0709	24.7037	24.8324	24.848				4	4	4	23.6	23.6	23.6	20.546	0	35.496	191060000	22
F8WDD7;F8WCF6;A0A0A6YYG9;P59998;P59998-2;P59998-3;F8WDW3;F8WE39;R4GN08;H7C0A3;P59998-4	F8WDD7;F8WCF6;A0A0A6YYG9;P59998;P59998-2;P59998-3	Actin-related protein 2/3 complex subunit 4	ARPC4	24.347	22.7815	23.0831	24.0331	23.1191	24.5409				3	3	3	27.4	27.4	27.4	13.057	0	18.648	86566000	10
B1ALC0;O15511;O15511-2	B1ALC0;O15511;O15511-2	Actin-related protein 2/3 complex subunit 5	ARPC5	21.0648	21.796	NaN	21.7102	21.3731	NaN				2	2	2	35.6	35.6	35.6	14.807	0	13.362	16242000	2
Q9BPX5	Q9BPX5	Actin-related protein 2/3 complex subunit 5-like protein	ARPC5L	22.1098	21.801	22.0041	22.3535	22.3623	22.9228				2	2	2	16.3	16.3	16.3	16.941	0	63.381	30530000	12
A0A0A0MRE5;Q9ULH1;Q9ULH1-2;E5RHD7;H0YBF7	A0A0A0MRE5;Q9ULH1;Q9ULH1-2;E5RHD7;H0YBF7	Arf-GAP with SH3 domain, ANK repeat and PH domain-containing protein 1	ASAP1	19.5337	19.4556	19.4348	18.7246	18.3787	19.6476				2	2	2	3.3	3.3	3.3	124.77	0	13.558	3580100	5
Q9Y294	Q9Y294	Histone chaperone ASF1A	ASF1A	17.348	18.1708	NaN	NaN	NaN	17.3478				1	1	1	7.4	7.4	7.4	22.968	0.00043271	7.7815	586270	1
F8W943;P04424-2;P04424	F8W943;P04424-2;P04424	Argininosuccinate lyase	ASL	18.0432	18.619	17.6846	17.5784	17.7603	18.1693				1	1	1	8.3	8.3	8.3	27.379	0.00079114	6.6948	1524800	3
A0A087WXS7;O43681;K7ERW9	A0A087WXS7;O43681	ATPase ASNA1	ASNA1	20.6279	20.6116	20.7241	20.3752	20.4218	20.7063				3	3	3	11.2	11.2	11.2	37.119	0	17.443	9968500	7
P08243-2;P08243;P08243-3;C9JLN6;C9JM09;C9JT45;C9J057;F8WEJ5	P08243-2;P08243;P08243-3	Asparagine synthetase [glutamine-hydrolyzing]	ASNS	18.9508	19.33	18.9742	19.7281	18.9047	18.9223				3	3	3	8.1	8.1	8.1	62.168	0	23.546	3400200	12
Q12797;Q12797-10;E5RG56;Q12797-6;Q12797-11;Q12797-2;E5RHJ2;E5RG29;Q12797-7;Q12797-9;Q12797-5;Q12797-8;E5RHK2;G3XAN5;A0A087WUJ2;A0A087WW51;Q12797-4;Q12797-3	Q12797;Q12797-10	Aspartyl/asparaginyl beta-hydroxylase	ASPH	24.0377	23.703	23.7439	23.9754	23.8032	23.6443				8	8	8	19	19	19	85.862	0	98.507	89820000	48
Q9BZE9-3;Q9BZE9;Q9BZE9-2;J3KRF7;J3KRY8;J3QL04;J3QR12;Q9BZE9-4	Q9BZE9-3;Q9BZE9;Q9BZE9-2;J3KRF7;J3KRY8	Tether containing UBX domain for GLUT4	ASPSCR1	21.0462	21.1289	21.1657	21.4006	20.8545	21.6383				3	3	3	14	14	14	54.484	0	21.927	14286000	4
P00966;Q5T6L5;Q5T6L6	P00966;Q5T6L5;Q5T6L6	Argininosuccinate synthase	ASS1	23.2726	23.3366	23.2086	23.388	23.0674	23.164				4	4	4	9.5	9.5	9.5	46.53	0	24.5	57303000	10
Q8NBU5;Q8NBU5-2	Q8NBU5;Q8NBU5-2	ATPase family AAA domain-containing protein 1	ATAD1	19.3823	19.7575	19.3503	20.358	19.8416	20.4092				3	3	3	11.4	11.4	11.4	40.744	0	27.534	5860500	7
Q9NVI7-2;Q9NVI7;H0Y2W2;Q9NVI7-3	Q9NVI7-2;Q9NVI7;H0Y2W2;Q9NVI7-3	ATPase family AAA domain-containing protein 3A	ATAD3A	22.9909	23.0233	22.8408	23.5234	23.0231	23.2287				7	7	2	15.5	15.5	4.9	66.217	0	45.446	53245000	21
Q9NT62;Q9NT62-2;F8WDI0	Q9NT62;Q9NT62-2	Ubiquitin-like-conjugating enzyme ATG3	ATG3	20.8595	20.8727	21.1263	20.4675	20.6952	20.8725				4	4	4	16.2	16.2	16.2	35.864	0	28.086	10411000	8
O95352-3;O95352;H7C2R3;H7BZ92;H7C2J8;O95352-2	O95352-3;O95352;H7C2R3;H7BZ92;H7C2J8;O95352-2	Ubiquitin-like modifier-activating enzyme ATG7	ATG7	18.5845	18.3563	18.3753	18.2028	18.3769	18.3193				2	2	2	4	4	4	68.617	0.00048852	11.838	1985500	2
P31939;P31939-2;C9JLK0;H7C1S2;F8WEF0	P31939;P31939-2	Bifunctional purine biosynthesis protein PURH;Phosphoribosylaminoimidazolecarboxamide formyltransferase;IMP cyclohydrolase	ATIC	25.0725	25.1679	25.1155	25.0658	24.9451	25.2128				16	16	16	43.9	43.9	43.9	64.615	0	162.91	219510000	59
B5MCN0;Q8NHH9-3;Q8NHH9-5;Q8NHH9-4;Q8NHH9-2;Q8NHH9;C9JQQ5	B5MCN0;Q8NHH9-3;Q8NHH9-5;Q8NHH9-4;Q8NHH9-2;Q8NHH9;C9JQQ5	Atlastin-2	ATL2	19.7231	19.4351	19.4044	18.7845	18.8294	19.1888				2	2	2	8.2	8.2	8.2	47.4	0	12.517	3609700	4
Q6DD88;F5H6I7;F5GWF8	Q6DD88;F5H6I7	Atlastin-3	ATL3	23.4144	23.6442	23.18	23.0723	23.0565	23.2647				6	6	6	15.7	15.7	15.7	60.541	0	122.07	65826000	32
P05023-4;P05023;P05023-3;P05023-2;M0R116;A0A2R8YEY8;A0A0A0MT26;P13637;P13637-2;P13637-3;B1AKY9;P50993;Q5TC01;M0QXF2;H0Y7C1;Q5TC02;E9PRA5;Q13733;P20648	P05023-4;P05023;P05023-3;P05023-2	Sodium/potassium-transporting ATPase subunit alpha-1	ATP1A1	23.8191	24.1569	24.1121	25.3645	24.4882	25.0019				13	13	13	18.9	18.9	18.9	113	0	274.67	149550000	41
P05026-2;P05026;V9GYR2	P05026-2;P05026;V9GYR2	Sodium/potassium-transporting ATPase subunit beta-1	ATP1B1	20.6579	20.4011	20.2666	20.7719	20.1094	20.0372				2	2	2	7.3	7.3	7.3	34.893	0	12.125	7991500	4
P54709;H7C547;F8WBY4	P54709;H7C547;F8WBY4	Sodium/potassium-transporting ATPase subunit beta-3	ATP1B3	22.1525	22.2925	NaN	22.7954	22.7647	22.684				3	3	3	15.4	15.4	15.4	31.512	0	21.647	31711000	4
P16615-5;P16615-2;P16615-3;P16615;P16615-4;H7C5W9;O14983-3;O14983-2;O14983;A0A0C4DH86	P16615-5;P16615-2;P16615-3;P16615;P16615-4;H7C5W9	Sarcoplasmic/endoplasmic reticulum calcium ATPase 2	ATP2A2	22.7902	23.015	22.508	24.3652	23.5613	24.1787				8	8	8	8.7	8.7	8.7	109.73	0	60.717	74469000	14
P20020-5;P20020-2;P20020-6;P20020;P20020-4;P20020-1;E7ERY9;Q16720-8;Q16720-7;Q16720-6;Q16720-3;Q16720-5;Q16720-2;Q16720-4;Q16720;H0YHH6;A0A0U1RQU3;A0A2R8Y4R4;H0Y7S3;A0A2U3U055;A0A2U3TZI3;Q01814-4;Q01814-7;Q01814-3;Q01814-6;Q01814-2;Q01814-8;Q01814-5;Q01814	P20020-5;P20020-2;P20020-6;P20020;P20020-4;P20020-1;E7ERY9	Plasma membrane calcium-transporting ATPase 1;Calcium-transporting ATPase	ATP2B1	21.8903	21.9708	21.6089	21.4031	20.9176	21.3193				6	6	3	10	10	5.6	129.15	0	58.042	17589000	22
P23634-5;P23634-4;P23634-3;P23634-2;P23634-7;P23634-6;P23634-8;P23634	P23634-5;P23634-4;P23634-3;P23634-2;P23634-7;P23634-6;P23634-8;P23634	Plasma membrane calcium-transporting ATPase 4	ATP2B4	18.6949	19.0903	18.8011	18.7508	18.6165	18.7949				4	1	1	6.1	1.4	1.4	124.01	0.00041356	7.0757	2617800	3
P25705;P25705-2;P25705-3;K7ERX7;K7EK77;K7EQH4;K7EJP1;K7ENJ4;K7ESA0	P25705;P25705-2;P25705-3;K7ERX7;K7EK77	ATP synthase subunit alpha, mitochondrial	ATP5A1	26.2852	26.0769	26.0531	26.6466	26.5177	26.4876				16	16	16	37.3	37.3	37.3	59.75	0	211.57	519930000	83
P06576;H0YH81;F8W079;F8W0P7;H0YI37	P06576;H0YH81;F8W079	ATP synthase subunit beta, mitochondrial;ATP synthase subunit beta	ATP5B	27.3767	27.407	27.3997	27.6163	27.673	27.7101				20	20	20	58	58	58	56.559	0	323.31	1261400000	165
P36542-2;P36542	P36542-2;P36542	ATP synthase subunit gamma, mitochondrial	ATP5C1	23.6099	23.5482	23.174	24.3158	23.8052	23.7577				4	4	4	14.8	14.8	14.8	32.881	0	27.625	82252000	13
P30049	P30049	ATP synthase subunit delta, mitochondrial	ATP5D	20.9481	20.7326	21.1825	20.6269	20.982	21.4301				1	1	1	8.3	8.3	8.3	17.49	0.00043365	7.8243	12255000	4
Q5QNZ2;P24539	Q5QNZ2;P24539	ATP synthase F(0) complex subunit B1, mitochondrial	ATP5F1	21.6135	22.0832	21.1045	22.9428	22.2284	22.6217				2	2	2	12.3	12.3	12.3	22.275	0	12.812	28884000	2
O75947;O75947-2;F5H608	O75947;O75947-2;F5H608	ATP synthase subunit d, mitochondrial	ATP5H	22.7392	22.3435	22.3914	23.1779	22.8185	23.2501				6	6	6	59.6	59.6	59.6	18.491	0	37.803	44049000	15
P56385	P56385	ATP synthase subunit e, mitochondrial	ATP5I	21.4598	21.3113	21.5257	21.4248	21.3407	22.0303				1	1	1	14.5	14.5	14.5	7.9331	0.002313	6.483	17709000	3
P18859;P18859-2;A8MUH2	P18859;P18859-2;A8MUH2	ATP synthase-coupling factor 6, mitochondrial	ATP5J	20.2326	20.469	20.0006	19.5262	20.3799	20.8589				3	3	3	44.4	44.4	44.4	12.587	0	44.807	7754900	6
C9JJT5;C9JU26;G3V325;P56134-4;P56134-3;P56134-2;P56134	C9JJT5;C9JU26;G3V325;P56134-4;P56134-3;P56134-2;P56134	ATP synthase subunit f, mitochondrial	ATP5J2-PTCD1	20.0272	19.7171	19.8681	20.874	20.2486	20.0046				2	2	2	44.4	44.4	44.4	5.9149	0	16.281	6910400	7
E9PN17;A0A3B3ITX4;O75964;A0A3B3IRW3	E9PN17;A0A3B3ITX4;O75964	ATP synthase subunit g, mitochondrial	ATP5L	23.3987	23.1781	23.0374	23.8711	23.6024	23.7052				3	3	3	51.3	51.3	51.3	8.4518	0	17.999	68927000	3
P48047;H7C0C1;H7C068;H7C086	P48047;H7C0C1	ATP synthase subunit O, mitochondrial	ATP5O	24.6755	24.4994	24.5961	24.7254	25.0027	25.2123				8	8	8	54.5	54.5	54.5	23.277	0	108.52	172130000	31
Q15904;A6QRJ1;A0A0C4DGX8	Q15904;A6QRJ1;A0A0C4DGX8	V-type proton ATPase subunit S1	ATP6AP1	20.3582	20.3798	20.3754	19.2165	18.9267	19.4671				2	2	2	6.8	6.8	6.8	52.025	0	12.885	5530800	8
A0A1B0GVC7;B7Z413;A0A1B0GTB0;A0A1B0GTU8;A0A1B0GUT7;A0A1B0GVW0;O75787-2;O75787;A0A1B0GVZ1;H7C240;A0A1B0GWD6;A0A1B0GW13;A0A1B0GVI9;A0A1B0GV60;A0A1B0GWJ8;H7C3E1;B7Z1I9;A0A1B0GU12;A0A1B0GVB9;A0A1C7CYW4	A0A1B0GVC7;B7Z413;A0A1B0GTB0;A0A1B0GTU8;A0A1B0GUT7;A0A1B0GVW0;O75787-2;O75787;A0A1B0GVZ1;H7C240;A0A1B0GWD6;A0A1B0GW13;A0A1B0GVI9;A0A1B0GV60;A0A1B0GWJ8;H7C3E1;B7Z1I9;A0A1B0GU12;A0A1B0GVB9;A0A1C7CYW4	Renin receptor	ATP6AP2	19.9792	20.1978	20.1341	19.4938	19.7593	19.8066				2	2	2	12	12	12	27.54	0.00047733	11.479	5694100	2
F5H1T6;B7Z641;B7Z2A9;Q93050-1;Q93050;Q93050-3	F5H1T6;B7Z641;B7Z2A9;Q93050-1;Q93050;Q93050-3	V-type proton ATPase subunit a;V-type proton ATPase 116 kDa subunit a isoform 1	ATP6V0A1	NaN	NaN	NaN	19.3837	NaN	19.4931				1	1	1	2.5	2.5	2.5	55.233	0.00043879	7.9569	1461800	1
J3QL14;R4GN72;F5GYQ1;P61421	J3QL14;R4GN72;F5GYQ1;P61421	V-type proton ATPase subunit d 1	ATP6V0D1	19.2013	20.2123	19.4575	19.7836	19.5689	19.7107				1	1	1	5.6	5.6	5.6	26.705	0.00041911	7.2146	4847000	4
P38606-2;P38606;C9JA17;C9JVW8	P38606-2;P38606	V-type proton ATPase catalytic subunit A	ATP6V1A	22.1649	22.0427	22.19	21.9615	21.7357	21.7172				4	4	4	10.6	10.6	10.6	64.735	0	58.182	24129000	11
P21281;H0YAT8;E5RGH6;C9JL73;P15313	P21281	V-type proton ATPase subunit B, brain isoform	ATP6V1B2	20.3907	20.3097	19.9065	20.2922	19.8166	20.6408				3	3	3	9.2	9.2	9.2	56.5	0	18.626	7301800	7
H0YJ55;H0YJS0;G3V559;G3V2S6;Q9Y5K8	H0YJ55;H0YJS0;G3V559;G3V2S6;Q9Y5K8	V-type proton ATPase subunit D	ATP6V1D	17.9786	18.4206	18.4563	NaN	18.3453	NaN				1	1	1	36.4	36.4	36.4	4.7434	0.0086145	6.0522	1204300	1
P36543-2;P36543;C9J8H1;P36543-3	P36543-2;P36543;C9J8H1;P36543-3	V-type proton ATPase subunit E 1	ATP6V1E1	22.076	20.7317	21.7995	21.1991	21.2644	21.3983				3	3	3	16.7	16.7	16.7	23.587	0	17.718	16786000	7
O75348;F2Z307;O95670-2;O95670	O75348;F2Z307;O95670-2;O95670	V-type proton ATPase subunit G 1;V-type proton ATPase subunit G 2	ATP6V1G1	20.8425	20.9639	21.2245	NaN	20.4017	NaN				2	2	2	22	22	22	13.757	0	13.291	9467600	2
Q9UI12-2;Q9UI12;E5RK31;E5RJG1;E5RG49;E5RHH0;G3V126	Q9UI12-2;Q9UI12;E5RK31;E5RJG1;E5RG49;E5RHH0;G3V126	V-type proton ATPase subunit H	ATP6V1H	20.5866	20.5958	20.3066	20.3661	20.6496	20.5747				2	2	2	6	6	6	54.151	0	12.287	8693700	2
Q9UBB4-2;Q9UBB4;A0A1W2PQD2;B1AHE3;B1AHE4	Q9UBB4-2;Q9UBB4;A0A1W2PQD2	Ataxin-10	ATXN10	20.7441	20.9589	20.9458	21.0168	21.2007	21.0278				4	4	4	14.4	14.4	14.4	46.286	0	41.247	12400000	17
H0YH87;A0A2R8Y7P6;A0A2R8YDM9;V9GY86;A0A2R8Y5A6;Q99700-2;Q99700-4;Q99700	H0YH87;A0A2R8Y7P6;A0A2R8YDM9;V9GY86;A0A2R8Y5A6;Q99700-2;Q99700-4;Q99700	Ataxin-2	ATXN2	18.9548	NaN	17.7328	18.4055	18.047	NaN				1	1	1	5	5	5	90.166	0.00044228	8.0874	1331700	3
H3BUF6;Q8WWM7-6;Q8WWM7-8;Q8WWM7-5;Q8WWM7-4;Q8WWM7-9;Q8WWM7-2;Q8WWM7;Q8WWM7-3;H3BSK9;Q8WWM7-7;H3BUE3;H3BSQ5	H3BUF6;Q8WWM7-6;Q8WWM7-8;Q8WWM7-5;Q8WWM7-4;Q8WWM7-9;Q8WWM7-2;Q8WWM7;Q8WWM7-3;H3BSK9;Q8WWM7-7	Ataxin-2-like protein	ATXN2L	20.851	20.6058	20.3768	21.4851	20.7233	21.4638				6	6	6	10.7	10.7	10.7	112.71	0	35.959	12117000	8
Q9Y679;Q9Y679-3	Q9Y679;Q9Y679-3	Ancient ubiquitous protein 1	AUP1	18.6291	18.8086	NaN	18.9204	18.4468	19.0076				2	2	2	8.8	8.8	8.8	45.786	0	12.536	2246500	5
J3QR41;J3KTD6;J3QLN8;J3KT86;Q96GD4-4;Q96GD4-2;Q96GD4;Q96GD4-5	J3QR41;J3KTD6;J3QLN8;J3KT86;Q96GD4-4;Q96GD4-2;Q96GD4;Q96GD4-5	Aurora kinase B	AURKB	18.4716	18.8384	18.8339	18.6533	18.1881	18.6383				1	1	1	7	7	7	20.039	0.0082793	6.0684	2304600	3
H0YLF3;F5H6I0;P61769	H0YLF3;F5H6I0;P61769	Beta-2-microglobulin;Beta-2-microglobulin form pI 5.3	B2M	22.0035	21.7986	22.5854	21.619	21.4327	21.3814				1	1	1	14.1	14.1	14.1	8.4984	0.0007837	6.604	21701000	1
E9PNA1;G3V150;O94766-2;O94766	E9PNA1;G3V150;O94766-2;O94766	Galactosylgalactosylxylosylprotein 3-beta-glucuronosyltransferase 3	B3GAT3	18.5448	18.8569	19.1651	17.5276	18.0277	17.7664				1	1	1	12.1	12.1	12.1	24.482	0.00040323	6.8838	1982300	4
P15291-2;P15291;Q86XA6	P15291-2;P15291;Q86XA6	Beta-1,4-galactosyltransferase 1;Lactose synthase A protein;N-acetyllactosamine synthase;Beta-N-acetylglucosaminylglycopeptide beta-1,4-galactosyltransferase;Beta-N-acetylglucosaminyl-glycolipid beta-1,4-galactosyltransferase;Processed beta-1,4-galactosyltransferase 1	B4GALT1	19.8843	19.1908	19.7516	18.46	19.0054	18.6784				2	2	2	12.7	12.7	12.7	42.537	0	20.896	3573000	5
M0QXG9;M0R3F4;M0R2A4;M0R2K3;M0R193;M0R0I0;J3KQS6;Q9NWV8-3;Q9NWV8;M0R3H9;M0R2I2	M0QXG9;M0R3F4;M0R2A4;M0R2K3;M0R193;M0R0I0;J3KQS6;Q9NWV8-3;Q9NWV8;M0R3H9;M0R2I2	BRISC and BRCA1-A complex member 1	BABAM1	19.6183	19.6637	19.6365	NaN	19.336	19.4051				2	2	2	45.4	45.4	45.4	11.545	0	21.938	3611200	4
F5GYS3;A8MXU7;Q92934	F5GYS3;A8MXU7;Q92934	Bcl2-associated agonist of cell death	BAD	19.543	19.403	NaN	19.9433	19.9617	19.4925				1	1	1	10.2	10.2	10.2	16.649	0.0082853	6.0727	4236400	1
O95816;O95816-2	O95816;O95816-2	BAG family molecular chaperone regulator 2	BAG2	23.5658	23.7585	23.6049	22.8105	22.7462	23.1481				4	4	4	18	18	18	23.772	0	29.066	59577000	9
O95817;C9JFK9	O95817	BAG family molecular chaperone regulator 3	BAG3	21.7943	22.059	21.8688	21.1831	21.7321	21.7041				5	5	5	16	16	16	61.594	0	34.195	20336000	11
Q9UQB8-3;Q9UQB8-5;Q9UQB8-4;Q9UQB8-6;Q9UQB8-2;Q9UQB8;I3L4C2;I3L2M4;I3L125;I3L327;I3L1C8;I3L526;B4DWA1;I3L2J6;I3L113;I3L0M4;I3L3J7;I3L4A3;I3L3C5;I3L0Y9;I3L3C6	Q9UQB8-3;Q9UQB8-5;Q9UQB8-4;Q9UQB8-6;Q9UQB8-2;Q9UQB8;I3L4C2;I3L2M4;I3L125;I3L327;I3L1C8	Brain-specific angiogenesis inhibitor 1-associated protein 2	BAIAP2	22.4021	22.3916	22.5422	23.729	23.6279	24.1242				9	9	9	22.3	22.3	22.3	56.625	0	67.962	62224000	23
O75531	O75531	Barrier-to-autointegration factor;Barrier-to-autointegration factor, N-terminally processed	BANF1	22.5562	22.3003	22.5709	22.2103	22.6188	22.6715				2	2	2	40.4	40.4	40.4	10.058	0	15.483	61713000	8
P80723;P80723-2;U3KQP0	P80723;P80723-2	Brain acid soluble protein 1	BASP1	26.4587	26.843	26.7236	20.8712	22.3999	23.0018				12	12	12	69.6	69.6	69.6	22.693	0	107.66	303660000	34
A0A0G2JL47;A0A024RCR6;A0A0G2JK23;P46379-5;P46379-2;P46379;P46379-3;P46379-4;H0Y710;H0Y4L1;F6S6P2;X6REW1;A0A0G2JJM1	A0A0G2JL47;A0A024RCR6;A0A0G2JK23;P46379-5;P46379-2;P46379;P46379-3;P46379-4;H0Y710	Large proline-rich protein BAG6	BAT3	21.3797	21.6292	21.6483	21.283	21.5378	21.3356				6	6	6	10.9	10.9	10.9	113.46	0	38.788	16887000	12
Q07812-5;Q07812-7;Q07812-8;Q07812;Q07812-2;K4JQN1;I6LPK7;Q07812-6	Q07812-5;Q07812-7;Q07812-8;Q07812;Q07812-2	Apoptosis regulator BAX	BAX	22.5932	22.3025	22.4238	21.8527	21.9363	21.6946				5	5	5	35.4	35.4	35.4	18.129	0	34.373	27480000	11
P51572;P51572-2;A0A2R8Y5M6;C9JSP1;C9JQ75;C9J0M4;C9JM14;C9JMD7	P51572;P51572-2;A0A2R8Y5M6;C9JSP1;C9JQ75;C9J0M4	B-cell receptor-associated protein 31	BCAP31	23.9758	23.7948	23.527	24.0257	23.7379	23.4363				4	4	4	23.2	23.2	23.2	27.991	0	31.272	82746000	11
O75934	O75934	Pre-mRNA-splicing factor SPF27	BCAS2	19.7694	19.5937	19.5781	20.0511	19.9353	19.2723				2	2	2	11.1	11.1	11.1	26.131	0	25.337	5021900	5
P54687-2;P54687-3;P54687-4;P54687;P54687-5;F5H2F2	P54687-2;P54687-3;P54687-4;P54687;P54687-5;F5H2F2	Branched-chain-amino-acid aminotransferase, cytosolic	BCAT1	19.055	19.2356	18.7229	17.94	17.7379	NaN				2	2	2	8	8	8	36.297	0	12.606	1988600	3
Q9P287;Q9P287-4;Q9P287-3;Q9P287-2	Q9P287;Q9P287-4;Q9P287-3;Q9P287-2	BRCA2 and CDKN1A-interacting protein	BCCIP	23.0041	23.0224	22.8182	22.5022	22.6541	22.7841				4	4	4	18.8	18.8	18.8	35.979	0	27.403	41940000	10
H0YH31;F5H5P2;P12694;P12694-2	H0YH31;F5H5P2;P12694;P12694-2	2-oxoisovalerate dehydrogenase subunit alpha, mitochondrial	BCKDHA	18.6301	18.8081	NaN	NaN	NaN	18.5083				1	1	1	7.1	7.1	7.1	23.088	0.0079394	6.0802	1162800	1
Q9BXK5;A0A087WX97;A0A087WTL4;Q9BXK5-2;Q9BXK5-4;F2Z2C3;A0A087WW80;F6VJB4;A0A0A0MR90;E9PDD6	Q9BXK5;A0A087WX97;A0A087WTL4;Q9BXK5-2;Q9BXK5-4	Bcl-2-like protein 13	BCL2L13	20.4963	20.0636	20.4209	21.0797	21.1362	20.7685				4	4	4	13.2	13.2	13.2	52.723	0	26.482	10167000	8
H0YF00;E9PJA7;A0A1W2PQ43;E9PK09;E9PQN2;E9PKI6;E9PK91;Q9NYF8-4;Q9NYF8-3;Q9NYF8-2;Q9NYF8	H0YF00;E9PJA7;A0A1W2PQ43;E9PK09;E9PQN2;E9PKI6;E9PK91;Q9NYF8-4;Q9NYF8-3;Q9NYF8-2;Q9NYF8	Bcl-2-associated transcription factor 1	BCLAF1	20.294	19.7521	20.5921	20.7151	20.4625	20.6868				1	1	1	11.9	11.9	11.9	13.236	0.00078555	6.6258	8373200	1
E9PCG9;Q02338	E9PCG9;Q02338	D-beta-hydroxybutyrate dehydrogenase, mitochondrial	BDH1	18.0682	16.9236	17.2572	17.1523	18.428	16.3113				1	1	1	10.2	10.2	10.2	29.012	0.00045372	9.5655	1104700	2
Q8TD16;Q8TD16-2	Q8TD16;Q8TD16-2	Protein bicaudal D homolog 2	BICD2	18.434	18.5535	18.6167	18.0023	18.1955	NaN				2	2	2	4.6	4.6	4.6	93.532	0	12.473	4296200	3
P55957;P55957-2;B2ZP78;P55957-4;P55957-3	P55957;P55957-2	BH3-interacting domain death agonist;BH3-interacting domain death agonist p15;BH3-interacting domain death agonist p13;BH3-interacting domain death agonist p11	BID	21.253	20.8511	21.3408	20.3987	20.9667	21.3122				4	4	4	34.4	34.4	34.4	21.994	0	36.898	12600000	12
O00499-9;O00499-10;O00499-7;O00499-8;O00499-4;O00499-6;O00499-11;O00499-3;O00499-2;O00499-5;O00499	O00499-9;O00499-10;O00499-7;O00499-8;O00499-4;O00499-6;O00499-11;O00499-3;O00499-2;O00499-5;O00499	Myc box-dependent-interacting protein 1	BIN1	21.0362	21.6027	22.1136	20.24	20.4144	20.3918				5	5	5	17.4	17.4	17.4	45.563	0	36.389	13021000	6
Q6QNY0	Q6QNY0	Biogenesis of lysosome-related organelles complex 1 subunit 3	BLOC1S3	17.8034	NaN	17.9847	17.298	18.2129	18.9146				1	1	1	9.4	9.4	9.4	21.255	0.00079936	6.7738	1450200	3
P53004;C9J1E1	P53004	Biliverdin reductase A	BLVRA	22.7846	22.7861	22.9382	23.1033	22.9901	23.261				6	6	6	25.3	25.3	25.3	33.428	0	53.331	48297000	15
P30043;A0A2R8YEP4;A0A2R8Y7Y9;M0QZL1;M0R192	P30043;A0A2R8YEP4;A0A2R8Y7Y9;M0QZL1;M0R192	Flavin reductase (NADPH)	BLVRB	24.7912	24.3	24.3701	24.8194	24.9631	24.6048				4	4	4	31.1	31.1	31.1	22.119	0	44.157	160030000	19
Q9H3K6-2;Q9H3K6;H3BV85;H3BTW0;A0A0B4J295;A0A087WZT3;H3BVE0	Q9H3K6-2;Q9H3K6;H3BV85;H3BTW0;A0A0B4J295;A0A087WZT3;H3BVE0	BolA-like protein 2	BOLA2	22.2656	22.7622	22.4946	22.8402	23.004	23.001				2	2	2	43.1	43.1	43.1	6.8417	0	17.896	41166000	15
Q14137-2;Q14137	Q14137-2;Q14137	Ribosome biogenesis protein BOP1	BOP1	19.958	20.6741	19.5665	20.4278	19.6205	20.134				2	2	2	5.4	5.4	5.4	71.929	0.00047348	11.326	6603000	3
F8VRY7;F8VZG4;F8W1J0;O95861-3;O95861-4;O95861;O95861-2	F8VRY7;F8VZG4;F8W1J0;O95861-3;O95861-4;O95861;O95861-2	3(2),5-bisphosphate nucleotidase 1	BPNT1	17.5447	NaN	16.8471	NaN	16.7406	16.6521				1	1	1	19.8	19.8	19.8	12.921	0.00079083	6.6944	513980	2
Q6PJG6	Q6PJG6	BRCA1-associated ATM activator 1	BRAT1	17.7892	17.4448	18.1089	17.2072	17.8721	16.6913				2	2	2	3.5	3.5	3.5	88.118	0	12.69	1115200	4
X6RJS7;A0A087WZR3;H9KVA9;A0A0D9SF50;P46736-4;P46736-2;P46736-3;P46736	X6RJS7;A0A087WZR3;H9KVA9;A0A0D9SF50;P46736-4;P46736-2;P46736-3;P46736	Lys-63-specific deubiquitinase BRCC36	BRCC3	19.0921	19.4607	19.1732	20.3302	19.4711	19.1768				1	1	1	6.6	6.6	6.6	25.756	0.00078431	6.6049	4362300	1
F8W733;Q9NXR7-4;Q9NXR7-3;Q9NXR7;Q9NXR7-1;C9J2G0	F8W733;Q9NXR7-4;Q9NXR7-3;Q9NXR7;Q9NXR7-1;C9J2G0	BRCA1-A complex subunit BRE	BRE	19.0227	18.7477	18.7199	18.3381	18.5831	18.409				2	2	2	9.9	9.9	9.9	31.972	0	13.477	2368500	7
Q8WY22	Q8WY22	BRI3-binding protein	BRI3BP	20.0454	20.2131	19.7494	20.5217	19.8085	20.5192				2	2	2	14.3	14.3	14.3	27.835	0	13.571	7052600	3
Q8TDN6	Q8TDN6	Ribosome biogenesis protein BRX1 homolog	BRIX1	20.8154	21.0145	20.1174	21.0194	19.9169	19.8918				1	1	1	2	2	2	41.401	0.0079624	6.096	8777600	3
Q5VW32-2;Q5VW32;Q5VW33;F5GXQ0	Q5VW32-2;Q5VW32;Q5VW33;F5GXQ0	BRO1 domain-containing protein BROX	BROX	20.0643	20.0402	19.4959	20.3639	19.3757	19.7577				2	2	2	8.2	8.2	8.2	42.871	0	21.6	5765100	7
P35613-2;P35613;A0A087WUV8;P35613-3;P35613-4;A0A087X2B5;I3L192;R4GMX5;R4GN83;A0A2R8YDZ0	P35613-2;P35613;A0A087WUV8;P35613-3;P35613-4;A0A087X2B5;I3L192	Basigin	BSG	25.6463	25.5826	25.5882	26.1336	25.8805	26.3043				8	8	8	36.8	36.8	36.8	29.221	0	87.511	378390000	32
P20290-2;P20290;D6RDG3;H0Y9Y1	P20290-2;P20290	Transcription factor BTF3	BTF3	22.9098	22.7865	23.3316	22.2267	22.9101	22.0786				5	5	5	54.9	54.9	54.9	17.699	0	48.712	43955000	24
Q96K17-2;Q96K17	Q96K17-2;Q96K17	Transcription factor BTF3 homolog 4	BTF3L4	21.1946	20.5333	21.6591	20.3195	21.19	21.1009				1	1	1	30	30	30	10.905	0	18.431	12673000	6
J3QT28;O43684-2;O43684;J3QSX4	J3QT28;O43684-2;O43684;J3QSX4	Mitotic checkpoint protein BUB3	BUB3	21.7071	22.0794	21.9275	21.9971	21.9605	22.1552				2	2	2	9.7	9.7	9.7	31.703	0	17.816	23939000	10
Q13895;F8WBL2	Q13895;F8WBL2	Bystin	BYSL	20.5952	20.514	20.5316	19.7702	20.0535	20.2561				2	2	2	4.8	4.8	4.8	49.601	0	14.44	7423300	8
Q7L1Q6-2;Q7L1Q6;Q7L1Q6-4;Q7L1Q6-3;H0Y503;C9IZ80	Q7L1Q6-2;Q7L1Q6;Q7L1Q6-4;Q7L1Q6-3	Basic leucine zipper and W2 domain-containing protein 1	BZW1	21.0516	21.7505	21.5861	21.6446	21.9793	22.4719				3	2	2	8.5	6.5	6.5	40.538	0	12.408	21814000	4
E7ETZ4;Q9Y6E2;E9PFD4;B5MCE7;Q75MG1;B5MCH7;E9PFE3;C9JF98;F8WDX8;E7EMS9;Q9Y6E2-2	E7ETZ4;Q9Y6E2;E9PFD4;B5MCE7;Q75MG1;B5MCH7	Basic leucine zipper and W2 domain-containing protein 2	BZW2	21.8821	22.1906	22.2475	22.0038	22.1481	22.4115				3	3	2	8.6	8.6	6.9	46.913	0	129.58	27111000	13
A0A1W2PRB8;E9PR95;E9PSC3;E9PLC5;E9PLB3;E9PIP1;E9PPB5;E9PQS1;A0A087WT99;A0A1W2PS69;E9PM72;A0A1W2PRX4;A0A1W2PNW7;A0A1W2PS27;Q9H0W9-3;Q9H0W9-2;Q9H0W9;Q9NVC6	A0A1W2PRB8;E9PR95;E9PSC3;E9PLC5;E9PLB3;E9PIP1;E9PPB5;E9PQS1;A0A087WT99;A0A1W2PS69;E9PM72;A0A1W2PRX4;A0A1W2PNW7;A0A1W2PS27;Q9H0W9-3;Q9H0W9-2;Q9H0W9;Q9NVC6	Ester hydrolase C11orf54;Mediator of RNA polymerase II transcription subunit 17	C11orf54	19.3421	18.8377	19.2343	19.2117	19.2225	20.0401				2	2	2	4.9	4.9	4.9	93.444	0	16.971	3965700	6
E9PM92;O00193;E9PRZ9;E9PQA1	E9PM92;O00193;E9PRZ9	Small acidic protein	C11orf58	21.4398	21.2701	21.2673	21.4523	21.6304	22.2793				3	3	3	29.3	29.3	29.3	17.634	0	245.53	18716000	17
Q53FT3;E9PJB2;A0A087WYW7;E9PPG8	Q53FT3;E9PJB2;A0A087WYW7;E9PPG8	Protein Hikeshi	C11orf73	20.2419	21.02	20.9079	21.4381	20.5023	21.1559				2	2	2	11.2	11.2	11.2	21.627	0	15.559	11663000	3
F5GXW5;U3KQ07;Q99622	F5GXW5;U3KQ07;Q99622	Protein C10	C12orf57	19.1678	18.8698	18.9942	18.3255	18.823	18.9155				2	2	2	35.1	35.1	35.1	9.9953	0.00046707	11.099	2750400	3
Q9Y224;G3V4C6;H0YJB9;G3V4E7	Q9Y224;G3V4C6	UPF0568 protein C14orf166	C14orf166	20.8031	20.9623	21.204	20.3677	21.5168	20.8523				5	5	5	31.1	31.1	31.1	28.068	0	69.7	12998000	18
A0A0A6YYH1;Q7Z6K5;Q7Z6K5-2	A0A0A6YYH1;Q7Z6K5;Q7Z6K5-2	Arpin	C15orf38-AP3S2	19.2343	19.4298	19.4015	19.0276	19.0562	19.3011				1	1	1	3	3	3	43.881	0.00043649	7.907	3574500	3
H3BR29;H3BSM7;Q96GQ5-2;Q96GQ5	H3BR29;H3BSM7;Q96GQ5-2;Q96GQ5	RUS1 family protein C16orf58	C16orf58	17.0741	17.2198	16.84	17.8479	18.0229	17.1204				1	1	1	5.9	5.9	5.9	46.342	0.00044683	8.3964	1028000	2
F8W038;Q8IXM2-2;Q8IXM2;Q8IXM2-3	F8W038;Q8IXM2-2;Q8IXM2;Q8IXM2-3	Chromatin complexes subunit BAP18	C17orf49	18.2475	18.3337	18.6555	18.1744	18.3637	NaN				1	1	1	8.9	8.9	8.9	16.29	0.00041859	7.2059	1590400	2
Q9NWV4	Q9NWV4	UPF0587 protein C1orf123	C1orf123	21.8913	22.7133	22.2349	21.525	21.8029	21.8741				2	2	2	25	25	25	18.048	0	12.549	24660000	2
Q8IYL3	Q8IYL3	UPF0688 protein C1orf174	C1orf174	19.278	18.7052	NaN	NaN	NaN	NaN				1	1	1	5.8	5.8	5.8	25.977	0.0004344	7.8377	988030	1
Q9BV19	Q9BV19	Uncharacterized protein C1orf50	C1orf50	NaN	16.3894	NaN	15.3604	15.9596	15.9777				1	1	1	8	8	8	21.876	0.00041946	7.2175	247550	2
Q07021;I3L3Q7;I3L3B0	Q07021;I3L3Q7;I3L3B0	Complement component 1 Q subcomponent-binding protein, mitochondrial	C1QBP	23.0197	22.9407	23.0221	23.5241	23.7288	23.7186				5	5	5	30.5	30.5	30.5	31.362	0	103.68	63497000	22
A0A096LPI6;A0A096LNH5;H7C1F6;H7C2G3;P0DPI2-2;A0A0B4J2H4;A0A0B4J2D5-2;P0DPI2;A0A0B4J2D5;A0A096LNJ1;A0A096LP73;A0A2R8Y6K9;A0A2R8YDR7;F2Z2Q0;A0A096LP12	A0A096LPI6;A0A096LNH5;H7C1F6;H7C2G3;P0DPI2-2;A0A0B4J2H4;A0A0B4J2D5-2;P0DPI2;A0A0B4J2D5		C21orf33	21.4808	21.5535	21.3574	21.7708	21.652	21.9029				3	3	2	17.2	17.2	12.5	30.376	0	23.288	18969000	8
Q8WWC4;H7C0V0	Q8WWC4;H7C0V0	Uncharacterized protein C2orf47, mitochondrial	C2orf47	20.0315	NaN	19.8165	NaN	NaN	NaN				2	2	2	6.5	6.5	6.5	32.544	0	12.034	6269300	1
P01024;M0QXZ3;M0R0Q9	P01024	Complement C3;Complement C3 beta chain;C3-beta-c;Complement C3 alpha chain;C3a anaphylatoxin;Acylation stimulating protein;Complement C3b alpha chain;Complement C3c alpha chain fragment 1;Complement C3dg fragment;Complement C3g fragment;Complement C3d fragment;Complement C3f fragment;Complement C3c alpha chain fragment 2	C3	20.7831	21.1286	21.1629	21.9191	21.3317	21.5465				6	6	6	5.7	5.7	5.7	187.15	0	66.48	15706000	10
A0A0C4DGW6;A6NDU8	A0A0C4DGW6;A6NDU8	UPF0600 protein C5orf51	C5orf51	17.5951	16.7997	18.0935	16.8296	17.4478	16.0502				1	1	1	9.2	9.2	9.2	16.961	0.00042337	7.412	906320	4
C9JQV0;Q9BRJ6;H7C0T1;H7C2R9	C9JQV0;Q9BRJ6	Uncharacterized protein C7orf50	C7orf50	21.9524	21.9896	21.8194	22.0534	21.8716	22.4427				3	3	3	29.7	29.7	29.7	21.883	0	27.191	25243000	12
A0A3B3IRR6;A0A3B3IT54;A0A3B3ITA3;Q9H7E9;Q9H7E9-2	A0A3B3IRR6;A0A3B3IT54;A0A3B3ITA3;Q9H7E9;Q9H7E9-2	UPF0488 protein C8orf33	C8orf33	19.1081	19.7781	19.4087	19.1869	19.1551	19.4308				1	1	1	7.1	7.1	7.1	24.465	0.00042699	7.5303	3857600	5
Q5T6V5;Q5T6V7	Q5T6V5;Q5T6V7	UPF0553 protein C9orf64	C9orf64	20.4887	20.2683	20.3657	19.3493	19.362	19.5914				2	2	2	7.3	7.3	7.3	39.028	0	12.212	5833400	2
A0A087X0K1;Q9Y376	A0A087X0K1;Q9Y376	Calcium-binding protein 39	CAB39	22.0457	21.9825	22.2589	23.9637	24.1299	23.7758				5	5	5	10.6	10.6	10.6	39.452	0	87.16	63014000	20
Q9HB71;Q9HB71-3;B2ZWH1;Q9HB71-2	Q9HB71;Q9HB71-3	Calcyclin-binding protein	CACYBP	25.7222	25.9019	25.8861	25.7257	25.663	26.1727				10	10	10	46.9	46.9	46.9	26.21	0	112.57	368850000	45
F8VPD4;P27708;H7BZB3;H7C2E4	F8VPD4;P27708	CAD protein;Glutamine-dependent carbamoyl-phosphate synthase;Aspartate carbamoyltransferase;Dihydroorotase	CAD	21.2948	21.6334	21.2329	21.9741	21.3099	21.5416				8	8	8	5.7	5.7	5.7	236.02	0	53.115	17555000	20
A0A087X1W8;A0A0A0MTJ8;X5DQS5;Q9BY67-5;Q9BY67;Q9BY67-4;Q9BY67-3	A0A087X1W8;A0A0A0MTJ8;X5DQS5;Q9BY67-5;Q9BY67;Q9BY67-4;Q9BY67-3	Cell adhesion molecule 1	CADM1	21.1718	21.0994	20.8252	NaN	NaN	NaN				2	2	2	7.3	7.3	7.3	45.676	0	28.33	5805400	5
E9PGZ1;E7EX44;Q05682-5;Q05682-4;Q05682-3;Q05682-6;Q05682-2;Q05682;C9J813;C9JEK3;C9JE79;F8WE61	E9PGZ1;E7EX44;Q05682-5;Q05682-4;Q05682-3;Q05682-6;Q05682-2;Q05682;C9J813	Caldesmon	CALD1	24.825	24.6985	24.7322	23.3187	23.468	23.5479				10	10	10	25.4	25.4	25.4	61.705	0	86.362	114530000	19
P0DP25;P0DP24;P0DP23;H0Y7A7;E7ETZ0;E7EMB3;M0QZ52;Q96HY3;F8WBR5;G3V479;G3V361;G3V226	P0DP25;P0DP24;P0DP23;H0Y7A7;E7ETZ0;E7EMB3;M0QZ52;Q96HY3		CALM2	26.9283	26.92	26.9322	26.6123	26.6721	27.0759				7	7	7	55.7	55.7	55.7	16.837	0	160.42	727320000	53
P27797;K7EJB9;K7EL50	P27797;K7EJB9	Calreticulin	CALR	28.5454	28.4744	28.6214	27.9559	28.2983	28.0604				14	14	14	45.3	45.3	45.3	48.141	0	191.18	1999000000	135
O43852;O43852-3;O43852-5;O43852-2;O43852-4;O43852-9;O43852-10;O43852-6;O43852-13;O43852-14;O43852-15;O43852-11;H0Y875;O43852-8;O43852-12;O43852-7	O43852;O43852-3;O43852-5;O43852-2;O43852-4;O43852-9;O43852-10;O43852-6;O43852-13;O43852-14;O43852-15;O43852-11	Calumenin	CALU	26.5335	26.3508	26.8249	25.4437	25.717	25.6335				8	8	8	25.4	25.4	25.4	37.106	0	56.259	424590000	23
H0Y6G2;H7BXS4;Q8WU40;Q5SWX3;A0A2Q3DQE3;Q13554-7;Q13554-4;Q13554-6;Q13555-10;Q13554-3;Q13554-8;Q13554-5;Q13555-3;Q13555-5;Q13555-4;Q13555-7;Q13555-11;Q13555-9;Q13554-2;Q13555-2;Q13555-8;Q13555;Q13555-6;Q13554;H7BZC6;H0Y9C2;D6R938;E9PBG7;E9PF82;Q9UQM7;Q13557-8;Q13557-12;Q9UQM7-2;Q13557-9;Q13557-10;Q13557-5;Q13557;Q13557-3;Q13557-6;Q13557-4;Q13557-11	H0Y6G2;H7BXS4;Q8WU40;Q5SWX3;A0A2Q3DQE3;Q13554-7;Q13554-4;Q13554-6;Q13555-10;Q13554-3;Q13554-8;Q13554-5;Q13555-3;Q13555-5;Q13555-4;Q13555-7;Q13555-11;Q13555-9;Q13554-2;Q13555-2;Q13555-8;Q13555;Q13555-6;Q13554;H7BZC6;H0Y9C2;D6R938;E9PBG7;E9PF82;Q9UQM7;Q13557-8;Q13557-12;Q9UQM7-2;Q13557-9;Q13557-10;Q13557-5;Q13557;Q13557-3;Q13557-6;Q13557-4;Q13557-11	Calcium/calmodulin-dependent protein kinase type II subunit beta;Calcium/calmodulin-dependent protein kinase type II subunit gamma;Calcium/calmodulin-dependent protein kinase type II subunit alpha;Calcium/calmodulin-dependent protein kinase type II subunit delta	CAMK2G	19.0276	19.623	19.1392	19.5048	19.649	19.4697				2	2	2	9.6	9.6	9.6	36.939	0	15.846	4075700	7
Q86VP6;Q86VP6-2;A0A0C4DGH5;H0YH27;Q86VP6-3	Q86VP6;Q86VP6-2;A0A0C4DGH5	Cullin-associated NEDD8-dissociated protein 1	CAND1	24.3447	24.4237	24.449	24.4453	24.5738	24.5756				15	15	15	16.7	16.7	16.7	136.37	0	124.56	137740000	59
Q8WVQ1-3;Q8WVQ1;K7EN15;Q8WVQ1-2	Q8WVQ1-3;Q8WVQ1;K7EN15;Q8WVQ1-2	Soluble calcium-activated nucleotidase 1	CANT1	17.7062	18.5717	18.44	18.8711	18.0451	18.3094				2	2	2	8.6	8.6	8.6	38.945	0	13.462	1899800	4
P27824;P27824-2;P27824-3;H0Y9Q7;D6RGY2;D6RB85;D6RDP7;D6RAQ8;D6RFL1;D6RAU8;H0Y9H1;D6RHJ3;D6RD16	P27824;P27824-2;P27824-3;H0Y9Q7	Calnexin	CANX	26.4514	26.4341	26.4083	26.0852	26.0935	26.2132				13	13	13	21.6	21.6	21.6	67.567	0	124.92	471400000	80
Q01518;Q01518-2;Q5T0R7;Q5T0R6;Q5T0R5;Q5T0R4;Q5T0R3;Q5T0R2;Q5T0R1;Q5T0R9;Q5T0R8;Q5T0S3;P40123-3	Q01518;Q01518-2;Q5T0R7;Q5T0R6;Q5T0R5;Q5T0R4;Q5T0R3;Q5T0R2;Q5T0R1;Q5T0R9	Adenylyl cyclase-associated protein 1;Adenylyl cyclase-associated protein	CAP1	26.2414	26.3528	26.3111	26.8949	26.5881	26.8032				12	12	11	34.5	34.5	32.8	51.901	0	323.31	598490000	81
B7Z385;A0A087X0J3;A0A087WZ15;E9PDI2;P40123-2;P40123	B7Z385;A0A087X0J3;A0A087WZ15;E9PDI2;P40123-2;P40123	Adenylyl cyclase-associated protein;Adenylyl cyclase-associated protein 2	CAP2	18.8781	18.8989	18.9221	NaN	NaN	NaN				2	1	1	6.3	4.1	4.1	39.911	0.00042248	7.3551	1310400	2
P40121;P40121-2;E7ENU9;H7C0X8;B8ZZL6	P40121;P40121-2;E7ENU9	Macrophage-capping protein	CAPG	24.4568	24.3162	24.5965	25.1115	25.2424	24.8422				10	10	10	41.1	41.1	41.1	38.498	0	74.312	182950000	37
P07384;E9PL37;E9PLX0;E9PJJ3;E9PLC9;E9PMC6;E9PJA6;E9PSA6;E9PQB3;E9PRM1	P07384	Calpain-1 catalytic subunit	CAPN1	22.6109	22.7816	23.0684	24.3568	24.0607	24.2552				9	9	9	15.1	15.1	15.1	81.889	0	78.047	81271000	28
P17655;P17655-2	P17655;P17655-2	Calpain-2 catalytic subunit	CAPN2	22.7049	23.4326	22.6487	23.6703	23.216	23.0938				7	7	7	14	14	14	79.994	0	43.971	54908000	9
A0A0C4DGQ5;P04632;K7EM73;K7ELJ7;K7EIV0;A0A075B7C0;K7EKD8;U3KQE2;K7ES78;U3KPR7;K7EMQ1;Q96L46	A0A0C4DGQ5;P04632;K7EM73;K7ELJ7;K7EIV0;A0A075B7C0;K7EKD8;U3KQE2	Calpain small subunit 1	CAPNS1	24.9721	24.403	24.6905	24.3462	25.5145	24.7046				6	6	6	37	37	37	33.786	0	72.95	183960000	42
Q14444-2;Q14444;E9PLA9;G3V153	Q14444-2;Q14444;E9PLA9;G3V153	Caprin-1	CAPRIN1	24.2335	24.082	24.0961	24.1496	23.9876	24.6771				6	6	6	15.1	15.1	15.1	76.861	0	48.366	120800000	39
P52907	P52907	F-actin-capping protein subunit alpha-1	CAPZA1	25.5619	25.53	25.6916	25.4327	25.5406	25.334				8	8	7	46.2	46.2	42.7	32.922	0	148.22	286960000	61
P47755;C9JUG7;F8W9N7;P47755-2;A0A0D9SET8	P47755;C9JUG7;F8W9N7;P47755-2	F-actin-capping protein subunit alpha-2	CAPZA2	22.0895	22.0796	22.4964	21.7746	21.8032	21.9366				5	4	4	25.5	22	22	32.949	0	43.587	25439000	10
P47756-2;P47756;B1AK87;B1AK88;B1AK85	P47756-2;P47756;B1AK87;B1AK88;B1AK85	F-actin-capping protein subunit beta	CAPZB	24.6249	24.7107	24.5248	24.4226	24.4898	24.7652				8	8	8	36.4	36.4	36.4	30.628	0	78.112	157710000	29
A0A3B3ITQ9;I3L414;Q9BXL6-2;Q9BXL6	A0A3B3ITQ9;I3L414;Q9BXL6-2;Q9BXL6	Caspase recruitment domain-containing protein 14	CARD14	NaN	16.5633	16.8538	16.5361	16.5346	16.9331				1	1	1	20.2	20.2	20.2	9.6599	0.0019417	6.5338	504910	1
Q9Y2V2	Q9Y2V2	Calcium-regulated heat stable protein 1	CARHSP1	21.4131	21.4954	21.6159	21.7807	22.3029	22.5382				2	2	2	18.4	18.4	18.4	15.892	0	12.879	24185000	2
B4DKY1;P49589-2;P49589;P49589-3;C9JLN0;E9PRS8;E9PLP0	B4DKY1;P49589-2;P49589;P49589-3	Cysteine--tRNA ligase, cytoplasmic	CARS	22.591	22.4846	22.8627	22.5443	22.6355	22.9861				10	10	10	15.8	15.8	15.8	84.277	0	126.27	39217000	25
H0YFV1;F5H623;Q9HA77	H0YFV1;F5H623;Q9HA77	Probable cysteine--tRNA ligase, mitochondrial	CARS2	19.9574	19.519	19.4292	19.3379	18.8628	19.2607				1	1	1	10.9	10.9	10.9	12.832	0.0086176	6.0556	4080800	2
D6RHU3;P55212-2;P55212	D6RHU3;P55212-2;P55212	Caspase-6;Caspase-6 subunit p18;Caspase-6 subunit p11	CASP6	17.2681	16.7398	17.1808	17.626	17.4327	17.6211				1	1	1	7.7	7.7	7.7	16.716	0.00078709	6.6454	978540	2
Q5SVL2;A0A0A0MRL7;P55210-4;P55210;P55210-3	Q5SVL2;A0A0A0MRL7;P55210-4;P55210;P55210-3	Caspase-7;Caspase-7 subunit p20;Caspase-7 subunit p11	CASP7	NaN	19.1791	18.4899	19.1359	19.1242	19.1992				1	1	1	10.4	10.4	10.4	24.79	0	16.173	2675800	6
A0A0A0MS31;Q14790-8;Q14790-7;Q14790-2;Q14790;Q14790-4;Q14790-9;E7EQ01;E7EVN1;C9JB29;E7ETB7;E7EQ06;Q14790-6;Q14790-5;Q14790-3	A0A0A0MS31;Q14790-8;Q14790-7;Q14790-2;Q14790;Q14790-4;Q14790-9;E7EQ01;E7EVN1;C9JB29;E7ETB7;E7EQ06;Q14790-6;Q14790-5;Q14790-3	Caspase-8;Caspase-8 subunit p18;Caspase-8 subunit p10	CASP8	19.5891	NaN	19.2946	16.7927	18.0867	NaN				2	2	2	10.4	10.4	10.4	32.487	0	13.106	1755200	4
P20810-5;P20810-9;P20810-10;P20810-7;P20810-6;A0A0C4DGB5;E9PCH5;P20810-2;F8W7E0;E7EVY3;B7Z574;P20810-3;P20810-4;P20810-8;P20810;H0Y7F0;H0Y9H6;E9PDE4;E7ES10;E7EQ12;A0A0A0MR45;E7EQA0;H0YD33;E9PSG1;H0Y944;D6RGF7;D6RBR1;E7EN75;H0YA91;A0A0C4DGD1;D6RAA8;D6RC54	P20810-5;P20810-9;P20810-10;P20810-7;P20810-6;A0A0C4DGB5;E9PCH5;P20810-2;F8W7E0;E7EVY3;B7Z574;P20810-3;P20810-4;P20810-8;P20810;H0Y7F0;H0Y9H6;E9PDE4;E7ES10	Calpastatin	CAST	22.5311	22.3097	22.663	23.9624	23.5123	24.0819				13	13	13	31.2	31.2	31.2	81.168	0	110.24	64120000	34
P04040	P04040	Catalase	CAT	23.1909	22.8496	22.7771	22.4419	22.544	22.3897				4	4	4	9.7	9.7	9.7	59.755	0	32.392	39890000	7
Q03135;E9PCT5;C9JKI3;Q03135-2	Q03135;E9PCT5	Caveolin-1;Caveolin	CAV1	24.6981	24.9044	24.4848	25.4867	24.6567	25.544				3	3	3	24.7	24.7	24.7	20.471	0	22.742	199290000	13
J3KRT0;J3KS23;Q13951;Q13951-2	J3KRT0;J3KS23;Q13951;Q13951-2	Core-binding factor subunit beta	CBFB	19.1307	19.4963	19.3326	NaN	19.221	20.3881				1	1	1	26.2	26.2	26.2	7.3251	0.00041771	7.1661	3818700	3
P16152;E9PQ63;A8MTM1;P16152-2	P16152;E9PQ63;A8MTM1;P16152-2	Carbonyl reductase [NADPH] 1	CBR1	23.8509	23.9239	24.0483	23.931	24.2385	24.2919				9	9	7	46.6	46.6	36.1	30.375	0	153.66	101370000	37
O75828	O75828	Carbonyl reductase [NADPH] 3	CBR3	18.077	18.0663	19.0293	18.1021	18.5296	18.8389				3	1	1	21.3	10.8	10.8	30.85	0	13.282	2132500	4
Q13185;S4R2Y4;C9JMM0;B8ZZ43;K7ELA4;B5MD17;J3KS05;P83916	Q13185	Chromobox protein homolog 3	CBX3	25.1976	25.0778	25.297	24.7146	25.0402	25.4632				7	7	7	36.1	36.1	36.1	20.811	0	102.48	217780000	37
P45973	P45973	Chromobox protein homolog 5	CBX5	22.9319	23.0004	22.2617	21.7467	21.9498	21.9001				3	3	3	13.1	13.1	13.1	22.225	0	18.375	31040000	7
H7C1U3;Q5T0F9-2;H0Y517;Q5T0F9-3;Q5T0F9	H7C1U3;Q5T0F9-2;H0Y517;Q5T0F9-3;Q5T0F9	Coiled-coil and C2 domain-containing protein 1B	CC2D1B	NaN	20.1657	19.3788	NaN	NaN	18.4488				2	2	2	5.5	5.5	5.5	74.494	0.00046104	10.905	1907000	3
Q8IX12-2;Q8IX12;F5H3E1;F5H2E6;A0A0C4DGG8;F5H1H2	Q8IX12-2;Q8IX12;F5H3E1;F5H2E6;A0A0C4DGG8	Cell division cycle and apoptosis regulator protein 1	CCAR1	19.8404	19.7568	19.9094	19.5968	19.7498	20.2213				3	3	3	3.6	3.6	3.6	131.04	0	19.58	5444200	5
Q8N163;Q8N163-2;H0YB24;G3V119;E5RFJ3;H0YC69;E5RGU7;H0YC58;E5RHJ4;E5RHH8;A0A087X2B6	Q8N163;Q8N163-2;H0YB24	Cell cycle and apoptosis regulator protein 2	CCAR2	22.6598	22.5672	22.5397	22.7931	22.9344	22.9917				12	12	12	26.9	26.9	26.9	102.9	0	83.276	41757000	31
A0A0A0MRN7;Q6YP21-2;Q6YP21-3;Q6YP21	A0A0A0MRN7;Q6YP21-2;Q6YP21-3;Q6YP21	Kynurenine--oxoglutarate transaminase 3	CCBL2	17.8346	16.8343	17.1843	16.6778	17.7438	16.7299				1	1	1	11.1	11.1	11.1	29.471	0.0045317	6.3217	912190	2
A0A087WUB1	A0A087WUB1		CCDC129	24.5365	24.7206	24.6052	24.8871	24.6426	25.058				1	1	1	1.4	1.4	1.4	116.51	0.0052025	6.2227	186960000	2
O60826	O60826	Coiled-coil domain-containing protein 22	CCDC22	19.1962	18.8341	19.2006	18.8717	18.9707	19.4351				3	3	3	8.9	8.9	8.9	70.755	0	21.312	3335900	9
Q96A33-2;Q96A33;A0A087WYW6;J3QR89	Q96A33-2;Q96A33	Coiled-coil domain-containing protein 47	CCDC47	22.0724	21.7573	21.8701	21.6472	22.0598	21.7438				5	5	5	13.8	13.8	13.8	55.317	0	43.981	22989000	12
Q8IVM0;Q8IVM0-2	Q8IVM0;Q8IVM0-2	Coiled-coil domain-containing protein 50	CCDC50	18.511	18.6171	19.7201	18.6607	NaN	18.8936				2	2	2	9.5	9.5	9.5	35.822	0.0004686	11.11	2390800	2
H0YGN0;F5GWI9;F5GXZ7;F5GZ97;Q9Y3C0	H0YGN0;F5GWI9;F5GXZ7;F5GZ97;Q9Y3C0	WASH complex subunit CCDC53	CCDC53	17.0571	NaN	17.8929	NaN	17.2725	17.3174				1	1	1	13.1	13.1	13.1	11.414	0.0041746	6.3546	685070	1
Q16204	Q16204	Coiled-coil domain-containing protein 6	CCDC6	19.9127	19.456	20.273	19.1277	20.0281	19.9898				1	1	1	4	4	4	53.29	0	12.006	5445600	3
M0QZR0;M0QYB4;A0A2R8Y4Z8;Q9Y3X0	M0QZR0;M0QYB4;A0A2R8Y4Z8;Q9Y3X0	Coiled-coil domain-containing protein 9	CCDC9	NaN	17.5784	17.7616	18.3684	17.9858	18.1765				1	1	1	21.4	21.4	21.4	6.5254	0.001947	6.5497	1287700	1
Q9GZT6-3;Q9GZT6-2;Q9GZT6	Q9GZT6-3;Q9GZT6-2;Q9GZT6	Coiled-coil domain-containing protein 90B, mitochondrial	CCDC90B	17.7321	17.7041	18.1824	17.0765	18.1956	17.538				1	1	1	11.8	11.8	11.8	17.811	0.00041152	7.0299	1305600	3
H3BQA6;H3BR23;O95273-2;O95273	H3BQA6;H3BR23;O95273-2;O95273	Cyclin-D1-binding protein 1	CCNDBP1	18.3961	18.6523	19.2373	NaN	NaN	18.333				1	1	1	21	21	21	7.0831	0.00043141	7.7538	1554700	2
G3V5E1;O75909-1;O75909;O75909-4	G3V5E1;O75909-1;O75909;O75909-4	Cyclin-K	CCNK	18.5532	19.5161	19.1857	NaN	19.3777	NaN				1	1	1	4.2	4.2	4.2	43.404	0	21.979	2230300	3
E9PP76;J3KNF4;O14618	E9PP76;J3KNF4;O14618	Superoxide dismutase [Cu-Zn];Copper chaperone for superoxide dismutase	CCS	18.6158	18.2157	19.4451	18.3989	16.3805	20.9137				1	1	1	19.1	19.1	19.1	7.2852	0.00043309	7.797	3746300	2
Q6IQ19-2	Q6IQ19-2	Centriole, cilia and spindle-associated protein	CCSAP	18.1451	19.0324	17.8188	NaN	NaN	17.1454				1	1	1	8.3	8.3	8.3	17.791	0.00078524	6.6229	1078400	2
P78371;F5GWF6;P78371-2;F8VQ14	P78371;F5GWF6;P78371-2;F8VQ14	T-complex protein 1 subunit beta	CCT2	26.2436	25.7358	26.0074	25.5425	25.9227	25.1927				21	21	21	49.2	49.2	49.2	57.488	0	234.18	342140000	71
P49368;B4DUR8;P49368-2;E9PRC8;Q5SZX6;E9PQ35;Q5SZX9;Q5SZW8;E9PM09	P49368;B4DUR8;P49368-2	T-complex protein 1 subunit gamma	CCT3	25.7151	25.8457	25.8297	25.8826	25.8631	26.1468				20	20	20	44	44	44	60.533	0	140.31	385070000	59
P50991;P50991-2	P50991;P50991-2	T-complex protein 1 subunit delta	CCT4	26.5905	26.7023	26.7498	26.5806	26.6341	26.8219				16	16	16	38.2	38.2	38.2	57.924	0	188.77	642840000	95
P48643;E7ENZ3;D6RIZ7	P48643;E7ENZ3	T-complex protein 1 subunit epsilon	CCT5	25.1598	25.1246	25.2986	25.0339	25.4686	24.8813				15	15	1	39.2	39.2	3.5	59.67	0	155.72	221900000	35
P40227;P40227-2;Q92526;Q92526-2;Q92526-3;J3KRI6	P40227;P40227-2	T-complex protein 1 subunit zeta	CCT6A	25.992	25.9259	25.8419	26.0109	25.9761	26.2168				14	14	14	33.3	33.3	33.3	58.024	0	186.09	389580000	42
Q99832;Q99832-3;Q99832-4;Q99832-2;F8WAM2;F8WBP8	Q99832;Q99832-3;Q99832-4;Q99832-2	T-complex protein 1 subunit eta	CCT7	26.0273	25.9903	25.6846	26.1879	26.0293	26.2662				13	13	13	30.9	30.9	30.9	59.366	0	100.52	407870000	47
P50990;P50990-2;P50990-3;H7C4C8;H7C2U0	P50990;P50990-2;P50990-3	T-complex protein 1 subunit theta	CCT8	26.7376	26.8445	26.9142	26.9963	26.8768	27.2639				26	26	26	50.5	50.5	50.5	59.62	0	235.08	767420000	103
Q9Y5K6	Q9Y5K6	CD2-associated protein	CD2AP	19.5167	19.5523	19.5442	19.3622	19.1415	19.7878				1	1	1	2	2	2	71.45	0.00042882	7.5732	4274700	2
O95400	O95400	CD2 antigen cytoplasmic tail-binding protein 2	CD2BP2	18.977	18.6012	19.0716	17.7684	18.8073	17.8976				2	2	2	6.5	6.5	6.5	37.646	0.0004914	11.922	2197500	4
O15446;O15446-2	O15446;O15446-2	DNA-directed RNA polymerase I subunit RPA34	CD3EAP	19.2503	19.3985	19.4683	19.0817	18.8115	19.8255				2	2	2	11.4	11.4	11.4	54.985	0	14.651	3881300	6
H0YE40;H0YD13;H0Y2P0;P16070-18;P16070-12;P16070-14;P16070-13;P16070-11;P16070-10;P16070-16;P16070-8;P16070-17;P16070-6;P16070-4;P16070-3;P16070-7;P16070-5;P16070;J3KN83	H0YE40;H0YD13;H0Y2P0;P16070-18;P16070-12;P16070-14;P16070-13;P16070-11;P16070-10;P16070-16;P16070-8;P16070-17;P16070-6;P16070-4;P16070-3;P16070-7;P16070-5;P16070	CD44 antigen	CD44	25.0593	24.9456	24.6975	24.5432	24.4156	25.0251				5	5	5	58.5	58.5	58.5	9.105	0	89.643	181180000	32
E9PNW4;A0A2U3TZL5;P13987;P13987-2	E9PNW4;A0A2U3TZL5;P13987;P13987-2	CD59 glycoprotein	CD59	24.0608	24.2782	24.2405	23.9686	24.5248	24.102				1	1	1	7.4	7.4	7.4	11.985	0.0030523	6.3883	112160000	4
F8VNT9;F8VV56;F8W022;F8VWK8;P08962-3;P08962-2;P08962	F8VNT9;F8VV56;F8W022;F8VWK8;P08962-3;P08962-2;P08962	Tetraspanin;CD63 antigen	CD63	NaN	NaN	22.8879	21.1366	21.0513	21.7726				1	1	1	7.5	7.5	7.5	14.265	0.00046512	11.037	15004000	3
E7EQJ3;H0YBZ8;E7ESL3;H0YBZ2;P04233-3;P04233-2;P04233	E7EQJ3;H0YBZ8;E7ESL3;H0YBZ2;P04233-3;P04233-2;P04233	HLA class II histocompatibility antigen gamma chain	CD74	NaN	NaN	NaN	19.4315	19.425	20.4528				1	1	1	11.5	11.5	11.5	13.917	0.00043706	7.9153	2951100	1
E9PJK1;E9PRJ8;H0YDL9;H0YDJ9;E9PIF1;A6NMH8;P60033;E9PM31;H0YEE2	E9PJK1;E9PRJ8;H0YDL9;H0YDJ9;E9PIF1;A6NMH8;P60033;E9PM31;H0YEE2	Tetraspanin;CD81 antigen	CD81	21.7723	21.5465	21.5562	21.971	21.5427	21.7789				2	2	2	21.8	21.8	21.8	17.963	0	42.634	19795000	8
E9PJC7;P27701	E9PJC7;P27701	Tetraspanin;CD82 antigen	CD82	18.8001	18.9547	18.8835	19.7915	19.7919	19.6419				1	1	1	8.9	8.9	8.9	17.332	0.0044843	6.253	4021000	2
A6NNI4;A0A2R8Y478;G8JLH6;P21926;A0A087WU13	A6NNI4;A0A2R8Y478;G8JLH6;P21926;A0A087WU13	Tetraspanin;CD9 antigen	CD9	NaN	NaN	NaN	21.4267	21.3628	21.9285				2	2	2	13.8	13.8	13.8	17.764	0	16.909	9854500	4
P48960-2;P48960-3;P48960	P48960-2;P48960-3;P48960	CD97 antigen;CD97 antigen subunit alpha;CD97 antigen subunit beta	CD97	19.3901	19.6197	20.437	17.8692	NaN	18.3091				2	2	2	4.4	4.4	4.4	81.742	0	13.054	3104800	4
X6RKY7;X6RA30;O75794	X6RKY7;X6RA30;O75794	Cell division cycle protein 123 homolog	CDC123	18.4494	18.6796	18.2176	NaN	NaN	18.3001				1	1	1	9.6	9.6	9.6	17.777	0.0092494	6.006	1289600	1
A0A024QZP7;P06493;P06493-2;E5RIU6;A0A087WZZ9;K7ELV5;Q00526;G3V317;F8VXD2;A0A2R8YEB7;F8VYH9;F8VZZ0;F8VTV8;F8VWX7;F8VZ51;K7EJ83;A0A2R8Y644;H0YAZ9;Q9BVE2;E7EUK8;E5RGN0;A0A087X209;A0A087WZU2;A0A2R8YD28;F5H6Z0;A0A2R8YF61;A0A2R8Y7W5;J3QSD7;A0A2R8Y4Z0;P11802-2;P11802;Q00534;Q96Q40-6;Q96Q40-4;Q96Q40-3;O94921-3;Q96Q40-5;Q96Q40;O94921-2;O94921;Q07002;Q00536;Q00536-3;Q07002-3;Q00537-2;Q00537;Q00536-2;Q9NYV4…	A0A024QZP7;P06493;P06493-2;E5RIU6;A0A087WZZ9	Cyclin-dependent kinase 1	CDC2	23.9853	24.3549	24.1602	23.5843	23.6363	23.9116				8	8	6	36.7	36.7	30.3	34.081	0	57.489	108010000	39
Q9UJX2-3;Q9UJX2	Q9UJX2-3;Q9UJX2	Cell division cycle protein 23 homolog	CDC23	NaN	16.66	17.2348	17.419	NaN	17.7063				1	1	1	5.8	5.8	5.8	55.882	0.0082764	6.0683	621530	1
Q16543;K7EL68;K7EIU0;K7EQA9;K7EKQ2	Q16543;K7EL68	Hsp90 co-chaperone Cdc37;Hsp90 co-chaperone Cdc37, N-terminally processed	CDC37	23.6638	23.4375	23.5871	23.3098	23.7692	23.5772				6	6	6	19.3	19.3	19.3	44.468	0	77.621	75068000	43
P60953	P60953	Cell division control protein 42 homolog	CDC42	23.0644	22.2762	23.0955	22.0703	23.0537	19.9737				2	2	2	14.1	14.1	14.1	21.258	0	13.696	35811000	30
C9JEZ4;Q9UKI2	C9JEZ4;Q9UKI2	Cdc42 effector protein 3	CDC42EP3	18.1384	18.7443	19.3415	NaN	NaN	NaN				1	1	1	8.4	8.4	8.4	23.507	0.00045147	9.1294	1219700	2
Q9H3Q1;Q9H3Q1-2;J3KRZ9	Q9H3Q1;Q9H3Q1-2	Cdc42 effector protein 4	CDC42EP4	19.4961	19.6006	19.7398	19.9045	19.9411	20.0624				3	3	3	18.8	18.8	18.8	37.979	0	28.613	5362300	7
Q99459	Q99459	Cell division cycle 5-like protein	CDC5L	22.019	22.0583	22.3826	21.7978	22.1037	22.2243				9	9	9	17.6	17.6	17.6	92.25	0	62.75	26164000	30
A0A2R8YHB3;A0A3B3IRP5;Q6P1J9	A0A2R8YHB3;A0A3B3IRP5;Q6P1J9	Parafibromin	CDC73	18.2143	18.499	17.9898	17.8363	17.6794	18.3518				1	1	1	2.6	2.6	2.6	43.862	0.00079239	6.7139	1640800	3
A0A087WXI5;P12830-2;P12830;P22223	A0A087WXI5;P12830-2;P12830	Cadherin-1;E-Cad/CTF1;E-Cad/CTF2;E-Cad/CTF3	CDH1	NaN	NaN	NaN	22.3079	21.9816	22.1681				3	3	3	4.3	4.3	4.3	100.03	0	31.617	14502000	6
P19022-2;P19022	P19022-2;P19022	Cadherin-2	CDH2	21.9557	21.7978	22.4344	19.4904	19.42	19.3777				3	3	3	8.5	8.5	8.5	97.039	0	23.299	14026000	12
Q9NYV4-2;Q9NYV4	Q9NYV4-2;Q9NYV4	Cyclin-dependent kinase 12	CDK12	NaN	17.5004	NaN	18.1811	18.1283	17.7018				2	1	1	2.8	2.3	2.3	163.23	0.00043346	7.803	981590	2
E7ESI2;G3V5T9;P24941-2;P24941	E7ESI2;G3V5T9;P24941-2;P24941	Cyclin-dependent kinase 2	CDK2	19.6605	20.0227	19.6878	19.4112	19.6061	NaN				3	1	1	14.7	6.7	6.7	27.164	0.000409	6.9956	3975100	2
Q00535;Q00535-2	Q00535;Q00535-2	Cyclin-dependent-like kinase 5	CDK5	18.8698	18.9381	19.3719	18.7027	18.6704	19				3	2	2	8.2	5.5	5.5	33.304	0.00048876	11.838	2900000	6
Q96JB5;Q96JB5-4;J3QL86;J3QQY1;Q96JB5-2;J3KTA5;J3KRK4;J3KS63;J3QS62;J3QRM1;Q96JB5-3	Q96JB5;Q96JB5-4;J3QL86;J3QQY1;Q96JB5-2	CDK5 regulatory subunit-associated protein 3	CDK5RAP3	20.976	21.2243	21.6662	21.0155	21.0923	20.7134				3	3	3	6.9	6.9	6.9	56.92	0	18.861	13329000	11
P50750;P50750-2	P50750;P50750-2	Cyclin-dependent kinase 9	CDK9	NaN	19.5409	19.314	19.31	19.0589	19.9314				2	1	1	5.6	3.5	3.5	42.777	0	26.623	3464600	3
Q9UKY7;Q9UKY7-2;D6R9V8;D6RFH2;H0Y8K3;Q9UKY7-3;D6RAV0;D6RDN0;D6R973	Q9UKY7;Q9UKY7-2;D6R9V8;D6RFH2;H0Y8K3;Q9UKY7-3	Protein CDV3 homolog	CDV3	23.7993	23.8339	24.0018	24.0832	24.2702	24.3244				6	6	6	58.9	58.9	58.9	27.335	0	71.625	102330000	24
C9JQG7;Q9Y232-3;Q9Y232-4;Q9Y232-2;Q9Y232	C9JQG7;Q9Y232-3;Q9Y232-4;Q9Y232-2;Q9Y232	Chromodomain Y-like protein	CDYL	18.2512	NaN	NaN	18.1706	18.3818	18.3061				1	1	1	7.6	7.6	7.6	19.276	0.0019455	6.5433	1308100	2
P17676-3;P17676-2;P17676	P17676-3;P17676-2;P17676	CCAAT/enhancer-binding protein beta	CEBPB	20.4689	20.2841	19.5489	20.0936	19.9958	20.0706				3	3	3	25.2	25.2	25.2	15.938	0	18.602	6447000	4
P53567	P53567	CCAAT/enhancer-binding protein gamma	CEBPG	17.6778	18.2053	18.2033	NaN	NaN	NaN				1	1	1	20.7	20.7	20.7	16.408	0.00042808	7.564	718710	1
A8MYZ9;Q9BXW7-2;Q9BXW7	A8MYZ9;Q9BXW7-2;Q9BXW7	Cat eye syndrome critical region protein 5	CECR5	18.078	18.306	18.0585	18.9034	18.2015	18.3303				1	1	1	5.4	5.4	5.4	23.831	0.0052045	6.224	1934900	2
Q9Y6A4	Q9Y6A4	Cilia- and flagella-associated protein 20	CFAP20	18.7816	18.829	17.6782	19.075	18.6474	18.9242				1	1	1	5.7	5.7	5.7	22.774	0.002682	6.4183	2522800	2
P23528;G3V1A4;E9PP50;E9PK25;E9PQB7;E9PLJ3;E9PS23	P23528;G3V1A4;E9PP50;E9PK25;E9PQB7;E9PLJ3;E9PS23	Cofilin-1	CFL1	27.8636	27.8648	27.8874	27.8623	28.0249	27.7021				9	9	7	62.7	62.7	45.8	18.502	0	147.95	1448700000	100
Q9Y281-3;Q9Y281	Q9Y281-3;Q9Y281	Cofilin-2	CFL2	21.2527	20.7364	20.9958	19.0912	20.2421	18.3584				3	1	1	32.2	13.4	13.4	16.916	0	37.869	7935900	7
Q96JM3	Q96JM3	Chromosome alignment-maintaining phosphoprotein 1	CHAMP1	17.2038	17.6923	17.4007	16.7118	17.0178	17.2288				1	1	1	1.1	1.1	1.1	89.098	0.0079537	6.0888	883830	3
Q9Y6H1;Q5T1J5	Q9Y6H1;Q5T1J5	Coiled-coil-helix-coiled-coil-helix domain-containing protein 2;Putative coiled-coil-helix-coiled-coil-helix domain-containing protein CHCHD2P9, mitochondrial	CHCHD2	21.6956	21.3081	21.3812	21.6137	21.7288	22.4067				1	1	1	15.9	15.9	15.9	15.512	0.00045167	9.1646	20606000	9
C9JRZ6;F8WAR4;Q9NX63;A0A286YEX5	C9JRZ6;F8WAR4;Q9NX63;A0A286YEX5	MICOS complex subunit MIC19	CHCHD3	22.7665	22.8142	22.6982	22.5854	22.3638	22.2503				3	3	3	14.7	14.7	14.7	26.753	0	20.553	36466000	8
Q8N4Q1;Q8N4Q1-2	Q8N4Q1;Q8N4Q1-2	Mitochondrial intermembrane space import and assembly protein 40	CHCHD4	20.19	20.2285	19.9999	19.9812	20.2813	20.5919				1	1	1	16.9	16.9	16.9	15.996	0.00041982	7.2328	7170300	2
A0A2R8YDW2;A0A2R8Y4X2;A0A2R8YD40;A0A2R8YDJ9;A0A2R8Y425;A0A2R8Y5J0;A0A2R8YFK9;A0A2U3TZM0;A0A2R8YFD8;F5GWX5;A0A2R8Y212;A0A2R8Y521;A0A0C4DGG9;Q14839;Q14839-2;A0A2R8Y7I0;A0A2R8Y7M9;A0A2R8YER1;A0A2R8Y8C1;A0A2R8Y445;Q8TDI0;A0A2R8Y6G9;A0A2R8YE38;A0A2R8Y5M9;K7EMY3;A0A2R8Y8B3;F2Z2R5;A0A2R8Y685;A0A2R8Y5Z7	A0A2R8YDW2;A0A2R8Y4X2;A0A2R8YD40;A0A2R8YDJ9;A0A2R8Y425;A0A2R8Y5J0;A0A2R8YFK9;A0A2U3TZM0;A0A2R8YFD8;F5GWX5;A0A2R8Y212;A0A2R8Y521;A0A0C4DGG9;Q14839;Q14839-2;A0A2R8Y7I0;A0A2R8Y7M9;A0A2R8YER1;A0A2R8Y8C1;A0A2R8Y445;Q8TDI0	Chromodomain-helicase-DNA-binding protein 4;Chromodomain-helicase-DNA-binding protein 5	CHD4	20.81	21.1307	21.1372	21.2138	20.4619	20.9815				4	4	4	3.6	3.6	3.6	138.39	0	23.408	11781000	6
J3QK89;Q8IWX8	J3QK89;Q8IWX8	Calcium homeostasis endoplasmic reticulum protein	CHERP	NaN	18.295	NaN	18.1581	18.0765	17.2043				1	1	1	3.7	3.7	3.7	104.93	0.0030499	6.3818	1005700	1
E9PI70;E9PIP0;E9PRL3;E9PPH0;E9PPA0;Q9BWS9-3;Q9BWS9;Q9BWS9-2	E9PI70;E9PIP0;E9PRL3;E9PPH0;E9PPA0;Q9BWS9-3;Q9BWS9;Q9BWS9-2	Chitinase domain-containing protein 1	CHID1	18.8591	18.8473	18.9665	18.5713	18.5572	18.2847				1	1	1	10.4	10.4	10.4	12.924	0.00042517	7.4806	2424700	1
F8VUA2;F8VVT7;Q9HD42	F8VUA2;F8VVT7;Q9HD42	Charged multivesicular body protein 1a	CHMP1A	18.5522	18.8811	19.2191	18.6725	18.3902	18.5622				1	1	1	5	5	5	19.531	0.00078339	6.6018	2488800	3
A0A087WW88;Q9UQN3-2;Q9UQN3;C9J0A7	A0A087WW88;Q9UQN3-2;Q9UQN3;C9J0A7	Charged multivesicular body protein 2b	CHMP2B	20.4663	20.4939	20.5818	20.7616	20.7241	20.9096				2	2	2	10.6	10.6	10.6	20.431	0	12.095	9741900	3
Q9BY43;Q9BY43-2;H0YIN6;E9PQI5;E9PQ80;E9PSI1	Q9BY43;Q9BY43-2;H0YIN6;E9PQI5;E9PQ80;E9PSI1	Charged multivesicular body protein 4a	CHMP4A	20.1152	20.6364	20.0458	20.3127	20.3141	20.9216				2	2	2	13.5	13.5	13.5	25.098	0	13.455	8146500	4
Q9H444	Q9H444	Charged multivesicular body protein 4b	CHMP4B	23.0283	22.943	23.2241	23.364	23.749	23.6844				3	3	3	18.3	18.3	18.3	24.95	0	81.261	63394000	11
Q9NZZ3;Q9NZZ3-2	Q9NZZ3;Q9NZZ3-2	Charged multivesicular body protein 5	CHMP5	21.1441	20.7388	22.0298	20.3383	20.942	21.1284				4	4	4	26.5	26.5	26.5	24.57	0	24.622	14989000	7
Q9UHD1;Q9UHD1-2;E9PHZ2;E9PPQ5;E9PIZ4;E9PSD5	Q9UHD1;Q9UHD1-2;E9PHZ2;E9PPQ5	Cysteine and histidine-rich domain-containing protein 1	CHORDC1	23.1551	23.2549	23.0374	24.2182	23.8134	24.2537				6	6	6	22	22	22	37.489	0	36.097	81213000	12
H0YLY7;H0YKE7;F5GX29;H0YNG9;Q99653	H0YLY7;H0YKE7;F5GX29;H0YNG9;Q99653	Calcineurin B homologous protein 1	CHP1	19.8776	20.1928	20.4461	20.2537	20.3172	20.2716				2	2	2	30.8	30.8	30.8	10.632	0	14.101	7158600	10
E5RGS9;Q9NRG0	E5RGS9;Q9NRG0	Chromatin accessibility complex protein 1	CHRAC1	18.116	17.576	17.7702	17.575	17.9013	17.7925				1	1	1	32.1	32.1	32.1	6.2643	0.00042265	7.3663	1329300	4
X6R700;Q9Y3Y2-4;Q9Y3Y2;Q9Y3Y2-3;A0A087X1B7	X6R700;Q9Y3Y2-4;Q9Y3Y2;Q9Y3Y2-3;A0A087X1B7	Chromatin target of PRMT1 protein	CHTOP	22.4344	22.6269	22.6023	22.426	22.4955	22.2061				2	2	2	11.7	11.7	11.7	23.661	0	15.286	34227000	2
H3BUG4;H3BV90;H3BT65;Q6FI81-3;Q6FI81	H3BUG4;H3BV90;H3BT65;Q6FI81-3;Q6FI81	Anamorsin	CIAPIN1	20.1824	20.0058	20.1729	20.1274	20.028	20.5257				1	1	1	8.5	8.5	8.5	20.197	0.0052278	6.2473	6939000	1
Q969X6-2;Q969X6;H3BPD7;A0A0J9YXV4;A0A0J9YWM9;H3BSH7;Q969X6-3	Q969X6-2;Q969X6;H3BPD7;A0A0J9YXV4;A0A0J9YWM9;H3BSH7;Q969X6-3	Cirhin	CIRH1A	NaN	18.5485	NaN	18.2772	17.1934	NaN				2	2	2	4.7	4.7	4.7	64.118	0.00048123	11.648	1013000	2
A0A2R8Y540;I3L1N9;Q8N5K1	A0A2R8Y540;I3L1N9;Q8N5K1	CDGSH iron-sulfur domain-containing protein 2	CISD2	21.6851	21.2799	21.6006	20.6314	21.0865	21.2466				2	2	2	50	50	50	4.4003	0.00046253	10.929	14692000	4
Q07065	Q07065	Cytoskeleton-associated protein 4	CKAP4	27.9778	27.7823	28.0278	26.2796	26.4258	26.7972				22	22	22	46	46	46	66.022	0	323.31	992560000	145
Q14008-2;Q14008;Q14008-3;H0YDX5;E9PQH5;H0YCF6;H0YEK7	Q14008-2;Q14008;Q14008-3	Cytoskeleton-associated protein 5	CKAP5	21.8976	22.3632	22.292	22.1395	22.116	22.404				10	10	10	6.1	6.1	6.1	218.52	0	64.196	28185000	20
P12277;H0YJG0;G3V4N7;G3V461	P12277;H0YJG0	Creatine kinase B-type	CKB	17.6745	17.4028	17.835	21.4786	22.9542	21.4749				6	6	6	23.4	23.4	23.4	42.644	0	44.8	15040000	11
P12532;P12532-2;C9JSQ1;F8WCN3;P17540	P12532;P12532-2	Creatine kinase U-type, mitochondrial	CKMT1A	NaN	NaN	NaN	21.4145	21.625	21.7223				4	4	4	11.5	11.5	11.5	47.036	0	26.386	9836400	5
E3W994;J3KR49;A0A0U1RQI6;E7ERI8;E7EW49;O75122;O75122-3;H7C4X8;H0Y5T1	E3W994;J3KR49;A0A0U1RQI6;E7ERI8;E7EW49;O75122;O75122-3;H7C4X8;H0Y5T1	CLIP-associating protein 2	CLASP2	18.1183	18.4176	18.3296	17.5892	17.3342	18.0719				2	2	1	2.1	2.1	1.3	138.86	0	14.285	1509700	4
O95832	O95832	Claudin-1	CLDN1	NaN	NaN	NaN	19.0377	18.2128	18.0362				1	1	1	7.1	7.1	7.1	22.744	0.00041824	7.1828	1146200	1
CON__Q2KIS7;E9PHK0;P05452	CON__Q2KIS7;E9PHK0;P05452	Tetranectin	CLEC3B	23.4601	23.595	22.8094	21.3802	21.3974	21.9634			+	3	3	3	22.8	22.8	22.8	22.144	0	116.16	38187000	20
O00299	O00299	Chloride intracellular channel protein 1	CLIC1	26.9993	26.7075	27.2595	26.5578	26.8896	26.5314				11	11	11	57.7	57.7	57.7	26.922	0	223.82	698170000	81
O95833	O95833	Chloride intracellular channel protein 3	CLIC3	NaN	18.5228	NaN	20.7253	21.4715	21.8108				4	4	4	25.4	25.4	25.4	26.648	0	22.639	8978700	4
Q9Y696	Q9Y696	Chloride intracellular channel protein 4	CLIC4	23.0138	22.9044	23.2574	23.1573	23.0172	22.9911				6	6	6	38.7	38.7	38.7	28.772	0	56.447	57999000	33
Q14677;Q14677-3;Q14677-2	Q14677;Q14677-3;Q14677-2	Clathrin interactor 1	CLINT1	19.8354	19.6913	20.0885	20.5968	20.1712	20.6919				3	3	3	7.4	7.4	7.4	68.259	0	23.739	7207600	8
F5H6A0;J3KP58;P30622-2;P30622-1;P30622;F5H1T5;A0A3B3ITA2;F5H0N7;F5H367;F5H270	F5H6A0;J3KP58;P30622-2;P30622-1;P30622;F5H1T5;A0A3B3ITA2;F5H0N7	CAP-Gly domain-containing linker protein 1	CLIP1	19.4352	19.4383	NaN	20.0124	19.7001	20.3624				4	4	4	9.2	9.2	9.2	89.478	0	25.477	4748300	6
P54105;E9PMI6;E9PJF4;J3KN38	P54105;E9PMI6;E9PJF4;J3KN38	Methylosome subunit pICln	CLNS1A	21.2404	21.2452	21.8091	20.8309	21.5028	21.3601				3	3	3	30.4	30.4	30.4	26.215	0	25.055	16674000	16
A0A2R8Y602;A0A2U3TZY2;H0YGM0;Q9H078-5;Q9H078-3;Q9H078-4;Q9H078-2;Q9H078	A0A2R8Y602;A0A2U3TZY2;H0YGM0;Q9H078-5;Q9H078-3;Q9H078-4;Q9H078-2;Q9H078	Caseinolytic peptidase B protein homolog	CLPB	18.7384	18.676	18.7032	18.7843	18.5183	18.6853				1	1	1	3.4	3.4	3.4	43.351	0.0076225	6.1108	2438300	1
M0R208;Q16740	M0R208;Q16740	ATP-dependent Clp protease proteolytic subunit;ATP-dependent Clp protease proteolytic subunit, mitochondrial	CLPP	19.9785	20.44	20.4693	20.2091	20.1836	20.734				3	3	3	25.8	25.8	25.8	20.568	0	17.756	7778500	7
O76031	O76031	ATP-dependent Clp protease ATP-binding subunit clpX-like, mitochondrial	CLPX	19.3193	19.4898	19.1972	19.191	19.3513	19.3435				2	2	2	6.5	6.5	6.5	69.223	0	12.61	3759300	4
P09496-2;F8WF69;P09496-4;P09496-3;P09496;P09496-5	P09496-2;F8WF69;P09496-4;P09496-3;P09496	Clathrin light chain A	CLTA	25.2436	24.6889	25.0655	23.3765	24.5069	24.239				3	3	3	18.3	18.3	18.3	23.662	0	26.289	144110000	14
A0A087WVQ6;Q00610-2;Q00610;J3KS13;A0A087WX41;P53675-2;P53675;K7EJJ5;J3KSQ2;J3KRF5;J3QL20;F5H5N6	A0A087WVQ6;Q00610-2;Q00610	Clathrin heavy chain;Clathrin heavy chain 1	CLTC	26.9148	27.2416	26.7129	27.6366	27.0392	27.2156				34	34	34	26.6	26.6	26.6	192.06	0	323.31	875850000	153
Q96DG6	Q96DG6	Carboxymethylenebutenolidase homolog	CMBL	19.3813	19.5841	19.2965	20.0473	19.6183	19.8929				1	1	1	3.3	3.3	3.3	28.048	0.0082883	6.0736	4839500	3
P30085;P30085-3;Q5T0D2;P30085-2	P30085;P30085-3;Q5T0D2;P30085-2	UMP-CMP kinase	CMPK1	23.9276	24.3052	24.1952	23.8922	24.0973	24.095				6	6	6	40.3	40.3	40.3	22.222	0	83.676	107990000	21
Q96KP4;Q96KP4-2;J3KSV5;A0A087WYZ1;J3QKT2;J3QQN6;J3QR27;J3QLU1;J3QKQ0;J3QRD0;J3QL02;A0A087WVS2;J3KRD5;J3QRA8;J3KSS4;J3QRP4;J3QRH4	Q96KP4;Q96KP4-2;J3KSV5;A0A087WYZ1;J3QKT2;J3QQN6;J3QR27;J3QLU1;J3QKQ0;J3QRD0;J3QL02	Cytosolic non-specific dipeptidase	CNDP2	23.4516	23.3467	23.46	23.8275	23.9702	24.1856				10	10	10	29.5	29.5	29.5	52.878	0	69.931	82363000	53
B4DDF4;B4DUT8;Q99439;A0A087X271;A0A087X1X5;H3BVI6;Q99439-2;K7ES69	B4DDF4;B4DUT8;Q99439;A0A087X271;A0A087X1X5;H3BVI6;Q99439-2	Calponin;Calponin-2	CNN2	22.8766	22.5822	22.8654	22.3404	22.9811	22.8091				5	5	5	22.1	22.1	22.1	32.616	0	41.389	40769000	14
Q15417-2;Q15417;E9PDU6;Q15417-3	Q15417-2;Q15417;E9PDU6;Q15417-3	Calponin-3;Calponin	CNN3	24.4486	24.0708	24.3861	23.0091	23.7091	23				8	8	8	36.8	36.8	36.8	31.737	0	59.36	88296000	31
A5YKK6-2;A5YKK6;A5YKK6-4;A5YKK6-3;H3BVC9	A5YKK6-2;A5YKK6;A5YKK6-4;A5YKK6-3	CCR4-NOT transcription complex subunit 1	CNOT1	19.1393	19.1276	18.5021	19.2654	18.6709	18.4782				3	3	3	1.4	1.4	1.4	266.38	0	24.162	2819700	9
Q9UIV1-2;Q9UIV1;H0YAV9;H0YBT3;E5RGH2	Q9UIV1-2;Q9UIV1;H0YAV9	CCR4-NOT transcription complex subunit 7	CNOT7	19.6558	20.0427	19.8722	20.0316	19.592	20.28				4	4	4	22.5	22.5	22.5	28.228	0	23.721	5813800	7
P09543-2;P09543	P09543-2;P09543	2,3-cyclic-nucleotide 3-phosphodiesterase	CNP	21.2438	21.0282	21.3549	21.0111	21.0284	20.4476				4	4	4	12.2	12.2	12.2	45.098	0	28.73	12305000	7
F8W031;F8W1K5;F8VXJ7;Q9Y2B0;F8W0J2;H0YI18;F8VP03;F8VWQ5;F8VU34;F8VR34	F8W031;F8W1K5;F8VXJ7;Q9Y2B0	Protein canopy homolog 2	CNPY2	22.1238	22.2084	22.2084	21.8075	22.0667	22.6496				3	2	2	14.4	11	11	29.224	0	35.658	27863000	11
Q9BT09	Q9BT09	Protein canopy homolog 3	CNPY3	20.2635	20.0566	20.0642	18.6959	19.6484	19.5169				1	1	1	6.8	6.8	6.8	30.748	0	70.102	5173100	7
Q9NYJ1	Q9NYJ1	Cytochrome c oxidase assembly factor 4 homolog, mitochondrial	COA4	19.014	18.627	18.6425	18.7656	18.4421	19.0429				1	1	1	14.9	14.9	14.9	10.134	0.001932	6.4968	2624800	1
X6R5Z6;Q5JTJ3-3;Q5JTJ3;Q5JTJ3-2	X6R5Z6;Q5JTJ3-3;Q5JTJ3;Q5JTJ3-2	Cytochrome c oxidase assembly factor 6 homolog	COA6	20.0908	19.8479	19.7527	20.4695	20.5756	20.6357				2	2	2	17.4	17.4	17.4	18.006	0	14.048	7455300	8
Q13057;Q13057-2;K7EP09;K7EPT0;K7ESK6;K7ES73;K7EN91	Q13057;Q13057-2	Bifunctional coenzyme A synthase;Phosphopantetheine adenylyltransferase;Dephospho-CoA kinase	COASY	21.9825	21.8006	21.9622	21.6819	21.7806	21.7535				5	5	5	12.9	12.9	12.9	62.328	0	47.434	21655000	23
B7Z2Y2;Q14746-2;Q14746	B7Z2Y2;Q14746-2;Q14746	Conserved oligomeric Golgi complex subunit 2	COG2	18.6744	18.8403	19.1325	19.3819	18.859	18.9052				1	1	1	4	4	4	76.078	0.00078585	6.6258	3000800	3
Q96JB2-2;Q96JB2	Q96JB2-2;Q96JB2	Conserved oligomeric Golgi complex subunit 3	COG3	17.3841	16.5845	17.324	16.774	17.3615	16.8104				2	2	2	7	7	7	50.539	0	14.635	799160	6
Q9UP83-3;Q9UP83-2;U3KQU7;Q9UP83	Q9UP83-3;Q9UP83-2;U3KQU7;Q9UP83	Conserved oligomeric Golgi complex subunit 5	COG5	18.9772	18.7899	18.9043	18.8761	19.489	18.8223				2	2	2	4.7	4.7	4.7	90.808	0.00046882	11.131	3004600	2
P38432	P38432	Coilin	COIL	17.4013	18.4875	18.3664	18.7198	18.5912	18.5071				2	2	2	4.9	4.9	4.9	62.608	0.00049188	11.926	2013100	3
P02452	P02452	Collagen alpha-1(I) chain	COL1A1	21.0487	21.6424	21.0531	NaN	NaN	NaN				4	4	4	5.1	5.1	5.1	138.94	0	23.206	6845100	4
A0A087X0S5;P12109	A0A087X0S5;P12109	Collagen alpha-1(VI) chain	COL6A1	18.9974	19.1476	18.9182	17.3534	NaN	NaN				1	1	1	1.9	1.9	1.9	108.34	0	13.599	1596300	3
Q8NBJ5;M0QYH0	Q8NBJ5	Procollagen galactosyltransferase 1	COLGALT1	21.7779	22.2158	22.0324	21.5152	21.4871	21.1794				4	4	4	6.1	6.1	6.1	71.635	0	24.047	19787000	9
Q9UBI1;R4GNF2;R4GN54;H0Y4E5;R4GMW6;H0Y4W0;H0Y6Z9;R4GMX3	Q9UBI1;R4GNF2;R4GN54;H0Y4E5;R4GMW6;H0Y4W0;H0Y6Z9;R4GMX3	COMM domain-containing protein 3	COMMD3	19.7304	19.2263	19.6571	19.4206	19.7431	19.3994				2	2	2	17.4	17.4	17.4	22.151	0	12.783	4428900	2
Q7Z4G1;Q7Z4G1-2	Q7Z4G1;Q7Z4G1-2	COMM domain-containing protein 6	COMMD6	17.986	18.002	18.1343	17.631	NaN	18.285				1	1	1	15.3	15.3	15.3	9.638	0.0076197	6.1083	1251900	1
A0A2R8Y620;A0A2R8Y7U2;A0A2R8Y600;A0A2R8Y455;Q86VX2-2;Q86VX2	A0A2R8Y620;A0A2R8Y7U2;A0A2R8Y600;A0A2R8Y455;Q86VX2-2;Q86VX2	COMM domain-containing protein 7	COMMD7	NaN	18.4952	19.3927	18.7854	19.0924	18.7728				1	1	1	6.6	6.6	6.6	20.151	0.00079904	6.7689	2408500	3
Q9P000-2;Q9P000;E9PJ95	Q9P000-2;Q9P000;E9PJ95	COMM domain-containing protein 9	COMMD9	19.8634	19.338	19.7408	19.2879	19.5312	18.2646				2	2	2	17.9	17.9	17.9	17.333	0	56.607	4016400	7
P21964-2;P21964;E7EMS6;F8WBW9;E7EUU8	P21964-2;P21964;E7EMS6	Catechol O-methyltransferase	COMT	19.8355	20.3104	20.2664	19.6307	20.1732	19.7465				3	3	3	29.4	29.4	29.4	24.449	0	17.113	6098800	3
P53621;P53621-2;A0A3B3IT15;A0A3B3IS84;A0A3B3ISC6;A0A3B3IU89;A0A3B3ITV3;A0A3B3ISK1;A0A3B3IU78;A0A3B3ITI7;A0A3B3IS23;A0A3B3ITX2	P53621;P53621-2;A0A3B3IT15;A0A3B3IS84;A0A3B3ISC6;A0A3B3IU89;A0A3B3ITV3	Coatomer subunit alpha;Xenin;Proxenin	COPA	24.2689	24.3861	23.8018	24.9227	24.1839	24.1301				16	16	16	17.5	17.5	17.5	138.34	0	173.92	121830000	48
P53618;E9PP73;E9PP63;E9PKQ1	P53618;E9PP73	Coatomer subunit beta	COPB1	24.4803	24.7278	24.6407	24.8813	24.402	24.8368				14	14	14	17.6	17.6	17.6	107.14	0	115.19	157650000	55
P35606-2;P35606;D6R997;D6RBZ7;D6RCL6;D6RBG7;D6RBT6;H0YAC7	P35606-2;P35606	Coatomer subunit beta	COPB2	24.6298	24.7699	24.603	24.9829	24.3427	24.3564				11	11	11	15.3	15.3	15.3	99.045	0	185.31	150500000	46
M0QXB4;O14579-2;O14579;M0R061;O14579-3	M0QXB4;O14579-2;O14579;M0R061;O14579-3	Coatomer subunit epsilon	COPE	22.8474	23.0388	23.2539	23.3549	23.1702	23.2908				5	5	5	22.4	22.4	22.4	36.923	0	46.809	54515000	18
Q9Y678;H0Y8X7;H0Y8G2;Q9UBF2-2;Q9UBF2	Q9Y678	Coatomer subunit gamma-1	COPG1	24.6665	24.594	24.5585	24.8773	24.6109	24.5113				15	15	15	22.9	22.9	22.9	97.717	0	139.26	154470000	37
B4DIH5;P61201;P61201-2;H0YKU5;H0YMC2;H0YM03	B4DIH5;P61201;P61201-2	COP9 signalosome complex subunit 2	COPS2	21.5673	21.556	21.7185	21.0682	21.4161	21.4007				5	5	5	13.7	13.7	13.7	44.228	0	38.683	16690000	6
H7C3P9;Q9UNS2-2;Q9UNS2;J3QKR0;K7ES36;C9JLV5	H7C3P9;Q9UNS2-2;Q9UNS2	COP9 signalosome complex subunit 3	COPS3	20.3232	20.867	20.5844	20.352	20.5692	20.3083				4	4	4	19.7	19.7	19.7	39.036	0	27.882	8985200	8
Q9BT78;D6RAX7;D6RFN0;Q9BT78-2;D6RD63	Q9BT78;D6RAX7;D6RFN0;Q9BT78-2;D6RD63	COP9 signalosome complex subunit 4	COPS4	22.5486	22.4245	22.8327	22.0369	22.2213	22.2345				7	7	7	26.6	26.6	26.6	46.268	0	50.58	31767000	13
Q92905;E5RHF2;E5RHH5;E5RFS1;E5RG35;E5RK55	Q92905;E5RHF2;E5RHH5	COP9 signalosome complex subunit 5	COPS5	21.5426	21.7292	21.4074	21.2642	21.3642	21.6939				4	4	4	18.6	18.6	18.6	37.578	0	24.847	17161000	8
E7EM64;Q7L5N1;H7C3T0	E7EM64;Q7L5N1;H7C3T0	COP9 signalosome complex subunit 6	COPS6	22.1953	22.3205	22.4255	22.0941	21.5159	22.4284				2	2	2	12.3	12.3	12.3	36.064	0.00046189	10.91	27374000	2
Q9H9Q2;A0A087X1P5;J3KQ34;J3KQ41;Q9H9Q2-3;J3KQV6;J3QT67;J3QT66;J3QT69;J3QT50;J3QT43;J3QT95;J3QT73;Q9H9Q2-2	Q9H9Q2;A0A087X1P5;J3KQ34;J3KQ41;Q9H9Q2-3	COP9 signalosome complex subunit 7b	COPS7B	21.0444	20.5196	20.8638	20.1984	20.8385	21.0616				3	3	3	17.4	17.4	17.4	29.622	0	20.084	10274000	5
E9PGT6;Q99627-2;Q99627;H7C3S9	E9PGT6;Q99627-2;Q99627;H7C3S9	COP9 signalosome complex subunit 8	COPS8	21.368	21.452	21.5548	20.825	21.0295	21.3026				2	2	2	20.8	20.8	20.8	19.344	0	13.2	14554000	4
F8VVA7;P61923;F8W651;P61923-4;F8VXB1;F8VUC5;F8W156;F8VYZ4;P61923-5;F8VXR1;P61923-3	F8VVA7;P61923;F8W651;P61923-4;F8VXB1;F8VUC5;F8W156;F8VYZ4;P61923-5	Coatomer subunit zeta-1	COPZ1	23.3097	23.3927	23.3511	23.5613	23.2301	23.8176				5	5	3	29.3	29.3	17.7	22.34	0	111.99	69769000	27
H3BPW3;H3BVA5;H3BPC6;H3BRC0;H3BSJ5;H3BNT2;O75208-2;O75208	H3BPW3;H3BVA5;H3BPC6;H3BRC0;H3BSJ5;H3BNT2;O75208-2;O75208	Ubiquinone biosynthesis protein COQ9, mitochondrial	COQ9	19.2539	19.0995	19.048	19.234	18.933	19.9273				1	1	1	20.6	20.6	20.6	11.422	0.00042955	7.6161	3742500	5
Q9BR76;F5H0D2;A0A087WW53;F5H390	Q9BR76;F5H0D2;A0A087WW53;F5H390	Coronin-1B;Coronin	CORO1B	22.8512	22.9403	22.965	23.4459	23.0322	22.9872				2	2	2	9.2	9.2	9.2	54.234	0	16.189	50556000	2
B4E3S0;Q9ULV4;Q9ULV4-2;Q9ULV4-3;H0YHL7	B4E3S0;Q9ULV4;Q9ULV4-2;Q9ULV4-3;H0YHL7	Coronin;Coronin-1C	CORO1C	24.6605	24.6114	24.4102	24.4336	24.174	24.2238				6	6	6	22.2	22.2	22.2	41.603	0	90.184	133320000	14
Q14019;H3BT58	Q14019;H3BT58	Coactosin-like protein	COTL1	24.3862	24.4504	24.4466	25.211	25.356	25.4177				6	6	6	43.7	43.7	43.7	15.945	0	36.471	193940000	8
C9J8T6;Q14061	C9J8T6;Q14061	Cytochrome c oxidase copper chaperone	COX17	21.5135	21.1836	21.0795	20.4904	20.6536	21.1695				1	1	1	16.3	16.3	16.3	10.853	0	30.314	12540000	6
Q86WV2;H3BN72;H3BNV9;P13073;H3BPG0;H3BNI5	Q86WV2;H3BN72;H3BNV9;P13073;H3BPG0	Cytochrome c oxidase subunit 4 isoform 1, mitochondrial	COX4I1	24.1565	24.2006	23.9901	24.0812	23.9788	24.2289				3	3	3	41	41	41	9.2906	0	22.448	105090000	11
H3BNX8;P20674;H3BRM5;H3BV69	H3BNX8;P20674;H3BRM5;H3BV69	Cytochrome c oxidase subunit 5A, mitochondrial	COX5A	22.917	22.9415	23.1105	22.5209	22.2713	22.6195				2	2	2	15.7	15.7	15.7	17.235	0	21.479	43744000	10
P10606	P10606	Cytochrome c oxidase subunit 5B, mitochondrial	COX5B	21.9159	22.0161	21.386	21.0728	21.2733	21.15				2	2	2	17.8	17.8	17.8	13.696	0	13.305	16764000	6
D6RIE3;D6RGV5;H0UI06;P14406	D6RIE3;D6RGV5;H0UI06;P14406	Cytochrome c oxidase subunit 7A2, mitochondrial	COX7A2	21.579	20.9314	21.1574	20.7493	21.2672	20.5839				1	1	1	14.3	14.3	14.3	10.264	0.00045434	9.7521	12842000	4
B0QZ18;Q99829;A6PVH9;F2Z2V0;E7ENH5;Q5JX56;Q5JX58;Q5JX59;Q5JX60;Q5JX44;Q5JX55;Q5JX45;Q5JX54;H0Y524;Q5JX61;Q5JX52;Q5JX57;E7EV27	B0QZ18;Q99829;A6PVH9;F2Z2V0;E7ENH5;Q5JX56;Q5JX58;Q5JX59;Q5JX60;Q5JX44	Copine-1	CPNE1	22.9868	23.3292	23.0213	23.9762	23.7765	23.8644				9	9	9	17.3	17.3	17.3	59.717	0	60.615	72345000	25
O75131;A0A087WYQ3;A0A087WUS8;A0A087WXR6;E5RHZ0;H0YB26	O75131;A0A087WYQ3	Copine-3	CPNE3	23.1393	23.3876	23.2428	24.4881	23.5708	23.7757				4	4	4	8.4	8.4	8.4	60.13	0	23.399	78931000	6
P36551;H0YA22	P36551;H0YA22	Oxygen-dependent coproporphyrinogen-III oxidase, mitochondrial	CPOX	20.882	21.0122	20.9857	20.8936	21.0428	21.2385				3	3	3	6.8	6.8	6.8	50.151	0	17.91	12400000	4
Q9BRF8-2;Q9BRF8	Q9BRF8-2;Q9BRF8	Serine/threonine-protein phosphatase CPPED1	CPPED1	NaN	NaN	NaN	14.9247	16.7897	NaN				1	1	1	6.4	6.4	6.4	19.035	0.0089	6.0084	150720	1
Q5R211;P31327;P31327-3	Q5R211;P31327;P31327-3	Carbamoyl-phosphate synthase [ammonia], mitochondrial	CPS1	17.0552	NaN	NaN	16.1045	16.6408	NaN				1	1	1	4.9	4.9	4.9	55.731	0.00041511	7.0966	316050	1
Q10570	Q10570	Cleavage and polyadenylation specificity factor subunit 1	CPSF1	19.0102	18.4589	18.3785	18.4215	18.7692	19.2176				1	1	1	1.2	1.2	1.2	160.88	0.00044072	8.0454	2577700	6
Q9P2I0	Q9P2I0	Cleavage and polyadenylation specificity factor subunit 2	CPSF2	19.3161	18.5004	18.9911	18.1714	18.8911	17.9747				2	2	2	3.3	3.3	3.3	88.486	0.00048828	11.837	2556600	2
G5E9W3;Q9UKF6	G5E9W3;Q9UKF6	Cleavage and polyadenylation specificity factor subunit 3	CPSF3	18.932	18.9308	18.8906	18.9124	18.7419	19.0624				1	1	1	1.5	1.5	1.5	73.476	0.0069141	6.1194	2853500	1
F8WJN3;Q16630-3;Q16630;Q16630-2;F8W084;A0A3B3ISW1	F8WJN3;Q16630-3;Q16630;Q16630-2	Cleavage and polyadenylation specificity factor subunit 6	CPSF6	21.557	21.2875	21.2781	21.67	21.4334	21.6983				4	4	4	13.8	13.8	13.8	52.269	0	30.509	17187000	13
F5H669;Q8N684-2;Q8N684;Q8N684-3	F5H669;Q8N684-2;Q8N684;Q8N684-3	Cleavage and polyadenylation specificity factor subunit 7	CPSF7	NaN	20.0205	NaN	19.7977	NaN	20.4037				1	1	1	3.2	3.2	3.2	41.265	0.0030581	6.397	3224400	1
Q5SYZ4;P29373	Q5SYZ4;P29373	Cellular retinoic acid-binding protein 2	CRABP2	NaN	NaN	NaN	22.0732	21.5754	21.9144				2	2	2	26.8	26.8	26.8	9.2515	0	12.253	11900000	2
C9JBT4;C9J896;P16220-2;P16220;C9J4L5;H7C1R5;H7C3I0;E7EWP8;P16220-3	C9JBT4;C9J896;P16220-2;P16220;C9J4L5;H7C1R5;H7C3I0;E7EWP8;P16220-3	Cyclic AMP-responsive element-binding protein 1	CREB1	19.7869	19.8563	19.9888	19.8864	20.1685	19.8606				2	2	2	25.3	25.3	25.3	18.01	0	13.872	5790300	5
H0YFA4;P52943;P52943-2	H0YFA4;P52943;P52943-2	Cysteine-rich protein 2	CRIP2	20.9203	20.0793	20.534	NaN	17.646	18.398				2	2	2	25	25	25	20.6	0	30.079	4749500	5
P46108;P46108-2	P46108;P46108-2	Adapter molecule crk	CRK	22.6193	22.4523	22.6493	22.4497	22.6077	22.5977				7	7	2	39.1	39.1	9.2	33.83	0	48.88	36024000	16
P46109	P46109	Crk-like protein	CRKL	21.5339	21.5799	22.0688	21.5428	21.6171	21.2656				4	4	4	18.8	18.8	18.8	33.777	0	32.262	18601000	12
Q9BZJ0-2;Q5JY65;Q9BZJ0-3;Q9BZJ0	Q9BZJ0-2;Q5JY65;Q9BZJ0-3;Q9BZJ0	Crooked neck-like protein 1	CRNKL1	NaN	NaN	NaN	14.5077	16.1294	NaN				2	2	2	3.9	3.9	3.9	83.147	0.00045725	10.578	99039	2
C9JP16;O75718	C9JP16;O75718	Cartilage-associated protein	CRTAP	22.3794	22.8298	21.5963	19.6645	20.0013	20.2288				3	3	3	8.4	8.4	8.4	41.432	0	16.74	17328000	3
A6NP24;Q08257;C9JH92;Q08257-3;Q08257-2	A6NP24;Q08257;C9JH92;Q08257-3	Quinone oxidoreductase	CRYZ	20.879	21.4414	20.9753	21.4379	20.6835	21.0521				3	3	3	14.4	14.4	14.4	25.982	0	17.599	12740000	6
A6NMA8;O95825;H7C0X3;A6NND8;A6NHJ8	A6NMA8;O95825;H7C0X3;A6NND8;A6NHJ8	Quinone oxidoreductase-like protein 1	CRYZL1	18.9347	19.1326	18.7047	18.9302	18.7246	19.0554				2	2	2	12.3	12.3	12.3	37.061	0	12.109	2859900	2
B4DJV2;O75390;A0A0C4DGI3;H0YIC4;F8VTT8;F8W4S1;F8W642;F8VZK9;F8VX07;F8VRP1;F8VX68;F8VPF9;F8VPA1;F8W1S4;H0YH82	B4DJV2;O75390;A0A0C4DGI3;H0YIC4;F8VTT8;F8W4S1	Citrate synthase;Citrate synthase, mitochondrial	CS	24.588	24.4523	24.4259	24.2145	24.057	24.2332				4	4	3	10.4	10.4	8.4	50.431	0	36.617	122500000	23
E9PLT0;O75534-2;O75534;O75534-3;O75534-4;E9PNG3	E9PLT0;O75534-2;O75534;O75534-3;O75534-4;E9PNG3	Cold shock domain-containing protein E1	CSDE1	20.2514	20.7075	20.2348	20.7044	20.2595	20.3957				2	2	2	4.3	4.3	4.3	74.583	0	13.213	8248300	3
P55060-3;P55060;P55060-4;P55060-2	P55060-3;P55060;P55060-4	Exportin-2	CSE1L	25.0609	25.2724	25.1139	25.2986	25.0095	25.0033				18	18	18	21.2	21.2	21.2	107.78	0	233.35	218260000	76
E9PKP4;E9PJA2;P09603-3;P09603-2;P09603	E9PKP4;E9PJA2;P09603-3;P09603-2;P09603	Macrophage colony-stimulating factor 1;Processed macrophage colony-stimulating factor 1	CSF1	17.636	17.7477	17.8165	NaN	NaN	NaN				1	1	1	10.6	10.6	10.6	13.253	0.00079302	6.7149	582880	3
P48729;P48729-2;D6REM4;E7ETM0;P48729-3;U3KQ83;U3KPX3;H0Y9X2;U3KQK7;Q8N752	P48729;P48729-2;D6REM4;E7ETM0;P48729-3	Casein kinase I isoform alpha	CSNK1A1	20.1726	20.788	20.0939	21.8611	21.3056	21.682				3	3	3	13.6	13.6	13.6	38.914	0	177.71	15862000	13
A0A2R8Y5A0;A0A2R8YF43;A0A2R8YD58;E7EU96;Q8NEV1;P68400;V9GYA2;A0A2R8Y4D6;A0A2R8Y4H0;A0A2R8YDY7;A0A2R8YEW1;A0A087WY74;A0A2R8YDP2;A0A2R8YFU2;P68400-2	A0A2R8Y5A0;A0A2R8YF43;A0A2R8YD58;E7EU96;Q8NEV1;P68400;V9GYA2;A0A2R8Y4D6;A0A2R8Y4H0;A0A2R8YDY7;A0A2R8YEW1	Casein kinase II subunit alpha 3;Casein kinase II subunit alpha	CSNK2A1	22.6819	22.9585	22.9184	23.2272	23.144	23.6475				4	4	4	18.4	18.4	18.4	40.717	0	28.73	55527000	14
H3BV19;H3BSA1;P19784	H3BV19;H3BSA1;P19784	Casein kinase II subunit alpha	CSNK2A2	19.7797	19.8335	19.9454	19.5778	19.7237	20.1456				1	1	1	8.6	8.6	8.6	17.764	0.0019305	6.4962	5447200	5
Q5SRQ6;P67870;Q5SRQ3;N0E472;A0A0G2JM12	Q5SRQ6;P67870;Q5SRQ3;N0E472;A0A0G2JM12	Casein kinase II subunit beta	CSNK2B	20.4159	20.2272	19.8366	20.2161	20.0083	20.4101				2	2	2	12	12	12	26.925	0	14.69	6956500	8
E9PP21;P21291;E9PS42;E9PND2	E9PP21;P21291;E9PS42;E9PND2	Cysteine and glycine-rich protein 1	CSRP1	23.7148	24.0325	23.1966	23.3251	22.5495	22.9914				4	4	4	29.4	29.4	29.4	16.94	0	26.297	62332000	9
F8VQR7;F8VW96;Q16527	F8VQR7;F8VW96;Q16527	Cysteine and glycine-rich protein 2	CSRP2	NaN	19.6757	19.4348	19.9389	20.1819	19.814				1	1	1	8	8	8	20.677	0.00043917	7.9868	4527500	2
P28325	P28325	Cystatin-D	CST5	NaN	14.4047	20.3211	NaN	NaN	NaN				1	1	1	22.5	22.5	22.5	16.08	0.0044944	6.2687	1140300	1
P01040;C9J0E4	P01040;C9J0E4	Cystatin-A;Cystatin-A, N-terminally processed	CSTA	NaN	NaN	NaN	20.8546	20.5218	21.1527				2	2	2	30.6	30.6	30.6	11.006	0	14.199	5934100	4
P04080;A0A1W2PS52;A0A1W2PQG6	P04080;A0A1W2PS52	Cystatin-B	CSTB	23.834	23.5642	23.7634	23.5235	23.8709	24.3109				4	4	4	70.4	70.4	70.4	11.139	0	50.053	87765000	13
Q05048;A0A0A0MSZ9;A3KFI9	Q05048;A0A0A0MSZ9	Cleavage stimulation factor subunit 1	CSTF1	20.3214	20.4364	20.3041	20.378	20.1033	20.3061				3	3	3	12.8	12.8	12.8	48.357	0	19.091	7602500	3
E7EWR4;P33240-2;P33240;E9PID8;A0A0A0MT56;Q9H0L4	E7EWR4;P33240-2;P33240;E9PID8	Cleavage stimulation factor subunit 2	CSTF2	20.4865	20.7076	20.8822	20.1336	20.7732	20.9031				3	3	3	13.4	13.4	13.4	62.942	0	20.069	9741100	7
Q12996;E9PLP8;E9PJ06;Q12996-2;Q12996-3	Q12996;E9PLP8	Cleavage stimulation factor subunit 3	CSTF3	21.5414	21.123	20.5228	21.5944	21.4639	21.5041				6	6	6	10	10	10	82.921	0	35.438	15595000	8
Q13363-2;Q13363;H0Y8U5;H0Y8W7	Q13363-2;Q13363;H0Y8U5;H0Y8W7	C-terminal-binding protein 1	CTBP1	21.936	22.012	21.9415	21.836	21.3958	21.9077				2	2	1	6.8	6.8	4.7	46.404	0	13.105	21680000	2
E7EVQ5;Q96CG8-3;Q96CG8-2;Q96CG8	E7EVQ5;Q96CG8-3;Q96CG8-2;Q96CG8	Collagen triple helix repeat-containing protein 1	CTHRC1	18.9884	19.2431	18.6716	NaN	NaN	NaN				1	1	1	8.2	8.2	8.2	16.023	0.0089031	6.0098	1399100	1
P35221;P35221-2;G3XAM7;P35221-3;E5RIB1;E5RG03;E5RGY6;E5RJ41;E5RHV7;E5RFM3;E5RJL0;E5RIE0;E5RGY7;H0YBB8;E5RJZ2;E5RIT8;E5RFM5;E5RJP7;E5RGD2;Q9UI47	P35221;P35221-2;G3XAM7;P35221-3	Catenin alpha-1	CTNNA1	24.4059	24.195	24.3741	25.7817	25.7096	26.0213				23	23	20	43	43	38.9	100.07	0	315.16	248450000	69
P26232-3;P26232-2;P26232-5;P26232;A0A0A0MTJ6;A0A0A0MRI5;P26232-4;P26232-6;C9J144;C9IZ88	P26232-3;P26232-2;P26232-5;P26232;A0A0A0MTJ6;A0A0A0MRI5;P26232-4;P26232-6	Catenin alpha-2	CTNNA2	19.621	18.3905	18.8375	20.2259	21.0513	20.3729				4	1	1	6.5	2.1	2.1	95.557	0	24.759	6393100	8
A0A2R8Y804;A0A2R8Y543;A0A2R8YCH5;A0A2R8Y5A3;P35222;A0A2R8Y750;B4DGU4;A0A2R8Y7Z0;A0A2R8Y5C3;A0A2R8Y5Z1;A0A2R8Y6G0;A0A2R8Y815;E7EMJ5;E9PDF9;E7EV28;C9IZ65;A0A2R8YG06	A0A2R8Y804;A0A2R8Y543;A0A2R8YCH5;A0A2R8Y5A3;P35222;A0A2R8Y750;B4DGU4;A0A2R8Y7Z0;A0A2R8Y5C3;A0A2R8Y5Z1;A0A2R8Y6G0	Catenin beta-1	CTNNB1	23.3826	23.5922	23.381	25.1439	24.7949	24.9964				15	15	14	31.3	31.3	29.5	77.206	0	112.85	136990000	33
A0A087WUB9;Q8WYA6;Q8WYA6-4;Q8WYA6-3;Q8WYA6-2;A2A2P1	A0A087WUB9;Q8WYA6;Q8WYA6-4;Q8WYA6-3;Q8WYA6-2	Beta-catenin-like protein 1	CTNNBL1	21.3143	21.1209	21.5909	21.0144	21.2653	21.0217				5	5	5	8.8	8.8	8.8	65.702	0	29.688	14234000	7
C9JZR2;O60716-21;O60716-19;O60716-18;O60716-17;O60716-13;O60716-11;O60716-10;O60716-9;O60716-5;O60716-3;O60716-2;O60716;O60716-24;O60716-23;O60716-22;O60716-20;O60716-16;O60716-15;O60716-14;O60716-12;O60716-8;O60716-7;O60716-6;O60716-4;O60716-29;O60716-27;O60716-26;O60716-25;O60716-32;O60716-31;O60716-30;O60716-28;H0YC95;E9PRE2;E9PKL1	C9JZR2;O60716-21;O60716-19;O60716-18;O60716-17;O60716-13;O60716-11;O60716-10;O60716-9;O60716-5;O60716-3;O60716-2;O60716;O60716-24;O60716-23;O60716-22;O60716-20;O60716-16;O60716-15;O60716-14;O60716-12;O60716-8;O60716-7;O60716-6;O60716-4;O60716-29;O60716-27;O60716-26;O60716-25;O60716-32;O60716-31;O60716-30;O60716-28	Catenin delta-1	CTNND1	23.4012	23.3153	23.4621	24.9298	24.9824	24.9866				12	12	12	19.7	19.7	19.7	104.85	0	105.67	136210000	29
A0A3B3IRI2;P17812;A0A3B3IRQ8;A0A3B3ITF6;A0A3B3ITB8;B4E1E0;P17812-2;A0A3B3ITH9;A0A3B3ISY3	A0A3B3IRI2;P17812;A0A3B3IRQ8;A0A3B3ITF6;A0A3B3ITB8;B4E1E0;P17812-2	CTP synthase 1;CTP synthase	CTPS1	22.0525	22.2648	22.0924	21.9199	21.8468	22.3267				6	6	6	12.6	12.6	12.6	63.723	0	63.504	25305000	12
P07858;E9PR54;E9PJ67;E9PCB3;E9PKQ7;E9PNL5;E9PHZ5;E9PLY3;E9PSG5;E9PQM1;E9PS78	P07858	Cathepsin B;Cathepsin B light chain;Cathepsin B heavy chain	CTSB	24.8546	24.5806	24.5462	25.0215	25.0323	24.8551				5	5	5	18	18	18	37.821	0	33.282	172350000	13
A0A1B0GV23;A0A1B0GVD5;A0A1B0GWE8;P07339;A0A1B0GW44;A0A1B0GVP3;A0A1B0GU92;A0A1B0GU03;F8WD96;C9JH19;H7C469;F8W787;H7C1V0;A0A1B0GV01	A0A1B0GV23;A0A1B0GVD5;A0A1B0GWE8;P07339;A0A1B0GW44;A0A1B0GVP3;A0A1B0GU92;A0A1B0GU03;F8WD96;C9JH19;H7C469	Cathepsin D;Cathepsin D light chain;Cathepsin D heavy chain	CTSD	26.8212	26.6162	26.8289	26.667	26.7661	26.7923				12	12	12	37.7	37.7	37.7	43.831	0	230.88	721830000	128
Q9UBR2	Q9UBR2	Cathepsin Z	CTSZ	24.2697	24.6999	24.3497	23.5831	23.426	23.7922				2	2	2	7.3	7.3	7.3	33.868	0	12.496	100610000	4
Q14247-3;Q14247;Q14247-2;H0YCD9;H0YEV2	Q14247-3;Q14247;Q14247-2	Src substrate cortactin	CTTN	23.8834	24.0028	23.8381	24.359	24.3652	24.5319				13	13	13	30.6	30.6	30.6	57.466	0	172.67	112070000	39
A0A0C4DGX4;Q13616	A0A0C4DGX4;Q13616	Cullin-1	CUL1	19.2427	19.1617	19.3888	19.5427	19.4603	19.8159				2	2	2	4.1	4.1	4.1	87.387	0	14.037	4219700	5
A0A0A0MTN0;Q13617;Q13617-2;Q5T2B5	A0A0A0MTN0;Q13617;Q13617-2;Q5T2B5	Cullin-2	CUL2	21.1772	21.3738	21.2841	21.3608	20.8288	21.4584				5	5	5	9.1	9.1	9.1	88.505	0	32.523	15614000	15
Q13618-3;Q13618-2;Q13618;A0A087WTG3;H7C399	Q13618-3;Q13618-2;Q13618;A0A087WTG3	Cullin-3	CUL3	20.8944	20.9019	21.0595	20.2186	21.6652	20.4825				4	4	4	10	10	10	81.092	0	46.321	11490000	8
A0A0A0MR50;Q13619-2;Q13619	A0A0A0MR50;Q13619-2;Q13619	Cullin-4A	CUL4A	17.9768	18.658	18.0885	18.2543	18.2688	17.8212				1	1	1	2.4	2.4	2.4	77.719	0.00625	6.1569	1714400	2
K4DI93;Q13620-3;Q13620-1;Q13620;A6NE76	K4DI93;Q13620-3;Q13620-1;Q13620;A6NE76	Cullin-4B	CUL4B	21.3178	21.3896	21.1999	20.8149	20.7952	21.4332				4	4	4	5.3	5.3	5.3	102.75	0	28.278	13713000	9
Q93034	Q93034	Cullin-5	CUL5	17.9464	17.7939	17.8323	17.9015	18.3604	16.8679				2	2	2	3.2	3.2	3.2	90.954	0	13.016	1373700	7
C9IZG4;O60888-3;O60888;O60888-2	C9IZG4;O60888-3;O60888;O60888-2	Protein CutA	CUTA	21.5251	21.5434	21.9725	20.5464	20.8753	21.3672				1	1	1	10.4	10.4	10.4	14.401	0.00042194	7.3471	15456000	8
Q9P013	Q9P013	Spliceosome-associated protein CWC15 homolog	CWC15	20.9139	20.7085	21.271	20.6039	20.595	20.8842				2	2	2	15.3	15.3	15.3	26.624	0	14.753	12152000	3
D6RFH4;H3BUX2;J3KNF8;O43169	D6RFH4;H3BUX2;J3KNF8;O43169	Cytochrome b5 type B	CYB5B	20.6128	20.5924	20.4561	19.6879	20.9636	19.8993				2	2	2	35.1	35.1	35.1	14.846	0	22.089	8190500	5
Q9UHQ9;H7C0R7	Q9UHQ9;H7C0R7	NADH-cytochrome b5 reductase 1	CYB5R1	21.0411	21.2461	20.1941	21.6552	21.3155	21.2281				2	2	2	7.5	7.5	7.5	34.094	0.00047939	11.568	14176000	2
P00387-2;P00387;P00387-3;B1AHF3	P00387-2;P00387;P00387-3;B1AHF3	NADH-cytochrome b5 reductase 3;NADH-cytochrome b5 reductase 3 membrane-bound form;NADH-cytochrome b5 reductase 3 soluble form	CYB5R3	24.0869	24.0931	24.0326	23.2816	23.5733	23.4907				7	7	7	33.1	33.1	33.1	31.628	0	50.41	86348000	26
P13498	P13498	Cytochrome b-245 light chain	CYBA	18.6661	18.8685	18.8858	NaN	18.5782	19.1395				1	1	1	15.9	15.9	15.9	21.012	0.00044763	8.5621	2220000	1
C9JFR7;P99999;CON__P62894	C9JFR7;P99999	Cytochrome c	CYCS	26.3158	26.4896	26.181	26.6415	26.3434	26.582				6	6	6	41.6	41.6	41.6	11.333	0	40.263	526870000	21
Q7L576;A0A0G2JR96;A0A0G2JQT1;Q7L576-2;A0A0G2JQH3;A0A087WVZ5;E7EW33;H7C229;Q7L576-3;H0YL50	Q7L576;A0A0G2JR96;A0A0G2JQT1;Q7L576-2	Cytoplasmic FMR1-interacting protein 1	CYFIP1	20.6588	20.9044	20.718	21.8269	21.5391	21.4195				6	6	4	5.2	5.2	3.6	145.18	0	45.351	14694000	17
E7EVJ5;Q96F07-2;Q96F07;A0A087WVE1;A0A087WTQ3;A0A087WWZ1	E7EVJ5;Q96F07-2;Q96F07	Cytoplasmic FMR1-interacting protein 2	CYFIP2	NaN	NaN	NaN	15.1879	16.4893	NaN				3	1	1	2.7	1.1	1.1	142.58	0.0026882	6.4282	134630	1
F8W978;Q9HBI6	F8W978;Q9HBI6	Phylloquinone omega-hydroxylase CYP4F11	CYP4F11	NaN	NaN	NaN	19.0206	18.6231	19.4345				1	1	1	3.1	3.1	3.1	52.194	0.0069166	6.1206	1701500	1
A0A0C4DFL7;A0A3B3ITR4;Q16850	A0A0C4DFL7;A0A3B3ITR4;Q16850	Lanosterol 14-alpha demethylase	CYP51A1	18.2125	17.4084	NaN	16.9263	NaN	NaN				1	1	1	2.4	2.4	2.4	57.278	0.00040601	6.9304	566560	2
F5GXX5;P61803;F5H895;A0A0B4J239	F5GXX5;P61803;F5H895;A0A0B4J239	Dolichyl-diphosphooligosaccharide--protein glycosyltransferase subunit DAD1	DAD1	22.4199	23.0623	22.6738	23.266	22.5998	22.543				3	3	3	35.3	35.3	35.3	9.5541	0	20.01	43611000	6
P51398-2;P51398-3;P51398;V9GYJ9;V9GYL9;V9GYF7;V9GZ61;V9GYJ3;V9GYW1;V9GY11;V9GYA7;V9GZ03	P51398-2;P51398-3;P51398;V9GYJ9;V9GYL9	28S ribosomal protein S29, mitochondrial	DAP3	20.5237	20.3069	20.3018	20.3986	20.3621	20.5423				4	4	4	17.1	17.1	17.1	41.044	0	31.146	7992900	11
O43293;M0QYW5;M0R0D0;O43293-2	O43293;M0QYW5;M0R0D0;O43293-2	Death-associated protein kinase 3	DAPK3	18.5029	18.657	18.9293	NaN	18.1184	18.582				2	2	2	5.7	5.7	5.7	52.535	0	13.264	1860900	3
P14868;P14868-2;C9J7S3;C9JLC1;H7C278;H7BZ35;C9JQM9	P14868;P14868-2	Aspartate--tRNA ligase, cytoplasmic	DARS	25.0728	25.2948	24.8954	25.5603	25.1531	25.5986				11	11	11	26.3	26.3	26.3	57.136	0	252.08	240100000	42
A0A3B3ITS3;A0A3B3IS54;A0A3B3IS01;A0A3B3IT01;A0A3B3ISK7;Q6PI48;A0A3B3ITK9	A0A3B3ITS3;A0A3B3IS54;A0A3B3IS01;A0A3B3IT01;A0A3B3ISK7;Q6PI48	Aspartate--tRNA ligase, mitochondrial	DARS2	20.7587	20.5522	20.7126	20.3979	20.2831	20.463				3	3	3	8.5	8.5	8.5	55.527	0	17.852	8765000	7
Q9UER7-3;Q9UER7-5;Q9UER7-4;Q9UER7-2;Q9UER7	Q9UER7-3;Q9UER7-5;Q9UER7-4;Q9UER7-2;Q9UER7	Death domain-associated protein 6	DAXX	17.5441	NaN	17.9398	NaN	NaN	NaN				1	1	1	2.9	2.9	2.9	73.588	0.00040437	6.9068	406540	1
K7EQ02;K7EQ55;K7EK33;Q96EP5-2;Q96EP5	K7EQ02;K7EQ55;K7EK33;Q96EP5-2;Q96EP5	DAZ-associated protein 1	DAZAP1	22.3595	21.7655	21.5977	22.4244	22.6229	21.6947				3	3	3	12.8	12.8	12.8	35.02	0	19.808	27023000	8
P07108;B8ZWD1;A0A0A0MTI5;P07108-3;P07108-2;P07108-6;P07108-4;P07108-5	P07108;B8ZWD1;A0A0A0MTI5;P07108-3;P07108-2;P07108-6;P07108-4;P07108-5	Acyl-CoA-binding protein	DBI	24.2255	23.978	24.2064	23.9741	23.5457	23.9096				2	2	2	31	31	31	10.044	0	12.112	95342000	3
Q16643;Q16643-2;Q16643-3;D6R9Q9;D6RFI1	Q16643;Q16643-2;Q16643-3;D6R9Q9	Drebrin	DBN1	22.0556	22.6263	22.3792	21.8252	21.962	22.5555				3	3	3	11.4	11.4	11.4	71.428	0	23.222	28860000	6
Q9UJU6-2;B4DDD6;Q9UJU6;Q9UJU6-3;Q9UJU6-6;Q9UJU6-4;H0Y5J4;Q9UJU6-5;F8WBG8;F8WC20;F8WBB2;F8WFE1	Q9UJU6-2;B4DDD6;Q9UJU6;Q9UJU6-3;Q9UJU6-6;Q9UJU6-4;H0Y5J4;Q9UJU6-5	Drebrin-like protein	DBNL	24.0682	23.8664	24.1402	23.9233	24.1032	24.1828				9	9	9	30.6	30.6	30.6	48.294	0	151.35	104570000	39
P61962	P61962	DDB1- and CUL4-associated factor 7	DCAF7	17.9868	18.6557	18.1784	18.9369	18.3202	18.4476				1	1	1	4.4	4.4	4.4	38.926	0.0011742	6.5932	2078100	4
Q96C86;A0A3B3ITF0	Q96C86;A0A3B3ITF0	m7GpppX diphosphatase	DCPS	21.9532	20.8454	21.3735	20.9904	21.5323	20.5705				5	5	5	22	22	22	38.608	0	50.58	15093000	13
E7EX90;Q14203-5;Q14203-2;Q14203-3;Q14203-4;Q14203-6;Q14203;Q6AWB1	E7EX90;Q14203-5;Q14203-2;Q14203-3;Q14203-4;Q14203-6;Q14203;Q6AWB1	Dynactin subunit 1	DCTN1	23.3673	22.9271	22.9858	22.2168	22.7861	23.6812				7	7	7	7.4	7.4	7.4	139.09	0	43.158	50810000	9
Q13561;Q13561-3;Q13561-2;H0YI98;F8W1I6;H0YHL1;F8VW18;F8VX93;F8VRV7	Q13561;Q13561-3;Q13561-2;H0YI98;F8W1I6	Dynactin subunit 2	DCTN2	23.7011	23.7237	23.8637	23.193	23.4946	23.4468				8	8	8	30.2	30.2	30.2	44.23	0	184.05	73536000	36
E5RGG1;H9KVE0;Q9UJW0-2;Q9UJW0;Q9UJW0-3;E5RK21	E5RGG1;H9KVE0;Q9UJW0-2;Q9UJW0;Q9UJW0-3	Dynactin subunit 4	DCTN4	22.4406	22.1603	22.2833	21.8735	21.9347	22.093				3	3	3	39.5	39.5	39.5	13.061	0	17.446	26824000	5
Q9BTE1;H3BUD2;H3BS05;H3BR94;Q9BTE1-3;Q9BTE1-2	Q9BTE1;H3BUD2;H3BS05;H3BR94;Q9BTE1-3;Q9BTE1-2	Dynactin subunit 5	DCTN5	19.3842	18.7485	19.5249	18.1404	18.7786	18.75				2	2	2	9.3	9.3	9.3	20.126	0.0004717	11.218	2921500	3
Q9H773;H3BSA6	Q9H773;H3BSA6	dCTP pyrophosphatase 1	DCTPP1	20.8482	20.9165	21.2053	21.1393	21.3885	21.5469				2	2	2	13.5	13.5	13.5	18.681	0	12.141	13995000	2
E9PM04;H0YCN4;Q9BTE7	E9PM04;H0YCN4;Q9BTE7	DCN1-like protein;DCN1-like protein 5	DCUN1D5	16.878	17.0802	16.7649	16.6887	16.8994	16.7086				1	1	1	5.9	5.9	5.9	17.855	0.00043029	7.6969	677530	4
J3QS45;J3KRZ4;J3KSZ5;J3QL34;J3KS22;J3QS36;Q7Z4W1	J3QS45;J3KRZ4;J3KSZ5;J3QL34;J3KS22;J3QS36;Q7Z4W1	L-xylulose reductase	DCXR	18.7146	18.4851	18.545	19.5399	19.9027	19.2866				1	1	1	11	11	11	10.694	0.0072674	6.113	3564500	1
B4DYP1;O94760-2;O94760	B4DYP1;O94760-2;O94760	N(G),N(G)-dimethylarginine dimethylaminohydrolase 1	DDAH1	22.0691	21.7545	21.9367	21.3932	21.222	21.4928				1	1	1	5.4	5.4	5.4	20.535	0.0019463	6.5457	18920000	1
O95865;A0A140T971;Q5SSV3;Q5SRR8	O95865;A0A140T971;Q5SSV3;Q5SRR8	N(G),N(G)-dimethylarginine dimethylaminohydrolase 2	DDAH2	19.7812	19.5886	19.4963	19.5419	19.4095	19.99				2	2	2	13	13	13	29.644	0	18.478	4816800	7
F5GY55;Q16531;F5GWI0;F5H2L3	F5GY55;Q16531	DNA damage-binding protein 1	DDB1	22.9857	23.0416	22.7585	23.5954	23.0105	23.9199				7	7	7	8.4	8.4	8.4	121.71	0	48.653	59745000	23
H0YII4;H0YI90;Q5TDH0-2;Q5TDH0;Q5TDH0-3	H0YII4;H0YI90;Q5TDH0-2;Q5TDH0;Q5TDH0-3	Protein DDI1 homolog 2	DDI2	18.4966	18.7348	NaN	NaN	NaN	18.6166				1	1	1	14.1	14.1	14.1	11.255	0.00044326	8.1715	1141800	1
A0A0C4DGS1;P39656-3;P39656;P39656-2;U3KQ84	A0A0C4DGS1;P39656-3;P39656;P39656-2;U3KQ84	Dolichyl-diphosphooligosaccharide--protein glycosyltransferase 48 kDa subunit	DDOST	24.1723	24.2159	23.7707	24.5265	24.0101	24.0451				6	6	6	14.6	14.6	14.6	48.799	0	43.178	107360000	21
A0A0A0MRX2;Q96HY6-2;Q96HY6	A0A0A0MRX2;Q96HY6-2;Q96HY6	DDRGK domain-containing protein 1	DDRGK1	21.0448	20.6337	20.7095	19.7588	20.3738	19.0511				3	3	3	22.5	22.5	22.5	33.939	0	34.876	7985500	14
P30046;H7C342;J3KQ18;B5MC82;P30046-2;A6NHG4	P30046;H7C342;J3KQ18;B5MC82;P30046-2;A6NHG4	D-dopachrome decarboxylase;D-dopachrome decarboxylase-like protein	DDT	20.3614	21.0938	20.4295	22.1482	22.0314	22.7076				2	2	2	20.3	20.3	20.3	12.712	0	43.783	21043000	11
F1T0B3;A0A087X2G1;Q92499-3;Q92499;Q92499-2	F1T0B3;A0A087X2G1;Q92499-3;Q92499;Q92499-2	ATP-dependent RNA helicase DDX1	DDX1	22.4521	22.4783	22.6676	22.7152	22.7087	22.7561				5	5	5	10	10	10	73.915	0	44.253	38601000	13
A0A1X7SBZ2;A0A1W2PQ51;Q92841;Q92841-1;Q92841-3;Q92841-2	A0A1X7SBZ2;A0A1W2PQ51;Q92841;Q92841-1;Q92841-3;Q92841-2	Probable ATP-dependent RNA helicase DDX17	DDX17	23.8801	23.6944	24.0483	23.8551	23.7378	24.2786				10	7	7	19.3	14.4	14.4	80.253	0	104.2	91314000	24
Q9NVP1	Q9NVP1	ATP-dependent RNA helicase DDX18	DDX18	20.9117	20.4062	20.8526	21.0722	20.7326	20.559				1	1	1	1.5	1.5	1.5	75.406	0.00044484	8.3053	10413000	2
I3L0H8;Q9NUU7;F6QDS0;H3BTB3;I3L352;H3BQK0;Q9NUU7-2;Q9UMR2-2;Q9UMR2-4;Q9UMR2;H0YD26;A0A1B0GV69;H3BMQ5;H3BN59;E9PR46;J3QL17;Q9UHL0-2;Q9UMR2-3;Q9UHL0	I3L0H8;Q9NUU7;F6QDS0;H3BTB3;I3L352;H3BQK0;Q9NUU7-2;Q9UMR2-2;Q9UMR2-4;Q9UMR2	ATP-dependent RNA helicase DDX19A;ATP-dependent RNA helicase DDX19B	DDX19A	21.068	21.7539	21.1526	21.3866	20.9097	21.1763				4	4	4	11.9	11.9	11.9	50.519	0	67.203	14523000	6
Q9UHI6	Q9UHI6	Probable ATP-dependent RNA helicase DDX20	DDX20	NaN	19.0716	18.636	19.0363	18.9523	19.0937				1	1	1	1.8	1.8	1.8	92.239	0.0007946	6.7349	2466100	1
Q9NR30;Q9NR30-2	Q9NR30;Q9NR30-2	Nucleolar RNA helicase 2	DDX21	23.7577	24.0906	23.3657	23.9291	23.5145	23.8525				12	12	11	21.6	21.6	19.7	87.343	0	174.16	82462000	26
Q9BUQ8	Q9BUQ8	Probable ATP-dependent RNA helicase DDX23	DDX23	19.2588	19.4324	19.6525	19.7328	19.2055	20.0607				1	1	1	1.5	1.5	1.5	95.581	0.00079491	6.7349	4552900	1
B7Z6D5;Q96GQ7	B7Z6D5;Q96GQ7	Probable ATP-dependent RNA helicase DDX27	DDX27	18.302	18.463	NaN	18.7059	18.3007	19.6535				1	1	1	1.6	1.6	1.6	86.604	0.0026789	6.408	2245000	1
O00148;O00148-2;K7EQN7;O00148-3;K7EN69;K7ENP6;K7EL56;K7EIL8;K7EPJ3;A0A0D9SEM9	O00148;O00148-2;K7EQN7;O00148-3	ATP-dependent RNA helicase DDX39A	DDX39A	20.4612	20.1381	21.2448	19.4699	19.7249	18.9765				8	2	2	21.1	7.3	7.3	49.129	0	14.573	6741100	6
Q13838;Q13838-2;A0A0G2JJZ9;Q5STU3;A0A140T9X3;F6WLT2;A0A140T996;A0A140T9X9;F6S4E6;A0A0A0MT12;F6TRA5;F6UJC5;A0A140TA18;A0A140T9L4;A0A140T973;A0A140T9K1;H0Y400;F6R6M7;A0A140T9K2;A0A140T9N3;H0YCC6;F6QYI9;A0A0G2JJL7;A0A0G2JHN7;F6U6E2;F6S2B7	Q13838;Q13838-2;A0A0G2JJZ9;Q5STU3;A0A140T9X3;F6WLT2;A0A140T996;A0A140T9X9;F6S4E6;A0A0A0MT12;F6TRA5;F6UJC5;A0A140TA18	Spliceosome RNA helicase DDX39B	DDX39B	25.8863	25.6783	25.5726	25.5031	25.3461	25.2045				10	10	4	31.8	31.8	18	48.991	0	90.78	285780000	43
A0A0D9SFB3;A0A2R8YF78;A0A0D9SG12;A0A2R8YFS5;A0A2R8Y4A4;A0A0D9SF53;O00571;A0A2R8Y5G6;F6S8Q4;A0A2R8YCW1;A0A2R8YFR4;A0A2U3TZJ9;A0A2R8Y645;O00571-2;A0A2R8YDT5;A0A2R8Y7T2;A0A2R8YDH3;A0A0J9YVQ7;A0A087WVZ1;A0A2R8YCU0;A0A2R8Y650;A0A087WX09;O15523-3;A0A2R8Y770;A0A2R8YF89;C9J8G5;C9J081;D6RCM4;Q9NQI0-3;Q9NQI0-2;Q9NQI0-4;Q9NQI0	A0A0D9SFB3;A0A2R8YF78;A0A0D9SG12;A0A2R8YFS5;A0A2R8Y4A4;A0A0D9SF53;O00571;A0A2R8Y5G6;F6S8Q4;A0A2R8YCW1;A0A2R8YFR4;A0A2U3TZJ9;A0A2R8Y645;O00571-2;A0A2R8YDT5;A0A2R8Y7T2;A0A2R8YDH3	ATP-dependent RNA helicase DDX3X	DDX3X	24.0159	23.9745	24.2531	23.8247	23.7336	23.8716				12	12	5	28	28	14.2	70.839	0	102.25	103680000	53
O15523-2;O15523	O15523-2;O15523	ATP-dependent RNA helicase DDX3Y	DDX3Y	NaN	NaN	NaN	18.0321	17.7303	18.1977				8	1	1	15.5	2.1	2.1	72.931	0.007971	6.1001	813360	1
J3KNN5;Q9UJV9;H0Y8L8	J3KNN5;Q9UJV9;H0Y8L8	Probable ATP-dependent RNA helicase DDX41	DDX41	19.2957	19.0268	18.6699	19.1266	19.1643	19.2895				2	2	2	2.5	2.5	2.5	71.648	0.00049092	11.884	3313700	2
Q86XP3;A0A0A0MSJ0;Q86XP3-2;J3QRI2;J3KTK9	Q86XP3;A0A0A0MSJ0;Q86XP3-2	ATP-dependent RNA helicase DDX42	DDX42	21.961	22.2093	22.139	22.1766	21.874	22.2632				8	8	7	16.4	16.4	15.1	102.97	0	52.221	26227000	11
Q9H0S4-2;Q9H0S4;F5H1N9	Q9H0S4-2;Q9H0S4	Probable ATP-dependent RNA helicase DDX47	DDX47	20.8711	20.1102	20.3632	20.7389	21.3387	20.186				4	4	4	16.3	16.3	16.3	45.169	0	23.504	9520700	10
M0R1S3;M0QZC0;M0R0K1;Q9Y6V7	M0R1S3;M0QZC0;M0R0K1;Q9Y6V7	Probable ATP-dependent RNA helicase DDX49	DDX49	16.9364	17.0182	17.2577	17.0981	17.2645	17.2583				1	1	1	9.8	9.8	9.8	11.719	0.0059128	6.2007	839950	3
J3KTA4;P17844;P17844-2;J3QSF1;J3KRZ1;J3QRQ7;J3QLG9;J3QR62;A0A0U1RQJ0;J3QRN5;X6RLV5;J3QR02;J3KRX8;J3KTQ4	J3KTA4;P17844;P17844-2	Probable ATP-dependent RNA helicase DDX5	DDX5	24.9189	24.7568	24.6821	24.4312	24.3838	24.7524				12	11	9	24.1	22.3	18.2	69.086	0	72.268	153860000	24
A0A087WVC1;Q9BQ39	A0A087WVC1;Q9BQ39	ATP-dependent RNA helicase DDX50	DDX50	20.4486	20.1824	20.3044	20.3461	20.0676	20.4684				4	3	3	7.7	5.6	5.6	82.226	0	19.21	7550100	6
P26196;Q8IV96	P26196;Q8IV96	Probable ATP-dependent RNA helicase DDX6	DDX6	23.3979	23.3229	23.3211	23.7874	23.3525	23.5201				4	4	4	14.3	14.3	14.3	54.416	0	25.478	67161000	7
Q8IY21	Q8IY21	Probable ATP-dependent RNA helicase DDX60	DDX60	17.0521	16.9132	16.817	18.6304	NaN	17.9092				1	1	1	0.6	0.6	0.6	197.85	0.0004122	7.052	999120	2
Q16698-2;Q16698;E5RJD2;E5RJG7;E5RFV2;E5RID6	Q16698-2;Q16698;E5RJD2;E5RJG7;E5RFV2	2,4-dienoyl-CoA reductase, mitochondrial	DECR1	23.6977	23.6269	23.6237	23.8819	24.0655	23.5392				4	4	4	18.1	18.1	18.1	34.994	0	46.289	81448000	9
Q9H4E7	Q9H4E7	Differentially expressed in FDCP 6 homolog	DEF6	NaN	NaN	18.8013	19.3379	18.905	19.6341				2	2	2	4.8	4.8	4.8	73.91	0.00049237	11.946	2454400	1
P35659;H0Y8X0;B4DFG0;P35659-2;D6RDA2;D6R9L5;H0Y993	P35659;H0Y8X0;B4DFG0;P35659-2;D6RDA2;D6R9L5	Protein DEK	DEK	24.2989	24.3429	24.4834	24.6634	24.7788	25.0296				8	8	8	28.5	28.5	28.5	42.674	0	54.295	153650000	28
O43583;F8VVL1	O43583;F8VVL1	Density-regulated protein	DENR	21.8393	21.8464	21.8891	22.5102	22.5995	22.6117				4	4	4	18.7	18.7	18.7	22.092	0	323.31	29576000	10
G3V158;Q9Y315;E9PPM8;E9PMH9;E9PML7	G3V158;Q9Y315;E9PPM8	Deoxyribose-phosphate aldolase	DERA	19.8293	19.6377	19.4655	19.5014	19.7869	19.3984				3	3	3	16.5	16.5	16.5	25.113	0	21.69	4666200	5
E5RGY0;B4E1G1;Q9BUN8-2;Q9BUN8	E5RGY0;B4E1G1;Q9BUN8-2;Q9BUN8	Derlin-1	DERL1	17.9304	18.3819	17.5474	20.3843	18.3932	19.1305				1	1	1	7.3	7.3	7.3	17.221	0.00041789	7.1768	3025100	2
C9JSR4;O60443;H7BZJ0;H7C147;O60443-3	C9JSR4;O60443	Non-syndromic hearing impairment protein 5	DFNA5	21.5078	21.1648	21.1795	22.0816	21.5075	21.9654				3	3	3	9.6	9.6	9.6	39.685	0	19.507	20372000	5
G3V4E1;P23743;F8VWX8;G3V4I3;F8VNZ9;G3V312;G3V327;C9JM35;F8W1M3;F8W1H7;H0YJH4;P23743-2;P23743-3	G3V4E1;P23743;F8VWX8;G3V4I3;F8VNZ9;G3V312;G3V327;C9JM35;F8W1M3;F8W1H7;H0YJH4;P23743-2;P23743-3	Diacylglycerol kinase;Diacylglycerol kinase alpha	DGKA	NaN	NaN	NaN	19.5101	19.4799	19.7798				2	2	2	6.4	6.4	6.4	61.406	0.00045956	10.849	2994000	3
Q02127	Q02127	Dihydroorotate dehydrogenase (quinone), mitochondrial	DHODH	17.9113	18.475	18.1762	18.0999	17.6522	18.1747				1	1	1	4.6	4.6	4.6	42.867	0.00044504	8.3064	1610300	6
M0R1T4;M0R1T2;M0R0V2;M0R264;Q5J8M5;A0A087WZK0;P49366-2;P49366-3;P49366	M0R1T4;M0R1T2;M0R0V2;M0R264;Q5J8M5;A0A087WZK0;P49366-2;P49366-3;P49366	Deoxyhypusine synthase	DHPS	17.9433	18.0239	NaN	18.5997	18.626	NaN				1	1	1	12.2	12.2	12.2	12.939	0.0041762	6.3546	1303400	1
A0A087X0Z7;H0YJ66;Q9Y394-2;Q9Y394;H0YJE4;H0YJR8	A0A087X0Z7;H0YJ66;Q9Y394-2;Q9Y394;H0YJE4	Dehydrogenase/reductase SDR family member 7	DHRS7	19.119	19.2901	18.8715	21.3084	21.0204	21.3901				3	3	3	11.2	11.2	11.2	42.619	0	20.188	9243200	6
J3KRS1;A0A0C4DGQ8;Q6IAN0	J3KRS1;A0A0C4DGQ8;Q6IAN0	Dehydrogenase/reductase SDR family member 7B	DHRS7B	16.7016	16.3763	16.6048	16.9889	16.6369	NaN				1	1	1	12	12	12	13.61	0.0004384	7.9461	501400	2
O43143	O43143	Pre-mRNA-splicing factor ATP-dependent RNA helicase DHX15	DHX15	21.8887	22.0706	21.6589	22.5298	22.0646	22.3345				6	6	6	9.8	9.8	9.8	90.932	0	58.211	27828000	28
Q08211;Q08211-2	Q08211	ATP-dependent RNA helicase A	DHX9	24.9911	25.1078	24.592	25.5015	24.7112	24.958				16	16	16	17.8	17.8	17.8	140.96	0	249.77	195510000	56
Q9NR28-2;Q9NR28;A0A024RBT2;H7BZK7;A0A2U3TZH2;H7BZQ7;Q9NR28-3	Q9NR28-2;Q9NR28;A0A024RBT2;H7BZK7;A0A2U3TZH2	Diablo homolog, mitochondrial	DIABLO	22.1647	22.17	22.0926	22.2382	21.9729	22.4712				3	3	3	17.7	17.7	17.7	21.232	0	20.073	27510000	4
H9KV28;A0A140T8Z0;A0A0G2JH68;O60610-2;O60610-3;O60610;A0A2R8Y5N1;H7C2W8	H9KV28;A0A140T8Z0;A0A0G2JH68;O60610-2;O60610-3;O60610;A0A2R8Y5N1	Protein diaphanous homolog 1	DIAPH1	19.2897	19.7324	19.7593	20.5216	20.5362	20.0895				5	5	5	5.5	5.5	5.5	136.85	0	32.684	6533400	5
F2Z2C0;Q9Y2L1;G3V1J5;Q9Y2L1-2	F2Z2C0;Q9Y2L1;G3V1J5;Q9Y2L1-2	Exosome complex exonuclease RRP44	DIS3	19.9402	20.4842	19.6777	20.5938	19.7685	19.9589				4	4	4	9.3	9.3	9.3	63.616	0	27.795	6555100	9
O60832;H7C0M1;C9IYT0;O60832-2;H7BZF2;H7C2Q9	O60832;H7C0M1;C9IYT0;O60832-2	H/ACA ribonucleoprotein complex subunit 4	DKC1	20.8948	21.1749	20.6999	21.6185	20.7355	21.364				3	3	3	9.5	9.5	9.5	57.673	0	39.06	13446000	12
H0YDD4;E9PEJ4;P10515	H0YDD4;E9PEJ4;P10515	Acetyltransferase component of pyruvate dehydrogenase complex;Dihydrolipoyllysine-residue acetyltransferase component of pyruvate dehydrogenase complex, mitochondrial	DLAT	21.3671	20.9291	21.295	21.0029	21.2682	20.9576				3	3	3	12.9	12.9	12.9	51.201	0	35.669	13484000	9
P09622;E9PEX6;P09622-2;P09622-3;F8WDM5;A0A1W2PR83;F2Z2E3	P09622;E9PEX6;P09622-2;P09622-3	Dihydrolipoyl dehydrogenase, mitochondrial;Dihydrolipoyl dehydrogenase	DLD	22.8354	22.3328	22.6004	22.1949	22.999	22.0704				6	6	6	16.1	16.1	16.1	54.177	0	56.685	39890000	22
A0A0C4DFT3;Q12959-4;Q12959-2;Q12959-5;Q12959-3;Q12959-6;Q12959;Q12959-7;E7EQD7;Q12959-8;Q12959-9;C9JUA9;C9JN61;C9JCP6;A8MUT6;B4E2H8	A0A0C4DFT3;Q12959-4;Q12959-2;Q12959-5;Q12959-3;Q12959-6;Q12959;Q12959-7;E7EQD7;Q12959-8;Q12959-9	Disks large homolog 1	DLG1	20.7287	21.2905	20.9314	21.2013	21.3186	21.6584				4	4	4	10.8	10.8	10.8	99.813	0	25.761	14455000	5
Q15398-1;Q15398-3;Q15398	Q15398-1;Q15398-3;Q15398	Disks large-associated protein 5	DLGAP5	NaN	NaN	NaN	18.1447	NaN	18.269				2	2	2	4.1	4.1	4.1	85.667	0	13.895	618330	2
P36957;P36957-2;Q86SW4;H0YJF9;G3V5M3;G3V3F0	P36957;P36957-2	Dihydrolipoyllysine-residue succinyltransferase component of 2-oxoglutarate dehydrogenase complex, mitochondrial	DLST	22.6247	22.462	22.6177	22.8189	22.8395	23.056				5	5	5	15	15	15	48.755	0	88.471	44354000	30
Q5TG40;Q9NPF5	Q5TG40;Q9NPF5	DNA methyltransferase 1-associated protein 1	DMAP1	19.5147	19.9185	19.9465	19.9901	20.0054	19.5294				1	1	1	4	4	4	35.389	0.00040355	6.8898	5376000	1
H0Y650;Q86Y56-2;Q86Y56;E9PGY2;Q86Y56-3;H7C3B1	H0Y650;Q86Y56-2;Q86Y56;E9PGY2;Q86Y56-3	Dynein assembly factor 5, axonemal	DNAAF5	18.5469	17.9267	18.2973	18.7216	18.4803	18.6298				4	4	4	11	11	11	72.472	0	25.934	2104600	5
P31689;P31689-2	P31689;P31689-2	DnaJ homolog subfamily A member 1	DNAJA1	22.5361	22.5144	22.4189	22.172	22.1365	22.4943				4	4	4	15.6	15.6	15.6	44.868	0	38.825	31368000	15
O60884;A0A087WT48	O60884;A0A087WT48	DnaJ homolog subfamily A member 2	DNAJA2	20.3523	20.3608	20.3423	20.8832	20.5033	20.4808				2	2	2	6.1	6.1	6.1	45.745	0	13.333	8704400	4
P25685;P25685-2;M0R080;M0R128;A0A1B0GX60;M0R1D6;M0QZD0;M0QYT3;M0QXK0	P25685;P25685-2;M0R080	DnaJ homolog subfamily B member 1	DNAJB1	21.1236	21.2974	21.461	21.333	21.4874	21.7621				4	4	4	14.7	14.7	14.7	38.044	0	28.924	16313000	16
Q9UBS4;H7C2Y5	Q9UBS4	DnaJ homolog subfamily B member 11	DNAJB11	21.9669	21.9	22.1039	21.2923	21.5386	21.246				3	3	3	11.2	11.2	11.2	40.513	0	20.154	21433000	12
Q8IXB1-2;Q8IXB1	Q8IXB1-2;Q8IXB1	DnaJ homolog subfamily C member 10	DNAJC10	17.8355	17.4127	17.3708	17.4462	17.3246	16.5889				1	1	1	1.3	1.3	1.3	86.135	0.0011728	6.589	978780	2
O75165;H0YA63;A0A3B3IRM0	O75165	DnaJ homolog subfamily C member 13	DNAJC13	18.6002	18.0671	18.0851	18.5795	18.3769	17.8006				3	3	3	1.9	1.9	1.9	254.41	0	20.064	1840800	5
C9IZ83;H7C3L7;Q99543-2;Q99543	C9IZ83;H7C3L7;Q99543-2;Q99543	DnaJ homolog subfamily C member 2;DnaJ homolog subfamily C member 2, N-terminally processed	DNAJC2	NaN	NaN	NaN	19.3025	18.7549	NaN				1	1	1	8.5	8.5	8.5	22.414	0.00041288	7.0579	1121000	2
Q13217;X6R9L0	Q13217;X6R9L0	DnaJ homolog subfamily C member 3	DNAJC3	20.4683	21.2063	21.3106	20.3556	20.4438	21.0013				2	2	2	6.2	6.2	6.2	57.579	0	13.703	10736000	5
K7EPP7;Q99615-2;Q99615;K7ESP1;K7EIH8;K7EJL5;K7EN19;K7EJV7;K7ER44;K7EJ24	K7EPP7;Q99615-2;Q99615;K7ESP1;K7EIH8	DnaJ homolog subfamily C member 7	DNAJC7	22.499	22.6754	22.6671	22.3702	22.4889	22.7382				6	6	6	28.5	28.5	28.5	28.704	0	42.155	36205000	14
O75937;S4R3J5	O75937;S4R3J5	DnaJ homolog subfamily C member 8	DNAJC8	23.6908	23.6472	23.6066	22.9576	23.4104	23.3091				2	2	2	10.7	10.7	10.7	29.841	0	25.1	65974000	5
Q8WXX5	Q8WXX5	DnaJ homolog subfamily C member 9	DNAJC9	22.7535	21.9484	22.5658	20.9575	21.9366	21.1506				4	4	4	24.2	24.2	24.2	29.909	0	27.052	24455000	10
O00429-2;O00429-4;O00429-8;G8JLD5	O00429-2;O00429-4;O00429-8;G8JLD5	Dynamin-1-like protein	DNM1L	18.6813	17.905	NaN	17.9253	NaN	NaN				16	1	1	35.6	2.9	2.9	80.535	0.00041545	7.1043	874010	1
O00429;O00429-3;O00429-6;O00429-5;O00429-7;F8VZ52;B4DPZ9;F8W1W3;F8VUJ9;B4DDQ3;F8VR28;F8VYL3;H0YHY4	O00429;O00429-3;O00429-6;O00429-5;O00429-7	Dynamin-1-like protein	DNM1L	23.4777	23.5417	23.629	23.0817	23.2271	23.3122				16	16	1	35.2	35.2	3	81.876	0	182.02	62827000	52
P50570-3;P50570-2;P50570-5;P50570-4;P50570;K7EMQ3	P50570-3;P50570-2;P50570-5;P50570-4;P50570	Dynamin-2	DNM2	20.9329	21.1435	20.9093	21.4512	21.4648	21.7853				4	4	4	9.6	9.6	9.6	97.553	0	39.867	16255000	14
E7EMB6;A0A024R442;E7ETB3;Q9ULA0;B9ZVU2;F8WAN0	E7EMB6;A0A024R442;E7ETB3;Q9ULA0	Aspartyl aminopeptidase	DNPEP	21.1599	21.2448	21.1275	21.3608	21.1448	21.946				4	4	4	12.9	12.9	12.9	44.992	0	23.21	15856000	8
H0Y8X4;O43598;O43598-2	H0Y8X4;O43598;O43598-2	2-deoxynucleoside 5-phosphate N-hydrolase 1	DNPH1	NaN	17.9349	19.1269	20.0401	19.9355	20.1864				2	2	2	10.7	10.7	10.7	25.868	0	13.89	4149200	6
J3KP30;Q5QJE6	J3KP30;Q5QJE6	Deoxynucleotidyltransferase terminal-interacting protein 2	DNTTIP2	18.7723	18.8179	18.7346	18.9525	18.7977	18.946				2	2	2	5.3	5.3	5.3	66.174	0	13.582	2753200	5
Q9BU89	Q9BU89	Deoxyhypusine hydroxylase	DOHH	17.4633	17.8358	17.6545	16.0705	17.4681	17.6655				1	1	1	6.6	6.6	6.6	32.904	0.0052083	6.23	1021400	1
Q5JQQ4;Q9BVM2	Q5JQQ4;Q9BVM2	Protein DPCD	DPCD	NaN	15.7171	15.8781	14.953	16.8896	15.142				1	1	1	5.9	5.9	5.9	19.486	0.00041051	7.0236	286160	1
J3KMZ8;Q92785-2;Q92785	J3KMZ8;Q92785-2;Q92785	Zinc finger protein ubi-d4	DPF2	17.9606	17.7576	18.2857	17.4196	17.6329	17.1405				1	1	1	4	4	4	45.78	0.00042937	7.5946	1255300	3
Q5QPK2;H0Y368;O60762	Q5QPK2;H0Y368;O60762	Dolichol-phosphate mannosyltransferase subunit 1	DPM1	21.185	20.9767	20.595	20.7278	20.7123	20.3906				2	2	2	9.4	9.4	9.4	32.426	0	13.754	10417000	4
G3V1D3;G3V180;Q9NY33-4;Q9NY33;E9PQ14;Q9NY33-2;E9PNX5;E9PKK8;E9PPK9	G3V1D3;G3V180;Q9NY33-4;Q9NY33	Dipeptidyl peptidase 3	DPP3	22.2295	22.2734	22.4723	22.5681	22.644	22.3491				9	9	9	19.2	19.2	19.2	84.304	0	99.855	32655000	25
Q86TI2-4;Q86TI2;Q86TI2-2;M0R2A8	Q86TI2-4;Q86TI2;Q86TI2-2	Dipeptidyl peptidase 9	DPP9	18.8786	18.6148	18.4757	19.3989	18.5682	19.2884				3	3	3	6.2	6.2	6.2	95.012	0	20.101	2863100	10
A0A1C7CYX9;Q16555-2;Q16555;E5RFU4;E9PD68;Q14194;Q14194-2	A0A1C7CYX9;Q16555-2;Q16555	Dihydropyrimidinase-related protein 2	DPYSL2	25.5025	25.3973	25.6288	24.2481	23.9958	24.4926				15	15	13	34.1	34.1	30.7	73.502	0	137.53	191860000	56
Q14195-2;Q14195;H0YBT4	Q14195-2;Q14195;H0YBT4	Dihydropyrimidinase-related protein 3	DPYSL3	22.3271	22.1283	22.3873	NaN	NaN	NaN				7	5	5	15.2	11.8	11.8	73.91	0	37.178	14652000	9
Q01658	Q01658	Protein Dr1	DR1	20.1557	20.2377	20.7861	19.7575	20.0864	20.0277				1	1	1	7.4	7.4	7.4	19.443	0.00042355	7.4134	6907900	3
E9PNC7;C9JCC6;Q14919;Q14919-2;E9PQX9	E9PNC7;C9JCC6;Q14919;Q14919-2;E9PQX9	Dr1-associated corepressor	DRAP1	21.1131	20.9239	20.7042	20.6695	20.3546	20.9261				2	2	2	13.5	13.5	13.5	16.561	0.00048426	11.728	10500000	2
Q9Y295;H0YI06;F8WEE0	Q9Y295	Developmentally-regulated GTP-binding protein 1	DRG1	22.8359	22.6614	22.5549	22.7477	22.6864	22.6575				10	10	10	36.5	36.5	36.5	40.542	0	77.839	39231000	24
A8MZF9;P55039;J3QR71;J3QRI9;J3QKW7;J3QL90;J3KRL5;J3QKV7	A8MZF9;P55039;J3QR71;J3QRI9;J3QKW7	Developmentally-regulated GTP-binding protein 2	DRG2	20.8808	20.1431	20.415	20.4972	20.6349	18.6091				3	3	3	12.8	12.8	12.8	38.129	0	18.652	7687000	7
Q14126	Q14126	Desmoglein-2	DSG2	21.9476	21.6714	21.2085	23.543	23.643	23.4879				9	9	9	17.3	17.3	17.3	122.29	0	161.82	47952000	24
P32926	P32926	Desmoglein-3	DSG3	NaN	NaN	NaN	18.1169	NaN	18.974				1	1	1	1.5	1.5	1.5	107.53	0.0059193	6.2049	824320	1
P15924;P15924-3;P15924-2	P15924;P15924-3;P15924-2	Desmoplakin	DSP	18.3199	19.7186	16.8435	24.9824	25.547	25.6308				33	33	33	16.3	16.3	16.3	331.77	0	323.31	140790000	59
E9PHM6;F6QMI7;F8W9J4;Q03001-14;Q03001;Q5T0V7;E7ETB9;Q03001-13;Q03001-9;Q03001-8	E9PHM6;F6QMI7;F8W9J4;Q03001-14;Q03001;Q5T0V7;E7ETB9;Q03001-13;Q03001-9;Q03001-8	Dystonin	DST	18.6872	18.958	19.0244	NaN	NaN	18.8561				2	2	2	0.4	0.4	0.4	629.78	0.00046019	10.891	1785700	2
F6RFD5;P60981;P60981-2	F6RFD5;P60981;P60981-2	Destrin	DSTN	22.8978	22.9343	22.7486	23.2758	22.8307	23.2669				2	2	2	17	17	17	15.397	0	14.908	49125000	6
Q8TEA8;A0A2R8YCT7;A0A2R8Y6X2	Q8TEA8;A0A2R8YCT7;A0A2R8Y6X2	D-tyrosyl-tRNA(Tyr) deacylase 1	DTD1	21.3065	21.3181	21.2738	20.8876	21.4431	21.3826				2	2	2	14.8	14.8	14.8	23.423	0	16.397	14771000	7
P23919-2;P23919;H7C312;H7BZ20	P23919-2;P23919;H7C312;H7BZ20	Thymidylate kinase	DTYMK	22.0449	22.6534	22.6109	22.4257	22.7112	22.625				3	3	3	18.1	18.1	18.1	21.064	0	17.189	34604000	4
K7ELG5;K7ES89;P51452-2;P51452	K7ELG5;K7ES89;P51452-2;P51452	Dual specificity protein phosphatase 3	DUSP3	NaN	20.3189	20.385	19.8787	20.1188	19.9591				1	1	1	10.7	10.7	10.7	12.454	0.001935	6.519	5465700	2
P33316;H0YNW5;H0YKC5;H0YKI0;P33316-2;H0YMM5;A0A0C4DGL3;H0YNJ9;H0YMP1	P33316;H0YNW5;H0YKC5;H0YKI0;P33316-2;H0YMM5;A0A0C4DGL3;H0YNJ9	Deoxyuridine 5-triphosphate nucleotidohydrolase, mitochondrial	DUT	22.8378	22.9865	22.919	21.039	21.7417	21.1256				5	5	5	27.4	27.4	27.4	26.563	0	46.009	29141000	16
Q14204;A0A2R8Y706;A0A2R8Y5T0;A0A2R8Y542;A0A2R8Y6H2;A0A2R8YFZ7;H0YJ21;A0A2R8Y6I5	Q14204	Cytoplasmic dynein 1 heavy chain 1	DYNC1H1	23.4913	23.5303	23.244	24.403	23.761	23.8329				30	30	30	9.2	9.2	9.2	532.4	0	260.13	84433000	55
Q13409-6;Q13409-3;Q13409-7;Q13409-2;Q13409-5;Q13409;E7EQL5;E7EQU2;E7ESD3;E7EMU4;E7EV09;E9PGG1;E7EUM4;E7ERR6;E7ERH4;E7ET01;E7ETL8;E7EU01	Q13409-6;Q13409-3;Q13409-7;Q13409-2;Q13409-5;Q13409;E7EQL5;E7EQU2;E7ESD3;E7EMU4;E7EV09	Cytoplasmic dynein 1 intermediate chain 2	DYNC1I2	22.3246	22.5262	22.2203	22.7332	22.749	23.0351				5	5	5	16	16	16	68.297	0	50.34	37984000	15
Q9Y6G9;E9PHI6;C9JGM7	Q9Y6G9;E9PHI6	Cytoplasmic dynein 1 light intermediate chain 1	DYNC1LI1	22.4326	22.463	22.414	22.6956	22.5847	23.1901				6	6	6	17.8	17.8	17.8	56.578	0	53.801	38593000	15
O43237-2;O43237;J3KRI4;J3KRZ2;B4E2E0	O43237-2;O43237;J3KRI4;J3KRZ2	Cytoplasmic dynein 1 light intermediate chain 2	DYNC1LI2	22.3104	22.142	22.0969	22.6617	22.4603	22.6962				4	4	4	15.2	15.2	15.2	45.004	0	42.352	32780000	12
P63167;F8VXI7;F8VXL2;F8VRV5;Q96FJ2	P63167;F8VXI7;F8VXL2;F8VRV5;Q96FJ2	Dynein light chain 1, cytoplasmic;Dynein light chain 2, cytoplasmic	DYNLL1	21.6986	22.024	22.0199	21.7125	20.8915	21.3001				2	2	2	37.1	37.1	37.1	10.366	0	19.585	24558000	9
Q9NP97;Q8TF09;H3BNG9;H3BPA0;Q7Z4M1;H3BQI1;B1AKR6;Q9NP97-2	Q9NP97;Q8TF09;H3BNG9;H3BPA0;Q7Z4M1;H3BQI1;B1AKR6;Q9NP97-2	Dynein light chain roadblock-type 1;Dynein light chain roadblock-type 2	DYNLRB1	21.9981	21.7302	21.8319	21.5684	21.5452	21.6271				2	2	2	21.9	21.9	21.9	10.921	0	12.737	19549000	5
P63172	P63172	Dynein light chain Tctex-type 1	DYNLT1	19.0355	18.516	19.1637	18.4665	20.3194	17.7068				2	2	2	30.1	30.1	30.1	12.452	0	13.318	3304500	4
H7C2Q8;Q99848	H7C2Q8;Q99848	Probable rRNA-processing protein EBP2	EBNA1BP2	22.801	22.9993	23.0525	22.8597	23.0459	23.0496				6	6	6	24.1	24.1	24.1	40.684	0	40.956	47859000	16
Q9NTX5-6;Q9NTX5-2;Q9NTX5;Q9NTX5-3;H0Y5L2;E9PIU8;J3KP84;E9PPG7;E9PRU6;F2Z2D6;E9PJS8;E9PLY6;Q9NTX5-5	Q9NTX5-6;Q9NTX5-2;Q9NTX5;Q9NTX5-3	Ethylmalonyl-CoA decarboxylase	ECHDC1	20.2789	19.261	20.2123	18.6705	19.5817	18.4358				5	5	5	31	31	31	31.089	0	32.478	4449800	8
P30084	P30084	Enoyl-CoA hydratase, mitochondrial	ECHS1	23.6249	23.0059	23.3765	23.2966	22.7817	22.8526				6	6	6	29	29	29	31.387	0	61.507	54448000	19
H3BS70;Q96DC0;P42126-2;P42126	H3BS70;Q96DC0;P42126-2;P42126	Enoyl-CoA delta isomerase 1, mitochondrial	ECI1	18.5931	18.8074	18.7696	18.3988	18.2789	18.4466				1	1	1	5.8	5.8	5.8	24.704	0	20.061	2213500	6
F8WAW4;A0A0C4DGA2;F1LLU7;C9JB63;O75521-2;O75521;F8W6J1	F8WAW4;A0A0C4DGA2;F1LLU7;C9JB63;O75521-2;O75521	Enoyl-CoA delta isomerase 2, mitochondrial	ECI2	20.9535	20.7264	20.953	21.4327	21.4265	21.3362				5	5	5	54.3	54.3	54.3	15.64	0	38.028	13737000	13
Q9BQ95-3;Q9BQ95	Q9BQ95-3;Q9BQ95	Evolutionarily conserved signaling intermediate in Toll pathway, mitochondrial	ECSIT	NaN	18.0532	NaN	18.6077	18.3049	NaN				1	1	1	12.4	12.4	12.4	24.211	0.00044903	8.6892	969920	2
Q6P2E9-2;Q6P2E9;I3L2F4	Q6P2E9-2;Q6P2E9;I3L2F4	Enhancer of mRNA-decapping protein 4	EDC4	21.2216	20.6686	20.8235	20.7487	20.7792	20.8248				4	4	4	5.9	5.9	5.9	109.73	0	25.882	10977000	14
O60869-2;O60869-3;O60869	O60869-2;O60869-3;O60869	Endothelial differentiation-related factor 1	EDF1	22.6613	22.4365	22.67	22.3403	22.6578	22.5807				2	2	2	19.4	19.4	19.4	15.48	0	15.193	35836000	12
Q15075	Q15075	Early endosome antigen 1	EEA1	20.8638	21.1397	21.2667	21.1948	21.2223	21.9047				7	7	7	7.3	7.3	7.3	162.46	0	55.627	15182000	14
Q5VTE0;P68104;A0A087WVQ9;P68104-2;A0A087WV01;A0A2U3TZH3;Q05639;A6PW80;Q5JR01;A0A2R8Y660;A0A2R8Y488;A0A2R8YDN5	Q5VTE0;P68104;A0A087WVQ9;P68104-2;A0A087WV01	Putative elongation factor 1-alpha-like 3;Elongation factor 1-alpha 1;Elongation factor 1-alpha	EEF1A1P5	29.5014	29.7748	29.3893	30.1178	29.5543	29.5459				14	14	14	34.6	34.6	34.6	50.184	0	177.68	5205400000	218
P24534;C9JZW3;F8WF65;F2Z2G2	P24534	Elongation factor 1-beta	EEF1B2	24.9474	24.83	25.1073	24.6229	25.1339	24.9452				5	5	5	31.6	31.6	31.6	24.763	0	88.498	196440000	25
E9PK01;P29692;E9PMW7;E9PPR1;E9PL12;E9PQ49;E9PI39;A0A087X1X7;E9PRY8;P29692-3;P29692-2;E9PN91;E9PIZ1;E9PL71;H0YCK7;E9PQZ1;P29692-4;E9PKK3;E9PK72;E9PK06;E9PNW6;E9PQC9;E9PJD0;H0YE58;H0YE72	E9PK01;P29692;E9PMW7;E9PPR1;E9PL12;E9PQ49;E9PI39;A0A087X1X7;E9PRY8;P29692-3;P29692-2;E9PN91;E9PIZ1;E9PL71;H0YCK7;E9PQZ1;P29692-4	Elongation factor 1-delta	EEF1D	27.0338	26.9348	27.1031	26.8962	27.1362	27.1681				6	6	6	32.2	32.2	32.2	28.821	0	218.8	820170000	54
D6RBD7;C9J1V9;O43324-2;O43324;H0YAL7;D6RCQ0	D6RBD7;C9J1V9;O43324-2;O43324;H0YAL7	Eukaryotic translation elongation factor 1 epsilon-1	EEF1E1	22.4742	22.0674	22.0868	22.3894	22.5262	22.4173				5	5	5	44	44	44	16.686	0	48.463	31276000	17
P26641;P26641-2	P26641;P26641-2	Elongation factor 1-gamma	EEF1G	26.6699	26.6003	26.559	26.8124	26.6748	26.9449				11	11	11	25.6	25.6	25.6	50.118	0	104.67	648260000	74
P13639	P13639	Elongation factor 2	EEF2	27.7113	27.8486	27.5846	28.248	27.8993	28.1675				27	27	26	37.8	37.8	36.6	95.337	0	293.34	1498500000	125
H0Y843;A4FU69-3;A4FU69	H0Y843;A4FU69-3;A4FU69	EF-hand calcium-binding domain-containing protein 5	EFCAB5	19.4004	19.766	19.476	19.8375	19.1577	19.0831				1	1	1	0.8	0.8	0.8	136.76	0.0015613	6.5648	4815200	3
A0A087X1Z2;Q9BUP0-2;Q9BUP0;C9JTV4;Q8WYH2	A0A087X1Z2;Q9BUP0-2;Q9BUP0;C9JTV4;Q8WYH2	EF-hand domain-containing protein D1	EFHD1	NaN	NaN	NaN	18.0798	18.2463	18.6367				3	1	1	26.8	12	12	16.177	0.0004417	8.069	1032400	2
Q96C19;H0Y4Y4	Q96C19;H0Y4Y4	EF-hand domain-containing protein D2	EFHD2	24.1983	24.2054	24.2202	25.4108	25.6615	25.6454				7	7	5	30.8	30.8	22.1	26.697	0	59.913	208220000	22
Q15029-2;Q15029-3;Q15029;K7EP67;K7EJ74;K7EIV5;K7EIT3	Q15029-2;Q15029-3;Q15029	116 kDa U5 small nuclear ribonucleoprotein component	EFTUD2	22.0964	21.9925	22.0407	21.8577	21.8073	21.7451				11	10	10	19.3	18.2	18.2	105.38	0	68.519	25651000	30
E9PFD7;P00533;Q504U8;J3KTI5;A0A1W2PRR9;H3BLT0;B4DTR1;J3QLU9;A0A0A0MSE1;P00533-2;P04626-3;P00533-4;P04626-2;P00533-3;P04626-6;P04626-5;P04626-4;P04626;Q15303-4;Q15303-3;Q15303-2;Q15303	E9PFD7;P00533;Q504U8	Receptor protein-tyrosine kinase;Epidermal growth factor receptor	EGFR	20.7249	20.9084	21.2099	21.0597	20.7439	22.2565				4	4	4	6.2	6.2	6.2	129.17	0	27.705	14855000	4
Q8NDI1-3;Q8NDI1-2;Q8NDI1;H7BZ98	Q8NDI1-3;Q8NDI1-2;Q8NDI1	EH domain-binding protein 1	EHBP1	18.6067	18.6591	18.675	18.2188	18.5649	18.3794				4	4	4	5.5	5.5	5.5	132.32	0	30.424	2250200	6
A0A024R571;Q9H4M9;C9J2Z4;C9JC03;C9JDQ8;Q9NZN3;C9JIJ3;C9IZH1;Q9NZN3-2	A0A024R571;Q9H4M9;C9J2Z4;C9JC03	EH domain-containing protein 1	EHD1	22.6788	22.6866	22.7613	23.5366	23.734	23.6924				12	10	10	26.6	23	23	61.927	0	102.51	59758000	28
Q9NZN4;Q9NZN4-2	Q9NZN4;Q9NZN4-2	EH domain-containing protein 2	EHD2	24.5779	24.5832	24.6772	23.6992	23.5754	23.7658				12	12	12	33.7	33.7	33.7	61.161	0	85.511	112030000	38
Q9H223	Q9H223	EH domain-containing protein 4	EHD4	23.879	23.8305	24.0877	23.8449	23.7888	23.8581				13	13	11	29.6	29.6	25.9	61.174	0	134.74	91526000	40
K7EM18;P41567;O60739	K7EM18;P41567	Eukaryotic translation initiation factor 1	EIF1	22.0017	22.163	22.0658	21.4163	20.7774	21.9004				3	3	3	38.8	38.8	38.8	13.607	0	37.43	20581000	11
P47813;O14602;X6RAC9;A6NJH9	P47813;O14602;X6RAC9;A6NJH9	Eukaryotic translation initiation factor 1A, X-chromosomal;Eukaryotic translation initiation factor 1A, Y-chromosomal	EIF1AX	22.0236	22.3556	22.026	22.2375	21.9962	22.7893				3	3	3	22.9	22.9	22.9	16.46	0	36.915	29654000	7
F8WAE5;Q9BY44-3;Q9BY44;C9IZE1;Q9BY44-4;H7C5Q3;F8WF18;F8WAT3;H7C5R5;Q9BY44-2	F8WAE5;Q9BY44-3;Q9BY44;C9IZE1;Q9BY44-4;H7C5Q3	Eukaryotic translation initiation factor 2A;Eukaryotic translation initiation factor 2A, N-terminally processed	EIF2A	23.0878	23.3671	22.7844	23.5601	22.7409	23.3601				8	8	8	21	21	21	64.449	0	62.862	55084000	24
P19525-2;P19525	P19525-2;P19525	Interferon-induced, double-stranded RNA-activated protein kinase	EIF2AK2	22.2264	22.1962	22.4454	22.6318	22.2984	22.694				4	4	4	9.2	9.2	9.2	57.39	0	26.638	32816000	14
P49770;H0YJJ8;G3V5E5	P49770;H0YJJ8;G3V5E5	Translation initiation factor eIF-2B subunit beta	EIF2B2	20.3313	20.0804	20.1699	20.3354	20.9614	20.0114				3	3	3	13.1	13.1	13.1	38.989	0	21.177	7878600	6
H7C2L8;A0A087WW69;A0A087WTA5;E7ERK9;Q9UI10-3;Q9UI10;Q9UI10-2	H7C2L8;A0A087WW69;A0A087WTA5;E7ERK9;Q9UI10-3;Q9UI10;Q9UI10-2	Translation initiation factor eIF-2B subunit delta	EIF2B4	18.4759	18.3496	18.6684	18.6355	18.4119	19.276				1	1	1	8.2	8.2	8.2	21.815	0.00042481	7.4637	2438500	4
P05198;H0YJS4;G3V4T5	P05198;H0YJS4;G3V4T5	Eukaryotic translation initiation factor 2 subunit 1	EIF2S1	24.2536	24.1463	23.9162	25.3682	25.3541	25.6473				12	12	12	40	40	40	36.112	0	323.31	195390000	41
P20042	P20042	Eukaryotic translation initiation factor 2 subunit 2	EIF2S2	25.3923	25.3132	25.4258	25.9163	26.0993	25.9096				10	10	10	41.4	41.4	41.4	38.388	0	149.3	376210000	35
P41091;Q2VIR3;Q2VIR3-2;H7BZU1	P41091;Q2VIR3;Q2VIR3-2	Eukaryotic translation initiation factor 2 subunit 3;Putative eukaryotic translation initiation factor 2 subunit 3-like protein	EIF2S3	24.259	24.1368	23.9021	25.1881	24.8535	25.2577				9	9	9	29.2	29.2	29.2	51.109	0	88.934	160780000	35
Q14152-2;Q14152	Q14152-2;Q14152	Eukaryotic translation initiation factor 3 subunit A	EIF3A	24.0824	24.4135	24.3187	24.3915	24.0742	24.3099				13	13	13	11.9	11.9	11.9	162.63	0	107.46	116480000	42
P55884;P55884-2;C9JZG1;C9JQN7	P55884;P55884-2	Eukaryotic translation initiation factor 3 subunit B	EIF3B	24.2973	24.4347	24.2432	24.6639	24.3236	24.9129				11	11	11	23.3	23.3	23.3	92.48	0	74.19	139950000	32
Q99613-2;Q99613;B5ME19;H3BPE4;H3BTY8;H3BPE3	Q99613-2;Q99613;B5ME19	Eukaryotic translation initiation factor 3 subunit C;Eukaryotic translation initiation factor 3 subunit C-like protein	EIF3C	23.9267	24.1645	23.9782	24.2534	24.0642	24.1821				11	11	11	16.2	16.2	16.2	104.1	0	214.37	105080000	36
O15371-2;O15371-3;O15371;B0QYA4;B0QYA5	O15371-2;O15371-3;O15371;B0QYA4;B0QYA5	Eukaryotic translation initiation factor 3 subunit D	EIF3D	22.2627	22.4408	22.7726	22.5452	22.8467	23.0329				2	2	2	8.6	8.6	8.6	58.14	0	13.475	38914000	6
P60228;E5RGA2;E5RHS5;H0YAW4;E5RIT4;H0YBR5;E5RIP5;E5RJ25;E5RII3	P60228;E5RGA2;E5RHS5	Eukaryotic translation initiation factor 3 subunit E	EIF3E	24.2828	24.597	24.2891	24.4515	24.3793	24.5366				9	9	9	20.4	20.4	20.4	52.22	0	60.574	129940000	25
O00303;H0YDT6;E9PQV8;A0A1W2PP79	O00303;H0YDT6	Eukaryotic translation initiation factor 3 subunit F	EIF3F	23.835	24.3798	24.2095	24.2429	23.8016	24.4079				8	8	8	31.7	31.7	31.7	37.563	0	93.596	111200000	29
K7EL20;O75821;K7ER90;K7ENA8;K7EP16;K7EL60;K7ENH0	K7EL20;O75821;K7ER90;K7ENA8	Eukaryotic translation initiation factor 3 subunit G	EIF3G	22.8561	22.894	22.8747	22.7437	22.7334	23.4112				6	6	6	37.8	37.8	37.8	29.283	0	58.235	46739000	24
A0A087WZK9;B3KS98;O15372;E5RHC7;E5RH59;E5RFW7;E5RFH0;E5RGU4;E5RJT0	A0A087WZK9;B3KS98;O15372	Eukaryotic translation initiation factor 3 subunit H	EIF3H	23.2159	22.8624	22.9705	22.9471	23.1259	22.1897				3	3	3	14	14	14	39.589	0	22.448	45929000	9
Q13347;Q5TFK1	Q13347	Eukaryotic translation initiation factor 3 subunit I	EIF3I	23.0443	23.1171	23.4411	23.2667	22.8957	22.4433				5	5	5	17.8	17.8	17.8	36.501	0	33.542	51037000	5
O75822-3;O75822;H0YGJ7;O75822-2;H0YLP3	O75822-3;O75822;H0YGJ7;O75822-2	Eukaryotic translation initiation factor 3 subunit J	EIF3J	22.4246	22.3088	22.5048	21.0849	22.2468	21.4341				4	4	4	31.1	31.1	31.1	23.026	0	31.045	25631000	6
K7ES31;K7ERF1;Q9UBQ5-2;Q9UBQ5	K7ES31;K7ERF1;Q9UBQ5-2;Q9UBQ5	Eukaryotic translation initiation factor 3 subunit K	EIF3K	20.4258	20.4693	20.666	19.8017	21.0647	NaN				1	1	1	10.2	10.2	10.2	15.875	0	27.061	7269700	4
B0QY89;Q9Y262-2;Q9Y262;B0QY90;C9JHP4;C9K0Q7;H7C3A0	B0QY89;Q9Y262-2;Q9Y262;B0QY90	Eukaryotic translation initiation factor 3 subunit L	EIF3L	23.5731	24.0338	23.2857	24.5812	23.888	23.9447				11	11	11	23.1	23.1	23.1	70.901	0	185.94	95807000	38
Q7L2H7;J3KNJ2;Q7L2H7-2;E9PN86;H0YCQ8;E9PRI2;E9PRY0;E7ESM3	Q7L2H7;J3KNJ2;Q7L2H7-2	Eukaryotic translation initiation factor 3 subunit M	EIF3M	22.2002	22.4995	22.3683	21.9744	22.527	21.5835				7	7	7	26.5	26.5	26.5	42.502	0	54.596	28419000	14
J3KTN0	J3KTN0		EIF4A1	NaN	19.4664	19.9744	20.4454	19.3452	NaN				8	1	1	50.4	10.3	10.3	13.906	0.00043478	7.8405	3585700	1
P60842;J3KT12;P60842-2;J3KTB5;J3QS69;J3KSZ0;J3QR64;J3QL43;J3QLN6;J3QKZ9;J3KS25;J3QL52	P60842;J3KT12;P60842-2;J3KTB5;J3QS69;J3KSZ0	Eukaryotic initiation factor 4A-I	EIF4A1	27.8635	28.1508	27.9287	28.1869	27.8964	28.3312				19	19	7	47	47	19	46.153	0	215.37	1680400000	119
P38919;I3L3H2	P38919;I3L3H2	Eukaryotic initiation factor 4A-III;Eukaryotic initiation factor 4A-III, N-terminally processed	EIF4A3	25.1354	25.1705	24.852	25.4162	24.9252	25.2756				11	10	10	29.7	25.8	25.8	46.871	0	80.221	220220000	24
E7EX17;P23588-2;P23588;F8VX11	E7EX17;P23588-2;P23588;F8VX11	Eukaryotic translation initiation factor 4B	EIF4B	20.6943	20.4905	21.3822	22.2507	21.8874	21.7125				3	3	3	5.5	5.5	5.5	69.697	0	60.229	18148000	15
P06730;P06730-2;D6RBW1;P06730-3;D6RFJ3;H0Y8J7	P06730;P06730-2;D6RBW1;P06730-3	Eukaryotic translation initiation factor 4E	EIF4E	21.3558	20.9593	21.2334	21.2227	20.8959	22.15				3	3	3	27.6	27.6	27.6	25.097	0	18.972	15937000	12
C9JEL3;B9A044;B8ZZ50;O60573-2;O60573	C9JEL3;B9A044;B8ZZ50;O60573-2;O60573	Eukaryotic translation initiation factor 4E type 2	EIF4E2	20.7422	20.8969	20.3529	20.9816	20.4298	20.4942				1	1	1	7.5	7.5	7.5	24.602	0.0004	6.7832	9644800	3
E7EX73;Q04637-5;E9PGM1;E7EUU4;Q04637-4;Q04637-3;Q04637;Q04637-8;Q04637-9;Q04637-6;Q04637-7;C9J6B6;C9JF13;C9J2Z7;C9K073;H7C044;H7C0V6;F8WCF2;C9JWH7;C9J556;C9JHW9;C9JSU8;C9JWW9;A0A0A0MSA7;A0A0U1RQK7;O43432-4;O43432;O43432-3	E7EX73;Q04637-5;E9PGM1;E7EUU4;Q04637-4;Q04637-3;Q04637;Q04637-8;Q04637-9;Q04637-6;Q04637-7;C9J6B6	Eukaryotic translation initiation factor 4 gamma 1	EIF4G1	24.9029	25.0702	25.0375	25.1831	24.8681	25.3099				17	17	17	16.2	16.2	16.2	158.64	0	191.51	203890000	43
D3DQV9;P78344;H0Y3P2;P78344-2;E9PKF8;H0YD77;H0YCH5;H0YEC5;H0YE22	D3DQV9;P78344;H0Y3P2;P78344-2	Eukaryotic translation initiation factor 4 gamma 2	EIF4G2	23.1097	23.3847	23.3066	23.7551	23.4381	23.5264				13	13	13	18.7	18.7	18.7	102.33	0	93.332	65751000	33
Q15056-2;Q15056	Q15056-2;Q15056	Eukaryotic translation initiation factor 4H	EIF4H	23.8329	23.9274	23.5818	24.017	23.9961	24.6242				5	5	5	32.5	32.5	32.5	25.2	0	89.113	100020000	22
P55010;H0YMJ8;H0YM54;H0YLZ1;H0YN40;H0YK29;H0YK11	P55010	Eukaryotic translation initiation factor 5	EIF5	21.8887	22.0436	22.2033	22.3639	22.0394	22.0709				6	6	6	16.9	16.9	16.9	49.222	0	39.993	27281000	17
I3L397;I3L504;P63241;P63241-2;Q6IS14;F8WCJ1;C9J7B5;C9J4W5;Q9GZV4	I3L397;I3L504;P63241;P63241-2;Q6IS14;F8WCJ1;C9J7B5;C9J4W5;Q9GZV4	Eukaryotic translation initiation factor 5A;Eukaryotic translation initiation factor 5A-1;Eukaryotic translation initiation factor 5A-1-like;Eukaryotic translation initiation factor 5A-2	EIF5A	26.5564	26.8393	26.6102	27.0917	27.0716	27.1939				9	9	9	75.3	75.3	75.3	16.019	0	75.275	736570000	46
A0A087WUT6;O60841	A0A087WUT6;O60841	Eukaryotic translation initiation factor 5B	EIF5B	22.5298	22.8414	22.681	23.3301	22.9737	23.5503				7	7	7	11.5	11.5	11.5	138.68	0	45.192	50694000	16
P56537;P56537-2;A0A0U1RQV5;B7ZBH1	P56537;P56537-2	Eukaryotic translation initiation factor 6	EIF6	24.2263	24.132	24.1095	24.3197	24.3454	24.2227				5	5	5	30.6	30.6	30.6	26.599	0	79.723	122380000	30
Q15717;Q15717-2;M0QZR9;M0R055;B1AM48;B1APY9;B1APY8;A0A0A0MRX1;A0A0R4J2E6;Q12926-2;Q12926;P26378-4;P26378-2;P26378-5;P26378;P26378-3	Q15717;Q15717-2;M0QZR9	ELAV-like protein 1	ELAVL1	24.4083	24.4677	24.2838	24.4434	24.1838	24.5434				9	9	9	38.7	38.7	38.7	36.091	0	92.559	129740000	25
F8W9E7;Q96BJ8-2;Q96BJ8;Q96BJ8-3	F8W9E7;Q96BJ8-2;Q96BJ8;Q96BJ8-3	Engulfment and cell motility protein 3	ELMO3	NaN	NaN	NaN	15.1485	16.102	NaN				2	2	2	3.4	3.4	3.4	85.332	0.00048286	11.688	453790	2
Q8N766-4;Q8N766-3;Q8N766-2;Q8N766;H7C4E3	Q8N766-4;Q8N766-3;Q8N766-2;Q8N766	ER membrane protein complex subunit 1	EMC1	21.4622	21.7979	21.083	22.3198	21.109	21.256				5	5	5	7.4	7.4	7.4	109.42	0	35.535	18081000	16
M0R2A0;Q5UCC4-2;Q5UCC4	M0R2A0;Q5UCC4-2;Q5UCC4	ER membrane protein complex subunit 10	EMC10	18.3881	18.0348	18.6795	18.0972	18.3644	NaN				1	1	1	4.6	4.6	4.6	38.975	0.00044033	8.0151	1563500	4
Q15006;H0YAS9;E5RGJ2	Q15006;H0YAS9	ER membrane protein complex subunit 2	EMC2	21.8361	22.2802	22.1112	22.32	21.9576	22.8353				6	6	6	22.2	22.2	22.2	34.833	0	117.06	29198000	13
Q9P0I2;Q9P0I2-2;S4R3U9	Q9P0I2;Q9P0I2-2	ER membrane protein complex subunit 3	EMC3	19.8006	20.6227	19.712	20.4405	20.5903	19.5354				3	3	3	15.3	15.3	15.3	29.952	0	20.65	6890300	6
S4R329;H0YK61;H0YNK0;H0YNK8;Q5J8M3-3;Q5J8M3-2;Q5J8M3;H0YMH5;H0YLP8	S4R329;H0YK61;H0YNK0;H0YNK8;Q5J8M3-3;Q5J8M3-2;Q5J8M3;H0YMH5;H0YLP8	ER membrane protein complex subunit 4	EMC4	20.0311	20.0813	19.4684	20.3041	19.8499	19.9834				2	2	2	40.3	40.3	40.3	7.8036	0	12.32	6000800	3
P50402;Q5HY57;F8WEQ1	P50402;Q5HY57	Emerin	EMD	24.7471	24.9303	24.6074	24.7416	24.5584	24.9314				8	8	8	42.5	42.5	42.5	28.994	0	52.273	165090000	16
B5MBZ0;Q9HC35-2;Q9HC35	B5MBZ0;Q9HC35-2;Q9HC35	Echinoderm microtubule-associated protein-like 4	EML4	20.4839	20.6015	20.669	20.3961	20.7127	20.6768				3	3	3	5.5	5.5	5.5	110.18	0	17.86	9139100	5
A0A0U1RRM6;Q8N8S7-3;Q8N8S7-2;Q8N8S7;A0A075B6E5;A0A0U1RQP7	A0A0U1RRM6;Q8N8S7-3;Q8N8S7-2;Q8N8S7	Protein enabled homolog	ENAH	21.9035	21.8486	22.3651	19.961	20.1182	21.0327				5	5	5	11	11	11	87.399	0	55.241	15744000	10
O94919	O94919	Endonuclease domain-containing 1 protein	ENDOD1	19.0635	NaN	18.8678	19.3536	19.1519	NaN				2	2	2	5.4	5.4	5.4	55.016	0.00046318	10.964	2296600	1
P06733;A0A2R8Y6G6;P06733-2;K7EM90;A0A2R8Y879;A0A2R8YEM5;A0A2R8Y6I8;K7ERS8;A0A2R8Y798;A0A2R8YEG5;F5H1C3;E5RI09;E5RG95;K7EPM1;K7EKN2;E5RGZ4;F5H0C8;P13929-3;P13929-2;P13929	P06733;A0A2R8Y6G6;P06733-2	Alpha-enolase	ENO1	30.1095	30.0373	30.3683	30.1065	30.2116	30.1152				25	25	24	57.1	57.1	53	47.168	0	323.31	7131000000	364
P09104-2;P09104	P09104-2;P09104	Gamma-enolase	ENO2	18.7414	19.0408	19.5019	NaN	18.2881	17.4544				2	1	1	11.3	6.6	6.6	42.707	0.00045496	9.9077	2029500	2
A0A3B3IST7;E9PE72;P22413	A0A3B3IST7;E9PE72;P22413	Ectonucleotide pyrophosphatase/phosphodiesterase family member 1;Alkaline phosphodiesterase I;Nucleotide pyrophosphatase	ENPP1	17.8189	18.3186	NaN	NaN	NaN	NaN				1	1	1	51.8	51.8	51.8	6.0235	0.0066104	6.1528	500710	1
Q9H4G0-2	Q9H4G0-2	Band 4.1-like protein 1	EPB41L1	NaN	NaN	NaN	19.0705	18.7114	NaN				1	1	1	1.7	1.7	1.7	87.644	0.0026871	6.4282	1009800	1
E9PII3;E9PK52;E9PHY5;O43491-2;O43491-3;O43491-4;O43491;A0A2R8Y5B3;E9PRG1;E9PIG0;E9PQD2;H0Y5B0;E9PJP4;E9PPC9;E9PQN0;Q6ZSX4	E9PII3;E9PK52;E9PHY5;O43491-2;O43491-3;O43491-4;O43491;A0A2R8Y5B3	Band 4.1-like protein 2	EPB41L2	21.6178	21.7965	22.1284	21.8615	21.495	21.5543				6	6	5	14.6	14.6	11.8	79.256	0	39.897	20333000	11
B5MCA4;P16422	B5MCA4;P16422	Epithelial cell adhesion molecule	EPCAM	NaN	NaN	NaN	18.2931	18.794	18.2387				1	1	1	4.7	4.7	4.7	37.893	0.00043234	7.7737	1128300	1
P29317	P29317	Ephrin type-A receptor 2	EPHA2	18.2907	18.5285	17.4978	17.2937	NaN	NaN				1	1	1	1.6	1.6	1.6	108.27	0.00044924	8.7207	953400	2
Q9Y6I3-3;Q9Y6I3;Q9Y6I3-1	Q9Y6I3-3;Q9Y6I3;Q9Y6I3-1	Epsin-1	EPN1	19.3056	19.4193	19.6966	19.1529	18.7039	18.9326				3	3	3	11.8	11.8	11.8	57.504	0	23.359	3466600	8
P07814;V9GYZ6;V9GZ76	P07814;V9GYZ6	Bifunctional glutamate/proline--tRNA ligase;Glutamate--tRNA ligase;Proline--tRNA ligase	EPRS	24.1441	24.4013	24.0176	24.6527	24.2915	24.5624				15	15	15	15.7	15.7	15.7	170.59	0	108.87	134380000	44
P42566;B1AUU8;P42566-2	P42566;B1AUU8;P42566-2	Epidermal growth factor receptor substrate 15	EPS15	18.7944	19.2016	19.2654	19.0569	18.708	19.3056				3	3	3	4.8	4.8	4.8	98.655	0	19.581	3294600	6
A0A2R8Y4W2;A0A2R8YE63;Q12929;F5H0R8;Q12929-2	A0A2R8Y4W2;A0A2R8YE63;Q12929;F5H0R8;Q12929-2	Epidermal growth factor receptor kinase substrate 8	EPS8	18.4947	17.2307	17.7403	17.1531	17.0384	17.6381				2	2	2	4	4	4	92.75	0	13.584	1168100	2
A0A3B3ISQ4;Q9H6S3;Q9H6S3-3;H0YD62;H0YF37	A0A3B3ISQ4;Q9H6S3;Q9H6S3-3	Epidermal growth factor receptor kinase substrate 8-like protein 2	EPS8L2	20.6925	20.6846	19.3412	21.793	20.8562	21.4174				4	4	2	9.8	9.8	4.8	88.063	0	27.686	12466000	5
H0Y9X5;Q9NZ08;Q9NZ08-2	H0Y9X5;Q9NZ08;Q9NZ08-2	Endoplasmic reticulum aminopeptidase 1	ERAP1	16.7589	16.1392	15.879	16.8088	16.5881	17.5174				1	1	1	9	9	9	16.865	0.00040617	6.932	638510	2
A0A2R8Y4R8;A0A2R8Y5H0;A0A2R8YFS3;A0A2R8Y5L2;A0A2R8Y6W8;P19447	A0A2R8Y4R8;A0A2R8Y5H0;A0A2R8YFS3;A0A2R8Y5L2;A0A2R8Y6W8;P19447	TFIIH basal transcription factor complex helicase XPB subunit	ERCC3	16.9388	NaN	NaN	19.246	16.4301	NaN				1	1	1	22.1	22.1	22.1	13.506	0.00041408	7.0779	848140	1
H0YHJ8;H0YI58;H0YI50;A0A087WU02;Q96RQ1	H0YHJ8;H0YI58;H0YI50;A0A087WU02;Q96RQ1	Endoplasmic reticulum-Golgi intermediate compartment protein 2	ERGIC2	18.6575	17.8627	18.3881	17.9348	17.5028	15.9884				1	1	1	38.6	38.6	38.6	6.2591	0.0019342	6.5159	1414600	3
P84090;G3V279	P84090;G3V279	Enhancer of rudimentary homolog	ERH	24.5388	24.4628	24.3173	24.2329	24.2207	25.1229				4	4	4	41.3	41.3	41.3	12.259	0	47.583	139680000	17
O75477;B0QZ43	O75477;B0QZ43	Erlin-1	ERLIN1	23.5777	23.3616	23.1701	22.5413	22.5177	22.7611				4	4	2	13.6	13.6	6.6	38.925	0	37.094	49324000	11
E5RHW4;O94905;E5RJ09;O94905-2;O94905-3	E5RHW4;O94905	Erlin-2	ERLIN2	18.4136	16.9034	17.4139	16.6168	17.2195	15.8546				3	1	1	13	5.9	5.9	37.725	0.0038037	6.3683	911840	1
Q96HE7;G3V5B3;G3V3E6	Q96HE7	ERO1-like protein alpha	ERO1L	23.4873	23.5132	23.6061	24.3106	24.4298	24.9675				8	8	8	20.7	20.7	20.7	54.392	0	106.62	116750000	23
P30040;F8VY02;F8W1G0;P30040-2	P30040;F8VY02	Endoplasmic reticulum resident protein 29	ERP29	25.1082	24.9882	25.216	24.7088	24.6481	24.9932				6	6	6	27.6	27.6	27.6	28.993	0	173.45	190480000	61
Q9BS26	Q9BS26	Endoplasmic reticulum resident protein 44	ERP44	23.2956	23.3805	23.5174	23.5635	23.3949	23.8239				5	5	5	13.1	13.1	13.1	46.971	0	106.31	69544000	12
X6RA14;P10768;H7BZT7;U3KQT1	X6RA14;P10768;H7BZT7	S-formylglutathione hydrolase	ESD	21.301	20.3047	20.9716	19.6302	20.2447	20.3301				3	3	3	19.4	19.4	19.4	28.226	0	21.861	9821400	8
Q9H501	Q9H501	ESF1 homolog	ESF1	NaN	17.7102	17.444	17.8454	17.7172	NaN				1	1	1	1.5	1.5	1.5	98.795	0.00042373	7.4197	798440	1
H0YBR2;H0YBB3;A0A2U3TZN9;Q6NXG1-2;Q6NXG1-5;Q6NXG1-4;Q6NXG1-3;Q6NXG1;Q9H6T0-2;Q9H6T0	H0YBR2;H0YBB3;A0A2U3TZN9;Q6NXG1-2;Q6NXG1-5;Q6NXG1-4;Q6NXG1-3;Q6NXG1;Q9H6T0-2;Q9H6T0	Epithelial splicing regulatory protein 1;Epithelial splicing regulatory protein 2	ESRP1	NaN	NaN	NaN	21.1325	20.4748	NaN				2	2	2	5.4	5.4	5.4	56.035	0	12.266	4799600	2
Q9BSJ8;Q9BSJ8-2;F8VZB1	Q9BSJ8;Q9BSJ8-2	Extended synaptotagmin-1	ESYT1	22.7315	22.6015	22.6646	22.0914	21.6444	22.1598				9	9	9	11.2	11.2	11.2	122.85	0	60.433	30537000	17
P62495;B7Z7P8;P62495-2;I3L492;D6RCB3;D6RJE8	P62495;B7Z7P8;P62495-2	Eukaryotic peptide chain release factor subunit 1	ETF1	23.023	22.9901	22.3912	23.337	22.927	23.3859				7	7	7	20.4	20.4	20.4	49.03	0	41.667	50325000	5
H0YL12;P13804-2;P13804;H0YLU7;H0YK49;H0YNX6;H0YKF0	H0YL12;P13804-2;P13804;H0YLU7;H0YK49;H0YNX6;H0YKF0	Electron transfer flavoprotein subunit alpha, mitochondrial	ETFA	24.1261	24.0943	24.1263	23.535	23.9092	23.6781				7	7	7	45.6	45.6	45.6	24.797	0	142.21	94902000	43
P38117;P38117-2;M0QY67	P38117;P38117-2	Electron transfer flavoprotein subunit beta	ETFB	24.1157	24.2409	24.1723	23.7227	23.7931	23.9229				7	7	7	24.7	24.7	24.7	27.843	0	43.691	97182000	14
O95571;M0QY80;M0QXB5	O95571;M0QY80;M0QXB5	Persulfide dioxygenase ETHE1, mitochondrial	ETHE1	21.2654	20.881	21.1437	21.7368	21.7003	21.7172				2	2	2	14.2	14.2	14.2	27.873	0	13.426	16908000	5
B0QYK0;Q01844-6;Q01844-3;Q01844;Q01844-5;H7BY36;A0A0D9SFL3;C9JGE3;Q01844-4;Q01844-2	B0QYK0;Q01844-6;Q01844-3;Q01844;Q01844-5;H7BY36;A0A0D9SFL3;C9JGE3;Q01844-4;Q01844-2	RNA-binding protein EWS	EWSR1	22.7093	22.9127	22.6892	22.9259	22.8531	23.2623				2	2	2	6.1	6.1	6.1	64.929	0	104.09	47945000	25
Q9NVH0-2;Q9NVH0;C9JLF4	Q9NVH0-2;Q9NVH0	Exonuclease 3-5 domain-containing protein 2	EXD2	18.3768	17.1444	18.0534	20.8106	21.6498	19.9654				5	5	5	13.1	13.1	13.1	56.345	0	31.819	7042700	6
Q9NV70-2;Q9NV70	Q9NV70-2;Q9NV70	Exocyst complex component 1	EXOC1	18.2968	18.4306	18.0293	18.7817	18.6989	NaN				1	1	1	2.7	2.7	2.7	100.28	0.00044267	8.128	1744200	3
Q96KP1	Q96KP1	Exocyst complex component 2	EXOC2	17.9323	17.2541	17.3668	17.1676	17.2265	17.2444				2	2	2	2.8	2.8	2.8	104.07	0	12.711	1004100	3
Q96A65;Q96A65-2	Q96A65;Q96A65-2	Exocyst complex component 4	EXOC4	21.5187	21.6328	21.1025	21.5877	21.4825	21.6862				6	6	6	9.7	9.7	9.7	110.5	0	39.754	17597000	8
A0A0A0MRE1;B4DJ07;A0A0A0MSB8;Q9UPT5-2;Q9UPT5-5;Q9UPT5-1;Q9UPT5-6;Q9UPT5;C9JME6;C9JKC2;B5MCY9;K7ERQ5;Q9UPT5-4	A0A0A0MRE1;B4DJ07;A0A0A0MSB8;Q9UPT5-2;Q9UPT5-5;Q9UPT5-1;Q9UPT5-6;Q9UPT5	Exocyst complex component 7	EXOC7	20.2226	20.3319	19.8131	20.1307	20.2887	21.0511				3	3	3	8.3	8.3	8.3	70.2	0	29.138	7824900	9
Q8IYI6	Q8IYI6	Exocyst complex component 8	EXOC8	17.3024	16.1919	16.5461	16.3289	16.6734	15.4286				1	1	1	4.8	4.8	4.8	81.798	0.0044927	6.268	543600	1
B1AMU7;B1AMU3;Q9Y3B2;R4GNH9;R4GMQ7;B1AMU4	B1AMU7;B1AMU3;Q9Y3B2;R4GNH9;R4GMQ7;B1AMU4	Exosome complex component CSL4	EXOSC1	19.9741	20.0794	20.1441	20.2482	19.1026	19.4018				2	2	2	16.4	16.4	16.4	17.789	0	14.389	5515200	5
Q13868-3;Q13868	Q13868-3;Q13868	Exosome complex component RRP4	EXOSC2	18.4845	18.4815	18.5902	18.5315	18.8252	18.3849				1	1	1	5.7	5.7	5.7	29.408	0.0004386	7.9523	2242500	1
Q9NQT5-2;Q9NQT5	Q9NQT5-2;Q9NQT5	Exosome complex component RRP40	EXOSC3	19.8674	19.7793	19.895	19.919	19.2657	19.4412				2	2	2	22	22	22	17.247	0	13.137	4779200	3
Q5RKV6	Q5RKV6	Exosome complex component MTR3	EXOSC6	20.5715	20.5567	21.1996	19.8097	20.7256	20.602				3	3	3	21	21	21	28.235	0	18.618	9411700	3
Q15024	Q15024	Exosome complex component RRP42	EXOSC7	19.1533	18.638	17.7205	NaN	NaN	18.543				1	1	1	5.2	5.2	5.2	31.821	0.00042463	7.4508	1498600	1
E7EQR4;P15311	E7EQR4;P15311	Ezrin	EZR	25.6868	25.4609	25.5688	26.8576	27.0287	26.9743				20	12	12	32.3	19.8	19.8	69.371	0	224.99	545820000	45
A0A087WY82;Q9Y624;Q9Y624-2	A0A087WY82;Q9Y624;Q9Y624-2	Junctional adhesion molecule A	F11R	16.9939	NaN	17.2963	19.8214	21.4423	21.7687				2	2	2	11.1	11.1	11.1	30.197	0	13.498	7882900	3
Q01469;I6L8B7;A8MUU1	Q01469;I6L8B7	Fatty acid-binding protein, epidermal	FABP5	24.6413	24.8292	24.9199	24.3635	24.2142	24.3374				4	4	4	40	40	40	15.164	0	23.995	143160000	14
P16930-2;P16930;H0YLC7	P16930-2;P16930;H0YLC7	Fumarylacetoacetase	FAH	19.9732	19.8298	19.9851	20.1326	19.9516	18.9202				2	2	2	6	6	6	38.614	0	12.18	5396900	5
Q6P587;Q6P587-2;Q6P587-3	Q6P587;Q6P587-2;Q6P587-3	Acylpyruvase FAHD1, mitochondrial	FAHD1	18.9497	18.2234	18.1634	18.5707	18.7319	18.4552				2	2	2	21	21	21	24.843	0	22.576	2811000	5
Q96GK7;C9JGM0	Q96GK7;C9JGM0	Fumarylacetoacetate hydrolase domain-containing protein 2A	FAHD2A	18.5206	18.6606	18.6493	18.8398	18.7835	18.9554				2	2	2	8.9	8.9	8.9	34.596	0.00048567	11.759	2564400	2
Q9NZB2;Q9NZB2-6;Q9NZB2-4;A0A0C4DG79;A0A0C4DH52;Q9NZB2-2;Q9NZB2-5	Q9NZB2;Q9NZB2-6;Q9NZB2-4;A0A0C4DG79	Constitutive coactivator of PPAR-gamma-like protein 1	FAM120A	21.955	22.0061	21.8244	22.3376	21.9218	22.016				6	6	6	8.8	8.8	8.8	121.89	0	37.851	24739000	12
Q17RB0;A6ZKI3	Q17RB0;A6ZKI3	Protein FAM127C;Protein FAM127A	FAM127C	NaN	NaN	NaN	16.5024	16.8665	16.0838				1	1	1	12.4	12.4	12.4	13.246	0.0045198	6.3118	292150	2
Q9BZQ8	Q9BZQ8	Protein Niban	FAM129A	19.2001	19.1119	19.2615	NaN	18.2475	NaN				2	2	2	2.9	2.9	2.9	103.13	0	13.101	1861000	3
Q96TA1-2;Q96TA1	Q96TA1-2;Q96TA1	Niban-like protein 1	FAM129B	21.8732	21.565	21.5129	21.4245	22.4267	21.9407				8	8	8	23.1	23.1	23.1	82.682	0	64.965	22549000	19
E9PH05;F8W7Q4;Q96A26	E9PH05;F8W7Q4;Q96A26	Protein FAM162A	FAM162A	17.7512	NaN	17.7888	18.1751	18.0789	17.5619				1	1	1	12.1	12.1	12.1	15.959	0.00041597	7.1257	1205700	3
Q15018	Q15018	BRISC complex subunit Abro1	FAM175B	18.632	18.6026	NaN	NaN	NaN	18.2025				1	1	1	4.1	4.1	4.1	46.9	0.0089158	6.0188	1037100	2
H3BQQ6;H3BTI2;H3BTP8;H3BSY6;H3BP64;H3BUL4;H3BMX9;H3BU93;Q9GZU8	H3BQQ6;H3BTI2;H3BTP8;H3BSY6;H3BP64;H3BUL4;H3BMX9;H3BU93;Q9GZU8	Protein FAM192A	FAM192A	20.0207	18.6782	19.8661	17.2479	NaN	18.0155				1	1	1	15.6	15.6	15.6	11.814	0.00044385	8.2132	2643900	2
I3L2L5;I3L4Q0;C9JLW8	I3L2L5;I3L4Q0;C9JLW8	Protein FAM195B	FAM195B	19.0495	18.9661	19.4027	18.303	19.0096	18.5805				1	1	1	12	12	12	10.463	0.00040486	6.9115	3185800	4
A0A2R8YH03;Q5VWN6	A0A2R8YH03;Q5VWN6	Protein FAM208B	FAM208B	18.4217	18.3263	19.3977	18.2909	18.6198	18.1191				1	1	1	0.4	0.4	0.4	293.55	0.0076253	6.1108	2275500	1
Q9BRX8-2;Q9BRX8	Q9BRX8-2;Q9BRX8	Redox-regulatory protein FAM213A	FAM213A	18.9602	18.3132	18.467	20.5696	20.1478	19.8321				3	3	3	17.4	17.4	17.4	24.462	0	31.513	4882500	9
A0A087WYF6;F8W7U3;J3KP36;E7ESD2;A0A0A0MR88;A0A096LPC5;Q9Y4E1-5;Q9Y4E1-3;Q9Y4E1-6;Q9Y4E1-2;Q9Y4E1-1;Q9Y4E1;Q641Q2-2;Q641Q2;Q5SRD0;B1AP61	A0A087WYF6;F8W7U3;J3KP36;E7ESD2;A0A0A0MR88;A0A096LPC5;Q9Y4E1-5;Q9Y4E1-3;Q9Y4E1-6;Q9Y4E1-2;Q9Y4E1-1;Q9Y4E1;Q641Q2-2;Q641Q2;Q5SRD0	WASH complex subunit FAM21C;WASH complex subunit FAM21A;Putative WASH complex subunit FAM21	FAM21A	18.6113	17.2543	17.7294	17.0463	17.2575	16.9509				3	3	3	4.9	4.9	4.9	136.57	0	17.489	1109400	4
Q92520;C9JP35;C9JMN4	Q92520;C9JP35;C9JMN4	Protein FAM3C	FAM3C	22.7462	22.7952	22.7246	22.9952	23.1098	22.8114				3	3	3	17.2	17.2	17.2	24.68	0	18.849	44661000	2
Q9NUQ9;Q9NUQ9-2;A0A1W2PRQ0;E5RI16;A0A087X178;E5RJE1;E5RIR8;E5RJL8;E5RK61;E5RFS4;E5RHU5;E5RGI7;Q9H0Q0	Q9NUQ9;Q9NUQ9-2;A0A1W2PRQ0	Protein FAM49B	FAM49B	23.7324	23.7193	23.8016	24.1569	24.1476	24.226				8	8	8	33	33	33	36.748	0	81.597	98615000	53
Q6ZRV2;J3KPS2	Q6ZRV2;J3KPS2	Protein FAM83H	FAM83H	17.9258	17.3798	17.9428	23.2565	22.9814	22.297				11	11	11	15.9	15.9	15.9	127.12	0	88.962	24618000	20
E7ER68;Q658Y4	E7ER68;Q658Y4	Protein FAM91A1	FAM91A1	19.8062	20.1381	20.1263	20.595	20.3304	20.5352				2	2	2	6.1	6.1	6.1	88.986	0	21.471	7484900	4
H3BNV7;Q9Y3D0	H3BNV7;Q9Y3D0	Mitotic spindle-associated MMXD complex subunit MIP18	FAM96B	20.0953	20.3576	20.658	20.5407	20.4394	20.8405				1	1	1	13.7	13.7	13.7	17.461	0.00043497	7.8625	8667900	2
E9PH82;Q8NCA5-2;Q8NCA5;C9J3G8	E9PH82;Q8NCA5-2;Q8NCA5;C9J3G8	Protein FAM98A	FAM98A	20.1842	20.0181	20.0548	20.2032	20.4953	20.329				2	2	2	12.5	12.5	12.5	34.431	0	14.205	7219700	3
F8W7R3;Q9NVI1-2;Q9NVI1-1;Q9NVI1;H3BQE2;H3BT54;H3BMG4;H3BP78;Q9NVI1-4	F8W7R3;Q9NVI1-2;Q9NVI1-1;Q9NVI1;H3BQE2;H3BT54;H3BMG4;H3BP78;Q9NVI1-4	Fanconi anemia group I protein	FANCI	19.0596	18.1521	17.1766	NaN	NaN	NaN				2	2	2	2.3	2.3	2.3	123.24	0.00047619	11.411	874050	2
Q9Y285;K7ER00;Q9Y285-2;K7ER16;K7EK06;K7EPH2;K7ERS0	Q9Y285;K7ER00;Q9Y285-2;K7ER16	Phenylalanine--tRNA ligase alpha subunit	FARSA	22.892	22.8011	22.8053	23.1916	23.529	23.1099				7	7	7	21.5	21.5	21.5	57.563	0	61.68	53137000	22
Q9NSD9;Q9NSD9-2	Q9NSD9;Q9NSD9-2	Phenylalanine--tRNA ligase beta subunit	FARSB	22.6683	22.846	22.9122	23.3102	23.4925	23.0053				6	6	6	12.9	12.9	12.9	66.115	0	39.39	51477000	14
A0A0U1RQF0;P49327	A0A0U1RQF0;P49327	Fatty acid synthase;[Acyl-carrier-protein] S-acetyltransferase;[Acyl-carrier-protein] S-malonyltransferase;3-oxoacyl-[acyl-carrier-protein] synthase;3-oxoacyl-[acyl-carrier-protein] reductase;3-hydroxyacyl-[acyl-carrier-protein] dehydratase;Enoyl-[acyl-carrier-protein] reductase;Oleoyl-[acyl-carrier-protein] hydrolase	FASN	25.6742	25.7769	25.6178	25.9312	25.2989	25.4187				31	31	31	18.2	18.2	18.2	273.2	0	319.86	301880000	92
E9PR30;P62861	E9PR30;P62861	40S ribosomal protein S30	FAU	23.8173	23.8902	23.6611	22.7594	23.5899	24.2378				1	1	1	10.2	10.2	10.2	10.905	0.00041649	7.1295	80044000	6
M0R299;M0QXL5;P22087;M0R2U2;M0R1H0;M0R2B0;M0R0P1;M0R2Q4	M0R299;M0QXL5;P22087;M0R2U2;M0R1H0;M0R2B0;M0R0P1;M0R2Q4	rRNA 2-O-methyltransferase fibrillarin	FBL	23.8353	24.3423	23.5818	24.2495	23.5311	23.8671				3	3	3	20.5	20.5	20.5	25.308	0	19.304	92930000	10
A6NHQ2	A6NHQ2	rRNA/tRNA 2-O-methyltransferase fibrillarin-like protein 1	FBLL1	21.4011	21.6597	NaN	21.5288	21.1541	21.3522				1	1	1	3.3	3.3	3.3	34.803	0.0082674	6.0635	13808000	2
H0Y6I6;Q96ME1-3;Q96ME1-2;Q96ME1-4;Q96ME1	H0Y6I6;Q96ME1-3;Q96ME1-2;Q96ME1-4;Q96ME1	F-box/LRR-repeat protein 18	FBXL18	17.8763	18.0503	17.7688	18.4985	18.3607	18.3492				1	1	1	1.6	1.6	1.6	74.789	0.0085714	6.0288	1735100	2
A0A0A0MTN9;J3QQX3;A0A0A0MTR6;A0A0C4DFN8;A0A0C4DGN7;A0A0A0MSZ4;A0A0A0MT64;P22570-4;P22570-6;P22570-5;P22570;P22570-2;P22570-7;P22570-3	A0A0A0MTN9;J3QQX3;A0A0A0MTR6;A0A0C4DFN8;A0A0C4DGN7;A0A0A0MSZ4;A0A0A0MT64;P22570-4;P22570-6;P22570-5;P22570;P22570-2;P22570-7;P22570-3	NADPH:adrenodoxin oxidoreductase, mitochondrial	FDXR	18.0067	18.1254	18.1449	18.4785	19.2624	19.7245				2	2	2	6.6	6.6	6.6	48.027	0.00046816	11.106	2687800	2
P39748;F5H1Y3;P39748-2;I3L3E9	P39748;F5H1Y3;P39748-2	Flap endonuclease 1	FEN1	23.7743	23.5724	23.7682	23.547	23.3972	23.9414				5	5	5	21.3	21.3	21.3	42.592	0	190.51	80104000	20
Q9BQL6;G3V1L6;Q9BQL6-4;Q9BQL6-2;Q9BQL6-3	Q9BQL6;G3V1L6;Q9BQL6-4;Q9BQL6-2	Fermitin family homolog 1	FERMT1	NaN	NaN	NaN	20.7437	20.5939	20.1392				3	3	3	8.3	8.3	8.3	77.436	0	25.299	4635100	3
Q96AC1-2;Q96AC1;Q96AC1-3;G3V3J0;A0A0U1RRM8;H0YJ34	Q96AC1-2;Q96AC1;Q96AC1-3;G3V3J0;A0A0U1RRM8;H0YJ34	Fermitin family homolog 2	FERMT2	17.4181	16.7352	18.3389	NaN	16.4502	NaN				2	2	2	8.4	8.4	8.4	72.397	0	15.749	739790	2
A0A087WV25;O95684-2;O95684;O95684-3	A0A087WV25;O95684-2;O95684;O95684-3	FGFR1 oncogene partner	FGFR1OP	19.3598	19.5003	19.4519	18.9293	18.8365	18.9283				2	2	2	8.8	8.8	8.8	38.099	0	12.369	3378600	2
P07954-2;P07954	P07954-2;P07954	Fumarate hydratase, mitochondrial	FH	23.8422	23.7928	23.791	23.9111	23.9713	24.0903				8	8	8	29.8	29.8	29.8	50.212	0	194.8	94371000	42
A0A0D9SG53;A0A0D9SGB2;Q5JXI0;A0A0D9SFI6;A0A0D9SFB0;Q5JXH9;A0A0D9SFZ9;Q5JXH8;Q5JXH7;Q5JXI3;Q5JXI2;Q5JXI8;Q13642-3;Q13642-1;Q13642-5;Q13642-4;Q13642	A0A0D9SG53;A0A0D9SGB2;Q5JXI0;A0A0D9SFI6;A0A0D9SFB0;Q5JXH9;A0A0D9SFZ9;Q5JXH8;Q5JXH7;Q5JXI3;Q5JXI2;Q5JXI8;Q13642-3;Q13642-1;Q13642-5;Q13642-4;Q13642	Four and a half LIM domains protein 1	FHL1	21.1159	20.9521	20.3835	NaN	NaN	NaN				1	1	1	9.2	9.2	9.2	15.015	0.0026799	6.413	5116800	2
Q9Y613;J3KTH7	Q9Y613	FH1/FH2 domain-containing protein 1	FHOD1	20.2759	19.2073	19.1093	19.328	19.3714	18.8361				4	4	4	6.1	6.1	6.1	126.55	0	32.331	4099400	6
Q6UN15-3;Q6UN15-5;Q6UN15;Q6UN15-4;A0A0B4J203;H0Y8P7	Q6UN15-3;Q6UN15-5;Q6UN15;Q6UN15-4;A0A0B4J203	Pre-mRNA 3-end-processing factor FIP1	FIP1L1	20.4977	20.2075	20.6555	20.9392	20.8012	21.1918				6	6	6	24.6	24.6	24.6	58.375	0	68.846	10919000	12
Q9Y3D6	Q9Y3D6	Mitochondrial fission 1 protein	FIS1	21.5326	20.9509	20.8349	21.814	21.7181	22.205				3	3	3	16.4	16.4	16.4	16.937	0	19.918	18522000	10
Q96AY3;K7ESG6;H0Y827;Q96AY3-2	Q96AY3	Peptidyl-prolyl cis-trans isomerase FKBP10	FKBP10	23.2202	23.0329	23.1947	21.8453	22.1575	22.3057				7	7	7	13.6	13.6	13.6	64.244	0	54.874	39112000	18
P62942;Q1JUQ3;Q1JUQ5;A0A087WTS4;Q5W0X3;A0A087WV48;A0A087WZM5	P62942;Q1JUQ3;Q1JUQ5;A0A087WTS4;Q5W0X3;A0A087WV48;A0A087WZM5	Peptidyl-prolyl cis-trans isomerase FKBP1A;Peptidyl-prolyl cis-trans isomerase	FKBP1A	24.3799	24.4176	23.691	25.2698	25.4255	26.0125				2	2	2	25	25	25	11.951	0	66.867	218010000	20
P26885;F5H0N4	P26885;F5H0N4	Peptidyl-prolyl cis-trans isomerase FKBP2;Peptidyl-prolyl cis-trans isomerase	FKBP2	22.3013	21.8836	22.6116	21.8862	21.9124	22.0867				2	2	2	28.2	28.2	28.2	15.649	0	14.858	26646000	4
Q00688;G3V5F2	Q00688	Peptidyl-prolyl cis-trans isomerase FKBP3	FKBP3	23.6004	23.7622	23.735	24.3345	24.4979	24.7284				5	5	5	25	25	25	25.177	0	36.239	112790000	16
Q02790;H0YFG2;F5H1U3;F5H120	Q02790	Peptidyl-prolyl cis-trans isomerase FKBP4;Peptidyl-prolyl cis-trans isomerase FKBP4, N-terminally processed	FKBP4	24.9873	25.0096	24.9385	25.2781	25.1384	25.4898				12	12	12	34.9	34.9	34.9	51.804	0	264.94	224800000	48
Q13451;Q13451-2	Q13451;Q13451-2	Peptidyl-prolyl cis-trans isomerase FKBP5;Peptidyl-prolyl cis-trans isomerase FKBP5, N-terminally processed	FKBP5	24.8005	25.0334	24.9058	24.1923	24.0705	24.2689				16	16	16	38.7	38.7	38.7	51.212	0	169.03	144330000	53
Q14318;Q14318-2;U3KQI1;A0A0A0MTJ1;M0R2K9;Q14318-3	Q14318;Q14318-2;U3KQI1;A0A0A0MTJ1;M0R2K9;Q14318-3	Peptidyl-prolyl cis-trans isomerase FKBP8;Peptidyl-prolyl cis-trans isomerase	FKBP8	20.264	19.9159	20.4046	19.9991	19.7764	20.4214				2	2	2	7.8	7.8	7.8	44.561	0	20.416	6777400	7
Q5T196;Q8NFF5-4;Q8NFF5-5;Q8NFF5-3;Q8NFF5-2;Q8NFF5	Q5T196;Q8NFF5-4;Q8NFF5-5;Q8NFF5-3;Q8NFF5-2;Q8NFF5	FAD synthase;Molybdenum cofactor biosynthesis protein-like region;FAD synthase region	FLAD1	16.2868	16.2235	15.745	15.9256	16.72	15.9703				2	2	2	7.5	7.5	7.5	50.141	0.00046598	11.052	441350	2
Q13045-2;Q13045;Q13045-3;J3KS39;J3QLR6;K7EQZ7;J3KS54	Q13045-2;Q13045;Q13045-3	Protein flightless-1 homolog	FLII	21.859	22.5035	22.0362	22.0944	21.46	21.8361				6	6	6	6.3	6.3	6.3	138.49	0	42.412	24068000	14
P21333-2;P21333;F8WE98;H0Y5C6;H0Y5F3;H7C2E7	P21333-2;P21333	Filamin-A	FLNA	28.3699	28.6662	28.4289	27.8667	27.414	27.7912				63	63	1	37.4	37.4	0.6	280.01	0	323.31	1706100000	300
O75369-2;O75369-9;O75369;O75369-8;O75369-6;O75369-3;E7EN95;O75369-7;O75369-5;O75369-4;A0A0A0MT44;A0A0C4DGA1;H7C5L4	O75369-2;O75369-9;O75369;O75369-8;O75369-6;O75369-3;E7EN95;O75369-7;O75369-5;O75369-4	Filamin-B	FLNB	25.5192	25.8188	25.6118	27.2575	26.73	27.1738				47	45	43	27.2	26.4	25.1	275.66	0	323.31	594280000	153
Q14315-2;Q14315	Q14315-2;Q14315	Filamin-C	FLNC	23.3403	23.3065	23.6156	18.6207	17.7441	19.9023				20	15	15	12.2	9.4	9.4	287.28	0	99.574	31806000	26
A0A140T9W4;A0A140T9R1;O75955-2;O75955;A0A140T907;A0A140T974;A0A140T9X0;A2AB09	A0A140T9W4;A0A140T9R1;O75955-2;O75955;A0A140T907;A0A140T974;A0A140T9X0;A2AB09	Flotillin-1	FLOT1	20.2603	20.0092	NaN	19.6991	19.9545	NaN				2	2	2	15.1	15.1	15.1	20.491	0.00045851	10.798	5699600	1
J3QLD9;E7EMK3;Q14254;K7EKW9	J3QLD9;E7EMK3;Q14254;K7EKW9	Flotillin-2	FLOT2	19.3694	20.1437	19.722	20.2078	19.916	19.9532				3	3	3	9.3	9.3	9.3	47.142	0	17.194	5638600	3
P17948;H9N1E8;H9N1E7;A0A1W2PNW4;P17948-7;P17948-8;P17948-6;P17948-4;P17948-5;P17948-2;P17948-3	P17948;H9N1E8;H9N1E7;A0A1W2PNW4;P17948-7;P17948-8;P17948-6;P17948-4;P17948-5;P17948-2;P17948-3	Vascular endothelial growth factor receptor 1	FLT1	22.1308	22.1107	22.6076	22.1741	21.9999	22.1165				2	2	2	2.7	2.7	2.7	150.77	0.00045767	10.72	27825000	1
Q06787-8;Q06787-5;Q06787-9;Q06787-3;Q06787	Q06787-8;Q06787-5;Q06787-9;Q06787-3;Q06787	Fragile X mental retardation protein 1	FMR1	18.3963	18.5703	18.5717	19.3382	18.0891	18.4997				1	1	1	1.9	1.9	1.9	66.245	0.0069318	6.1295	2331700	1
P02751-10;P02751-6;P02751-5;P02751-9;P02751-14;P02751-13;P02751-8;P02751-17;P02751-3;P02751-11;P02751;P02751-7;P02751-15;H0Y7Z1;P02751-4;P02751-12;H0Y4K8	P02751-10;P02751-6;P02751-5;P02751-9;P02751-14;P02751-13;P02751-8;P02751-17;P02751-3;P02751-11;P02751;P02751-7;P02751-15;H0Y7Z1;P02751-4;P02751-12	Fibronectin;Anastellin;Ugl-Y1;Ugl-Y2;Ugl-Y3	FN1	22.4039	22.4844	22.6718	21.643	21.3022	21.9113				8	8	8	6.6	6.6	6.6	239.62	0	53.21	26245000	15
Q53EP0;Q53EP0-2	Q53EP0;Q53EP0-2	Fibronectin type III domain-containing protein 3B	FNDC3B	17.4372	17.2708	17.8037	16.0431	NaN	16.2126				2	2	2	2.2	2.2	2.2	132.89	0.00047551	11.395	1364800	4
B3KVN2;P49354-2;P49354	B3KVN2;P49354-2;P49354	Protein farnesyltransferase/geranylgeranyltransferase type-1 subunit alpha	FNTA	18.317	18.1619	18.3045	20.4641	19.1575	20.3336				1	1	1	5.7	5.7	5.7	27.443	0.00043725	7.917	4298900	2
C9JCN8;P15408-3;P15408-2;P15408	C9JCN8;P15408-3;P15408-2;P15408	Fos-related antigen 2	FOSL2	18.0541	18.9188	17.7545	17.078	18.3221	NaN				1	1	1	8.9	8.9	8.9	22.254	0.0004268	7.5276	1355200	4
P85037-2;P85037	P85037-2;P85037	Forkhead box protein K1	FOXK1	20.0162	NaN	NaN	19.8632	20.2037	20.461				2	2	2	7.4	7.4	7.4	59.701	0	12.797	5331000	1
O94915;D6RJI4;H0Y9X0;F2Z2S2;A0A286YEZ9;A0A2C9F2R7	O94915;D6RJI4;H0Y9X0;F2Z2S2;A0A286YEZ9;A0A2C9F2R7	Protein furry homolog-like	FRYL	17.9775	18.7555	18.5938	19.6629	18.5457	19.131				2	2	2	0.6	0.6	0.6	339.59	0	12.301	2772600	3
Q16658;C9JFC0;A0A0A0MSB2;C9JPH9	Q16658	Fascin	FSCN1	22.1117	22.2048	22.0587	26.1403	26.0083	26.1644				10	10	10	27.2	27.2	27.2	54.529	0	97.71	235900000	18
P02794;E9PRK8;G3V1D1;E9PKY7;G3V192;E9PQR3;E9PPQ4;E9PKM5;E9PK45	P02794;E9PRK8;G3V1D1;E9PKY7;G3V192	Ferritin heavy chain;Ferritin heavy chain, N-terminally processed;Ferritin	FTH1	25.5043	25.5063	25.725	24.0628	23.8615	24.6573				5	5	5	30.1	30.1	30.1	21.225	0	78.485	199580000	20
P02792	P02792	Ferritin light chain	FTL	22.8599	23.2577	23.1721	22.3127	22.6016	22.9467				4	4	4	21.7	21.7	21.7	20.019	0	25.868	44572000	8
A0A1B0GTY1;A0A1B0GUC3;A0A1B0GV98;A0A1B0GTC5;A0A1B0GU26;A0A1B0GTC3;A0A1B0GVH5;Q9C0B1	A0A1B0GTY1;A0A1B0GUC3;A0A1B0GV98;A0A1B0GTC5;A0A1B0GU26;A0A1B0GTC3;A0A1B0GVH5;Q9C0B1	Alpha-ketoglutarate-dependent dioxygenase FTO	FTO	19.5173	19.6953	19.9067	NaN	18.7125	18.4061				2	2	2	5.7	5.7	5.7	48.605	0.00047801	11.512	3048600	2
Q8IY81	Q8IY81	pre-rRNA processing protein FTSJ3	FTSJ3	20.8738	20.5516	20.8415	20.6476	20.7536	20.327				5	5	5	11.2	11.2	11.2	96.557	0	52.628	9576200	12
Q96AE4;E9PEB5;Q96AE4-2;C9JSZ1	Q96AE4;E9PEB5;Q96AE4-2	Far upstream element-binding protein 1	FUBP1	25.2706	25.119	25.3631	25.4265	25.2288	25.5599				12	11	11	27	25.8	25.8	67.56	0	257.13	251130000	44
Q96I24;Q96I24-2	Q96I24;Q96I24-2	Far upstream element-binding protein 3	FUBP3	22.3716	22.4147	22.2842	21.9435	21.9228	22.2538				8	7	7	25.7	24.3	24.3	61.64	0	51.023	27817000	16
P04066	P04066	Tissue alpha-L-fucosidase	FUCA1	19.193	19.3409	19.5315	18.2379	18.1306	18.1564				1	1	1	2.4	2.4	2.4	53.688	0.0004207	7.2938	2715600	5
H3BPE7;P35637-2;P35637	H3BPE7;P35637-2;P35637	RNA-binding protein FUS	FUS	26.1573	26.2485	26.0597	25.7742	25.7807	25.9436				7	7	5	15.7	15.7	15.7	53.496	0	49.194	389670000	26
Q9BYC5-2;Q9BYC5	Q9BYC5-2;Q9BYC5	Alpha-(1,6)-fucosyltransferase	FUT8	18.1921	NaN	NaN	18.8602	18.7052	19.1901				1	1	1	4.5	4.5	4.5	35.795	0.00040984	7.0092	1855200	1
H7C585;C9JAX1;A0A2R8Y5A1;Q16595-2;Q16595-3;Q16595	H7C585;C9JAX1;A0A2R8Y5A1;Q16595-2;Q16595-3;Q16595	Frataxin, mitochondrial;Frataxin intermediate form;Frataxin(56-210);Frataxin(78-210);Frataxin mature form	FXN	18.4915	18.216	18.7547	18.6487	19.1691	19.5164				1	1	1	11.1	11.1	11.1	11.901	0.00041135	7.0298	2807100	3
B4DXZ6;P51114;P51114-2;E9PFF5;P51114-3;E7EU85;H7C4S4;C9JAJ4;C9JZE0;C9JY20	B4DXZ6;P51114;P51114-2;E9PFF5;P51114-3;E7EU85	Fragile X mental retardation syndrome-related protein 1	FXR1	23.7689	23.9846	23.7598	23.9242	23.4273	23.8085				9	9	9	25.2	25.2	25.2	68.326	0	73.975	85795000	26
P51116	P51116	Fragile X mental retardation syndrome-related protein 2	FXR2	17.4862	17.8864	17.5478	18.0486	17.4968	17.4901				1	1	1	2.1	2.1	2.1	74.222	0.0082734	6.0676	1202700	1
H9KVC6;Q96QD9-3;Q96QD9-2;Q96QD9;H9KVC1	H9KVC6;Q96QD9-3;Q96QD9-2;Q96QD9;H9KVC1	UAP56-interacting factor	FYTTD1	16.9539	17.1572	NaN	17.1812	16.8549	NaN				2	2	2	15.3	15.3	15.3	19.849	0	12.157	526910	2
Q13283;E5RIZ6;E5RI46;E5RIF8;E5RH42;E5RJU8;Q13283-2	Q13283	Ras GTPase-activating protein-binding protein 1	G3BP1	22.1556	21.9345	22.5632	21.6856	22.1584	20.9913				5	5	5	18.7	18.7	18.7	52.164	0	52.742	25172000	20
Q9UN86-2;Q9UN86;D6RGJ4;D6RAC7;D6RB17	Q9UN86-2;Q9UN86	Ras GTPase-activating protein-binding protein 2	G3BP2	20.7957	20.4592	20.8434	19.0334	20.2598	19.8998				3	3	3	10.2	10.2	10.2	50.817	0	23.598	7382100	6
P11413;P11413-2;P11413-3;E7EUI8;E7EM57;E9PD92	P11413;P11413-2;P11413-3;E7EUI8;E7EM57;E9PD92	Glucose-6-phosphate 1-dehydrogenase	G6PD	26.7378	26.8044	26.6897	26.0113	25.6015	25.8211				15	15	15	34.8	34.8	34.8	59.256	0	227.17	496730000	72
P10253	P10253	Lysosomal alpha-glucosidase;76 kDa lysosomal alpha-glucosidase;70 kDa lysosomal alpha-glucosidase	GAA	NaN	19.628	NaN	20.737	20.1858	19.9032				2	2	2	4.4	4.4	4.4	105.32	0	18.122	5350700	2
Q14376;Q5QPP1;Q5QPP3;Q5QPP4;Q14376-2;Q5QPP9	Q14376;Q5QPP1;Q5QPP3;Q5QPP4;Q14376-2	UDP-glucose 4-epimerase	GALE	22.3463	22.2274	22.3783	22.8308	22.7045	22.8639				3	3	3	14.4	14.4	14.4	38.281	0	69.856	36826000	11
P51570;P51570-2;K7EII7	P51570;P51570-2	Galactokinase	GALK1	21.5705	21.1615	22.0265	21.5552	21.5828	22.0471				3	3	3	8.9	8.9	8.9	42.272	0	21.398	19943000	6
B8ZZ75;Q96C23	B8ZZ75;Q96C23	Aldose 1-epimerase	GALM	18.305	NaN	18.5472	NaN	NaN	NaN				1	1	1	7.7	7.7	7.7	21.478	0.0038008	6.3618	652060	1
Q10471;Q10471-2	Q10471;Q10471-2	Polypeptide N-acetylgalactosaminyltransferase 2;Polypeptide N-acetylgalactosaminyltransferase 2 soluble form	GALNT2	20.5812	20.5651	20.114	20.3637	19.5483	20.2035				3	3	3	7	7	7	64.732	0	21.267	7201900	6
E7EUL0;Q14435	E7EUL0;Q14435	Polypeptide N-acetylgalactosaminyltransferase 3	GALNT3	19.1087	19.4084	19.0188	18.8239	18.6751	19.0099				2	2	2	6.2	6.2	6.2	42.533	0	12.829	3178900	5
H0YAH3;Q86SF2;H0YAK0	H0YAH3;Q86SF2;H0YAK0	Polypeptide N-acetylgalactosaminyltransferase;N-acetylgalactosaminyltransferase 7	GALNT7	19.2531	19.4147	19.2536	19.262	18.9123	18.8113				2	2	2	7.3	7.3	7.3	52.463	0	13.379	3670500	5
G3V3U5;G3V223;F2Z2X9;G3V4G9;P07902;H0YJL3	G3V3U5;G3V223;F2Z2X9;G3V4G9;P07902;H0YJL3	Galactose-1-phosphate uridylyltransferase	GALT	21.2534	20.5054	20.528	21.5687	21.6317	21.5574				2	2	2	32.1	32.1	32.1	9.4915	0.00048239	11.681	14756000	2
Q14697-2;E9PKU7;E9PNH1	Q14697-2;E9PKU7	Neutral alpha-glucosidase AB	GANAB	NaN	20.7486	20.8368	21.0901	20.8827	20.9713				15	1	1	18.6	2	2	109.44	0.00040519	6.9135	9534100	1
F5H6X6;Q14697	F5H6X6;Q14697	Neutral alpha-glucosidase AB	GANAB	26.4098	26.5183	26.3418	26.3676	26.0873	26.2646				15	15	1	21.5	21.5	2.5	96.215	0	323.31	497610000	70
P04406;P04406-2;E7EUT5;O14556	P04406;P04406-2;E7EUT5	Glyceraldehyde-3-phosphate dehydrogenase	GAPDH	28.7327	28.7539	28.8521	28.8111	28.641	28.621				14	14	14	51.3	51.3	51.3	36.053	0	262.54	2929900000	125
F8W9S7;Q14C86-3;Q14C86-4;Q14C86-2;Q14C86-6;Q14C86-5;Q14C86;B0QZ65;A0A0A0MQV8;B4DGD8;H0Y4E7;H0Y7I9;C9IZ08	F8W9S7;Q14C86-3;Q14C86-4;Q14C86-2;Q14C86-6;Q14C86-5;Q14C86;B0QZ65;A0A0A0MQV8;B4DGD8;H0Y4E7;H0Y7I9;C9IZ08	GTPase-activating protein and VPS9 domain-containing protein 1	GAPVD1	19.9106	20.4051	20.7145	20.5403	20.7374	20.7283				4	4	4	6.2	6.2	6.2	157.46	0	40.032	8753700	8
Q9NY12-2;Q9NY12	Q9NY12-2;Q9NY12	H/ACA ribonucleoprotein complex subunit 1	GAR1	NaN	NaN	21.2419	21.0841	21.0746	NaN				2	2	2	9	9	9	20.834	0	12.656	6713600	2
P41250;H7C443	P41250	Glycine--tRNA ligase	GARS	23.8871	23.6796	23.7612	24.1656	24.0652	24.2286				10	10	10	19.2	19.2	19.2	83.165	0	79.848	96447000	35
P22102;P22102-2;A0A140TA71	P22102	Trifunctional purine biosynthetic protein adenosine-3;Phosphoribosylamine--glycine ligase;Phosphoribosylformylglycinamidine cyclo-ligase;Phosphoribosylglycinamide formyltransferase	GART	23.9521	24.4299	24.2185	24.1335	24.1698	24.2177				13	13	13	19.4	19.4	19.4	107.77	0	90.25	110590000	28
A0A0U1RR30;A0A0U1RRM1;Q8WXI9;Q86YP4-2;Q86YP4;Q86YP4-3	A0A0U1RR30;A0A0U1RRM1;Q8WXI9;Q86YP4-2;Q86YP4;Q86YP4-3	Transcriptional repressor p66-beta;Transcriptional repressor p66-alpha	GATAD2B	20.6621	21.1398	20.8534	20.4299	20.569	20.4135				2	2	2	11.8	11.8	11.8	28.673	0	22.929	9752300	8
A0A0G2JNZ5;A0A0G2JNZ0;A0A0G2JLB3;P04062-3;P04062-4;P04062-5;P04062-2;P04062	A0A0G2JNZ5;A0A0G2JNZ0;A0A0G2JLB3;P04062-3;P04062-4;P04062-5;P04062-2;P04062	Glucosylceramidase	GBA	17.8712	17.7634	17.3217	17.2746	16.2012	16.753				1	1	1	3.6	3.6	3.6	50.263	0.00042176	7.3289	913110	4
Q9HCG7-3;Q9HCG7-2;Q9HCG7	Q9HCG7-3;Q9HCG7-2;Q9HCG7	Non-lysosomal glucosylceramidase	GBA2	16.9227	NaN	NaN	17.7433	16.8032	NaN				1	1	1	1.9	1.9	1.9	72.11	0.004486	6.2554	466860	1
Q04446;E9PGM4	Q04446;E9PGM4	1,4-alpha-glucan-branching enzyme	GBE1	19.6506	18.6913	19.7402	18.4904	18.6423	17.8437				2	2	2	5.8	5.8	5.8	80.473	0	16.251	2954000	3
Q92538-3;Q92538-2;Q92538	Q92538-3;Q92538-2;Q92538	Golgi-specific brefeldin A-resistance guanine nucleotide exchange factor 1	GBF1	20.8564	21.308	21.178	20.5464	20.5014	20.4703				5	5	5	3.6	3.6	3.6	206.01	0	28.112	10749000	4
B4E2I4;E1CEI4;A0A2R8YEL6;P48506;A0A0C4DGB2;A0A2R8Y648	B4E2I4;E1CEI4;A0A2R8YEL6;P48506;A0A0C4DGB2	Glutamate--cysteine ligase catalytic subunit	GCLC	19.2137	19.2789	19.1947	20.4388	20.2726	20.3066				3	3	3	5	5	5	66.463	0	20.62	5805000	9
P48507;P48507-2	P48507;P48507-2	Glutamate--cysteine ligase regulatory subunit	GCLM	21.6639	21.6755	21.628	21.3587	21.0255	21.4811				2	2	2	10.2	10.2	10.2	30.727	0	134.82	16873000	11
Q92616	Q92616	Translational activator GCN1	GCN1L1	21.9939	22.1688	21.9597	23.0276	22.5119	22.2655				15	15	15	8.2	8.2	8.2	292.75	0	155.98	31686000	30
A0A1W2PQV2;H3BUH9;P23434	A0A1W2PQV2;H3BUH9;P23434	Glycine cleavage system H protein, mitochondrial	GCSH	18.9897	18.2366	18.9777	17.0291	18.772	17.5578				1	1	1	20	20	20	10.999	0	12.512	2719800	8
P31150;G5E9U5	P31150	Rab GDP dissociation inhibitor alpha	GDI1	23.2849	23.3484	23.2063	23.1242	22.8709	23.0001				11	7	7	34.7	23.7	23.7	50.582	0	163.14	59149000	35
P50395;P50395-2;Q5SX87;V9GYF8;Q5SX90;Q5SX86;V9GYJ7;Q5SX91	P50395;P50395-2;Q5SX87	Rab GDP dissociation inhibitor beta	GDI2	25.7405	25.7722	25.6084	26.0254	25.6234	25.8006				16	16	12	46.3	46.3	35.3	50.663	0	209.84	338060000	72
Q8TEQ6	Q8TEQ6	Gem-associated protein 5	GEMIN5	19.2846	19.3011	19.0217	19.6243	19.7178	19.8948				4	4	4	5.2	5.2	5.2	168.59	0	26.515	4378100	6
C9JPA8;C9JHN8;Q7L5D6-2;Q7L5D6;C9JY46	C9JPA8;C9JHN8;Q7L5D6-2;Q7L5D6;C9JY46	Golgi to ER traffic protein 4 homolog	GET4	20.3776	19.4127	20.2824	19.4039	20.368	19.098				2	2	2	18.2	18.2	18.2	16.543	0	14.218	5667300	6
Q969S9-2;Q969S9-3;Q969S9;D6RAL1;Q969S9-5;Q969S9-4	Q969S9-2;Q969S9-3;Q969S9;D6RAL1;Q969S9-5;Q969S9-4	Ribosome-releasing factor 2, mitochondrial	GFM2	18.927	18.8086	18.9936	18.8893	18.7449	19.6695				2	2	2	3.7	3.7	3.7	81.199	0	13.226	3155700	7
Q06210-2;Q06210;E5RJP4	Q06210-2;Q06210	Glutamine--fructose-6-phosphate aminotransferase [isomerizing] 1	GFPT1	23.3811	23.4042	23.5789	23.5596	23.2245	23.456				11	11	9	22	22	18.8	76.758	0	90.672	68223000	22
O94808	O94808	Glutamine--fructose-6-phosphate aminotransferase [isomerizing] 2	GFPT2	20.4598	20.5682	21.2522	NaN	18.8534	19.1175				4	2	2	6.3	3.1	3.1	76.93	0	12.409	5908000	4
M0QZK8;O75223;H7BZK5;B8ZZK2;O75223-3	M0QZK8;O75223;H7BZK5;B8ZZK2	Gamma-glutamylcyclotransferase	GGCT	21.3308	21.547	21.6176	22.9628	22.8601	23.4078				3	3	3	39.8	39.8	39.8	11.578	0	51.484	37118000	11
P38435-2;P38435	P38435-2;P38435	Vitamin K-dependent gamma-carboxylase	GGCX	17.6831	17.2279	16.9482	17.3515	NaN	17.0025				1	1	1	2.3	2.3	2.3	80.988	0.0026913	6.4378	751510	1
Q92820	Q92820	Gamma-glutamyl hydrolase	GGH	24.6984	24.4027	24.1497	22.3865	22.4303	22.7745				4	4	4	14.5	14.5	14.5	35.964	0	27.843	79651000	6
B5MC36;A0A0C4DG87;B5MC34;B5MCK8;Q14390;P19440-3;B5MD39;P36268-2;A6NGU5;P36268;P19440;P36268-3	B5MC36;A0A0C4DG87;B5MC34;B5MCK8;Q14390;P19440-3;B5MD39;P36268-2;A6NGU5;P36268;P19440;P36268-3	Gamma-glutamyltransferase light chain 2;Gamma-glutamyltranspeptidase 1;Gamma-glutamyltranspeptidase 1 heavy chain;Gamma-glutamyltranspeptidase 1 light chain;Putative gamma-glutamyltransferase light chain 3;Inactive gamma-glutamyltranspeptidase 2;Putative gamma-glutamyltranspeptidase 3;Putative gamma-glutamyltranspeptidase 3 heavy chain;Putative gamma-glutamyltranspeptidase 3 light chain	GGT1	18.2827	17.3748	17.6465	NaN	17.0411	NaN				1	1	1	6	6	6	23.577	0.00040241	6.8695	774290	2
I1E4Y6;Q6Y7W6-4;Q6Y7W6-5;Q6Y7W6;Q6Y7W6-3;C9JHW1;E7ESB6;C9JH18	I1E4Y6;Q6Y7W6-4;Q6Y7W6-5;Q6Y7W6;Q6Y7W6-3;C9JHW1;E7ESB6	PERQ amino acid-rich with GYF domain-containing protein 2	GIGYF2	20.5211	19.9451	20.2545	19.4709	20.291	20.2934				3	3	3	3.5	3.5	3.5	152.53	0	87.989	6835200	9
Q14691	Q14691	DNA replication complex GINS protein PSF1	GINS1	19.5806	NaN	18.5008	NaN	NaN	NaN				1	1	1	7.1	7.1	7.1	22.988	0.0019402	6.5294	1101900	1
Q9Y248	Q9Y248	DNA replication complex GINS protein PSF2	GINS2	17.0295	16.643	17.2621	16.1696	16.9003	16.3364				1	1	1	7	7	7	21.427	0.00041305	7.0614	642810	3
O14908;K7ELJ2;K7EM11;O14908-2	O14908	PDZ domain-containing protein GIPC1	GIPC1	20.2063	19.7842	20.0786	20.9795	20.6479	20.9812				3	3	3	18.6	18.6	18.6	36.049	0	20.468	10624000	8
C9J4G9;E7EQ29;P16278-2;P16278-3;P16278	C9J4G9;E7EQ29;P16278-2;P16278-3;P16278	Beta-galactosidase	GLB1	19.0429	19.0616	19.3322	18.6989	18.5791	18.222				1	1	1	7.6	7.6	7.6	20.579	0.000429	7.5791	2632200	4
H3BM42;Q92896;Q92896-3;Q92896-2	H3BM42;Q92896;Q92896-3;Q92896-2	Golgi apparatus protein 1	GLG1	19.0539	19.1007	19.5356	19.5264	NaN	NaN				1	1	1	1.6	1.6	1.6	79.317	0.00044723	8.4944	2437300	1
Q9H4G4;Q5VZR0	Q9H4G4;Q5VZR0	Golgi-associated plant pathogenesis-related protein 1	GLIPR2	22.2353	22.2856	22.3949	21.5708	21.3134	21.8233				2	2	2	19.5	19.5	19.5	17.218	0	90.142	23509000	9
Q04760-2;Q04760	Q04760-2;Q04760	Lactoylglutathione lyase	GLO1	24.1406	24.3552	24.6681	24.0853	23.9543	24.3218				4	4	4	25.4	25.4	25.4	19.043	0	29.405	117430000	14
F6TLX2;Q9HC38-2;I3L3Q4;Q9HC38-3;Q9HC38;I3L1F4;I3L1I0	F6TLX2;Q9HC38-2;I3L3Q4;Q9HC38-3;Q9HC38	Glyoxalase domain-containing protein 4	GLOD4	22.6537	22.2669	23.1431	22.7095	22.7629	22.0696				4	4	4	10.4	10.4	10.4	54.719	0	27.611	37926000	9
O76003	O76003	Glutaredoxin-3	GLRX3	23.4772	23.6607	23.7349	23.5724	23.5425	23.634				8	8	8	32.2	32.2	32.2	37.432	0	63.143	77439000	25
Q86SX6	Q86SX6	Glutaredoxin-related protein 5, mitochondrial	GLRX5	20.8432	21.1396	21.1424	21.0161	21.229	21.7471				2	2	2	15.9	15.9	15.9	16.628	0	19.385	14237000	6
O94925-3;O94925;B8ZZC5;H7BZD1;B8ZZA8;O94925-2	O94925-3;O94925	Glutaminase kidney isoform, mitochondrial	GLS	22.5874	22.7497	22.5886	22.3318	22.0183	22.5647				7	7	7	20.4	20.4	20.4	65.459	0	50.21	33733000	18
P00367;P00367-3;P00367-2;P49448	P00367;P00367-3;P00367-2;P49448	Glutamate dehydrogenase 1, mitochondrial;Glutamate dehydrogenase 2, mitochondrial	GLUD1	25.146	24.9758	24.8542	25.6389	25.4072	25.7314				12	12	12	27.2	27.2	27.2	61.397	0	85.27	251170000	38
K7EQB2;K7EMM8;Q49A26-5;Q49A26-4;Q49A26-2;Q49A26-3;Q49A26	K7EQB2;K7EMM8;Q49A26-5;Q49A26-4;Q49A26-2;Q49A26-3;Q49A26	Putative oxidoreductase GLYR1	GLYR1	17.0448	16.4061	16.5817	14.9998	NaN	NaN				1	1	1	7	7	7	20.472	0.00040032	6.7848	324050	3
G3V4P8;P60983	G3V4P8;P60983	Glia maturation factor beta	GMFB	17.9431	NaN	18.1867	NaN	NaN	NaN				1	1	1	15.3	15.3	15.3	17.512	0.0004042	6.8978	507650	1
Q96IJ6;Q96IJ6-2;C9JAH0;F8WD54;A0A087WUI8	Q96IJ6;Q96IJ6-2;C9JAH0;F8WD54;A0A087WUI8	Mannose-1-phosphate guanyltransferase alpha	GMPPA	17.7796	18.0892	17.4393	18.0043	17.8969	17.6477				2	2	2	8.8	8.8	8.8	46.291	0	12.71	1345800	4
P49915-2;P49915	P49915-2;P49915	GMP synthase [glutamine-hydrolyzing]	GMPS	24.1437	24.2646	24.2891	24.1117	24.1356	24.1633				9	9	9	20.2	20.2	20.2	65.928	0	60.468	114360000	29
A0A087WVZ3;K7EL62;P29992	A0A087WVZ3;K7EL62;P29992	Guanine nucleotide-binding protein subunit alpha-11	GNA11	20.2701	20.273	20.1807	20.3077	20.44	20.1452				1	1	1	20.8	20.8	20.8	8.0493	0.0011719	6.5836	7364900	1
Q14344-2;Q14344	Q14344-2;Q14344	Guanine nucleotide-binding protein subunit alpha-13	GNA13	20.3452	21.0888	20.761	21.5977	20.797	21.1909				3	3	3	13.8	13.8	13.8	33.287	0	18.752	12388000	5
P04899;P04899-4;P04899-6;P04899-3;P04899-5;P04899-2	P04899;P04899-4;P04899-6;P04899-3;P04899-5;P04899-2	Guanine nucleotide-binding protein G(i) subunit alpha-2	GNAI2	24.3045	24.3826	24.0664	23.5698	23.7699	23.7882				5	5	4	19.2	19.2	16.1	40.45	0	32.499	98589000	20
P08754	P08754	Guanine nucleotide-binding protein G(k) subunit alpha	GNAI3	21.5341	21.2464	21.603	21.4132	21.5757	21.5737				3	2	2	12.1	9	9	40.532	0	14.257	17261000	3
P09471-2;P09471;H3BTM2;A0A1W2PP38	P09471-2;P09471;H3BTM2;A0A1W2PP38	Guanine nucleotide-binding protein G(o) subunit alpha	GNAO1	19.3029	19.7492	19.796	18.0004	18.1121	17.9671				2	1	1	7.3	4.2	4.2	40.086	0.00043554	7.8864	2990000	4
P63092-3;P63092-2;P63092;P63092-4;Q5JWF2-2;Q5JWF2;A0A1W2PRE1;A2A2R6;A0A1W2PQK2;A0A087WTB6;Q5JWD1;H0Y7E8;A0A1W2PRJ7;A0A087WZE5;A0A1W2PS82;A0A3B3IUA8;A0A0A0MR13;S4R3E3;Q5JWE9;H0Y7F4;P11488;P63096;P19087;A8MTJ3;P38405;P38405-2	P63092-3;P63092-2;P63092;P63092-4;Q5JWF2-2;Q5JWF2	Guanine nucleotide-binding protein G(s) subunit alpha isoforms short;Guanine nucleotide-binding protein G(s) subunit alpha isoforms XLas	GNAS	21.5775	21.4923	21.284	21.6992	21.4879	21.8219				3	2	2	10.6	7.7	7.7	44.179	0	13.565	18151000	8
P62873-2;P62873;B1AKQ8;F6UT28;F6X3N5;F5H8J8;F5H100;B3KVK2;F5H0S8;E9PCP0;P16520-2;P16520	P62873-2;P62873;B1AKQ8;F6UT28;F6X3N5	Guanine nucleotide-binding protein G(I)/G(S)/G(T) subunit beta-1	GNB1	23.7397	23.8168	24.4464	23.0362	23.1024	22.7587				7	7	4	20.8	20.8	11.4	36.297	0	120.8	72526000	19
P62879;C9JIS1;C9JXA5;C9JZN1;E7EP32;Q9HAV0;C9JD14;P62879-2	P62879;C9JIS1;C9JXA5;C9JZN1;E7EP32;Q9HAV0	Guanine nucleotide-binding protein G(I)/G(S)/G(T) subunit beta-2;Guanine nucleotide-binding protein subunit beta-4	GNB2	22.3474	22.2856	22.1564	21.7145	21.9625	21.8984				6	3	3	22.4	13.2	13.2	37.331	0	26.154	25186000	8
P63244;J3KPE3;D6RAC2;D6REE5;H0YAF8;D6RHH4;H0Y8W2;H0YAM7;D6RFX4;D6R9Z1;D6R9L0;H0Y8R5;D6RAU2;E9PD14;D6RFZ9;D6RF23;D6RBD0;D6RGK8;H0Y9P0;D6RHJ5;D6R909;D6RDI0	P63244;J3KPE3;D6RAC2;D6REE5;H0YAF8;D6RHH4;H0Y8W2;H0YAM7;D6RFX4;D6R9Z1;D6R9L0	Guanine nucleotide-binding protein subunit beta-2-like 1;Guanine nucleotide-binding protein subunit beta-2-like 1, N-terminally processed	GNB2L1	26.4743	26.597	26.3263	26.7928	26.4178	26.6103				12	12	12	52.1	52.1	52.1	35.076	0	151.54	577500000	68
Q9Y223-5;Q9Y223-3;Q9Y223;Q9Y223-2;Q9Y223-4	Q9Y223-5;Q9Y223-3;Q9Y223;Q9Y223-2;Q9Y223-4	Bifunctional UDP-N-acetylglucosamine 2-epimerase/N-acetylmannosamine kinase;UDP-N-acetylglucosamine 2-epimerase (hydrolyzing);N-acetylmannosamine kinase	GNE	24.4239	24.7418	24.4341	23.389	23.2255	22.9564				11	11	11	24.2	24.2	24.2	66.784	0	95.743	94536000	19
Q9UBI6	Q9UBI6	Guanine nucleotide-binding protein G(I)/G(S)/G(O) subunit gamma-12	GNG12	22.6847	22.4809	22.3048	22.0231	22.1764	22.5355				2	2	2	37.5	37.5	37.5	8.0061	0	22.408	31558000	8
P63218	P63218	Guanine nucleotide-binding protein G(I)/G(S)/G(O) subunit gamma-5	GNG5	18.9894	18.3768	NaN	NaN	18.62	19.1529				1	1	1	14.7	14.7	14.7	7.3184	0.0059259	6.2098	1833400	2
P36915;A2AB27;A0A140T8Y2;P36915-2	P36915;A2AB27;A0A140T8Y2;P36915-2	Guanine nucleotide-binding protein-like 1	GNL1	21.1044	20.9248	20.9057	21.2484	21.0326	21.1589				2	2	2	3.6	3.6	3.6	68.66	0.00048356	11.714	12790000	3
Q9BVP2-2;Q9BVP2	Q9BVP2-2;Q9BVP2	Guanine nucleotide-binding protein-like 3	GNL3	20.4739	20.4875	20.2507	20.1846	20.3193	20.5689				4	4	4	9.9	9.9	9.9	60.54	0	23.418	7952900	6
D6RAY7;D6R9P4;D6RFF8;P46926;D6R917;D6RB13;P46926-2	D6RAY7;D6R9P4;D6RFF8;P46926;D6R917;D6RB13;P46926-2	Glucosamine-6-phosphate isomerase;Glucosamine-6-phosphate isomerase 1	GNPDA1	21.0377	20.8577	20.5302	21.1023	20.8849	20.986				3	3	2	14.3	14.3	9.3	26.987	0	23.086	11575000	8
Q8TDQ7-3;Q8TDQ7-2;Q8TDQ7;Q8TDQ7-4;Q8TDQ7-5	Q8TDQ7-3;Q8TDQ7-2;Q8TDQ7;Q8TDQ7-4;Q8TDQ7-5	Glucosamine-6-phosphate isomerase 2	GNPDA2	18.0163	17.7867	NaN	17.6529	17.9213	17.5298				2	1	1	9.3	4.6	4.6	29.173	0.0007965	6.7402	1118600	4
G3V5E4;G3V4W4;Q96EK6	G3V5E4;G3V4W4;Q96EK6	Glucosamine 6-phosphate N-acetyltransferase	GNPNAT1	18.8893	18.4526	18.4104	19.6885	20.1216	19.9485				2	2	2	19.5	19.5	19.5	12.976	0	12.627	5083800	5
H7C3P4;F6S8M0;P15586-2;P15586;F5H4C6;H0YFA9	H7C3P4;F6S8M0;P15586-2;P15586;F5H4C6;H0YFA9	N-acetylglucosamine-6-sulfatase	GNS	22.5978	22.4899	22.887	20.9697	20.9608	21.4498				4	4	4	9.3	9.3	9.3	56.374	0	39.964	24760000	14
A0A2Q2TH77;Q08379-2;Q08379;A0A087WYC0;A0A1W2PQY5;B7ZC06	A0A2Q2TH77;Q08379-2;Q08379;A0A087WYC0	Golgin subfamily A member 2	GOLGA2	21.0983	21.0177	21.0651	21.0214	21.0889	21.3313				4	4	3	4.7	4.7	3.7	111.66	0	26.041	13209000	5
Q08378-2;Q08378;A0A087WV43;Q08378-4	Q08378-2;Q08378;A0A087WV43;Q08378-4	Golgin subfamily A member 3	GOLGA3	19.296	19.584	19.4731	NaN	19.4614	NaN				2	2	2	2.2	2.2	2.2	155.68	0	12.224	2648100	2
C9JHJ5;H0Y6I0;Q13439-3;Q13439-4;Q13439;Q13439-5	C9JHJ5;H0Y6I0;Q13439-3;Q13439-4;Q13439;Q13439-5	Golgin subfamily A member 4	GOLGA4	NaN	17.1213	17.4144	NaN	NaN	17.2271				1	1	1	2.1	2.1	2.1	68.198	0.0085868	6.0385	426930	2
Q8TBA6-2;Q8TBA6;H0YK03	Q8TBA6-2;Q8TBA6;H0YK03	Golgin subfamily A member 5	GOLGA5	19.2502	19.1038	19.5262	19.4835	20.3938	19.1956				2	2	2	3.2	3.2	3.2	78.107	0	13.119	4664800	2
Q14789-4;Q14789-3;Q14789;Q14789-2;H0Y867;E7EU81	Q14789-4;Q14789-3;Q14789;Q14789-2;H0Y867;E7EU81	Golgin subfamily B member 1	GOLGB1	19.443	19.9781	19.7708	19.6265	19.3728	19.5261				5	5	5	3.5	3.5	3.5	367.42	0	32.264	4682000	7
O00461;F8W785	O00461;F8W785	Golgi integral membrane protein 4	GOLIM4	21.2406	20.954	20.7921	20.1647	19.4201	20.5284				4	4	4	7.3	7.3	7.3	81.879	0	32.196	9062600	10
Q8NBJ4-2;Q8NBJ4	Q8NBJ4-2;Q8NBJ4	Golgi membrane protein 1	GOLM1	19.4133	19.0093	18.4469	19.2466	18.7763	19.8963				2	2	2	7.4	7.4	7.4	44.272	0.00048077	11.609	3485200	3
Q9H4A6;D6REM1	Q9H4A6;D6REM1	Golgi phosphoprotein 3	GOLPH3	20.7257	21.0042	21.1073	21.0802	20.3317	20.7431				2	2	2	10.4	10.4	10.4	33.81	0	19.357	10779000	7
G3V1U5;F5H6U7;Q9Y3E0	G3V1U5;F5H6U7;Q9Y3E0	Vesicle transport protein GOT1B	GOLT1B	19.6657	19.2549	19.4243	20.2361	19.6167	19.0703				1	1	1	18.9	18.9	18.9	8.2139	0.00044366	8.175	4620000	7
A0A0J9YVX5;Q9HD26-2;Q9HD26;F5H1Y4	A0A0J9YVX5;Q9HD26-2;Q9HD26;F5H1Y4	Golgi-associated PDZ and coiled-coil motif-containing protein	GOPC	20.5758	19.958	NaN	NaN	NaN	19.988				2	2	2	11.6	11.6	11.6	33.787	0.00048216	11.68	3466800	2
Q9H8Y8;Q9H8Y8-3;Q9H8Y8-2	Q9H8Y8;Q9H8Y8-3;Q9H8Y8-2	Golgi reassembly-stacking protein 2	GORASP2	21.6822	21.2863	21.9211	20.9537	22.3868	22.1441				4	4	4	14.8	14.8	14.8	47.145	0	26.018	21297000	8
A0A1W2PRD0;I3L1K7;A0A1W2PQE0;A0A1W2PR23;A0A1W2PPJ0;A0A1W2PPW8;A0A1W2PR02;A0A1W2PRE6;A0A1W2PS12;A0A1W2PRL0;A0A1W2PRV0;I3L0K1;A0A1W2PRP7;A0A1W2PPG5;A0A1W2PPP5;A0A1W2PPG1;A0A1W2PQP2;A0A1W2PQM3;A0A1W2PS81;E7EQ34;I3NI02;O14653-3;O14653;O14653-2	A0A1W2PRD0;I3L1K7;A0A1W2PQE0;A0A1W2PR23;A0A1W2PPJ0;A0A1W2PPW8;A0A1W2PR02;A0A1W2PRE6;A0A1W2PS12;A0A1W2PRL0;A0A1W2PRV0;I3L0K1;A0A1W2PRP7;A0A1W2PPG5;A0A1W2PPP5;A0A1W2PPG1;A0A1W2PQP2;A0A1W2PQM3;A0A1W2PS81;E7EQ34;I3NI02;O14653-3;O14653;O14653-2	Golgi SNAP receptor complex member 2	GOSR2	14.5451	14.3552	NaN	NaN	16.2403	NaN				1	1	1	18.5	18.5	18.5	12.799	0.00522	6.2414	122200	1
P17174;P17174-2	P17174;P17174-2	Aspartate aminotransferase, cytoplasmic	GOT1	24.1606	23.9625	24.4435	24.4817	24.7351	24.8411				12	12	12	40.9	40.9	40.9	46.247	0	102.12	136460000	36
P00505;P00505-2	P00505;P00505-2	Aspartate aminotransferase, mitochondrial	GOT2	25.1812	25.0579	25.0537	25.7171	25.6569	25.7973				9	9	9	21.9	21.9	21.9	47.517	0	161.08	268710000	30
P43304;P43304-2;F5GYK7	P43304;P43304-2	Glycerol-3-phosphate dehydrogenase, mitochondrial	GPD2	22.3866	22.2734	22.42	23.2174	23.0212	22.4923				12	12	12	21.3	21.3	21.3	80.852	0	77.03	39726000	20
A0A0A0MTS2;A0A2U3TZU2;P06744;P06744-2;K7EQ48;A0A0J9YXP8;A0A0J9YX90;A0A0J9YYH3;A0A2R8Y6C7;K7EPY4;K7ERC6;CON__Q3ZBD7;K7EP41;K7ERK8;A0A2R8YF08;K7ELR7;K7ENA0;A0A0J9YYI8;K7EIL4;A0A0J9YXH9;A0A0J9YXM3;K7ESF4	A0A0A0MTS2;A0A2U3TZU2;P06744;P06744-2;K7EQ48;A0A0J9YXP8;A0A0J9YX90;A0A0J9YYH3;A0A2R8Y6C7	Glucose-6-phosphate isomerase	GPI	26.1863	26.0898	26.1032	26.7789	26.6129	26.8358				15	15	15	35.6	35.6	35.6	64.824	0	323.31	548800000	71
Q92917	Q92917	G patch domain and KOW motifs-containing protein	GPKOW	19.1757	19.2552	19.5247	19.3252	19.4955	19.1568				3	3	3	12	12	12	52.228	0	21.517	3785200	7
C9JFE4;A0A096LP07;A0A096LPJ3;A8K070;Q13098-5;Q13098;Q13098-7;J3QQX0;J3QS88;J3KTB0;J3QLT0;J3KSA5;J3KRJ4;Q13098-6	C9JFE4;A0A096LP07;A0A096LPJ3;A8K070;Q13098-5;Q13098;Q13098-7	COP9 signalosome complex subunit 1	GPS1	22.3228	22.5356	22.5451	21.9557	21.9017	21.6787				3	3	3	11.3	11.3	11.3	53.371	0	36.668	27278000	10
A0A087WUQ6;P07203;A0A2R8Y6B6;P07203-2	A0A087WUQ6;P07203;A0A2R8Y6B6;P07203-2	Glutathione peroxidase;Glutathione peroxidase 1	GPX1	20.4405	20.014	20.0916	20.7193	20.7393	21.0095				2	2	2	13.9	13.9	13.9	21.938	0	14.656	8829200	4
K7ERP4;A0A087X2I2;A0A087WT12;P36969-2;P36969	K7ERP4;A0A087X2I2;A0A087WT12;P36969-2;P36969	Glutathione peroxidase;Phospholipid hydroperoxide glutathione peroxidase, mitochondrial	GPX4	18.3208	18.2512	18.6438	18.1911	18.5343	18.0428				1	1	1	7.7	7.7	7.7	17.629	0.0072701	6.1142	1921800	2
P62993;J3KT38;P62993-2;J3QRL5	P62993;J3KT38;P62993-2;J3QRL5	Growth factor receptor-bound protein 2	GRB2	22.573	22.7393	22.6204	22.7389	22.7633	23.2358				4	4	4	22.1	22.1	22.1	25.206	0	24.589	42435000	8
Q9UBQ7;U3KQ56	Q9UBQ7;U3KQ56	Glyoxylate reductase/hydroxypyruvate reductase	GRHPR	21.966	21.6728	22.1039	21.7714	21.6139	21.51				3	3	3	17.4	17.4	17.4	35.668	0	48.285	20808000	11
A0A087WT45;Q4V328-3;Q4V328-2;Q4V328;A0A087WXA6;A0A075B793;Q4V328-4	A0A087WT45;Q4V328-3;Q4V328-2;Q4V328;A0A087WXA6;A0A075B793;Q4V328-4	GRIP1-associated protein 1	GRIPAP1	19.3761	18.6755	19.1901	17.7448	18.9214	18.9753				3	3	3	6.4	6.4	6.4	90.856	0	20.736	2827900	4
K7EQI0;K7EKL3;K7EQ05;P28799-3;P28799	K7EQI0;K7EKL3;K7EQ05;P28799-3;P28799	Granulins;Acrogranin;Paragranulin;Granulin-1;Granulin-2;Granulin-3;Granulin-4;Granulin-5;Granulin-6;Granulin-7	GRN	18.6346	18.5995	18.9322	18.4308	18.5141	19.2177				1	1	1	11.8	11.8	11.8	11.722	0.00040048	6.7941	2561200	2
Q9HAV7	Q9HAV7	GrpE protein homolog 1, mitochondrial	GRPEL1	22.2205	22.0876	21.9767	22.1064	22.3468	22.6912				3	3	3	16.1	16.1	16.1	24.279	0	152.93	29399000	20
H0Y8R1;F5H5I6;H0YAK1;Q12849-5;Q12849	H0Y8R1;F5H5I6;H0YAK1;Q12849-5;Q12849	G-rich sequence factor 1	GRSF1	19.8141	19.4166	20.1592	19.5989	18.8634	18.5723				2	2	2	6.7	6.7	6.7	47.27	0	12.32	4128200	4
Q9BQ67;M0QX71	Q9BQ67;M0QX71	Glutamate-rich WD repeat-containing protein 1	GRWD1	20.0877	19.9409	19.8951	18.9417	20.103	18.1858				4	4	4	17.3	17.3	17.3	49.419	0	25.884	4839700	9
E9PQ48;E9PNZ0;E9PQR9;P57764;E9PRF1;E9PIB2;G3V1A6	E9PQ48;E9PNZ0;E9PQR9;P57764;E9PRF1;E9PIB2;G3V1A6	Gasdermin-D	GSDMD	18.8306	18.1332	18.4654	19.0216	18.8657	20.0658				2	2	2	18.4	18.4	18.4	12.462	0.00049261	11.952	3199800	3
A8MT37;P49840;M0QYV0	A8MT37;P49840;M0QYV0	Glycogen synthase kinase-3 alpha	GSK3A	19.705	19.4516	19.6259	19.7668	19.0925	20.0885				2	2	2	6.5	6.5	6.5	44.919	0	12.035	4781600	6
P49841;P49841-2;A0A3B3ITW1	P49841;P49841-2;A0A3B3ITW1	Glycogen synthase kinase-3 beta	GSK3B	19.6563	19.5211	19.7819	20.4118	20.1492	19.8689				2	2	2	9.3	9.3	9.3	46.744	0	30.122	5873300	3
A0A0A0MS51;A0A0A0MT01;P06396-2;P06396-4;P06396-3;P06396;Q5T0H8	A0A0A0MS51;A0A0A0MT01;P06396-2;P06396-4;P06396-3;P06396	Gelsolin	GSN	24.2823	24.2972	24.537	24.9217	24.96	25.0556				8	8	2	15.6	15.6	5.3	82.525	0	80.552	165820000	40
P15170-2;P15170-3;Q8IYD1	P15170-2;P15170-3;Q8IYD1	Eukaryotic peptide chain release factor GTP-binding subunit ERF3B	GSPT2	20.6809	20.485	20.7705	20.7512	20.7095	20.5843				2	2	2	4.1	4.1	4.1	68.6	0.00047985	11.577	9732900	2
P00390-2;P00390-3;P00390;P00390-5;P00390-4;A0A2R8YF59;H0YC68	P00390-2;P00390-3;P00390;P00390-5;P00390-4	Glutathione reductase, mitochondrial	GSR	22.0806	22.2674	21.9583	21.6932	21.1486	21.6653				3	3	3	9.4	9.4	9.4	51.7	0	18.775	21414000	6
A0A2R8Y430;P48637;P48637-2;A0A2R8YF34;A0A2R8Y2X9;A0A2R8Y6Y6;A0A2R8Y4V9;A0A2R8Y790;A0A2R8Y446;A0A0S2Z4J7;A0A2R8Y5T7;A0A2R8Y2F2;A0A2R8Y7I7;A0A2R8Y6Q7	A0A2R8Y430;P48637;P48637-2;A0A2R8YF34	Glutathione synthetase	GSS	22.1425	22.4238	22.3239	23.0185	22.7888	23.0528				5	5	5	13.1	13.1	13.1	49.976	0	33.574	40145000	9
E9PFN5;Q9Y2Q3;C9JNT3;Q9Y2Q3-4;Q9Y2Q3-3;Q9Y2Q3-2	E9PFN5;Q9Y2Q3;C9JNT3;Q9Y2Q3-4;Q9Y2Q3-3;Q9Y2Q3-2	Glutathione S-transferase kappa 1	GSTK1	20.4847	20.5145	20.2246	21.2365	21.0845	20.9871				2	2	2	13.2	13.2	13.2	21.707	0	17.714	10759000	8
P78417;Q5TA02;P78417-3;P78417-2;Q5TA01	P78417;Q5TA02;P78417-3;P78417-2;Q5TA01	Glutathione S-transferase omega-1	GSTO1	24.5256	24.7412	24.7151	24.8484	24.7498	25.1233				7	7	7	32	32	32	27.566	0	47.376	169130000	24
P09211;A8MX94;A0A087X2E9;A0A2R8Y5E5;A0A087X243	P09211;A8MX94	Glutathione S-transferase P	GSTP1	26.7265	26.7094	27.0244	27.8719	28.2565	28.0398				12	12	12	70	70	70	23.356	0	323.31	1250200000	143
J3KNC0;P52655	J3KNC0;P52655	Transcription initiation factor IIA subunit 1;Transcription initiation factor IIA alpha chain;Transcription initiation factor IIA beta chain	GTF2A1	18.4184	18.4488	18.891	18.5934	18.1255	17.934				1	1	1	18.6	18.6	18.6	6.7407	0.00040667	6.9412	2018700	4
P29083;C9J329;E9PER7;C9IYL4	P29083;C9J329;E9PER7;C9IYL4	General transcription factor IIE subunit 1	GTF2E1	18.7513	19.2793	19.1675	18.6311	18.0666	18.7778				2	2	2	6.4	6.4	6.4	49.452	0	14.425	2634600	5
P35269;M0R0Z3;M0R0R9;M0QXD6	P35269;M0R0Z3;M0R0R9;M0QXD6	General transcription factor IIF subunit 1	GTF2F1	20.4846	20.7198	20.433	20.4547	20.3301	20.564				4	4	4	12.2	12.2	12.2	58.24	0	27.81	8545400	10
P32780;E9PI26;P32780-2	P32780;E9PI26;P32780-2	General transcription factor IIH subunit 1	GTF2H1	18.577	18.1836	18.4009	18.0716	18.4016	18.5567				2	2	2	7.1	7.1	7.1	62.031	0.00046642	11.074	1972300	2
A0A0G2JHJ2;Q92759	A0A0G2JHJ2;Q92759	General transcription factor IIH subunit 4	GTF2H4	NaN	NaN	NaN	15.2668	16.1715	14.6916				1	1	1	11.6	11.6	11.6	15.208	0.0086114	6.0492	144830	1
P78347-2;P78347-4;P78347-3;P78347;P78347-5	P78347-2;P78347-4;P78347-3;P78347	General transcription factor II-I	GTF2I	22.3779	22.6724	22.3147	22.4555	22.4124	22.9843				7	7	7	9.7	9.7	9.7	107.97	0	45.29	37506000	20
F2Z356;Q9UKN8	F2Z356;Q9UKN8	General transcription factor 3C polypeptide 4	GTF3C4	17.8528	18.1124	18.485	18.6251	NaN	NaN				1	1	1	26.8	26.8	26.8	15.5	0.0019335	6.5028	1195400	2
Q9BZE4-2;Q9BZE4;Q5T3R7;Q9BZE4-3	Q9BZE4-2;Q9BZE4;Q5T3R7;Q9BZE4-3	Nucleolar GTP-binding protein 1	GTPBP4	20.9008	21.3001	20.844	21.3097	20.9822	21.0036				2	2	2	3.9	3.9	3.9	68.272	0	13.738	12653000	6
B1ANH5;B1ANH6;Q16774;B1ANH0;B1ANG9;B1ANH2;B1ANH3;Q16774-2;Q16774-3	B1ANH5;B1ANH6;Q16774;B1ANH0;B1ANG9;B1ANH2;B1ANH3;Q16774-2;Q16774-3	Guanylate kinase	GUK1	20.4074	NaN	20.2831	20.7836	20.7018	21.0035				2	2	2	13.6	13.6	13.6	21.999	0	13.588	8470900	2
Q4G148-2;Q4G148	Q4G148-2;Q4G148	Glucoside xylosyltransferase 1	GXYLT1	17.2317	NaN	17.0627	15.9972	16.2065	NaN				1	1	1	2	2	2	46.8	0.0066007	6.1489	417080	4
P46976-2;P46976;G5E9W8;C9JQ42;P46976-3	P46976-2;P46976;G5E9W8;C9JQ42;P46976-3	Glycogenin-1	GYG1	19.5263	19.8585	19.8925	20.1829	20.2235	20.2444				3	3	3	14.7	14.7	14.7	37.478	0	18.763	6281300	7
P13807-2;P13807	P13807-2;P13807	Glycogen [starch] synthase, muscle	GYS1	NaN	18.7768	18.0449	18.5069	17.6525	17.7534				1	1	1	2.1	2.1	2.1	76.482	0.00041964	7.2215	1425500	2
P07305;P07305-2	P07305;P07305-2	Histone H1.0;Histone H1.0, N-terminally processed	H1F0	23.4801	23.4316	23.5031	24.8366	24.2937	24.066				3	3	3	18.6	18.6	18.6	20.863	0	21.093	107790000	11
Q92522	Q92522	Histone H1x	H1FX	23.5663	23.1068	23.4446	23.2562	23.139	23.4174				4	4	4	25.8	25.8	25.8	22.487	0	27.339	62720000	14
Q71UI9;P0C0S5;C9J0D1;Q71UI9-3;Q71UI9-2;C9J386;Q71UI9-4;Q71UI9-5	Q71UI9;P0C0S5;C9J0D1;Q71UI9-3;Q71UI9-2;C9J386;Q71UI9-4	Histone H2A.V;Histone H2A.Z;Histone H2A	H2AFV	25.906	25.7178	25.5897	25.5864	25.329	25.8937				5	3	3	36.7	24.2	24.2	13.509	0	22.5	309010000	15
P16104;Q96QV6	P16104;Q96QV6	Histone H2AX;Histone H2A type 1-A	H2AFX	29.4784	29.4348	29.5124	29.1002	29.4072	29.7747				6	6	2	38.5	38.5	6.3	15.144	0	69.482	4289000000	30
O75367-2;O75367-3;O75367;D6RCF2;B4DJC3;Q9P0M6;Q5SQT3	O75367-2;O75367-3;O75367;D6RCF2	Core histone macro-H2A.1;Histone H2A	H2AFY	23.9866	23.7507	23.7157	24.9318	24.7723	24.6949				8	8	8	31.4	31.4	31.4	39.183	0	94.94	131280000	25
K7EMV3;B4DEB1;K7EK07;K7ES00;Q71DI3;Q16695;P84243;P68431;K7EP01;Q5TEC6;Q6NXT2	K7EMV3;B4DEB1;K7EK07;K7ES00;Q71DI3;Q16695;P84243;P68431;K7EP01;Q5TEC6;Q6NXT2	Histone H3;Histone H3.2;Histone H3.1t;Histone H3.3;Histone H3.1;Histone H3.3C	H3F3B	29.9732	29.8287	30.3023	29.2731	29.577	29.5998				4	4	4	29.3	29.3	29.3	10.334	0	24.01	5730900000	18
R4GMU1;O95479	R4GMU1;O95479	GDH/6PGL endoplasmic bifunctional protein;Glucose 1-dehydrogenase;6-phosphogluconolactonase	H6PD	NaN	NaN	NaN	17.6672	NaN	18.1108				1	1	1	2	2	2	90.172	0.00041	7.0095	505760	1
Q9P035-2;Q9P035;H3BS72	Q9P035-2;Q9P035;H3BS72	Very-long-chain (3R)-3-hydroxyacyl-CoA dehydratase 3	HACD3	17.8595	17.6593	17.5011	19.7903	17.7347	NaN				2	2	2	11.7	11.7	11.7	36.43	0.0004878	11.822	1725300	3
A0A1W2PQV5;A0A1W2PNM1;A0A0A0MSE2;A0A0D9SFP2;E9PF18;Q16836;Q16836-3;Q16836-2;A0A1W2PQC2;A0A1W2PQ78;A0A1W2PRT2	A0A1W2PQV5;A0A1W2PNM1;A0A0A0MSE2;A0A0D9SFP2;E9PF18;Q16836;Q16836-3;Q16836-2;A0A1W2PQC2;A0A1W2PQ78;A0A1W2PRT2	Hydroxyacyl-coenzyme A dehydrogenase, mitochondrial	HADH	20.7345	20.795	20.6111	21.6084	21.0786	21.039				3	3	3	14.3	14.3	14.3	26.479	0	20.197	12379000	3
H0YFD6;P40939;A0A2R8Y4F5;A0A2R8YG21;A0A2R8Y688	H0YFD6;P40939;A0A2R8Y4F5	Trifunctional enzyme subunit alpha, mitochondrial;Long-chain enoyl-CoA hydratase;Long chain 3-hydroxyacyl-CoA dehydrogenase	HADHA	24.715	24.5248	24.3878	24.5346	24.2575	24.2643				15	15	15	27.3	27.3	27.3	86.371	0	245.2	137630000	57
P55084-2;P55084;F5GZQ3;B5MD38;C9JEY0;C9JE81;C9K0M0	P55084-2;P55084;F5GZQ3;B5MD38	Trifunctional enzyme subunit beta, mitochondrial;3-ketoacyl-CoA thiolase	HADHB	24.2981	24.2478	24.0647	24.3915	24.1687	24.1533				8	8	8	15.7	15.7	15.7	48.879	0	50.987	115960000	19
H3BPK3;H3BPQ4;Q16775-2;Q16775	H3BPK3;H3BPQ4;Q16775-2;Q16775	Hydroxyacylglutathione hydrolase, mitochondrial	HAGH	19.6663	19.7096	19.5496	20.2915	19.831	20.0201				2	2	2	7.5	7.5	7.5	26.305	0.00046664	11.083	5498900	4
B4DDD8;P12081-4;P12081;E7ETE2;B4E1C5;B3KWE1;P12081-3;P12081-2;A0A2R8YFR1;D6RF05;A0A2R8YCI2;B4DQ67;D6RB22;A0A2R8Y6I1;A0A2R8Y3N3;A0A2R8Y5P7;P49590-2;P49590	B4DDD8;P12081-4;P12081;E7ETE2;B4E1C5;B3KWE1;P12081-3;P12081-2	Histidine--tRNA ligase, cytoplasmic	HARS	21.9977	22.2336	22.0395	22.36	22.4108	22.0054				5	5	5	16.1	16.1	16.1	48.569	0	37.236	28487000	14
O14929-2;O14929	O14929-2;O14929	Histone acetyltransferase type B catalytic subunit	HAT1	18.9156	18.6585	18.9266	NaN	NaN	17.4997				1	1	1	5.4	5.4	5.4	39.786	0.00042034	7.2581	1455500	3
E9PIQ7;O00165-5;O00165-3;O00165;O00165-2	E9PIQ7;O00165-5;O00165-3;O00165;O00165-2	HCLS1-associated protein X-1	HAX1	18.4504	18.7343	18.9491	19.0034	18.2631	18.9413				1	1	1	16.6	16.6	16.6	17.167	0.00041085	7.0253	2540900	4
H0YES5;B7Z524;H0YDX7;J3QT46;Q9Y450-4;Q9Y450	H0YES5;B7Z524;H0YDX7;J3QT46;Q9Y450-4;Q9Y450	HBS1-like protein	HBS1L	NaN	17.9742	17.4467	18.0035	17.4439	17.6173				1	1	1	11.8	11.8	11.8	18.635	0.00042105	7.3117	1025600	3
P53701	P53701	Cytochrome c-type heme lyase	HCCS	19.1255	18.9166	18.7437	18.8749	NaN	19.0964				2	2	2	16.8	16.8	16.8	30.601	0.0004845	11.742	2405000	2
P51610-2;P51610;A6NEM2;P51610-4;H7C1C4;P51610-3	P51610-2;P51610;A6NEM2;P51610-4;H7C1C4	Host cell factor 1;HCF N-terminal chain 1;HCF N-terminal chain 2;HCF N-terminal chain 3;HCF N-terminal chain 4;HCF N-terminal chain 5;HCF N-terminal chain 6;HCF C-terminal chain 1;HCF C-terminal chain 2;HCF C-terminal chain 3;HCF C-terminal chain 4;HCF C-terminal chain 5;HCF C-terminal chain 6	HCFC1	20.7502	20.6853	21.1151	20.6695	20.1462	20.8752				5	5	5	5.1	5.1	5.1	201.85	0	31.478	9985300	10
Q13547;Q5TEE2	Q13547;Q5TEE2	Histone deacetylase 1	HDAC1	21.4684	22.0477	21.7655	21.9657	22.1072	22.4563				3	2	2	8.3	5.8	5.8	55.102	0	15.376	27230000	3
Q92769;Q92769-3;E5RFP9	Q92769;Q92769-3	Histone deacetylase 2	HDAC2	22.4728	22.9018	22.4071	22.7406	22.3303	22.5525				4	4	3	11.7	11.7	9.2	55.364	0	31.259	36220000	10
V9GYS5;V9GZ04;Q7Z4H3-3;Q7Z4H3-2;Q7Z4H3	V9GYS5;V9GZ04;Q7Z4H3-3;Q7Z4H3-2;Q7Z4H3	HD domain-containing protein 2	HDDC2	18.7349	18.7106	18.6518	NaN	18.3279	19.3857				1	1	1	13.1	13.1	13.1	12.276	0.001941	6.5303	2200900	2
P51858;P51858-2;P51858-3	P51858;P51858-2;P51858-3	Hepatoma-derived growth factor	HDGF	25.4223	25.263	25.2889	25.362	25.4466	25.7721				9	9	9	44.2	44.2	44.2	26.788	0	132.64	266060000	46
A0A087WX58;K7EPS6;Q7Z4V5-2;Q7Z4V5	A0A087WX58;K7EPS6;Q7Z4V5-2;Q7Z4V5	Hepatoma-derived growth factor-related protein 2	HDGFRP2	20.4505	20.8964	20.6173	21.0255	20.9208	20.9402				1	1	1	22.1	22.1	22.1	7.2534	0.00042992	7.6711	10782000	3
A0A024R4E5;Q00341;Q00341-2;H0Y394;C9JZI8;C9J5E5;C9JIZ1;C9JHS7;C9JHZ8;C9JES8;H7C0A4;C9JBS3;C9JEJ8;C9JHN6;C9JT62;C9JK79;C9JMQ6;C9JQ82;H7BZC3;H7C2D1;C9JHS9;C9J739	A0A024R4E5;Q00341;Q00341-2;H0Y394	Vigilin	HDLBP	24.351	24.4031	24.4542	24.1939	23.8776	24.1177				14	14	14	15.8	15.8	15.8	141.44	0	235.9	114860000	47
Q5T3Q7;Q9H583	Q5T3Q7;Q9H583	HEAT repeat-containing protein 1;HEAT repeat-containing protein 1, N-terminally processed	HEATR1	17.8422	17.9905	17.4569	19.5882	17.9188	18.0159				3	3	3	1.9	1.9	1.9	233.27	0	19.613	1895800	3
Q9Y5Z4;Q9Y5Z4-2;Q5THN1	Q9Y5Z4;Q9Y5Z4-2	Heme-binding protein 2	HEBP2	22.4745	21.976	22.5563	22.7803	23.054	23.1631				5	5	5	27.8	27.8	27.8	22.875	0	49.587	40963000	17
Q5GLZ8-6;Q5GLZ8-3;Q5GLZ8-2;Q5GLZ8	Q5GLZ8-6;Q5GLZ8-3;Q5GLZ8-2;Q5GLZ8	Probable E3 ubiquitin-protein ligase HERC4	HERC4	19.5816	19.8109	19.6756	20.1067	19.8393	20.0085				2	2	2	2.6	2.6	2.6	106.71	0.00047103	11.193	5068200	1
H3BS10;H3BP20;P06865	H3BS10;H3BP20;P06865	Beta-hexosaminidase;Beta-hexosaminidase subunit alpha	HEXA	18.97	19.3747	18.5747	18.499	18.5604	NaN				1	1	1	2.2	2.2	2.2	58.44	0.0030534	6.3883	2194800	2
P07686;H0YA83;H0Y9B6;Q5URX0	P07686;H0YA83;H0Y9B6;Q5URX0	Beta-hexosaminidase subunit beta;Beta-hexosaminidase subunit beta chain B;Beta-hexosaminidase subunit beta chain A	HEXB	22.0555	22.1516	21.9822	21.4914	21.8546	21.9973				4	4	4	7.9	7.9	7.9	63.111	0	37.158	22831000	9
O94992	O94992	Protein HEXIM1	HEXIM1	18.7448	19.2032	19.4266	18.4368	19.0268	19.8004				1	1	1	4.7	4.7	4.7	40.623	0.00045393	9.63	3432700	3
Q9BTY7;E9PIX0	Q9BTY7	Protein HGH1 homolog	HGH1	20.908	20.4766	20.815	20.6786	20.9734	20.9596				4	4	4	14.6	14.6	14.6	42.129	0	23.141	11146000	6
O14964-2;O14964;I3L2H4;I3L165;I3L1P5;I3L1E3	O14964-2;O14964	Hepatocyte growth factor-regulated tyrosine kinase substrate	HGS	20.9686	20.994	20.8193	20.4885	20.4852	20.617				3	3	3	8.6	8.6	8.6	76.375	0	17.145	10040000	4
P31937;H7BZL2	P31937	3-hydroxyisobutyrate dehydrogenase, mitochondrial	HIBADH	18.8746	21.6479	18.8449	20.2523	20.2171	20.4321				3	3	3	17.6	17.6	17.6	35.329	0	46.488	9724000	10
Q6NVY1-2;Q6NVY1;F8W8A6;B8ZZZ0	Q6NVY1-2;Q6NVY1;F8W8A6;B8ZZZ0	3-hydroxyisobutyryl-CoA hydrolase, mitochondrial	HIBCH	21.6856	21.2037	21.6296	21.3732	21.7366	NaN				2	2	2	8.3	8.3	8.3	38.012	0.00046147	10.908	15212000	2
Q96JB3-2;Q96JB3	Q96JB3-2;Q96JB3	Hypermethylated in cancer 2 protein	HIC2	22.4362	22.5383	22.5398	NaN	NaN	NaN				1	1	1	1.7	1.7	1.7	64.227	0.0007984	6.7654	15886000	1
Q9NWT6;E9PL41	Q9NWT6	Hypoxia-inducible factor 1-alpha inhibitor	HIF1AN	20.0872	19.7421	19.4178	18.4378	19.436	18.391				3	3	3	15.2	15.2	15.2	40.285	0	19.086	3866200	6
C9JAW5;C9JNU6;Q9Y241	C9JAW5;C9JNU6;Q9Y241	HIG1 domain family member 1A, mitochondrial	HIGD1A	19.9044	19.5247	19.2002	20.2726	19.164	19.4581				1	1	1	21.7	21.7	21.7	8.8131	0.00044623	8.3559	4765100	4
D6REP8;D6RE99;D6RD60;P49773	D6REP8;D6RE99;D6RD60;P49773	Histidine triad nucleotide-binding protein 1	HINT1	NaN	17.542	19.0904	19.9549	19.7843	20.0042				1	1	1	25.6	25.6	25.6	8.7079	0.0045215	6.3129	3738100	1
Q9BX68	Q9BX68	Histidine triad nucleotide-binding protein 2, mitochondrial	HINT2	25.485	25.1393	25.4159	24.3065	25.1096	24.7739				3	3	3	31.3	31.3	31.3	17.162	0	35.37	205120000	16
O75146	O75146	Huntingtin-interacting protein 1-related protein	HIP1R	NaN	16.4968	NaN	18.6847	18.8049	19.0645				1	1	1	1.5	1.5	1.5	119.39	0.00043178	7.768	1579700	4
Q02539	Q02539	Histone H1.1	HIST1H1A	22.3125	22.2846	21.805	21.2805	21.0509	21.5963				5	3	3	29.8	22.8	22.8	21.842	0	18.826	20566000	5
P16401	P16401	Histone H1.5	HIST1H1B	27.4815	27.3477	27.0853	27.0378	26.9859	27.4106				6	6	6	22.1	22.1	22.1	22.58	0	150.98	938610000	47
P16403	P16403	Histone H1.2	HIST1H1C	28.5829	28.2671	28.2783	28.1405	28.0549	28.2426				8	8	2	27.2	27.2	9.4	21.364	0	61.649	1964200000	68
P16402	P16402	Histone H1.3	HIST1H1D	23.2211	23.2828	23.2472	22.4844	22.6204	22.5053				7	1	1	24.4	7.2	7.2	22.35	0.00044131	8.0591	45653000	9
P10412;P22492	P10412	Histone H1.4	HIST1H1E	22.2971	22.474	24.8829	21.0011	24.5002	21.6221				7	1	1	24.7	7.3	7.3	21.865	0.00043516	7.8703	72091000	9
Q93077;Q7L7L0;P04908	Q93077;Q7L7L0;P04908	Histone H2A type 1-C;Histone H2A type 3;Histone H2A type 1-B/E	HIST1H2AC	24.2409	23.6349	24.7365	22.5912	23.2469	23.7632				5	1	1	35.4	8.5	8.5	14.105	0.00044543	8.3322	86064000	8
A0A0U1RR32;A0A0U1RRH7;Q99878;Q96KK5;Q9BTM1;Q16777;Q6FI13;P20671;P0C0S8;H0YFX9;Q9BTM1-2;A0A3B3IS11	A0A0U1RR32;A0A0U1RRH7;Q99878;Q96KK5;Q9BTM1;Q16777;Q6FI13;P20671;P0C0S8;H0YFX9;Q9BTM1-2;A0A3B3IS11	Histone H2A type 1-J;Histone H2A type 1-H;Histone H2A.J;Histone H2A type 2-C;Histone H2A type 2-A;Histone H2A type 1-D;Histone H2A type 1;Histone H2A	HIST1H2AJ	28.3776	27.9905	28.6113	27.163	28.2882	27.9378				5	2	1	27.2	17.8	6.5	18.481	0	108.84	1682300000	52
U3KQK0;Q99880;Q99879;Q99877;Q93079;Q5QNW6;P62807;P58876;P57053;O60814;Q5QNW6-2;Q96A08;A0A2R8Y619	U3KQK0;Q99880;Q99879;Q99877;Q93079;Q5QNW6;P62807;P58876;P57053;O60814;Q5QNW6-2;Q96A08	Histone H2B;Histone H2B type 1-L;Histone H2B type 1-M;Histone H2B type 1-N;Histone H2B type 1-H;Histone H2B type 2-F;Histone H2B type 1-C/E/F/G/I;Histone H2B type 1-D;Histone H2B type F-S;Histone H2B type 1-K;Histone H2B type 1-A	HIST1H2BN	30.4426	30.5584	30.4439	30.3383	30.4536	30.4641				6	6	2	31.3	31.3	6	18.804	0	131.32	8630900000	144
P62805	P62805	Histone H4	HIST1H4A	31.2185	31.2412	31.1155	31.1279	31.0539	31.2276				10	10	10	60.2	60.2	60.2	11.367	0	171.61	14119000000	215
Q16778;P33778;P23527;P06899;Q8N257;Q6DRA6;Q6DN03	Q16778;P33778;P23527;P06899;Q8N257	Histone H2B type 2-E;Histone H2B type 1-B;Histone H2B type 1-O;Histone H2B type 1-J;Histone H2B type 3-B	HIST2H2BE	25.3291	25.9437	25.4356	25.863	25.6435	26.1828				6	2	2	41.3	7.9	7.9	13.92	0.0004852	11.749	329640000	5
P19367;P19367-4;P19367-2;P19367-3;B1AR63;B1AR62;Q2TB90;A0A2R8Y626	P19367;P19367-4;P19367-2;P19367-3	Hexokinase-1	HK1	24.2454	24.0071	24.1066	24.066	24.1021	23.8602				14	14	14	17.1	17.1	17.1	102.48	0	93.899	101480000	35
P10316;P01891;A0A140T8W8;A0A1W2PR61;A0A1W2PPF8;A0A140T8Y4;A0A0G2JPD3;P30457;P30453;P30450;P18462;P16190;A0A140TA13;A0A140T953	P10316;P01891;A0A140T8W8;A0A1W2PR61;A0A1W2PPF8;A0A140T8Y4;A0A0G2JPD3;P30457;P30453;P30450;P18462;P16190	HLA class I histocompatibility antigen, A-69 alpha chain;HLA class I histocompatibility antigen, A-68 alpha chain;HLA class I histocompatibility antigen, A-66 alpha chain;HLA class I histocompatibility antigen, A-34 alpha chain;HLA class I histocompatibility antigen, A-26 alpha chain;HLA class I histocompatibility antigen, A-25 alpha chain;HLA class I histocompatibility antigen, A-33 alpha chain	HLA-A	NaN	NaN	NaN	17.6173	17.5809	17.4897				7	1	0	23.8	3.8	0	40.976	0.00040339	6.8871	601850	1
A0A140T955;A0A140T933;A0A1W2PRT9;A0A140T9I0;A0A140T9X5;A0A140T913;P01892;A0A1W2PPQ2;A0A140T975;Q9GJ45;A0A1W2PS39;P30459;P10314;A0A140T941;A0A1W2PQS8;A0A140T9Z6;B0UXQ0;P30512;P30456;P16189;Q95604	A0A140T955;A0A140T933;A0A1W2PRT9;A0A140T9I0;A0A140T9X5;A0A140T913;P01892;A0A1W2PPQ2;A0A140T975;Q9GJ45;A0A1W2PS39;P30459;P10314;A0A140T941;A0A1W2PQS8;A0A140T9Z6;B0UXQ0;P30512;P30456;P16189;Q95604	HLA class I histocompatibility antigen, A-2 alpha chain;HLA class I histocompatibility antigen, A-74 alpha chain;HLA class I histocompatibility antigen, A-32 alpha chain;HLA class I histocompatibility antigen, A-29 alpha chain;HLA class I histocompatibility antigen, A-43 alpha chain;HLA class I histocompatibility antigen, A-31 alpha chain;HLA class I histocompatibility antigen, Cw-17 alpha chain	HLA-A	26.02	26.0915	26.1657	24.8437	24.905	25.0353				8	8	0	32.8	32.8	0	34.288	0	115.13	291280000	27
Q5SRN7;A0A1W2PS24;Q5SRN5;P04439;A0A0G2JI36;A0A1W2PSE7;A0A0G2JIF2;A0A0G2JL56;P13746;P05534;P30455;P30443;P13746-2;A0A1W2PQD0;P30447;P16188;P01893;Q09160;A0A1W2PS56;A0A0G2JIF0;A0A0G2JH50;A2BF26;Q9TNN7	Q5SRN7;A0A1W2PS24;Q5SRN5;P04439;A0A0G2JI36;A0A1W2PSE7;A0A0G2JIF2;A0A0G2JL56;P13746;P05534;P30455;P30443;P13746-2;A0A1W2PQD0;P30447;P16188;P01893;Q09160	HLA class I histocompatibility antigen, A-3 alpha chain;HLA class I histocompatibility antigen, A-11 alpha chain;HLA class I histocompatibility antigen, A-24 alpha chain;HLA class I histocompatibility antigen, A-36 alpha chain;HLA class I histocompatibility antigen, A-1 alpha chain;HLA class I histocompatibility antigen, A-23 alpha chain;HLA class I histocompatibility antigen, A-30 alpha chain;Pu…	HLA-A	22.4397	22.1634	22.3559	22.3386	21.8915	22.0903				7	2	1	27.1	8.7	4.3	34.211	0	12.293	28394000	3
A0A1W2PRZ0;A0A140T937;A0A140T912;A0A140T930;P30508;A0A1W2PRX1;A0A1W2PP77;A0A1W2PR11;A0A140T962;A0A140T9J9;A0A140T9B3;Q29960-2;Q29960;Q29963;Q07000;P30505;P30501;A0A140T951;P30492;P30510;P30504;A0A140T9S9;A0A140T9H3;A0A140T9G0;A0A140T9A9;A0A1W2PNZ7;A0A140T9M5;A0A140T9W2;A0A140T9U0;A0A140T9M0;Q29865;P04222;A0A140T9Z4;A0A140T9X6;A0A140TA05;A0A140T9W7;A0A140T9W3;A0A140T9D9;A0A140T9C2;A0A140T939;Q3161…	A0A1W2PRZ0;A0A140T937;A0A140T912;A0A140T930;P30508;A0A1W2PRX1;A0A1W2PP77;A0A1W2PR11;A0A140T962;A0A140T9J9;A0A140T9B3;Q29960-2;Q29960;Q29963;Q07000;P30505;P30501;A0A140T951;P30492;P30510;P30504	HLA class I histocompatibility antigen, Cw-12 alpha chain;HLA class I histocompatibility antigen, Cw-16 alpha chain;HLA class I histocompatibility antigen, Cw-6 alpha chain;HLA class I histocompatibility antigen, Cw-15 alpha chain;HLA class I histocompatibility antigen, Cw-8 alpha chain;HLA class I histocompatibility antigen, Cw-2 alpha chain;HLA class I histocompatibility antigen, B-54 alpha cha…	HLA-C	19.6986	19.5802	19.9064	20.1212	19.4772	20.5718				5	1	0	20	4.3	0	36.725	0	27.032	5879900	4
A0A0C4DGA6;Q14527-2;Q14527;H7C5K0	A0A0C4DGA6;Q14527-2;Q14527;H7C5K0	Helicase-like transcription factor	HLTF	18.777	18.9404	18.565	18.2683	18.0154	NaN				2	2	2	2.7	2.7	2.7	113.86	0.00047687	11.441	1748900	2
A0A3B3IUB5;Q8TCT9-5;Q8TCT9;A0A075B6F6;A0A0S2Z6F0;A0A3B3IT72;Q8TCT9-4;Q8TCT9-2;A0A0C4DGU3	A0A3B3IUB5;Q8TCT9-5;Q8TCT9;A0A075B6F6;A0A0S2Z6F0;A0A3B3IT72;Q8TCT9-4;Q8TCT9-2	Minor histocompatibility antigen H13	HM13	21.5996	21.3651	21.445	22.6733	21.686	22.7411				4	4	4	13.1	13.1	13.1	46.313	0	22.484	26390000	4
F5H345;A0A3B3IRR1;A0A3F2YNY7;P08397-4;P08397-3;P08397-2;P08397	F5H345;A0A3B3IRR1;A0A3F2YNY7;P08397-4;P08397-3;P08397-2;P08397	Porphobilinogen deaminase	HMBS	17.592	16.4575	17.9916	15.7103	19.1379	14.9186				1	1	1	6.1	6.1	6.1	35.761	0.00042427	7.4421	1188100	3
E7EMP6;Q96FZ2	E7EMP6;Q96FZ2	Embryonic stem cell-specific 5-hydroxymethylcytosine-binding protein	HMCES	16.2368	NaN	NaN	16.7396	16.8976	17.9154				1	1	1	3.5	3.5	3.5	35.571	0.0041682	6.3507	574610	1
P17096;P17096-3;P17096-2	P17096;P17096-3;P17096-2	High mobility group protein HMG-I/HMG-Y	HMGA1	23.7206	23.7895	24.1679	24.6079	25.733	26.1024				4	4	4	41.1	41.1	41.1	11.676	0	244.3	200730000	18
P52926;F5H2U8;F5H2A4;F5H6H0;P52926-3;P52926-6;P52926-4;P52926-5;P52926-2	P52926;F5H2U8;F5H2A4;F5H6H0;P52926-3;P52926-6;P52926-4;P52926-5;P52926-2	High mobility group protein HMGI-C	HMGA2	22.4087	22.478	22.8744	22.6971	24.1708	24.2148				4	4	4	50.5	50.5	50.5	11.832	0	91.585	63879000	9
Q5T7C4;P09429;B2RPK0	Q5T7C4;P09429	High mobility group protein B1	HMGB1	26.3511	26.4103	26.1982	26.0198	26.1573	26.6037				7	7	7	36.7	36.7	36.7	18.311	0	140.16	477610000	34
P26583;D6R9A6	P26583;D6R9A6	High mobility group protein B2	HMGB2	24.9497	24.9422	24.9826	24.8131	24.7772	25.1638				6	6	6	32.1	32.1	32.1	24.033	0	37.47	189800000	14
E9PES6;E7ES08;E7EQU1;O15347	E9PES6;E7ES08;E7EQU1;O15347	High mobility group protein B3	HMGB3	23.4418	23.7477	23.4974	22.8334	23.1391	23.2211				4	4	4	26.1	26.1	26.1	17.522	0	26.509	64704000	15
P35914-3;P35914-2;P35914	P35914-3;P35914-2;P35914	Hydroxymethylglutaryl-CoA lyase, mitochondrial	HMGCL	19.4614	19.1274	19.6407	18.7242	19.0514	18.9843				1	1	1	7.3	7.3	7.3	20.221	0	14.227	3448100	4
P05204	P05204	Non-histone chromosomal protein HMG-17	HMGN2	22.8299	22.7299	23.9012	20.0303	22.4409	22.9475				1	1	1	15.6	15.6	15.6	9.3926	0.00045331	9.4939	42386000	8
B1AHA8;P09601	B1AHA8;P09601	Heme oxygenase 1	HMOX1	16.3155	NaN	15.2971	NaN	NaN	NaN				1	1	1	12.8	12.8	12.8	21.583	0.0059237	6.2079	116050	1
I3L276;I3L4P8;A0A1B0GXH0;I3L463;I3L159;I3L1F5;P30519	I3L276;I3L4P8;A0A1B0GXH0;I3L463;I3L159;I3L1F5;P30519	Heme oxygenase 2	HMOX2	18.1187	NaN	NaN	18.1852	18.9343	18.6867				1	1	1	14.5	14.5	14.5	12.647	0	39.191	1552300	3
Q9UK76;J3KT51;Q9UK76-3;Q9UK76-2;J3KSH8	Q9UK76;J3KT51;Q9UK76-3;Q9UK76-2;J3KSH8	Hematological and neurological expressed 1 protein;Hematological and neurological expressed 1 protein, N-terminally processed	HN1	23.8486	24.1578	23.8895	24.7163	24.472	24.6736				5	5	5	64.3	64.3	64.3	16.014	0	129.2	128050000	28
H3BMT0;H3BTV5;H3BU16;A6NGP5;H3BMV3;Q9H910-2;Q9H910;Q9H910-3;H3BMM8;B4E1P3	H3BMT0;H3BTV5;H3BU16;A6NGP5;H3BMV3;Q9H910-2;Q9H910;Q9H910-3	Hematological and neurological expressed 1-like protein	HN1L	20.7801	20.3431	20.4927	20.2725	20.639	21.0166				3	3	3	39.1	39.1	39.1	12.23	0	21.959	9537600	11
Q13151	Q13151	Heterogeneous nuclear ribonucleoprotein A0	HNRNPA0	24.6524	24.5478	24.4127	24.645	24.9778	24.4892				4	4	4	19	19	19	30.84	0	35.019	277870000	23
F8W6I7;P09651-3;P09651-2;P09651;F8VZ49;F8VTQ5;F8W646;A0A2R8Y4L2;Q32P51;F8VYN5;H0YH80	F8W6I7;P09651-3;P09651-2;P09651;F8VZ49;F8VTQ5;F8W646;A0A2R8Y4L2;Q32P51	Heterogeneous nuclear ribonucleoprotein A1;Heterogeneous nuclear ribonucleoprotein A1, N-terminally processed;Heterogeneous nuclear ribonucleoprotein A1-like 2	HNRNPA1	27.3556	27.282	26.9095	27.0388	26.8363	27.1055				13	13	13	46.3	46.3	46.3	33.155	0	171.78	832070000	40
P22626;P22626-2;A0A087WUI2	P22626;P22626-2;A0A087WUI2	Heterogeneous nuclear ribonucleoproteins A2/B1	HNRNPA2B1	28.5436	28.4545	28.3562	28.3775	28.4068	28.6145				12	12	12	45	45	45	37.429	0	188.13	2223900000	79
P51991;P51991-2;H7C1J8	P51991;P51991-2	Heterogeneous nuclear ribonucleoprotein A3	HNRNPA3	26.4894	26.6046	26.4533	26.4473	26.1603	26.6019				9	9	9	33.6	33.6	33.6	39.594	0	95.432	543760000	31
Q99729-3;D6R9P3;D6RD18;D6RBZ0;Q99729-4;Q99729-2;Q99729	Q99729-3;D6R9P3;D6RD18;D6RBZ0;Q99729-4;Q99729-2;Q99729	Heterogeneous nuclear ribonucleoprotein A/B	HNRNPAB	25.6937	25.6799	25.6105	25.856	25.7253	25.9775				7	7	7	28.4	28.4	28.4	30.588	0	79.673	331580000	35
G3V4W0;B4DY08;B2R5W2;G3V4C1;P07910-2;G3V2Q1;P07910-4;P07910;G3V576;G3V5X6;G3V3K6;G3V251;G3V555;G3V575;P07910-3;B4DSU6;G3V2D6;A0A0G2JPF8;A0A0G2JNQ3;P0DMR1;O60812;B7ZW38;B2RXH8;G3V4M8;G3V5V7;G3V2H6	G3V4W0;B4DY08;B2R5W2;G3V4C1;P07910-2;G3V2Q1;P07910-4;P07910;G3V576;G3V5X6;G3V3K6;G3V251;G3V555;G3V575;P07910-3;B4DSU6;G3V2D6;A0A0G2JPF8;A0A0G2JNQ3;P0DMR1;O60812;B7ZW38;B2RXH8	Heterogeneous nuclear ribonucleoproteins C1/C2;Heterogeneous nuclear ribonucleoprotein C-like 4;Heterogeneous nuclear ribonucleoprotein C-like 1;Heterogeneous nuclear ribonucleoprotein C-like 3;Heterogeneous nuclear ribonucleoprotein C-like 2	HNRNPC	27.0968	27.3466	27.106	27.3992	27.3471	27.2468				12	12	12	45	45	45	28.916	0	148	941990000	63
Q14103-4;Q14103-2;H0YA96;H0Y8G5;Q14103-3;Q14103;D6RAF8;D6RF44;D6RBQ9;D6RD83	Q14103-4;Q14103-2;H0YA96;H0Y8G5;Q14103-3;Q14103;D6RAF8;D6RF44;D6RBQ9	Heterogeneous nuclear ribonucleoprotein D0	HNRNPD	26.3254	26.3423	26.2408	25.6879	25.9319	25.8553				10	10	9	40.1	40.1	37.3	30.672	0	130.81	415520000	58
O14979-3;O14979-2;A0A087WUK2;O14979;A0A087WU03	O14979-3;O14979-2;A0A087WUK2;O14979	Heterogeneous nuclear ribonucleoprotein D-like	HNRNPDL	23.3665	23.3727	23.267	22.6814	22.3003	23.0163				5	4	4	25.4	22.1	22.1	27.191	0	29.811	51706000	17
P52597;A0A1B0GW42	P52597	Heterogeneous nuclear ribonucleoprotein F;Heterogeneous nuclear ribonucleoprotein F, N-terminally processed	HNRNPF	23.891	23.1891	23.529	22.5857	24.0498	22.2427				6	4	4	21.4	14.9	14.9	45.671	0	263.67	73029000	29
E9PCY7;G8JLB6;P31943;D6RIU0;D6RBM0;E7EQJ0;D6RAM1;D6R9T0;D6RFM3;D6RIT2;D6RDU3;D6RJ04;D6RIH9;E5RGV0;E7EN40;D6RDL0;D6RF17;D6R9D3;E5RGH4;H0YB39;E5RJ94;H0YAQ2;H0YBG7;H0YBD7	E9PCY7;G8JLB6;P31943;D6RIU0;D6RBM0;E7EQJ0;D6RAM1;D6R9T0;D6RFM3;D6RIT2;D6RDU3;D6RJ04;D6RIH9;E5RGV0;E7EN40;D6RDL0	Heterogeneous nuclear ribonucleoprotein H;Heterogeneous nuclear ribonucleoprotein H, N-terminally processed	HNRNPH1	26.4712	26.5793	26.6457	26.0351	26.4608	26.1372				10	10	6	29.4	29.4	15.4	47.087	0	323.31	512970000	62
P55795	P55795	Heterogeneous nuclear ribonucleoprotein H2	HNRNPH2	20.2861	19.6018	20.4174	18.6915	19.6757	18.6359				5	2	2	15.8	6.2	6.2	49.263	0	13.648	5133900	9
P31942-2;P31942;P31942-3;P31942-4;P31942-6;P31942-5	P31942-2;P31942;P31942-3;P31942-4	Heterogeneous nuclear ribonucleoprotein H3	HNRNPH3	24.0265	24.1547	24.3843	23.4908	23.6771	24.182				6	6	6	29.3	29.3	29.3	35.238	0	145.08	97267000	20
P61978-2;P61978-3;P61978;Q5T6W2;S4R457;S4R359	P61978-2;P61978-3;P61978;Q5T6W2	Heterogeneous nuclear ribonucleoprotein K	HNRNPK	28.2721	28.0841	28.3575	27.9815	28.2534	28.1223				18	18	18	52.4	52.4	52.4	51.028	0	323.31	1815600000	131
P14866;M0QXS5;A0A3B3ITJ4;P14866-2;M0R076	P14866;M0QXS5;A0A3B3ITJ4;P14866-2	Heterogeneous nuclear ribonucleoprotein L	HNRNPL	25.4059	25.9049	25.6093	25.8238	25.3732	25.7274				13	13	9	31.9	31.9	21.9	64.132	0	141.72	338650000	70
A0A087X0X3;P52272-2;P52272;M0QZM1;M0R019;M0R2I7;M0R2T0;M0QY96;M0QYL3;M0QYQ7;M0R0N3;M0R0Y6	A0A087X0X3;P52272-2;P52272	Heterogeneous nuclear ribonucleoprotein M	HNRNPM	26.3785	26.432	26.3778	26.1175	26.4256	26.2094				18	18	18	32.1	32.1	32.1	77.569	0	122.41	492910000	55
O43390;O43390-2;O43390-4;O43390-3;B4DT28	O43390;O43390-2;O43390-4;O43390-3;B4DT28	Heterogeneous nuclear ribonucleoprotein R	HNRNPR	23.9402	23.8044	23.9001	23.4399	23.966	23.4504				11	7	7	20.1	14.2	14.2	70.942	0	103.54	86134000	46
Q00839;A0A1W2PPS1;Q00839-2;A0A1X7SBS1;A0A1W2PP35;Q5RI18;A0A1W2PQL0;A0A1W2PP34;A0A1W2PPL4;A0A1W2PPH7;A0A1W2PRZ7;A0A1W2PQD4;A0A1W2PQ74;A0A1W2PPE9;A0A1W2PRI6;A0A1W2PP22	Q00839;A0A1W2PPS1;Q00839-2;A0A1X7SBS1;A0A1W2PP35;Q5RI18;A0A1W2PQL0;A0A1W2PP34;A0A1W2PPL4;A0A1W2PPH7	Heterogeneous nuclear ribonucleoprotein U	HNRNPU	26.4388	26.6259	26.4779	26.4384	25.9606	26.2777				14	14	14	21.5	21.5	21.5	90.583	0	311.85	534540000	69
A0A0A0MRA5;B7Z4B8;Q9BUJ2-4;Q9BUJ2-2;Q9BUJ2;M0R3F1;Q9BUJ2-3;M0QYZ0;M0R203;M0QYM5;M0QZV6;M0R0K8;M0QYI8;Q9BUJ2-5	A0A0A0MRA5;B7Z4B8;Q9BUJ2-4;Q9BUJ2-2;Q9BUJ2;M0R3F1;Q9BUJ2-3;M0QYZ0	Heterogeneous nuclear ribonucleoprotein U-like protein 1	HNRNPUL1	22.5836	23.0707	22.7784	22.186	22.0496	22.5084				5	5	5	11.1	11.1	11.1	85.939	0	34.134	35586000	10
H3BQZ7;Q1KMD3	H3BQZ7;Q1KMD3	Heterogeneous nuclear ribonucleoprotein U-like protein 2	HNRNPUL2-BSCL2	23.8308	23.5589	23.7267	24.2442	23.9884	24.1602				9	9	9	16.2	16.2	16.2	84.69	0	157.36	97300000	26
M0QYF9;Q9NSC5-5;Q9NSC5-2;Q9NSC5	M0QYF9;Q9NSC5-5;Q9NSC5-2;Q9NSC5	Homer protein homolog 3	HOMER3	16.7247	17.1236	17.2145	17.2028	17.4777	17.0512				2	2	2	24.3	24.3	24.3	16.958	0	12.375	883080	2
Q86VS8;H0YE69	Q86VS8;H0YE69	Protein Hook homolog 3	HOOK3	18.8698	19.0384	18.8203	18.0417	18.5077	18.8759				2	2	2	4.2	4.2	4.2	83.125	0	13.239	2469400	4
X6RGJ2;Q5SSJ5;Q5SWC8;Q5SSJ5-3;Q5SSJ5-2;B0QZK4;B0QZK9;B0QZK8;Q5SSJ5-5	X6RGJ2;Q5SSJ5;Q5SWC8;Q5SSJ5-3;Q5SSJ5-2;B0QZK4	Heterochromatin protein 1-binding protein 3	HP1BP3	21.8377	22.1892	22.2989	22.4425	22.0893	22.3878				5	5	5	16.8	16.8	16.8	36.514	0	31.483	28586000	7
E9PC71;P37235;H7BZC1;P84074;E5RGA9;P61601	E9PC71;P37235;H7BZC1;P84074	Hippocalcin-like protein 1;Neuron-specific calcium-binding protein hippocalcin	HPCAL1	20.9709	20.7864	21.0209	19.5292	19.9822	19.2208				3	3	3	20.6	20.6	20.6	20.272	0	20.131	7747600	6
P00492	P00492	Hypoxanthine-guanine phosphoribosyltransferase	HPRT1	23.8602	23.5943	24.217	23.3001	23.7693	23.6495				6	6	6	33.5	33.5	33.5	24.579	0	48.295	82219000	22
Q86YV9	Q86YV9	Hermansky-Pudlak syndrome 6 protein	HPS6	17.6765	17.3028	18.4637	17.2233	17.7336	16.8581				2	2	2	5.3	5.3	5.3	82.974	0.00049044	11.874	1217900	3
D6RAQ1;D6RHG4;Q9Y251-4;Q9Y251-3;Q9Y251-2;Q9Y251	D6RAQ1;D6RHG4;Q9Y251-4;Q9Y251-3;Q9Y251-2;Q9Y251	Heparanase;Heparanase 8 kDa subunit;Heparanase 50 kDa subunit	HPSE	18.9632	18.9068	18.3569	17.4923	17.5683	17.9792				2	2	2	10.7	10.7	10.7	19.059	0	12.337	1812300	2
P52758;H0YBX3;H0YB34	P52758;H0YBX3;H0YB34	Ribonuclease UK114	HRSP12	20.7474	19.332	19.6458	NaN	20.272	20.1145				2	2	2	25.5	25.5	25.5	14.494	0	12.674	5871300	3
F6TR53;Q53T59	F6TR53;Q53T59	HCLS1-binding protein 3	HS1BP3	18.2148	17.2257	17.8953	16.6607	16.8891	15.8246				1	1	1	8	8	8	23.6	0.00041841	7.2037	930560	3
Q99714;Q99714-2;Q5H928	Q99714;Q99714-2;Q5H928	3-hydroxyacyl-CoA dehydrogenase type-2	HSD17B10	26.3556	26.0803	26.185	25.9447	25.9588	26.3115				9	9	9	60.5	60.5	60.5	26.923	0	105.41	461320000	47
D6RCD0;Q8NBQ5	D6RCD0;Q8NBQ5	Estradiol 17-beta-dehydrogenase 11	HSD17B11	17.9359	18.0765	18.0103	16.8366	NaN	NaN				1	1	1	5.9	5.9	5.9	28.102	0.00042141	7.3207	818390	5
A0A1B0GV93;Q53GQ0;A0A1B0GW85;A0A1B0GU83;E9PI21;Q53GQ0-2	A0A1B0GV93;Q53GQ0;A0A1B0GW85;A0A1B0GU83;E9PI21;Q53GQ0-2	Very-long-chain 3-oxoacyl-CoA reductase	HSD17B12	19.9212	19.4358	19.1507	21.4318	20.8402	20.2445				2	2	2	9.1	9.1	9.1	30.361	0	13.229	8182300	8
A0A2R8YD50;P51659;E7ER27;E7EWE5;P51659-3;P51659-2;A0A2R8YDT8;G5E9S2;E7ET17;A0A2R8YF45;A0A2R8Y7L2;A0A2R8Y7W2;E7EPL9;A0A2R8YEG2	A0A2R8YD50;P51659;E7ER27;E7EWE5;P51659-3;P51659-2;A0A2R8YDT8;G5E9S2;E7ET17	Peroxisomal multifunctional enzyme type 2;(3R)-hydroxyacyl-CoA dehydrogenase;Enoyl-CoA hydratase 2	HSD17B4	22.6361	22.5635	22.1839	22.5	22.022	21.5546				7	7	7	16.5	16.5	16.5	76.837	0	49.149	29591000	13
E9PMQ6;Q00613-2;Q00613;A0A087WXG6	E9PMQ6;Q00613-2;Q00613;A0A087WXG6	Heat shock factor protein 1	HSF1	19.0751	19.1289	19.3569	18.9534	19.2445	19.4839				2	2	2	7.5	7.5	7.5	53.593	0	13.388	3498800	6
P07900;P07900-2;G3V2J8;Q14568;Q58FG0;Q58FF6;Q58FG1	P07900;P07900-2	Heat shock protein HSP 90-alpha	HSP90AA1	28.5473	28.9129	28.7416	29.5288	29.3754	29.6112				35	20	20	45.6	27.5	27.5	84.659	0	323.31	3629100000	151
P08238;Q58FF7	P08238	Heat shock protein HSP 90-beta	HSP90AB1	30.2623	30.4455	30.3352	30.5895	30.3548	30.743				35	35	17	50	50	28.3	83.263	0	323.31	8899700000	322
Q58FF8	Q58FF8	Putative heat shock protein HSP 90-beta 2	HSP90AB2P	22.1979	22.5755	22.2613	22.8634	22.0355	22.1875				7	1	1	16.3	3.9	3.9	44.348	0.0026902	6.4357	31472000	2
P14625;Q96GW1;A0A1W2PRR1;F8W026;H0YIV0;Q58FF3	P14625	Endoplasmin	HSP90B1	28.9099	28.907	29.002	28.5905	28.5977	28.6486				31	29	29	41.7	40	40	92.468	0	323.31	2745600000	200
P48723	P48723	Heat shock 70 kDa protein 13	HSPA13	17.4219	17.2076	18.1531	NaN	NaN	NaN				1	1	1	2.5	2.5	2.5	51.927	0.0019298	6.4953	550120	2
A0A0G2JIW1;P0DMV9;P0DMV8;P0DMV8-2;V9GZ37	A0A0G2JIW1;P0DMV9;P0DMV8;P0DMV8-2;V9GZ37	Heat shock 70 kDa protein 1B;Heat shock 70 kDa protein 1A	HSPA1B	28.0005	27.962	28.053	28.2542	28.3198	28.5236				23	22	12	47.2	45.2	23.1	70.108	0	323.31	1860600000	169
P54652	P54652	Heat shock-related 70 kDa protein 2	HSPA2	18.9767	19.1594	19.1581	19.2603	18.6902	18.9314				10	1	1	15.5	2.3	2.3	70.02	0.00040551	6.9242	3096600	2
P34932;A0A087WYC1;A0A087WTS8;P34932-2	P34932;A0A087WYC1	Heat shock 70 kDa protein 4	HSPA4	25.1061	25.2139	24.9925	25.8779	25.5814	25.985				23	23	22	38.5	38.5	37.5	94.33	0	323.31	295830000	86
E9PDE8;O95757;D6RJ96	E9PDE8;O95757;D6RJ96	Heat shock 70 kDa protein 4L	HSPA4L	19.5803	19.9425	19.767	20.1375	19.5371	20.1181				3	2	2	5.3	3.6	3.6	91.953	0	13.859	5560900	8
P11021	P11021	78 kDa glucose-regulated protein	HSPA5	29.2215	29.368	29.498	29.2029	29.1602	29.3933				30	30	29	49.4	49.4	49.4	72.332	0	323.31	3942300000	276
P17066;P48741	P17066;P48741	Heat shock 70 kDa protein 6;Putative heat shock 70 kDa protein 7	HSPA6	27.2145	27.518	27.3781	27.9565	27.9778	27.6571				7	1	1	12.8	1.7	1.7	71.027	0.00044783	8.5834	1226200000	6
P11142;E9PKE3;P11142-2;E9PNE6;E9PN89;A8K7Q2;E9PLF4;E9PQQ4;E9PQK7;E9PPY6;E9PI65;E9PS65;E9PN25;E9PM13	P11142;E9PKE3;P11142-2;E9PNE6;E9PN89;A8K7Q2	Heat shock cognate 71 kDa protein	HSPA8	29.7951	30.0272	29.981	29.9296	29.8361	30.1004				29	28	12	52.3	52.3	26.6	70.897	0	323.31	6342400000	313
P38646;A0A3B3ITI4;D6RA73;D6RJI2;H0Y8S0;H0YBG6	P38646	Stress-70 protein, mitochondrial	HSPA9	26.9742	26.9849	27.1502	27.1812	27.3426	27.3616				24	23	23	40.1	39	39	73.68	0	323.31	903820000	157
P04792;F8WE04;C9J3N8	P04792;F8WE04	Heat shock protein beta-1	HSPB1	28.3202	28.3778	28.4126	28.2042	27.9988	28.1716				11	11	11	66.8	66.8	66.8	22.782	0	138.68	1873000000	150
Q9Y547;A6NIR2;X6R7Y7	Q9Y547;A6NIR2;X6R7Y7	Intraflagellar transport protein 25 homolog	HSPB11	19.8834	20.5504	20.1337	20.9009	20.1541	20.3405				2	2	2	25	25	25	16.297	0.00048996	11.856	7794100	5
Q9NZL4;Q9NZL4-3;K7EN20;Q9NZL4-2	Q9NZL4;Q9NZL4-3	Hsp70-binding protein 1	HSPBP1	20.0111	19.9799	20.3366	20.2035	20.0458	20.4025				3	3	3	10.6	10.6	10.6	39.302	0	19.381	6777200	4
P10809;E7ESH4;E7EXB4;P10809-2;C9JL25;C9JL19;C9JCQ4;C9J0S9	P10809	60 kDa heat shock protein, mitochondrial	HSPD1	29.7187	29.7267	29.7549	29.4193	29.667	29.7526				37	37	37	69.6	69.6	69.6	61.054	0	323.31	5109300000	328
P61604;B8ZZL8;B8ZZ54;S4R3N1	P61604;B8ZZL8	10 kDa heat shock protein, mitochondrial	HSPE1	26.6007	26.6693	26.3533	26.5701	26.4751	26.3184				5	5	5	44.1	44.1	44.1	10.932	0	42.463	551380000	19
Q92598-2;Q92598-3;Q92598;Q92598-4;A0A0A0MSM0;R4GN69;Q5TBM3	Q92598-2;Q92598-3;Q92598;Q92598-4;A0A0A0MSM0	Heat shock protein 105 kDa	HSPH1	25.017	25.3112	25.2009	25.3522	25.2487	25.6593				20	19	18	30.3	29.4	27.6	92.115	0	240.87	240030000	61
Q9BUP3-3;E9PI87;Q9BUP3-2;Q9BUP3	Q9BUP3-3;E9PI87;Q9BUP3-2;Q9BUP3	Oxidoreductase HTATIP2	HTATIP2	20.5738	20.6677	20.526	21.3906	NaN	20.809				2	2	2	10.5	10.5	10.5	30.13	0.00047326	11.318	9260900	1
O43719;Q5H919;Q5H918	O43719	HIV Tat-specific factor 1	HTATSF1	20.0994	20.1716	20.1635	20.3696	19.7105	20.249				3	3	3	8.9	8.9	8.9	85.852	0	105.53	6663800	9
H0Y7G9;A0A3B3IU24;Q92743	H0Y7G9;A0A3B3IU24;Q92743	Serine protease HTRA1	HTRA1	18.6991	19.0547	18.9878	NaN	NaN	NaN				1	1	1	3.6	3.6	3.6	23.851	0.0015595	6.5599	1319900	2
A0A0C4DG44;O43464-2;O43464-4;O43464-3;O43464	A0A0C4DG44;O43464-2;O43464-4;O43464-3;O43464	Serine protease HTRA2, mitochondrial	HTRA2	18.1056	NaN	18.2227	18.8864	18.8388	NaN				1	1	1	2.8	2.8	2.8	45.112	0.0030546	6.3904	1544400	1
Q7Z6Z7-2;Q7Z6Z7-3;Q7Z6Z7;H0Y659;A0A087X1S3	Q7Z6Z7-2;Q7Z6Z7-3;Q7Z6Z7	E3 ubiquitin-protein ligase HUWE1	HUWE1	20.7522	20.9838	20.7788	21.4124	20.8868	20.7794				8	8	8	3.1	3.1	3.1	480.19	0	51.056	11900000	19
A0A087X054;Q9Y4L1;E9PJ21;A0A087WWI4;K7EQK2;Q9Y4L1-2;J3KTF1;J3QL06;Q9BST8;J3QQH7;J3QLE9;A0A087X214;A0A087WW13	A0A087X054;Q9Y4L1;E9PJ21;A0A087WWI4;K7EQK2;Q9Y4L1-2	Hypoxia up-regulated protein 1	HYOU1	25.248	25.3105	25.3645	24.8939	24.971	24.7328				20	20	20	33.4	33.4	33.4	104.78	0	323.31	211980000	96
J3KR24;P41252;A0A0A0MSX9;Q5TCC6;Q5TCD1	J3KR24;P41252;A0A0A0MSX9	Isoleucine--tRNA ligase, cytoplasmic	IARS	23.7926	23.8025	23.6806	24.0405	23.5475	23.6381				10	10	10	11.4	11.4	11.4	131.76	0	133.51	83485000	28
Q9NSE4	Q9NSE4	Isoleucine--tRNA ligase, mitochondrial	IARS2	20.1567	20.2221	19.4763	20.0659	19.8202	20.3421				2	2	2	2.3	2.3	2.3	113.79	0	12.183	6246000	6
P05362;K7EKL8;E7ESS4	P05362;K7EKL8	Intercellular adhesion molecule 1	ICAM1	22.901	22.8477	23.1114	21.7718	21.8974	22.3939				4	4	4	12.2	12.2	12.2	57.825	0	40.104	35176000	13
A0A3B3ISG5;P14735	A0A3B3ISG5;P14735	Insulin-degrading enzyme	IDE	19.364	19.8562	19.4092	19.2442	NaN	18.5744				2	2	2	2.6	2.6	2.6	117.94	0.00048544	11.753	3083800	4
O75874;C9J4N6;C9JJE5;C9JLU6	O75874	Isocitrate dehydrogenase [NADP] cytoplasmic	IDH1	24.7232	24.8045	24.9969	25.1453	25.1476	25.3253				13	13	12	35	35	32.9	46.659	0	140.96	204160000	44
P48735;P48735-2;H0YL11	P48735;P48735-2;H0YL11	Isocitrate dehydrogenase [NADP], mitochondrial	IDH2	22.4469	22.2871	22.7508	21.6975	21.9262	21.5915				7	6	6	19.2	17.3	17.3	50.909	0	48.983	26694000	19
H0YMU3;H0YL72;P50213;H0YLI6;P50213-2;H0YKD0;H0YM64	H0YMU3;H0YL72;P50213;H0YLI6;P50213-2;H0YKD0	Isocitrate dehydrogenase [NAD] subunit alpha, mitochondrial	IDH3A	23.1151	22.8778	23.2902	22.3012	22.9794	22.3011				4	4	4	32	32	32	19.247	0	27.596	43683000	11
A0A0D9SG66;A0A087X2E5;A0A087WZN1;O43837-3;O43837-2;O43837	A0A0D9SG66;A0A087X2E5;A0A087WZN1;O43837-3;O43837-2;O43837	Isocitrate dehydrogenase [NAD] subunit, mitochondrial;Isocitrate dehydrogenase [NAD] subunit beta, mitochondrial	IDH3B	16.5235	16.1556	16.8687	15.7466	16.1293	15.8015				1	1	1	11.7	11.7	11.7	15.625	0.0045232	6.3146	446970	4
P51553;H7C1W2;E9PF84;G5E9Q7;E7EQB8;P51553-2	P51553;H7C1W2;E9PF84;G5E9Q7;E7EQB8;P51553-2	Isocitrate dehydrogenase [NAD] subunit gamma, mitochondrial;Isocitrate dehydrogenase [NAD] subunit, mitochondrial	IDH3G	20.385	20.0002	20.3822	20.1029	19.9357	20.3869				2	2	2	13.7	13.7	13.7	42.794	0	13.938	7028800	3
Q13907;Q13907-2;C9JKM8	Q13907;Q13907-2	Isopentenyl-diphosphate Delta-isomerase 1	IDI1	20.2697	19.8228	20.1108	19.4311	19.9327	19.1693				3	3	3	18.9	18.9	18.9	26.319	0	18.401	5406900	3
A0A1W2PNR9;Q9Y5U9	A0A1W2PNR9;Q9Y5U9	Immediate early response 3-interacting protein 1	IER3IP1	19.8384	19.7709	19.4697	20.3445	19.7961	19.747				1	1	1	29	29	29	7.6079	0	12.452	5537400	3
Q16666-2;Q16666;Q16666-3;Q16666-6;H3BM18;X6RHM1;H3BR88;H3BR65	Q16666-2;Q16666;Q16666-3;Q16666-6	Gamma-interferon-inducible protein 16	IFI16	22.3481	22.6865	22.4706	23.5442	22.9184	23.1399				7	7	7	13.3	13.3	13.3	82.095	0	49.015	46553000	16
P80217;P80217-2	P80217;P80217-2	Interferon-induced 35 kDa protein	IFI35	18.7966	18.7707	18.7674	19.0274	19.1865	19.1944				2	2	2	9.8	9.8	9.8	31.546	0	12.383	3026700	2
A0A3B3IRK8;Q9BYX4	A0A3B3IRK8;Q9BYX4	Interferon-induced helicase C domain-containing protein 1	IFIH1	NaN	NaN	NaN	16.4716	16.0686	16.5192				1	1	1	0.9	0.9	0.9	112.28	0.0044978	6.2913	262240	2
P09914-2;P09914	P09914-2;P09914	Interferon-induced protein with tetratricopeptide repeats 1	IFIT1	18.4827	18.6039	NaN	NaN	NaN	NaN				1	1	1	2.5	2.5	2.5	51.713	0.00078802	6.6579	694730	1
H7BYV1;E9PS44;E9PQN9;P13164;Q01629;Q01628	H7BYV1;E9PS44;E9PQN9;P13164;Q01629;Q01628	Interferon-induced transmembrane protein 1;Interferon-induced transmembrane protein 2;Interferon-induced transmembrane protein 3	IFITM2	21.3287	19.938	20.528	21.3391	20.7269	21.284				1	1	1	21.6	21.6	21.6	8.0866	0	15.806	13681000	7
F5GZ09;Q9BW83-2;Q9BW83;B1AH58;H0Y6C7	F5GZ09;Q9BW83-2;Q9BW83;B1AH58;H0Y6C7	Intraflagellar transport protein 27 homolog	IFT27	19.3006	18.9213	19.2135	18.5532	18.485	18.6515				2	2	2	13.1	13.1	13.1	19.668	0.00046382	11.008	2794600	2
P78318	P78318	Immunoglobulin-binding protein 1	IGBP1	20.4079	21.2197	21.169	20.5424	20.5876	21.1786				4	4	4	13.6	13.6	13.6	39.221	0	23.841	11379000	6
Q9NZI8;Q9NZI8-2	Q9NZI8;Q9NZI8-2	Insulin-like growth factor 2 mRNA-binding protein 1	IGF2BP1	21.9301	22.0007	22.2717	21.7219	21.8959	22.1184				8	7	7	19.9	17.7	17.7	63.48	0	64.05	24747000	25
F8W930;Q9Y6M1-1;Q9Y6M1;Q9Y6M1-5;Q9Y6M1-6;Q9Y6M1-3;Q9Y6M1-4	F8W930;Q9Y6M1-1;Q9Y6M1;Q9Y6M1-5;Q9Y6M1-6;Q9Y6M1-3;Q9Y6M1-4	Insulin-like growth factor 2 mRNA-binding protein 2	IGF2BP2	22.1411	22.1634	22.0563	22.4309	22.4954	22.8825				8	7	7	19.7	17.5	17.5	66.785	0	97.577	32129000	35
O00425;O00425-2;F8WD15	O00425	Insulin-like growth factor 2 mRNA-binding protein 3	IGF2BP3	23.9057	23.8349	24.0799	23.9876	24.1461	24.1499				10	10	9	24.9	24.9	22.6	63.704	0	76.75	104450000	43
P11717;S4R328	P11717	Cation-independent mannose-6-phosphate receptor	IGF2R	21.8373	21.5588	20.6879	18.6601	NaN	19.2767				5	5	5	2.4	2.4	2.4	274.37	0	30.71	8764300	5
Q16270-2;Q16270	Q16270-2;Q16270	Insulin-like growth factor-binding protein 7	IGFBP7	20.0584	20.0063	20.2806	21.3201	22.4235	21.4962				2	2	2	9.3	9.3	9.3	28.86	0.00048497	11.747	14868000	2
A0A0G2JMB2;A0A286YEY5;A0A286YEY1;P01877;P01876	A0A0G2JMB2;A0A286YEY5;A0A286YEY1;P01877;P01876	Ig alpha-2 chain C region;Ig alpha-1 chain C region	IGHA2	12.8757	13.7511	22.4049	12.9796	13.2447	12.8637				1	1	1	9.4	9.4	9.4	36.508	0.004173	6.3534	4819500	1
Q70UQ0;Q70UQ0-2	Q70UQ0;Q70UQ0-2	Inhibitor of nuclear factor kappa-B kinase-interacting protein	IKBIP	21.7413	21.3616	21.6299	19.9359	19.8335	20.0718				5	3	3	14.3	8.3	8.3	39.309	0	19.2	11581000	7
Q70UQ0-4	Q70UQ0-4	Inhibitor of nuclear factor kappa-B kinase-interacting protein	IKBIP	23.8951	23.5362	23.7204	21.5308	21.4368	22.0803				7	7	5	23.6	23.6	18	43.083	0	51.178	48036000	12
A0A087X0G7;A0A087WUW6;A0A087X1B1;Q9Y6K9-3;Q9Y6K9;Q9Y6K9-2	A0A087X0G7;A0A087WUW6;A0A087X1B1;Q9Y6K9-3;Q9Y6K9;Q9Y6K9-2	NF-kappa-B essential modulator	IKBKG	19.4766	18.778	19.2608	18.9674	18.8019	19.0698				2	2	2	9.2	9.2	9.2	47.256	0	12.781	3214100	3
B4DY09;Q12905;X6R6Z1;A0A0A0MRL0	B4DY09;Q12905	Interleukin enhancer-binding factor 2	ILF2	25.7561	25.5818	25.5859	25.2966	25.185	25.643				9	9	9	37.5	37.5	37.5	38.91	0	107.11	277690000	53
Q12906;Q12906-7;Q12906-5;Q12906-4;Q12906-2;Q12906-6;Q12906-3;K7EKJ9;K7EM82;K7EJ09;K7ER69;K7ERM6;K7ENK6;K7ELV3;K7EQ75;K7EQR9	Q12906;Q12906-7;Q12906-5;Q12906-4;Q12906-2;Q12906-6;Q12906-3	Interleukin enhancer-binding factor 3	ILF3	24.6398	24.7118	24.5904	24.3596	24.2265	24.6252				14	14	14	31.2	31.2	31.2	95.337	0	108.17	139650000	40
A0A0A0MTH3;Q13418-3;Q13418-2;Q13418	A0A0A0MTH3;Q13418-3;Q13418-2;Q13418	Integrin-linked protein kinase	ILK	20.1587	20.7637	20.4549	19.8973	19.9784	20.2295				3	3	3	8.1	8.1	8.1	54.611	0	18.975	8037200	7
B9A067;Q16891-3;Q16891-2;Q16891-4;Q16891;H7C463;C9J406;D6RAW4;A0A087WYS0	B9A067;Q16891-3;Q16891-2;Q16891-4;Q16891;H7C463;C9J406	MICOS complex subunit MIC60	IMMT	24.0292	24.1752	24.1316	24.1327	24.1785	24.1756				10	10	10	21.2	21.2	21.2	78.973	0	71.156	106690000	33
E5RIP7;H0YBL1;P29218;P29218-3;E5RG94;E5RHE9;E5RG13;E5RI82;E5RGY4;P29218-2	E5RIP7;H0YBL1;P29218;P29218-3;E5RG94;E5RHE9;E5RG13;E5RI82;E5RGY4;P29218-2	Inositol monophosphatase 1	IMPA1	20.8986	21.0054	21.2626	19.9625	19.6867	19.9732				2	2	2	18.9	18.9	18.9	19.925	0	15.006	8816400	5
Q9NX62	Q9NX62	Inositol monophosphatase 3	IMPAD1	20.3616	19.6583	19.1995	17.6716	18.8806	17.5881				1	1	1	8.1	8.1	8.1	38.681	0	19.024	3544500	4
P20839-7;P20839-6;A0A3B3IRL5;C9J381;P20839-2;P20839-4;P20839;P20839-3;P20839-5	P20839-7;P20839-6;A0A3B3IRL5;C9J381;P20839-2;P20839-4;P20839;P20839-3;P20839-5	Inosine-5-monophosphate dehydrogenase 1;Inosine-5-monophosphate dehydrogenase	IMPDH1	19.4416	20.0435	19.7574	20.1041	20.4573	20.2542				2	2	2	4.1	4.1	4.1	60.897	0.00047574	11.399	6539400	2
H0Y4R1;P12268;E7ETK5	H0Y4R1;P12268;E7ETK5	Inosine-5-monophosphate dehydrogenase 2	IMPDH2	24.7239	24.7459	24.8614	24.7538	24.6678	25.1767				9	9	9	20.9	20.9	20.9	50.957	0	56.45	176030000	24
Q9GZP8-2;Q9GZP8	Q9GZP8-2;Q9GZP8	Immortalization up-regulated protein	IMUP	16.5183	NaN	17.0311	20.1897	20.1785	20.5024				1	1	1	31.8	31.8	31.8	8.5115	0.00044346	8.1723	6496100	3
A0A0A0MQU1;Q27J81-2;Q27J81	A0A0A0MQU1;Q27J81-2;Q27J81	Inverted formin-2	INF2	19.2999	19.3125	19.1114	18.8222	19.0267	18.8965				3	3	3	8.1	8.1	8.1	78.825	0	25.5	3240700	12
E9PCZ3;D6RJC3;E7EQN9;O15327	E9PCZ3;D6RJC3;E7EQN9;O15327	Type II inositol 3,4-bisphosphate 4-phosphatase	INPP4B	NaN	NaN	NaN	NaN	17.6815	17.8778				1	1	1	1.9	1.9	1.9	78.154	0.0019327	6.499	471940	1
H0YN07;H0YMR4;Q8TEX9;Q8TEX9-2	H0YN07;H0YMR4;Q8TEX9;Q8TEX9-2	Importin-4	IPO4	17.1256	17.1978	17.3601	17.404	17.4623	17.837				1	1	1	5.4	5.4	5.4	33.154	0.0062546	6.1595	1021800	1
O00410;O00410-3;H0Y8C6;O00410-2;E7ETV3;E7EQT5;E7EV12;C9JMV5;E7EWK4;E7EX05;H0Y3V4;C9JZD8;C9J875;C9JZ53;C9JQT6;E7ESA1;E7ESZ1;E7ETV8;C9JXE0;O60518	O00410;O00410-3;H0Y8C6;O00410-2	Importin-5	IPO5	24.8894	24.9388	25.0726	24.3115	24.5398	24.2735				20	20	20	25.1	25.1	25.1	123.63	0	323.31	158350000	70
O95373;E9PLB2;E9PLJ0	O95373	Importin-7	IPO7	23.8484	23.9738	23.8287	24.2888	24.1381	24.2607				14	14	14	18.8	18.8	18.8	119.52	0	108.87	103010000	50
Q96P70	Q96P70	Importin-9	IPO9	21.0665	20.8007	20.9102	20.2222	20.6486	19.7042				4	4	4	5.7	5.7	5.7	115.96	0	26.285	9229500	16
P46940;A0A0J9YXZ5;H0YLE8;H0YKA5;A0A087WWP1;A0A087X225	P46940;A0A0J9YXZ5;H0YLE8	Ras GTPase-activating-like protein IQGAP1	IQGAP1	25.8861	26.1218	25.9508	25.9617	25.6985	26.0384				35	35	35	31.4	31.4	31.4	189.25	0	323.31	377420000	120
Q7Z5L9-2;Q7Z5L9	Q7Z5L9-2;Q7Z5L9	Interferon regulatory factor 2-binding protein 2	IRF2BP2	21.3614	20.8331	21.333	20.6877	20.6427	21.2585				2	2	2	8.4	8.4	8.4	59.48	0	13.208	12470000	8
O14896;A0A2R8YHF3;B1AJU4;O14896-2	O14896;A0A2R8YHF3;B1AJU4	Interferon regulatory factor 6	IRF6	NaN	NaN	NaN	21.8565	21.4727	21.3131				3	3	3	7.9	7.9	7.9	53.129	0	20.363	9626400	5
A0A096LNZ9;A0A096LPJ4;P05161	A0A096LNZ9;A0A096LPJ4;P05161	Ubiquitin-like protein ISG15	ISG15	23.407	23.3055	22.9878	23.4451	22.9452	23.1145				2	2	2	23.1	23.1	23.1	15.562	0	16.254	56156000	7
D6RGE2;Q96CN7	D6RGE2;Q96CN7	Isochorismatase domain-containing protein 1	ISOC1	20.0519	19.7049	20.1346	19.7016	19.7443	20.2604				2	2	2	15.4	15.4	15.4	20.239	0	12.394	5822200	2
Q96AB3-3;Q96AB3;Q96AB3-2	Q96AB3-3;Q96AB3;Q96AB3-2	Isochorismatase domain-containing protein 2, mitochondrial	ISOC2	18.2814	18.2183	18.2979	NaN	NaN	16.8598				1	1	1	17	17	17	14.765	0.00041425	7.0803	973950	1
Q96J02-3;Q96J02-2;Q96J02;H0YBA4;Q9H0M0-6;Q9H0M0-3;Q9H0M0	Q96J02-3;Q96J02-2;Q96J02;H0YBA4;Q9H0M0-6;Q9H0M0-3;Q9H0M0	E3 ubiquitin-protein ligase Itchy homolog;NEDD4-like E3 ubiquitin-protein ligase WWP1	ITCH	17.0194	17.3527	17.0316	18.6569	18.2333	18.0547				2	2	2	3.9	3.9	3.9	86.497	0.0004817	11.661	1430200	3
P17301;E7ESP4;E7EMF1;E9PB77;D6RG08	P17301;E7ESP4;E7EMF1	Integrin alpha-2	ITGA2	18.629	NaN	18.6922	21.4976	20.4186	19.9373				5	5	5	8.6	8.6	8.6	129.29	0	37.541	6380700	12
P26006;P26006-1;H0YA49	P26006;P26006-1	Integrin alpha-3;Integrin alpha-3 heavy chain;Integrin alpha-3 light chain	ITGA3	23.1892	23.026	23.3999	23.0198	22.7908	23.4591				5	5	5	5.6	5.6	5.6	116.61	0	30.162	55576000	10
P08648	P08648	Integrin alpha-5;Integrin alpha-5 heavy chain;Integrin alpha-5 light chain	ITGA5	18.6831	19.2338	19.2384	17.8806	17.6214	NaN				1	1	1	1.7	1.7	1.7	114.54	0	33.207	1915800	5
P23229-7;P23229-4;P23229-2;P23229-5;P23229-3;P23229-9;P23229-6;P23229;H7BZ97	P23229-7;P23229-4;P23229-2;P23229-5;P23229-3;P23229-9;P23229-6;P23229	Integrin alpha-6;Integrin alpha-6 heavy chain;Integrin alpha-6 light chain;Processed integrin alpha-6	ITGA6	17.6158	NaN	NaN	20.7488	21.3649	21.0511				3	3	3	5.1	5.1	5.1	106.58	0	28.455	7086500	6
P06756-3;P06756-2;P06756	P06756-3;P06756-2;P06756	Integrin alpha-V;Integrin alpha-V heavy chain;Integrin alpha-V light chain	ITGAV	22.0616	22.2113	22.1058	20.3868	20.5632	20.5184				5	5	5	8.2	8.2	8.2	111.13	0	39.077	16824000	17
P05556;P05556-2;P05556-5;P05556-4;P05556-3;C9JPK5;E7ERX5;Q5T3E6;E9PLR6;E7EUI6;E7EQW5	P05556;P05556-2;P05556-5;P05556-4;P05556-3	Integrin beta-1	ITGB1	24.9717	25.0735	25.1657	24.3962	24.2204	24.7064				6	6	6	9.6	9.6	9.6	88.414	0	56.186	168220000	23
P16144-4;P16144-2;P16144-3;P16144;P16144-5;J3QQL2;J3KSH9;J3QRK0	P16144-4;P16144-2;P16144-3;P16144	Integrin beta-4	ITGB4	21.7835	21.5655	21.8216	24.2289	24.0929	24.0189				15	15	15	12.6	12.6	12.6	194.46	0	115.55	66294000	34
Q9BY32-2;Q9BY32;Q9BY32-3	Q9BY32-2;Q9BY32;Q9BY32-3	Inosine triphosphate pyrophosphatase	ITPA	20.1406	20.2444	20.2446	19.4662	19.558	20.3973				2	2	2	18.6	18.6	18.6	19.603	0	12.368	6241700	5
Q14573	Q14573	Inositol 1,4,5-trisphosphate receptor type 3	ITPR3	18.0238	18.1274	17.8835	19.7313	18.1421	18.3185				3	3	3	1.5	1.5	1.5	304.1	0	19.799	2249300	2
Q96ST2-2;Q96ST2-3;Q96ST2;A0A1B0GW95	Q96ST2-2;Q96ST2-3;Q96ST2;A0A1B0GW95	Protein IWS1 homolog	IWS1	20.0534	20.1029	19.8218	20.1311	20.1029	20.4564				2	2	2	4.7	4.7	4.7	56.109	0	13.405	6722900	2
P14923;C9JTX4;C9J826;C9JK18;C9JKY1;C9JPI2;K7ERP3	P14923	Junction plakoglobin	JUP	15.4123	17.8202	18.1944	24.8107	24.541	24.5082				12	11	11	23.6	21.9	21.9	81.744	0	126.15	83007000	28
Q15046;Q15046-2;J3KRL2;H3BPV7;H3BVA8;H3BRC9	Q15046;Q15046-2	Lysine--tRNA ligase	KARS	24.112	24.1416	24.1433	24.7015	24.3764	24.7014				11	11	11	24	24	24	68.047	0	78.813	129160000	23
K7EM02;K7EIJ8;Q8IYT4-2;Q8IYT4	K7EM02;K7EIJ8;Q8IYT4-2;Q8IYT4	Katanin p60 ATPase-containing subunit A-like 2	KATNAL2	26.4289	26.572	26.2216	26.2716	26.4145	26.6942				1	1	1	9.4	9.4	9.4	13.999	0.00042052	7.2797	527700000	13
C9J3I2;Q9P0J7	C9J3I2;Q9P0J7	E3 ubiquitin-protein ligase KCMF1	KCMF1	18.0196	NaN	NaN	18.8019	18.6068	NaN				1	1	1	16.8	16.8	16.8	16.295	0.0062592	6.1674	1147600	1
Q96CX2	Q96CX2	BTB/POZ domain-containing protein KCTD12	KCTD12	22.2904	22.1124	22.0822	24.2007	24.2342	24.0687				6	6	6	25.5	25.5	25.5	35.7	0	72.024	73182000	33
Q7Z4H8-3;Q7Z4H8-2;Q7Z4H8	Q7Z4H8-3;Q7Z4H8-2;Q7Z4H8	KDEL motif-containing protein 2	KDELC2	17.6001	16.9879	18.2939	15.2033	16.79	15.0802				1	1	1	3.7	3.7	3.7	47.399	0.00042918	7.5826	778760	2
O60341;O60341-2	O60341;O60341-2	Lysine-specific histone demethylase 1A	KDM1A	NaN	17.7245	17.8567	18.3709	17.6623	NaN				1	1	1	2	2	2	92.902	0.00040274	6.877	942880	2
Q07666-2;Q07666;Q07666-3	Q07666-2;Q07666;Q07666-3	KH domain-containing, RNA-binding, signal transduction-associated protein 1	KHDRBS1	23.7152	24.1278	23.9815	23.8439	23.67	23.5078				3	3	3	5.7	5.7	5.7	45.86	0	20.774	85052000	8
Q92945;A0A087WTP3;M0R0I5;M0QXW7;M0QYH3;M0R3J3;M0QYG1;M0R0C6	Q92945;A0A087WTP3	Far upstream element-binding protein 2	KHSRP	25.1368	25.0957	25.2531	24.6533	24.8458	25.2687				14	14	13	33.5	33.5	32.3	73.114	0	181.07	201760000	50
E7EQI7;Q12768	E7EQI7;Q12768	WASH complex subunit strumpellin	KIAA0196	18.5785	18.6261	18.7425	19.2539	18.4021	19.12				2	2	2	2.4	2.4	2.4	117.06	0	13.192	2699000	6
J3KN16;Q5VYK3;R4GMY1;R4GMY3;F6XAQ5	J3KN16;Q5VYK3	Proteasome-associated protein ECM29 homolog	KIAA0368	21.206	21.6101	21.3471	21.5175	21.4256	21.5052				10	10	10	6.4	6.4	6.4	223.69	0	61.764	16448000	20
O15091-4;O15091-2;O15091;A0A0A0MTQ0;O15091-3	O15091-4;O15091-2;O15091;A0A0A0MTQ0;O15091-3	Mitochondrial ribonuclease P protein 3	KIAA0391	17.2945	16.8037	17.0815	16.6032	16.9092	16.7176				2	2	2	4.7	4.7	4.7	56.486	0	12.957	713000	5
A0A087X256;Q2M389	A0A087X256;Q2M389	WASH complex subunit 7	KIAA1033	17.9947	18.0038	17.7765	NaN	17.4679	17.3449				1	1	1	1	1	1	136.5	0.00045475	9.8918	1037500	3
A0A1B0GUH6;A0A1B0GUA3;Q96EK5	A0A1B0GUH6;A0A1B0GUA3;Q96EK5	KIF1-binding protein	KIAA1279	19.8046	19.9933	NaN	NaN	NaN	NaN				1	1	1	6.1	6.1	6.1	38.795	0	16.363	1776100	1
Q9P260;A0A075B785;A0A2R8Y566;Q9P260-2	Q9P260;A0A075B785;A0A2R8Y566;Q9P260-2	LisH domain and HEAT repeat-containing protein KIAA1468	KIAA1468	16.5858	15.8699	16.5961	16.6698	17.8361	16.1296				2	2	2	2.4	2.4	2.4	134.63	0	12.795	675170	3
P52732	P52732	Kinesin-like protein KIF11	KIF11	19.604	18.5637	19.0689	18.593	19.8611	18.8412				3	3	3	3.7	3.7	3.7	119.16	0	19.466	3372300	5
Q99661-2;Q99661	Q99661-2;Q99661	Kinesin-like protein KIF2C	KIF2C	18.6634	19.4073	18.6098	20.4443	NaN	20.3238				1	1	1	1.9	1.9	1.9	75.561	0.00040683	6.9442	4124100	3
P33176;A0A0G2JMZ6;J3KNA1;O60282;Q12840;O60282-2	P33176	Kinesin-1 heavy chain	KIF5B	24.3083	24.398	24.3877	24.4702	24.2539	24.5937				14	14	14	18	18	18	109.68	0	181	129080000	44
Q9BW19	Q9BW19	Kinesin-like protein KIFC1	KIFC1	19.3324	19.5676	19.3979	18.4953	19.0816	19.2755				4	4	4	11	11	11	73.747	0	25.557	3499600	10
O60870-2;O60870	O60870-2;O60870	DNA/RNA-binding protein KIN17	KIN	NaN	NaN	22.7651	22.5877	22.2434	NaN				1	1	1	3.2	3.2	3.2	43.261	0.0007902	6.6894	17739000	1
Q15136;K7ERP6;P17612-2;P17612	Q15136;K7ERP6;P17612-2;P17612	cAMP-dependent protein kinase catalytic subunit alpha	KIN27	19.7828	19.7156	19.3214	19.8103	18.8621	19.8564				1	1	1	5.8	5.8	5.8	23.954	0	31.85	4594800	7
G5E9S8;G3V2E7;F8W6L3;G3V3H3;G3V5R9;E7EVH7;Q07866-8;Q07866-2;Q07866-3;Q07866;Q07866-7;Q07866-5;Q07866-10;Q07866-6;Q07866-4;Q07866-9;H0YJU9;H0YJL0;H0YJT3;H0YG16;H0YGB8;G3V2P7	G5E9S8;G3V2E7;F8W6L3;G3V3H3;G3V5R9;E7EVH7;Q07866-8;Q07866-2;Q07866-3;Q07866;Q07866-7;Q07866-5;Q07866-10;Q07866-6;Q07866-4;Q07866-9	Kinesin light chain 1	KLC1	21.8633	22.0495	22.2539	21.666	21.9758	22.1524				8	8	5	19.7	19.7	12.2	62.506	0	52.148	23982000	15
Q9H0B6-2;Q9H0B6;A8MZ87;E9PQ02;A8MX29;E9PI24;E9PP09;H7C4M1;C9JHT2;E9PM83	Q9H0B6-2;Q9H0B6;A8MZ87	Kinesin light chain 2	KLC2	19.3382	19.3285	18.8288	19.018	18.9035	19.4534				5	2	2	14.5	7	7	60.046	0	13.628	3275200	4
Q9NSK0-5;Q9NSK0;Q9NSK0-3;C9JZE5;C9J8T5;Q9NSK0-4	Q9NSK0-5;Q9NSK0;Q9NSK0-3;C9JZE5;C9J8T5;Q9NSK0-4	Kinesin light chain 4	KLC4	18.7609	NaN	NaN	NaN	18.489	17.963				2	1	1	4.8	3.1	3.1	59.64	0.0023095	6.4742	1099100	3
Q86VH3	Q86VH3		KLHDC4	16.1135	15.7558	16.055	16.3142	16.2203	17.9619				1	1	1	5.2	5.2	5.2	30.908	0.0072648	6.1127	603090	1
P52294;C9J352;C9JWD9;F2Z3G4;C9J4U1;C9JYI4	P52294	Importin subunit alpha-5;Importin subunit alpha-5, N-terminally processed	KPNA1	19.3558	19.6427	19.4832	18.9761	18.2988	19.4646				3	2	2	9.5	6.9	6.9	60.221	0	13.941	3591400	3
P52292;J3QLL0;J3KS65;J3QL07	P52292	Importin subunit alpha-1	KPNA2	24.337	24.4947	24.5401	23.5747	23.5041	23.992				9	9	9	22.3	22.3	22.3	57.861	0	206.9	104440000	57
O00505;H0Y4S9	O00505	Importin subunit alpha-4	KPNA3	19.1743	19.8936	19.7717	19.2663	19.8935	19.3732				3	3	3	11.5	11.5	11.5	57.81	0	21.102	4555200	9
O00629;H7C4F6	O00629;H7C4F6	Importin subunit alpha-3	KPNA4	23.6341	20.4539	21.3126	22.3587	22.5372	21.525				4	4	4	13.4	13.4	13.4	57.886	0	26.041	30546000	7
O60684;O15131;S4R3E5	O60684;O15131	Importin subunit alpha-7;Importin subunit alpha-6	KPNA6	20.4322	20.0085	20.5718	20.4535	21.5583	20.3933				3	3	2	8	8	5.4	60.029	0	46.332	9612200	8
Q14974;Q14974-2;J3KTM9;J3QR48;J3QKQ5;J3QRG4	Q14974;Q14974-2;J3KTM9	Importin subunit beta-1	KPNB1	26.3848	26.2715	26.2903	26.0051	26.2543	25.808				20	20	20	29.8	29.8	29.8	97.169	0	323.31	449930000	121
P04264;CON__P04264	P04264;CON__P04264	Keratin, type II cytoskeletal 1	KRT1	24.7688	23.8099	24.3694	24.7373	23.7063	25.19			+	16	13	10	27.6	24.2	19.1	66.038	0	123.49	141790000	27
CON__P13645;P13645;CON__Q7Z3Z0;CON__Q7Z3Y8;CON__Q148H6;CON__Q7Z3Y9;CON__Q7Z3Y7;CON__P02535-1;Q7Z3Z0;Q7Z3Y8;Q7Z3Y7;Q7Z3Y9	CON__P13645;P13645	Keratin, type I cytoskeletal 10	KRT10	22.9456	22.7643	23.1893	22.8523	22.7057	22.8992			+	9	8	8	22.4	20.9	20.9	59.51	0	52.948	45967000	11
CON__P02533;P02533;CON__P08779;P08779;CON__Q61782;CON__Q9Z2K1;CON__Q3ZAW8;A8MT21;P19012-2;K7ENV3;CON__P35900;CON__Q9D312;P35900;K7ENW6;K7EMD9	CON__P02533;P02533	Keratin, type I cytoskeletal 14	KRT14	21.1376	18.7196	18.2583	29.6921	29.4101	29.384			+	28	28	11	64.4	64.4	30.9	51.621	0	323.31	2370500000	120
CON__Q04695;Q04695;F5GWP8;K7ESE1;K7EPJ9;A0A3B3IS58	CON__Q04695;Q04695;F5GWP8	Keratin, type I cytoskeletal 17	KRT17	18.9135	20.0515	16.435	25.9541	25.5901	26.1624			+	17	6	2	35.6	15	4.9	48.105	0	48.252	197010000	17
P05783;F8VZY9;CON__P05784;CON__H-INV:HIT000015463;CON__Q92764;C4AM86;CON__Q497I4;Q92764	P05783;F8VZY9	Keratin, type I cytoskeletal 18	KRT18	25.1095	25.0055	24.7931	27.5738	27.5351	27.5402				14	13	13	38.8	36.7	36.7	48.057	0	246.04	747820000	102
P08727;CON__P08727;K7EMS3;C9JM50;CON__P19001;C9JTG5;CON__Q8N1A0;CON__Q99456;Q8N1A0-2;Q8N1A0;Q99456	P08727;CON__P08727;K7EMS3	Keratin, type I cytoskeletal 19	KRT19	23.2777	22.8227	22.7742	28.7863	29.0994	29.0405			+	26	23	20	72.2	67.2	58.5	44.105	0	274.05	1690500000	85
CON__P35908;P35908;CON__Q9R0H5	CON__P35908;P35908	Keratin, type II cytoskeletal 2 epidermal	KRT2	20.8802	19.3899	20.4164	20.4968	20.141	20.5604			+	9	4	4	14.4	7	7	65.865	0	26.975	7982400	8
CON__P13647;P13647;F8W0C6;H0YIN9;H0YI76;F8VV57;F8VU69	CON__P13647;P13647	Keratin, type II cytoskeletal 5	KRT5	20.4035	23.7612	21.8178	28.3148	26.3039	27.4889			+	25	15	5	40.2	26.6	10.3	62.378	0	182.17	648860000	42
CON__P02538;P02538;CON__P48668;CON__P04259;P48668;P04259;CON__Q8VED5;CON__P12035;P12035;Q01546;Q8IWY7	CON__P02538;P02538;CON__P48668;CON__P04259;P48668;P04259	Keratin, type II cytoskeletal 6A;Keratin, type II cytoskeletal 6C;Keratin, type II cytoskeletal 6B	KRT6A	23.4907	22.3164	22.1116	29.7083	29.672	29.2923			+	30	25	10	52	46.1	24.6	60.044	0	323.31	2496000000	101
CON__Q32MB2;Q86Y46-2;Q86Y46;H0YIC5	CON__Q32MB2;Q86Y46-2;Q86Y46;H0YIC5	Keratin, type II cytoskeletal 73	KRT73	15.4125	15.6109	16.4494	15.1845	NaN	NaN			+	3	2	1	5.2	3.9	1.7	58.923	0.0079768	6.1011	1808600	1
CON__P05787;P05787;P05787-2;F8VUG2;F8W1U3;CON__H-INV:HIT000292931;F8VP67;CON__Q9H552;CON__H-INV:HIT000016045;CON__Q9DCV7;CON__Q3KNV1;CON__P08729;P08729;F8VQY3;CON__Q9NSB2;CON__Q6ISB0;Q9NSB2;CON__REFSEQ:XP_092267;H0YIB2	CON__P05787;P05787;P05787-2;F8VUG2;F8W1U3	Keratin, type II cytoskeletal 8	KRT8	26.9591	26.8476	26.7912	29.7866	29.649	29.8784			+	33	30	25	66.7	63.4	56.1	53.704	0	323.31	3241400000	168
CON__Q6KB66-1;Q6KB66-2;Q6KB66;Q6KB66-3;CON__Q0VBK2	CON__Q6KB66-1;Q6KB66-2;Q6KB66;Q6KB66-3	Keratin, type II cytoskeletal 80	KRT80	NaN	NaN	NaN	19.0575	19.1577	18.9487			+	3	3	3	8.2	8.2	8.2	50.525	0	19.608	1702700	4
A0A087X106;CON__O43790;CON__Q14533;O43790;Q14533;CON__Q6NT21;CON__P78385;CON__P78386;P78385;P78386;F5GYI5;A6NCN2;CON__Q61726;CON__Q9NSB4;Q9NSB4	A0A087X106;CON__O43790;CON__Q14533;O43790;Q14533;CON__Q6NT21;CON__P78385;CON__P78386;P78385;P78386;F5GYI5;A6NCN2;CON__Q61726	Keratin, type II cuticular Hb6;Keratin, type II cuticular Hb1;Keratin, type II cuticular Hb3;Keratin, type II cuticular Hb5;Putative keratin-87 protein	KRT81	24.755	24.8325	24.8565	27.445	27.5818	27.9114			+	8	7	7	17.6	16.1	16.1	53.116	0	134.7	740230000	37
CON__P35527;P35527;K7EQQ3	CON__P35527;P35527;K7EQQ3	Keratin, type I cytoskeletal 9	KRT9	23.4278	22.3044	22.8453	23.3159	22.3631	23.4692			+	8	8	8	27.3	27.3	27.3	62.129	0	71.738	50371000	12
Q8N6L1;Q8N6L1-2	Q8N6L1;Q8N6L1-2	Keratinocyte-associated protein 2	KRTCAP2	19.2863	19.2375	19.1932	19.8919	19.2452	19.5642				1	1	1	12.5	12.5	12.5	14.678	0.00042589	7.4979	4135400	1
Q86UP2-2;Q86UP2-3;Q86UP2-4;Q86UP2;G3V4Y7;B7Z6P3;H0YJP2;G3V5P0;G3V5G2;H0YJZ8	Q86UP2-2;Q86UP2-3;Q86UP2-4;Q86UP2;G3V4Y7	Kinectin	KTN1	24.916	24.8247	24.9476	25.5736	25.6157	26.1027				18	18	18	19.6	19.6	19.6	149.61	0	193.17	263930000	48
Q16719;Q16719-2;F8WEP1;B8ZZA3;A0A087WYQ7;A0A087WYM2;A0A087X297	Q16719	Kynureninase	KYNU	21.1282	21.3951	21.1782	19.6052	18.9273	18.5899				5	5	5	11.2	11.2	11.2	52.351	0	90.773	8427500	16
P32004-3;P32004-2;P32004;H0Y5C3	P32004-3;P32004-2;P32004;H0Y5C3	Neural cell adhesion molecule L1	L1CAM	18.7494	19.3202	18.8968	NaN	NaN	NaN				2	2	2	4.2	4.2	4.2	138.91	0	12.107	1404400	3
Q9UN81	Q9UN81	LINE-1 retrotransposable element ORF1 protein	L1RE1	19.6286	19.7192	19.4665	NaN	18.3831	NaN				2	2	2	7.7	7.7	7.7	40.055	0	15.073	2456500	3
Q53H82	Q53H82	Beta-lactamase-like protein 2	LACTB2	20.6671	20.8413	21.0161	20.0133	20.0413	20.3616				3	3	3	11.5	11.5	11.5	32.805	0	18.824	8723700	5
E9PDI4;O00515;H0Y901;A0A0J9YVY2;A0A0J9YYF6;A0A0J9YW63	E9PDI4;O00515;H0Y901	Ladinin-1	LAD1	NaN	NaN	NaN	22.2423	22.22	22.2468				4	4	4	15.8	15.8	15.8	58.677	0	80.083	15342000	8
A0A0A6YYF2;Q16787-1;Q16787;A0A0A0MTS5;A0A0A0MSA0;Q16787-4;Q16787-3;A0A3B3ITG1;K7EIP4;K7ERM0	A0A0A6YYF2;Q16787-1;Q16787;A0A0A0MTS5;A0A0A0MSA0;Q16787-4;Q16787-3;A0A3B3ITG1;K7EIP4	Laminin subunit alpha-3	LAMA3	NaN	19.4528	NaN	24.1864	24.745	23.3182				18	18	18	16.2	16.2	16.2	190.46	0	137.01	60325000	30
G3XAI2;P07942;E7EPA6	G3XAI2;P07942	Laminin subunit beta-1	LAMB1	19.3595	19.4124	19.1686	19.6321	19.2079	19.8954				3	3	3	3	3	3	200.48	0	20.344	4209300	5
Q13751;X1WI29;Q5THA1	Q13751	Laminin subunit beta-3	LAMB3	19.6426	20.0718	19.394	22.7965	26.4387	23.1454				13	13	13	17.6	17.6	17.6	129.57	0	124.85	114670000	31
P11047	P11047	Laminin subunit gamma-1	LAMC1	20.9158	20.8771	21.0234	20.453	20.2961	20.5195				5	5	5	5	5	5	177.6	0	86.836	9791500	24
Q13753-2;Q13753	Q13753-2;Q13753	Laminin subunit gamma-2	LAMC2	21.9802	NaN	21.8105	24.0474	22.9269	23.3191				6	6	6	6.6	6.6	6.6	121.6	0	36.701	45187000	7
P11279;P11279-2	P11279;P11279-2	Lysosome-associated membrane glycoprotein 1	LAMP1	23.8369	23.8712	23.7151	23.4297	22.839	23.5961				6	6	6	14.1	14.1	14.1	44.882	0	36.913	71429000	11
P13473-2;P13473;P13473-3	P13473-2;P13473;P13473-3	Lysosome-associated membrane glycoprotein 2	LAMP2	23.2026	22.6425	22.9075	22.0502	21.7999	22.5286				2	2	2	4.9	4.9	4.9	44.955	0	13.848	36028000	7
Q6IAA8;H0YFI1;F5H479;F5GX19;F5H3Y3	Q6IAA8;H0YFI1;F5H479;F5GX19;F5H3Y3	Ragulator complex protein LAMTOR1	LAMTOR1	20.8331	20.6815	20.957	20.9146	21.0597	20.7589				4	4	4	49.7	49.7	49.7	17.745	0	29.189	10995000	16
Q9Y2Q5;Q9Y2Q5-3;Q9Y2Q5-2	Q9Y2Q5;Q9Y2Q5-3;Q9Y2Q5-2	Ragulator complex protein LAMTOR2	LAMTOR2	19.0208	18.5632	19.1017	18.7643	19.5656	18.303				2	2	2	24	24	24	13.507	0.00048008	11.587	2861400	4
O43504;R4GMU8;E9PLX3;A0A0C4DGV4	O43504;R4GMU8;E9PLX3;A0A0C4DGV4	Ragulator complex protein LAMTOR5	LAMTOR5	20.2382	20.4606	20.5624	20.0708	20.6619	20.5097				2	2	2	37.4	37.4	37.4	9.6138	0	16.152	8207400	6
F8WDS9;E9PHS0;O43813	F8WDS9;E9PHS0;O43813	LanC-like protein 1	LANCL1	19.5988	19.724	19.4678	19.8585	18.0535	19.8984				1	1	1	14.6	14.6	14.6	9.2824	0.00041876	7.2078	4428600	1
P28838-2;P28838;H0Y9Q1	P28838-2;P28838;H0Y9Q1	Cytosol aminopeptidase	LAP3	23.4492	23.4314	23.3793	22.3948	22.7145	22.8057				7	7	7	18.9	18.9	18.9	52.771	0	49.514	51402000	22
Q6PKG0;A0A0B4J210;Q6PKG0-3;H0YAN4;E5RH50;A0A3B3ISF0;Q659C4-7;Q659C4-6;Q659C4-5;Q659C4-9;Q659C4-2;Q659C4	Q6PKG0;A0A0B4J210;Q6PKG0-3	La-related protein 1	LARP1	21.1877	21.1227	20.9725	21.3279	21.4282	21.3154				4	4	4	10.6	10.6	10.6	123.51	0	42.481	14290000	11
F8W1I4;Q8TBL5;A0A087WTL9;F8VY40;Q96J85;Q71RC2-7;Q71RC2-6;Q71RC2-5;Q71RC2-3;Q71RC2;Q71RC2-4	F8W1I4;Q8TBL5;A0A087WTL9;F8VY40;Q96J85;Q71RC2-7;Q71RC2-6;Q71RC2-5;Q71RC2-3;Q71RC2;Q71RC2-4	La-related protein 4	LARP4	16.8976	16.9847	17.356	16.0613	15.9211	NaN				1	1	1	10.4	10.4	10.4	14.143	0.0023121	6.4817	508740	3
Q92615;H0Y641;H0Y4V9	Q92615	La-related protein 4B	LARP4B	19.2568	19.9909	19.8088	19.8215	19.9402	19.7272				3	3	3	6	6	6	80.551	0	17.919	5157100	9
Q4G0J3;Q4G0J3-3;D6RFF0;H0YA82;D6RBH8;D6RF22;D6RF49;D6RAF3;D6R9Z6;Q4G0J3-2	Q4G0J3;Q4G0J3-3;D6RFF0;H0YA82	La-related protein 7	LARP7	20.4679	19.9535	19.9442	20.1932	19.6744	19.9618				5	5	5	11.7	11.7	11.7	66.898	0	28.57	6318600	4
Q9P2J5;Q9P2J5-2;Q9P2J5-3;A0A087WXY1	Q9P2J5;Q9P2J5-2	Leucine--tRNA ligase, cytoplasmic	LARS	22.6131	22.9202	22.5073	23.2656	22.8813	23.2425				11	11	11	12.6	12.6	12.6	134.46	0	78.829	47019000	23
Q9Y4W2-2;Q9Y4W2;Q9Y4W2-4;Q9Y4W2-3	Q9Y4W2-2;Q9Y4W2;Q9Y4W2-4;Q9Y4W2-3	Ribosomal biogenesis protein LAS1L	LAS1L	18.7267	18.7737	19.2342	18.8916	19.5848	19.4386				2	2	2	4.2	4.2	4.2	81.242	0	13.335	3402300	4
Q14847;C9J9W2;Q14847-2;Q14847-3;J3KSN1;F6S2S5	Q14847;C9J9W2;Q14847-2;Q14847-3	LIM and SH3 domain protein 1	LASP1	26.054	26.1293	26.038	26.3275	26.2814	26.3079				8	8	8	42.1	42.1	42.1	29.717	0	174.49	462660000	41
X6R8F3;P80188-2;P80188	X6R8F3;P80188-2;P80188	Neutrophil gelatinase-associated lipocalin	LCN2	NaN	NaN	NaN	22.529	22.8115	23.0865				2	2	2	12	12	12	22.788	0	35.225	23158000	5
P00338;P00338-3;P00338-4;P00338-5;P00338-2;F5GYU2;F5GXY2;F5GXH2;F5H5J4;F5H6W8;F5GZQ4;F5H8H6;F5GXC7;F5GWW2;F5GXU1;F5H5G7;F5H155;A0A087WUM2;G3XAP5;F5H245;Q6ZMR3;P07864	P00338;P00338-3;P00338-4;P00338-5;P00338-2;F5GYU2;F5GXY2;F5GXH2	L-lactate dehydrogenase A chain	LDHA	28.8813	28.9671	28.8829	29.6603	29.4962	29.7276				15	15	14	43.4	43.4	39.8	36.688	0	323.31	3934400000	131
P07195;A0A3B3IS95;A8MW50;C9J7H8;F5H793	P07195;A0A3B3IS95;A8MW50;C9J7H8	L-lactate dehydrogenase B chain;L-lactate dehydrogenase	LDHB	27.2626	27.3167	27.2864	27.0387	26.8485	27.2922				10	9	9	34.1	30.5	30.5	36.638	0	101.93	888610000	57
J3KMZ9;P01130-2;P01130-3;P01130-6;P01130-4;P01130-5;P01130	J3KMZ9;P01130-2;P01130-3;P01130-6;P01130-4;P01130-5;P01130	Low-density lipoprotein receptor	LDLR	18.5149	NaN	18.419	NaN	17.653	NaN				1	1	1	1.5	1.5	1.5	104.56	0.00044843	8.6315	876370	1
Q8NC56;D6RBV0;D6R958;H7C2Z0;Q8NC56-2	Q8NC56;D6RBV0	LEM domain-containing protein 2	LEMD2	20.773	20.6735	20.7502	21.0509	21.036	21.3579				3	3	3	7.8	7.8	7.8	56.974	0	21.913	11945000	8
Q9Y2U8	Q9Y2U8	Inner nuclear membrane protein Man1	LEMD3	NaN	NaN	NaN	NaN	16.9323	17.9838				1	1	1	2.1	2.1	2.1	99.996	0.00079428	6.7238	401460	1
Q32P28-4;Q32P28;Q32P28-3;E2QRI1;Q32P28-2	Q32P28-4;Q32P28;Q32P28-3;E2QRI1;Q32P28-2	Prolyl 3-hydroxylase 1	LEPRE1	21.3426	21.155	21.4701	19.1185	18.9671	18.4171				4	4	4	6.6	6.6	6.6	78.921	0	30.761	8528000	8
O95202;O95202-2;O95202-3	O95202	LETM1 and EF-hand domain-containing protein 1, mitochondrial	LETM1	23.2024	23.3225	23.1851	23.565	23.6165	23.9067				13	13	13	24.4	24.4	24.4	83.353	0	99.27	69792000	28
P09382;F8WEI7	P09382	Galectin-1	LGALS1	28.1026	27.8931	28.4821	26.8032	27.0918	27.0759				8	8	8	71.9	71.9	71.9	14.716	0	183.47	1245300000	134
P17931;G3V3R6	P17931;G3V3R6	Galectin-3;Galectin	LGALS3	23.7059	23.7525	23.9121	24.6219	24.5522	25.1557				3	3	3	15.6	15.6	15.6	26.152	0	20.253	146240000	10
Q08380;K7EP36;K7ESM3;K7EKQ5;K7EQT9;K7ES75;K7EN99;K7ERZ6;K7EJY8;K7EJD3	Q08380	Galectin-3-binding protein	LGALS3BP	24.1681	23.992	24.1231	25.4824	25.7898	25.6005				8	8	8	16.9	16.9	16.9	65.33	0	68.64	211940000	28
H0YJN9;G3V2T4;G3V4E4;Q99538-3;Q99538-2;Q99538	H0YJN9;G3V2T4;G3V4E4;Q99538-3;Q99538-2;Q99538	Legumain	LGMN	18.0867	17.5559	18.1058	17.0965	17.5334	16.3989				1	1	1	18.7	18.7	18.7	9.658	0	25.02	1110600	6
F8VQE1;Q9UHB6-2;Q9UHB6-5;Q9UHB6;Q9UHB6-4;F8VS07;Q9UHB6-3;F8VRN8	F8VQE1;Q9UHB6-2;Q9UHB6-5;Q9UHB6;Q9UHB6-4;F8VS07;Q9UHB6-3	LIM domain and actin-binding protein 1	LIMA1	21.9835	22.1965	21.8427	23.6461	23.4353	24.1249				6	6	6	14.2	14.2	14.2	66.99	0	40.624	55732000	16
P49257	P49257	Protein ERGIC-53	LMAN1	23.4851	23.6738	23.1616	24.3719	24.0765	24.4035				6	6	6	17.5	17.5	17.5	57.548	0	40.674	94878000	17
Q12907;D6RDX1;D6RBV2	Q12907;D6RDX1;D6RBV2	Vesicular integral-membrane protein VIP36	LMAN2	23.4382	23.6582	23.5754	22.7679	23.1863	22.7154				3	3	2	12.9	12.9	10.4	40.228	0	22.837	57769000	4
P02545;P02545-3;P02545-2;P02545-6;Q3BDU5;P02545-5;P02545-4;Q5TCI8;H0YAB0;A0A0C4DGC5	P02545;P02545-3;P02545-2;P02545-6;Q3BDU5;P02545-5;P02545-4;Q5TCI8	Prelamin-A/C;Lamin-A/C	LMNA	29.0273	28.9658	29.0499	29.251	29.1239	29.4831				35	35	34	53.3	53.3	52.1	74.139	0	323.31	3538100000	183
P20700;E9PBF6;A0A0D9SFE5;A0A0D9SFY5	P20700;E9PBF6	Lamin-B1	LMNB1	25.1269	25.2137	25.2893	25.0717	24.9825	25.0466				14	13	13	30.5	29.2	29.2	66.408	0	189.46	212040000	55
Q03252	Q03252	Lamin-B2	LMNB2	24.9642	24.989	24.8381	24.8109	24.8382	24.9892				12	11	11	21.9	20.6	20.6	69.948	0	169.57	181950000	36
Q8WWI1-3;E9PMS6;F8WD26;J3KP06;Q8WWI1-4;Q8WWI1-2;Q8WWI1;A0A0A0MTE2;E9PMT2;Q8WWI1-5;E9PMP7;H0Y424;E9PLU6;E9PK58;E9PJ10;H0YDQ3;H0YDG6;H0YE95	Q8WWI1-3;E9PMS6;F8WD26;J3KP06;Q8WWI1-4;Q8WWI1-2;Q8WWI1;A0A0A0MTE2;E9PMT2;Q8WWI1-5;E9PMP7;H0Y424	LIM domain only protein 7	LMO7	23.6856	23.8438	23.532	23.0737	22.9997	23.5199				14	14	14	15.5	15.5	15.5	153.67	0	102.88	66706000	34
K7EJE8;K7EKE6;P36776-3;P36776-2;P36776;K7ER27;K7ER56	K7EJE8;K7EKE6;P36776-3;P36776-2;P36776	Lon protease homolog, mitochondrial	LONP1	21.9654	21.7408	21.9903	21.8328	22.0185	22.0272				5	5	5	7.1	7.1	7.1	93.296	0	32.991	23304000	12
Q8NF37;A0A0G2JRI7;A0A0G2JQ62	Q8NF37;A0A0G2JRI7;A0A0G2JQ62	Lysophosphatidylcholine acyltransferase 1	LPCAT1	19.6523	19.4491	19.2574	19.6777	19.0756	19.5382				2	2	2	5.2	5.2	5.2	59.151	0.00048924	11.847	4184900	2
Q643R3	Q643R3	Lysophospholipid acyltransferase LPCAT4	LPCAT4	16.5842	16.4049	16.5833	17.0832	16.9694	17.597				1	1	1	2.7	2.7	2.7	57.218	0.0085806	6.0335	736740	3
C9JXK9;C9JUT4;A0A087WZF1;Q93052	C9JXK9;C9JUT4;A0A087WZF1;Q93052	Lipoma-preferred partner	LPP	NaN	19.1009	18.4786	NaN	NaN	18.181				1	1	1	9.9	9.9	9.9	26.706	0.00040816	6.9692	1082700	1
A0A3B3IRQ7;P30533	A0A3B3IRQ7;P30533	Alpha-2-macroglobulin receptor-associated protein	LRPAP1	20.9575	20.4677	20.8396	20.1929	20.1177	20.466				2	2	2	12.5	12.5	12.5	32.022	0	13.386	8725900	6
P42704;B8ZZ38;A0A0C4DG06;C9JCA9;H7C3W8	P42704	Leucine-rich PPR motif-containing protein, mitochondrial	LRPPRC	24.7786	24.8463	24.8064	24.7545	24.7965	24.7812				23	23	23	21.4	21.4	21.4	157.9	0	323.31	169040000	78
Q9BTT6	Q9BTT6	Leucine-rich repeat-containing protein 1	LRRC1	20.3915	20.24	19.8883	19.2942	20.7073	19.9908				3	3	2	8.6	8.6	6.1	59.241	0	20.544	6855100	9
Q9H9A6	Q9H9A6	Leucine-rich repeat-containing protein 40	LRRC40	NaN	NaN	17.7305	NaN	18.2718	17.8476				2	2	2	3.3	3.3	3.3	68.249	0	12.049	1330100	3
Q8N1G4	Q8N1G4	Leucine-rich repeat-containing protein 47	LRRC47	22.8839	22.806	23.0311	22.803	22.9552	23.3365				7	7	7	19	19	19	63.472	0	80.521	48335000	23
H3BSW0;A0A3B3ISV5;Q8N9N7	H3BSW0;A0A3B3ISV5;Q8N9N7	Leucine-rich repeat-containing protein 57	LRRC57	18.0162	18.2521	17.9821	18.3615	18.1081	18.3279				1	1	1	7.4	7.4	7.4	16.324	0.0052258	6.2442	1733300	1
Q96AG4;I3L223	Q96AG4	Leucine-rich repeat-containing protein 59	LRRC59	26.2052	25.8096	26.5032	26.0742	26.5623	25.9709				11	11	11	45	45	45	34.93	0	96.877	453820000	45
Q32MZ4-3;Q32MZ4-2;Q32MZ4;C9JSU1;Q9Y608-2;Q9Y608-4;Q9Y608-5;Q32MZ4-4;Q9Y608	Q32MZ4-3;Q32MZ4-2;Q32MZ4	Leucine-rich repeat flightless-interacting protein 1	LRRFIP1	22.7544	23.1092	22.6122	22.8195	22.8744	23.3805				4	4	4	7.3	7.3	7.3	82.688	0	153.03	46956000	11
O15116	O15116	U6 snRNA-associated Sm-like protein LSm1	LSM1	19.053	18.5419	19.03	18.0474	19.0146	17.9179				1	1	1	12	12	12	15.179	0.00040584	6.9303	2398300	3
K7ELG9;Q3MHD2;Q3MHD2-2	K7ELG9;Q3MHD2;Q3MHD2-2	Protein LSM12 homolog	LSM12	19.5161	19.8021	20.0699	19.5008	19.7544	19.6898				2	2	2	11.7	11.7	11.7	24.955	0	12.579	5034600	6
Q5TBQ1;Q9BX40;A0A0C4DFV2;Q5TBP9;Q5TBQ0;Q9BX40-3;Q9BX40-2	Q5TBQ1;Q9BX40;A0A0C4DFV2;Q5TBP9;Q5TBQ0;Q9BX40-3;Q9BX40-2	Protein LSM14 homolog B	LSM14B	18.1483	18.765	18.2678	18.6959	19.4643	18.9008				2	2	2	23.8	23.8	23.8	23.822	0	15.173	2660900	3
Q9Y333	Q9Y333	U6 snRNA-associated Sm-like protein LSm2	LSM2	21.7855	21.4459	21.6273	21.5081	21.6013	21.4356				2	2	2	31.6	31.6	31.6	10.834	0	20.064	18233000	13
P62310	P62310	U6 snRNA-associated Sm-like protein LSm3	LSM3	22.149	22.3273	22.4514	21.8529	21.9706	21.58				2	2	2	32.4	32.4	32.4	11.845	0	13.868	25459000	8
B8ZZF8;Q9Y4Y9	B8ZZF8;Q9Y4Y9	U6 snRNA-associated Sm-like protein LSm5	LSM5	21.2301	20.8755	21.2567	20.7593	21.036	21.2937				1	1	1	29.7	29.7	29.7	7.0202	0.00045106	9.0623	12925000	9
F2Z2Y6;O95777;C9JNV3;C9JIZ0	F2Z2Y6;O95777;C9JNV3	U6 snRNA-associated Sm-like protein LSm8	LSM8	22.4151	22.1617	22.1852	21.7022	22.0894	22.3947				3	3	3	53.7	53.7	53.7	7.3713	0	18.593	27407000	4
Q86X29-5;Q86X29-2;Q86X29-3;Q86X29-4;Q86X29;M0R0W1;M0QZL9;M0R1W9;S4R3V8;Q86X29-6	Q86X29-5;Q86X29-2;Q86X29-3;Q86X29-4;Q86X29;M0R0W1;M0QZL9;M0R1W9;S4R3V8;Q86X29-6	Lipolysis-stimulated lipoprotein receptor	LSR	NaN	NaN	NaN	19.3087	NaN	19.2522				2	2	2	5.5	5.5	5.5	64.052	0.00045893	10.809	1413100	1
P48449-3;P48449;C9J315;A0A0G2JQD0;P48449-2	P48449-3;P48449;C9J315;A0A0G2JQD0;P48449-2	Lanosterol synthase	LSS	19.7026	19.6799	19.1934	19.0088	18.6484	18.5934				2	2	2	3.7	3.7	3.7	82.198	0.00047755	11.503	3418100	5
P09960-4;P09960;P09960-3;P09960-2	P09960-4;P09960;P09960-3;P09960-2	Leukotriene A-4 hydrolase	LTA4H	22.9546	23.0506	22.9291	23.6074	23.4574	23.7247				13	13	13	29.8	29.8	29.8	66.851	0	88.702	62615000	26
Q96HJ9-2;A0A0A6YYJ8;Q9Y383-3;Q9Y383-2;Q9Y383;B8ZZ10;A8MYV2;Q9NQ29-2;Q9NQ29-3;Q9NQ29	Q96HJ9-2;A0A0A6YYJ8;Q9Y383-3;Q9Y383-2;Q9Y383;B8ZZ10;A8MYV2;Q9NQ29-2;Q9NQ29-3;Q9NQ29	Putative RNA-binding protein Luc7-like 2;Putative RNA-binding protein Luc7-like 1	LUC7L2	21.7419	21.7941	21.9131	22.3885	22.0609	22.3165				2	2	2	5.9	5.9	5.9	54.223	0	27.76	25501000	4
J3KPP4;O95232;D6RDI2;D6RHH0;U3KQT3	J3KPP4;O95232;D6RDI2	Luc7-like protein 3	LUC7L3	21.2142	21.4992	21.3955	21.6391	21.811	21.5305				3	3	3	8.8	8.8	8.8	58.22	0	112.47	17591000	13
P51884	P51884	Lumican	LUM	16.2311	16.1477	16.4417	NaN	NaN	NaN				1	1	1	6.2	6.2	6.2	38.429	0.0069597	6.1455	213220	1
Q86V48-2;Q86V48-3;Q86V48;E5RFK8	Q86V48-2;Q86V48-3;Q86V48	Leucine zipper protein 1	LUZP1	21.2866	20.9255	21.2468	20.4223	21.0831	21.2288				4	4	4	5.6	5.6	5.6	114.59	0	45.411	12550000	8
Q9NX58	Q9NX58	Cell growth-regulating nucleolar protein	LYAR	19.2852	19.3081	NaN	NaN	NaN	19.3719				1	1	1	3.7	3.7	3.7	43.614	0.00045188	9.2091	1879100	2
P07948-2;P07948	P07948-2;P07948	Tyrosine-protein kinase Lyn	LYN	21.1674	20.8329	20.9498	22.4784	22.2131	21.9497				6	6	4	15.1	15.1	11.4	56.033	0	37.411	20616000	9
A0A087X1K9;E5RGR0;O75608-2;O75608;E5RJ48;B4DP64	A0A087X1K9;E5RGR0;O75608-2;O75608	Acyl-protein thioesterase 1	LYPLA1	22.5073	22.3158	22.3881	23.2032	23.1596	23.526				3	3	3	22.9	22.9	22.9	17.981	0	22.331	47064000	9
H7C488;Q9NQ48-3;Q9NQ48-2;Q9NQ48	H7C488;Q9NQ48-3;Q9NQ48-2;Q9NQ48	Leucine zipper transcription factor-like protein 1	LZTFL1	17.9682	18.1642	18.0266	17.1822	17.7415	18.0927				1	1	1	6.4	6.4	6.4	26.795	0.00078616	6.626	1393900	1
P20645;H0YGT2;H0YF90;F5GX30	P20645;H0YGT2;H0YF90;F5GX30	Cation-dependent mannose-6-phosphate receptor	M6PR	20.4905	20.4288	20.3941	20.0653	20.3227	20.9056				2	2	2	12.6	12.6	12.6	30.993	0.00046948	11.142	8298200	2
Q9BQ69	Q9BQ69	O-acetyl-ADP-ribose deacetylase MACROD1	MACROD1	18.2031	18.2836	18.5465	18.415	18.3394	18.6051				1	1	1	7.1	7.1	7.1	35.505	0.0045249	6.3153	2005800	1
C9JTA2;C9K086;Q9Y6D9-3;Q9Y6D9	C9JTA2;C9K086;Q9Y6D9-3;Q9Y6D9	Mitotic spindle assembly checkpoint protein MAD1	MAD1L1	19.6519	19.6141	19.6384	NaN	19.583	19.3774				1	1	1	5.4	5.4	5.4	24.176	0.0069368	6.1295	3719300	2
Q13257	Q13257	Mitotic spindle assembly checkpoint protein MAD2A	MAD2L1	17.7448	18.5768	NaN	18.5162	18.3729	18.4044				2	2	2	11.2	11.2	11.2	23.51	0	12.375	1633500	2
P43363;C9J9A2;C9J958;P43362;P43358	P43363;C9J9A2;C9J958;P43362;P43358	Melanoma-associated antigen 10;Melanoma-associated antigen 9;Melanoma-associated antigen 4	MAGEA10	19.478	18.6384	18.784	17.7051	14.7292	NaN				2	2	2	7	7	7	40.78	0	20.976	1661400	5
Q5H909;Q9UNF1-2;Q9UNF1;Q5H907	Q5H909;Q9UNF1-2;Q9UNF1;Q5H907	Melanoma-associated antigen D2	MAGED2	26.3977	26.1999	26.2947	25.2658	25.3672	25.448				8	8	8	24.5	24.5	24.5	63.138	0	249.02	363930000	21
P61326;F5H6P7;P61326-2;Q96A72;F5H3U9;F5H6N1	P61326;F5H6P7;P61326-2;Q96A72	Protein mago nashi homolog;Protein mago nashi homolog 2	MAGOH	23.4969	23.5966	23.0311	23.2859	23.1539	23.1215				4	4	4	33.6	33.6	33.6	17.163	0	24.294	59105000	8
Q9UKM7	Q9UKM7	Endoplasmic reticulum mannosyl-oligosaccharide 1,2-alpha-mannosidase	MAN1B1	19.5132	19.3649	19.4195	19.4612	19.0699	19.7605				1	1	1	3	3	3	79.579	0.00043821	7.9354	4142200	4
A8K878;P55145;H7C2D6	A8K878;P55145	Mesencephalic astrocyte-derived neurotrophic factor	MANF	21.8727	21.9023	22.2046	21.7465	21.7758	21.6375				5	5	5	31.4	31.4	31.4	21.143	0	34.937	21895000	11
P21397-2;P21397	P21397-2;P21397	Amine oxidase [flavin-containing] A	MAOA	NaN	NaN	NaN	22.0317	21.3664	21.5608				2	2	2	5.8	5.8	5.8	44.847	0	12.889	10409000	5
P46821;D6RA40;D6RA32	P46821	Microtubule-associated protein 1B;MAP1B heavy chain;MAP1 light chain LC1	MAP1B	23.0714	23.2075	22.8574	NaN	NaN	17.1961				16	16	16	11.3	11.3	11.3	270.63	0	124.25	23293000	27
Q02750-2;Q02750;H3BRW9	Q02750-2;Q02750	Dual specificity mitogen-activated protein kinase kinase 1	MAP2K1	21.3588	20.9247	20.5371	20.81	20.3811	21.2035				4	4	3	19.1	19.1	16.1	40.763	0	23.464	11475000	5
G5E9C7;A0A1B0GUL7;P36507;M0R1B6	G5E9C7;A0A1B0GUL7;P36507	Dual specificity mitogen-activated protein kinase kinase 2	MAP2K2	20.3579	20.1635	20.4683	20.0102	20.5393	20.746				3	2	2	11.2	7.6	7.6	33.881	0	12.564	8021300	4
J3KRV4;P46734-2;P46734;P46734-3	J3KRV4;P46734-2;P46734;P46734-3	Dual specificity mitogen-activated protein kinase kinase 3	MAP2K3	18.378	18.0973	NaN	18.6519	18.4971	19.3131				1	1	1	10.3	10.3	10.3	15.005	0.00043215	7.7734	2065300	1
E7EVA0;P27816;P27816-6;P27816-2;P27816-5;P27816-4;H0Y2V1;H7C4C5;F8W9U4;H7C456;B5MEG9;A0A0J9YVV8;A0A0J9YW37;P27816-7	E7EVA0;P27816;P27816-6;P27816-2	Microtubule-associated protein;Microtubule-associated protein 4	MAP4	24.9048	25.0249	25.1122	24.3129	24.0462	24.2818				18	18	18	11.6	11.6	11.6	245.44	0	167.27	153740000	49
A0A087WZ40;Q14244-5;Q14244-3;Q14244-6;Q14244;Q14244-7	A0A087WZ40;Q14244-5;Q14244-3;Q14244-6;Q14244;Q14244-7	Ensconsin	MAP7	NaN	NaN	NaN	18.035	18.4831	19.0224				1	1	1	1.8	1.8	1.8	87.817	0.00042283	7.3934	1212200	3
Q3KQU3-2;Q3KQU3-4;Q3KQU3;Q3KQU3-3;E9PLH3;C9JIR3;H0YF21	Q3KQU3-2;Q3KQU3-4;Q3KQU3	MAP7 domain-containing protein 1	MAP7D1	21.6979	20.8498	21.5827	21.1313	21.2923	20.1721				7	7	7	12.1	12.1	12.1	88.725	0	40.845	14061000	8
P28482-2;P28482;B3KR49;E9PJF0;E9PQW4;P27361-2;P27361-3;P27361	P28482-2;P28482	Mitogen-activated protein kinase 1	MAPK1	21.7543	22.0925	21.8589	22.4447	22.2072	22.4823				3	3	3	9.5	9.5	9.5	36.432	0	19.455	27258000	6
Q16539-3;Q16539-2;Q16539;H7C4E2;B5TY33;B4E0K5;Q16539-5;Q16539-4;E7EX54	Q16539-3;Q16539-2;Q16539;H7C4E2;B5TY33;B4E0K5;Q16539-5;Q16539-4	Mitogen-activated protein kinase 14	MAPK14	19.8755	20.735	19.9051	20.6622	20.4069	20.5421				3	3	3	11.8	11.8	11.8	34.091	0	22.641	7928300	10
Q8NDC0	Q8NDC0	MAPK-interacting and spindle-stabilizing protein-like	MAPK1IP1L	18.37	18.6154	18.4394	18.6058	18.213	18.7002				1	1	1	6.9	6.9	6.9	24.269	0.00041615	7.1273	2142600	3
Q15691	Q15691	Microtubule-associated protein RP/EB family member 1	MAPRE1	25.0653	25.0006	24.9279	24.4919	24.3752	24.6622				8	8	8	41.8	41.8	41.8	29.999	0	56.171	170700000	34
P29966	P29966	Myristoylated alanine-rich C-kinase substrate	MARCKS	26.6524	26.9864	26.9939	25.9213	25.8557	26.3262				10	10	10	44.9	44.9	44.9	31.554	0	167.45	548750000	51
P49006	P49006	MARCKS-related protein	MARCKSL1	19.6181	19.857	19.8037	20.5599	20.5857	21.4503				2	2	2	24.1	24.1	24.1	19.529	0	12.955	8685200	3
P56192;H0YIP0;H0YI94;H0YHV5;P56192-2;H0YIC2;H0YHL6;H0YI27	P56192	Methionine--tRNA ligase, cytoplasmic	MARS	22.2533	22.4791	22.5801	22.7686	22.574	22.1093				7	7	7	11.8	11.8	11.8	101.11	0	105.98	33733000	25
P31153;P31153-2	P31153;P31153-2	S-adenosylmethionine synthase isoform type-2	MAT2A	22.9691	23.3196	23.0401	23.0492	22.7302	23.197				5	5	5	16.5	16.5	16.5	43.66	0	32.562	50542000	9
Q9NZL9-3;Q9NZL9-4;Q9NZL9-2;Q9NZL9;H7C0X7;E5RJR3;Q9NZL9-5	Q9NZL9-3;Q9NZL9-4;Q9NZL9-2;Q9NZL9;H7C0X7	Methionine adenosyltransferase 2 subunit beta	MAT2B	21.5842	21.6127	21.8083	21.8883	21.9259	22.1287				3	3	3	19.3	19.3	19.3	28.954	0	28.417	21826000	10
A0A0R4J2E8;A8MXP9;P43243;D6REM6;D6R991;B3KM87;P43243-2;H0Y8T4;D6RBI2;D6RBK5;D6RE02;D6RIA2;Q68E03;D6RB45;A0A1B0GX04;D6R9F3;D6RAM9;D6RAY2;D6RBS2;D6RCM3;D6REK4;D6R8Z5	A0A0R4J2E8;A8MXP9;P43243;D6REM6;D6R991;B3KM87;P43243-2	Matrin-3	MATR3	24.8167	24.7695	24.67	24.674	24.7162	24.6818				9	9	9	17.2	17.2	17.2	94.622	0	78.955	161290000	47
Q7Z434;Q7Z434-4	Q7Z434;Q7Z434-4	Mitochondrial antiviral-signaling protein	MAVS	23.4581	23.3737	23.3901	24.0152	23.7454	24.2621				9	9	9	38.5	38.5	38.5	56.527	0	82.076	82836000	29
Q9UBB5	Q9UBB5	Methyl-CpG-binding domain protein 2	MBD2	NaN	NaN	NaN	17.4719	NaN	17.6075				1	1	1	3.4	3.4	3.4	43.254	0.0030465	6.3771	392230	1
P43121	P43121	Cell surface glycoprotein MUC18	MCAM	21.5313	21.501	22.0836	NaN	NaN	20.5196				3	3	3	7.3	7.3	7.3	71.607	0	20.006	10719000	3
G5E9X5;F5GYT8;E9PG35;E9PHF7;Q96RQ3	G5E9X5;F5GYT8;E9PG35;E9PHF7;Q96RQ3	Methylcrotonoyl-CoA carboxylase subunit alpha, mitochondrial	MCCC1	NaN	NaN	NaN	18.4566	18.8419	19.0111				1	1	1	3	3	3	48.216	0.0004008	6.8073	1408500	1
Q9HCC0-2;Q9HCC0;D6RD67	Q9HCC0-2;Q9HCC0;D6RD67	Methylcrotonoyl-CoA carboxylase beta chain, mitochondrial	MCCC2	18.6077	17.7231	18.3669	18.7999	18.5188	18.0216				2	2	2	5.9	5.9	5.9	57.518	0	12.565	2240300	5
P49736;H0Y8E6	P49736;H0Y8E6	DNA replication licensing factor MCM2	MCM2	23.4126	23.7632	23.543	22.6839	22.7481	22.9389				10	10	10	13.1	13.1	13.1	101.89	0	71.741	55408000	27
P25205;P25205-2;J3KQ69;Q7Z6P5	P25205;P25205-2;J3KQ69	DNA replication licensing factor MCM3	MCM3	22.8577	22.7855	23.0952	21.7917	21.4815	21.632				9	9	9	15.3	15.3	15.3	90.98	0	69.118	31442000	25
A0A3B3ITP6;A0A3B3IS57;A0A3B3IU45;A0A3B3IT92;P33991;E5RG31;A0A3B3IRR8	A0A3B3ITP6;A0A3B3IS57;A0A3B3IU45;A0A3B3IT92;P33991;E5RG31	DNA replication licensing factor MCM4	MCM4	22.8852	22.6697	22.7189	21.5263	21.7121	22.0275				6	6	6	11.1	11.1	11.1	83.053	0	81.296	30190000	28
P33992;B1AHB1;B1AHA9;B1AHB2	P33992;B1AHB1	DNA replication licensing factor MCM5;DNA helicase	MCM5	22.2945	22.1569	22.1186	21.3037	21.0548	21.1224				6	6	6	11.4	11.4	11.4	82.285	0	36.551	20014000	7
Q14566	Q14566	DNA replication licensing factor MCM6	MCM6	23.5777	23.923	23.8455	22.8781	23.2166	22.7626				11	11	11	17.1	17.1	17.1	92.888	0	76.268	64098000	20
P33993;P33993-2;P33993-3;C9J8M6	P33993;P33993-2;P33993-3	DNA replication licensing factor MCM7	MCM7	23.8235	23.7896	23.8334	22.9127	22.5936	23.002				8	8	8	16.4	16.4	16.4	81.307	0	52.026	63769000	27
Q9BTE3-2;Q9BTE3-3;Q9BTE3	Q9BTE3-2;Q9BTE3-3;Q9BTE3	Mini-chromosome maintenance complex-binding protein	MCMBP	20.1427	19.9408	19.9944	19.7821	19.7719	19.5362				3	3	3	7.5	7.5	7.5	72.748	0	38.12	5661500	4
Q9ULC4-2;Q9ULC4;Q9ULC4-3;A0A3B3IRV3	Q9ULC4-2;Q9ULC4;Q9ULC4-3	Malignant T-cell-amplified sequence 1	MCTS1	21.9625	22.2833	21.7964	22.4733	22.897	22.0929				5	5	5	45.6	45.6	45.6	19.228	0	34.247	31402000	19
Q14676-2;Q14676;Q14676-3;Q14676-4;A2AB05	Q14676-2;Q14676;Q14676-3;Q14676-4	Mediator of DNA damage checkpoint protein 1	MDC1	21.5184	21.9569	22.1597	20.2411	20.2977	20.96				8	8	8	9.8	9.8	9.8	197.6	0	54.365	15294000	13
B9A041;P40925-2;P40925;P40925-3;B8ZZ51;C9JF79;C9JRL4	B9A041;P40925-2;P40925;P40925-3;B8ZZ51	Malate dehydrogenase, cytoplasmic	MDH1	24.5382	24.7155	24.6376	24.928	24.7405	25.0441				5	5	5	35.7	35.7	35.7	23.038	0	60.173	167500000	17
P40926;P40926-2;G3XAL0	P40926;P40926-2;G3XAL0	Malate dehydrogenase, mitochondrial;Malate dehydrogenase	MDH2	27.4773	27.1602	27.3552	27.2551	27.2744	27.2111				14	14	14	54.4	54.4	54.4	35.503	0	320.22	965320000	124
P48163;P48163-2	P48163;P48163-2	NADP-dependent malic enzyme	ME1	22.062	20.9834	21.0419	20.0368	21.8929	21.2542				4	4	4	12.6	12.6	12.6	64.149	0	28.526	16822000	9
A0A1W2PRH1;A0A1W2PRS2;A0A1W2PRY9;A0A1W2PQH4;A0A1W2PQ37;A0A1W2PQF8;A0A1W2PR68;A0A1W2PQT3;A0A1W2PPH1;A0A1W2PQH3;A0A1W2PQY8;P23368-2;P23368	A0A1W2PRH1;A0A1W2PRS2;A0A1W2PRY9;A0A1W2PQH4;A0A1W2PQ37;A0A1W2PQF8;A0A1W2PR68;A0A1W2PQT3;A0A1W2PPH1;A0A1W2PQH3;A0A1W2PQY8;P23368-2;P23368	NAD-dependent malic enzyme, mitochondrial	ME2	20.092	19.9391	19.6402	20.6341	20.7899	20.6226				1	1	1	12	12	12	9.5614	0.00039984	6.7805	7972900	1
Q15648-3;Q15648	Q15648-3;Q15648	Mediator of RNA polymerase II transcription subunit 1	MED1	16.6841	16.9154	16.6774	16.6882	16.6981	17.2831				1	1	1	1.6	1.6	1.6	61.562	0.0041572	6.34	681060	3
Q9Y316-2;Q9Y316;Q9Y316-3	Q9Y316-2;Q9Y316;Q9Y316-3	Protein MEMO1	MEMO1	18.7331	18.5809	18.3484	19.2611	19.2258	18.6277				2	2	2	10.2	10.2	10.2	31.307	0	13.472	2748700	3
Q14696	Q14696	LDLR chaperone MESD	MESDC2	18.5654	18.7688	18.377	18.9624	18.1803	19.0381				1	1	1	8.5	8.5	8.5	26.076	0.0079451	6.0866	2446200	2
G3V1U3;P50579-3;P50579;F8VSC4;F8VY03;F8VRR3;F8VQZ7;P50579-2;F8VZX9	G3V1U3;P50579-3;P50579;F8VSC4;F8VY03;F8VRR3;F8VQZ7;P50579-2	Methionine aminopeptidase 2	METAP2	20.7907	20.7305	20.7569	20.085	20.8488	20.8886				4	4	4	22.6	22.6	22.6	35.991	0	38.564	9835100	8
H0YHU4;H0YIH0;Q9UBP6	H0YHU4;H0YIH0;Q9UBP6	tRNA (guanine-N(7)-)-methyltransferase	METTL1	14.7198	14.2325	NaN	13.8769	14.37	NaN				1	1	1	23.8	23.8	23.8	7.0119	0.0062569	6.1667	80331	1
A0A0A0MS29;Q9GZY8-2;Q9GZY8;E9PQX8;C9JHF5;H7C433;Q9GZY8-4;Q9GZY8-5;Q9GZY8-3	A0A0A0MS29;Q9GZY8-2;Q9GZY8;E9PQX8;C9JHF5;H7C433;Q9GZY8-4;Q9GZY8-5;Q9GZY8-3	Mitochondrial fission factor	MFF	20.2036	20.2002	20.5136	20.1079	20.3254	20.53				2	2	2	10.9	10.9	10.9	25.302	0	12.116	8084700	5
P08582;C9JVN1;P08582-2	P08582;C9JVN1;P08582-2	Melanotransferrin	MFI2	20.2806	19.9393	20.4299	19.3725	19.1287	19.2394				2	2	2	3.8	3.8	3.8	80.214	0	12.345	5228200	4
Q8IWA4	Q8IWA4	Mitofusin-1	MFN1	16.4813	15.9224	15.779	15.6079	15.7741	15.4261				1	1	1	1.9	1.9	1.9	84.159	0.0045181	6.3118	345150	3
D6RIZ4;D6RA47;D6RE79;Q14728	D6RIZ4;D6RA47;D6RE79;Q14728	Major facilitator superfamily domain-containing protein 10	MFSD10	15.1427	14.8222	15.2061	19.3881	17.5665	14.8443				1	1	1	3.7	3.7	3.7	38.247	0.00041186	7.0373	1014700	3
O60502-4;O60502;H7C3X0;O60502-3;O60502-2	O60502-4;O60502;H7C3X0;O60502-3;O60502-2	Protein O-GlcNAcase	MGEA5	20.7425	20.346	20.8368	19.7653	20.2088	20.1002				2	2	2	3.9	3.9	3.9	96.931	0	15.03	7774700	7
Q5QPE7;Q5QPE8;Q9BQP7	Q5QPE7;Q5QPE8;Q9BQP7	Mitochondrial genome maintenance exonuclease 1	MGME1	16.8243	18.1103	17.6569	17.8951	17.9333	18.1737				1	1	1	4.8	4.8	4.8	28.839	0.0045113	6.302	1346100	3
Q5VV89;O14880;Q5VV87	Q5VV89;O14880;Q5VV87	Microsomal glutathione S-transferase 3	MGST3	19.3246	19.9227	18.8588	21.011	NaN	NaN				2	2	2	16.3	16.3	16.3	18.416	0	13.559	4419900	2
G3V599;Q96PC5-6;Q96PC5-11;Q96PC5-13;Q96PC5-5;Q96PC5-8;Q96PC5-10;Q96PC5-9;Q96PC5-14;Q96PC5-7;Q96PC5-12;Q96PC5	G3V599;Q96PC5-6;Q96PC5-11;Q96PC5-13;Q96PC5-5;Q96PC5-8;Q96PC5-10;Q96PC5-9;Q96PC5-14;Q96PC5-7;Q96PC5-12;Q96PC5	Melanoma inhibitory activity protein 2	MIA2	18.7903	NaN	NaN	NaN	17.6915	18.2202				1	1	1	1	1	1	151.72	0.00043975	7.9921	994010	3
P14174	P14174	Macrophage migration inhibitory factor	MIF	24.2814	24.5454	24.4185	25.3343	25.3375	25.4765				2	2	2	17.4	17.4	17.4	12.476	0	24.163	254560000	30
Q9NXC5	Q9NXC5	WD repeat-containing protein mio	MIOS	16.08	16.2264	16.2624	16.2844	16.5712	16.5794				1	1	1	1.7	1.7	1.7	98.583	0.00042553	7.4952	485880	2
P46013;P46013-2	P46013;P46013-2	Antigen KI-67	MKI67	22.1042	22.4293	22.2727	22.3411	21.7814	22.282				12	12	12	5.9	5.9	5.9	358.69	0	75.744	28254000	23
Q9HB66	Q9HB66		MKKS	18.3778	18.3931	18.1865	19.0576	18.7706	19.0077				1	1	1	27	27	27	7.2634	0.00079808	6.7646	2457700	3
Q14165;F5H1S8;H0YG07;F5GX14	Q14165;F5H1S8	Malectin	MLEC	23.1949	23.4767	23.0131	23.1484	22.6016	23.1986				5	5	5	17.1	17.1	17.1	32.233	0	137.42	52999000	17
Q5TIG5;A8MQ02;J3KN01;P55196-2;P55196-6;P55196-3;P55196-1;P55196;P55196-5;F8W9I4;E9PFY5;H0Y7R8	Q5TIG5;A8MQ02;J3KN01;P55196-2;P55196-6;P55196-3;P55196-1;P55196;P55196-5	Afadin	MLLT4	18.0537	17.457	18.5121	17.9435	18.9004	17.4253				4	4	4	4.3	4.3	4.3	189.15	0	24.643	1711400	6
S4R3P5;Q96EY8	S4R3P5;Q96EY8	Cob(I)yrinic acid a,c-diamide adenosyltransferase, mitochondrial	MMAB	18.1834	18.0563	18.1244	17.792	17.9361	18.1245				1	1	1	5.1	5.1	5.1	21.776	0.0004529	9.4358	1558700	5
Q8N4V1;Q8N4V1-2	Q8N4V1;Q8N4V1-2	Membrane magnesium transporter 1	MMGT1	20.8307	20.9274	20.8509	21.0994	20.453	21.4331				1	1	1	18.3	18.3	18.3	14.686	0.00045517	9.9157	11862000	4
Q96T76-5;Q96T76-9;Q96T76;Q96T76-8;Q5T454;Q96T76-7;H0Y7V3;H0Y746	Q96T76-5;Q96T76-9;Q96T76;Q96T76-8;Q5T454;Q96T76-7	MMS19 nucleotide excision repair protein homolog	MMS19	18.4563	18.3215	17.8179	18.005	18.0804	17.1249				3	3	3	3.3	3.3	3.3	102.64	0	17.554	1535400	5
Q9H8S9;Q7L9L4;Q7L9L4-2;D6RCK3;Q9H8S9-2	Q9H8S9;Q7L9L4;Q7L9L4-2;D6RCK3;Q9H8S9-2	MOB kinase activator 1A;MOB kinase activator 1B	MOB1A	21.708	21.8266	21.9337	21.6058	21.975	22.1175				2	2	2	10.6	10.6	10.6	25.079	0	34.647	22580000	4
A0A3B3IRW2;A0A3B3IRK6;Q13724-2;Q13724;A0A3B3IS52;C9J8D4	A0A3B3IRW2;A0A3B3IRK6;Q13724-2;Q13724;A0A3B3IS52;C9J8D4	Mannosyl-oligosaccharide glucosidase	MOGS	21.0327	20.7587	20.1631	21.428	20.6591	20.9096				4	4	4	10.7	10.7	10.7	62.248	0	26.08	11280000	10
F8VZV1;A0A286YFF8;Q7Z3U7-2;Q7Z3U7-6;Q7Z3U7-5;Q7Z3U7	F8VZV1;A0A286YFF8;Q7Z3U7-2;Q7Z3U7-6;Q7Z3U7-5;Q7Z3U7	Protein MON2 homolog	MON2	16.8444	16.5225	15.9009	16.7346	15.9308	16.3994				1	1	1	0.9	0.9	0.9	117.96	0.0030488	6.3816	513920	4
Q5JR04;Q9HCE1-2;Q9HCE1	Q5JR04;Q9HCE1-2;Q9HCE1	Putative helicase MOV-10	MOV10	17.939	17.9815	17.9542	18.3077	17.9699	NaN				1	1	1	1.4	1.4	1.4	107.21	0.0019448	6.5433	1287500	1
Q8TAP9	Q8TAP9	M-phase-specific PLK1-interacting protein	MPLKIP	NaN	NaN	NaN	NaN	19.0951	19.5356				1	1	1	14	14	14	19.147	0	15.486	1380500	2
Q00013-2;Q00013-3;Q00013	Q00013-2;Q00013-3;Q00013	55 kDa erythrocyte membrane protein	MPP1	17.906	16.0843	16.4639	15.144	NaN	NaN				1	1	1	6.4	6.4	6.4	49.074	0.0079652	6.0978	407250	1
A0A0C4DH75;Q14168-4;E5RFN8;A0A087X0C7;E5RK50;E5RJK0;E5RK44;E5RI32;E5RIU3;A0A087WVY2;E5RI47;B4DZ84;D3DX48;A0A0A0MRU0;A0A0D9SFF8;D3DX49;Q14168-6;Q14168-2;Q14168-3;Q14168	A0A0C4DH75;Q14168-4;E5RFN8;A0A087X0C7;E5RK50;E5RJK0;E5RK44;E5RI32;E5RIU3;A0A087WVY2;E5RI47;B4DZ84;D3DX48;A0A0A0MRU0;A0A0D9SFF8;D3DX49;Q14168-6;Q14168-2;Q14168-3;Q14168	MAGUK p55 subfamily member 2	MPP2	NaN	NaN	NaN	24.2989	23.8452	NaN				2	2	2	4.5	4.5	4.5	66.807	0.00047893	11.549	36941000	2
G3V2H1;Q8N3R9-2;Q8N3R9	G3V2H1;Q8N3R9-2;Q8N3R9	MAGUK p55 subfamily member 5	MPP5	15.2486	15.0469	15.4979	15.2029	16.4501	NaN				1	1	1	8.1	8.1	8.1	17.187	0.000408	6.9647	237150	1
C9J4Q3;B8ZZG1;Q9NZW5	C9J4Q3;B8ZZG1;Q9NZW5	MAGUK p55 subfamily member 6	MPP6	18.4645	NaN	NaN	18.1496	18.0532	18.9723				2	2	2	8.8	8.8	8.8	34.252	0.00047416	11.343	1483000	4
J3KSW8;Q6WCQ1-3;Q6WCQ1;Q6WCQ1-2;H0Y2S9;H0Y7E2;H7C3G6	J3KSW8;Q6WCQ1-3;Q6WCQ1;Q6WCQ1-2;H0Y2S9	Myosin phosphatase Rho-interacting protein	MPRIP	21.5292	21.537	21.3147	21.4811	21.0035	21.6247				5	5	5	7.9	7.9	7.9	95.928	0	44.349	16646000	11
P25325;P25325-2;B1AH49	P25325;P25325-2;B1AH49	3-mercaptopyruvate sulfurtransferase;Sulfurtransferase	MPST	18.9236	18.5848	19.1421	18.614	19.7413	18.2225				3	3	3	18.9	18.9	18.9	33.178	0	29.538	2960300	11
O95297-2;O95297;Q9UEL6;O95297-4;O95297-3	O95297-2;O95297;Q9UEL6;O95297-4;O95297-3	Myelin protein zero-like protein 1	MPZL1	20.1602	20.3132	20.2445	20.5424	20.4019	20.7365				2	2	2	9.3	9.3	9.3	28.981	0	13.297	8261700	2
Q9UBG0;E7EME3	Q9UBG0;E7EME3	C-type mannose receptor 2	MRC2	19.1696	18.8015	NaN	NaN	NaN	NaN				2	2	2	1.6	1.6	1.6	166.67	0	12.34	1183600	1
F5GXT0;F8W7U8;P49959-2;P49959;P49959-3;F5H742;F5H256	F5GXT0;F8W7U8;P49959-2;P49959;P49959-3;F5H742;F5H256	Double-strand break repair protein MRE11A	MRE11A	20.8744	20.7627	20.9144	20.9406	20.992	21.2461				4	4	4	22.2	22.2	22.2	25.029	0	25.423	11872000	6
A0A087WTY9;Q9Y605	A0A087WTY9;Q9Y605	MORF4 family-associated protein 1	MRFAP1	18.7559	19.4893	18.8254	18.1429	18.1925	18.3402				1	1	1	23.3	23.3	23.3	11.852	0.0041651	6.3499	2398200	1
Q9NV56	Q9NV56	MRG/MORF4L-binding protein	MRGBP	17.5566	17.4373	17.4604	16.9772	17.3637	17.3459				1	1	1	6.4	6.4	6.4	22.417	0.0079336	6.0775	1151000	3
H0Y8N7;Q9BYD6	H0Y8N7;Q9BYD6	39S ribosomal protein L1, mitochondrial	MRPL1	19.8838	19.6767	20.1722	19.4946	20.113	19.815				3	3	3	21.6	21.6	21.6	26.614	0	56.459	5582600	9
Q9Y3B7-2;Q9Y3B7;H0YCD5;Q9Y3B7-3	Q9Y3B7-2;Q9Y3B7;H0YCD5;Q9Y3B7-3	39S ribosomal protein L11, mitochondrial	MRPL11	NaN	NaN	NaN	20.1659	NaN	20.4204				2	2	2	18.1	18.1	18.1	18.205	0.00048972	11.854	4542900	2
B4DLN1;P52815;I3L1E8;F6RGN5;Q9UBX3;Q9UBX3-2	B4DLN1;P52815	39S ribosomal protein L12, mitochondrial	MRPL12	23.6206	23.5601	23.473	23.4559	23.5641	23.9632				6	6	6	20.4	20.4	20.4	48.099	0	82.204	76356000	21
Q9BYD1;E5RFI2;E5RJI7	Q9BYD1;E5RFI2;E5RJI7	39S ribosomal protein L13, mitochondrial	MRPL13	19.8808	19.5239	19.6807	19.9014	19.1803	19.8855				2	2	2	10.7	10.7	10.7	20.692	0	12.503	4965100	2
Q6P1L8	Q6P1L8	39S ribosomal protein L14, mitochondrial	MRPL14	19.0465	19.1238	19.1841	19.1748	19.055	19.3362				2	2	2	19.3	19.3	19.3	15.947	0	13.318	3442200	5
S4R455;S4R3W9;P49406	S4R455;S4R3W9;P49406	39S ribosomal protein L19, mitochondrial	MRPL19	17.2954	18.4445	17.9591	18.1116	17.9676	17.5646				1	1	1	15.5	15.5	15.5	6.5043	0.00041719	7.1528	1429800	2
C9IY40;Q5T653	C9IY40;Q5T653	39S ribosomal protein L2, mitochondrial	MRPL2	18.997	19.0919	18.7763	19.3542	18.9422	19.4489				1	1	1	11.1	11.1	11.1	24.43	0.00041894	7.2122	3340100	1
H0Y4J2;A6NHR2;S4R369;Q9BZE1	H0Y4J2;A6NHR2;S4R369;Q9BZE1	39S ribosomal protein L37, mitochondrial	MRPL37	18.7983	19.1294	19.0661	NaN	19.0161	19.3192				1	1	1	6.1	6.1	6.1	29.485	0.0037994	6.3592	2639300	2
Q96DV4;Q96DV4-2	Q96DV4;Q96DV4-2	39S ribosomal protein L38, mitochondrial	MRPL38	19.9161	20.1117	19.6763	20.3119	19.9293	20.4986				4	4	4	15	15	15	44.596	0	24.152	6606000	9
C9JG87;Q9NYK5;Q9NYK5-2	C9JG87;Q9NYK5;Q9NYK5-2	39S ribosomal protein L39, mitochondrial	MRPL39	19.2684	19.1144	19.3258	19.3629	19.1976	19.3006				2	2	2	8.8	8.8	8.8	34.032	0.00047962	11.572	3656800	2
K7EKI4;K7ELF1;K7ELQ0;K7ES61;X6RAY8;Q9BYD3-2;Q9BYD3	K7EKI4;K7ELF1;K7ELQ0;K7ES61;X6RAY8;Q9BYD3-2;Q9BYD3	39S ribosomal protein L4, mitochondrial	MRPL4	20.7547	20.8795	20.6516	20.6921	20.7516	21.2252				2	2	2	27.6	27.6	27.6	14.056	0	14.069	10952000	4
Q9NQ50	Q9NQ50	39S ribosomal protein L40, mitochondrial	MRPL40	18.6855	18.1168	18.4416	18.2628	18.3911	18.1868				1	1	1	7.8	7.8	7.8	24.49	0.00042735	7.5357	1954500	3
Q8IXM3	Q8IXM3	39S ribosomal protein L41, mitochondrial	MRPL41	17.8025	18.0261	NaN	17.5508	17.8817	17.0984				1	1	1	10.9	10.9	10.9	15.383	0.0052219	6.2422	1038000	1
Q9H9J2	Q9H9J2	39S ribosomal protein L44, mitochondrial	MRPL44	18.3806	18.3811	18.0815	19.2374	18.6062	18.5819				2	2	2	7.8	7.8	7.8	37.535	0	12.464	2302400	4
Q9H2W6	Q9H2W6	39S ribosomal protein L46, mitochondrial	MRPL46	18.2672	18.8809	18.6341	18.2522	18.6975	18.2411				1	1	1	5	5	5	31.705	0.00040967	7.0074	2146500	4
E9PE17;I3L0E3;Q9Y2R5	E9PE17;I3L0E3;Q9Y2R5	28S ribosomal protein S17, mitochondrial	MRPS17	20.4412	19.8895	19.9296	20.5362	20.5587	20.694				2	2	2	29.5	29.5	29.5	14.374	0	13.139	7995600	8
A0A0G2JIC6;Q9Y676	A0A0G2JIC6;Q9Y676	28S ribosomal protein S18b, mitochondrial	MRPS18B	20.6491	20.7429	20.8939	21.2741	21.1685	21.1616				3	3	3	21.4	21.4	21.4	24.354	0	22.477	12195000	5
P82921	P82921	28S ribosomal protein S21, mitochondrial	MRPS21	19.3733	19.2433	19.3172	19.0985	19.4422	18.9647				2	2	2	29.9	29.9	29.9	10.688	0	12.559	3816700	3
G5E9W7;G5E9V5;P82650;H7C5F2;H7C5H3;P82650-2;H7C5L9	G5E9W7;G5E9V5;P82650;H7C5F2;H7C5H3;P82650-2	28S ribosomal protein S22, mitochondrial	MRPS22	22.2379	22.0567	22.1403	22.0854	22.1311	22.2826				7	7	7	21.9	21.9	21.9	36.805	0	43.909	27563000	11
J3QLR8;Q9Y3D9	J3QLR8;Q9Y3D9	28S ribosomal protein S23, mitochondrial	MRPS23	20.2765	21.1169	20.9032	20.7244	20.4307	20.9609				3	3	3	19.7	19.7	19.7	17.517	0	17.634	10359000	4
E7EPW2;P82663-3;P82663-2;P82663	E7EPW2;P82663-3;P82663-2;P82663	28S ribosomal protein S25, mitochondrial	MRPS25	19.6668	18.4782	18.3699	18.3889	19.9456	18.2969				2	2	2	22.7	22.7	22.7	12.946	0.00049068	11.878	3085400	2
D6RH20;G5EA06;Q92552;Q92552-2;D6RJC7	D6RH20;G5EA06;Q92552;Q92552-2;D6RJC7	28S ribosomal protein S27, mitochondrial	MRPS27	20.5362	20.2354	20.7077	20.5906	20.4142	20.8656				2	2	2	12	12	12	34.458	0	75.588	9031700	12
Q9NP92	Q9NP92	28S ribosomal protein S30, mitochondrial	MRPS30	16.4758	NaN	15.4842	16.0019	16.3454	NaN				1	1	1	4.6	4.6	4.6	50.364	0.0092527	6.0078	283930	1
Q92665	Q92665	28S ribosomal protein S31, mitochondrial	MRPS31	20.0693	20.2749	19.9128	20.2092	20.1642	20.8744				4	4	4	12.9	12.9	12.9	45.318	0	28.683	7423000	11
C9JJ19;P82930	C9JJ19;P82930	28S ribosomal protein S34, mitochondrial	MRPS34	19.804	19.9149	19.9446	20.1947	19.9319	20.2824				2	2	2	10.2	10.2	10.2	26.332	0	13.798	6239900	8
P82673;H0YG82;P82673-2	P82673;H0YG82;P82673-2	28S ribosomal protein S35, mitochondrial	MRPS35	20.2575	20.2252	20.0873	20.0795	20.2489	20.3249				3	3	3	15.5	15.5	15.5	36.844	0	20.31	7868000	13
J3QQS1;J3QKW2;J3QLS3;Q9Y2R9;J3KSI8	J3QQS1;J3QKW2;J3QLS3;Q9Y2R9;J3KSI8	28S ribosomal protein S7, mitochondrial	MRPS7	20.2829	20.3021	20.0595	19.8075	20.0528	20.5371				2	2	2	13.4	13.4	13.4	19.903	0	12.139	6917500	3
P82933	P82933	28S ribosomal protein S9, mitochondrial	MRPS9	18.557	17.7583	18.0917	18.7997	18.5381	17.9248				1	1	1	3.3	3.3	3.3	45.834	0.00453	6.3194	1930000	5
Q96E11-8;Q96E11-3;Q96E11;Q96E11-2	Q96E11-8;Q96E11-3;Q96E11;Q96E11-2	Ribosome-recycling factor, mitochondrial	MRRF	19.6389	19.2796	19.4723	19.1703	19.7592	19.8218				2	2	2	14.8	14.8	14.8	23.51	0	14.025	4821800	6
Q9UKD2	Q9UKD2	mRNA turnover protein 4 homolog	MRTO4	21.953	22.3662	21.7173	22.3542	21.7535	22.3313				3	3	3	15.1	15.1	15.1	27.56	0	17.774	26285000	4
A0A2R8Y7S8;A0A2R8YFH0;E9PHA6;A0A2R8Y6P0;A0A2R8YG02;P43246-2;P43246	A0A2R8Y7S8;A0A2R8YFH0;E9PHA6;A0A2R8Y6P0;A0A2R8YG02;P43246-2;P43246	DNA mismatch repair protein Msh2	MSH2	19.2258	19.1245	19.4429	17.4349	19.063	15.9008				2	2	2	7.3	7.3	7.3	63.193	0	17.294	2541900	7
P52701-4;P52701-3;P52701;A0A087WWJ1;P52701-2;A0A087WYT6	P52701-4;P52701-3;P52701;A0A087WWJ1;P52701-2	DNA mismatch repair protein Msh6	MSH6	20.5882	20.9013	20.1842	20.462	20.3185	19.5451				6	6	6	8.5	8.5	8.5	119.79	0	40.02	7847400	10
J3QKT5;J3KTC1;B4DHE8;Q96DH6-2;Q96DH6	J3QKT5;J3KTC1;B4DHE8;Q96DH6-2;Q96DH6	RNA-binding protein Musashi homolog 2	MSI2	17.2022	17.4145	17.3474	17.4362	17.4833	17.4423				1	1	1	15.2	15.2	15.2	11.073	0.00079145	6.698	994890	2
Q15800-2;Q15800	Q15800-2;Q15800	Methylsterol monooxygenase 1	MSMO1	18.7949	19.1173	18.6432	19.0593	18.6487	18.8617				1	1	1	8.6	8.6	8.6	19.47	0.00043687	7.9153	2768500	1
P26038;V9GZ54;E9PNP4	P26038	Moesin	MSN	28.2088	28.3779	28.3099	28.7448	28.4257	28.5336				31	31	22	53.9	53.9	39.9	67.819	0	323.31	2149200000	148
P00846	P00846	ATP synthase subunit a	MT-ATP6	18.9817	18.8919	18.7657	21.1164	18.8043	18.9685				1	1	1	4.4	4.4	4.4	24.817	0.00078647	6.6425	4601200	1
P00403	P00403	Cytochrome c oxidase subunit 2	MT-CO2	23.9212	23.0063	23.5051	22.6349	22.9133	21.7518				4	4	4	24.7	24.7	24.7	25.565	0	40.855	54034000	17
P80297;P13640-2;P02795;P13640;H3BSF1;CON__P67983;Q8N339;P04732;P80294;P04731	P80297;P13640-2;P02795;P13640;H3BSF1;CON__P67983;Q8N339;P04732;P80294;P04731	Metallothionein-1X;Metallothionein-1G;Metallothionein-2;Metallothionein-1M;Metallothionein-1E;Metallothionein-1H;Metallothionein-1A	MT1X	23.0179	23.0638	23.3823	24.1739	23.3847	23.3062			+	2	2	2	32.8	32.8	32.8	6.0683	0	14.453	66470000	8
O94776;O94776-2	O94776	Metastasis-associated protein MTA2	MTA2	21.8179	22.3846	21.7158	21.9142	21.6828	22.1479				4	4	4	8.5	8.5	8.5	75.022	0	25.781	23734000	7
Q13126;B4DUC8;Q13126-4;Q13126-3;Q13126-2;J3QSB7;Q13126-7;Q13126-6;Q13126-5;F2Z2F3;F8WES2;J3KRN1	Q13126;B4DUC8;Q13126-4;Q13126-3;Q13126-2;J3QSB7;Q13126-7;Q13126-6;Q13126-5	S-methyl-5-thioadenosine phosphorylase;Purine nucleoside phosphorylase	MTAP	23.5546	23.2299	23.6175	23.493	23.8557	23.3724				7	7	7	38.2	38.2	38.2	31.236	0	93.456	70842000	25
H0Y8C3;Q9NZJ7-2;Q9NZJ7	H0Y8C3;Q9NZJ7-2;Q9NZJ7	Mitochondrial carrier homolog 1	MTCH1	19.2317	18.9733	18.7416	20.5372	18.8502	18.6787				1	1	1	2.8	2.8	2.8	43.121	0.00041667	7.1397	3877100	1
Q9Y6C9;E9PIE4	Q9Y6C9;E9PIE4	Mitochondrial carrier homolog 2	MTCH2	19.7517	19.3964	19.0921	21.6166	20.6018	20.9339				2	2	2	9.9	9.9	9.9	33.331	0	16.613	9039700	8
Q86UE4;E5RJU9;H0YB56;H0YBE0;H0YBJ8	Q86UE4;E5RJU9	Protein LYRIC	MTDH	24.664	24.5978	24.635	24.4938	24.6157	24.7587				10	10	10	21.5	21.5	21.5	63.836	0	167.95	150690000	32
P11586;F5H2F4;V9GYY3	P11586;F5H2F4	C-1-tetrahydrofolate synthase, cytoplasmic;Methylenetetrahydrofolate dehydrogenase;Methenyltetrahydrofolate cyclohydrolase;Formyltetrahydrofolate synthetase;C-1-tetrahydrofolate synthase, cytoplasmic, N-terminally processed	MTHFD1	24.1665	24.2619	24.3102	25.5518	25.2568	25.6795				12	12	12	18.1	18.1	18.1	101.56	0	87.223	201120000	29
A0A087WVM4;B7ZM99;Q6UB35	A0A087WVM4;B7ZM99;Q6UB35	Monofunctional C1-tetrahydrofolate synthase, mitochondrial	MTHFD1L	17.7116	18.0147	17.8062	NaN	NaN	NaN				1	1	1	1.3	1.3	1.3	99.31	0.0085898	6.0385	629030	1
P13995;B9A062;B8ZZU9;P13995-2	P13995;B9A062;B8ZZU9;P13995-2	Bifunctional methylenetetrahydrofolate dehydrogenase/cyclohydrolase, mitochondrial;NAD-dependent methylenetetrahydrofolate dehydrogenase;Methenyltetrahydrofolate cyclohydrolase	MTHFD2	20.4972	20.7839	17.116	20.106	20.7434	NaN				2	2	2	10	10	10	37.895	0	61.516	5959700	7
P42345	P42345	Serine/threonine-protein kinase mTOR	MTOR	16.2263	16.8066	16.2951	16.8495	15.9716	16.2741				1	1	1	0.5	0.5	0.5	288.89	0.0045283	6.3187	510760	2
Q9NVV4-2;Q9NVV4	Q9NVV4-2;Q9NVV4	Poly(A) RNA polymerase, mitochondrial	MTPAP	18.7581	18.3544	NaN	18.2244	18.2996	17.9958				2	1	1	4.8	3.4	3.4	78.832	0.00043253	7.7754	1644500	2
C9JL85;P58546	C9JL85;P58546	Myotrophin	MTPN	23.4225	23.5416	23.757	22.9921	23.0187	23.2412				1	1	1	32.7	32.7	32.7	5.7044	0	116.3	61230000	12
Q13505-3;Q13505;A0A0C4DFQ1;Q13505-2	Q13505-3;Q13505;A0A0C4DFQ1;Q13505-2	Metaxin-1	MTX1	19.2495	19.4814	19.3005	19.6068	19.6261	20.3646				2	2	2	9.8	9.8	9.8	35.777	0	12.732	4836400	6
C9JNK6;C9JAZ1;O75431-2;O75431	C9JNK6;C9JAZ1;O75431-2;O75431	Metaxin-2	MTX2	20.2344	18.806	19.7412	17.6125	19.8583	19.9456				2	2	2	15.5	15.5	15.5	23.643	0.00047642	11.419	4527500	3
A0A087WVJ0;B1AVQ7;A0A087X0L2;A0A0A0MRB3;A0A0A0MSH4;A0A0C4DGW3;A0A087X2A4;A0A087WWM1;P15941-15;P15941-6;P15941-7;P15941-17;P15941-11;P15941-8;P15941-4;P15941-3;P15941;P15941-2;A6ZIE4;A6ZIE3;P15941-12;P15941-16;P15941-9;P15941-13;P15941-10	A0A087WVJ0;B1AVQ7;A0A087X0L2;A0A0A0MRB3;A0A0A0MSH4;A0A0C4DGW3;A0A087X2A4;A0A087WWM1;P15941-15;P15941-6;P15941-7;P15941-17;P15941-11;P15941-8;P15941-4;P15941-3;P15941;P15941-2;A6ZIE4;A6ZIE3;P15941-12;P15941-16;P15941-9;P15941-13;P15941-10	Mucin-1;Mucin-1 subunit alpha;Mucin-1 subunit beta	MUC1	NaN	NaN	NaN	20.8796	20.9311	20.9217				2	2	2	12.3	12.3	12.3	25.565	0	14.527	6116300	3
Q7Z5P9-2;Q7Z5P9	Q7Z5P9-2;Q7Z5P9	Mucin-19	MUC19	NaN	26.892	26.5439	27.2615	26.5855	26.8107				1	1	1	0.2	0.2	0.2	771.15	0.0059172	6.2043	852400000	2
Q14764;H3BUK7;H3BNF6;H3BRL2;H3BQK6;H3BPZ2;H3BNF2;H3BUP3;H3BQE7;H3BP76	Q14764	Major vault protein	MVP	24.0447	24.087	24.0741	24.8164	24.5072	24.8091				13	13	13	19.4	19.4	19.4	99.326	0	99.529	133750000	30
P20591;H9KVC7;H9KVC9;P20591-2;F8W8T1;P20592-2;P20592;C9JEL4;REV__Q15075	P20591;H9KVC7;H9KVC9;P20591-2;F8W8T1	Interferon-induced GTP-binding protein Mx1;Interferon-induced GTP-binding protein Mx1, N-terminally processed	MX1	22.0638	21.7063	22.528	19.1542	19.1512	18.9061				5	5	5	10.9	10.9	10.9	75.519	0	34.311	15157000	7
P84157-2;K7EQX8;Q6ZR64;P84157-3;P84157	P84157-2;K7EQX8;Q6ZR64;P84157-3;P84157	Matrix-remodeling-associated protein 7	MXRA7	21.4533	20.3709	21.1108	18.3605	18.5692	19.8245				2	2	2	23.5	23.5	23.5	17.493	0	28.327	7744700	6
Q9BQG0;Q9BQG0-2;I3L1L3;I3L2H8	Q9BQG0;Q9BQG0-2;I3L1L3	Myb-binding protein 1A	MYBBP1A	22.3409	22.7102	22.3733	23.0894	22.5152	22.9333				12	12	12	11.9	11.9	11.9	148.85	0	83.783	39514000	31
O75592-2;O75592;H7C3U4	O75592-2;O75592;H7C3U4	E3 ubiquitin-protein ligase MYCBP2	MYCBP2	16.5238	16.4442	16.2594	17.4291	16.4034	16.4458				2	2	2	0.6	0.6	0.6	513.25	0.00047461	11.358	604550	2
Q969H8;M0QXF7;M0QYN0	Q969H8;M0QXF7;M0QYN0	Myeloid-derived growth factor	MYDGF	22.2672	22.1679	22.0069	22.2758	21.7894	22.3666				4	4	4	27.2	27.2	27.2	18.795	0	30.028	27073000	15
P35580;P35580-5;P35580-2;P35580-3;P35580-4	P35580;P35580-5;P35580-2;P35580-3;P35580-4	Myosin-10	MYH10	22.5032	22.8025	22.8879	22.8074	22.6289	22.8897				20	13	13	14.1	9.5	9.5	229	0	171.82	41009000	39
Q7Z406;Q7Z406-6;Q7Z406-2;Q7Z406-5;Q7Z406-4;M0QY43	Q7Z406;Q7Z406-6;Q7Z406-2;Q7Z406-5;Q7Z406-4;M0QY43	Myosin-14	MYH14	21.4636	21.9811	21.6208	NaN	NaN	20.4843				5	1	1	3.2	0.6	0.6	227.87	0.00044248	8.127	10595000	6
P35579;P35579-2;Q5BKV1;P35749-4;P35749-3;P35749;P35749-2;B1AH99;E7ERA5;A0A2R8Y4C3;A0A0C4DFM8;A1L2Z2;REV__S4R3H4;REV__E7EQT4;REV__Q9UKV3-5;REV__Q9UKV3	P35579;P35579-2	Myosin-9	MYH9	28.908	29.1272	29.0035	28.8225	28.4209	28.68				79	79	70	42.8	42.8	38.4	226.53	0	323.31	2815800000	440
P05976-2;P05976;P08590	P05976-2;P05976;P08590	Myosin light chain 1/3, skeletal muscle isoform;Myosin light chain 3	MYL1	20.0651	19.5077	19.7982	19.3562	19.0148	19.8458				1	1	1	10.7	10.7	10.7	16.684	0.00044984	8.813	4719700	4
J3QRS3;P19105;O14950;J3KTJ1	J3QRS3;P19105;O14950;J3KTJ1	Myosin regulatory light chain 12A;Myosin regulatory light chain 12B	MYL12A	26.0938	26.2317	26.195	25.6162	25.5896	26.1143				8	8	3	49.2	49.2	16.9	20.457	0	286.92	404210000	51
F8W1R7;J3KND3;G8JLA2;G3V1V0;B7Z6Z4;P60660-2;P60660;F8VPF3;G3V1Y7;F8VZU9;F8W180;H0YI43;F8W1I5;P14649;F8VXL3	F8W1R7;J3KND3;G8JLA2;G3V1V0;B7Z6Z4;P60660-2;P60660;F8VPF3;G3V1Y7;F8VZU9;F8W180	Myosin light polypeptide 6	MYL6	26.9006	26.9334	26.9107	26.2231	26.5761	26.6495				8	8	8	54.5	54.5	54.5	16.29	0	97.226	655190000	48
P24844;P24844-2	P24844;P24844-2	Myosin regulatory light polypeptide 9	MYL9	18.5006	18.5593	NaN	NaN	NaN	NaN				6	1	1	44.8	6.4	6.4	19.827	0.00040209	6.8629	689310	1
E9PDF6;O43795-2;O43795;C9JYW1;H7C2Y7;E7EQD9;Q9UBC5	E9PDF6;O43795-2;O43795	Unconventional myosin-Ib	MYO1B	20.4767	20.5368	20.5704	22.7111	21.6571	21.7781				5	5	5	6.1	6.1	6.1	128.48	0	252.78	18340000	15
F5H6E2;O00159-2;O00159-3;O00159;I3L204;I3L3F5;I3L501;I3L3Y6	F5H6E2;O00159-2;O00159-3;O00159	Unconventional myosin-Ic	MYO1C	23.7052	23.8793	23.0408	23.8623	22.9365	22.9206				13	13	13	17.8	17.8	17.8	118.99	0	134.75	65842000	33
Q12965;H0YLE5;O00160	Q12965;H0YLE5;O00160	Unconventional myosin-Ie;Unconventional myosin-If	MYO1E	19.0866	18.8768	18.5641	20.0849	20.1078	19.3493				4	4	4	5.4	5.4	5.4	127.06	0	26.588	4307700	8
A0A0A0MRM8;Q9UM54-6;A0A0D9SGC1;E7EW20;Q9UM54-5;Q9UM54-2;Q9UM54-4;Q9UM54-1;Q9UM54	A0A0A0MRM8;Q9UM54-6;A0A0D9SGC1;E7EW20;Q9UM54-5;Q9UM54-2;Q9UM54-4;Q9UM54-1;Q9UM54	Unconventional myosin-VI	MYO6	18.8543	18.8915	19.5577	20.8458	20.3318	20.834				4	4	4	4.5	4.5	4.5	145.01	0	118.29	6858800	11
Q9NZM1-6;Q9NZM1;Q9NZM1-2;Q9NZM1-3;Q9NZM1-5;H0YD14;Q9NZM1-8;Q9NZM1-7;Q9NZM1-4	Q9NZM1-6;Q9NZM1;Q9NZM1-2;Q9NZM1-3;Q9NZM1-5;H0YD14	Myoferlin	MYOF	23.3473	23.4927	23.1255	24.772	24.1168	24.1899				19	19	19	13	13	13	233.47	0	159.4	96158000	42
F8VVR8;Q96LU7	F8VVR8;Q96LU7	Myelin regulatory factor-like protein	MYRFL	NaN	NaN	NaN	21.8441	21.1055	NaN				1	1	1	1.1	1.1	1.1	100.38	0.0030558	6.3906	6190700	2
F8W808;A8MWP7;P41227-2;P41227;H0Y8T0;C9JN83;C9JW55;Q9BSU3	F8W808;A8MWP7;P41227-2;P41227;H0Y8T0;C9JN83;C9JW55;Q9BSU3	N-alpha-acetyltransferase 10;N-alpha-acetyltransferase 11	NAA10	20.4764	20.3248	19.7786	20.7537	20.5089	20.5702				2	2	2	18.3	18.3	18.3	19.388	0	13.798	8475500	5
A0A0B4J1W3;Q9BXJ9-4;Q9BXJ9	A0A0B4J1W3;Q9BXJ9-4;Q9BXJ9	N-alpha-acetyltransferase 15, NatA auxiliary subunit	NAA15	21.2759	21.312	20.8978	21.726	20.6867	21.817				2	2	2	2.5	2.5	2.5	101.2	0	19.86	15498000	5
A8MZB2;P61599	A8MZB2;P61599	N-alpha-acetyltransferase 20	NAA20	18.6329	18.8566	18.5051	18.4748	18.508	18.8786				1	1	1	6.6	6.6	6.6	18.857	0.002683	6.4183	2762100	1
Q14CX7-2;Q14CX7	Q14CX7-2;Q14CX7	N-alpha-acetyltransferase 25, NatB auxiliary subunit	NAA25	NaN	18.259	18.1058	18.3486	18.153	18.3668				2	2	2	2.4	2.4	2.4	99.268	0.00049285	11.958	1526300	2
Q5VZE5;Q5VZE5-2	Q5VZE5;Q5VZE5-2	N-alpha-acetyltransferase 35, NatC auxiliary subunit	NAA35	17.4339	NaN	NaN	18.627	17.7855	18.2272				2	2	2	2.5	2.5	2.5	83.638	0.0004662	11.071	1140700	3
F5H2C9;Q86UY6-3;Q86UY6	F5H2C9;Q86UY6-3;Q86UY6	N-alpha-acetyltransferase 40	NAA40	17.5171	17.3249	17.4314	16.6053	17.1765	17.3491				1	1	1	9.7	9.7	9.7	13.876	0.0045147	6.3041	904710	3
C9J5J3;A0A0D9SF32;A0A087WWJ2;C9J5D1;E7EQ69;Q9GZZ1-2;Q9GZZ1;B0AZT5;F8WCK0;C9JZU6	C9J5J3;A0A0D9SF32;A0A087WWJ2;C9J5D1;E7EQ69;Q9GZZ1-2;Q9GZZ1;B0AZT5	N-alpha-acetyltransferase 50	NAA50	21.966	21.9048	21.7139	22.3253	22.2918	22.4424				3	3	3	46.6	46.6	46.6	6.6856	0	21.739	26890000	6
F8VZJ2;F8W0W4;H0YHX9;Q13765;E9PAV3-2;E9PAV3;F8W1N5;F8VNW4	F8VZJ2;F8W0W4;H0YHX9;Q13765;E9PAV3-2;E9PAV3;F8W1N5;F8VNW4	Nascent polypeptide-associated complex subunit alpha;Nascent polypeptide-associated complex subunit alpha, muscle-specific form	NACA	23.5865	24.1839	23.9704	24.2511	23.9606	24.8158				3	3	3	30.9	30.9	30.9	15.016	0	159.81	110020000	26
A0A0C4DGV3;B7Z8V7;Q4G0N4-3;Q4G0N4-2;Q4G0N4	A0A0C4DGV3;B7Z8V7;Q4G0N4-3;Q4G0N4-2;Q4G0N4	NAD kinase 2, mitochondrial	NADK2	17.5032	17.9742	NaN	17.9068	18.2023	18.5914				2	2	2	12.6	12.6	12.6	28.255	0	18.786	1375700	8
Q13564-3;Q13564-2;Q13564;Q13564-4;J3QLH4;J3KTE3	Q13564-3;Q13564-2;Q13564;Q13564-4	NEDD8-activating enzyme E1 regulatory subunit	NAE1	20.7273	20.6036	20.4441	20.8945	20.6266	20.9217				5	5	5	20	20	20	50.624	0	33.179	9974600	15
P17050	P17050	Alpha-N-acetylgalactosaminidase	NAGA	18.8803	18.6353	18.5898	18.0327	17.9609	NaN				1	1	1	2.9	2.9	2.9	46.564	0.005191	6.2123	1689600	2
Q9UJ70;Q9UJ70-2;C9JEV6;H7C3G9;H7C1L7;H7C286;H0YE82;E9PPU6;H0YEB7	Q9UJ70;Q9UJ70-2;C9JEV6;H7C3G9;H7C1L7;H7C286	N-acetyl-D-glucosamine kinase	NAGK	21.3908	21.3532	21.4744	21.1203	21.3529	21.728				4	4	4	16.6	16.6	16.6	37.375	0	25.003	16155000	9
P43490;A0A0C4DFS8	P43490;A0A0C4DFS8	Nicotinamide phosphoribosyltransferase	NAMPT	23.8745	23.9091	24.1563	24.0746	24.246	24.5429				7	7	7	21.8	21.8	21.8	55.52	0	56.815	110800000	22
Q9NR45	Q9NR45	Sialic acid synthase	NANS	21.2434	21.4075	21.2717	21.7296	21.6817	22.1398				3	3	3	10.3	10.3	10.3	40.307	0	20.417	18682000	9
F8W020;F8VXI6;F8VUX1;F8VY35;F8W0J6;F5H4R6;P55209-2;P55209;F8VVB5;H0YIV4;H0YHC3;F8W118;F8VV59;B7Z9C2;P55209-3;F8VRJ2;H0YH88;F8W543	F8W020;F8VXI6;F8VUX1;F8VY35;F8W0J6;F5H4R6;P55209-2;P55209;F8VVB5;H0YIV4;H0YHC3;F8W118;F8VV59;B7Z9C2;P55209-3	Nucleosome assembly protein 1-like 1	NAP1L1	24.9535	25.0912	25.5358	24.3251	24.4297	24.7424				7	7	7	47.8	47.8	47.8	24.366	0	145.74	216970000	40
Q99733;Q99733-2;C9J6D1;C9JZI7;E9PS34;E9PNJ7;A8MXH2;E9PKT8;E9PNW0;E9PJJ2;E9PKI2;E9PP22;H0YCI4;C9J1B1	Q99733;Q99733-2;C9J6D1;C9JZI7;E9PS34;E9PNJ7;A8MXH2;E9PKT8;E9PNW0;E9PJJ2	Nucleosome assembly protein 1-like 4	NAP1L4	24.7161	24.4024	24.7308	24.2956	24.8656	24.8442				8	8	8	33.3	33.3	33.3	42.823	0	109.84	155530000	42
M0R0Y2;P54920;M0R2M1;M0R213;M0QZM9;M0QZN5;M0R031;M0R027;M0R058;A0A087WZQ7;Q9H115-3;Q9H115-2;Q9H115	M0R0Y2;P54920;M0R2M1	Alpha-soluble NSF attachment protein	NAPA	23.093	22.9567	23.1866	22.0685	22.0952	22.2003				5	5	5	24.2	24.2	24.2	29.163	0	64.758	38123000	10
Q99747-2;Q99747	Q99747-2;Q99747	Gamma-soluble NSF attachment protein	NAPG	17.9743	18.3162	17.7631	18.0515	17.9253	19.0864				1	1	1	7.4	7.4	7.4	25.662	0	55.937	1834000	5
Q6XQN6-3;Q6XQN6;G5E977;Q6XQN6-2;C9J8U2;A0A087WUT5;H0YF31	Q6XQN6-3;Q6XQN6;G5E977;Q6XQN6-2;C9J8U2	Nicotinate phosphoribosyltransferase	NAPRT	22.1827	21.9515	22.3319	23.0708	23.3639	23.3593				7	7	7	22.3	22.3	22.3	56.099	0	53.729	44431000	17
O43776	O43776	Asparagine--tRNA ligase, cytoplasmic	NARS	23.1854	23.5537	22.9578	24.3897	23.9245	23.8273				8	8	8	21.7	21.7	21.7	62.942	0	56.83	83735000	18
P49321;P49321-3;P49321-4;P49321-2;H0YF33;Q5T624;E9PRH9;H0YDS9;E9PPR5;E9PI86;E9PPQ8	P49321;P49321-3;P49321-4;P49321-2;H0YF33;Q5T624	Nuclear autoantigenic sperm protein	NASP	25.0749	24.7433	24.7308	23.9808	24.0044	24.0664				12	12	12	28.2	28.2	28.2	85.237	0	107.29	139840000	34
A0A087WV29;Q9H0A0-2;Q9H0A0	A0A087WV29;Q9H0A0-2;Q9H0A0	N-acetyltransferase 10	NAT10	21.1115	20.8262	20.3151	22.2474	21.388	21.6168				5	5	5	7.6	7.6	7.6	93.533	0	48.508	16477000	12
Q15021;E7EN77;F5H431;F5GZK7	Q15021;E7EN77	Condensin complex subunit 1	NCAPD2	19.9043	20.0825	19.745	19.8183	20.1547	20.1188				5	5	5	5.7	5.7	5.7	157.18	0	34.894	5995000	9
Q9BPX3;H0Y9Z8	Q9BPX3;H0Y9Z8	Condensin complex subunit 3	NCAPG	19.8006	19.9468	19.7809	19.058	19.6969	18.904				2	2	2	3	3	3	114.33	0	14.152	4481400	3
E9PHA2;Q15003;C9JZP1;C9J470;H7C415;Q15003-2	E9PHA2;Q15003;C9JZP1;C9J470	Condensin complex subunit 2	NCAPH	21.0435	21.1139	20.8811	20.7064	20.7263	20.5626				3	3	3	6.7	6.7	6.7	81.572	0	18.52	10931000	6
Q09161	Q09161	Nuclear cap-binding protein subunit 1	NCBP1	21.5017	21.7713	21.7694	21.7534	21.6123	21.5325				5	5	5	9.5	9.5	9.5	91.838	0	62.104	19122000	14
F8WE41;P52298-3;P52298	F8WE41;P52298-3;P52298	Nuclear cap-binding protein subunit 2	NCBP2	20.2908	20.1094	NaN	19.8232	20.0538	20.4726				1	1	1	20.4	20.4	20.4	6.199	0.00044883	8.6686	5813700	3
Q6ZVX7	Q6ZVX7	F-box only protein 50	NCCRP1	NaN	NaN	NaN	19.4046	19.128	18.4777				1	1	1	10.9	10.9	10.9	30.847	0.00042159	7.3245	1684400	1
A0A0R4J2G3;A0A0A0MTJ9;Q6PIU2;Q6PIU2-2;H7C046;Q6PIU2-3	A0A0R4J2G3;A0A0A0MTJ9;Q6PIU2;Q6PIU2-2;H7C046;Q6PIU2-3	Neutral cholesterol ester hydrolase 1	NCEH1	21.3233	20.9699	21.184	20.4829	20.6982	20.188				2	2	2	6.4	6.4	6.4	49.062	0	21.498	10799000	11
Q9Y2A7;Q9Y2A7-2	Q9Y2A7;Q9Y2A7-2	Nck-associated protein 1	NCKAP1	20.5898	20.727	20.3838	21.5047	20.9751	21.0034				4	4	4	4.7	4.7	4.7	128.79	0	44.367	11614000	8
P19338;H7BY16;C9JYW2;C9JLB1;C9J1H7;C9JWL1	P19338;H7BY16	Nucleolin	NCL	27.5917	27.5068	27.6092	27.5667	27.5075	27.4538				21	21	21	30.3	30.3	30.3	76.613	0	320.15	1146700000	112
Q969V3-2;Q969V3;K7EMW4;K7ELZ9;A0A0C4DGP7;K7EN96;K7ENM2	Q969V3-2;Q969V3;K7EMW4;K7ELZ9	Nicalin	NCLN	21.3482	21.0242	20.5398	21.7033	21.1972	21.637				6	6	6	16.9	16.9	16.9	62.846	0	43.575	15317000	11
Q9HCD5;Q5JY17	Q9HCD5	Nuclear receptor coactivator 5	NCOA5	20.6126	20.5632	20.1302	20.0717	20.2386	19.5887				4	4	4	15.4	15.4	15.4	65.536	0	23.52	7052800	6
H0Y6T7;Q92542-2;Q92542;Q5T205;H0Y3Z4	H0Y6T7;Q92542-2;Q92542;Q5T205;H0Y3Z4	Nicastrin	NCSTN	20.7015	20.4789	20.6164	20.1337	19.8527	20.2654				2	2	2	8.4	8.4	8.4	30.045	0	13.492	7682300	3
Q92597;Q92597-3;Q92597-2;E7ESM1;E5RJY1;E5RIR1;E5RGM5;E5RIV1;E5RIM2;E5RJ98;E5RG99;E5RI76;E5RH82;E5RK17	Q92597;Q92597-3;Q92597-2;E7ESM1;E5RJY1	Protein NDRG1	NDRG1	23.8662	23.5744	24.2391	25.1781	25.1171	25.1952				6	6	6	25.9	25.9	25.9	42.835	0	72.324	164720000	47
Q5TH30;Q9UGV2-3;Q9UGV2-2;Q9UGV2	Q5TH30;Q9UGV2-3;Q9UGV2-2;Q9UGV2	Protein NDRG3	NDRG3	15.8582	15.7001	15.5609	15.5996	15.951	NaN				1	1	1	4.9	4.9	4.9	42.85	0.00045249	9.3786	261740	2
Q9UI09;F8VXI1;F8VRD8;Q9UI09-2	Q9UI09;F8VXI1;F8VRD8;Q9UI09-2	NADH dehydrogenase [ubiquinone] 1 alpha subcomplex subunit 12	NDUFA12	20.4362	20.1839	20.5604	19.2728	19.499	20.0982				2	2	2	17.2	17.2	17.2	17.114	0	12.824	6361100	8
U3KQP3;B4DEZ3;K7EJE1;E7ENQ6;Q9P0J0;Q9P0J0-2	U3KQP3;B4DEZ3;K7EJE1;E7ENQ6;Q9P0J0;Q9P0J0-2	NADH dehydrogenase [ubiquinone] 1 alpha subcomplex subunit 13	NDUFA13	17.0301	16.9903	16.6718	17.1345	16.5926	17.0524				1	1	1	17.3	17.3	17.3	8.5979	0.0096017	6.0048	725060	1
O43678	O43678	NADH dehydrogenase [ubiquinone] 1 alpha subcomplex subunit 2	NDUFA2	18.7874	18.3323	17.7193	17.7122	17.9835	18.4713				1	1	1	21.2	21.2	21.2	10.921	0.00042845	7.5645	1779200	4
A0A087X1G1;H7BYD0;Q16718-2;Q16718;F8WAS3;A0A087WXR5;C9IZN5	A0A087X1G1;H7BYD0;Q16718-2;Q16718;F8WAS3;A0A087WXR5;C9IZN5	NADH dehydrogenase [ubiquinone] 1 alpha subcomplex subunit 5	NDUFA5	20.5049	20.3344	20.3823	20.1793	20.5156	20.7278				2	2	2	24.8	24.8	24.8	11.965	0	14.78	8313300	9
P51970	P51970	NADH dehydrogenase [ubiquinone] 1 alpha subcomplex subunit 8	NDUFA8	20.7089	20.7383	21.2698	20.4797	20.8452	21.2174				1	1	1	10.5	10.5	10.5	20.105	0.00045065	8.9176	11276000	2
Q16795;F5H0J3;A0A3B3ISG8	Q16795;F5H0J3;A0A3B3ISG8	NADH dehydrogenase [ubiquinone] 1 alpha subcomplex subunit 9, mitochondrial	NDUFA9	19.4848	19.3765	19.587	19.1815	19.3752	18.0147				2	2	2	8	8	8	42.509	0	15.942	3575200	7
Q8N183	Q8N183	Mimitin, mitochondrial	NDUFAF2	NaN	NaN	19.6509	20.0254	19.5579	19.4484				2	2	2	22.5	22.5	22.5	19.856	0.00047148	11.209	3939900	2
Q9P032	Q9P032	NADH dehydrogenase [ubiquinone] 1 alpha subcomplex assembly factor 4	NDUFAF4	19.3061	NaN	NaN	19.2171	19.7766	19.3947				1	1	1	5.7	5.7	5.7	20.266	0.0069546	6.1372	2928500	1
H3BPJ9;O96000;H3BV16;O96000-2	H3BPJ9;O96000;H3BV16;O96000-2	NADH dehydrogenase [ubiquinone] 1 beta subcomplex subunit 10	NDUFB10	21.4571	21.9187	21.28	21.2667	21.5074	21.1923				3	3	3	23.6	23.6	23.6	19.258	0	19.82	16505000	8
Q9NX14;Q9NX14-2	Q9NX14;Q9NX14-2	NADH dehydrogenase [ubiquinone] 1 beta subcomplex subunit 11, mitochondrial	NDUFB11	NaN	20.4523	NaN	20.3868	20.0188	NaN				1	1	1	15	15	15	17.316	0.00044287	8.1478	3688400	1
K9J7I2;E9PQ68;O95169-3;O95169-2;O95169	K9J7I2;E9PQ68;O95169-3;O95169-2;O95169	NADH dehydrogenase [ubiquinone] 1 beta subcomplex subunit 8, mitochondrial	NDUFB8	18.1718	17.9151	18.0294	17.4344	NaN	18.3353				1	1	1	17.8	17.8	17.8	12.323	0.00041701	7.1479	1255100	3
A0A3B3IT57;E9PH64;E7EWZ0;E9PF49;Q9Y6M9	A0A3B3IT57;E9PH64;E7EWZ0;E9PF49;Q9Y6M9	NADH dehydrogenase [ubiquinone] 1 beta subcomplex subunit 9	NDUFB9	19.8226	20.1427	19.8513	20.0653	19.8781	20.0538				1	1	1	13.8	13.8	13.8	17.16	0.00079586	6.7372	5956000	2
B4DJ81;P28331-3;P28331-4;P28331-5;P28331;P28331-2	B4DJ81;P28331-3;P28331-4;P28331-5;P28331;P28331-2	NADH-ubiquinone oxidoreductase 75 kDa subunit, mitochondrial	NDUFS1	22.8349	22.8896	23.0673	22.2886	22.4237	22.6876				9	9	9	25.4	25.4	25.4	66.921	0	69.469	39575000	18
O75306-2;O75306	O75306-2;O75306	NADH dehydrogenase [ubiquinone] iron-sulfur protein 2, mitochondrial	NDUFS2	20.4522	20.5737	20.8373	20.5286	20.4491	20.6968				3	3	3	9.2	9.2	9.2	51.851	0	22.073	9148800	11
O75489;E9PS48;O75489-2;E9PKL8;G3V194	O75489;E9PS48;O75489-2	NADH dehydrogenase [ubiquinone] iron-sulfur protein 3, mitochondrial	NDUFS3	21.5963	21.1747	21.1822	20.9852	21.2593	21.2812				4	4	4	22	22	22	30.241	0	32.288	14488000	17
O43181;H0Y9M8	O43181;H0Y9M8	NADH dehydrogenase [ubiquinone] iron-sulfur protein 4, mitochondrial	NDUFS4	20.3132	20.1461	20.168	19.7726	19.6718	20.1452				2	2	2	12	12	12	20.108	0	14.985	6252400	4
O43920	O43920	NADH dehydrogenase [ubiquinone] iron-sulfur protein 5	NDUFS5	21.0213	20.6215	20.4773	20.4113	20.6186	20.9526				2	2	2	17.9	17.9	17.9	12.517	0	13.236	9850500	4
E9PN51;F8W9K7;E9PPW7;O00217;E9PKH6	E9PN51;F8W9K7;E9PPW7;O00217;E9PKH6	NADH dehydrogenase [ubiquinone] iron-sulfur protein 8, mitochondrial	NDUFS8	19.5034	19.4287	19.736	19.7199	20.013	19.2118				2	2	2	19.1	19.1	19.1	12.405	0.00046468	11.023	4720700	1
G3V0I5;P49821-2;P49821;E9PPR0;E9PQP1;E9PMX3;B4DE93;E9PPD6;E9PPS5;E9PJL9;H0YD04;E9PLC6	G3V0I5;P49821-2;P49821;E9PPR0;E9PQP1;E9PMX3;B4DE93	NADH dehydrogenase [ubiquinone] flavoprotein 1, mitochondrial	NDUFV1	20.1818	19.7794	20.0862	20.0065	19.9557	19.708				3	3	3	11.4	11.4	11.4	50.054	0	18.936	5901700	10
E7EPT4;P19404	E7EPT4;P19404	NADH dehydrogenase [ubiquinone] flavoprotein 2, mitochondrial	NDUFV2	19.9011	19.4005	19.4412	18.333	19.05	18.9489				2	2	2	11.5	11.5	11.5	27.907	0	20.91	3578200	6
P56181-2	P56181-2	NADH dehydrogenase [ubiquinone] flavoprotein 3, mitochondrial	NDUFV3	18.5664	18.521	18.9832	18.443	17.8125	18.6562				2	2	2	8.2	8.2	8.2	50.983	0	16.407	2175300	4
A0A087X1N7;P20929-4;P20929;P20929-3;P20929-2	A0A087X1N7;P20929-4;P20929;P20929-3;P20929-2	Nebulin	NEB	19.3723	19.294	19.5821	19.147	19.018	18.9871				1	1	1	0.3	0.3	0.3	990.84	0.0052103	6.234	3560800	1
D6RAN6;F6SKB8;Q9NVZ3-3;Q9NVZ3-4;Q9NVZ3;Q9NVZ3-2	D6RAN6;F6SKB8;Q9NVZ3-3;Q9NVZ3-4;Q9NVZ3;Q9NVZ3-2	Adaptin ear-binding coat-associated protein 2	NECAP2	19.7308	19.3841	19.5881	18.6127	19.0624	18.3733				1	1	1	26.7	26.7	26.7	11.325	0.00044944	8.7432	3445300	5
H0Y8X6;P46934-4;P46934-3;P46934-2;P46934	H0Y8X6;P46934-4;P46934-3;P46934-2;P46934	E3 ubiquitin-protein ligase NEDD4	NEDD4	16.9195	17.6145	17.462	17.1031	17.2074	16.1206				2	2	2	2.9	2.9	2.9	104.69	0	12.459	782930	2
A0A0C4DFX9;Q9H3P2;H7C3C2;F8W954;F8WF98;H7C2M8;H7C0W2;H7C2C7;C9JHL4;H0Y3X6;Q9H3P2-7	A0A0C4DFX9;Q9H3P2;H7C3C2;F8W954;F8WF98;H7C2M8;H7C0W2;H7C2C7;C9JHL4;H0Y3X6;Q9H3P2-7	Negative elongation factor A	NELFA	19.1909	19.4258	19.4715	19.6876	19.5694	20.2051				2	2	2	8	8	8	58.499	0.00048193	11.661	4857500	1
Q8WX92;Q8WX92-2	Q8WX92;Q8WX92-2	Negative elongation factor B	NELFB	18.5737	18.3716	18.1415	18.5959	NaN	NaN				2	2	2	4.3	4.3	4.3	65.697	0.00048379	11.715	1266100	2
X6RLT1;H0UI80;Q8IXH7-4;Q8IXH7	X6RLT1;H0UI80;Q8IXH7-4;Q8IXH7	Negative elongation factor C/D	NELFCD	19.2091	19.2926	19.3379	18.9959	19.7251	19.4679				2	2	2	4.9	4.9	4.9	66.432	0	14.207	3910400	5
A0A0G2JI50;E9PD43;A0A0A0MT02;A0A0A0MSN9;P18615;P18615-3;A2ABK4;P18615-4	A0A0G2JI50;E9PD43;A0A0A0MT02;A0A0A0MSN9;P18615;P18615-3	Negative elongation factor E	NELFE	19.8282	19.8761	20.2578	19.6086	20.183	20.2847				3	3	3	16.7	16.7	16.7	27.628	0	51.103	6218800	9
Q9UMX5	Q9UMX5	Neudesin	NENF	19.3888	19.3586	19.4215	NaN	19.0011	NaN				1	1	1	6.4	6.4	6.4	18.856	0.00041494	7.0934	2396700	2
E9PIF4;Q99519	E9PIF4;Q99519	Sialidase-1	NEU1	21.0554	20.1998	21.0354	18.5802	18.5905	18.9225				2	2	2	9	9	9	29	0	13.292	6224300	3
J3KRL6;O94916-2;O94916;O94916-4;O94916-5	J3KRL6;O94916-2;O94916;O94916-4;O94916-5	Nuclear factor of activated T-cells 5	NFAT5	21.1478	21.2855	20.8783	21.3372	20.72	20.974				1	1	1	7.7	7.7	7.7	15.537	0.0089095	6.0125	12642000	1
Q00653-4;Q00653;M0R119;Q00653-3	Q00653-4;Q00653	Nuclear factor NF-kappa-B p100 subunit;Nuclear factor NF-kappa-B p52 subunit	NFKB2	21.3212	21.3637	21.1935	21.5364	21.2957	21.2158				3	3	3	6	6	6	96.677	0	20.674	15212000	10
Q8NEJ9-2;Q8NEJ9	Q8NEJ9-2;Q8NEJ9	Neuroguidin	NGDN	15.9208	NaN	15.9095	14.6733	17.1826	NaN				1	1	1	5.8	5.8	5.8	35.25	0.00044643	8.3639	293100	1
C9JU75;H0Y2P2;A0A0C4DFP4;Q96IV0-3;Q96IV0-5;Q96IV0-2;Q96IV0	C9JU75;H0Y2P2;A0A0C4DFP4;Q96IV0-3;Q96IV0-5;Q96IV0-2;Q96IV0	Peptide-N(4)-(N-acetyl-beta-glucosaminyl)asparagine amidase	NGLY1	NaN	NaN	NaN	17.9599	NaN	17.6231				1	1	1	23.7	23.7	23.7	12.358	0.0052142	6.238	468680	1
Q8NBF2-2;Q8NBF2	Q8NBF2-2;Q8NBF2	NHL repeat-containing protein 2	NHLRC2	18.8817	19.1056	19.0278	19.342	18.8899	18.9709				2	2	2	6.3	6.3	6.3	39.697	0	14.265	3240000	5
J3QSY4;D6RC52;D6RCB9;Q9NX24	J3QSY4;D6RC52;D6RCB9;Q9NX24	H/ACA ribonucleoprotein complex subunit 2	NHP2	21.1744	21.0672	21.1141	21.2922	21.4324	21.4147				1	1	1	21.1	21.1	21.1	10.071	0.00043764	7.9269	14588000	10
P55769;B1AHD1;A0A3B3IRU2	P55769;B1AHD1	NHP2-like protein 1;NHP2-like protein 1, N-terminally processed	NHP2L1	22.5993	22.6989	23.0394	22.4442	22.8907	23.2111				3	3	1	25	25	6.2	14.173	0	21.944	43416000	11
C9J6C5;Q9BYG3	C9J6C5;Q9BYG3	MKI67 FHA domain-interacting nucleolar phosphoprotein	NIFK	19.6118	19.5483	19.8721	18.9977	18.7669	NaN				2	2	2	22.3	22.3	22.3	19.553	0	17.144	3237000	4
Q9UFN0	Q9UFN0	Protein NipSnap homolog 3A	NIPSNAP3A	18.8528	18.6491	18.4049	18.0186	18.0103	NaN				1	1	1	4	4	4	28.466	0.0051967	6.2151	1629500	1
Q9NQR4;H7C579	Q9NQR4;H7C579	Omega-amidase NIT2	NIT2	21.0251	20.8374	20.816	21.9088	21.4582	21.5221				3	3	3	13.4	13.4	13.4	30.608	0	19.339	15556000	7
C9JA08;Q96D46	C9JA08;Q96D46	60S ribosomal export protein NMD3	NMD3	20.206	19.109	19.0257	19.4762	18.711	18.8861				1	1	1	3.2	3.2	3.2	60.125	0	12.679	3828200	6
Q32Q12;P22392-2;E7ERL0;J3KPD9;P22392;P15531;P15531-2;E5RHP0;O60361;C9K028;F6XY72	Q32Q12;P22392-2;E7ERL0;J3KPD9;P22392;P15531;P15531-2;E5RHP0;O60361	Nucleoside diphosphate kinase;Nucleoside diphosphate kinase B;Nucleoside diphosphate kinase A;Putative nucleoside diphosphate kinase	NME1-NME2	26.601	26.7512	26.6927	26.6619	26.7106	27.1114				8	8	8	48.3	48.3	48.3	32.642	0	93.143	667120000	38
Q9C002;H0YKW5	Q9C002;H0YKW5	Normal mucosa of esophagus-specific gene 1 protein	NMES1	20.0308	20.2869	19.8649	19.984	19.7832	18.9932				2	2	2	32.5	32.5	32.5	9.6172	0	12.36	5482000	4
P30419-2;P30419;K7EN82;B7Z8J4;Q5VUC6;O60551	P30419-2;P30419;K7EN82;B7Z8J4	Glycylpeptide N-tetradecanoyltransferase 1	NMT1	21.9715	21.2899	21.8057	20.2536	20.6239	19.7463				3	3	3	9.4	9.4	9.4	48.14	0	19.078	13967000	4
P40261	P40261	Nicotinamide N-methyltransferase	NNMT	25.6147	25.55	25.541	24.0419	24.0295	24.215				6	6	6	27.7	27.7	27.7	29.574	0	158.93	194950000	36
Q13423;D6RHU2;D6RAI5;E9PCX7	Q13423;D6RHU2;D6RAI5;E9PCX7	NAD(P) transhydrogenase, mitochondrial	NNT	18.3957	18.3344	18.4297	18.9937	18.1497	18.2916				2	2	2	4.1	4.1	4.1	113.89	0.00045935	10.826	2084700	2
Q8WTT2	Q8WTT2	Nucleolar complex protein 3 homolog	NOC3L	18.1929	16.983	17.5198	16.5571	17.6141	NaN				2	2	2	4	4	4	92.547	0	12.289	852430	3
A0A0G2JP90;A0A087WW46;J3KN36;A0A0G2JN29;A0A087X117;Q5JPE7-3;Q5JPE7-2;Q15155;P69849;Q5JPE7;H3BUC9;A0A087WTD5	A0A0G2JP90;A0A087WW46;J3KN36;A0A0G2JN29;A0A087X117;Q5JPE7-3;Q5JPE7-2;Q15155;P69849;Q5JPE7	Nodal modulator 2;Nodal modulator 1;Nodal modulator 3	NOMO1	20.1417	19.6133	19.824	19.9509	19.6476	19.6185				4	4	4	6.4	6.4	6.4	122.18	0	24.87	5338800	7
Q15233;Q15233-2;H7C367;C9JYS8;C9IZL7;C9J4X2	Q15233;Q15233-2	Non-POU domain-containing octamer-binding protein	NONO	24.6145	24.6349	24.2481	24.4073	23.9588	24.2676				11	11	11	37.2	37.2	37.2	54.231	0	173.28	142610000	77
D6RIC3;A0A0C4DGU5;A0A087X2G6;Q9Y3C1;Q9Y3C1-3;Q9Y3C1-2	D6RIC3;A0A0C4DGU5;A0A087X2G6;Q9Y3C1;Q9Y3C1-3;Q9Y3C1-2	Nucleolar protein 16	NOP16	19.1421	19.5636	19.4244	19.8031	19.7841	19.8612				2	2	2	12	12	12	17.198	0.000489	11.845	4770700	2
P46087-2;P46087;P46087-4;P46087-3	P46087-2;P46087;P46087-4;P46087-3	Probable 28S rRNA (cytosine(4447)-C(5))-methyltransferase	NOP2	21.4904	21.7577	21.2942	21.9455	21.5216	21.8389				6	6	6	12.7	12.7	12.7	88.972	0	52.874	19391000	11
O00567;H0Y653;H0YDU4;Q5JXT2	O00567;H0Y653;H0YDU4	Nucleolar protein 56	NOP56	22.9028	22.7308	22.7133	22.7292	22.9404	22.9353				9	9	9	23.6	23.6	23.6	66.049	0	74.784	45003000	31
Q9Y2X3;H7BZ72	Q9Y2X3	Nucleolar protein 58	NOP58	23.4838	23.2473	23.3152	23.3116	23.7272	23.6721				10	10	10	26.3	26.3	26.3	59.578	0	81.846	68430000	24
Q86U38;A0A3B3ISH6;Q86U38-2	Q86U38;A0A3B3ISH6	Nucleolar protein 9	NOP9	18.6674	19.1171	18.7507	19.867	18.8714	20.3237				3	3	3	6	6	6	69.437	0	16.779	4068000	2
A0A075B797;M0R3B2;Q9Y314;A0A075B6F9	A0A075B797;M0R3B2;Q9Y314;A0A075B6F9	Nitric oxide synthase-interacting protein	NOSIP	17.8932	17.3899	17.2069	16.9908	17.0092	17.3529				2	2	2	15.5	15.5	15.5	25.62	0	13.425	954240	2
O15118	O15118	Niemann-Pick C1 protein	NPC1	17.7915	17.4535	17.8329	17.5251	17.478	17.4001				1	1	1	0.9	0.9	0.9	142.17	0.00043956	7.9888	1137900	4
G3V2V8;J3KMY5;H0YIZ1;G3V3E8;E7EMS2;G3V3D1;P61916-2;P61916	G3V2V8;J3KMY5;H0YIZ1;G3V3E8;E7EMS2;G3V3D1;P61916-2;P61916	Epididymal secretory protein E1	NPC2	19.9137	19.8578	20.0062	19.9926	20.2218	19.218				2	2	2	32	32	32	13.078	0	15.814	6194800	11
E9PLK3;P55786;P55786-2;A6NEC2;H0YCQ5;H0YDG0;E9PP11;A6NEC2-2;E9PJY4;E9PPD4;A6NEC2-3	E9PLK3;P55786;P55786-2	Puromycin-sensitive aminopeptidase	NPEPPS	24.1993	24.4801	24.3079	25.348	25.2706	25.523				19	19	19	24.8	24.8	24.8	102.99	0	212.51	194980000	56
Q8TAT6;Q8TAT6-2;I3L4U9;A0A0D9SFI9	Q8TAT6;Q8TAT6-2	Nuclear protein localization protein 4 homolog	NPLOC4	23.2083	21.7704	22.498	20.3758	22.9737	20.5779				5	5	5	11.2	11.2	11.2	68.119	0	62.167	29329000	17
P06748-2;P06748;P06748-3;E5RGW4;E5RI98	P06748-2;P06748;P06748-3	Nucleophosmin	NPM1	27.5537	27.222	27.2631	26.9643	27.9137	26.9658				9	9	9	46.8	46.8	46.8	29.464	0	167.58	1054100000	109
O75607	O75607	Nucleoplasmin-3	NPM3	22.0279	21.2796	21.5852	21.1233	21.7681	20.5239				2	2	2	17.4	17.4	17.4	19.343	0	22.26	16798000	10
B4DLR8;P15559-3;P15559-2;P15559;H3BNV2;H3BRK3	B4DLR8;P15559-3;P15559-2;P15559;H3BNV2;H3BRK3	NAD(P)H dehydrogenase [quinone] 1	NQO1	26.6058	26.7239	26.332	26.5219	26.2734	26.4418				8	8	8	33.2	33.2	33.2	22.793	0	53.11	539710000	15
Q5TD07;P16083	Q5TD07;P16083	Ribosyldihydronicotinamide dehydrogenase [quinone]	NQO2	17.8874	18.2242	18.1638	18.5646	18.5945	18.3977				1	1	1	9.3	9.3	9.3	21.537	0.0004279	7.5621	1919200	3
P01111;P01116-2;P01116;P01112	P01111	GTPase NRas	NRAS	20.6947	21.5698	20.2594	20.892	20.3412	21.0425				3	3	3	17.5	17.5	17.5	21.229	0	18.856	11167000	7
Q15738;C9JDR0	Q15738;C9JDR0	Sterol-4-alpha-carboxylate 3-dehydrogenase, decarboxylating	NSDHL	21.9301	21.6225	21.895	21.1306	21.2403	21.062				3	3	3	11.5	11.5	11.5	41.9	0	47.22	17966000	12
I3L0N3;P46459-2;P46459	I3L0N3;P46459-2;P46459	Vesicle-fusing ATPase	NSF	20.8232	20.7713	20.9884	20.6183	20.1846	21.2348				4	4	4	6.9	6.9	6.9	82.091	0	25.252	10507000	5
Q9UNZ2;Q9UNZ2-5;Q9UNZ2-4;Q9UNZ2-6;F2Z2K0;R4GNE6	Q9UNZ2;Q9UNZ2-5;Q9UNZ2-4;Q9UNZ2-6;F2Z2K0	NSFL1 cofactor p47	NSFL1C	24.1319	24.0503	24.2201	24.4312	24.6432	25.0158				9	9	9	35.9	35.9	35.9	40.572	0	180.87	135410000	44
Q08J23-2;Q08J23;Q08J23-3;A0A140T9Y7	Q08J23-2;Q08J23;Q08J23-3	tRNA (cytosine(34)-C(5))-methyltransferase	NSUN2	22.9417	22.9454	22.6883	22.8049	23.0589	22.8515				7	7	7	16.3	16.3	16.3	82.392	0	62.35	45135000	17
Q5JUV4;P49902;S4R3E7;S4R3A6;H0YHR8;Q5JUV3;P49902-2	Q5JUV4;P49902;S4R3E7;S4R3A6;H0YHR8;Q5JUV3;P49902-2	Cytosolic purine 5-nucleotidase	NT5C2	20.9941	20.281	19.9499	19.808	19.6385	18.7293				2	2	2	9.8	9.8	9.8	30.896	0	35.642	6254400	6
Q9H0P0-2;Q9H0P0-1;B9A035;X6RM59;Q9H0P0-3;Q9H0P0	Q9H0P0-2;Q9H0P0-1;B9A035;X6RM59;Q9H0P0-3;Q9H0P0	Cytosolic 5-nucleotidase 3A;5-nucleotidase	NT5C3A	18.1182	17.8683	18.3667	18.1195	18.1504	NaN				2	2	2	10.1	10.1	10.1	32.689	0	12.453	1352600	3
Q5TFE4;Q5TFE4-2	Q5TFE4;Q5TFE4-2	5-nucleotidase domain-containing protein 1	NT5DC1	20.2586	20.301	20.3565	20.1989	20.2045	19.7454				3	3	2	10.1	10.1	7.3	51.844	0	29.058	6736000	8
P21589-2;P21589;Q96B60;H0Y7R7	P21589-2;P21589;Q96B60	5-nucleotidase	NT5E	22.329	22.2917	22.7835	22.7566	22.9776	22.8531				6	6	6	17	17	17	57.948	0	46.486	39580000	24
S4R344;S4R3J7;Q9BV86-2;Q9BV86	S4R344;S4R3J7;Q9BV86-2;Q9BV86	N-terminal Xaa-Pro-Lys N-methyltransferase 1;N-terminal Xaa-Pro-Lys N-methyltransferase 1, N-terminally processed	NTMT1	19.3934	19.4445	19.5307	19.3261	19.3693	19.9413				1	1	1	20	20	20	7.952	0.00041929	7.2175	4342500	2
Q5TDF0;Q9BSD7	Q5TDF0;Q9BSD7	Cancer-related nucleoside-triphosphatase	NTPCR	19.1886	19.6862	19.7146	17.8255	18.4112	18.7654				2	2	2	13.2	13.2	13.2	25.072	0	12.696	3051700	4
H3BM14;H3BM74;Q9Y5A7-2;Q9Y5A7	H3BM14;H3BM74;Q9Y5A7-2;Q9Y5A7	NEDD8 ultimate buster 1	NUB1	17.3748	17.2474	17.3004	17.607	17.5636	17.9776				1	1	1	1.3	1.3	1.3	71.921	0.0099397	5.999	1116600	1
Q9Y5Y2;H3BQR2;H3BNF0;H3BRK5;B7Z6P0;H3BMW1;H3BRE1;H3BNS4	Q9Y5Y2;H3BQR2;H3BNF0	Cytosolic Fe-S cluster assembly factor NUBP2	NUBP2	19.4482	19.4883	19.3727	19.6083	20.1767	19.5534				3	3	3	18.5	18.5	18.5	28.825	0	17.257	4819900	5
E9PKG6;A0A087WSV8;P80303-2;P80303;H0YEG8;Q2L696;H0YD18	E9PKG6;A0A087WSV8;P80303-2;P80303;H0YEG8;Q2L696	Nucleobindin-2;Nesfatin-1	NUCB2	21.3438	21.5793	21.8848	20.9123	21.0481	20.8213				4	4	4	13	13	13	40.368	0	24.554	14822000	9
Q9H1E3;Q9H1E3-2	Q9H1E3;Q9H1E3-2	Nuclear ubiquitous casein and cyclin-dependent kinase substrate 1	NUCKS1	23.5063	23.2781	24.1726	22.5706	23.6248	24.0353				6	6	6	36.2	36.2	36.2	27.296	0	63.324	75336000	12
Q9Y266;A0A0A0MSU9	Q9Y266	Nuclear migration protein nudC	NUDC	23.9769	24.2501	24.3181	24.3046	24.1094	24.7052				4	4	4	15.1	15.1	15.1	38.242	0	53.737	119560000	21
Q96RS6-3;Q96RS6-2;Q96RS6	Q96RS6-3;Q96RS6-2;Q96RS6	NudC domain-containing protein 1	NUDCD1	21.9077	21.7304	21.4659	21.6309	22.5613	21.7565				5	5	5	14.9	14.9	14.9	56.613	0	33.915	30179000	11
E5RFP0;Q8WVJ2	E5RFP0;Q8WVJ2	NudC domain-containing protein 2	NUDCD2	18.193	18.2762	18.8835	18.6927	19.0418	19.3747				1	1	1	13.6	13.6	13.6	14.745	0.00044823	8.6196	2688900	3
Q8IVD9	Q8IVD9	NudC domain-containing protein 3	NUDCD3	20.0182	21.075	20.4001	20.0048	19.7528	20.602				3	3	3	14.4	14.4	14.4	40.822	0	18.395	7815300	7
O43809;H3BND3;H3BV41	O43809;H3BND3	Cleavage and polyadenylation specificity factor subunit 5	NUDT21	24.2847	24.3449	24.2633	23.9602	23.868	24.3026				6	6	6	26.9	26.9	26.9	26.227	0	50.416	109170000	28
A6NJU6;A6NFX8;Q9UKK9;A6NCQ0;C9JYY9;H0YEY4	A6NJU6;A6NFX8;Q9UKK9;A6NCQ0	ADP-sugar pyrophosphatase	NUDT5	22.8899	23.1766	22.9171	23.3909	23.0044	23.4879				5	5	5	31.2	31.2	31.2	20.629	0	75.449	54655000	16
Q7Z417	Q7Z417	Nuclear fragile X mental retardation-interacting protein 2	NUFIP2	NaN	20.1001	19.8741	19.7466	NaN	19.6772				2	2	2	3.6	3.6	3.6	76.12	0	12.132	4249500	2
Q14980-2;Q14980;A0A087WY61;Q14980-4;Q14980-3;F5H4J1;H0YFY6;F5H6Y5;Q14980-5;K4DIE0	Q14980-2;Q14980;A0A087WY61;Q14980-4;Q14980-3	Nuclear mitotic apparatus protein 1	NUMA1	23.1919	23.5935	23.1769	23.3416	22.6072	23.0652				15	15	15	10.1	10.1	10.1	236.51	0	119.62	54832000	23
P57740;G3V1T4;P57740-3;P57740-2	P57740;G3V1T4;P57740-3;P57740-2	Nuclear pore complex protein Nup107	NUP107	19.2021	19.4399	19.1245	19.5208	19.2987	19.9108				2	2	2	4.3	4.3	4.3	106.37	0	39.452	4144600	7
Q8WUM0	Q8WUM0	Nuclear pore complex protein Nup133	NUP133	19.8106	19.9074	19.6875	20.3117	20.3165	20.1592				3	3	3	4.1	4.1	4.1	128.98	0	48.509	6320900	13
P49790-2;P49790;P49790-3	P49790-2;P49790;P49790-3	Nuclear pore complex protein Nup153	NUP153	21.8405	22.0716	21.6371	22.2338	21.8373	22.6875				9	9	9	9.8	9.8	9.8	149.39	0	134.22	26725000	22
E9PF10;O75694;O75694-2;D6RA13	E9PF10;O75694;O75694-2	Nuclear pore complex protein Nup155	NUP155	21.4508	21.3729	21.5297	22.0934	21.489	21.5427				8	8	8	10.1	10.1	10.1	148.09	0	94.034	19087000	20
G3V198;Q12769;E9PR16;Q12769-3	G3V198;Q12769;E9PR16;Q12769-3	Nuclear pore complex protein Nup160	NUP160	18.6361	19.0322	18.6914	20.1797	19.594	19.9485				4	4	4	3.6	3.6	3.6	148.86	0	24.268	4316300	7
Q92621;U3KPX2	Q92621;U3KPX2	Nuclear pore complex protein Nup205	NUP205	18.0727	17.7116	17.9766	19.4726	18.0755	18.3042				2	2	2	0.9	0.9	0.9	227.92	0.00047506	11.364	2022100	2
A0A0A0MSW3;P35658-2;P35658-4;P35658;P35658-3;H0Y837;P35658-5;E9PKD2;B7ZAV2	A0A0A0MSW3;P35658-2;P35658-4;P35658;P35658-3;H0Y837;P35658-5;E9PKD2;B7ZAV2	Nuclear pore complex protein Nup214	NUP214	20.6207	20.9995	20.7395	20.9018	20.5766	20.7258				4	4	4	5	5	5	152.57	0	28.118	10293000	5
Q8NFH5-2;Q8NFH5;C9IYQ7;F8WCF5;F8WEL4;C9JIY9;Q8NFH5-3	Q8NFH5-2;Q8NFH5;C9IYQ7;F8WCF5;F8WEL4	Nucleoporin NUP53	NUP35	21.1694	21.2677	21.0456	21.3449	21.096	20.9807				3	3	3	15.9	15.9	15.9	33.12	0	18.879	13442000	3
Q8NFH3;Q8NFH3-2	Q8NFH3	Nucleoporin Nup43	NUP43	20.1644	20.3642	20.3963	20.5479	20.2441	20.8407				3	3	3	10.5	10.5	10.5	42.15	0	22.137	8309100	10
Q9UKX7-2;Q9UKX7	Q9UKX7-2;Q9UKX7	Nuclear pore complex protein Nup50	NUP50	18.2582	17.5375	18.2081	18.0834	18.1429	18.3854				1	1	1	3.9	3.9	3.9	46.862	0.00041203	7.0475	1670100	1
Q7Z3B4-2;Q7Z3B4-3;Q7Z3B4	Q7Z3B4-2;Q7Z3B4-3;Q7Z3B4	Nucleoporin p54	NUP54	20.3832	20.5182	20.7123	20.0371	20.0904	20.4841				3	3	3	15.8	15.8	15.8	33.179	0	32.112	7852800	7
M0QXN5;P37198;M0QX10;M0QYY0;M0QX13;M0QZL5;M0R1S1;M0QX64;M0R302	M0QXN5;P37198	Nuclear pore glycoprotein p62	NUP62	20.7265	17.9413	20.354	18.4096	20.8304	17.1293				3	3	3	11	11	11	45.615	0	20.601	5397400	6
J3QLV0;J3QLD4;J3QL54;Q9BW27-2;Q9BW27-3;Q9BW27;J3KT10;J3QLH0	J3QLV0;J3QLD4;J3QL54;Q9BW27-2;Q9BW27-3;Q9BW27;J3KT10	Nuclear pore complex protein Nup85	NUP85	NaN	20.5991	20.5466	21.0068	20.7165	20.2587				3	3	3	26.2	26.2	26.2	21.743	0	20.51	7959800	4
Q99567;J3KMX1;I3L2W3	Q99567;J3KMX1	Nuclear pore complex protein Nup88	NUP88	20.6365	20.8377	20.2363	20.4469	20.1712	21.1435				4	4	4	8.6	8.6	8.6	83.541	0	23.874	9269100	8
H3BVG0;Q8N1F7;H3BRI8;H3BM93;Q8N1F7-2;H3BMX0;H3BNN5;H3BV11;H3BP95;H3BNG7;H3BVE2;H3BRD9;H3BPA9	H3BVG0;Q8N1F7;H3BRI8;H3BM93;Q8N1F7-2	Nuclear pore complex protein Nup93	NUP93	21.7213	21.1816	21.3827	21.4868	21.5106	21.95				5	5	5	9	9	9	99.554	0	33.666	18243000	15
H0YEN4;A0A3B3ITD8;P52948-4;P52948-3;P52948-6;P52948-2;P52948-5;P52948	H0YEN4;A0A3B3ITD8;P52948-4;P52948-3;P52948-6;P52948-2;P52948-5;P52948	Nuclear pore complex protein Nup98-Nup96;Nuclear pore complex protein Nup98;Nuclear pore complex protein Nup96	NUP98	19.1192	18.1115	18.2475	17.1045	18.595	16.5769				1	1	1	13.6	13.6	13.6	24.112	0.00045746	10.652	1732900	4
E9PIN3;Q9UBU9;Q9UBU9-2;E9PLA7;B4E227	E9PIN3;Q9UBU9;Q9UBU9-2;E9PLA7;B4E227	Nuclear RNA export factor 1	NXF1	18.7514	17.98	18.2966	18.6801	18.4069	17.6675				4	4	4	9.1	9.1	9.1	68.106	0	32.428	1954600	10
Q6DKJ4;A0A0G2JQK5;Q6DKJ4-2;Q6DKJ4-3	Q6DKJ4;A0A0G2JQK5	Nucleoredoxin	NXN	19.9259	18.5394	19.5383	18.2878	19.7266	17.9789				3	3	3	8.5	8.5	8.5	48.392	0	20.518	3475000	8
P04181;P04181-2	P04181;P04181-2	Ornithine aminotransferase, mitochondrial;Ornithine aminotransferase, hepatic form;Ornithine aminotransferase, renal form	OAT	23.7027	23.7559	23.4531	23.8546	24.0035	24.0949				10	10	10	31.9	31.9	31.9	48.534	0	68.257	91484000	33
D6RG39;D6RIT9;Q9NX40-3;Q9NX40-2;Q9NX40-4;Q9NX40;D6R918;D6RBC5;D6RDI5;D6RI08;D6RA54;D6RC55;D6RDK1;D6RIV2;D6R9T5;D6RDK6;D6RBN5	D6RG39;D6RIT9;Q9NX40-3;Q9NX40-2;Q9NX40-4;Q9NX40;D6R918;D6RBC5;D6RDI5;D6RI08;D6RA54;D6RC55;D6RDK1;D6RIV2;D6R9T5;D6RDK6;D6RBN5	OCIA domain-containing protein 1	OCIAD1	20.5623	20.1839	20.2375	20.088	20.6917	20.8441				2	2	2	17	17	17	19.023	0	13.57	9199900	8
Q56VL3	Q56VL3	OCIA domain-containing protein 2	OCIAD2	18.3118	16.9154	17.1959	18.0867	20.0039	17.5405				1	1	1	8.4	8.4	8.4	16.953	0	19.274	2143200	3
A0A0D9SFS3;Q02218;E9PDF2;E9PCR7;Q02218-2;E9PFG7;Q02218-3;C9J4G7;Q9ULD0;Q9ULD0-3;Q9ULD0-2	A0A0D9SFS3;Q02218;E9PDF2;E9PCR7;Q02218-2;E9PFG7;Q02218-3	2-oxoglutarate dehydrogenase, mitochondrial	OGDH	21.4882	21.0137	21.2821	21.7296	22.0421	21.2847				8	8	8	12.4	12.4	12.4	113.31	0	51.989	17507000	19
K7ENS7;J3QRG1;Q6PK18;Q6PK18-2	K7ENS7;J3QRG1;Q6PK18;Q6PK18-2	2-oxoglutarate and iron-dependent oxygenase domain-containing protein 3	OGFOD3	18.0179	18.6128	NaN	17.8554	17.5007	18.1658				1	1	1	5	5	5	25.249	0.00041237	7.052	1338800	3
Q9NZT2-2;Q9NZT2;A0A0A0MRN5;A0A087X028	Q9NZT2-2;Q9NZT2;A0A0A0MRN5	Opioid growth factor receptor	OGFR	21.3403	21.7269	21.683	21.9642	22.4035	22.5708				7	7	7	20.7	20.7	20.7	71.423	0	106.76	25122000	14
J3KQ32;Q9NTK5;Q9NTK5-3;Q9NTK5-2;C9JTK6;C9JCJ9	J3KQ32;Q9NTK5;Q9NTK5-3;Q9NTK5-2	Obg-like ATPase 1	OLA1	24.5367	24.4254	24.3598	24.2921	24.6467	24.8954				10	10	10	32.5	32.5	32.5	46.937	0	73.485	142500000	27
A0A2R8YE78;A0A2R8YDM2;C9JMB8;O60313;O60313-2;A0A2R8YGE5;A0A2R8Y3X5;E5KLJ9;O60313-13;O60313-9;O60313-11;O60313-10;A0A2R8YD53;A0A2R8Y4Q3;A0A2R8YFD1;A0A2R8Y4G4;A0A2R8YE54;C9JY58;H7C3G2;H7C141;A0A2R8Y5G3	A0A2R8YE78;A0A2R8YDM2;C9JMB8;O60313;O60313-2;A0A2R8YGE5;A0A2R8Y3X5;E5KLJ9;O60313-13;O60313-9;O60313-11;O60313-10;A0A2R8YD53;A0A2R8Y4Q3;A0A2R8YFD1	Dynamin-like 120 kDa protein, mitochondrial;Dynamin-like 120 kDa protein, form S1	OPA1	21.6455	21.9175	21.8693	21.8282	21.8507	22.4289				7	7	7	9.1	9.1	9.1	112.06	0	43.812	23563000	8
Q96CV9-3;Q96CV9-2;Q96CV9;A0A087WY28	Q96CV9-3;Q96CV9-2;Q96CV9;A0A087WY28	Optineurin	OPTN	18.5723	18.7529	18.7413	18.287	19.25	NaN				2	2	2	5	5	5	59.559	0	32.285	2066000	4
P47893;P47888	P47893;P47888	Olfactory receptor 3A2;Olfactory receptor 3A3	OR3A2	19.7053	20.2474	19.1486	20.7229	19.858	19.1779				1	1	1	4.7	4.7	4.7	35.206	0.00040145	6.8354	7877000	4
Q13416	Q13416	Origin recognition complex subunit 2	ORC2	15.9246	15.2877	15.9182	14.6911	16.0711	NaN				1	1	1	2.1	2.1	2.1	65.971	0.0041714	6.3533	247830	2
CON__Q2YDI2;O43929-2;O43929-3;O43929	CON__Q2YDI2;O43929-2;O43929-3;O43929	Origin recognition complex subunit 4	ORC4	16.8543	16.7908	16.714	16.2321	16.8843	15.9921			+	1	1	1	2.1	2.1	2.1	50.327	0.00078927	6.685	577210	5
J3QRM9;Q8N138-4;Q8N138	J3QRM9;Q8N138-4;Q8N138	ORM1-like protein 3	ORMDL3	NaN	NaN	18.1741	18.7088	18.6535	18.731				1	1	1	11.6	11.6	11.6	14.788	0.00042535	7.4844	1586700	1
P22059	P22059	Oxysterol-binding protein 1	OSBP	20.9243	21.3723	20.8985	21.3771	21.0797	21.7859				4	4	4	8.2	8.2	8.2	89.42	0	34.409	14684000	8
A0A087WUD3;Q9NRP0;Q9NRP0-2	A0A087WUD3;Q9NRP0;Q9NRP0-2	Oligosaccharyltransferase complex subunit OSTC	OSTC	19.3496	18.961	18.9819	20.1682	19.7222	19.4222				1	1	1	14.5	14.5	14.5	9.369	0.00040016	6.7847	4359800	4
Q92882	Q92882	Osteoclast-stimulating factor 1	OSTF1	18.7068	18.1866	18.7932	19.0946	19.1478	17.8809				1	1	1	5.6	5.6	5.6	23.787	0	18.717	2493000	5
J3KR44;Q96FW1;F5H6Q1;F5GYJ8;F5GYN4;F5H3F0;Q96FW1-2	J3KR44;Q96FW1;F5H6Q1;F5GYJ8;F5GYN4;F5H3F0	Ubiquitin thioesterase OTUB1	OTUB1	23.5342	23.5792	23.4065	24.1432	24.464	24.6835				7	7	7	39.3	39.3	39.3	31.44	0	161.13	103100000	16
A0A087X0W9;Q8N6M0-2;Q8N6M0	A0A087X0W9;Q8N6M0-2;Q8N6M0	OTU domain-containing protein 6B	OTUD6B	17.4314	15.745	17.6286	14.6782	17.4572	NaN				1	1	1	8.7	8.7	8.7	37.325	0.00045558	10.072	608970	3
A0A0G2JMS6;Q6IE36	A0A0G2JMS6;Q6IE36	Ovostatin homolog 2	OVOS2	18.9057	19.0302	18.606	19.3925	NaN	19.1148				2	2	2	2.8	2.8	2.8	161.36	0.00046296	10.948	2578900	1
P55809	P55809	Succinyl-CoA:3-ketoacid coenzyme A transferase 1, mitochondrial	OXCT1	21.2185	20.8422	21.3436	20.8063	21.3939	21.0754				3	3	3	11.9	11.9	11.9	56.157	0	22.293	13297000	14
C9J2G3;C9JQQ2;Q9NWU1-2;Q9NWU1;F8VNS3	C9J2G3;C9JQQ2;Q9NWU1-2;Q9NWU1;F8VNS3	3-oxoacyl-[acyl-carrier-protein] synthase, mitochondrial	OXSM	18.4105	18.1606	18.4586	18.2199	18.5802	NaN				2	2	2	14.5	14.5	14.5	23.632	0.00048757	11.817	1611000	2
O95747;C9JIG9	O95747;C9JIG9	Serine/threonine-protein kinase OSR1	OXSR1	22.7223	22.6568	23.0294	22.6447	22.8015	22.5957				4	4	4	11.4	11.4	11.4	58.022	0	139.72	40545000	13
P13674-3;P13674-2;P13674	P13674-3;P13674-2;P13674	Prolyl 4-hydroxylase subunit alpha-1	P4HA1	23.3911	23.2168	23.6486	22.7381	23.1231	23.1307				6	6	6	15.7	15.7	15.7	58.957	0	75.045	56703000	21
O15460-2;O15460;C9JCP0;C9JX45;A8MXE0;E7ERI1;E7ENX0;E7EPI9;C9JN43;C9JIG4	O15460-2;O15460	Prolyl 4-hydroxylase subunit alpha-2	P4HA2	23.6271	23.5992	23.9059	22.3515	22.2497	22.4502				6	6	6	14.8	14.8	14.8	60.632	0	39.983	54396000	16
P07237;H7BZ94;H0Y3Z3;I3L398;I3L312;I3L4M2;I3NI03;I3L3U6;I3L3P5;I3L0S0;I3L1Y5;I3L514	P07237;H7BZ94;H0Y3Z3	Protein disulfide-isomerase	P4HB	29.4644	29.473	29.6837	29.4588	29.3777	29.4974				30	30	30	65.4	65.4	65.4	57.116	0	323.31	4502900000	216
Q9UQ80;Q9UQ80-2;F8VR77;H0YIN7;F8W0A3;F8VZ69	Q9UQ80;Q9UQ80-2	Proliferation-associated protein 2G4	PA2G4	26.4018	26.3932	26.2191	26.7997	26.6598	26.9498				16	16	16	42.4	42.4	42.4	43.786	0	157.61	603950000	57
F5H0C4;Q9BRP4-3;Q9BRP4-2;Q9BRP4	F5H0C4;Q9BRP4-3;Q9BRP4-2;Q9BRP4	Proteasomal ATPase-associated factor 1	PAAF1	18.4222	18.285	17.9326	18.5266	18.3748	19.1114				1	1	1	3.1	3.1	3.1	42.722	0.0019365	6.5207	2166300	1
P11940;E7EQV3;E7ERJ7;A0A087WTT1;P11940-2;H0YAR2;Q9H361;E5RH24;E5RJB9;H0YAP2;H0YAS6;H0YBN4;H0YB75;Q4VXU2;E5RGH3;H0YAS7;H0YB86;Q4VXU2-2;E5RHG7;H0YAW6;H0YC10;E5RGC4;E5RFD8;H0YEQ8;Q5JQF8;Q96DU9-2;Q96DU9	P11940;E7EQV3;E7ERJ7;A0A087WTT1;P11940-2	Polyadenylate-binding protein 1;Polyadenylate-binding protein	PABPC1	26.2149	26.4509	26.3446	26.2028	25.9113	26.1634				15	15	11	32.9	32.9	24.5	70.67	0	206.97	465540000	47
B1ANR0;Q13310-2;Q13310;Q13310-3;H0Y5F5;B1ANR1;H0YEU6;H0YCC8	B1ANR0;Q13310-2;Q13310;Q13310-3;H0Y5F5	Polyadenylate-binding protein;Polyadenylate-binding protein 4	PABPC4	23.0234	22.9628	22.8199	23.3644	23.1316	23.2873				8	4	4	17.9	9.3	9.3	67.97	0	28.139	52718000	14
Q86U42-2;Q86U42;H0YJH9;B4DEH8;G3V4T2;Q92843-2	Q86U42-2;Q86U42;H0YJH9;B4DEH8;G3V4T2;Q92843-2	Polyadenylate-binding protein 2	PABPN1	21.5858	21.452	21.9715	21.3343	21.6638	21.8423				2	2	2	9.1	9.1	9.1	31.496	0	14.24	19133000	3
A0A0U1RR22;Q9UNF0-2;Q9UNF0;B0QYG7;B0QYG8	A0A0U1RR22;Q9UNF0-2;Q9UNF0;B0QYG7;B0QYG8	Protein kinase C and casein kinase substrate in neurons protein 2	PACSIN2	21.059	21.3436	20.6769	21.2247	21.6231	21.5094				2	2	2	4.9	4.9	4.9	51.828	0	12.719	14961000	2
A0A0C4DGG1;Q9UKS6;E9PJ33;E9PJ75;E9PNM9;E9PIY1	A0A0C4DGG1;Q9UKS6;E9PJ33;E9PJ75;E9PNM9;E9PIY1	Protein kinase C and casein kinase substrate in neurons protein 3	PACSIN3	19.3199	NaN	NaN	20.2728	19.9411	20.2109				2	2	2	6.7	6.7	6.7	46.494	0	13.95	4284100	2
Q8N7H5-3;Q8N7H5;Q8N7H5-2;B4DGJ5	Q8N7H5-3;Q8N7H5;Q8N7H5-2	RNA polymerase II-associated factor 1 homolog	PAF1	20.3015	19.8043	20.1181	19.204	20.1288	19.5595				3	3	3	10.9	10.9	10.9	55.472	0	23.516	5640800	5
P43034;I3L3N5;P43034-2	P43034	Platelet-activating factor acetylhydrolase IB subunit alpha	PAFAH1B1	22.8992	22.9497	22.0894	23.7985	23.0215	23.4246				5	5	5	18.3	18.3	18.3	46.637	0	33.056	53867000	9
P68402;P68402-3;P68402-2;P68402-4;J3KNE3	P68402;P68402-3;P68402-2;P68402-4	Platelet-activating factor acetylhydrolase IB subunit beta	PAFAH1B2	22.143	21.8795	22.2937	22.635	22.8228	22.4731				3	3	3	21.8	21.8	21.8	25.569	0	34.267	32661000	15
M0R389;Q15102;M0QXS6;M0R323;M0QZT2	M0R389;Q15102;M0QXS6;M0R323;M0QZT2	Platelet-activating factor acetylhydrolase IB subunit gamma	PAFAH1B3	21.2338	21.0706	21.2606	20.9992	21.1442	21.5218				2	2	2	18.3	18.3	18.3	18.356	0	18.153	14120000	15
P22234;E9PBS1;P22234-2;D6RF62	P22234;E9PBS1;P22234-2;D6RF62	Multifunctional protein ADE2;Phosphoribosylaminoimidazole-succinocarboxamide synthase;Phosphoribosylaminoimidazole carboxylase	PAICS	25.5398	25.6773	25.4398	25.2116	25.2166	25.1593				14	14	14	34.6	34.6	34.6	47.079	0	138.46	255760000	45
D6REB4;Q9H074-3;Q9H074-2;Q9H074;D6RJF2	D6REB4;Q9H074-3;Q9H074-2;Q9H074	Polyadenylate-binding protein-interacting protein 1	PAIP1	21.5354	21.6441	22.0619	22.0564	21.6828	22.0176				3	3	3	9.1	9.1	9.1	39.908	0	20.028	21868000	6
Q13177;H7C1X3;H0YCG5;E9PM17;B3KNX7;Q13153;Q13153-2;A0A087X294;O75914-2;O75914;O75914-4;O75914-3	Q13177	Serine/threonine-protein kinase PAK 2;PAK-2p27;PAK-2p34	PAK2	23.1759	23.2117	23.4681	23.1667	22.9878	23.4768				8	8	8	26.7	26.7	26.7	58.042	0	102.93	60627000	32
Q8WX93-3;Q8WX93;Q8WX93-4;Q8WX93-8;Q8WX93-5;Q8WX93-2;Q8WX93-9;Q8WX93-7;H0YA05;F8WA26;A0A3B3ISX8;D6R9F5;H0Y952;Q8WX93-6	Q8WX93-3;Q8WX93;Q8WX93-4;Q8WX93-8;Q8WX93-5;Q8WX93-2;Q8WX93-9	Palladin	PALLD	24.9219	24.9697	25.1171	22.2436	21.7374	22.223				18	18	18	29.1	29.1	29.1	108.63	0	147.02	103840000	35
I3L1U7;I3L0X9;I3L3T0;P57737-3;A0A0A6YYL4;Q9Y3D7	I3L1U7;I3L0X9;I3L3T0;P57737-3;A0A0A6YYL4;Q9Y3D7	Coronin;Mitochondrial import inner membrane translocase subunit TIM16	PAM16	20.1274	19.8919	20.3271	19.0297	20.1487	19.8198				1	1	1	17.8	17.8	17.8	14.013	0	43.513	5788800	9
V9GYZ0;Q9BZ23-3;Q9BZ23-4;Q9BZ23;E5RHA5;A0A2R8YFI4;A0A2R8YF29;Q9H999	V9GYZ0;Q9BZ23-3;Q9BZ23-4;Q9BZ23;E5RHA5;A0A2R8YFI4;A0A2R8YF29;Q9H999	Pantothenate kinase 2, mitochondrial;Pantothenate kinase 3	PANK2	18.5619	NaN	17.9323	18.5364	18.2427	18.6396				2	2	2	21.5	21.5	21.5	17.217	0.0004771	11.456	1750300	2
O95340;O95340-2	O95340;O95340-2	Bifunctional 3-phosphoadenosine 5-phosphosulfate synthase 2;Sulfate adenylyltransferase;Adenylyl-sulfate kinase	PAPSS2	21.2821	21.2722	21.0558	NaN	NaN	NaN				3	3	3	7.7	7.7	7.7	69.5	0	17.148	6612300	4
Q99497;K7ELW0;K7EN27	Q99497;K7ELW0;K7EN27	Protein deglycase DJ-1	PARK7	25.6194	25.6446	25.8081	25.3606	25.4399	25.0533				6	6	6	41.8	41.8	41.8	19.891	0	46.663	275960000	28
P09874	P09874	Poly [ADP-ribose] polymerase 1	PARP1	24.7502	24.8478	24.8704	24.6219	24.3633	24.6449				12	12	12	16.2	16.2	16.2	113.08	0	82.862	155620000	36
Q9UKK3	Q9UKK3	Poly [ADP-ribose] polymerase 4	PARP4	17.7629	17.5669	17.8703	18.3793	17.7324	18.1704				1	1	1	0.7	0.7	0.7	192.59	0.0079365	6.0785	1476400	1
E9PS97;J3KNQ4;Q9NVD7;Q9NVD7-2	E9PS97;J3KNQ4;Q9NVD7	Alpha-parvin	PARVA	21.3812	21.628	21.2942	20.6583	20.1129	21.9238				3	3	3	21.1	21.1	21.1	23.62	0	80.283	14674000	11
Q86TB9-4;Q86TB9;Q86TB9-3;Q86TB9-2	Q86TB9-4;Q86TB9;Q86TB9-3;Q86TB9-2	Protein PAT1 homolog 1	PATL1	20.8714	20.5284	21.0977	21.1021	20.4644	19.7553				2	2	2	4	4	4	79.907	0	12.398	9669400	3
Q96IZ0;A0A0B4J260;F8W1M8;H0YI16	Q96IZ0	PRKC apoptosis WT1 regulator protein	PAWR	21.4795	21.6847	21.2096	21.8926	21.9972	21.9487				4	4	4	23.2	23.2	23.2	36.567	0	29.288	20351000	8
A6NDF3;Q9BVG4	A6NDF3;Q9BVG4	Protein PBDC1	PBDC1	20.4606	20.4113	20.5022	20.3963	20.4721	21.6724				1	1	1	4.7	4.7	4.7	26.644	0.0004075	6.958	10231000	1
E5RFX4;Q96KB5;Q96KB5-2	E5RFX4;Q96KB5;Q96KB5-2	Lymphokine-activated killer T-cell-originated protein kinase	PBK	19.6873	20.0791	19.9508	19.4274	19.464	20.0128				1	1	1	8.6	8.6	8.6	17.075	0.00040783	6.9643	5195800	4
Q96AQ6-3;Q96AQ6-2;Q96AQ6;Q5T173	Q96AQ6-3;Q96AQ6-2;Q96AQ6	Pre-B-cell leukemia transcription factor-interacting protein 1	PBXIP1	20.281	20.2466	20.2614	20.0653	19.8828	20.3916				3	3	3	5.4	5.4	5.4	72.92	0	17.914	6971200	2
Q15365	Q15365	Poly(rC)-binding protein 1	PCBP1	25.8514	25.9435	26.0513	25.8995	26.043	26.3252				10	10	8	53.1	53.1	44.4	37.497	0	135.32	418280000	71
Q15366-6;Q15366-3;Q15366;Q15366-2;H3BRU6;F8VZX2;Q15366-7;Q15366-8;Q15366-4;Q15366-5;F8VXH9;F8W0G4;H3BSS4;F8W1G6;J3QT27;E9PFP8;P57721-2;P57721-3;P57721-5;P57721-4;P57721;F8VRH0;F8VTZ0;H3BND9	Q15366-6;Q15366-3;Q15366;Q15366-2;H3BRU6;F8VZX2;Q15366-7;Q15366-8;Q15366-4;Q15366-5;F8VXH9;F8W0G4	Poly(rC)-binding protein 2	PCBP2	24.8096	25.0103	24.7075	24.6788	24.7697	25.017				8	6	6	30.5	21.9	21.9	38.15	0	43.357	174140000	24
E7ENC1;F8WBI9;E9PEC3;E7ETT4;E7EUY3;E7ETT1;E9PDR0;C9JQS9;E7EX59;P05166;P05166-2	E7ENC1;F8WBI9;E9PEC3;E7ETT4;E7EUY3;E7ETT1;E9PDR0;C9JQS9;E7EX59;P05166;P05166-2	Propionyl-CoA carboxylase beta chain, mitochondrial	PCCB	17.9446	17.8406	17.6749	NaN	17.9756	17.5984				1	1	1	5.3	5.3	5.3	32.468	0	12.678	1101200	2
Q16822;H0YML5;Q16822-3;A0A0A0MS74;H0YM31;Q16822-2;H0YMU6;H0YNG4;H0YMA5	Q16822;H0YML5;Q16822-3	Phosphoenolpyruvate carboxykinase [GTP], mitochondrial	PCK2	20.1525	19.6466	20.5104	20.7554	20.9561	20.9426				5	5	5	10.3	10.3	10.3	70.698	0	33.498	9258200	8
F6S8N6;A0A3F2YNX8;A0A0A0MRJ6;H7BY58;P22061;P22061-2;C9J0F2	F6S8N6;A0A3F2YNX8;A0A0A0MRJ6;H7BY58;P22061;P22061-2	Protein-L-isoaspartate O-methyltransferase;Protein-L-isoaspartate(D-aspartate) O-methyltransferase	PCMT1	23.6712	23.6129	23.426	23.0373	23.5258	23.4173				4	4	4	29.2	29.2	29.2	26.626	0	57.728	71706000	21
P12004	P12004	Proliferating cell nuclear antigen	PCNA	25.5587	25.4392	25.8414	25.4319	25.4721	25.3566				7	7	7	35.2	35.2	35.2	28.768	0	194.56	282190000	42
Q8WW12;Q8WW12-3;Q8WW12-2	Q8WW12;Q8WW12-3	PEST proteolytic signal-containing nuclear protein	PCNP	21.3845	21.3015	21.0834	21.411	21.0144	21.5156				3	3	3	19.7	19.7	19.7	18.925	0	18.376	15369000	7
Q9UHG3;F8W8W4;Q9UHG3-2;C9JM55;C9K055;C9JGT6	Q9UHG3;F8W8W4;Q9UHG3-2;C9JM55;C9K055	Prenylcysteine oxidase 1	PCYOX1	21.0343	20.9118	21.4879	21.5022	21.2412	21.1691				4	4	4	10.5	10.5	10.5	56.639	0	24.755	14357000	6
I3L2Q1;I3L1L9;I3L1R7;Q99447;Q99447-3;I3L102;I3L3V9;Q99447-2;Q99447-4	I3L2Q1;I3L1L9;I3L1R7;Q99447;Q99447-3;I3L102;I3L3V9;Q99447-2;Q99447-4	Ethanolamine-phosphate cytidylyltransferase	PCYT2	19.5783	19.383	19.6845	19.6704	19.5339	19.7957				2	2	2	10.1	10.1	10.1	32.031	0	14.441	4862400	4
Q13442;F8WBW6	Q13442	28 kDa heat- and acid-stable phosphoprotein	PDAP1	20.8098	20.796	21.2508	21.3127	21.4226	21.7375				4	4	4	22.1	22.1	22.1	20.63	0	28.525	14250000	8
F5H4V9;Q16342-3;Q16342	F5H4V9;Q16342-3;Q16342	Programmed cell death protein 2	PDCD2	17.7312	17.4975	17.8238	17.6207	17.8878	17.6603				2	2	2	9.4	9.4	9.4	33.511	0.00046404	11.013	1260300	2
Q53EL6-2;Q53EL6	Q53EL6-2;Q53EL6	Programmed cell death protein 4	PDCD4	19.5018	19.5153	19.6634	19.8664	20.0073	20.4114				1	1	1	2.4	2.4	2.4	50.576	0.00040453	6.909	5628900	1
O14737;K7EQA1;K7ESJ4;O14737-2;Q3HM38;X6R2P6	O14737;K7EQA1;K7ESJ4;O14737-2	Programmed cell death protein 5	PDCD5	23.5356	23.7047	24.0829	22.7946	22.9134	23.2607				4	4	4	30.4	30.4	30.4	14.285	0	80.811	65125000	18
O75340-2;O75340;A0A024QZ42;E7EPW6;H0Y9X3;O75340-3	O75340-2;O75340;A0A024QZ42	Programmed cell death protein 6	PDCD6	19.8482	20.263	19.924	20.2016	20.9339	20.6188				3	3	3	26.5	26.5	26.5	21.664	0	23.101	7816100	6
Q8WUM4;Q8WUM4-2;A0A3B3IT07;Q8WUM4-3;F8WDK9	Q8WUM4;Q8WUM4-2	Programmed cell death 6-interacting protein	PDCD6IP	24.0659	24.2503	24.4559	24.6913	24.3628	24.7385				10	10	10	14.1	14.1	14.1	96.022	0	188.22	135450000	26
Q9H2J4;H7BZP2	Q9H2J4;H7BZP2	Phosducin-like protein 3	PDCL3	19.6924	19.7655	19.82	19.2001	19.4094	19.5544				2	2	2	13	13	13	27.614	0.00046904	11.133	4537000	3
P11177-2;P11177;P11177-3;F8WF02;C9J634	P11177-2;P11177;P11177-3;F8WF02;C9J634	Pyruvate dehydrogenase E1 component subunit beta, mitochondrial	PDHB	22.6726	22.2475	22.1352	22.1874	22.1787	22.0867				6	6	6	21.7	21.7	21.7	37.2	0	38.149	29266000	15
O00330-3;O00330	O00330-3;O00330	Pyruvate dehydrogenase protein X component, mitochondrial	PDHX	19.5374	19.5883	19.4731	19.8322	18.99	20.263				1	1	1	6.2	6.2	6.2	51.459	0	15.447	4838600	6
P30101	P30101	Protein disulfide-isomerase A3	PDIA3	28.1152	28.1332	28.2215	27.5866	27.6484	27.7705				21	21	17	47.1	47.1	39.8	56.782	0	323.31	1502000000	133
H7BZJ3	H7BZJ3		PDIA3	24.6426	24.4945	24.9416	23.6078	23.9525	23.9928				5	1	1	41.5	11.4	11.4	13.519	0	99.667	124090000	12
P13667	P13667	Protein disulfide-isomerase A4	PDIA4	26.9258	26.8684	26.7846	26.823	26.6462	26.8196				19	19	19	35.7	35.7	35.7	72.932	0	306.96	723770000	114
Q15084-3;Q15084;Q15084-4;Q15084-5;Q15084-2	Q15084-3;Q15084;Q15084-4;Q15084-5;Q15084-2	Protein disulfide-isomerase A6	PDIA6	26.9483	27.007	27.1851	26.905	26.8336	26.9958				13	13	13	42.6	42.6	42.6	47.837	0	323.31	769760000	93
O00151	O00151	PDZ and LIM domain protein 1	PDLIM1	26.3174	26.3111	26.525	26.9205	27.0059	26.9972				13	13	13	60.2	60.2	60.2	36.071	0	119.02	643380000	49
Q96HC4;Q96HC4-7;Q96HC4-4;H0Y8Y3;Q96HC4-6;A0A0A0MSP3;A0A0D9SFR4;Q96HC4-3;Q96HC4-2	Q96HC4;Q96HC4-7;Q96HC4-4;H0Y8Y3;Q96HC4-6	PDZ and LIM domain protein 5	PDLIM5	21.2785	21.8279	21.6622	21.9444	21.7321	21.8016				5	5	5	13.9	13.9	13.9	63.944	0	34.768	20096000	11
Q9NR12;Q9NR12-2;D6RF83;H7BYK4;D6RH06;Q9NR12-5;Q9NR12-6;Q9NR12-4	Q9NR12;Q9NR12-2	PDZ and LIM domain protein 7	PDLIM7	21.2999	21.5756	20.9433	21.2992	20.5982	21.1859				4	4	4	21.9	21.9	21.9	49.844	0	28.963	13662000	7
Q9P0J1;Q9P0J1-2;E5RIE5;E5RI96;E5RIV4	Q9P0J1;Q9P0J1-2;E5RIE5;E5RI96;E5RIV4	[Pyruvate dehydrogenase [acetyl-transferring]]-phosphatase 1, mitochondrial	PDP1	19.6244	19.3748	19.4444	20.5597	20.5432	20.1254				4	4	4	11.2	11.2	11.2	61.053	0	24.984	6422800	7
Q29RF7;H0Y9L6	Q29RF7	Sister chromatid cohesion protein PDS5 homolog A	PDS5A	21.7616	21.7982	21.9515	21.9646	21.736	21.9671				6	6	6	7	7	7	150.83	0	169.68	23602000	25
Q9NTI5-2;Q9NTI5	Q9NTI5-2;Q9NTI5	Sister chromatid cohesion protein PDS5 homolog B	PDS5B	17.8329	18.1815	17.4199	18.6135	17.9065	NaN				1	1	1	1.4	1.4	1.4	158.28	0.00045788	10.724	1293900	4
H3BND4;Q6P996-3;Q6P996-4;Q6P996-5;Q6P996;Q6XYB5;Q86XE2;Q6P996-2;J3KNK7;Q6P474	H3BND4;Q6P996-3;Q6P996-4;Q6P996-5;Q6P996;Q6XYB5;Q86XE2;Q6P996-2	Pyridoxal-dependent decarboxylase domain-containing protein 1	PDXDC1	19.623	18.2495	18.3127	19.421	19.3474	18.9487				3	3	3	6.3	6.3	6.3	88.761	0	19.5	3279900	4
F2Z2Y4;O00764;O00764-3;O00764-2	F2Z2Y4;O00764;O00764-3;O00764-2	Pyridoxal kinase	PDXK	21.2209	20.1711	21.3813	19.4562	21.2006	18.3965				3	3	3	17.6	17.6	17.6	30.638	0	95.831	9397000	9
P30086	P30086	Phosphatidylethanolamine-binding protein 1;Hippocampal cholinergic neurostimulating peptide	PEBP1	24.9216	25.1666	25.4569	25.3984	25.5503	25.6803				5	5	5	40.1	40.1	40.1	21.057	0	227.94	256200000	30
A0A087WZG9;B4DSP0;A0A087WXK2;A0A087WUL4;A0A087WX23;Q86TG7-2;Q86TG7	A0A087WZG9;B4DSP0;A0A087WXK2;A0A087WUL4;A0A087WX23;Q86TG7-2;Q86TG7	Retrotransposon-derived protein PEG10	PEG10	20.134	20.0385	19.9536	20.1605	20.2246	20.4796				2	2	2	8.6	8.6	8.6	40.471	0	16.32	6999200	6
Q8IZL8;C9JFV4;E7EV54;I3L445;I3L4P1;I3L1P4;I3L4M7	Q8IZL8;C9JFV4;E7EV54	Proline-, glutamic acid- and leucine-rich protein 1	PELP1	21.0858	21.0793	20.8341	21.4225	21.3218	21.6666				6	6	6	9.9	9.9	9.9	119.7	0	41.142	14865000	10
P12955-3;P12955-2;P12955	P12955-3;P12955-2;P12955	Xaa-Pro dipeptidase	PEPD	20.7753	20.795	20.9183	20.1015	19.8437	20.0992				2	2	2	6.1	6.1	6.1	47.261	0	16.498	8294800	8
B5MCF9;O00541-2;O00541	B5MCF9;O00541-2;O00541	Pescadillo homolog	PES1	19.4428	19.4003	19.326	18.8892	18.7774	18.4944				2	2	2	3.2	3.2	3.2	66.077	0.00046555	11.043	3183100	2
Q5QNY5;H0YJ60;P40855-5;P40855	Q5QNY5;H0YJ60;P40855-5;P40855	Peroxisomal biogenesis factor 19	PEX19	18.2269	17.9032	18.8273	18.6631	18.2807	18.9098				1	1	1	7.2	7.2	7.2	26.137	0	43.472	2176100	5
O15067;J3KTQ5	O15067	Phosphoribosylformylglycinamidine synthase	PFAS	21.0013	21.5981	21.4872	20.9046	20.5753	21.5153				3	3	3	3	3	3	144.73	0	17.198	14047000	5
E5RGS4;O60925	E5RGS4;O60925	Prefoldin subunit 1	PFDN1	20.5642	NaN	20.5701	20.5775	20.8435	21.1287				1	1	1	9.4	9.4	9.4	13.466	0.00079618	6.7377	8884700	1
Q9UHV9	Q9UHV9	Prefoldin subunit 2	PFDN2	23.0527	23.103	23.3386	22.6637	22.8122	23.2412				3	3	3	22.7	22.7	22.7	16.648	0	46.581	48762000	9
E9PQY2;Q9NQP4	E9PQY2;Q9NQP4	Prefoldin subunit 4	PFDN4	21.1512	21.264	20.9292	20.6716	21.1095	20.4564				1	1	1	8.8	8.8	8.8	15.598	0.00043668	7.9146	11713000	5
Q99471;H3BMQ1;H3BPF6;Q99471-3;Q99471-2;F8VNW6;F8VQZ2	Q99471;H3BMQ1;H3BPF6;Q99471-3	Prefoldin subunit 5	PFDN5	22.1146	21.4157	22.2945	21.1132	22.0511	22.0056				5	5	4	57.1	57.1	42.9	17.328	0	34.218	22818000	18
P17858;P17858-2	P17858;P17858-2	ATP-dependent 6-phosphofructokinase, liver type	PFKL	22.0365	22.6118	22.2822	23.0964	22.2008	22.4939				6	4	4	11	7.4	7.4	85.018	0	27.165	34300000	9
F8VZI0;A0A2R8Y891;P08237-2;P08237;P08237-3;F8VX13;F8VNX2;F8VZQ1;F8W1J8;F8VSF7;F8VW30;F8VSL1;F8VUB8;F8VYK8;F8VTQ3;F8VVE3;F8VP00	F8VZI0;A0A2R8Y891;P08237-2;P08237;P08237-3;F8VX13;F8VNX2;F8VZQ1	ATP-dependent 6-phosphofructokinase, muscle type	PFKM	18.554	18.3257	18.2295	17.4358	17.9622	17.2911				3	2	2	5.5	4.3	4.3	79.642	0	13.886	1489200	6
Q01813;Q01813-2;B1APP8;H0Y757;H0Y3Y3;Q5VSR5;B1APP6;V9GYV7;V9GY25	Q01813;Q01813-2	ATP-dependent 6-phosphofructokinase, platelet type	PFKP	24.7104	24.909	24.6245	25.4155	25.2116	25.2666				15	15	13	25.5	25.5	21.9	85.595	0	311.96	209780000	74
P07737;K7EJ44;I3L3D5	P07737;K7EJ44	Profilin-1	PFN1	28.3391	28.2489	28.4106	28.6948	28.5093	28.6511				11	11	7	90.7	90.7	57.9	15.054	0	323.31	2225100000	167
C9J712;P35080	C9J712;P35080	Profilin-2	PFN2	23.3522	23.4468	23.5087	23.5713	23.4723	23.7777				4	4	1	40.7	40.7	8.8	9.7982	0	25.227	70508000	12
P18669;P15259;Q8N0Y7	P18669	Phosphoglycerate mutase 1	PGAM1	27.2526	27.6052	27.2909	27.8102	27.7125	27.8975				12	12	12	59.8	59.8	59.8	28.804	0	117.27	1200400000	64
Q96HS1;Q96HS1-2;F5GXG4	Q96HS1;Q96HS1-2	Serine/threonine-protein phosphatase PGAM5, mitochondrial	PGAM5	22.1485	21.9738	21.4806	22.2639	22.2479	22.4998				3	3	3	11.8	11.8	11.8	32.004	0	18.207	27072000	4
P52209-2;P52209;K7EMN2;K7EM49;K7EPF6;K7ELN9	P52209-2;P52209;K7EMN2;K7EM49	6-phosphogluconate dehydrogenase, decarboxylating	PGD	25.117	24.901	24.7241	23.6267	23.8198	23.9872				7	7	7	19.8	19.8	19.8	51.872	0	80.163	135680000	29
P00558;P00558-2;P07205	P00558;P00558-2	Phosphoglycerate kinase 1	PGK1	29.6156	29.7812	29.8381	29.7203	29.6933	29.9176				24	24	24	62.6	62.6	62.6	44.614	0	323.31	5419000000	216
O95336;M0R1L2;M0R0U3;M0R261	O95336;M0R1L2;M0R0U3;M0R261	6-phosphogluconolactonase	PGLS	22.4306	21.9076	22.5933	21.613	22.1139	22.6339				3	3	3	24.4	24.4	24.4	27.547	0	30.761	28994000	11
P36871;A0A3B3ITK7;P36871-2;P36871-3	P36871;A0A3B3ITK7;P36871-2;P36871-3	Phosphoglucomutase-1	PGM1	24.35	24.3832	24.4839	24.1898	24.4019	24.3614				12	12	12	29.2	29.2	29.2	61.448	0	192.83	125370000	39
O95394;O95394-3;O95394-4;D6RCD1;D6RC77;D6RCQ8;D6RF77;A0A087WT27;J3KN95;H0Y8I3;H0Y987	O95394;O95394-3;O95394-4;D6RCD1;D6RC77;D6RCQ8;D6RF77;A0A087WT27;J3KN95	Phosphoacetylglucosamine mutase	PGM3	21.4794	21.0426	21.3616	21.1889	20.8577	21.2162				4	4	4	9	9	9	59.851	0	27.423	13992000	19
O00264;O00264-2	O00264;O00264-2	Membrane-associated progesterone receptor component 1	PGRMC1	21.7356	21.2314	21.82	21.4572	21.7032	22.0407				3	3	3	27.7	27.7	27.7	21.671	0	43.608	19671000	21
O15173;O15173-2	O15173;O15173-2	Membrane-associated progesterone receptor component 2	PGRMC2	21.9462	22.0556	22.4764	21.6702	21.3575	21.8227				3	3	3	18.4	18.4	18.4	23.818	0	24.724	22214000	7
P35232;C9JW96;C9JZ20;E7ESE2;E9PCW0;P35232-2;D6RBK0	P35232;C9JW96;C9JZ20;E7ESE2;E9PCW0	Prohibitin	PHB	25.3331	25.4229	25.4214	25.6756	25.7372	26.0328				11	11	11	49.6	49.6	49.6	29.804	0	82.735	302320000	38
F5GY37;J3KPX7;Q99623;Q99623-2;F5H3X6;F5GWA7;F5H2D2;F5H0C5;U3KPZ5	F5GY37;J3KPX7;Q99623;Q99623-2;F5H3X6;F5GWA7	Prohibitin-2	PHB2	24.8191	24.9384	25.0233	25.5963	25.3595	25.2373				9	9	9	38.2	38.2	38.2	29.723	0	68.937	223120000	26
B4DG57;O94880-2;A0A0U1RRH6;O94880	B4DG57;O94880-2;A0A0U1RRH6;O94880	PHD finger protein 14	PHF14	26.5902	27.3736	26.6815	23.8557	26.5829	26.5062				2	2	1	3.6	3.6	1.7	68.571	0.00045351	9.5626	565120000	1
A0A286YF22;O43175;A0A286YFA2;A0A2C9F2M7;A0A286YFM8;A0A286YFL2;A0A286YER3;A0A286YFC8;A0A286YFB2;A0A286YF78;A0A286YFF3;A0A286YF34;A0A286YFE1;A0A286YFK5	A0A286YF22;O43175;A0A286YFA2;A0A2C9F2M7;A0A286YFM8;A0A286YFL2	D-3-phosphoglycerate dehydrogenase	PHGDH	23.3823	23.4129	23.5106	21.424	21.4063	21.7577				7	7	7	17.7	17.7	17.7	55.938	0	91.612	39962000	19
Q9BTU6;E9PAM4	Q9BTU6;E9PAM4	Phosphatidylinositol 4-kinase type 2-alpha	PI4K2A	20.2512	20.0378	20.7817	19.9851	21.0019	20.9013				2	2	2	9.6	9.6	9.6	54.022	0	13.031	8997500	2
H0YE97;H0YEY8;H0YD48;H0YEF7;H0YEH1	H0YE97;H0YEY8;H0YD48;H0YEF7;H0YEH1		PICALM	19.1479	18.9489	19.2013	20.0829	19.0536	20.0671				1	1	1	20.9	20.9	20.9	13.906	0.00041339	7.0633	4339600	2
Q13492-4;Q13492-3;Q13492-2;Q13492-5;Q13492;E9PI56;E9PKP6;E9PLJ8;E5RFU0;E5RHK9;E5RFC6;E5RK51;E5RIJ5;E5RGY9;E9PDG8;O60641-3;O60641-4;O60641;H0YCY1	Q13492-4;Q13492-3;Q13492-2;Q13492-5;Q13492;E9PI56;E9PKP6;E9PLJ8	Phosphatidylinositol-binding clathrin assembly protein	PICALM	21.9105	21.5283	21.5627	21.1651	21.809	21.6857				5	5	5	15.6	15.6	15.6	59.918	0	55.161	18921000	14
Q96S52-2;Q96S52	Q96S52-2;Q96S52	GPI transamidase component PIG-S	PIGS	19.5792	19.2241	19.6534	19.6972	20.1286	19.1279				2	2	2	6.9	6.9	6.9	61.005	0.00048146	11.659	4557000	2
M0R2P8;M0R3A4;M0QYA2;Q9NWS0	M0R2P8;M0R3A4;M0QYA2;Q9NWS0	PIH1 domain-containing protein 1	PIH1D1	18.9657	19.3853	19.4429	NaN	NaN	NaN				1	1	1	12.3	12.3	12.3	13.148	0.00042319	7.4052	1687100	2
O00443	O00443	Phosphatidylinositol 4-phosphate 3-kinase C2 domain-containing subunit alpha	PIK3C2A	NaN	NaN	NaN	18.4414	NaN	17.5372				2	2	2	1.5	1.5	1.5	190.68	0	12.969	748010	2
K7EN45;K7EMU7;Q13526	K7EN45;K7EMU7;Q13526	Peptidyl-prolyl cis-trans isomerase NIMA-interacting 1	PIN1	20.4365	20.4747	20.4036	19.5751	19.8358	19.9955				2	2	2	38.9	38.9	38.9	9.8329	0	13.859	6690300	4
P48426-2;P48426	P48426-2;P48426	Phosphatidylinositol 5-phosphate 4-kinase type-2 alpha	PIP4K2A	19.0585	18.4282	18.3538	18.1111	18.0513	18.1623				1	1	1	4	4	4	39.802	0.00040568	6.9257	1983100	1
A0A087WT35;P78356-2;P78356	A0A087WT35;P78356-2;P78356	Phosphatidylinositol 5-phosphate 4-kinase type-2 beta	PIP4K2B	19.2239	19.1373	19.0083	18.7151	18.718	19.0333				1	1	1	19.7	19.7	19.7	8.4535	0.0089127	6.0136	2984000	1
I3L471;I3L4U7;F5GWE5;Q00169	I3L471;I3L4U7;F5GWE5;Q00169	Phosphatidylinositol transfer protein alpha isoform	PITPNA	17.5986	18.6159	18.3548	18.4371	17.8583	18.8843				1	1	1	19.4	19.4	19.4	11.003	0.00046125	10.907	1930500	6
Q5JRX3-3;Q5JRX3;Q5JRX3-2;A0A0A0MRX9;H0Y7L7;B1APQ1;B1APQ0	Q5JRX3-3;Q5JRX3;Q5JRX3-2;A0A0A0MRX9;H0Y7L7	Presequence protease, mitochondrial	PITRM1	22.1002	22.025	22.1921	21.4809	21.0626	21.5146				4	4	4	5.6	5.6	5.6	106.06	0	28.523	20718000	8
Q9NYL2-2;D4Q8H0	Q9NYL2-2;D4Q8H0		pk	18.0042	17.7961	18.6076	17.7369	18.1633	17.9959				1	1	1	3.5	3.5	3.5	51.582	0.00040469	6.9091	1598100	2
P14618;P14618-2;P14618-3;B4DNK4;H3BTN5;H3BR70;H3BQ34;H3BUW1;H3BTJ2;H3BT25;H3BU13;H3BN34;H3BQZ3;P30613-2;P30613	P14618;P14618-2;P14618-3;B4DNK4;H3BTN5;H3BR70;H3BQ34	Pyruvate kinase PKM;Pyruvate kinase	PKM	29.0208	29.1545	28.8968	28.961	28.4161	28.7785				32	32	32	58.9	58.9	58.9	57.936	0	323.31	2898000000	241
B1AL79;Q16513-3;Q16513-2;Q16513;Q16513-5;Q16513-4;H0Y5V5	B1AL79;Q16513-3;Q16513-2;Q16513;Q16513-5;Q16513-4	Serine/threonine-protein kinase N2	PKN2	20.829	21.1255	NaN	21.4872	21.2213	21.7188				4	4	4	11.9	11.9	11.9	68.296	0	26.281	13401000	5
Q99959-2;Q99959;A0A087WXY2	Q99959-2;Q99959	Plakophilin-2	PKP2	NaN	NaN	NaN	21.3378	21.8471	20.8491				5	5	5	12.7	12.7	12.7	92.755	0	33.108	8600200	9
Q9Y446;Q9Y446-2;E9PKC4;E9PRW6;E9PQ15;E9PJR7;E9PK71;H0YEY5	Q9Y446;Q9Y446-2	Plakophilin-3	PKP3	NaN	20.3757	19.8733	22.912	25.0251	22.9333				12	12	12	21.1	21.1	21.1	87.081	0	155.87	54183000	19
Q8NCC3;H3BMU8;H3BM47;B4DJW4;H3BPT3;Q8NCC3-2	Q8NCC3;H3BMU8	Group XV phospholipase A2	PLA2G15	19.2519	18.8259	18.7427	NaN	NaN	18.0251				3	3	3	9.2	9.2	9.2	46.657	0	16.589	1598300	4
H0YC16;E5RIM3;Q9Y263	H0YC16;E5RIM3;Q9Y263	Phospholipase A-2-activating protein	PLAA	17.8448	17.7306	17.7941	17.9437	17.5704	17.7945				1	1	1	11.8	11.8	11.8	14.528	0.00042974	7.6554	1306500	1
Q01970-2;Q01970	Q01970-2;Q01970	1-phosphatidylinositol 4,5-bisphosphate phosphodiesterase beta-3	PLCB3	19.2156	19.0784	18.5911	20.0196	20.1395	19.6955				3	3	3	7.5	7.5	7.5	131.2	0	35.901	4634000	10
Q8IV08;M0R1F7	Q8IV08	Phospholipase D3	PLD3	20.7035	20.7747	20.3804	20.0197	19.9952	20.3135				3	3	3	9.8	9.8	9.8	54.705	0	21.77	7870900	4
Q15149;Q15149-7;Q15149-8;Q15149-9;Q15149-5;Q15149-4;Q15149-6;Q15149-2;H0YDN1;E9PMV1;E9PKG0;E9PQ28;E9PIA2;A0A075B730;P58107	Q15149;Q15149-7;Q15149-8;Q15149-9;Q15149-5;Q15149-4;Q15149-6;Q15149-2;H0YDN1	Plectin	PLEC	28.1633	28.4691	28.1125	28.8442	28.2273	28.5073				117	117	2	31.3	31.3	0.6	531.78	0	323.31	2082800000	362
H0YIZ5;Q9NYT0	H0YIZ5;Q9NYT0	Pleckstrin-2	PLEK2	NaN	NaN	NaN	19.1415	NaN	19.4459				1	1	1	14.5	14.5	14.5	12.759	0.0066055	6.1512	1329900	2
Q8TD55-2;Q8TD55	Q8TD55-2;Q8TD55	Pleckstrin homology domain-containing family O member 2	PLEKHO2	17.7306	17.1226	18.7634	15.406	16.38	NaN				1	1	1	5.2	5.2	5.2	47.785	0.00045086	9.0344	866780	1
O60664-4;O60664-3;O60664;K7EL96;K7ERZ3;K7ER39;O60664-2	O60664-4;O60664-3;O60664;K7EL96;K7ERZ3	Perilipin-3	PLIN3	25.4911	25.4628	25.8515	25.7148	25.7179	26.0005				12	12	12	40.8	40.8	40.8	45.803	0	229.15	335970000	57
Q02809;Q02809-2;Q5JXB8;Q5JXB7	Q02809;Q02809-2	Procollagen-lysine,2-oxoglutarate 5-dioxygenase 1	PLOD1	22.4688	22.7706	22.5364	21.1041	21.0683	20.7256				4	4	4	7.4	7.4	7.4	83.549	0	157.14	28162000	24
E7ETU9;O00469;O00469-2;O00469-3;C9JXZ0	E7ETU9;O00469;O00469-2	Procollagen-lysine,2-oxoglutarate 5-dioxygenase 2	PLOD2	24.5108	24.5062	24.6922	23.0015	23.383	23.1173				9	9	9	18.5	18.5	18.5	81.169	0	133.02	96405000	32
H7C2V1;O60568;H7C0B8;H7C2S8	H7C2V1;O60568	Procollagen-lysine,2-oxoglutarate 5-dioxygenase 3	PLOD3	22.2363	22.3507	22.1662	21.8205	21.7164	21.642				4	4	4	21.1	21.1	21.1	31.129	0	26.267	24380000	9
Q04941	Q04941	Proteolipid protein 2	PLP2	24.1074	24.1678	23.5847	24.258	23.8534	24.4564				1	1	1	8.6	8.6	8.6	16.691	0.00043384	7.8256	104770000	4
D6RA26;O43660;O43660-2	D6RA26;O43660;O43660-2	Pleiotropic regulator 1	PLRG1	18.9366	18.6539	18.2814	18.8145	NaN	18.1731				2	2	2	24.5	24.5	24.5	23.52	0.00048031	11.596	1907300	4
P13797;A0A0A0MSQ0;P13797-3;P13797-2;H7C4N2;U3KQI3;Q14651;Q5TBN3;C9JAM8;F2Z2Z9	P13797;A0A0A0MSQ0;P13797-3;P13797-2	Plastin-3	PLS3	25.0906	25.3479	25.2204	26.0803	26.0284	26.258				19	19	15	39.4	39.4	32.4	70.81	0	183.6	347730000	61
O15031;A6QRG9	O15031;A6QRG9	Plexin-B2	PLXNB2	18.8672	19.1056	19.0847	18.8411	19.1057	19.385				2	2	2	1.9	1.9	1.9	205.12	0	17.035	3257100	8
V9GYI0;V9GYH6;A0A087WT04;U3KQ54;Q6P1K2-3;Q6P1K2-6;Q6P1K2;Q6P1K2-2;Q6P1K2-5	V9GYI0;V9GYH6;A0A087WT04;U3KQ54;Q6P1K2-3;Q6P1K2-6;Q6P1K2;Q6P1K2-2;Q6P1K2-5	Polyamine-modulated factor 1	PMF1	NaN	16.2753	16.688	NaN	15.9736	NaN				1	1	1	13.8	13.8	13.8	9.2963	0.006947	6.1316	223540	2
P29590-5;P29590;P29590-4;P29590-2;P29590-9;P29590-3;P29590-8;H3BVD2;P29590-12;P29590-11;H3BT29;H3BT57;P29590-14;P29590-10;P29590-13;H3BUJ5	P29590-5;P29590;P29590-4;P29590-2;P29590-9;P29590-3;P29590-8;H3BVD2;P29590-12;P29590-11;H3BT29;H3BT57;P29590-14;P29590-10;P29590-13	Protein PML	PML	23.2764	23.2799	23.1462	22.8528	23.0458	23.5127				8	8	8	21.2	21.2	21.2	70.023	0	78.97	55626000	21
A0A0D9SFL2;M0QYH2;Q96T60-2;Q96T60	A0A0D9SFL2;M0QYH2;Q96T60-2;Q96T60	Bifunctional polynucleotide phosphatase/kinase;Polynucleotide 3-phosphatase;Polynucleotide 5-hydroxyl-kinase	PNKP	NaN	18.758	NaN	19.0695	19.4391	19.0202				1	1	1	2.7	2.7	2.7	53.119	0.00041034	7.0233	2227400	2
Q9H307;G3V5F0;G3V579	Q9H307	Pinin	PNN	21.8578	21.9033	21.9836	21.9449	21.588	21.9059				5	5	5	8.8	8.8	8.8	81.627	0	29.962	21886000	6
P00491;G3V5M2;G3V2H3	P00491;G3V5M2	Purine nucleoside phosphorylase	PNP	20.8878	20.8557	20.4909	22.3	21.9996	22.3794				4	4	4	18	18	18	32.118	0	26.061	22106000	11
Q8TCS8	Q8TCS8	Polyribonucleotide nucleotidyltransferase 1, mitochondrial	PNPT1	18.9133	19.1072	18.7497	19.085	18.7503	19.2081				3	3	3	6.1	6.1	6.1	85.95	0	19.585	3048400	9
Q9H488;Q9H488-2	Q9H488;Q9H488-2	GDP-fucose protein O-fucosyltransferase 1	POFUT1	22.0928	22.1068	21.5636	21.1167	21.603	21.1561				3	3	3	13.1	13.1	13.1	43.955	0	19.204	18746000	4
A0A087WU64;A6NMQ1;P09884	A0A087WU64;A6NMQ1;P09884	DNA polymerase;DNA polymerase alpha catalytic subunit	POLA1	16.89	16.9454	NaN	16.6396	NaN	16.8484				1	1	1	1.1	1.1	1.1	165.77	0.00079745	6.7495	451110	1
A0A2R8Y7K6;M0QZR8;M0R2B7;P28340;M0QZB4;A0A2R8Y705	A0A2R8Y7K6;M0QZR8;M0R2B7;P28340;M0QZB4;A0A2R8Y705	DNA polymerase;DNA polymerase delta catalytic subunit	POLD1	18.9653	18.8514	18.516	18.741	18.4573	18.5404				2	2	2	4.3	4.3	4.3	84.659	0	13.656	2412400	3
H7C1B3;F8W8R3;A0A087WWF6;P49005	H7C1B3;F8W8R3;A0A087WWF6;P49005	DNA polymerase delta subunit 2	POLD2	18.4258	18.8796	19.1061	19.2903	18.3199	18.7581				1	1	1	16.9	16.9	16.9	9.2495	0	21.012	2689100	5
B4DEM9;Q9Y2S7	B4DEM9;Q9Y2S7	Polymerase delta-interacting protein 2	POLDIP2	NaN	18.6736	NaN	18.7512	NaN	18.8407				2	2	2	6.9	6.9	6.9	39.871	0	13.195	1282600	2
F6VRR5;Q9BY77;F8WCX5;Q9BY77-2;Q8WUT1;Q6R954;F8WEE2	F6VRR5;Q9BY77;F8WCX5;Q9BY77-2;Q8WUT1	Polymerase delta-interacting protein 3	POLDIP3	21.4083	21.3711	21.5828	21.4579	21.3556	21.4304				5	5	5	18.7	18.7	18.7	48.103	0	39.445	16444000	17
Q9NRF9	Q9NRF9	DNA polymerase epsilon subunit 3	POLE3	20.4107	20.2175	21.2269	20.3794	20.8781	21.0336				1	1	1	10.9	10.9	10.9	16.859	0.00040634	6.9328	10108000	5
A0A2R8YEY5;A0A2R8YEZ4;A0A2R8Y5D3;O15160-2;O15160;D6RDJ3;E7EQB9;H0Y723;A0A2R8Y8D6	A0A2R8YEY5;A0A2R8YEZ4;A0A2R8Y5D3;O15160-2;O15160;D6RDJ3;E7EQB9	DNA-directed RNA polymerases I and III subunit RPAC1	POLR1C	19.6945	19.1358	19.6276	18.4091	19.7376	19.2398				3	3	3	17.2	17.2	17.2	32.917	0	17.586	3840300	4
P24928;P24928-2	P24928;P24928-2	DNA-directed RNA polymerase II subunit RPB1	POLR2A	19.088	18.854	18.3731	18.9102	18.3033	18.8238				2	2	2	2.3	2.3	2.3	217.17	0	13.091	2544600	2
C9J4M6;A0A1W2PPT5;C9J2Y9;P30876	C9J4M6;A0A1W2PPT5;C9J2Y9;P30876	DNA-directed RNA polymerase;DNA-directed RNA polymerase II subunit RPB2	POLR2B	20.4528	20.6706	20.329	20.347	20.3596	20.3694				3	3	3	2.8	2.8	2.8	121.37	0	17.174	8015400	3
P19387	P19387	DNA-directed RNA polymerase II subunit RPB3	POLR2C	20.0219	19.9308	19.6376	19.4409	18.9336	19.7265				1	1	1	8.4	8.4	8.4	31.441	0.00043783	7.9317	4738900	5
E9PHV4;O15514	E9PHV4;O15514	DNA-directed RNA polymerase II subunit RPB4	POLR2D	18.2066	NaN	17.9671	NaN	17.4618	18.0725				1	1	1	13.6	13.6	13.6	12.777	0.00042409	7.4373	998980	3
A0A087WVZ9;A0A0A0MQR7;P19388	A0A087WVZ9;A0A0A0MQR7;P19388	DNA-directed RNA polymerases I, II, and III subunit RPABC1	POLR2E	18.0065	18.2814	17.6898	16.3455	17.9202	16.1238				1	1	1	9.2	9.2	9.2	21.459	0	55.422	1126900	2
P62487	P62487	DNA-directed RNA polymerase II subunit RPB7	POLR2G	19.2904	18.5604	18.3304	18.2931	18.3398	16.9441				1	1	1	7.6	7.6	7.6	19.294	0.00042571	7.4966	2043400	3
J3QT77;A0A0J9YYG4;A0A0J9YXF2;Q15165-3;Q15165-1;Q15165	J3QT77;A0A0J9YYG4;A0A0J9YXF2;Q15165-3;Q15165-1;Q15165	Serum paraoxonase/arylesterase 2	PON2	19.6641	20.0162	19.8396	18.8848	19.1995	19.1409				1	1	1	4.7	4.7	4.7	37.98	0.00043011	7.6822	4234800	6
C9JYM0;O75817	C9JYM0;O75817	Ribonuclease P protein subunit p20	POP7	18.1756	18.9963	18.2021	18.1115	18.0499	NaN				1	1	1	10.9	10.9	10.9	15.324	0.00040388	6.8957	1560100	3
P16435;E7EMD0;H0Y4R2	P16435;E7EMD0;H0Y4R2	NADPH--cytochrome P450 reductase	POR	20.576	20.5134	20.6428	20.4506	20.3547	20.6993				2	2	2	3	3	3	76.689	0	18.859	8849000	5
Q6S8J3;Q9BYX7	Q6S8J3;Q9BYX7	POTE ankyrin domain family member E;Putative beta-actin-like protein 3;Putative beta-actin-like protein 3, N-terminally processed	POTEE	22.2315	22.3845	22.5514	21.7424	21.969	22.6356				7	1	0	9.3	1.7	0	121.36	0.00044583	8.3486	73930000	13
Q15181;Q5SQT6	Q15181;Q5SQT6	Inorganic pyrophosphatase	PPA1	25.0503	25.2809	25.1862	25.7523	25.6688	26.0304				8	8	8	30.8	30.8	30.8	32.66	0	69.552	285460000	35
D6R967;H0Y9D8;Q9H2U2-6;Q9H2U2-3;Q9H2U2;Q9H2U2-2	D6R967;H0Y9D8;Q9H2U2-6;Q9H2U2-3;Q9H2U2;Q9H2U2-2	Inorganic pyrophosphatase 2, mitochondrial	PPA2	20.5608	20.1545	20.535	21.2902	20.6927	21.4631				1	1	1	6.8	6.8	6.8	21.39	0.0004363	7.9068	11204000	6
D6RE15;D6RCC8;Q06203	D6RE15;D6RCC8;Q06203	Amidophosphoribosyltransferase	PPAT	19.4773	19.3709	19.6138	19.3822	19.2471	19.7078				1	1	1	26.4	26.4	26.4	7.8269	0.00045208	9.2439	4212800	3
Q9HAB8-2;Q9HAB8	Q9HAB8-2;Q9HAB8	Phosphopantothenate--cysteine ligase	PPCS	19.3082	19.037	19.4829	20.3969	19.7685	19.8258				1	1	1	8	8	8	15.645	0.00079713	6.7437	5031900	2
Q86W92-4;Q86W92-2;Q86W92;A0A0A0MTP2;F5GZP6;F5H6Q7;F5H0E0;F5H495;Q86W92-5	Q86W92-4;Q86W92-2;Q86W92;A0A0A0MTP2;F5GZP6	Liprin-beta-1	PPFIBP1	19.9041	19.9669	19.6814	18.8572	19.5372	18.8491				3	3	1	4.2	4.2	0.9	110.3	0	17.994	4234700	3
P62937;P62937-2;F8WE65;C9J5S7;P0DN26;A0A0H2UH34;A0A0B4J2A2;A0A075B767;A0A075B759;Q9Y536;F5H284;E5RIZ5;P0DN37	P62937;P62937-2;F8WE65;C9J5S7	Peptidyl-prolyl cis-trans isomerase A;Peptidyl-prolyl cis-trans isomerase A, N-terminally processed;Peptidyl-prolyl cis-trans isomerase	PPIA	28.8094	28.8629	28.9771	28.8181	28.8341	29.1277				12	12	12	70.9	70.9	70.9	18.012	0	166.91	3047200000	137
P23284	P23284	Peptidyl-prolyl cis-trans isomerase B	PPIB	27.5822	27.7302	27.4646	27.0895	26.9922	27.3245				9	9	9	41.7	41.7	41.7	23.742	0	235.51	1022700000	73
P45877	P45877	Peptidyl-prolyl cis-trans isomerase C	PPIC	20.4253	20.3706	20.2305	20.4032	19.9289	20.6551				1	1	1	6.1	6.1	6.1	22.763	0.00040306	6.8826	7756600	2
Q08752	Q08752	Peptidyl-prolyl cis-trans isomerase D	PPID	19.736	19.6609	19.7978	19.7992	19.7198	20.3115				2	2	2	8.6	8.6	8.6	40.763	0.00048309	11.692	5489500	2
R4GN99;P30405-2;P30405;H0Y548	R4GN99;P30405-2;P30405;H0Y548	Peptidyl-prolyl cis-trans isomerase;Peptidyl-prolyl cis-trans isomerase F, mitochondrial	PPIF	22.3691	21.8425	22.3402	21.5916	22.507	22.0866				2	2	2	26.2	26.2	26.2	15.35	0	35.193	27206000	17
C9JQD4;O43447;H0YEL5;O43447-2;A6NM32	C9JQD4;O43447;H0YEL5;O43447-2	Peptidyl-prolyl cis-trans isomerase;Peptidyl-prolyl cis-trans isomerase H	PPIH	21.1521	21.0407	20.9555	20.5959	20.8019	21.2936				3	3	3	19.4	19.4	19.4	15.8	0	16.519	12177000	3
Q9Y3C6	Q9Y3C6	Peptidyl-prolyl cis-trans isomerase-like 1	PPIL1	22.5976	23.0416	22.6679	22.5082	22.2666	23.1706				3	3	3	20.5	20.5	20.5	18.237	0	19.637	40227000	7
Q8WUA2	Q8WUA2	Peptidyl-prolyl cis-trans isomerase-like 4	PPIL4	18.4463	19.327	18.4999	18.7549	18.0922	18.8332				1	1	1	2.8	2.8	2.8	57.224	0.00040161	6.8417	2448600	3
P35813;P35813-3	P35813;P35813-3	Protein phosphatase 1A	PPM1A	NaN	NaN	NaN	16.3392	16.4014	18.6722				2	1	1	8.1	5	5	42.447	0.005218	6.2384	609930	1
C9JIR6;A0A3B3IS24;O75688-5;O75688-4;O75688-2;O75688;E9PKB5;B8ZZF0;P35813-2	C9JIR6;A0A3B3IS24;O75688-5;O75688-4;O75688-2;O75688;E9PKB5;B8ZZF0;P35813-2	Protein phosphatase 1B;Protein phosphatase 1A	PPM1B	19.9363	20.0695	20.0065	19.9069	20.1609	20.4138				2	2	1	7.9	7.9	4.8	41.83	0	19.63	6590900	5
O15355	O15355	Protein phosphatase 1G	PPM1G	22.8927	22.7758	23.2845	22.8217	22.8136	23.1083				7	7	7	19.4	19.4	19.4	59.271	0	81.343	47294000	22
Q9Y570;Q9Y570-4;Q9Y570-2;Q9Y570-3	Q9Y570;Q9Y570-4;Q9Y570-2	Protein phosphatase methylesterase 1	PPME1	19.8383	20.0477	19.808	20.2242	20.3591	19.657				3	3	2	8.3	8.3	5.2	42.315	0	17.835	6101000	5
P62136;P62136-2;E9PMD7;P62136-3;F5H1L6;F5H037	P62136;P62136-2;E9PMD7;P62136-3	Serine/threonine-protein phosphatase PP1-alpha catalytic subunit;Serine/threonine-protein phosphatase	PPP1CA	23.626	23.5943	23.5391	23.7595	23.6699	23.7557				10	10	3	29.4	29.4	7.3	37.512	0	69.195	77066000	25
P62140;C9JP48;C9J9S3	P62140;C9JP48;C9J9S3	Serine/threonine-protein phosphatase PP1-beta catalytic subunit;Serine/threonine-protein phosphatase	PPP1CB	20.2074	19.537	20.1093	19.4021	19.7769	19.2584				8	1	1	26.3	4	4	37.186	0.00043122	7.7437	5092600	3
F8VYE8;P36873;P36873-2;F8VR82;F8W0W8;A0A087WYY5;E7ETD8;F8WE71;F8W1A0	F8VYE8;P36873;P36873-2;F8VR82;F8W0W8;A0A087WYY5;E7ETD8	Serine/threonine-protein phosphatase;Serine/threonine-protein phosphatase PP1-gamma catalytic subunit	PPP1CC	21.1456	21.3591	21.7119	20.9931	21.3483	21.1719				9	2	2	31.9	7.9	7.9	34.95	0.00048804	11.824	14996000	2
Q96QC0	Q96QC0	Serine/threonine-protein phosphatase 1 regulatory subunit 10	PPP1R10	18.1161	18.0138	17.8866	17.492	17.9015	17.8738				2	2	2	3	3	3	99.057	0	12.46	1384800	5
O14974-2;O14974;F8VZN8;O14974-5;O14974-4;O14974-3;H0YHI8;A0A3B3ISH4	O14974-2;O14974;F8VZN8;O14974-5;O14974-4;O14974-3;H0YHI8;A0A3B3ISH4	Protein phosphatase 1 regulatory subunit 12A	PPP1R12A	21.1045	21.5092	21.5784	21.6014	21.1306	22.034				4	4	3	6.3	6.3	4.8	111.18	0	183.46	17459000	11
Q8WUF5	Q8WUF5	RelA-associated inhibitor	PPP1R13L	20.3572	20.5252	20.5732	21.8086	21.5518	22.1548				5	5	5	10.1	10.1	10.1	89.09	0	39.05	15729000	9
Q96C90	Q96C90	Protein phosphatase 1 regulatory subunit 14B	PPP1R14B	21.3967	21.2929	21.3862	21.3851	22.1057	22.608				3	3	3	34.7	34.7	34.7	15.911	0	19.878	21368000	6
A0A0G2JHC2;Q6NYC8;Q6NYC8-3;Q6NYC8-2	A0A0G2JHC2;Q6NYC8;Q6NYC8-3;Q6NYC8-2	Phostensin	PPP1R18	19.7718	19.8895	19.6439	19.7903	19.9393	20.5336				3	3	3	12.9	12.9	12.9	68.041	0	34.803	5981500	5
E7EMN6;Q6NXS1;P41236;E7EUI7	E7EMN6;Q6NXS1;P41236;E7EUI7	Protein phosphatase inhibitor 2-like protein 3;Protein phosphatase inhibitor 2	PPP1R2	20.3112	20.4004	20.5483	20.5352	20.9404	21.0282				2	2	2	14.7	14.7	14.7	19.245	0	34.498	9640200	7
Q15435;B5MBZ8;H7C003;Q15435-3;Q15435-2;C9JD73;C9J177;Q15435-5;Q15435-4;H7C3Q5;C9JRC4	Q15435;B5MBZ8;H7C003;Q15435-3;Q15435-2;C9JD73;C9J177;Q15435-5;Q15435-4	Protein phosphatase 1 regulatory subunit 7	PPP1R7	21.4711	21.7043	21.6023	21.5756	21.6463	21.7104				5	5	5	20	20	20	41.564	0	66.219	18608000	8
A0A0A0MT09;Q12972-2;Q12972	A0A0A0MT09;Q12972-2;Q12972	Nuclear inhibitor of protein phosphatase 1;Activator of RNA decay	PPP1R8	18.6422	18.2518	18.3439	18.3066	19.1119	NaN				1	1	1	10.2	10.2	10.2	22.284	0.0004158	7.1155	1893100	6
P62714;P67775;P67775-2;H0YC23;H0YBN9;E5RJX4;E7ESG8	P62714;P67775;P67775-2;H0YC23	Serine/threonine-protein phosphatase 2A catalytic subunit beta isoform;Serine/threonine-protein phosphatase 2A catalytic subunit alpha isoform	PPP2CB	22.4261	22.6354	22.1648	22.8377	22.657	22.7553				6	6	6	27.8	27.8	27.8	35.575	0	62.562	37072000	19
P30153;B3KQV6;C9J9C1;E9PH38;M0QXG4;M0R0K6	P30153;B3KQV6;C9J9C1	Serine/threonine-protein phosphatase 2A 65 kDa regulatory subunit A alpha isoform	PPP2R1A	25.5722	25.4501	25.698	25.5658	25.663	25.6533				15	15	14	35.7	35.7	32.6	65.308	0	115.43	300750000	68
P30154-4;P30154;P30154-3;P30154-2;H0YDG7;P30154-5	P30154-4;P30154;P30154-3;P30154-2;H0YDG7;P30154-5	Serine/threonine-protein phosphatase 2A 65 kDa regulatory subunit A beta isoform	PPP2R1B	19.1374	19.4301	19.3716	19.1323	19.1632	19.657				3	2	2	10.4	7.2	7.2	61.313	0.00047529	11.393	3827400	2
P63151;P63151-2;E5RFR9;A0A1W2PQI2;E5RIY1;Q9Y2T4-3;Q00005-6;Q9Y2T4-4;Q00005;Q00005-2;Q9Y2T4-2;Q9Y2T4;Q00005-3;Q66LE6;Q00005-4;Q00005-5;Q00005-7	P63151;P63151-2;E5RFR9	Serine/threonine-protein phosphatase 2A 55 kDa regulatory subunit B alpha isoform	PPP2R2A	21.0888	21.0326	21.2939	21.7429	21.3395	22.2595				4	4	4	10.7	10.7	10.7	51.691	0	28.382	17720000	12
F6WIT2;A6PVN5;Q15257-3;Q15257-2;Q15257;A6PVN7;A6PVN8;C9IZ76;A6PVN6;Q5T949;Q5T948;A6PVN9;B7ZBQ0;Q68CR8;Q15257-4	F6WIT2;A6PVN5;Q15257-3;Q15257-2;Q15257;A6PVN7;A6PVN8;C9IZ76;A6PVN6;Q5T949;Q5T948;A6PVN9	Serine/threonine-protein phosphatase 2A activator	PPP2R4	21.2218	21.2192	21.2858	21.5355	21.274	21.6509				3	3	3	12.5	12.5	12.5	32.936	0	22.929	15940000	11
E9PFR3;Q14738-3;Q14738-2;Q14738;H0Y8C4;H0YJ35;Q96B13;H0YJ75;Q13362-2;Q13362-3;Q13362;Q13362-4;Q13362-5	E9PFR3;Q14738-3;Q14738-2;Q14738;H0Y8C4	Serine/threonine-protein phosphatase 2A 56 kDa regulatory subunit delta isoform	PPP2R5D	21.5864	21.5876	21.5324	21.6281	21.2368	21.7927				3	3	3	8.8	8.8	8.8	69.116	0	19.823	18041000	8
Q16537-3;Q16537-2;Q16537	Q16537-3;Q16537-2;Q16537	Serine/threonine-protein phosphatase 2A 56 kDa regulatory subunit epsilon isoform	PPP2R5E	20.1644	20.155	20.3289	21.1791	21.1437	20.9967				2	2	2	5.6	5.6	5.6	46.179	0	14.339	10254000	4
Q08209-4;Q08209-2;Q08209;E7ETC2;Q08209-5;Q08209-3;E9PPC8;E9PK68;H0YC26;Q5F2F8;P48454-2;P48454;P16298-2;P16298-3;P48454-3;P16298;P16298-4	Q08209-4;Q08209-2;Q08209;E7ETC2;Q08209-5;Q08209-3	Serine/threonine-protein phosphatase 2B catalytic subunit alpha isoform;Serine/threonine-protein phosphatase	PPP3CA	21.4046	21.3872	22.1065	21.4668	21.5364	22.1149				3	3	3	12.5	12.5	12.5	31.736	0	17.115	20095000	3
Q8TF05-2;Q8TF05;J3QL26;J3KSB0;J3QLA6;J3QQV0;J3KRU1	Q8TF05-2;Q8TF05;J3QL26;J3KSB0;J3QLA6;J3QQV0	Serine/threonine-protein phosphatase 4 regulatory subunit 1	PPP4R1	18.4388	18.2192	19.129	18.411	19.4918	19.1581				3	3	3	4	4	4	105.19	0	18.489	2896000	4
H0YDU8;P53041;A8MU39	H0YDU8;P53041;A8MU39	Serine/threonine-protein phosphatase;Serine/threonine-protein phosphatase 5	PPP5C	19.9744	20.4328	20.0705	20.0506	20.1494	20.2528				2	2	2	7.8	7.8	7.8	55.096	0	14.591	6717100	6
Q9UPN7	Q9UPN7	Serine/threonine-protein phosphatase 6 regulatory subunit 1	PPP6R1	18.0662	18.2808	NaN	17.8026	17.8916	17.7187				2	2	2	6	6	6	96.723	0.00046795	11.106	1232900	3
H0YEN2;E9PQP7;H7BXH2;E9PKF6;Q5H9R7-6;Q5H9R7-2;Q5H9R7;Q5H9R7-5;Q5H9R7-3;Q5H9R7-4	H0YEN2;E9PQP7;H7BXH2;E9PKF6;Q5H9R7-6;Q5H9R7-2;Q5H9R7;Q5H9R7-5;Q5H9R7-3;Q5H9R7-4	Serine/threonine-protein phosphatase 6 regulatory subunit 3	PPP6R3	19.6633	18.2967	19.1736	19.2171	18.6042	19.1727				3	3	3	7.9	7.9	7.9	63.779	0	19.789	3334400	6
A0A2C9F2P4;A0A286YFF7;P50897;E9PSE5;E9PK48;E9PIA8;Q5T0S4;A0A286YFE3;A0A286YFL8;P50897-2	A0A2C9F2P4;A0A286YFF7;P50897;E9PSE5;E9PK48;E9PIA8;Q5T0S4;A0A286YFE3;A0A286YFL8;P50897-2	Palmitoyl-protein thioesterase 1	PPT1	21.8144	22.0594	21.832	21.7935	21.4355	22.0743				2	2	2	10.8	10.8	10.8	34.136	0	20.893	23303000	19
O60828-5;O60828-4;O60828-2;O60828;H7C053;O60828-10;O60828-9;O60828-8;O60828-7;O60828-6;O60828-3	O60828-5;O60828-4;O60828-2;O60828;H7C053;O60828-10;O60828-9;O60828-8;O60828-7;O60828-6;O60828-3	Polyglutamine-binding protein 1	PQBP1	19.1675	19.304	19.3283	19.049	19.7723	19.8303				2	2	2	30.9	30.9	30.9	18.706	0.00046232	10.917	4111800	2
A6NP52;O60831	A6NP52;O60831	PRA1 family protein 2	PRAF2	19.7648	19.044	19.2233	19.0789	18.8115	19.1665				1	1	1	6.9	6.9	6.9	17.188	0.00079177	6.7021	3520600	4
Q92733	Q92733	Proline-rich protein PRCC	PRCC	19.0578	18.4454	18.8756	18.6963	18.595	19.2377				2	2	2	8.4	8.4	8.4	52.417	0	14.732	2772700	5
Q06830;A0A0A0MSI0;A0A0A0MRQ5	Q06830;A0A0A0MSI0	Peroxiredoxin-1	PRDX1	28.9059	28.9734	28.7839	29.1055	28.9632	29.4185				13	13	9	58.8	58.8	43.7	22.11	0	106.05	3261100000	101
P32119;A6NIW5;P32119-2	P32119;A6NIW5	Peroxiredoxin-2	PRDX2	23.7529	23.5401	23.8303	23.8682	23.7921	23.8667				5	4	4	24.2	18.7	18.7	21.892	0	47.095	84182000	30
P30048-2;P30048	P30048-2;P30048	Thioredoxin-dependent peroxide reductase, mitochondrial	PRDX3	24.5381	24.9037	24.5908	24.149	23.8711	24.273				8	8	8	43.7	43.7	43.7	25.838	0	55.737	133390000	22
Q13162;H7C3T4;A6NJJ0;A6NG45	Q13162;H7C3T4	Peroxiredoxin-4	PRDX4	24.8167	24.8605	24.7691	24.4927	24.613	24.7598				9	6	6	40.2	33.2	33.2	30.54	0	42.294	159700000	31
P30044-2;P30044;P30044-3;P30044-4	P30044-2;P30044;P30044-3	Peroxiredoxin-5, mitochondrial	PRDX5	24.5291	24.4504	24.6374	25.3859	25.3772	25.5445				9	9	9	72.8	72.8	72.8	17.031	0	63.727	206590000	42
P30041	P30041	Peroxiredoxin-6	PRDX6	25.5877	25.5361	25.5361	25.7952	25.9603	26.1803				10	10	10	52.7	52.7	52.7	25.035	0	115.42	339890000	55
P48147	P48147	Prolyl endopeptidase	PREP	21.4262	20.9746	21.1966	21.923	21.5465	21.3015				5	5	5	8.9	8.9	8.9	80.699	0	42.772	16650000	12
P49643;A0A096LP51	P49643	DNA primase large subunit	PRIM2	20.1135	19.9466	19.9971	19.5098	19.4177	19.5098				3	3	3	8.1	8.1	8.1	58.805	0	18.974	5110300	4
B1APF7;B1APG1;B1APG0;B1APG2;B1APF8;B1APF9;B1APG3;A0A087WVC4;A0A0A0MS54;P22694-8;P22694-4;P22694-3;P22694;P22694-5;P22694-7;P22694-6;P22694-9;P22694-2	B1APF7;B1APG1;B1APG0;B1APG2;B1APF8;B1APF9;B1APG3;A0A087WVC4;A0A0A0MS54;P22694-8;P22694-4;P22694-3;P22694;P22694-5;P22694-7;P22694-6;P22694-9;P22694-2	cAMP-dependent protein kinase catalytic subunit beta	PRKACB	18.2214	18.6071	17.5025	17.3209	16.9677	17.1129				1	1	1	6.5	6.5	6.5	21.646	0.00043103	7.7376	1244500	2
F8VYY9;P54619-2;P54619;P54619-3;F8VPF5;F8VVA3;H0YIC9	F8VYY9;P54619-2;P54619;P54619-3;F8VPF5;F8VVA3;H0YIC9	5-AMP-activated protein kinase subunit gamma-1	PRKAG1	19.0495	19.081	18.7198	19.4393	18.7544	18.9537				2	2	2	13.2	13.2	13.2	31.905	0	14.664	3085700	5
K7EM13;K7EPB2;P10644-2;P10644	K7EM13;K7EPB2;P10644-2;P10644	cAMP-dependent protein kinase type I-alpha regulatory subunit;cAMP-dependent protein kinase type I-alpha regulatory subunit, N-terminally processed	PRKAR1A	20.9171	21.0114	20.9103	20.4192	20.1458	20.1587				1	1	1	11.1	11.1	11.1	17.347	0.00044663	8.393	9271800	8
P13861-2;P13861;H7C1L0;H7C330;H7C4A9;C9J830	P13861-2;P13861;H7C1L0	cAMP-dependent protein kinase type II-alpha regulatory subunit	PRKAR2A	21.0301	20.9713	21.0105	21.4865	20.9937	21.1105				4	4	4	14.7	14.7	14.7	43.066	0	23.268	13243000	3
J3KRN5;P17252;M0R0I9;P05129-2;P05129	J3KRN5;P17252	Protein kinase C alpha type	PRKCA	20.7497	21.6077	20.4027	NaN	19.2816	NaN				4	4	4	24	24	24	35.487	0	25.454	6280200	6
Q969G5;E9PIE3	Q969G5;E9PIE3	Protein kinase C delta-binding protein	PRKCDBP	23.4031	23.0774	23.6807	22.5984	22.5331	23.2279				4	4	4	18	18	18	27.701	0	24.791	53024000	7
P41743	P41743	Protein kinase C iota type	PRKCI	17.2176	17.3597	17.0664	17.8241	17.772	18.8461				1	1	1	2.3	2.3	2.3	68.262	0.00041374	7.0762	1372400	3
K7ELL7;P14314-2;P14314;K7EPW7;A0A0C4DGP4;K7EKX1;K7EJ70	K7ELL7;P14314-2;P14314	Glucosidase 2 subunit beta	PRKCSH	26.0579	26.0969	26.1802	25.6998	25.6684	25.9629				14	14	14	33.5	33.5	33.5	60.192	0	126.98	400410000	50
P78527-2;P78527;F5GX40;H0YG84	P78527-2;P78527	DNA-dependent protein kinase catalytic subunit	PRKDC	24.7736	25.0506	24.4065	25.9094	24.7888	24.9333				39	39	39	12.7	12.7	12.7	465.5	0	323.31	205350000	96
E9PKG1;Q99873-2;Q99873-3;Q99873;E9PQ98;E9PIX6;Q99873-5;E9PNR9;H0YDE4;Q9NR22-2;Q9NR22	E9PKG1;Q99873-2;Q99873-3;Q99873;E9PQ98;E9PIX6;Q99873-5;E9PNR9;H0YDE4	Protein arginine N-methyltransferase 1	PRMT1	23.6083	23.9145	23.5784	23.7997	23.0802	23.1764				6	6	6	24	24	24	37.709	0	39.493	70755000	15
H0YJX6;O14744-3;O14744-5;O14744-2;O14744;G3V5T6;H0YJ77;O14744-4	H0YJX6;O14744-3;O14744-5;O14744-2;O14744;G3V5T6;H0YJ77;O14744-4	Protein arginine N-methyltransferase 5;Protein arginine N-methyltransferase 5, N-terminally processed	PRMT5	20.6106	20.7628	20.5914	21.2428	20.8642	21.2214				2	2	2	8.2	8.2	8.2	32.311	0	13.082	11579000	2
X6RKS3;A2A2V1;P04156	X6RKS3;A2A2V1;P04156	Major prion protein	PRNP	NaN	19.4537	19.0582	19.2532	19.2832	19.5677				1	1	1	5.5	5.5	5.5	23.554	0.0082823	6.0689	3184200	1
E5RFX7;E5RG77;O94903	E5RFX7;E5RG77;O94903	Proline synthase co-transcribed bacterial homolog protein	PROSC	18.4753	18.3971	18.4685	17.5854	18.4265	17.7749				1	1	1	9.5	9.5	9.5	15.34	0.00043159	7.7588	1763300	5
Q9UMS4;F5GY56	Q9UMS4	Pre-mRNA-processing factor 19	PRPF19	22.8359	22.8894	22.8773	22.9354	23.0328	22.7854				5	5	5	16.9	16.9	16.9	55.18	0	34.727	45318000	12
O43395-3;O43395	O43395-3;O43395	U4/U6 small nuclear ribonucleoprotein Prp3	PRPF3	19.2595	19.31	19.0569	18.1103	18.2795	18.4106				1	1	1	7.8	7.8	7.8	31.888	0.00044014	8.0099	2627500	3
E7EVX8;Q8WWY3;E7EU94;E7ESX0;E7EN72;Q8WWY3-2;Q8WWY3-4	E7EVX8;Q8WWY3;E7EU94;E7ESX0;E7EN72;Q8WWY3-2;Q8WWY3-4	U4/U6 small nuclear ribonucleoprotein Prp31	PRPF31	NaN	19.5032	19.639	19.0649	19.2321	19.8704				2	2	2	8.3	8.3	8.3	54.766	0	29.591	3554900	4
O43172-2;O43172	O43172-2;O43172	U4/U6 small nuclear ribonucleoprotein Prp4	PRPF4	21.2001	21.3662	20.9069	20.9541	20.6855	21.1166				4	4	4	10.9	10.9	10.9	58.32	0	23.503	12454000	6
O75400-3;O75400;A0A3F2YNY6;O75400-2;H0YG38;F5H578;H7C2N3	O75400-3;O75400;A0A3F2YNY6;O75400-2	Pre-mRNA-processing factor 40 homolog A	PRPF40A	20.9441	21.1594	21.1779	21.4211	21.2431	22.0688				6	6	6	8.2	8.2	8.2	106.91	0	38.07	17044000	12
O94906;O94906-2	O94906;O94906-2	Pre-mRNA-processing factor 6	PRPF6	22.0574	22.3386	22.2663	22.6606	22.121	22.417				6	6	6	7.2	7.2	7.2	106.92	0	49.831	30503000	12
Q6P2Q9;I3L0J9	Q6P2Q9;I3L0J9	Pre-mRNA-processing-splicing factor 8	PRPF8	21.736	21.5218	20.6559	22.1549	20.6658	20.9627				8	8	8	4.4	4.4	4.4	273.6	0	78.36	16035000	11
B1ALA9;A0A0B4J207;A0A2R8Y7H4;P60891;P21108;B1ALA7;P60891-2;Q15244;B7ZB02;H7C540	B1ALA9;A0A0B4J207;A0A2R8Y7H4;P60891;P21108;B1ALA7;P60891-2	Ribose-phosphate pyrophosphokinase 1;Ribose-phosphate pyrophosphokinase 3	PRPS1	20.7369	21.2205	NaN	21.092	20.744	20.7386				3	1	1	14.7	4.6	4.6	31.392	0.00042662	7.5209	9700300	2
P11908;P11908-2;A6NMS2;D3YTJ7	P11908;P11908-2;A6NMS2;D3YTJ7	Ribose-phosphate pyrophosphokinase 2	PRPS2	20.8013	21.7081	20.7581	21.3984	21.9697	21.4377				5	5	3	22.3	22.3	13.2	34.769	0	30.269	16212000	6
C9JNQ3;Q14558;Q14558-2;C9JKT9;C9JUN4;C9J168;B4DP31	C9JNQ3;Q14558;Q14558-2	Phosphoribosyl pyrophosphate synthase-associated protein 1	PRPSAP1	20.4535	20.235	20.0974	20.5754	20.5619	20.3553				3	3	3	35.6	35.6	35.6	11.503	0	19.338	8003200	6
E7EPA1;O60256-3;O60256;C9JDU5;C9JJS3;C9K0K7;O60256-4;O60256-2;C9JDH0;E7EW35;I3L331;I3L164;I3L4G9;I3L0S1	E7EPA1;O60256-3;O60256;C9JDU5;C9JJS3;C9K0K7;O60256-4;O60256-2;C9JDH0;E7EW35	Phosphoribosyl pyrophosphate synthase-associated protein 2	PRPSAP2	20.7943	20.772	20.5014	20.9235	21.0156	20.9598				4	4	4	19.8	19.8	19.8	29.642	0	22.882	11026000	5
P48634-2;P48634-3;P48634	P48634-2;P48634-3;P48634	Protein PRRC2A	PRRC2A	19.0745	19.062	18.9267	NaN	19.0109	19.1304				2	2	2	2.4	2.4	2.4	227.84	0.00048333	11.698	2566800	3
E7EPN9;Q9Y520-3;Q9Y520-6;Q9Y520-4;Q9Y520-5;Q9Y520;Q9Y520-7;Q9Y520-2;A0A0A0MS30	E7EPN9;Q9Y520-3;Q9Y520-6;Q9Y520-4;Q9Y520-5;Q9Y520;Q9Y520-7;Q9Y520-2	Protein PRRC2C	PRRC2C	20.8065	21.4783	20.9887	21.1483	20.6562	21.3545				4	4	4	3.5	3.5	3.5	308.77	0	22.534	13058000	6
C9JIZ6;P07602;P07602-2;P07602-3;A0A0J9YXB8;Q5BJH1	C9JIZ6;P07602;P07602-2;P07602-3	Prosaposin;Saposin-A;Saposin-B-Val;Saposin-B;Saposin-C;Saposin-D	PSAP	23.2838	21.0254	22.8951	20.2024	22.3612	22.5126				3	3	3	6.5	6.5	6.5	58.44	0	19.902	31576000	5
Q9Y617;Q9Y617-2	Q9Y617;Q9Y617-2	Phosphoserine aminotransferase	PSAT1	23.9586	24.0949	23.9077	23.216	23.0819	23.1703				8	8	8	23	23	23	40.422	0	54.476	73522000	22
O75475;O75475-3;O75475-2	O75475;O75475-3;O75475-2	PC4 and SFRS1-interacting protein	PSIP1	21.1542	21.2481	20.9567	19.9991	20.1505	20.7141				2	2	2	5.5	5.5	5.5	60.103	0	12.575	10128000	6
X5D2R7;P28062-2;P28062;Q5JNW7;A0A140T998	X5D2R7;P28062-2;P28062;Q5JNW7;A0A140T998	Proteasome subunit beta type;Proteasome subunit beta type-8	PSM8	22.1454	21.9174	21.8746	23.1699	22.8703	23.0982				3	3	3	13.4	13.4	13.4	30.354	0	19.242	38467000	5
P25786;P25786-2;F5GX11;B4DEV8	P25786;P25786-2;F5GX11	Proteasome subunit alpha type-1	PSMA1	23.5939	23.5609	23.6195	24.1637	24.073	24.5816				7	7	7	26.2	26.2	26.2	29.555	0	89.72	96188000	18
A0A024RA52;P25787;C9JCK5;H3BT36;H7C402	A0A024RA52;P25787;C9JCK5	Proteasome subunit alpha type;Proteasome subunit alpha type-2	PSMA2	23.1806	22.121	22.6218	22.5863	23.4756	22.3257				5	5	5	38	38	38	25.898	0	33.642	42658000	16
P25788-2;P25788;G3V3W4;G3V5N4	P25788-2;P25788;G3V3W4;G3V5N4	Proteasome subunit alpha type-3	PSMA3	23.7323	23.9989	23.9253	24.0004	24.2626	24.2591				4	4	4	21.8	21.8	21.8	27.647	0	27.998	105450000	12
H0YMZ1;H0YL69;P25789;H0YMA1;H0YN18;H0YKT8;H0YMI6;H0YLS6;H0YLC2;P25789-2;H0YKS0	H0YMZ1;H0YL69;P25789;H0YMA1;H0YN18;H0YKT8;H0YMI6;H0YLS6;H0YLC2;P25789-2	Proteasome subunit alpha type;Proteasome subunit alpha type-4;Proteasome subunit beta type	PSMA4	23.9792	24.151	24.2886	24.1954	24.5929	24.4926				6	6	6	34.1	34.1	34.1	24.526	0	41.195	121010000	12
P28066;P28066-2	P28066;P28066-2	Proteasome subunit alpha type-5	PSMA5	25.2766	25.266	25.3695	25.5581	26.033	26.1248				8	8	8	46.5	46.5	46.5	26.411	0	108.7	316570000	26
G3V5Z7;P60900;G3V295;P60900-2;G3V3I1;G3V3U4;P60900-3;H0YJC4;G3V4S5;G3V2S7	G3V5Z7;P60900;G3V295;P60900-2;G3V3I1	Proteasome subunit alpha type;Proteasome subunit alpha type-6	PSMA6	24.8284	24.9605	24.8409	25.5073	25.4134	25.52				7	7	7	37.7	37.7	37.7	28.147	0	54.125	228740000	24
O14818;O14818-2;H0Y586;O14818-4;Q8TAA3-2;Q8TAA3-5;Q8TAA3;A0A087WYS6;F5GY34	O14818;O14818-2;H0Y586;O14818-4;Q8TAA3-2;Q8TAA3-5;Q8TAA3	Proteasome subunit alpha type-7;Proteasome subunit alpha type-7-like	PSMA7	24.1125	24.0644	24.1052	24.5336	24.2313	24.3558				6	6	6	34.3	34.3	34.3	27.887	0	323.31	116020000	37
P20618	P20618	Proteasome subunit beta type-1	PSMB1	24.5116	24.5549	24.3819	24.7396	24.9228	24.9729				4	4	4	23.7	23.7	23.7	26.489	0	169.92	175220000	28
J3QL48;J3QQN1;P40306	J3QL48;J3QQN1;P40306	Proteasome subunit beta type-10	PSMB10	18.7502	17.9243	17.6991	19.5156	20.3731	17.5992				1	1	1	26	26	26	8.2133	0.0052161	6.2383	3199300	3
P49721;A0A087WVV1	P49721;A0A087WVV1	Proteasome subunit beta type-2	PSMB2	23.6378	22.7306	22.9724	23.2502	23.5733	23.7157				4	4	4	24.4	24.4	24.4	22.836	0	50.288	63540000	18
P49720;A0A087WXQ8;A0A087WY10;A0A087WUL2	P49720;A0A087WXQ8;A0A087WY10;A0A087WUL2	Proteasome subunit beta type-3	PSMB3	22.7783	22.7847	22.2281	22.8039	23.1752	22.7485				4	4	4	30.2	30.2	30.2	22.949	0	35.634	42138000	18
P28070	P28070	Proteasome subunit beta type-4	PSMB4	22.5923	23.1771	22.7313	23.0177	23.543	23.0895				4	4	4	24.6	24.6	24.6	29.204	0	33.362	65366000	21
P28074;H0YJM8;P28074-3;P28074-2	P28074;H0YJM8;P28074-3;P28074-2	Proteasome subunit beta type-5	PSMB5	23.4754	23.4004	23.4817	24.4275	23.7	24.2167				6	6	6	28.1	28.1	28.1	28.48	0	47.055	88350000	10
P28072;I3L3X7;A0A087X2I4	P28072	Proteasome subunit beta type-6	PSMB6	24.2724	24.1956	24.0129	24.3584	24.2826	24.8726				3	3	3	13	13	13	25.357	0	19.345	126320000	9
Q99436;Q5TBG5;Q99436-2	Q99436	Proteasome subunit beta type-7	PSMB7	20.835	22.568	21.1418	20.1565	21.1376	21.8393				3	3	3	10.8	10.8	10.8	29.965	0	16.946	16774000	2
A2ACR1;A0A0G2JJA7;P28065-2;P28065;A2ACR0;A0A0G2JJQ0	A2ACR1;A0A0G2JJA7;P28065-2;P28065;A2ACR0;A0A0G2JJQ0	Proteasome subunit beta type;Proteasome subunit beta type-9	PSMB9	21.6489	21.9284	21.7195	22.4513	22.9223	22.4873				2	2	2	11.2	11.2	11.2	20.96	0	13.186	29960000	4
P62191-2;P62191;G3V4X1	P62191-2;P62191	26S protease regulatory subunit 4	PSMC1	24.5316	24.5595	24.5633	25.0497	24.9757	25.2113				7	7	7	29.7	29.7	29.7	41.167	0	102.01	176550000	22
P35998;A0A1W2PQS1;C9JLS9;P35998-2	P35998;A0A1W2PQS1	26S protease regulatory subunit 7	PSMC2	25.0604	24.839	24.9701	25.0095	25.197	25.3351				15	15	15	40.6	40.6	40.6	48.633	0	134.82	206580000	34
[truncated: 883 more rows]
