# Supplementary material for: A Reductionist Approach Using Primary and Metastatic Cell–Derived Extracellular Vesicles Reveals Hub Proteins Associated with Oral Cancer Prognosis
Source: Mol Cell Proteomics. 2021 Jun 27;20:100118. doi: 10.1016/j.mcpro.2021.100118 (PMC8350068; doi:10.1016/j.mcpro.2021.100118)
Supplement: Supplemental Table S8 [file mmc9.xlsx]

## Sheet: Table S8
Table S8. Differentially abundant proteins between LN1-cells and SCC-9-cells.
Protein IDs	Majority protein IDs	Protein names	Gene name	Status (LN1-Cell_SCC-9-Cell)	Expression (LN1-Cell_SCC-9-Cell)	Student's T-test Significant LN1-Cell_SCC-9-Cell	Student's T-test significant	Student's T-test p-value LN1-Cell_SCC-9-Cell	Student's T-test Difference LN1-Cell_SCC-9-Cell	LFQ intensity LN1_1-Cell	LFQ intensity LN1_2-Cell	LFQ intensity LN1_3-Cell	LFQ intensity SCC-9_1-Cell	LFQ intensity SCC-9_2_Cell	LFQ intensity SCC-9_3-Cell
A0A087X142	A0A087X142;A6NMH6;A6NFQ9;F8W8I8;Q92599-3;Q92599-2;Q92599-4;Q92599;A0A0A0MRP8;C9J4G8;C9JV02	Septin-8	SEPTIN8	Downregulated	Downregulated	+	LN1-Cell_SCC-9-Cell	0.0119004	-1.25986	20.5012	20.727	20.6014	21.4381	21.7757	22.3954
Q9UHD8	Q9UHD8;Q9UHD8-7;Q9UHD8-2;Q9UHD8-5;Q9UHD8-3;Q9UHD8-4;Q9UHD8-9;Q9UHD8-8	Septin-9	SEPTIN9	Downregulated	Downregulated	+	LN1-Cell_SCC-9-Cell	0.0307005	-0.435186	25.3792	25.3707	25.5854	25.8362	25.7106	26.0942
Q9NRN7	Q9NRN7;Q9NRN7-2	L-aminoadipate-semialdehyde dehydrogenase-phosphopantetheinyl transferase	AASDHPPT	Downregulated	Downregulated	+	LN1-Cell_SCC-9-Cell	0.000233007	-0.460276	22.1704	22.2304	22.2391	22.6437	22.644	22.733
B6VEX4	B6VEX4;A0A0A0MRT6;Q8IZP0-10;Q8IZP0-8;Q8IZP0-7;Q8IZP0-2;Q8IZP0-4;Q8IZP0-3;Q8IZP0-5;Q8IZP0-6;Q8IZP0-9;Q8IZP0-12;Q8IZP0;Q8IZP0-11	Abl interactor 1	ABI1	Downregulated	Downregulated	+	LN1-Cell_SCC-9-Cell	0.00405551	-0.458479	20.917	20.7287	20.8906	21.251	21.2566	21.4042
P09110	P09110;H7C131;C9JDE9;P09110-2	3-ketoacyl-CoA thiolase, peroxisomal	ACAA1	Downregulated	Downregulated	+	LN1-Cell_SCC-9-Cell	0.00372469	-0.725267	21.1572	20.9247	21.0594	21.5886	21.8017	21.9268
P49748-2	P49748-2;P49748;P49748-3	Very long-chain specific acyl-CoA dehydrogenase, mitochondrial	ACADVL	Downregulated	Downregulated	+	LN1-Cell_SCC-9-Cell	0.00196306	-0.71948	24.4269	24.6804	24.3929	25.3019	25.1892	25.1676
Q5T8D3-4	Q5T8D3-4;Q5T8D3-2;B7Z2R7;Q5T8D3-3	Acyl-CoA-binding domain-containing protein 5	ACBD5	Downregulated	Downregulated	+	LN1-Cell_SCC-9-Cell	0.00305328	-0.22513	NaN	16.9901	16.99	NaN	17.2277	17.2028
Q9Y305-2	Q9Y305-2;Q9Y305;Q9Y305-4;Q9Y305-3	Acyl-coenzyme A thioesterase 9, mitochondrial	ACOT9	Downregulated	Downregulated	+	LN1-Cell_SCC-9-Cell	0.0441785	-0.636592	22.0581	21.9449	21.7604	22.9613	22.3562	22.3557
P24666	P24666;G5E9R5;P24666-4;F2Z2Q9;P24666-3;P24666-2	Low molecular weight phosphotyrosine protein phosphatase	ACP1	Downregulated	Downregulated	+	LN1-Cell_SCC-9-Cell	0.0457835	-0.484159	22.6279	22.439	22.8567	22.9487	23.0771	23.3502
O95573	O95573	Long-chain-fatty-acid--CoA ligase 3	ACSL3	Downregulated	Downregulated	+	LN1-Cell_SCC-9-Cell	0.0117474	-0.706261	22.9353	22.9598	22.8743	23.9031	23.3533	23.6319
O96019-2	O96019-2;O96019;H7C5S0	Actin-like protein 6A	ACTL6A	Downregulated	Downregulated	+	LN1-Cell_SCC-9-Cell	0.0215779	-0.31295	23.1926	23.1925	23.287	23.3782	23.6091	23.6237
P12814	P12814;P12814-3;P12814-2;P12814-4;H9KV75	Alpha-actinin-1	ACTN1	Downregulated	Downregulated	+	LN1-Cell_SCC-9-Cell	6.27263e-05	-1.49452	27.7985	27.9076	28.0761	29.4005	29.3879	29.4775
P61160	P61160;F5H6T1;P61160-2	Actin-related protein 2	ACTR2	Downregulated	Downregulated	+	LN1-Cell_SCC-9-Cell	0.0249871	-0.239486	24.0724	24.2588	24.1278	24.342	24.4726	24.3629
A0A087WX59	A0A087WX59;Q16186	Proteasomal ubiquitin receptor ADRM1	ADRM1	Downregulated	Downregulated	+	LN1-Cell_SCC-9-Cell	0.025643	-0.716689	20.3704	20.0051	19.8517	20.5717	21.0464	20.7591
Q8N4X5-2	Q8N4X5-2;Q8N4X5;Q8N4X5-4;F6QUH3	Actin filament-associated protein 1-like 2	AFAP1L2	Downregulated	Downregulated	+	LN1-Cell_SCC-9-Cell	0.021143	-0.91514	19.1014	NaN	19.5268	20.3675	20.0312	20.2891
Q9Y4W6	Q9Y4W6	AFG3-like protein 2	AFG3L2	Downregulated	Downregulated	+	LN1-Cell_SCC-9-Cell	0.00300158	-0.715188	19.843	19.598	19.9227	20.4721	20.6064	20.4307
O95433-2	O95433-2;O95433;H0YJG7;G3V438;H0YJ63	Activator of 90 kDa heat shock protein ATPase homolog 1	AHSA1	Downregulated	Downregulated	+	LN1-Cell_SCC-9-Cell	0.0342504	-0.403723	22.8995	22.8953	23.067	23.2907	23.5811	23.2012
A8MU58	A8MU58;Q13155-2;Q13155	Aminoacyl tRNA synthase complex-interacting multifunctional protein 2	AIMP2	Downregulated	Downregulated	+	LN1-Cell_SCC-9-Cell	0.0174186	-0.29408	20.5601	20.6788	20.4474	20.874	20.7894	20.9052
Q9UIJ7-2	Q9UIJ7-2;Q9UIJ7-3;Q9UIJ7	GTP:AMP phosphotransferase AK3, mitochondrial	AK3	Downregulated	Downregulated	+	LN1-Cell_SCC-9-Cell	0.0240932	-1.56269	20.2957	20.1395	20.0854	20.8654	22.0992	22.2439
D3DQ64	D3DQ64;P27144	Adenylate kinase 4, mitochondrial	AK4	Downregulated	Downregulated	+	LN1-Cell_SCC-9-Cell	0.000101713	-3.03941	19.2614	19.6773	19.0814	22.4833	22.4466	22.2084
H3BLU7	H3BLU7;O43488	Aflatoxin B1 aldehyde reductase member 2	AKR7A2	Downregulated	Downregulated	+	LN1-Cell_SCC-9-Cell	0.0259465	-0.452854	22.2142	22.3297	22.2706	22.6783	22.5315	22.9633
J3QRD1	J3QRD1;P51648;P51648-2	Fatty aldehyde dehydrogenase	ALDH3A2	Downregulated	Downregulated	+	LN1-Cell_SCC-9-Cell	0.000209912	-1.34092	20.4454	20.4785	20.1663	21.7645	21.6537	21.6947
P04075	P04075;H3BQN4;J3KPS3;P04075-2;H3BPS8	Fructose-bisphosphate aldolase A;Fructose-bisphosphate aldolase	ALDOA	Downregulated	Downregulated	+	LN1-Cell_SCC-9-Cell	0.000548309	-0.595723	29.1798	29.1807	29.3452	29.7902	29.8374	29.8652
P04083	P04083;Q5T3N1	Annexin A1;Annexin	ANXA1	Downregulated	Downregulated	+	LN1-Cell_SCC-9-Cell	0.000887852	-0.656596	28.0819	28.1324	28.2094	28.6952	28.7831	28.9152
P07355	P07355;P07355-2;H0YN42;H0YMD0;H0YMU9;A6NMY6;H0YM50;H0YKS4;H0YNP5;H0YN28;H0YL33	Annexin A2;Annexin;Putative annexin A2-like protein	ANXA2	Downregulated	Downregulated	+	LN1-Cell_SCC-9-Cell	0.00736707	-0.314999	30.3091	30.5077	30.3404	30.7137	30.6777	30.7107
P12429	P12429;D6RA82;D6RFG5	Annexin A3;Annexin	ANXA3	Downregulated	Downregulated	+	LN1-Cell_SCC-9-Cell	0.000283373	-5.2576	21.0906	20.8817	19.6822	25.7342	25.8842	25.8088
P09525	P09525;Q6P452;P09525-2	Annexin A4;Annexin	ANXA4	Downregulated	Downregulated	+	LN1-Cell_SCC-9-Cell	0.00446859	-0.667765	23.4635	23.4836	23.3793	23.8947	24.1692	24.2658
P13928	P13928;A0A087WTN9;P13928-3;A0A087WUP0;A0A075B765	Annexin A8;Annexin	ANXA8	Downregulated	Downregulated	+	LN1-Cell_SCC-9-Cell	2.4364e-05	-2.82261	21.6529	21.3716	21.3303	24.2159	24.4263	24.1805
O43747	O43747;O43747-2	AP-1 complex subunit gamma-1	AP1G1	Downregulated	Downregulated	+	LN1-Cell_SCC-9-Cell	0.0136419	-0.973075	20.5185	20.3163	20.577	21.7808	21.037	21.5133
C9JIF9	C9JIF9;P13798;H7C393	Acylamino-acid-releasing enzyme	APEH	Downregulated	Downregulated	+	LN1-Cell_SCC-9-Cell	0.0301225	-0.477148	20.3539	20.5041	20.1185	20.9697	20.6538	20.7844
P53367	P53367;P53367-2	Arfaptin-1	ARFIP1	Downregulated	Downregulated	+	LN1-Cell_SCC-9-Cell	0.0334095	-0.735221	20.0109	20.1722	20.0607	20.5943	20.5867	21.2683
J3KTF8	J3KTF8;J3QQX2;P52565;J3KRE2;J3KRY1;P52565-2	Rho GDP-dissociation inhibitor 1	ARHGDIA	Downregulated	Downregulated	+	LN1-Cell_SCC-9-Cell	0.0219879	-0.383991	26.1718	26.3228	26.3842	26.7208	26.5135	26.7965
Q8NBU5	Q8NBU5;Q8NBU5-2	ATPase family AAA domain-containing protein 1	ATAD1	Downregulated	Downregulated	+	LN1-Cell_SCC-9-Cell	0.0341982	-0.70622	19.3823	19.7575	19.3503	20.358	19.8416	20.4092
P05023-4	P05023-4;P05023;P05023-3;P05023-2	Sodium/potassium-transporting ATPase subunit alpha-1	ATP1A1	Downregulated	Downregulated	+	LN1-Cell_SCC-9-Cell	0.0286156	-0.922166	23.8191	24.1569	24.1121	25.3645	24.4882	25.0019
P54709	P54709;H7C547;F8WBY4	Sodium/potassium-transporting ATPase subunit beta-3	ATP1B3	Downregulated	Downregulated	+	LN1-Cell_SCC-9-Cell	0.0044169	-0.525558	22.1525	22.2925	NaN	22.7954	22.7647	22.684
P16615-5	P16615-5;P16615-2;P16615-3;P16615;P16615-4;H7C5W9	Sarcoplasmic/endoplasmic reticulum calcium ATPase 2	ATP2A2	Downregulated	Downregulated	+	LN1-Cell_SCC-9-Cell	0.0112118	-1.264	22.7902	23.015	22.508	24.3652	23.5613	24.1787
P25705	P25705;P25705-2;P25705-3;K7ERX7;K7EK77	ATP synthase subunit alpha, mitochondrial	ATP5A1	Downregulated	Downregulated	+	LN1-Cell_SCC-9-Cell	0.0095582	-0.412261	26.2852	26.0769	26.0531	26.6466	26.5177	26.4876
P06576	P06576;H0YH81;F8W079	ATP synthase subunit beta, mitochondrial;ATP synthase subunit beta	ATP5B	Downregulated	Downregulated	+	LN1-Cell_SCC-9-Cell	0.000697149	-0.272001	27.3767	27.407	27.3997	27.6163	27.673	27.7101
Q5QNZ2	Q5QNZ2;P24539	ATP synthase F(0) complex subunit B1, mitochondrial	ATP5F1	Downregulated	Downregulated	+	LN1-Cell_SCC-9-Cell	0.0464523	-0.997241	21.6135	22.0832	21.1045	22.9428	22.2284	22.6217
O75947	O75947;O75947-2;F5H608	ATP synthase subunit d, mitochondrial	ATP5H	Downregulated	Downregulated	+	LN1-Cell_SCC-9-Cell	0.031828	-0.590832	22.7392	22.3435	22.3914	23.1779	22.8185	23.2501
E9PN17	E9PN17;A0A3B3ITX4;O75964	ATP synthase subunit g, mitochondrial	ATP5L	Downregulated	Downregulated	+	LN1-Cell_SCC-9-Cell	0.016424	-0.521508	23.3987	23.1781	23.0374	23.8711	23.6024	23.7052
Q9UQB8-3	Q9UQB8-3;Q9UQB8-5;Q9UQB8-4;Q9UQB8-6;Q9UQB8-2;Q9UQB8;I3L4C2;I3L2M4;I3L125;I3L327;I3L1C8	Brain-specific angiogenesis inhibitor 1-associated protein 2	BAIAP2	Downregulated	Downregulated	+	LN1-Cell_SCC-9-Cell	0.000966024	-1.38174	22.4021	22.3916	22.5422	23.729	23.6279	24.1242
Q9BXK5	Q9BXK5;A0A087WX97;A0A087WTL4;Q9BXK5-2;Q9BXK5-4	Bcl-2-like protein 13	BCL2L13	Downregulated	Downregulated	+	LN1-Cell_SCC-9-Cell	0.0190989	-0.667882	20.4963	20.0636	20.4209	21.0797	21.1362	20.7685
P53004	P53004	Biliverdin reductase A	BLVRA	Downregulated	Downregulated	+	LN1-Cell_SCC-9-Cell	0.039541	-0.281813	22.7846	22.7861	22.9382	23.1033	22.9901	23.261
Q9H3K6-2	Q9H3K6-2;Q9H3K6;H3BV85;H3BTW0;A0A0B4J295;A0A087WZT3;H3BVE0	BolA-like protein 2	BOLA2	Downregulated	Downregulated	+	LN1-Cell_SCC-9-Cell	0.0452367	-0.44095	22.2656	22.7622	22.4946	22.8402	23.004	23.001
P35613-2	P35613-2;P35613;A0A087WUV8;P35613-3;P35613-4;A0A087X2B5;I3L192	Basigin	BSG	Downregulated	Downregulated	+	LN1-Cell_SCC-9-Cell	0.0159908	-0.500436	25.6463	25.5826	25.5882	26.1336	25.8805	26.3043
Q07021	Q07021;I3L3Q7;I3L3B0	Complement component 1 Q subcomponent-binding protein, mitochondrial	C1QBP	Downregulated	Downregulated	+	LN1-Cell_SCC-9-Cell	0.000763123	-0.662982	23.0197	22.9407	23.0221	23.5241	23.7288	23.7186
A0A096LPI6	A0A096LPI6;A0A096LNH5;H7C1F6;H7C2G3;P0DPI2-2;A0A0B4J2H4;A0A0B4J2D5-2;P0DPI2;A0A0B4J2D5		C21orf33	Downregulated	Downregulated	+	LN1-Cell_SCC-9-Cell	0.0280033	-0.311349	21.4808	21.5535	21.3574	21.7708	21.652	21.9029
A0A087X0K1	A0A087X0K1;Q9Y376	Calcium-binding protein 39	CAB39	Downregulated	Downregulated	+	LN1-Cell_SCC-9-Cell	0.000147507	-1.86078	22.0457	21.9825	22.2589	23.9637	24.1299	23.7758
Q01518	Q01518;Q01518-2;Q5T0R7;Q5T0R6;Q5T0R5;Q5T0R4;Q5T0R3;Q5T0R2;Q5T0R1;Q5T0R9	Adenylyl cyclase-associated protein 1;Adenylyl cyclase-associated protein	CAP1	Downregulated	Downregulated	+	LN1-Cell_SCC-9-Cell	0.00886518	-0.460283	26.2414	26.3528	26.3111	26.8949	26.5881	26.8032
P40121	P40121;P40121-2;E7ENU9	Macrophage-capping protein	CAPG	Downregulated	Downregulated	+	LN1-Cell_SCC-9-Cell	0.0130519	-0.608843	24.4568	24.3162	24.5965	25.1115	25.2424	24.8422
P07384	P07384	Calpain-1 catalytic subunit	CAPN1	Downregulated	Downregulated	+	LN1-Cell_SCC-9-Cell	0.000913654	-1.40392	22.6109	22.7816	23.0684	24.3568	24.0607	24.2552
Q9Y2V2	Q9Y2V2	Calcium-regulated heat stable protein 1	CARHSP1	Downregulated	Downregulated	+	LN1-Cell_SCC-9-Cell	0.0391413	-0.699121	21.4131	21.4954	21.6159	21.7807	22.3029	22.5382
D6RHU3	D6RHU3;P55212-2;P55212	Caspase-6;Caspase-6 subunit p18;Caspase-6 subunit p11	CASP6	Downregulated	Downregulated	+	LN1-Cell_SCC-9-Cell	0.0472163	-0.497016	17.2681	16.7398	17.1808	17.626	17.4327	17.6211
P20810-5	P20810-5;P20810-9;P20810-10;P20810-7;P20810-6;A0A0C4DGB5;E9PCH5;P20810-2;F8W7E0;E7EVY3;B7Z574;P20810-3;P20810-4;P20810-8;P20810;H0Y7F0;H0Y9H6;E9PDE4;E7ES10	Calpastatin	CAST	Downregulated	Downregulated	+	LN1-Cell_SCC-9-Cell	0.00258641	-1.35092	22.5311	22.3097	22.663	23.9624	23.5123	24.0819
Q8N163	Q8N163;Q8N163-2;H0YB24	Cell cycle and apoptosis regulator protein 2	CCAR2	Downregulated	Downregulated	+	LN1-Cell_SCC-9-Cell	0.0101716	-0.317478	22.6598	22.5672	22.5397	22.7931	22.9344	22.9917
M0QZR0	M0QZR0;M0QYB4;A0A2R8Y4Z8;Q9Y3X0	Coiled-coil domain-containing protein 9	CCDC9	Downregulated	Downregulated	+	LN1-Cell_SCC-9-Cell	0.0490777	-0.506914	NaN	17.5784	17.7616	18.3684	17.9858	18.1765
E9PJC7	E9PJC7;P27701	Tetraspanin;CD82 antigen	CD82	Downregulated	Downregulated	+	LN1-Cell_SCC-9-Cell	0.000209938	-0.862356	18.8001	18.9547	18.8835	19.7915	19.7919	19.6419
Q9H3Q1	Q9H3Q1;Q9H3Q1-2	Cdc42 effector protein 4	CDC42EP4	Downregulated	Downregulated	+	LN1-Cell_SCC-9-Cell	0.013787	-0.357176	19.4961	19.6006	19.7398	19.9045	19.9411	20.0624
Q9UKY7	Q9UKY7;Q9UKY7-2;D6R9V8;D6RFH2;H0Y8K3;Q9UKY7-3	Protein CDV3 homolog	CDV3	Downregulated	Downregulated	+	LN1-Cell_SCC-9-Cell	0.0224687	-0.347591	23.7993	23.8339	24.0018	24.0832	24.2702	24.3244
A0A087WW88	A0A087WW88;Q9UQN3-2;Q9UQN3;C9J0A7	Charged multivesicular body protein 2b	CHMP2B	Downregulated	Downregulated	+	LN1-Cell_SCC-9-Cell	0.0128656	-0.284411	20.4663	20.4939	20.5818	20.7616	20.7241	20.9096
Q9H444	Q9H444	Charged multivesicular body protein 4b	CHMP4B	Downregulated	Downregulated	+	LN1-Cell_SCC-9-Cell	0.021263	-0.534018	23.0283	22.943	23.2241	23.364	23.749	23.6844
Q9UHD1	Q9UHD1;Q9UHD1-2;E9PHZ2;E9PPQ5	Cysteine and histidine-rich domain-containing protein 1	CHORDC1	Downregulated	Downregulated	+	LN1-Cell_SCC-9-Cell	0.00361114	-0.945978	23.1551	23.2549	23.0374	24.2182	23.8134	24.2537
P12277	P12277;H0YJG0	Creatine kinase B-type	CKB	Downregulated	Downregulated	+	LN1-Cell_SCC-9-Cell	0.00104086	-4.33182	17.6745	17.4028	17.835	21.4786	22.9542	21.4749
Q14677	Q14677;Q14677-3;Q14677-2	Clathrin interactor 1	CLINT1	Downregulated	Downregulated	+	LN1-Cell_SCC-9-Cell	0.0358872	-0.614909	19.8354	19.6913	20.0885	20.5968	20.1712	20.6919
Q96DG6	Q96DG6	Carboxymethylenebutenolidase homolog	CMBL	Downregulated	Downregulated	+	LN1-Cell_SCC-9-Cell	0.0464388	-0.432212	19.3813	19.5841	19.2965	20.0473	19.6183	19.8929
Q96KP4	Q96KP4;Q96KP4-2;J3KSV5;A0A087WYZ1;J3QKT2;J3QQN6;J3QR27;J3QLU1;J3QKQ0;J3QRD0;J3QL02	Cytosolic non-specific dipeptidase	CNDP2	Downregulated	Downregulated	+	LN1-Cell_SCC-9-Cell	0.00645017	-0.575003	23.4516	23.3467	23.46	23.8275	23.9702	24.1856
X6R5Z6	X6R5Z6;Q5JTJ3-3;Q5JTJ3;Q5JTJ3-2	Cytochrome c oxidase assembly factor 6 homolog	COA6	Downregulated	Downregulated	+	LN1-Cell_SCC-9-Cell	0.00404551	-0.663152	20.0908	19.8479	19.7527	20.4695	20.5756	20.6357
Q14019	Q14019;H3BT58	Coactosin-like protein	COTL1	Downregulated	Downregulated	+	LN1-Cell_SCC-9-Cell	0.000154436	-0.900522	24.3862	24.4504	24.4466	25.211	25.356	25.4177
B0QZ18	B0QZ18;Q99829;A6PVH9;F2Z2V0;E7ENH5;Q5JX56;Q5JX58;Q5JX59;Q5JX60;Q5JX44	Copine-1	CPNE1	Downregulated	Downregulated	+	LN1-Cell_SCC-9-Cell	0.00351278	-0.759915	22.9868	23.3292	23.0213	23.9762	23.7765	23.8644
P48729	P48729;P48729-2;D6REM4;E7ETM0;P48729-3	Casein kinase I isoform alpha	CSNK1A1	Downregulated	Downregulated	+	LN1-Cell_SCC-9-Cell	0.00987964	-1.2648	20.1726	20.788	20.0939	21.8611	21.3056	21.682
P35221	P35221;P35221-2;G3XAM7;P35221-3	Catenin alpha-1	CTNNA1	Downregulated	Downregulated	+	LN1-Cell_SCC-9-Cell	0.000191998	-1.5125	24.4059	24.195	24.3741	25.7817	25.7096	26.0213
P26232-3	P26232-3;P26232-2;P26232-5;P26232;A0A0A0MTJ6;A0A0A0MRI5;P26232-4;P26232-6	Catenin alpha-2	CTNNA2	Downregulated	Downregulated	+	LN1-Cell_SCC-9-Cell	0.0220838	-1.60038	19.621	18.3905	18.8375	20.2259	21.0513	20.3729
A0A2R8Y804	A0A2R8Y804;A0A2R8Y543;A0A2R8YCH5;A0A2R8Y5A3;P35222;A0A2R8Y750;B4DGU4;A0A2R8Y7Z0;A0A2R8Y5C3;A0A2R8Y5Z1;A0A2R8Y6G0	Catenin beta-1	CTNNB1	Downregulated	Downregulated	+	LN1-Cell_SCC-9-Cell	0.000242909	-1.52648	23.3826	23.5922	23.381	25.1439	24.7949	24.9964
C9JZR2	C9JZR2;O60716-21;O60716-19;O60716-18;O60716-17;O60716-13;O60716-11;O60716-10;O60716-9;O60716-5;O60716-3;O60716-2;O60716;O60716-24;O60716-23;O60716-22;O60716-20;O60716-16;O60716-15;O60716-14;O60716-12;O60716-8;O60716-7;O60716-6;O60716-4;O60716-29;O60716-27;O60716-26;O60716-25;O60716-32;O60716-31;O60716-30;O60716-28	Catenin delta-1	CTNND1	Downregulated	Downregulated	+	LN1-Cell_SCC-9-Cell	4.48762e-06	-1.5734	23.4012	23.3153	23.4621	24.9298	24.9824	24.9866
Q14247-3	Q14247-3;Q14247;Q14247-2	Src substrate cortactin	CTTN	Downregulated	Downregulated	+	LN1-Cell_SCC-9-Cell	0.00242974	-0.510581	23.8834	24.0028	23.8381	24.359	24.3652	24.5319
Q7L576	Q7L576;A0A0G2JR96;A0A0G2JQT1;Q7L576-2	Cytoplasmic FMR1-interacting protein 1	CYFIP1	Downregulated	Downregulated	+	LN1-Cell_SCC-9-Cell	0.00415681	-0.834762	20.6588	20.9044	20.718	21.8269	21.5391	21.4195
J3QS45	J3QS45;J3KRZ4;J3KSZ5;J3QL34;J3KS22;J3QS36;Q7Z4W1	L-xylulose reductase	DCXR	Downregulated	Downregulated	+	LN1-Cell_SCC-9-Cell	0.00654433	-0.994818	18.7146	18.4851	18.545	19.5399	19.9027	19.2866
P30046	P30046;H7C342;J3KQ18;B5MC82;P30046-2;A6NHG4	D-dopachrome decarboxylase;D-dopachrome decarboxylase-like protein	DDT	Downregulated	Downregulated	+	LN1-Cell_SCC-9-Cell	0.00599024	-1.66752	20.3614	21.0938	20.4295	22.1482	22.0314	22.7076
F1T0B3	F1T0B3;A0A087X2G1;Q92499-3;Q92499;Q92499-2	ATP-dependent RNA helicase DDX1	DDX1	Downregulated	Downregulated	+	LN1-Cell_SCC-9-Cell	0.0492314	-0.193972	22.4521	22.4783	22.6676	22.7152	22.7087	22.7561
Q8IY21	Q8IY21	Probable ATP-dependent RNA helicase DDX60	DDX60	Downregulated	Downregulated	+	LN1-Cell_SCC-9-Cell	0.0177445	-1.3424	17.0521	16.9132	16.817	18.6304	NaN	17.9092
P35659	P35659;H0Y8X0;B4DFG0;P35659-2;D6RDA2;D6R9L5	Protein DEK	DEK	Downregulated	Downregulated	+	LN1-Cell_SCC-9-Cell	0.0209813	-0.448858	24.2989	24.3429	24.4834	24.6634	24.7788	25.0296
O43583	O43583;F8VVL1	Density-regulated protein	DENR	Downregulated	Downregulated	+	LN1-Cell_SCC-9-Cell	3.60265e-05	-0.715511	21.8393	21.8464	21.8891	22.5102	22.5995	22.6117
M0R1T4	M0R1T4;M0R1T2;M0R0V2;M0R264;Q5J8M5;A0A087WZK0;P49366-2;P49366-3;P49366	Deoxyhypusine synthase	DHPS	Downregulated	Downregulated	+	LN1-Cell_SCC-9-Cell	0.00449938	-0.629225	17.9433	18.0239	NaN	18.5997	18.626	NaN
A0A087X0Z7	A0A087X0Z7;H0YJ66;Q9Y394-2;Q9Y394;H0YJE4	Dehydrogenase/reductase SDR family member 7	DHRS7	Downregulated	Downregulated	+	LN1-Cell_SCC-9-Cell	0.000203227	-2.14607	19.119	19.2901	18.8715	21.3084	21.0204	21.3901
H9KV28	H9KV28;A0A140T8Z0;A0A0G2JH68;O60610-2;O60610-3;O60610;A0A2R8Y5N1	Protein diaphanous homolog 1	DIAPH1	Downregulated	Downregulated	+	LN1-Cell_SCC-9-Cell	0.0202535	-0.78864	19.2897	19.7324	19.7593	20.5216	20.5362	20.0895
P36957	P36957;P36957-2	Dihydrolipoyllysine-residue succinyltransferase component of 2-oxoglutarate dehydrogenase complex, mitochondrial	DLST	Downregulated	Downregulated	+	LN1-Cell_SCC-9-Cell	0.0220201	-0.336694	22.6247	22.462	22.6177	22.8189	22.8395	23.056
P50570-3	P50570-3;P50570-2;P50570-5;P50570-4;P50570	Dynamin-2	DNM2	Downregulated	Downregulated	+	LN1-Cell_SCC-9-Cell	0.0123757	-0.571864	20.9329	21.1435	20.9093	21.4512	21.4648	21.7853
H0Y8X4	H0Y8X4;O43598;O43598-2	2-deoxynucleoside 5-phosphate N-hydrolase 1	DNPH1	Downregulated	Downregulated	+	LN1-Cell_SCC-9-Cell	0.0439118	-1.52309	NaN	17.9349	19.1269	20.0401	19.9355	20.1864
Q14126	Q14126	Desmoglein-2	DSG2	Downregulated	Downregulated	+	LN1-Cell_SCC-9-Cell	0.00090243	-1.94877	21.9476	21.6714	21.2085	23.543	23.643	23.4879
P15924	P15924;P15924-3;P15924-2	Desmoplakin	DSP	Downregulated	Downregulated	+	LN1-Cell_SCC-9-Cell	0.00115127	-7.09271	18.3199	19.7186	16.8435	24.9824	25.547	25.6308
Q13409-6	Q13409-6;Q13409-3;Q13409-7;Q13409-2;Q13409-5;Q13409;E7EQL5;E7EQU2;E7ESD3;E7EMU4;E7EV09	Cytoplasmic dynein 1 intermediate chain 2	DYNC1I2	Downregulated	Downregulated	+	LN1-Cell_SCC-9-Cell	0.0222569	-0.482063	22.3246	22.5262	22.2203	22.7332	22.749	23.0351
O43237-2	O43237-2;O43237;J3KRI4;J3KRZ2	Cytoplasmic dynein 1 light intermediate chain 2	DYNC1LI2	Downregulated	Downregulated	+	LN1-Cell_SCC-9-Cell	0.0125406	-0.422967	22.3104	22.142	22.0969	22.6617	22.4603	22.6962
F8WAW4	F8WAW4;A0A0C4DGA2;F1LLU7;C9JB63;O75521-2;O75521	Enoyl-CoA delta isomerase 2, mitochondrial	ECI2	Downregulated	Downregulated	+	LN1-Cell_SCC-9-Cell	0.00311902	-0.520826	20.9535	20.7264	20.953	21.4327	21.4265	21.3362
P13639	P13639	Elongation factor 2	EEF2	Downregulated	Downregulated	+	LN1-Cell_SCC-9-Cell	0.0399963	-0.39009	27.7113	27.8486	27.5846	28.248	27.8993	28.1675
Q96C19	Q96C19;H0Y4Y4	EF-hand domain-containing protein D2	EFHD2	Downregulated	Downregulated	+	LN1-Cell_SCC-9-Cell	7.37319e-05	-1.3646	24.1983	24.2054	24.2202	25.4108	25.6615	25.6454
A0A024R571	A0A024R571;Q9H4M9;C9J2Z4;C9JC03	EH domain-containing protein 1	EHD1	Downregulated	Downregulated	+	LN1-Cell_SCC-9-Cell	0.000134569	-0.945398	22.6788	22.6866	22.7613	23.5366	23.734	23.6924
P05198	P05198;H0YJS4;G3V4T5	Eukaryotic translation initiation factor 2 subunit 1	EIF2S1	Downregulated	Downregulated	+	LN1-Cell_SCC-9-Cell	0.000608389	-1.35117	24.2536	24.1463	23.9162	25.3682	25.3541	25.6473
P20042	P20042	Eukaryotic translation initiation factor 2 subunit 2	EIF2S2	Downregulated	Downregulated	+	LN1-Cell_SCC-9-Cell	0.00106245	-0.59797	25.3923	25.3132	25.4258	25.9163	26.0993	25.9096
P41091	P41091;Q2VIR3;Q2VIR3-2	Eukaryotic translation initiation factor 2 subunit 3;Putative eukaryotic translation initiation factor 2 subunit 3-like protein	EIF2S3	Downregulated	Downregulated	+	LN1-Cell_SCC-9-Cell	0.00356364	-1.00049	24.259	24.1368	23.9021	25.1881	24.8535	25.2577
E7EX17	E7EX17;P23588-2;P23588;F8VX11	Eukaryotic translation initiation factor 4B	EIF4B	Downregulated	Downregulated	+	LN1-Cell_SCC-9-Cell	0.0249369	-1.09452	20.6943	20.4905	21.3822	22.2507	21.8874	21.7125
I3L397	I3L397;I3L504;P63241;P63241-2;Q6IS14;F8WCJ1;C9J7B5;C9J4W5;Q9GZV4	Eukaryotic translation initiation factor 5A;Eukaryotic translation initiation factor 5A-1;Eukaryotic translation initiation factor 5A-1-like;Eukaryotic translation initiation factor 5A-2	EIF5A	Downregulated	Downregulated	+	LN1-Cell_SCC-9-Cell	0.00890517	-0.450462	26.5564	26.8393	26.6102	27.0917	27.0716	27.1939
A0A087WUT6	A0A087WUT6;O60841	Eukaryotic translation initiation factor 5B	EIF5B	Downregulated	Downregulated	+	LN1-Cell_SCC-9-Cell	0.0344605	-0.6006	22.5298	22.8414	22.681	23.3301	22.9737	23.5503
Q96HE7	Q96HE7	ERO1-like protein alpha	ERO1L	Downregulated	Downregulated	+	LN1-Cell_SCC-9-Cell	0.00729607	-1.03378	23.4873	23.5132	23.6061	24.3106	24.4298	24.9675
O95571	O95571;M0QY80;M0QXB5	Persulfide dioxygenase ETHE1, mitochondrial	ETHE1	Downregulated	Downregulated	+	LN1-Cell_SCC-9-Cell	0.0054897	-0.621379	21.2654	20.881	21.1437	21.7368	21.7003	21.7172
Q9NVH0-2	Q9NVH0-2;Q9NVH0	Exonuclease 3-5 domain-containing protein 2	EXD2	Downregulated	Downregulated	+	LN1-Cell_SCC-9-Cell	0.00843803	-2.95039	18.3768	17.1444	18.0534	20.8106	21.6498	19.9654
E7EQR4	E7EQR4;P15311	Ezrin	EZR	Downregulated	Downregulated	+	LN1-Cell_SCC-9-Cell	7.4518e-05	-1.38135	25.6868	25.4609	25.5688	26.8576	27.0287	26.9743
A0A087WY82	A0A087WY82;Q9Y624;Q9Y624-2	Junctional adhesion molecule A	F11R	Downregulated	Downregulated	+	LN1-Cell_SCC-9-Cell	0.016072	-3.86574	16.9939	NaN	17.2963	19.8214	21.4423	21.7687
Q96GK7	Q96GK7;C9JGM0	Fumarylacetoacetate hydrolase domain-containing protein 2A	FAHD2A	Downregulated	Downregulated	+	LN1-Cell_SCC-9-Cell	0.0210747	-0.249375	18.5206	18.6606	18.6493	18.8398	18.7835	18.9554
Q9BRX8-2	Q9BRX8-2;Q9BRX8	Redox-regulatory protein FAM213A	FAM213A	Downregulated	Downregulated	+	LN1-Cell_SCC-9-Cell	0.00519008	-1.60303	18.9602	18.3132	18.467	20.5696	20.1478	19.8321
Q9NUQ9	Q9NUQ9;Q9NUQ9-2;A0A1W2PRQ0	Protein FAM49B	FAM49B	Downregulated	Downregulated	+	LN1-Cell_SCC-9-Cell	0.00027908	-0.425718	23.7324	23.7193	23.8016	24.1569	24.1476	24.226
Q6ZRV2	Q6ZRV2;J3KPS2	Protein FAM83H	FAM83H	Downregulated	Downregulated	+	LN1-Cell_SCC-9-Cell	0.000115415	-5.09552	17.9258	17.3798	17.9428	23.2565	22.9814	22.297
E7ER68	E7ER68;Q658Y4	Protein FAM91A1	FAM91A1	Downregulated	Downregulated	+	LN1-Cell_SCC-9-Cell	0.0265208	-0.463308	19.8062	20.1381	20.1263	20.595	20.3304	20.5352
Q9Y285	Q9Y285;K7ER00;Q9Y285-2;K7ER16	Phenylalanine--tRNA ligase alpha subunit	FARSA	Downregulated	Downregulated	+	LN1-Cell_SCC-9-Cell	0.0279702	-0.444017	22.892	22.8011	22.8053	23.1916	23.529	23.1099
Q9NSD9	Q9NSD9;Q9NSD9-2	Phenylalanine--tRNA ligase beta subunit	FARSB	Downregulated	Downregulated	+	LN1-Cell_SCC-9-Cell	0.0448608	-0.460479	22.6683	22.846	22.9122	23.3102	23.4925	23.0053
H0Y6I6	H0Y6I6;Q96ME1-3;Q96ME1-2;Q96ME1-4;Q96ME1	F-box/LRR-repeat protein 18	FBXL18	Downregulated	Downregulated	+	LN1-Cell_SCC-9-Cell	0.00605429	-0.504332	17.8763	18.0503	17.7688	18.4985	18.3607	18.3492
A0A0A0MTN9	A0A0A0MTN9;J3QQX3;A0A0A0MTR6;A0A0C4DFN8;A0A0C4DGN7;A0A0A0MSZ4;A0A0A0MT64;P22570-4;P22570-6;P22570-5;P22570;P22570-2;P22570-7;P22570-3	NADPH:adrenodoxin oxidoreductase, mitochondrial	FDXR	Downregulated	Downregulated	+	LN1-Cell_SCC-9-Cell	0.0440224	-1.06282	18.0067	18.1254	18.1449	18.4785	19.2624	19.7245
P07954-2	P07954-2;P07954	Fumarate hydratase, mitochondrial	FH	Downregulated	Downregulated	+	LN1-Cell_SCC-9-Cell	0.029978	-0.182231	23.8422	23.7928	23.791	23.9111	23.9713	24.0903
Q6UN15-3	Q6UN15-3;Q6UN15-5;Q6UN15;Q6UN15-4;A0A0B4J203	Pre-mRNA 3-end-processing factor FIP1	FIP1L1	Downregulated	Downregulated	+	LN1-Cell_SCC-9-Cell	0.039554	-0.523823	20.4977	20.2075	20.6555	20.9392	20.8012	21.1918
Q9Y3D6	Q9Y3D6	Mitochondrial fission 1 protein	FIS1	Downregulated	Downregulated	+	LN1-Cell_SCC-9-Cell	0.0371226	-0.806246	21.5326	20.9509	20.8349	21.814	21.7181	22.205
P62942	P62942;Q1JUQ3;Q1JUQ5;A0A087WTS4;Q5W0X3;A0A087WV48;A0A087WZM5	Peptidyl-prolyl cis-trans isomerase FKBP1A;Peptidyl-prolyl cis-trans isomerase	FKBP1A	Downregulated	Downregulated	+	LN1-Cell_SCC-9-Cell	0.0126323	-1.40638	24.3799	24.4176	23.691	25.2698	25.4255	26.0125
Q00688	Q00688	Peptidyl-prolyl cis-trans isomerase FKBP3	FKBP3	Downregulated	Downregulated	+	LN1-Cell_SCC-9-Cell	0.00275734	-0.821055	23.6004	23.7622	23.735	24.3345	24.4979	24.7284
Q02790	Q02790	Peptidyl-prolyl cis-trans isomerase FKBP4;Peptidyl-prolyl cis-trans isomerase FKBP4, N-terminally processed	FKBP4	Downregulated	Downregulated	+	LN1-Cell_SCC-9-Cell	0.0361122	-0.32361	24.9873	25.0096	24.9385	25.2781	25.1384	25.4898
O75369-2	O75369-2;O75369-9;O75369;O75369-8;O75369-6;O75369-3;E7EN95;O75369-7;O75369-5;O75369-4	Filamin-B	FLNB	Downregulated	Downregulated	+	LN1-Cell_SCC-9-Cell	0.00165412	-1.4038	25.5192	25.8188	25.6118	27.2575	26.73	27.1738
B3KVN2	B3KVN2;P49354-2;P49354	Protein farnesyltransferase/geranylgeranyltransferase type-1 subunit alpha	FNTA	Downregulated	Downregulated	+	LN1-Cell_SCC-9-Cell	0.0146169	-1.72395	18.317	18.1619	18.3045	20.4641	19.1575	20.3336
Q16658	Q16658	Fascin	FSCN1	Downregulated	Downregulated	+	LN1-Cell_SCC-9-Cell	4.17548e-07	-3.97923	22.1117	22.2048	22.0587	26.1403	26.0083	26.1644
Q14376	Q14376;Q5QPP1;Q5QPP3;Q5QPP4;Q14376-2	UDP-glucose 4-epimerase	GALE	Downregulated	Downregulated	+	LN1-Cell_SCC-9-Cell	0.0019518	-0.482372	22.3463	22.2274	22.3783	22.8308	22.7045	22.8639
G3V3U5	G3V3U5;G3V223;F2Z2X9;G3V4G9;P07902;H0YJL3	Galactose-1-phosphate uridylyltransferase	GALT	Downregulated	Downregulated	+	LN1-Cell_SCC-9-Cell	0.028891	-0.823609	21.2534	20.5054	20.528	21.5687	21.6317	21.5574
P41250	P41250	Glycine--tRNA ligase	GARS	Downregulated	Downregulated	+	LN1-Cell_SCC-9-Cell	0.00799546	-0.377185	23.8871	23.6796	23.7612	24.1656	24.0652	24.2286
B4E2I4	B4E2I4;E1CEI4;A0A2R8YEL6;P48506;A0A0C4DGB2	Glutamate--cysteine ligase catalytic subunit	GCLC	Downregulated	Downregulated	+	LN1-Cell_SCC-9-Cell	4.01594e-05	-1.11024	19.2137	19.2789	19.1947	20.4388	20.2726	20.3066
Q8TEQ6	Q8TEQ6	Gem-associated protein 5	GEMIN5	Downregulated	Downregulated	+	LN1-Cell_SCC-9-Cell	0.0107075	-0.543198	19.2846	19.3011	19.0217	19.6243	19.7178	19.8948
M0QZK8	M0QZK8;O75223;H7BZK5;B8ZZK2	Gamma-glutamylcyclotransferase	GGCT	Downregulated	Downregulated	+	LN1-Cell_SCC-9-Cell	0.00112266	-1.57842	21.3308	21.547	21.6176	22.9628	22.8601	23.4078
O14908	O14908	PDZ domain-containing protein GIPC1	GIPC1	Downregulated	Downregulated	+	LN1-Cell_SCC-9-Cell	0.00714304	-0.846495	20.2063	19.7842	20.0786	20.9795	20.6479	20.9812
P00367	P00367;P00367-3;P00367-2;P49448	Glutamate dehydrogenase 1, mitochondrial;Glutamate dehydrogenase 2, mitochondrial	GLUD1	Downregulated	Downregulated	+	LN1-Cell_SCC-9-Cell	0.00944342	-0.600489	25.146	24.9758	24.8542	25.6389	25.4072	25.7314
G3V5E4	G3V5E4;G3V4W4;Q96EK6	Glucosamine 6-phosphate N-acetyltransferase	GNPNAT1	Downregulated	Downregulated	+	LN1-Cell_SCC-9-Cell	0.00252762	-1.33543	18.8893	18.4526	18.4104	19.6885	20.1216	19.9485
P17174	P17174;P17174-2	Aspartate aminotransferase, cytoplasmic	GOT1	Downregulated	Downregulated	+	LN1-Cell_SCC-9-Cell	0.0473476	-0.497048	24.1606	23.9625	24.4435	24.4817	24.7351	24.8411
P00505	P00505;P00505-2	Aspartate aminotransferase, mitochondrial	GOT2	Downregulated	Downregulated	+	LN1-Cell_SCC-9-Cell	0.000426658	-0.626137	25.1812	25.0579	25.0537	25.7171	25.6569	25.7973
A0A0A0MTS2	A0A0A0MTS2;A0A2U3TZU2;P06744;P06744-2;K7EQ48;A0A0J9YXP8;A0A0J9YX90;A0A0J9YYH3;A0A2R8Y6C7	Glucose-6-phosphate isomerase	GPI	Downregulated	Downregulated	+	LN1-Cell_SCC-9-Cell	0.00110077	-0.616124	26.1863	26.0898	26.1032	26.7789	26.6129	26.8358
A0A087WUQ6	A0A087WUQ6;P07203;A0A2R8Y6B6;P07203-2	Glutathione peroxidase;Glutathione peroxidase 1	GPX1	Downregulated	Downregulated	+	LN1-Cell_SCC-9-Cell	0.0164525	-0.640666	20.4405	20.014	20.0916	20.7193	20.7393	21.0095
P49841	P49841;P49841-2;A0A3B3ITW1	Glycogen synthase kinase-3 beta	GSK3B	Downregulated	Downregulated	+	LN1-Cell_SCC-9-Cell	0.0478974	-0.490187	19.6563	19.5211	19.7819	20.4118	20.1492	19.8689
A0A0A0MS51	A0A0A0MS51;A0A0A0MT01;P06396-2;P06396-4;P06396-3;P06396	Gelsolin	GSN	Downregulated	Downregulated	+	LN1-Cell_SCC-9-Cell	0.00269373	-0.606939	24.2823	24.2972	24.537	24.9217	24.96	25.0556
A0A2R8Y430	A0A2R8Y430;P48637;P48637-2;A0A2R8YF34	Glutathione synthetase	GSS	Downregulated	Downregulated	+	LN1-Cell_SCC-9-Cell	0.00492547	-0.656626	22.1425	22.4238	22.3239	23.0185	22.7888	23.0528
E9PFN5	E9PFN5;Q9Y2Q3;C9JNT3;Q9Y2Q3-4;Q9Y2Q3-3;Q9Y2Q3-2	Glutathione S-transferase kappa 1	GSTK1	Downregulated	Downregulated	+	LN1-Cell_SCC-9-Cell	0.00406283	-0.694746	20.4847	20.5145	20.2246	21.2365	21.0845	20.9871
P09211	P09211;A8MX94	Glutathione S-transferase P	GSTP1	Downregulated	Downregulated	+	LN1-Cell_SCC-9-Cell	0.00121852	-1.23597	26.7265	26.7094	27.0244	27.8719	28.2565	28.0398
B1ANH5	B1ANH5;B1ANH6;Q16774;B1ANH0;B1ANG9;B1ANH2;B1ANH3;Q16774-2;Q16774-3	Guanylate kinase	GUK1	Downregulated	Downregulated	+	LN1-Cell_SCC-9-Cell	0.0305266	-0.484446	20.4074	NaN	20.2831	20.7836	20.7018	21.0035
P46976-2	P46976-2;P46976;G5E9W8;C9JQ42;P46976-3	Glycogenin-1	GYG1	Downregulated	Downregulated	+	LN1-Cell_SCC-9-Cell	0.0179432	-0.457842	19.5263	19.8585	19.8925	20.1829	20.2235	20.2444
P07305	P07305;P07305-2	Histone H1.0;Histone H1.0, N-terminally processed	H1F0	Downregulated	Downregulated	+	LN1-Cell_SCC-9-Cell	0.0156182	-0.927121	23.4801	23.4316	23.5031	24.8366	24.2937	24.066
O75367-2	O75367-2;O75367-3;O75367;D6RCF2	Core histone macro-H2A.1;Histone H2A	H2AFY	Downregulated	Downregulated	+	LN1-Cell_SCC-9-Cell	0.000870635	-0.982042	23.9866	23.7507	23.7157	24.9318	24.7723	24.6949
H3BPK3	H3BPK3;H3BPQ4;Q16775-2;Q16775	Hydroxyacylglutathione hydrolase, mitochondrial	HAGH	Downregulated	Downregulated	+	LN1-Cell_SCC-9-Cell	0.0459889	-0.405736	19.6663	19.7096	19.5496	20.2915	19.831	20.0201
Q9Y5Z4	Q9Y5Z4;Q9Y5Z4-2	Heme-binding protein 2	HEBP2	Downregulated	Downregulated	+	LN1-Cell_SCC-9-Cell	0.0362692	-0.663549	22.4745	21.976	22.5563	22.7803	23.054	23.1631
Q5GLZ8-6	Q5GLZ8-6;Q5GLZ8-3;Q5GLZ8-2;Q5GLZ8	Probable E3 ubiquitin-protein ligase HERC4	HERC4	Downregulated	Downregulated	+	LN1-Cell_SCC-9-Cell	0.0450442	-0.29549	19.5816	19.8109	19.6756	20.1067	19.8393	20.0085
P17096	P17096;P17096-3;P17096-2	High mobility group protein HMG-I/HMG-Y	HMGA1	Downregulated	Downregulated	+	LN1-Cell_SCC-9-Cell	0.0278788	-1.5884	23.7206	23.7895	24.1679	24.6079	25.733	26.1024
Q9UK76	Q9UK76;J3KT51;Q9UK76-3;Q9UK76-2;J3KSH8	Hematological and neurological expressed 1 protein;Hematological and neurological expressed 1 protein, N-terminally processed	HN1	Downregulated	Downregulated	+	LN1-Cell_SCC-9-Cell	0.0059372	-0.655336	23.8486	24.1578	23.8895	24.7163	24.472	24.6736
H3BQZ7	H3BQZ7;Q1KMD3	Heterogeneous nuclear ribonucleoprotein U-like protein 2	HNRNPUL2-BSCL2	Downregulated	Downregulated	+	LN1-Cell_SCC-9-Cell	0.0176353	-0.425437	23.8308	23.5589	23.7267	24.2442	23.9884	24.1602
A0A1B0GV93	A0A1B0GV93;Q53GQ0;A0A1B0GW85;A0A1B0GU83;E9PI21;Q53GQ0-2	Very-long-chain 3-oxoacyl-CoA reductase	HSD17B12	Downregulated	Downregulated	+	LN1-Cell_SCC-9-Cell	0.0310919	-1.33627	19.9212	19.4358	19.1507	21.4318	20.8402	20.2445
P07900	P07900;P07900-2	Heat shock protein HSP 90-alpha	HSP90AA1	Downregulated	Downregulated	+	LN1-Cell_SCC-9-Cell	0.00362993	-0.771202	28.5473	28.9129	28.7416	29.5288	29.3754	29.6112
A0A0G2JIW1	A0A0G2JIW1;P0DMV9;P0DMV8;P0DMV8-2;V9GZ37	Heat shock 70 kDa protein 1B;Heat shock 70 kDa protein 1A	HSPA1B	Downregulated	Downregulated	+	LN1-Cell_SCC-9-Cell	0.0133811	-0.360722	28.0005	27.962	28.053	28.2542	28.3198	28.5236
P34932	P34932;A0A087WYC1	Heat shock 70 kDa protein 4	HSPA4	Downregulated	Downregulated	+	LN1-Cell_SCC-9-Cell	0.00650455	-0.710592	25.1061	25.2139	24.9925	25.8779	25.5814	25.985
P17066	P17066;P48741	Heat shock 70 kDa protein 6;Putative heat shock 70 kDa protein 7	HSPA6	Downregulated	Downregulated	+	LN1-Cell_SCC-9-Cell	0.0220013	-0.493654	27.2145	27.518	27.3781	27.9565	27.9778	27.6571
P38646	P38646	Stress-70 protein, mitochondrial	HSPA9	Downregulated	Downregulated	+	LN1-Cell_SCC-9-Cell	0.0327642	-0.258704	26.9742	26.9849	27.1502	27.1812	27.3426	27.3616
A0A0C4DG44	A0A0C4DG44;O43464-2;O43464-4;O43464-3;O43464	Serine protease HTRA2, mitochondrial	HTRA2	Downregulated	Downregulated	+	LN1-Cell_SCC-9-Cell	0.0080882	-0.698407	18.1056	NaN	18.2227	18.8864	18.8388	NaN
O75874	O75874	Isocitrate dehydrogenase [NADP] cytoplasmic	IDH1	Downregulated	Downregulated	+	LN1-Cell_SCC-9-Cell	0.022351	-0.364543	24.7232	24.8045	24.9969	25.1453	25.1476	25.3253
Q16666-2	Q16666-2;Q16666;Q16666-3;Q16666-6	Gamma-interferon-inducible protein 16	IFI16	Downregulated	Downregulated	+	LN1-Cell_SCC-9-Cell	0.0283684	-0.699061	22.3481	22.6865	22.4706	23.5442	22.9184	23.1399
P80217	P80217;P80217-2	Interferon-induced 35 kDa protein	IFI35	Downregulated	Downregulated	+	LN1-Cell_SCC-9-Cell	0.0029143	-0.357875	18.7966	18.7707	18.7674	19.0274	19.1865	19.1944
F8W930	F8W930;Q9Y6M1-1;Q9Y6M1;Q9Y6M1-5;Q9Y6M1-6;Q9Y6M1-3;Q9Y6M1-4	Insulin-like growth factor 2 mRNA-binding protein 2	IGF2BP2	Downregulated	Downregulated	+	LN1-Cell_SCC-9-Cell	0.028971	-0.482692	22.1411	22.1634	22.0563	22.4309	22.4954	22.8825
Q16270-2	Q16270-2;Q16270	Insulin-like growth factor-binding protein 7	IGFBP7	Downregulated	Downregulated	+	LN1-Cell_SCC-9-Cell	0.00981196	-1.63149	20.0584	20.0063	20.2806	21.3201	22.4235	21.4962
Q9GZP8-2	Q9GZP8-2;Q9GZP8	Immortalization up-regulated protein	IMUP	Downregulated	Downregulated	+	LN1-Cell_SCC-9-Cell	0.000649676	-3.51548	16.5183	NaN	17.0311	20.1897	20.1785	20.5024
O95373	O95373	Importin-7	IPO7	Downregulated	Downregulated	+	LN1-Cell_SCC-9-Cell	0.00597282	-0.345558	23.8484	23.9738	23.8287	24.2888	24.1381	24.2607
Q96J02-3	Q96J02-3;Q96J02-2;Q96J02;H0YBA4;Q9H0M0-6;Q9H0M0-3;Q9H0M0	E3 ubiquitin-protein ligase Itchy homolog;NEDD4-like E3 ubiquitin-protein ligase WWP1	ITCH	Downregulated	Downregulated	+	LN1-Cell_SCC-9-Cell	0.004863	-1.18044	17.0194	17.3527	17.0316	18.6569	18.2333	18.0547
P17301	P17301;E7ESP4;E7EMF1	Integrin alpha-2	ITGA2	Downregulated	Downregulated	+	LN1-Cell_SCC-9-Cell	0.0462835	-1.9573	18.629	NaN	18.6922	21.4976	20.4186	19.9373
P16144-4	P16144-4;P16144-2;P16144-3;P16144	Integrin beta-4	ITGB4	Downregulated	Downregulated	+	LN1-Cell_SCC-9-Cell	1.87092e-05	-2.39002	21.7835	21.5655	21.8216	24.2289	24.0929	24.0189
P14923	P14923	Junction plakoglobin	JUP	Downregulated	Downregulated	+	LN1-Cell_SCC-9-Cell	0.00103799	-7.47765	15.4123	17.8202	18.1944	24.8107	24.541	24.5082
Q15046	Q15046;Q15046-2	Lysine--tRNA ligase	KARS	Downregulated	Downregulated	+	LN1-Cell_SCC-9-Cell	0.0133151	-0.46084	24.112	24.1416	24.1433	24.7015	24.3764	24.7014
Q96CX2	Q96CX2	BTB/POZ domain-containing protein KCTD12	KCTD12	Downregulated	Downregulated	+	LN1-Cell_SCC-9-Cell	1.68013e-05	-2.00618	22.2904	22.1124	22.0822	24.2007	24.2342	24.0687
Q99661-2	Q99661-2;Q99661	Kinesin-like protein KIF2C	KIF2C	Downregulated	Downregulated	+	LN1-Cell_SCC-9-Cell	0.021171	-1.4905	18.6634	19.4073	18.6098	20.4443	NaN	20.3238
CON__P02533	CON__P02533;P02533	Keratin, type I cytoskeletal 14	KRT14	Downregulated	Downregulated	+	LN1-Cell_SCC-9-Cell	0.000353251	-10.1235	21.1376	18.7196	18.2583	29.6921	29.4101	29.384
CON__Q04695	CON__Q04695;Q04695;F5GWP8	Keratin, type I cytoskeletal 17	KRT17	Downregulated	Downregulated	+	LN1-Cell_SCC-9-Cell	0.00233793	-7.43553	18.9135	20.0515	16.435	25.9541	25.5901	26.1624
P05783	P05783;F8VZY9	Keratin, type I cytoskeletal 18	KRT18	Downregulated	Downregulated	+	LN1-Cell_SCC-9-Cell	1.04279e-05	-2.58038	25.1095	25.0055	24.7931	27.5738	27.5351	27.5402
P08727	P08727;CON__P08727;K7EMS3	Keratin, type I cytoskeletal 19	KRT19	Downregulated	Downregulated	+	LN1-Cell_SCC-9-Cell	5.55313e-06	-6.01723	23.2777	22.8227	22.7742	28.7863	29.0994	29.0405
CON__P13647	CON__P13647;P13647	Keratin, type II cytoskeletal 5	KRT5	Downregulated	Downregulated	+	LN1-Cell_SCC-9-Cell	0.00906081	-5.37503	20.4035	23.7612	21.8178	28.3148	26.3039	27.4889
CON__P02538	CON__P02538;P02538;CON__P48668;CON__P04259;P48668;P04259	Keratin, type II cytoskeletal 6A;Keratin, type II cytoskeletal 6C;Keratin, type II cytoskeletal 6B	KRT6A	Downregulated	Downregulated	+	LN1-Cell_SCC-9-Cell	0.000104254	-6.91796	23.4907	22.3164	22.1116	29.7083	29.672	29.2923
CON__P05787	CON__P05787;P05787;P05787-2;F8VUG2;F8W1U3	Keratin, type II cytoskeletal 8	KRT8	Downregulated	Downregulated	+	LN1-Cell_SCC-9-Cell	3.96496e-06	-2.90536	26.9591	26.8476	26.7912	29.7866	29.649	29.8784
A0A087X106	A0A087X106;CON__O43790;CON__Q14533;O43790;Q14533;CON__Q6NT21;CON__P78385;CON__P78386;P78385;P78386;F5GYI5;A6NCN2;CON__Q61726	Keratin, type II cuticular Hb6;Keratin, type II cuticular Hb1;Keratin, type II cuticular Hb3;Keratin, type II cuticular Hb5;Putative keratin-87 protein	KRT81	Downregulated	Downregulated	+	LN1-Cell_SCC-9-Cell	3.70965e-05	-2.83144	24.755	24.8325	24.8565	27.445	27.5818	27.9114
Q86UP2-2	Q86UP2-2;Q86UP2-3;Q86UP2-4;Q86UP2;G3V4Y7	Kinectin	KTN1	Downregulated	Downregulated	+	LN1-Cell_SCC-9-Cell	0.0075151	-0.867907	24.916	24.8247	24.9476	25.5736	25.6157	26.1027
Q13751	Q13751	Laminin subunit beta-3	LAMB3	Downregulated	Downregulated	+	LN1-Cell_SCC-9-Cell	0.0197992	-4.42406	19.6426	20.0718	19.394	22.7965	26.4387	23.1454
Q13753-2	Q13753-2;Q13753	Laminin subunit gamma-2	LAMC2	Downregulated	Downregulated	+	LN1-Cell_SCC-9-Cell	0.0371824	-1.53579	21.9802	NaN	21.8105	24.0474	22.9269	23.3191
Q6PKG0	Q6PKG0;A0A0B4J210;Q6PKG0-3	La-related protein 1	LARP1	Downregulated	Downregulated	+	LN1-Cell_SCC-9-Cell	0.0227718	-0.262878	21.1877	21.1227	20.9725	21.3279	21.4282	21.3154
Q14847	Q14847;C9J9W2;Q14847-2;Q14847-3	LIM and SH3 domain protein 1	LASP1	Downregulated	Downregulated	+	LN1-Cell_SCC-9-Cell	0.00174245	-0.231835	26.054	26.1293	26.038	26.3275	26.2814	26.3079
P00338	P00338;P00338-3;P00338-4;P00338-5;P00338-2;F5GYU2;F5GXY2;F5GXH2	L-lactate dehydrogenase A chain	LDHA	Downregulated	Downregulated	+	LN1-Cell_SCC-9-Cell	0.000644558	-0.717597	28.8813	28.9671	28.8829	29.6603	29.4962	29.7276
Q8NC56	Q8NC56;D6RBV0	LEM domain-containing protein 2	LEMD2	Downregulated	Downregulated	+	LN1-Cell_SCC-9-Cell	0.0188996	-0.416088	20.773	20.6735	20.7502	21.0509	21.036	21.3579
O95202	O95202	LETM1 and EF-hand domain-containing protein 1, mitochondrial	LETM1	Downregulated	Downregulated	+	LN1-Cell_SCC-9-Cell	0.0161132	-0.459404	23.2024	23.3225	23.1851	23.565	23.6165	23.9067
P17931	P17931;G3V3R6	Galectin-3;Galectin	LGALS3	Downregulated	Downregulated	+	LN1-Cell_SCC-9-Cell	0.00793803	-0.986478	23.7059	23.7525	23.9121	24.6219	24.5522	25.1557
Q08380	Q08380	Galectin-3-binding protein	LGALS3BP	Downregulated	Downregulated	+	LN1-Cell_SCC-9-Cell	0.000123966	-1.52982	24.1681	23.992	24.1231	25.4824	25.7898	25.6005
F8VQE1	F8VQE1;Q9UHB6-2;Q9UHB6-5;Q9UHB6;Q9UHB6-4;F8VS07;Q9UHB6-3	LIM domain and actin-binding protein 1	LIMA1	Downregulated	Downregulated	+	LN1-Cell_SCC-9-Cell	0.00163802	-1.7279	21.9835	22.1965	21.8427	23.6461	23.4353	24.1249
P49257	P49257	Protein ERGIC-53	LMAN1	Downregulated	Downregulated	+	LN1-Cell_SCC-9-Cell	0.00980286	-0.843793	23.4851	23.6738	23.1616	24.3719	24.0765	24.4035
Q643R3	Q643R3	Lysophospholipid acyltransferase LPCAT4	LPCAT4	Downregulated	Downregulated	+	LN1-Cell_SCC-9-Cell	0.0266191	-0.692394	16.5842	16.4049	16.5833	17.0832	16.9694	17.597
P09960-4	P09960-4;P09960;P09960-3;P09960-2	Leukotriene A-4 hydrolase	LTA4H	Downregulated	Downregulated	+	LN1-Cell_SCC-9-Cell	0.00196015	-0.618419	22.9546	23.0506	22.9291	23.6074	23.4574	23.7247
Q96HJ9-2	Q96HJ9-2;A0A0A6YYJ8;Q9Y383-3;Q9Y383-2;Q9Y383;B8ZZ10;A8MYV2;Q9NQ29-2;Q9NQ29-3;Q9NQ29	Putative RNA-binding protein Luc7-like 2;Putative RNA-binding protein Luc7-like 1	LUC7L2	Downregulated	Downregulated	+	LN1-Cell_SCC-9-Cell	0.0170518	-0.438908	21.7419	21.7941	21.9131	22.3885	22.0609	22.3165
P07948-2	P07948-2;P07948	Tyrosine-protein kinase Lyn	LYN	Downregulated	Downregulated	+	LN1-Cell_SCC-9-Cell	0.00246436	-1.2304	21.1674	20.8329	20.9498	22.4784	22.2131	21.9497
A0A087X1K9	A0A087X1K9;E5RGR0;O75608-2;O75608	Acyl-protein thioesterase 1	LYPLA1	Downregulated	Downregulated	+	LN1-Cell_SCC-9-Cell	0.00224512	-0.89256	22.5073	22.3158	22.3881	23.2032	23.1596	23.526
P28482-2	P28482-2;P28482	Mitogen-activated protein kinase 1	MAPK1	Downregulated	Downregulated	+	LN1-Cell_SCC-9-Cell	0.0225884	-0.476205	21.7543	22.0925	21.8589	22.4447	22.2072	22.4823
P49006	P49006	MARCKS-related protein	MARCKSL1	Downregulated	Downregulated	+	LN1-Cell_SCC-9-Cell	0.0214182	-1.10574	19.6181	19.857	19.8037	20.5599	20.5857	21.4503
Q9NZL9-3	Q9NZL9-3;Q9NZL9-4;Q9NZL9-2;Q9NZL9;H7C0X7	Methionine adenosyltransferase 2 subunit beta	MAT2B	Downregulated	Downregulated	+	LN1-Cell_SCC-9-Cell	0.038217	-0.312566	21.5842	21.6127	21.8083	21.8883	21.9259	22.1287
Q7Z434	Q7Z434;Q7Z434-4	Mitochondrial antiviral-signaling protein	MAVS	Downregulated	Downregulated	+	LN1-Cell_SCC-9-Cell	0.0166194	-0.600243	23.4581	23.3737	23.3901	24.0152	23.7454	24.2621
A0A1W2PRH1	A0A1W2PRH1;A0A1W2PRS2;A0A1W2PRY9;A0A1W2PQH4;A0A1W2PQ37;A0A1W2PQF8;A0A1W2PR68;A0A1W2PQT3;A0A1W2PPH1;A0A1W2PQH3;A0A1W2PQY8;P23368-2;P23368	NAD-dependent malic enzyme, mitochondrial	ME2	Downregulated	Downregulated	+	LN1-Cell_SCC-9-Cell	0.0052281	-0.791796	20.092	19.9391	19.6402	20.6341	20.7899	20.6226
P14174	P14174	Macrophage migration inhibitory factor	MIF	Downregulated	Downregulated	+	LN1-Cell_SCC-9-Cell	0.0004152	-0.967701	24.2814	24.5454	24.4185	25.3343	25.3375	25.4765
Q9HB66	Q9HB66		MKKS	Downregulated	Downregulated	+	LN1-Cell_SCC-9-Cell	0.00481472	-0.626167	18.3778	18.3931	18.1865	19.0576	18.7706	19.0077
O95297-2	O95297-2;O95297;Q9UEL6;O95297-4;O95297-3	Myelin protein zero-like protein 1	MPZL1	Downregulated	Downregulated	+	LN1-Cell_SCC-9-Cell	0.0395468	-0.32098	20.1602	20.3132	20.2445	20.5424	20.4019	20.7365
A0A0G2JIC6	A0A0G2JIC6;Q9Y676	28S ribosomal protein S18b, mitochondrial	MRPS18B	Downregulated	Downregulated	+	LN1-Cell_SCC-9-Cell	0.00537046	-0.439391	20.6491	20.7429	20.8939	21.2741	21.1685	21.1616
Q9Y6C9	Q9Y6C9;E9PIE4	Mitochondrial carrier homolog 2	MTCH2	Downregulated	Downregulated	+	LN1-Cell_SCC-9-Cell	0.00987632	-1.63731	19.7517	19.3964	19.0921	21.6166	20.6018	20.9339
P11586	P11586;F5H2F4	C-1-tetrahydrofolate synthase, cytoplasmic;Methylenetetrahydrofolate dehydrogenase;Methenyltetrahydrofolate cyclohydrolase;Formyltetrahydrofolate synthetase;C-1-tetrahydrofolate synthase, cytoplasmic, N-terminally processed	MTHFD1	Downregulated	Downregulated	+	LN1-Cell_SCC-9-Cell	0.000695716	-1.24984	24.1665	24.2619	24.3102	25.5518	25.2568	25.6795
Q14764	Q14764	Major vault protein	MVP	Downregulated	Downregulated	+	LN1-Cell_SCC-9-Cell	0.00332592	-0.642305	24.0447	24.087	24.0741	24.8164	24.5072	24.8091
E9PDF6	E9PDF6;O43795-2;O43795	Unconventional myosin-Ib	MYO1B	Downregulated	Downregulated	+	LN1-Cell_SCC-9-Cell	0.0104042	-1.52077	20.4767	20.5368	20.5704	22.7111	21.6571	21.7781
Q12965	Q12965;H0YLE5;O00160	Unconventional myosin-Ie;Unconventional myosin-If	MYO1E	Downregulated	Downregulated	+	LN1-Cell_SCC-9-Cell	0.0261864	-1.00481	19.0866	18.8768	18.5641	20.0849	20.1078	19.3493
A0A0A0MRM8	A0A0A0MRM8;Q9UM54-6;A0A0D9SGC1;E7EW20;Q9UM54-5;Q9UM54-2;Q9UM54-4;Q9UM54-1;Q9UM54	Unconventional myosin-VI	MYO6	Downregulated	Downregulated	+	LN1-Cell_SCC-9-Cell	0.00526938	-1.56931	18.8543	18.8915	19.5577	20.8458	20.3318	20.834
Q9NZM1-6	Q9NZM1-6;Q9NZM1;Q9NZM1-2;Q9NZM1-3;Q9NZM1-5;H0YD14	Myoferlin	MYOF	Downregulated	Downregulated	+	LN1-Cell_SCC-9-Cell	0.0112436	-1.03774	23.3473	23.4927	23.1255	24.772	24.1168	24.1899
C9J5J3	C9J5J3;A0A0D9SF32;A0A087WWJ2;C9J5D1;E7EQ69;Q9GZZ1-2;Q9GZZ1;B0AZT5	N-alpha-acetyltransferase 50	NAA50	Downregulated	Downregulated	+	LN1-Cell_SCC-9-Cell	0.00515738	-0.491607	21.966	21.9048	21.7139	22.3253	22.2918	22.4424
Q9NR45	Q9NR45	Sialic acid synthase	NANS	Downregulated	Downregulated	+	LN1-Cell_SCC-9-Cell	0.0243127	-0.542876	21.2434	21.4075	21.2717	21.7296	21.6817	22.1398
Q6XQN6-3	Q6XQN6-3;Q6XQN6;G5E977;Q6XQN6-2;C9J8U2	Nicotinate phosphoribosyltransferase	NAPRT	Downregulated	Downregulated	+	LN1-Cell_SCC-9-Cell	0.00165693	-1.10929	22.1827	21.9515	22.3319	23.0708	23.3639	23.3593
O43776	O43776	Asparagine--tRNA ligase, cytoplasmic	NARS	Downregulated	Downregulated	+	LN1-Cell_SCC-9-Cell	0.0293939	-0.814856	23.1854	23.5537	22.9578	24.3897	23.9245	23.8273
A0A087WV29	A0A087WV29;Q9H0A0-2;Q9H0A0	N-acetyltransferase 10	NAT10	Downregulated	Downregulated	+	LN1-Cell_SCC-9-Cell	0.0449014	-0.999798	21.1115	20.8262	20.3151	22.2474	21.388	21.6168
Q9Y2A7	Q9Y2A7;Q9Y2A7-2	Nck-associated protein 1	NCKAP1	Downregulated	Downregulated	+	LN1-Cell_SCC-9-Cell	0.0403981	-0.594221	20.5898	20.727	20.3838	21.5047	20.9751	21.0034
Q92597	Q92597;Q92597-3;Q92597-2;E7ESM1;E5RJY1	Protein NDRG1	NDRG1	Downregulated	Downregulated	+	LN1-Cell_SCC-9-Cell	0.00280362	-1.27022	23.8662	23.5744	24.2391	25.1781	25.1171	25.1952
J3QSY4	J3QSY4;D6RC52;D6RCB9;Q9NX24	H/ACA ribonucleoprotein complex subunit 2	NHP2	Downregulated	Downregulated	+	LN1-Cell_SCC-9-Cell	0.00837798	-0.261168	21.1744	21.0672	21.1141	21.2922	21.4324	21.4147
Q9NQR4	Q9NQR4;H7C579	Omega-amidase NIT2	NIT2	Downregulated	Downregulated	+	LN1-Cell_SCC-9-Cell	0.00907855	-0.736844	21.0251	20.8374	20.816	21.9088	21.4582	21.5221
D6RIC3	D6RIC3;A0A0C4DGU5;A0A087X2G6;Q9Y3C1;Q9Y3C1-3;Q9Y3C1-2	Nucleolar protein 16	NOP16	Downregulated	Downregulated	+	LN1-Cell_SCC-9-Cell	0.0252526	-0.439474	19.1421	19.5636	19.4244	19.8031	19.7841	19.8612
E9PLK3	E9PLK3;P55786;P55786-2	Puromycin-sensitive aminopeptidase	NPEPPS	Downregulated	Downregulated	+	LN1-Cell_SCC-9-Cell	0.000686268	-1.05142	24.1993	24.4801	24.3079	25.348	25.2706	25.523
Q5TD07	Q5TD07;P16083	Ribosyldihydronicotinamide dehydrogenase [quinone]	NQO2	Downregulated	Downregulated	+	LN1-Cell_SCC-9-Cell	0.0238545	-0.427103	17.8874	18.2242	18.1638	18.5646	18.5945	18.3977
Q9UNZ2	Q9UNZ2;Q9UNZ2-5;Q9UNZ2-4;Q9UNZ2-6;F2Z2K0	NSFL1 cofactor p47	NSFL1C	Downregulated	Downregulated	+	LN1-Cell_SCC-9-Cell	0.0340244	-0.562604	24.1319	24.0503	24.2201	24.4312	24.6432	25.0158
H3BM14	H3BM14;H3BM74;Q9Y5A7-2;Q9Y5A7	NEDD8 ultimate buster 1	NUB1	Downregulated	Downregulated	+	LN1-Cell_SCC-9-Cell	0.0401907	-0.408519	17.3748	17.2474	17.3004	17.607	17.5636	17.9776
Q8WUM0	Q8WUM0	Nuclear pore complex protein Nup133	NUP133	Downregulated	Downregulated	+	LN1-Cell_SCC-9-Cell	0.00493022	-0.46065	19.8106	19.9074	19.6875	20.3117	20.3165	20.1592
G3V198	G3V198;Q12769;E9PR16;Q12769-3	Nuclear pore complex protein Nup160	NUP160	Downregulated	Downregulated	+	LN1-Cell_SCC-9-Cell	0.00599858	-1.12086	18.6361	19.0322	18.6914	20.1797	19.594	19.9485
P04181	P04181;P04181-2	Ornithine aminotransferase, mitochondrial;Ornithine aminotransferase, hepatic form;Ornithine aminotransferase, renal form	OAT	Downregulated	Downregulated	+	LN1-Cell_SCC-9-Cell	0.0409587	-0.347088	23.7027	23.7559	23.4531	23.8546	24.0035	24.0949
Q9NZT2-2	Q9NZT2-2;Q9NZT2;A0A0A0MRN5	Opioid growth factor receptor	OGFR	Downregulated	Downregulated	+	LN1-Cell_SCC-9-Cell	0.028807	-0.729405	21.3403	21.7269	21.683	21.9642	22.4035	22.5708
J3KR44	J3KR44;Q96FW1;F5H6Q1;F5GYJ8;F5GYN4;F5H3F0	Ubiquitin thioesterase OTUB1	OTUB1	Downregulated	Downregulated	+	LN1-Cell_SCC-9-Cell	0.00502021	-0.923568	23.5342	23.5792	23.4065	24.1432	24.464	24.6835
Q9UQ80	Q9UQ80;Q9UQ80-2	Proliferation-associated protein 2G4	PA2G4	Downregulated	Downregulated	+	LN1-Cell_SCC-9-Cell	0.0106075	-0.465064	26.4018	26.3932	26.2191	26.7997	26.6598	26.9498
B1ANR0	B1ANR0;Q13310-2;Q13310;Q13310-3;H0Y5F5	Polyadenylate-binding protein;Polyadenylate-binding protein 4	PABPC4	Downregulated	Downregulated	+	LN1-Cell_SCC-9-Cell	0.0233894	-0.325706	23.0234	22.9628	22.8199	23.3644	23.1316	23.2873
P68402	P68402;P68402-3;P68402-2;P68402-4	Platelet-activating factor acetylhydrolase IB subunit beta	PAFAH1B2	Downregulated	Downregulated	+	LN1-Cell_SCC-9-Cell	0.0269439	-0.538198	22.143	21.8795	22.2937	22.635	22.8228	22.4731
Q96IZ0	Q96IZ0	PRKC apoptosis WT1 regulator protein	PAWR	Downregulated	Downregulated	+	LN1-Cell_SCC-9-Cell	0.0256756	-0.488239	21.4795	21.6847	21.2096	21.8926	21.9972	21.9487
Q16822	Q16822;H0YML5;Q16822-3	Phosphoenolpyruvate carboxykinase [GTP], mitochondrial	PCK2	Downregulated	Downregulated	+	LN1-Cell_SCC-9-Cell	0.0391646	-0.781539	20.1525	19.6466	20.5104	20.7554	20.9561	20.9426
Q53EL6-2	Q53EL6-2;Q53EL6	Programmed cell death protein 4	PDCD4	Downregulated	Downregulated	+	LN1-Cell_SCC-9-Cell	0.0354727	-0.534872	19.5018	19.5153	19.6634	19.8664	20.0073	20.4114
O00151	O00151	PDZ and LIM domain protein 1	PDLIM1	Downregulated	Downregulated	+	LN1-Cell_SCC-9-Cell	0.00143476	-0.59004	26.3174	26.3111	26.525	26.9205	27.0059	26.9972
Q9P0J1	Q9P0J1;Q9P0J1-2;E5RIE5;E5RI96;E5RIV4	[Pyruvate dehydrogenase [acetyl-transferring]]-phosphatase 1, mitochondrial	PDP1	Downregulated	Downregulated	+	LN1-Cell_SCC-9-Cell	0.00442922	-0.92826	19.6244	19.3748	19.4444	20.5597	20.5432	20.1254
Q8IZL8	Q8IZL8;C9JFV4;E7EV54	Proline-, glutamic acid- and leucine-rich protein 1	PELP1	Downregulated	Downregulated	+	LN1-Cell_SCC-9-Cell	0.0233028	-0.470569	21.0858	21.0793	20.8341	21.4225	21.3218	21.6666
Q01813	Q01813;Q01813-2	ATP-dependent 6-phosphofructokinase, platelet type	PFKP	Downregulated	Downregulated	+	LN1-Cell_SCC-9-Cell	0.00613208	-0.549919	24.7104	24.909	24.6245	25.4155	25.2116	25.2666
P07737	P07737;K7EJ44	Profilin-1	PFN1	Downregulated	Downregulated	+	LN1-Cell_SCC-9-Cell	0.0173355	-0.285533	28.3391	28.2489	28.4106	28.6948	28.5093	28.6511
P18669	P18669	Phosphoglycerate mutase 1	PGAM1	Downregulated	Downregulated	+	LN1-Cell_SCC-9-Cell	0.0267143	-0.423833	27.2526	27.6052	27.2909	27.8102	27.7125	27.8975
P35232	P35232;C9JW96;C9JZ20;E7ESE2;E9PCW0	Prohibitin	PHB	Downregulated	Downregulated	+	LN1-Cell_SCC-9-Cell	0.0207923	-0.422764	25.3331	25.4229	25.4214	25.6756	25.7372	26.0328
F5GY37	F5GY37;J3KPX7;Q99623;Q99623-2;F5H3X6;F5GWA7	Prohibitin-2	PHB2	Downregulated	Downregulated	+	LN1-Cell_SCC-9-Cell	0.0176218	-0.470755	24.8191	24.9384	25.0233	25.5963	25.3595	25.2373
Q9Y446	Q9Y446;Q9Y446-2	Plakophilin-3	PKP3	Downregulated	Downregulated	+	LN1-Cell_SCC-9-Cell	0.0322913	-3.49898	NaN	20.3757	19.8733	22.912	25.0251	22.9333
Q01970-2	Q01970-2;Q01970	1-phosphatidylinositol 4,5-bisphosphate phosphodiesterase beta-3	PLCB3	Downregulated	Downregulated	+	LN1-Cell_SCC-9-Cell	0.0128487	-0.989808	19.2156	19.0784	18.5911	20.0196	20.1395	19.6955
P13797	P13797;A0A0A0MSQ0;P13797-3;P13797-2	Plastin-3	PLS3	Downregulated	Downregulated	+	LN1-Cell_SCC-9-Cell	0.000891153	-0.902579	25.0906	25.3479	25.2204	26.0803	26.0284	26.258
P00491	P00491;G3V5M2	Purine nucleoside phosphorylase	PNP	Downregulated	Downregulated	+	LN1-Cell_SCC-9-Cell	0.000998428	-1.4815	20.8878	20.8557	20.4909	22.3	21.9996	22.3794
Q15181	Q15181;Q5SQT6	Inorganic pyrophosphatase	PPA1	Downregulated	Downregulated	+	LN1-Cell_SCC-9-Cell	0.00733398	-0.644721	25.0503	25.2809	25.1862	25.7523	25.6688	26.0304
Q9HAB8-2	Q9HAB8-2;Q9HAB8	Phosphopantothenate--cysteine ligase	PPCS	Downregulated	Downregulated	+	LN1-Cell_SCC-9-Cell	0.0392272	-0.721004	19.3082	19.037	19.4829	20.3969	19.7685	19.8258
P62136	P62136;P62136-2;E9PMD7;P62136-3	Serine/threonine-protein phosphatase PP1-alpha catalytic subunit;Serine/threonine-protein phosphatase	PPP1CA	Downregulated	Downregulated	+	LN1-Cell_SCC-9-Cell	0.021531	-0.141899	23.626	23.5943	23.5391	23.7595	23.6699	23.7557
Q8WUF5	Q8WUF5	RelA-associated inhibitor	PPP1R13L	Downregulated	Downregulated	+	LN1-Cell_SCC-9-Cell	0.0019186	-1.35321	20.3572	20.5252	20.5732	21.8086	21.5518	22.1548
Q16537-3	Q16537-3;Q16537-2;Q16537	Serine/threonine-protein phosphatase 2A 56 kDa regulatory subunit epsilon isoform	PPP2R5E	Downregulated	Downregulated	+	LN1-Cell_SCC-9-Cell	0.000360415	-0.890408	20.1644	20.155	20.3289	21.1791	21.1437	20.9967
P30044-2	P30044-2;P30044;P30044-3	Peroxiredoxin-5, mitochondrial	PRDX5	Downregulated	Downregulated	+	LN1-Cell_SCC-9-Cell	0.000307017	-0.896909	24.5291	24.4504	24.6374	25.3859	25.3772	25.5445
P30041	P30041	Peroxiredoxin-6	PRDX6	Downregulated	Downregulated	+	LN1-Cell_SCC-9-Cell	0.0196266	-0.425341	25.5877	25.5361	25.5361	25.7952	25.9603	26.1803
H0YJX6	H0YJX6;O14744-3;O14744-5;O14744-2;O14744;G3V5T6;H0YJ77;O14744-4	Protein arginine N-methyltransferase 5;Protein arginine N-methyltransferase 5, N-terminally processed	PRMT5	Downregulated	Downregulated	+	LN1-Cell_SCC-9-Cell	0.0276338	-0.454504	20.6106	20.7628	20.5914	21.2428	20.8642	21.2214
E7EPA1	E7EPA1;O60256-3;O60256;C9JDU5;C9JJS3;C9K0K7;O60256-4;O60256-2;C9JDH0;E7EW35	Phosphoribosyl pyrophosphate synthase-associated protein 2	PRPSAP2	Downregulated	Downregulated	+	LN1-Cell_SCC-9-Cell	0.0473224	-0.27707	20.7943	20.772	20.5014	20.9235	21.0156	20.9598
X5D2R7	X5D2R7;P28062-2;P28062;Q5JNW7;A0A140T998	Proteasome subunit beta type;Proteasome subunit beta type-8	PSM8	Downregulated	Downregulated	+	LN1-Cell_SCC-9-Cell	0.00098287	-1.06703	22.1454	21.9174	21.8746	23.1699	22.8703	23.0982
P25786	P25786;P25786-2;F5GX11	Proteasome subunit alpha type-1	PSMA1	Downregulated	Downregulated	+	LN1-Cell_SCC-9-Cell	0.0124031	-0.681334	23.5939	23.5609	23.6195	24.1637	24.073	24.5816
P28066	P28066;P28066-2	Proteasome subunit alpha type-5	PSMA5	Downregulated	Downregulated	+	LN1-Cell_SCC-9-Cell	0.0281711	-0.601229	25.2766	25.266	25.3695	25.5581	26.033	26.1248
G3V5Z7	G3V5Z7;P60900;G3V295;P60900-2;G3V3I1	Proteasome subunit alpha type;Proteasome subunit alpha type-6	PSMA6	Downregulated	Downregulated	+	LN1-Cell_SCC-9-Cell	0.000361497	-0.603605	24.8284	24.9605	24.8409	25.5073	25.4134	25.52
O14818	O14818;O14818-2;H0Y586;O14818-4;Q8TAA3-2;Q8TAA3-5;Q8TAA3	Proteasome subunit alpha type-7;Proteasome subunit alpha type-7-like	PSMA7	Downregulated	Downregulated	+	LN1-Cell_SCC-9-Cell	0.0347907	-0.279562	24.1125	24.0644	24.1052	24.5336	24.2313	24.3558
P20618	P20618	Proteasome subunit beta type-1	PSMB1	Downregulated	Downregulated	+	LN1-Cell_SCC-9-Cell	0.0108146	-0.395653	24.5116	24.5549	24.3819	24.7396	24.9228	24.9729
P28074	P28074;H0YJM8;P28074-3;P28074-2	Proteasome subunit beta type-5	PSMB5	Downregulated	Downregulated	+	LN1-Cell_SCC-9-Cell	0.0383302	-0.662172	23.4754	23.4004	23.4817	24.4275	23.7	24.2167
A2ACR1	A2ACR1;A0A0G2JJA7;P28065-2;P28065;A2ACR0;A0A0G2JJQ0	Proteasome subunit beta type;Proteasome subunit beta type-9	PSMB9	Downregulated	Downregulated	+	LN1-Cell_SCC-9-Cell	0.0078205	-0.854708	21.6489	21.9284	21.7195	22.4513	22.9223	22.4873
P62191-2	P62191-2;P62191	26S protease regulatory subunit 4	PSMC1	Downregulated	Downregulated	+	LN1-Cell_SCC-9-Cell	0.00168599	-0.527439	24.5316	24.5595	24.5633	25.0497	24.9757	25.2113
A0A087X2I1	A0A087X2I1;P62333;H0YJC0	26S protease regulatory subunit 10B	PSMC6	Downregulated	Downregulated	+	LN1-Cell_SCC-9-Cell	0.0295864	-0.616318	23.2995	23.2501	23.3542	23.6078	23.9016	24.2433
Q06323	Q06323;Q06323-3;Q06323-2	Proteasome activator complex subunit 1	PSME1	Downregulated	Downregulated	+	LN1-Cell_SCC-9-Cell	0.00527662	-0.705322	24.8961	24.7464	24.9882	25.3948	25.5874	25.7645
Q5QPM9	Q5QPM9;Q5QPM7;Q92530	Proteasome inhibitor PI31 subunit	PSMF1	Downregulated	Downregulated	+	LN1-Cell_SCC-9-Cell	0.0025983	-0.890607	21.1973	21.1652	21.0416	22.1955	21.783	22.0974
Q9BT73	Q9BT73	Proteasome assembly chaperone 3	PSMG3	Downregulated	Downregulated	+	LN1-Cell_SCC-9-Cell	0.0336216	-0.273598	19.5726	19.5164	19.3592	19.6835	19.7151	19.8704
B4DWJ1	B4DWJ1;E9PEI4;H0YB16;H0YBZ1;H0YBP1;E7ESA6;Q05397-6;Q05397-2;Q05397-7;Q05397;Q05397-5;E5RHD8;E5RI03	Focal adhesion kinase 1	PTK2	Downregulated	Downregulated	+	LN1-Cell_SCC-9-Cell	0.015644	-0.526001	20.6979	20.941	20.7284	21.4798	21.1185	21.3469
E9PQM0	E9PQM0;Q8WUK0-2;Q8WUK0-3;Q8WUK0	Phosphatidylglycerophosphatase and protein-tyrosine phosphatase 1	PTPMT1	Downregulated	Downregulated	+	LN1-Cell_SCC-9-Cell	0.00221845	-1.2884	16.1626	16.0255	15.9863	17.4028	17.6206	17.0162
G8JL96	G8JL96;A0A0A0MR60;Q13332-7;Q13332-5;Q13332-6;Q13332-3;Q13332-4;Q13332-2;Q13332;Q8NHS7	Protein-tyrosine-phosphatase;Receptor-type tyrosine-protein phosphatase S	PTPRS	Downregulated	Downregulated	+	LN1-Cell_SCC-9-Cell	0.0257009	-0.440845	19.478	19.4701	19.3005	19.755	NaN	19.9591
J3KQ48	J3KQ48;Q9Y3E5	Peptidyl-tRNA hydrolase 2, mitochondrial	PTRH2	Downregulated	Downregulated	+	LN1-Cell_SCC-9-Cell	0.00807303	-1.17564	20.3498	20.3914	19.9607	21.8032	21.2339	21.1918
P11216	P11216	Glycogen phosphorylase, brain form	PYGB	Downregulated	Downregulated	+	LN1-Cell_SCC-9-Cell	0.0012883	-1.03122	21.8426	21.832	21.9546	23.1176	22.9097	22.6956
P06737-2	P06737-2;P06737;E9PK47	Glycogen phosphorylase, liver form;Alpha-1,4 glucan phosphorylase	PYGL	Downregulated	Downregulated	+	LN1-Cell_SCC-9-Cell	0.02388	-1.39594	19.875	19.7065	19.7863	21.9642	20.8471	20.7444
P47897	P47897;P47897-2;A0A1B0GVU9;B4DDN1;H7C0R3	Glutamine--tRNA ligase	QARS	Downregulated	Downregulated	+	LN1-Cell_SCC-9-Cell	0.0365253	-0.436586	23.4057	23.5041	23.2303	24.0337	23.6357	23.7805
P63000	P63000;P63000-2	Ras-related C3 botulinum toxin substrate 1	RAC1	Downregulated	Downregulated	+	LN1-Cell_SCC-9-Cell	0.0242463	-0.465049	23.8071	23.9779	23.5309	24.275	24.2067	24.2292
P54136	P54136;P54136-2	Arginine--tRNA ligase, cytoplasmic	RARS	Downregulated	Downregulated	+	LN1-Cell_SCC-9-Cell	0.000614996	-0.552361	24.111	24.1927	24.2069	24.8185	24.6773	24.6719
C9JRH2	C9JRH2;C9J3R0;C9JMJ4;C9JQZ4;C9JW69;P18754;P18754-2	Regulator of chromosome condensation	RCC1	Downregulated	Downregulated	+	LN1-Cell_SCC-9-Cell	0.00240719	-0.718792	20.6559	20.8374	20.8304	21.4811	21.6497	21.3493
Q9P258	Q9P258	Protein RCC2	RCC2	Downregulated	Downregulated	+	LN1-Cell_SCC-9-Cell	0.0344195	-0.977337	20.1933	20.3125	19.9788	21.7116	20.9695	20.7355
Q8TC12-3	Q8TC12-3;Q8TC12;G3V2G6;G3V234;Q8TC12-2	Retinol dehydrogenase 11	RDH11	Downregulated	Downregulated	+	LN1-Cell_SCC-9-Cell	0.000669476	-1.19728	21.4023	21.2331	21.0769	22.6001	22.3442	22.3597
E9PI38	E9PI38;E9PQS6;E9PKV4;A0A087WVP0;Q2TAM5;E9PKH5;A0A087X0W8;Q04206-2;Q04206-3;Q04206;Q04206-4	Transcription factor p65	RELA	Downregulated	Downregulated	+	LN1-Cell_SCC-9-Cell	0.0385684	-0.814909	20.778	21.2118	20.756	21.4592	21.5572	22.174
Q9Y3B8-3	Q9Y3B8-3;H0YG54;H0YGR4;F5GYG5;Q9Y3B8-2;Q9Y3B8	Oligoribonuclease, mitochondrial	REXO2	Downregulated	Downregulated	+	LN1-Cell_SCC-9-Cell	0.0142189	-0.680879	22.2268	22.4782	22.6233	22.9053	23.1651	23.3006
C9JHG2	C9JHG2;G3XAJ6;Q14699	Raftlin	RFTN1	Downregulated	Downregulated	+	LN1-Cell_SCC-9-Cell	0.0254205	-0.352222	19.0918	19.2208	19.1371	19.4956	19.3427	19.6681
Q5JR08	Q5JR08;P61586;P08134;Q5JR07;C9JNR4;E9PQH6;C9JX21;Q5JR05	Transforming protein RhoA;Rho-related GTP-binding protein RhoC	RHOC	Downregulated	Downregulated	+	LN1-Cell_SCC-9-Cell	0.00602993	-0.590015	23.8125	23.8853	23.6454	24.4689	24.4433	24.201
A6NKB8	A6NKB8;Q9H4A4	Aminopeptidase B	RNPEP	Downregulated	Downregulated	+	LN1-Cell_SCC-9-Cell	0.0414401	-0.760397	22.3032	21.6369	21.9436	22.9916	22.4085	22.7648
P30050	P30050;P30050-2	60S ribosomal protein L12	RPL12	Downregulated	Downregulated	+	LN1-Cell_SCC-9-Cell	0.0164385	-0.284494	25.2315	25.1836	25.0717	25.3733	25.4158	25.5511
P61254	P61254;J3QRI7;J3QQQ9;J3QQV1;E5RIT6;J3QRC4;Q9UNX3	60S ribosomal protein L26;60S ribosomal protein L26-like 1	RPL26	Downregulated	Downregulated	+	LN1-Cell_SCC-9-Cell	0.0202798	-0.52991	25.5341	25.6835	25.3994	26.2673	26.0737	25.8658
A0A3B3ITT5	A0A3B3ITT5;P47914	60S ribosomal protein L29	RPL29	Downregulated	Downregulated	+	LN1-Cell_SCC-9-Cell	0.0204844	-0.671573	23.8429	24.2616	23.9382	24.5065	24.9352	24.6157
P62899	P62899;H7C2W9;C9JU56;B7Z4E3;B7Z4C8;P62899-3;P62899-2	60S ribosomal protein L31	RPL31	Downregulated	Downregulated	+	LN1-Cell_SCC-9-Cell	0.0467769	-0.250726	25.7232	25.7988	25.6054	25.9365	26.0875	25.8556
P46783	P46783;A0A2R8Y6L3;F6U211;A0A2R8Y7H1;A0A2R8YFH6;A0A1W2PQS6;Q9NQ39	40S ribosomal protein S10;Putative 40S ribosomal protein S10-like	RPS10	Downregulated	Downregulated	+	LN1-Cell_SCC-9-Cell	0.0172392	-0.324629	23.5986	23.6621	23.4439	23.7901	23.9525	23.9358
Q86WX3	Q86WX3	Active regulator of SIRT1	RPS19BP1	Downregulated	Downregulated	+	LN1-Cell_SCC-9-Cell	0.028068	-0.446066	18.2528	NaN	18.3868	18.9194	18.7056	18.6727
P62857	P62857	40S ribosomal protein S28	RPS28	Downregulated	Downregulated	+	LN1-Cell_SCC-9-Cell	0.00390745	-0.620162	24.0769	24.1545	24.3099	24.846	24.9065	24.6493
E9PGT3	E9PGT3;Q15418-3;Q15418-4;Q15418;Q15418-2	Ribosomal protein S6 kinase;Ribosomal protein S6 kinase alpha-1	RPS6KA1	Downregulated	Downregulated	+	LN1-Cell_SCC-9-Cell	0.000137084	-1.2232	20.0903	19.9346	20.2002	21.2931	21.3638	21.2378
E9PL69	E9PL69;P23921	Ribonucleoside-diphosphate reductase large subunit	RRM1	Downregulated	Downregulated	+	LN1-Cell_SCC-9-Cell	0.00598255	-1.14907	20.0592	20.3868	19.8854	20.979	21.5255	21.2741
E9PPY3	E9PPY3;O43159	Ribosomal RNA-processing protein 8	RRP8	Downregulated	Downregulated	+	LN1-Cell_SCC-9-Cell	0.0215535	-0.855478	17.947	18.0599	17.6824	18.3545	19.0389	18.8623
Q9Y3I0	Q9Y3I0	tRNA-splicing ligase RtcB homolog	RTCB	Downregulated	Downregulated	+	LN1-Cell_SCC-9-Cell	0.0177157	-0.31403	24.0455	24.0775	23.9875	24.3437	24.2224	24.4865
P60903	P60903	Protein S100-A10	S100A10	Downregulated	Downregulated	+	LN1-Cell_SCC-9-Cell	0.0412137	-0.602336	24.6232	24.8654	25.1834	25.5833	25.2517	25.644
P31949	P31949	Protein S100-A11;Protein S100-A11, N-terminally processed	S100A11	Downregulated	Downregulated	+	LN1-Cell_SCC-9-Cell	0.00354678	-1.23557	26.4413	26.1645	26.217	27.1501	27.7389	27.6406
Q96FQ6	Q96FQ6	Protein S100-A16	S100A16	Downregulated	Downregulated	+	LN1-Cell_SCC-9-Cell	0.00183987	-2.71831	20.8074	20.6522	21.6908	23.4134	23.8847	24.0072
R4GN98	R4GN98;P06703	Protein S100;Protein S100-A6	S100A6	Downregulated	Downregulated	+	LN1-Cell_SCC-9-Cell	0.00626494	-0.718014	27.6915	27.7352	27.876	28.2947	28.442	28.72
P05109	P05109	Protein S100-A8;Protein S100-A8, N-terminally processed	S100A8	Downregulated	Downregulated	+	LN1-Cell_SCC-9-Cell	0.00137385	-6.66999	18.2948	18.9969	20.0011	25.0051	27.126	25.1717
Q5K651	Q5K651;C9JKF1	Sterile alpha motif domain-containing protein 9	SAMD9	Downregulated	Downregulated	+	LN1-Cell_SCC-9-Cell	0.000233458	-1.60997	19.278	19.183	18.9722	20.8003	20.8845	20.5783
A0A087WU14	A0A087WU14;A0A087WXB0;O15126	Secretory carrier-associated membrane protein 1	SCAMP1	Downregulated	Downregulated	+	LN1-Cell_SCC-9-Cell	0.0400796	-0.315548	22.9015	22.9728	22.6852	23.0489	23.236	23.2212
E9PS17	E9PS17;Q96KG9-3;Q96KG9-2;Q96KG9;E9PK59;Q96KG9-5;Q96KG9-4;Q96KG9-6	N-terminal kinase-like protein	SCYL1	Downregulated	Downregulated	+	LN1-Cell_SCC-9-Cell	0.00130429	-0.411821	19.7262	19.7547	19.7249	20.2435	20.124	20.0738
O95487-2	O95487-2;O95487;O95487-3	Protein transport protein Sec24B	SEC24B	Downregulated	Downregulated	+	LN1-Cell_SCC-9-Cell	0.0128721	-0.823999	19.4171	19.1095	19.0323	20.2847	19.7573	19.989
P30740	P30740	Leukocyte elastase inhibitor	SERPINB1	Downregulated	Downregulated	+	LN1-Cell_SCC-9-Cell	0.000103048	-1.80151	24.0409	23.715	24.0778	25.7778	25.7475	25.713
P05120	P05120;H7C004;H7BYS2	Plasminogen activator inhibitor 2	SERPINB2	Downregulated	Downregulated	+	LN1-Cell_SCC-9-Cell	7.74529e-05	-9.21819	18.2015	16.5069	16.5711	26.3816	26.3069	26.2456
P36952	P36952;P36952-2;C9JLM5	Serpin B5	SERPINB5	Downregulated	Downregulated	+	LN1-Cell_SCC-9-Cell	0.000214594	-4.8759	22.5148	21.541	21.2922	26.6351	26.5388	26.8018
C9JVA8	C9JVA8;H7BXK7;A0A1B0GU38;P50452-2;P50452	Serpin B8	SERPINB8	Downregulated	Downregulated	+	LN1-Cell_SCC-9-Cell	0.0028869	-0.966586	18.2861	18.5301	18.5895	19.6123	19.4766	19.2165
Q01105	Q01105;A0A0C4DFV9;Q01105-3;Q01105-4;A0A087X027;P0DME0	Protein SET;Protein SETSIP	SET	Downregulated	Downregulated	+	LN1-Cell_SCC-9-Cell	0.000593692	-3.49572	19.9555	19.5647	19.7372	22.9883	22.8413	23.9149
Q01105-2	Q01105-2	Protein SET	SET	Downregulated	Downregulated	+	LN1-Cell_SCC-9-Cell	0.0373597	-0.267256	26.3041	26.4144	26.5034	26.5534	26.6926	26.7776
K7EMT0	K7EMT0;Q15428	Splicing factor 3A subunit 2	SF3A2	Downregulated	Downregulated	+	LN1-Cell_SCC-9-Cell	0.0125871	-0.452264	22.4625	22.1324	22.2165	22.7713	22.6548	22.7421
P31947-2	P31947-2;P31947	14-3-3 protein sigma	SFN	Downregulated	Downregulated	+	LN1-Cell_SCC-9-Cell	5.46652e-06	-4.67213	23.2484	22.8552	22.798	27.5914	27.6927	27.6339
Q9H9B4	Q9H9B4;S4R2X2;D6RFI0;D6RDG7	Sideroflexin-1	SFXN1	Downregulated	Downregulated	+	LN1-Cell_SCC-9-Cell	0.00240285	-0.965712	20.6507	20.6702	20.4372	21.7596	21.3436	21.552
Q99961	Q99961;M0QYE0;M0R0I3;Q99961-3;Q99961-2	Endophilin-A2	SH3GL1	Downregulated	Downregulated	+	LN1-Cell_SCC-9-Cell	0.0389671	-0.486279	20.7868	20.7391	20.6509	21.0009	21.1188	21.5158
Q5JPT2	Q5JPT2;Q96B97-3;Q96B97-2;Q96B97	SH3 domain-containing kinase-binding protein 1	SH3KBP1	Downregulated	Downregulated	+	LN1-Cell_SCC-9-Cell	0.00131757	-0.585833	19.5238	19.6727	19.643	20.1876	20.106	20.3034
Q9NXA8-4	Q9NXA8-4;Q9NXA8-2;Q9NXA8;Q9NXA8-3	NAD-dependent protein deacylase sirtuin-5, mitochondrial	SIRT5	Downregulated	Downregulated	+	LN1-Cell_SCC-9-Cell	0.00141643	-1.18797	19.6376	19.4581	19.5046	20.5224	20.6473	20.9946
Q6NUK1	Q6NUK1;A0A3B3IU96;Q6NUK1-2	Calcium-binding mitochondrial carrier protein SCaMC-1	SLC25A24	Downregulated	Downregulated	+	LN1-Cell_SCC-9-Cell	0.013646	-0.598538	22.5358	22.599	22.9739	23.2233	23.3284	23.3526
F8VVM2	F8VVM2;Q00325-2;Q00325	Phosphate carrier protein, mitochondrial	SLC25A3	Downregulated	Downregulated	+	LN1-Cell_SCC-9-Cell	0.0175574	-1.93524	22.5408	22.794	22.5819	25.5489	23.9968	24.1768
P12236	P12236	ADP/ATP translocase 3;ADP/ATP translocase 3, N-terminally processed	SLC25A6	Downregulated	Downregulated	+	LN1-Cell_SCC-9-Cell	0.0130649	-1.05438	22.0306	21.8351	21.3477	23.066	22.718	22.5925
P08195-2	P08195-2;F5GZS6;J3KPF3;P08195-3;P08195;P08195-4;F5H0E2	4F2 cell-surface antigen heavy chain	SLC3A2	Downregulated	Downregulated	+	LN1-Cell_SCC-9-Cell	0.000314211	-1.83787	26.1627	26.5654	26.4863	28.1194	28.1693	28.4393
Q01650	Q01650	Large neutral amino acids transporter small subunit 1	SLC7A5	Downregulated	Downregulated	+	LN1-Cell_SCC-9-Cell	0.0015025	-2.63447	22.0803	22.4255	22.0517	25.4561	24.4669	24.5379
O14745	O14745;J3QRP6	Na(+)/H(+) exchange regulatory cofactor NHE-RF1	SLC9A3R1	Downregulated	Downregulated	+	LN1-Cell_SCC-9-Cell	0.000247723	-1.20074	21.8337	21.8436	21.7265	22.9297	22.8958	23.1805
J3KMX2	J3KMX2;B9EGA3;Q92925-3;Q92925-2;Q92925;J3QWB6	SWI/SNF-related matrix-associated actin-dependent regulator of chromatin subfamily D member 2	SMARCD2	Downregulated	Downregulated	+	LN1-Cell_SCC-9-Cell	0.016308	-0.375111	20.2012	20.4651	20.268	20.735	20.5851	20.7396
J3KTL8	J3KTL8;A6NHR9-3;A6NHR9-2;A6NHR9	Structural maintenance of chromosomes flexible hinge domain-containing protein 1	SMCHD1	Downregulated	Downregulated	+	LN1-Cell_SCC-9-Cell	0.00847248	-1.12477	17.8579	18.3343	17.6448	19.294	18.9845	18.9328
O95219-2	O95219-2;O95219;F8W9T3	Sorting nexin-4	SNX4	Downregulated	Downregulated	+	LN1-Cell_SCC-9-Cell	0.0387151	-0.251693	19.1144	19.3325	19.0933	19.3671	19.4608	19.4673
H0YKB3	H0YKB3;Q00796-2;Q00796	Sorbitol dehydrogenase	SORD	Downregulated	Downregulated	+	LN1-Cell_SCC-9-Cell	0.000792588	-1.31386	20.2922	20.3163	20.4925	21.6414	21.4798	21.9214
E9PHV6	E9PHV6;P23497-7;P23497-6;P23497-5;P23497-2;P23497-3;P23497;P23497-4;C9JBL0	Nuclear autoantigen Sp-100	SP100	Downregulated	Downregulated	+	LN1-Cell_SCC-9-Cell	0.0173359	-0.906507	20.0816	20.4206	20.6416	21.1856	21.0676	21.61
O75391	O75391;I3L0X5;I3L4C3	Sperm-associated antigen 7	SPAG7	Downregulated	Downregulated	+	LN1-Cell_SCC-9-Cell	0.029013	-0.713324	19.9352	19.6045	19.7434	20.2365	20.3336	20.8529
Q9NUQ6-2	Q9NUQ6-2;Q9NUQ6;Q9NUQ6-4;Q9NUQ6-3;B8ZZZ7	SPATS2-like protein	SPATS2L	Downregulated	Downregulated	+	LN1-Cell_SCC-9-Cell	0.0401541	-0.921055	21.2281	20.4854	20.4623	21.7266	21.9049	21.3075
Q9Y6N5	Q9Y6N5;H3BNX3;H3BMS6	Sulfide:quinone oxidoreductase, mitochondrial	SQRDL	Downregulated	Downregulated	+	LN1-Cell_SCC-9-Cell	0.00074071	-1.43652	22.163	21.8702	21.9712	23.6691	23.2264	23.4184
A0A087WYR0	A0A087WYR0;P09132	Signal recognition particle 19 kDa protein	SRP19	Downregulated	Downregulated	+	LN1-Cell_SCC-9-Cell	0.0456345	-0.396546	21.4689	21.6346	21.5591	21.9936	21.7076	22.151
P61011	P61011;P61011-2;G3V4F7	Signal recognition particle 54 kDa protein	SRP54	Downregulated	Downregulated	+	LN1-Cell_SCC-9-Cell	0.0332791	-0.574507	21.5692	21.6526	22.0042	22.0968	22.3372	22.5155
Q9UHB9-4	Q9UHB9-4;Q9UHB9;Q9UHB9-2;Q9UHB9-3	Signal recognition particle subunit SRP68	SRP68	Downregulated	Downregulated	+	LN1-Cell_SCC-9-Cell	0.0496405	-0.250298	22.8563	22.6086	22.6112	22.9592	22.9956	22.8722
J3KTL2	J3KTL2;Q07955;J3KSR8;Q07955-3;Q07955-2	Serine/arginine-rich splicing factor 1	SRSF1	Downregulated	Downregulated	+	LN1-Cell_SCC-9-Cell	0.000641938	-0.853772	23.1854	23.2768	23.3385	24.055	24.0341	24.2729
A0A087X2D0	A0A087X2D0;P84103-2;P84103	Serine/arginine-rich splicing factor 3	SRSF3	Downregulated	Downregulated	+	LN1-Cell_SCC-9-Cell	0.0450318	-0.653421	22.1904	22.6728	22.3533	23.388	22.7801	23.0087
Q13242	Q13242;H0YIB4;S4R3G0	Serine/arginine-rich splicing factor 9	SRSF9	Downregulated	Downregulated	+	LN1-Cell_SCC-9-Cell	0.0295512	-0.363183	22.9722	22.7188	23.0455	23.2657	23.199	23.3613
Q8TE77-3	Q8TE77-3;Q8TE77;E9PIT5;A0A087WWG1;Q8TE77-2	Protein phosphatase Slingshot homolog 3	SSH3	Downregulated	Downregulated	+	LN1-Cell_SCC-9-Cell	0.0218075	-1.45039	19.1489	19.5973	NaN	20.631	21.263	20.5765
P40763-3	P40763-3;P40763-2;P40763;G8JLH9	Signal transducer and activator of transcription 3;Signal transducer and activator of transcription	STAT3	Downregulated	Downregulated	+	LN1-Cell_SCC-9-Cell	0.0372385	-0.375995	23.1832	23.0494	23.2485	23.6728	23.3243	23.612
B4DR80	B4DR80;Q9Y6E0-2;H0Y630;Q9Y6E0;Q5JV98;Q9P289-2	Serine/threonine-protein kinase 24;Serine/threonine-protein kinase 24 36 kDa subunit;Serine/threonine-protein kinase 24 12 kDa subunit;Serine/threonine-protein kinase 26	STK24	Downregulated	Downregulated	+	LN1-Cell_SCC-9-Cell	0.000552724	-0.528545	22.8974	22.8315	22.804	23.2835	23.4218	23.4133
Q13188	Q13188;Q13188-2;A0A087WZ06	Serine/threonine-protein kinase 3;Serine/threonine-protein kinase 3 36kDa subunit;Serine/threonine-protein kinase 3 20kDa subunit	STK3	Downregulated	Downregulated	+	LN1-Cell_SCC-9-Cell	0.0207033	-0.871606	21.4725	20.8674	21.266	22.0193	21.838	22.3634
P27105	P27105;P27105-2	Erythrocyte band 7 integral membrane protein	STOM	Downregulated	Downregulated	+	LN1-Cell_SCC-9-Cell	0.00921528	-1.33379	21.4264	21.7609	21.0546	23.1385	22.582	22.5228
M0R1A1	M0R1A1;Q15833-2;Q15833;Q15833-3;M0R376;M0R0M7	Syntaxin-binding protein 2	STXBP2	Downregulated	Downregulated	+	LN1-Cell_SCC-9-Cell	0.00318732	-1.13472	18.451	18.3419	18.8726	19.582	19.8393	19.6483
Q9UGT4	Q9UGT4	Sushi domain-containing protein 2	SUSD2	Downregulated	Downregulated	+	LN1-Cell_SCC-9-Cell	0.0168631	-2.59553	17.205	16.2814	17.3418	20.0058	18.4096	20.1993
Q16563-2	Q16563-2;C9JYN0;Q16563	Synaptophysin-like protein 1	SYPL1	Downregulated	Downregulated	+	LN1-Cell_SCC-9-Cell	0.00481975	-0.439663	21.7374	21.8886	21.865	22.3634	22.1527	22.2938
P09758	P09758	Tumor-associated calcium signal transducer 2	TACSTD2	Downregulated	Downregulated	+	LN1-Cell_SCC-9-Cell	0.000195954	-5.16179	17.9902	17.5934	18.4143	22.6292	23.1356	23.7185
F8W7T0	F8W7T0;Q9UGI8-2;Q9UGI8	Testin	TES	Downregulated	Downregulated	+	LN1-Cell_SCC-9-Cell	0.0129149	-1.12099	20.0547	20.0486	20.0662	20.653	21.4349	21.4446
P21980	P21980;P21980-2	Protein-glutamine gamma-glutamyltransferase 2	TGM2	Downregulated	Downregulated	+	LN1-Cell_SCC-9-Cell	0.000446931	-1.25373	23.9894	23.8041	24.1952	25.3194	25.2172	25.2132
P52888	P52888;K7EP46	Thimet oligopeptidase	THOP1	Downregulated	Downregulated	+	LN1-Cell_SCC-9-Cell	0.0205091	-0.453428	21.6167	21.5431	21.292	21.9648	21.8008	22.0464
C9JU35	C9JU35;Q9NPL8	Complex I assembly factor TIMMDC1, mitochondrial	TIMMDC1	Downregulated	Downregulated	+	LN1-Cell_SCC-9-Cell	0.00690528	-0.483701	19.1763	19.3975	19.3438	19.8276	19.8819	19.6591
A0A3B3ISZ5	A0A3B3ISZ5;A0A3B3IRI3;A0A3B3ITE1;A0A1B0GTW1;A0A2R8YDH4;Q9UDY2-6;Q9UDY2-3;Q9UDY2;Q9UDY2-7;A0A3B3IS03;A0A3B3ISF1;A0A3B3IU51;Q9UDY2-5;Q9UDY2-4;Q9UDY2-2;A0A3B3IT83;A0A3B3IRV6	Tight junction protein ZO-2	TJP2	Downregulated	Downregulated	+	LN1-Cell_SCC-9-Cell	0.000929008	-1.65655	20.6594	20.9757	20.6211	22.6825	22.1588	22.3847
Q6P9B6	Q6P9B6;H3BM75	TLD domain-containing protein 1	TLDC1	Downregulated	Downregulated	+	LN1-Cell_SCC-9-Cell	4.09585e-05	-1.79313	18.6653	18.4205	18.5364	20.2521	20.4484	20.3011
C9JEN3	C9JEN3;C9IYT2;F8WDY4;C9IZ27;C9JW19;C9JWV9;B4DUD2;Q969X1	Protein lifeguard 3	TMBIM1	Downregulated	Downregulated	+	LN1-Cell_SCC-9-Cell	0.00539694	-0.763517	19.0897	18.8472	19.1675	19.7932	19.6268	19.9749
Q9BUB7-2	Q9BUB7-2;Q9BUB7	Transmembrane protein 70, mitochondrial	TMEM70	Downregulated	Downregulated	+	LN1-Cell_SCC-9-Cell	0.0316211	-1.00892	17.8217	18.0742	17.7535	19.2419	18.3045	19.1298
Q9NYL9	Q9NYL9;H0YKU1;H0YNJ8	Tropomodulin-3	TMOD3	Downregulated	Downregulated	+	LN1-Cell_SCC-9-Cell	0.0400384	-0.301962	23.3504	23.1677	23.3962	23.5069	23.5653	23.7481
Q9C0C2	Q9C0C2	182 kDa tankyrase-1-binding protein	TNKS1BP1	Downregulated	Downregulated	+	LN1-Cell_SCC-9-Cell	0.011012	-0.861163	22.2168	22.5094	22.4495	23.3148	22.932	23.5124
P55327-2	P55327-2;P55327-4;P55327;P55327-7;P55327-5;P55327-6;P55327-3;H0YC42	Tumor protein D52	TPD52	Downregulated	Downregulated	+	LN1-Cell_SCC-9-Cell	0.00141179	-2.05153	21.779	21.2054	21.6243	23.2133	23.879	23.6711
Q12931-2	Q12931-2;Q12931;I3L0K7	Heat shock protein 75 kDa, mitochondrial	TRAP1	Downregulated	Downregulated	+	LN1-Cell_SCC-9-Cell	0.0290702	-0.305033	22.9331	23.1236	23.0304	23.4623	23.2087	23.3312
A0A3B3IUA7	A0A3B3IUA7;Q14258	E3 ubiquitin/ISG15 ligase TRIM25	TRIM25	Downregulated	Downregulated	+	LN1-Cell_SCC-9-Cell	0.0117492	-0.750927	20.2915	20.3382	20.4113	21.1953	20.772	21.3266
M0R0F9	M0R0F9;Q15642-2;Q15642	Cdc42-interacting protein 4	TRIP10	Downregulated	Downregulated	+	LN1-Cell_SCC-9-Cell	0.0133422	-0.764325	19.3154	18.9062	18.8443	19.5842	19.847	19.9278
Q9UJA5-3	Q9UJA5-3;Q9UJA5-2;Q9UJA5;Q9UJA5-4	tRNA (adenine(58)-N(1))-methyltransferase non-catalytic subunit TRM6	TRMT6	Downregulated	Downregulated	+	LN1-Cell_SCC-9-Cell	0.0340141	-0.478673	20.544	20.2117	20.4468	20.8838	21.0759	20.6788
F5H442	F5H442;Q99816	Tumor susceptibility gene 101 protein	TSG101	Downregulated	Downregulated	+	LN1-Cell_SCC-9-Cell	0.0227864	-0.649086	21.1965	21.3289	21.2511	21.5801	21.9598	22.1839
E9PKL9	E9PKL9;Q13630;E9PLH9;E9PP14;A0A0J9YX13;E9PP60	GDP-L-fucose synthase	TSTA3	Downregulated	Downregulated	+	LN1-Cell_SCC-9-Cell	0.000104538	-1.18482	22.3598	22.1054	22.1869	23.4307	23.4063	23.3695
Q9BUF5	Q9BUF5;K7ESM5	Tubulin beta-6 chain	TUBB6	Downregulated	Downregulated	+	LN1-Cell_SCC-9-Cell	0.0103016	-0.936881	23.2764	23.3305	23.7811	24.1427	24.5174	24.5385
P10599-2	P10599-2;P10599	Thioredoxin	TXN	Downregulated	Downregulated	+	LN1-Cell_SCC-9-Cell	0.0271735	-0.564952	27.1811	26.9617	27.406	27.6287	27.657	27.9579
Q9BRA2	Q9BRA2;I3L0K2;I3L3M7	Thioredoxin domain-containing protein 17	TXNDC17	Downregulated	Downregulated	+	LN1-Cell_SCC-9-Cell	0.000491742	-1.0793	22.7953	22.6901	22.9001	23.7131	24.0008	23.9095
O43396	O43396;K7ER96	Thioredoxin-like protein 1	TXNL1	Downregulated	Downregulated	+	LN1-Cell_SCC-9-Cell	0.00395038	-0.714062	23.976	24.0159	24.1071	24.6142	24.6549	24.972
P19971	P19971;C9JGI3;P19971-2	Thymidine phosphorylase	TYMP	Downregulated	Downregulated	+	LN1-Cell_SCC-9-Cell	0.00272896	-0.957972	22.2912	22.3641	22.6699	23.2258	23.4763	23.497
I3L0Q0	I3L0Q0;I3L2Q4;P62253	Ubiquitin-conjugating enzyme E2 G1;Ubiquitin-conjugating enzyme E2 G1, N-terminally processed	UBE2G1	Downregulated	Downregulated	+	LN1-Cell_SCC-9-Cell	0.0419066	-0.291838	19.8876	19.895	19.6239	20.0107	20.1524	20.1188
P15374	P15374;A0A087WTB8;Q5TBK7	Ubiquitin carboxyl-terminal hydrolase isozyme L3;Ubiquitin carboxyl-terminal hydrolase	UCHL3	Downregulated	Downregulated	+	LN1-Cell_SCC-9-Cell	0.0133757	-0.633666	25.1976	25.4141	25.3334	25.7326	25.9141	26.1994
Q92900-2	Q92900-2;Q92900	Regulator of nonsense transcripts 1	UPF1	Downregulated	Downregulated	+	LN1-Cell_SCC-9-Cell	0.00972164	-0.511683	21.4407	21.3974	21.3146	21.9752	22.0225	21.69
A6NJA2	A6NJA2;P54578-2;P54578-3;P54578	Ubiquitin carboxyl-terminal hydrolase;Ubiquitin carboxyl-terminal hydrolase 14	USP14	Downregulated	Downregulated	+	LN1-Cell_SCC-9-Cell	0.00113483	-0.810361	22.5232	22.6114	22.6301	23.2317	23.5471	23.417
Q9BV40	Q9BV40;C9JXZ5;B8ZZT4	Vesicle-associated membrane protein 8	VAMP8	Downregulated	Downregulated	+	LN1-Cell_SCC-9-Cell	0.0010067	-2.30303	21.0292	21.3847	21.6092	23.5364	23.3499	24.046
Q9P0L0	Q9P0L0;Q9P0L0-2	Vesicle-associated membrane protein-associated protein A	VAPA	Downregulated	Downregulated	+	LN1-Cell_SCC-9-Cell	0.00729166	-0.783661	23.8598	23.928	23.902	24.5337	24.5184	24.9887
P52735-3	P52735-3;P52735-2;P52735	Guanine nucleotide exchange factor VAV2	VAV2	Downregulated	Downregulated	+	LN1-Cell_SCC-9-Cell	0.0143526	-0.893116	NaN	17.6331	17.9505	18.5084	18.6955	18.8508
P21796	P21796;C9JI87	Voltage-dependent anion-selective channel protein 1	VDAC1	Downregulated	Downregulated	+	LN1-Cell_SCC-9-Cell	0.00276038	-0.674052	25.7546	25.5867	25.5697	26.453	26.317	26.1632
F5H4M0	F5H4M0;Q9H9H4	Vacuolar protein sorting-associated protein 37B	VPS37B	Downregulated	Downregulated	+	LN1-Cell_SCC-9-Cell	0.0137068	-0.644846	17.9925	18.1454	18.1412	18.7815	18.4676	18.9645
O75351	O75351	Vacuolar protein sorting-associated protein 4B	VPS4B	Downregulated	Downregulated	+	LN1-Cell_SCC-9-Cell	0.00209767	-1.14375	22.0412	22.2573	22.4906	23.215	23.4913	23.514
P23381	P23381;P23381-2	Tryptophan--tRNA ligase, cytoplasmic;T1-TrpRS;T2-TrpRS	WARS	Downregulated	Downregulated	+	LN1-Cell_SCC-9-Cell	0.0157451	-0.492483	22.701	23.0457	22.7906	23.4676	23.2905	23.2567
Q9Y6W5	Q9Y6W5;Q9Y6W5-2	Wiskott-Aldrich syndrome protein family member 2	WASF2	Downregulated	Downregulated	+	LN1-Cell_SCC-9-Cell	0.0365128	-0.341485	20.8859	20.8314	21.0869	21.2202	21.4312	21.1772
O75717-2	O75717-2;O75717	WD repeat and HMG-box DNA-binding protein 1	WDHD1	Downregulated	Downregulated	+	LN1-Cell_SCC-9-Cell	0.0157541	-1.11119	16.7649	17.4157	16.8529	18.4919	17.9036	17.9715
Q96S55-4	Q96S55-4;Q96S55-3;Q96S55-2;Q96S55	ATPase WRNIP1	WRNIP1	Downregulated	Downregulated	+	LN1-Cell_SCC-9-Cell	0.0382833	-1.00226	18.8569	18.4503	NaN	20.0196	19.4148	19.5333
Q9HAV4	Q9HAV4	Exportin-5	XPO5	Downregulated	Downregulated	+	LN1-Cell_SCC-9-Cell	0.0476872	-0.414007	19.6143	19.4097	19.1568	19.8323	19.6878	19.9027
P62258	P62258;P62258-2	14-3-3 protein epsilon	YWHAE	Downregulated	Downregulated	+	LN1-Cell_SCC-9-Cell	0.0183557	-0.366621	28.6818	28.7271	28.5444	28.9307	28.9493	29.1731
H7BZT5	H7BZT5;O15231-4;O15231-7;O15231;O15231-3;O15231-8;O15231-6;H0Y704;O15231-5;O15231-2	Zinc finger protein 185	ZNF185	Downregulated	Downregulated	+	LN1-Cell_SCC-9-Cell	0.0355389	-2.0849	19.6946	19.9492	20.4533	22.4845	20.8898	22.9775
E7EMC6	E7EMC6;E5RK69;P08133-2;P08133;E5RIU8;E5RJR0;E5RJF5;E5RI05;E5RK63;E5RFF0	Annexin;Annexin A6	ANXA6	Exclusive LN1	Upregulated			1	NaN	18.711	18.6328	19.248	NaN	NaN	NaN
Q8IYL3	Q8IYL3	UPF0688 protein C1orf174	C1orf174	Exclusive LN1	Upregulated			1	NaN	19.278	18.7052	NaN	NaN	NaN	NaN
Q8WWC4	Q8WWC4;H7C0V0	Uncharacterized protein C2orf47, mitochondrial	C2orf47	Exclusive LN1	Upregulated			1	NaN	20.0315	NaN	19.8165	NaN	NaN	NaN
A0A087X1W8	A0A087X1W8;A0A0A0MTJ8;X5DQS5;Q9BY67-5;Q9BY67;Q9BY67-4;Q9BY67-3	Cell adhesion molecule 1	CADM1	Exclusive LN1	Upregulated			1	NaN	21.1718	21.0994	20.8252	NaN	NaN	NaN
B7Z385	B7Z385;A0A087X0J3;A0A087WZ15;E9PDI2;P40123-2;P40123	Adenylyl cyclase-associated protein;Adenylyl cyclase-associated protein 2	CAP2	Exclusive LN1	Upregulated			1	NaN	18.8781	18.8989	18.9221	NaN	NaN	NaN
C9JEZ4	C9JEZ4;Q9UKI2	Cdc42 effector protein 3	CDC42EP3	Exclusive LN1	Upregulated			1	NaN	18.1384	18.7443	19.3415	NaN	NaN	NaN
P53567	P53567	CCAAT/enhancer-binding protein gamma	CEBPG	Exclusive LN1	Upregulated			1	NaN	17.6778	18.2053	18.2033	NaN	NaN	NaN
P02452	P02452	Collagen alpha-1(I) chain	COL1A1	Exclusive LN1	Upregulated			1	NaN	21.0487	21.6424	21.0531	NaN	NaN	NaN
E9PKP4	E9PKP4;E9PJA2;P09603-3;P09603-2;P09603	Macrophage colony-stimulating factor 1;Processed macrophage colony-stimulating factor 1	CSF1	Exclusive LN1	Upregulated			1	NaN	17.636	17.7477	17.8165	NaN	NaN	NaN
P28325	P28325	Cystatin-D	CST5	Exclusive LN1	Upregulated			1	NaN	NaN	14.4047	20.3211	NaN	NaN	NaN
E7EVQ5	E7EVQ5;Q96CG8-3;Q96CG8-2;Q96CG8	Collagen triple helix repeat-containing protein 1	CTHRC1	Exclusive LN1	Upregulated			1	NaN	18.9884	19.2431	18.6716	NaN	NaN	NaN
Q9UER7-3	Q9UER7-3;Q9UER7-5;Q9UER7-4;Q9UER7-2;Q9UER7	Death domain-associated protein 6	DAXX	Exclusive LN1	Upregulated			1	NaN	17.5441	NaN	17.9398	NaN	NaN	NaN
Q14195-2	Q14195-2;Q14195;H0YBT4	Dihydropyrimidinase-related protein 3	DPYSL3	Exclusive LN1	Upregulated			1	NaN	22.3271	22.1283	22.3873	NaN	NaN	NaN
A0A3B3IST7	A0A3B3IST7;E9PE72;P22413	Ectonucleotide pyrophosphatase/phosphodiesterase family member 1;Alkaline phosphodiesterase I;Nucleotide pyrophosphatase	ENPP1	Exclusive LN1	Upregulated			1	NaN	17.8189	18.3186	NaN	NaN	NaN	NaN
F8W7R3	F8W7R3;Q9NVI1-2;Q9NVI1-1;Q9NVI1;H3BQE2;H3BT54;H3BMG4;H3BP78;Q9NVI1-4	Fanconi anemia group I protein	FANCI	Exclusive LN1	Upregulated			1	NaN	19.0596	18.1521	17.1766	NaN	NaN	NaN
A0A0D9SG53	A0A0D9SG53;A0A0D9SGB2;Q5JXI0;A0A0D9SFI6;A0A0D9SFB0;Q5JXH9;A0A0D9SFZ9;Q5JXH8;Q5JXH7;Q5JXI3;Q5JXI2;Q5JXI8;Q13642-3;Q13642-1;Q13642-5;Q13642-4;Q13642	Four and a half LIM domains protein 1	FHL1	Exclusive LN1	Upregulated			1	NaN	21.1159	20.9521	20.3835	NaN	NaN	NaN
B8ZZ75	B8ZZ75;Q96C23	Aldose 1-epimerase	GALM	Exclusive LN1	Upregulated			1	NaN	18.305	NaN	18.5472	NaN	NaN	NaN
Q14691	Q14691	DNA replication complex GINS protein PSF1	GINS1	Exclusive LN1	Upregulated			1	NaN	19.5806	NaN	18.5008	NaN	NaN	NaN
G3V4P8	G3V4P8;P60983	Glia maturation factor beta	GMFB	Exclusive LN1	Upregulated			1	NaN	17.9431	NaN	18.1867	NaN	NaN	NaN
Q96JB3-2	Q96JB3-2;Q96JB3	Hypermethylated in cancer 2 protein	HIC2	Exclusive LN1	Upregulated			1	NaN	22.4362	22.5383	22.5398	NaN	NaN	NaN
B1AHA8	B1AHA8;P09601	Heme oxygenase 1	HMOX1	Exclusive LN1	Upregulated			1	NaN	16.3155	NaN	15.2971	NaN	NaN	NaN
P48723	P48723	Heat shock 70 kDa protein 13	HSPA13	Exclusive LN1	Upregulated			1	NaN	17.4219	17.2076	18.1531	NaN	NaN	NaN
H0Y7G9	H0Y7G9;A0A3B3IU24;Q92743	Serine protease HTRA1	HTRA1	Exclusive LN1	Upregulated			1	NaN	18.6991	19.0547	18.9878	NaN	NaN	NaN
P09914-2	P09914-2;P09914	Interferon-induced protein with tetratricopeptide repeats 1	IFIT1	Exclusive LN1	Upregulated			1	NaN	18.4827	18.6039	NaN	NaN	NaN	NaN
A0A1B0GUH6	A0A1B0GUH6;A0A1B0GUA3;Q96EK5	KIF1-binding protein	KIAA1279	Exclusive LN1	Upregulated			1	NaN	19.8046	19.9933	NaN	NaN	NaN	NaN
P32004-3	P32004-3;P32004-2;P32004;H0Y5C3	Neural cell adhesion molecule L1	L1CAM	Exclusive LN1	Upregulated			1	NaN	18.7494	19.3202	18.8968	NaN	NaN	NaN
P51884	P51884	Lumican	LUM	Exclusive LN1	Upregulated			1	NaN	16.2311	16.1477	16.4417	NaN	NaN	NaN
Q9UBG0	Q9UBG0;E7EME3	C-type mannose receptor 2	MRC2	Exclusive LN1	Upregulated			1	NaN	19.1696	18.8015	NaN	NaN	NaN	NaN
A0A087WVM4	A0A087WVM4;B7ZM99;Q6UB35	Monofunctional C1-tetrahydrofolate synthase, mitochondrial	MTHFD1L	Exclusive LN1	Upregulated			1	NaN	17.7116	18.0147	17.8062	NaN	NaN	NaN
P24844	P24844;P24844-2	Myosin regulatory light polypeptide 9	MYL9	Exclusive LN1	Upregulated			1	NaN	18.5006	18.5593	NaN	NaN	NaN	NaN
O95340	O95340;O95340-2	Bifunctional 3-phosphoadenosine 5-phosphosulfate synthase 2;Sulfate adenylyltransferase;Adenylyl-sulfate kinase	PAPSS2	Exclusive LN1	Upregulated			1	NaN	21.2821	21.2722	21.0558	NaN	NaN	NaN
M0R2P8	M0R2P8;M0R3A4;M0QYA2;Q9NWS0	PIH1 domain-containing protein 1	PIH1D1	Exclusive LN1	Upregulated			1	NaN	18.9657	19.3853	19.4429	NaN	NaN	NaN
C9J931	C9J931;Q15382	GTP-binding protein Rheb	RHEB	Exclusive LN1	Upregulated			1	NaN	18.4249	18.9186	NaN	NaN	NaN	NaN
B7ZKQ9	B7ZKQ9;F5H4X0;Q8WTV0-3;Q8WTV0-4;Q8WTV0-5;Q8WTV0-2;Q8WTV0	Scavenger receptor class B member 1	SCARB1	Exclusive LN1	Upregulated			1	NaN	19.7203	20.2028	20.141	NaN	NaN	NaN
O94855	O94855;O94855-2	Protein transport protein Sec24D	SEC24D	Exclusive LN1	Upregulated			1	NaN	19.4969	NaN	19.1728	NaN	NaN	NaN
Q9H788-2	Q9H788-2;Q9H788	SH2 domain-containing protein 4A	SH2D4A	Exclusive LN1	Upregulated			1	NaN	18.636	18.6071	19.0316	NaN	NaN	NaN
E5RFZ8	E5RFZ8;E5RGA7;E5RJ40;E5RJG5;E5RIP4;Q15043-2;Q15043-3;Q15043	Zinc transporter ZIP14	SLC39A14	Exclusive LN1	Upregulated			1	NaN	21.9378	22.4022	NaN	NaN	NaN	NaN
O95295	O95295	SNARE-associated protein Snapin	SNAPIN	Exclusive LN1	Upregulated			1	NaN	NaN	18.7515	18.474	NaN	NaN	NaN
Q99523-2	Q99523-2;Q99523	Sortilin	SORT1	Exclusive LN1	Upregulated			1	NaN	17.5987	17.5312	NaN	NaN	NaN	NaN
Q4V9L6	Q4V9L6	Transmembrane protein 119	TMEM119	Exclusive LN1	Upregulated			1	NaN	18.7052	18.4378	19.1115	NaN	NaN	NaN
Q8NFQ8	Q8NFQ8	Torsin-1A-interacting protein 2	TOR1AIP2	Exclusive LN1	Upregulated			1	NaN	18.8307	NaN	18.6208	NaN	NaN	NaN
Q71U36-2	Q71U36-2;Q71U36	Tubulin alpha-1A chain	TUBA1A	Exclusive LN1	Upregulated			1	NaN	17.6415	NaN	13.8975	NaN	NaN	NaN
F8WCR2	F8WCR2;B1AKV4;B1AKV2;F6UTR7;B1AKV6;B1AKV3;Q9NVA1-4;Q9NVA1-2;Q9NVA1	Ubiquinol-cytochrome-c reductase complex assembly factor 1	UQCC1	Exclusive LN1	Upregulated			1	NaN	18.5521	18.3726	18.8325	NaN	NaN	NaN
P98170	P98170	E3 ubiquitin-protein ligase XIAP	XIAP	Exclusive LN1	Upregulated			1	NaN	18.6854	18.204	NaN	NaN	NaN	NaN
Q8IWT0-2	Q8IWT0-2;Q8IWT0	Protein archease	ZBTB8OS	Exclusive LN1	Upregulated			1	NaN	19.4941	NaN	19.1551	NaN	NaN	NaN
A0A087X208	A0A087X208;O00468-2;O00468-6;O00468-3;O00468-5;O00468-4;O00468-7;O00468	Agrin;Agrin N-terminal 110 kDa subunit;Agrin C-terminal 110 kDa subunit;Agrin C-terminal 90 kDa fragment;Agrin C-terminal 22 kDa fragment	AGRN	Exclusive SCC9	Downregulated			1	NaN	NaN	NaN	NaN	14.6859	16.2738	NaN
P47895	P47895;H0Y2X5	Aldehyde dehydrogenase family 1 member A3	ALDH1A3	Exclusive SCC9	Downregulated			1	NaN	NaN	NaN	NaN	21.259	21.2582	21.5381
P10696	P10696;P05187	Alkaline phosphatase, placental-like;Alkaline phosphatase, placental type	ALPPL2	Exclusive SCC9	Downregulated			1	NaN	NaN	NaN	NaN	20.5458	20.272	20.9572
Q5VT79	Q5VT79;B4DTF2;A0A075B752;Q5VT79-2	Annexin A8-like protein 2;Annexin	ANXA8L2	Exclusive SCC9	Downregulated			1	NaN	NaN	NaN	NaN	NaN	21.4443	21.7499
F5GYV5	F5GYV5;H7BZV4;A0A0C4DG62;F8WCT1;F5H7X4;Q66PJ3-7;Q66PJ3-4;Q66PJ3-3;Q66PJ3-2;Q66PJ3	ADP-ribosylation factor-like protein 6-interacting protein 4	ARL6IP4	Exclusive SCC9	Downregulated			1	NaN	NaN	NaN	NaN	20.0234	19.7122	19.8144
F5H1T6	F5H1T6;B7Z641;B7Z2A9;Q93050-1;Q93050;Q93050-3	V-type proton ATPase subunit a;V-type proton ATPase 116 kDa subunit a isoform 1	ATP6V0A1	Exclusive SCC9	Downregulated			1	NaN	NaN	NaN	NaN	19.3837	NaN	19.4931
E7EQJ3	E7EQJ3;H0YBZ8;E7ESL3;H0YBZ2;P04233-3;P04233-2;P04233	HLA class II histocompatibility antigen gamma chain	CD74	Exclusive SCC9	Downregulated			1	NaN	NaN	NaN	NaN	19.4315	19.425	20.4528
A6NNI4	A6NNI4;A0A2R8Y478;G8JLH6;P21926;A0A087WU13	Tetraspanin;CD9 antigen	CD9	Exclusive SCC9	Downregulated			1	NaN	NaN	NaN	NaN	21.4267	21.3628	21.9285
A0A087WXI5	A0A087WXI5;P12830-2;P12830	Cadherin-1;E-Cad/CTF1;E-Cad/CTF2;E-Cad/CTF3	CDH1	Exclusive SCC9	Downregulated			1	NaN	NaN	NaN	NaN	22.3079	21.9816	22.1681
P12532	P12532;P12532-2	Creatine kinase U-type, mitochondrial	CKMT1A	Exclusive SCC9	Downregulated			1	NaN	NaN	NaN	NaN	21.4145	21.625	21.7223
O95832	O95832	Claudin-1	CLDN1	Exclusive SCC9	Downregulated			1	NaN	NaN	NaN	NaN	19.0377	18.2128	18.0362
Q9BRF8-2	Q9BRF8-2;Q9BRF8	Serine/threonine-protein phosphatase CPPED1	CPPED1	Exclusive SCC9	Downregulated			1	NaN	NaN	NaN	NaN	14.9247	16.7897	NaN
Q5SYZ4	Q5SYZ4;P29373	Cellular retinoic acid-binding protein 2	CRABP2	Exclusive SCC9	Downregulated			1	NaN	NaN	NaN	NaN	22.0732	21.5754	21.9144
Q9BZJ0-2	Q9BZJ0-2;Q5JY65;Q9BZJ0-3;Q9BZJ0	Crooked neck-like protein 1	CRNKL1	Exclusive SCC9	Downregulated			1	NaN	NaN	NaN	NaN	14.5077	16.1294	NaN
P01040	P01040;C9J0E4	Cystatin-A;Cystatin-A, N-terminally processed	CSTA	Exclusive SCC9	Downregulated			1	NaN	NaN	NaN	NaN	20.8546	20.5218	21.1527
E7EVJ5	E7EVJ5;Q96F07-2;Q96F07	Cytoplasmic FMR1-interacting protein 2	CYFIP2	Exclusive SCC9	Downregulated			1	NaN	NaN	NaN	NaN	15.1879	16.4893	NaN
F8W978	F8W978;Q9HBI6	Phylloquinone omega-hydroxylase CYP4F11	CYP4F11	Exclusive SCC9	Downregulated			1	NaN	NaN	NaN	NaN	19.0206	18.6231	19.4345
O15523-2	O15523-2;O15523	ATP-dependent RNA helicase DDX3Y	DDX3Y	Exclusive SCC9	Downregulated			1	NaN	NaN	NaN	NaN	18.0321	17.7303	18.1977
G3V4E1	G3V4E1;P23743;F8VWX8;G3V4I3;F8VNZ9;G3V312;G3V327;C9JM35;F8W1M3;F8W1H7;H0YJH4;P23743-2;P23743-3	Diacylglycerol kinase;Diacylglycerol kinase alpha	DGKA	Exclusive SCC9	Downregulated			1	NaN	NaN	NaN	NaN	19.5101	19.4799	19.7798
Q15398-1	Q15398-1;Q15398-3;Q15398	Disks large-associated protein 5	DLGAP5	Exclusive SCC9	Downregulated			1	NaN	NaN	NaN	NaN	18.1447	NaN	18.269
C9IZ83	C9IZ83;H7C3L7;Q99543-2;Q99543	DnaJ homolog subfamily C member 2;DnaJ homolog subfamily C member 2, N-terminally processed	DNAJC2	Exclusive SCC9	Downregulated			1	NaN	NaN	NaN	NaN	19.3025	18.7549	NaN
P32926	P32926	Desmoglein-3	DSG3	Exclusive SCC9	Downregulated			1	NaN	NaN	NaN	NaN	18.1169	NaN	18.974
A0A087X1Z2	A0A087X1Z2;Q9BUP0-2;Q9BUP0;C9JTV4;Q8WYH2	EF-hand domain-containing protein D1	EFHD1	Exclusive SCC9	Downregulated			1	NaN	NaN	NaN	NaN	18.0798	18.2463	18.6367
F8W9E7	F8W9E7;Q96BJ8-2;Q96BJ8;Q96BJ8-3	Engulfment and cell motility protein 3	ELMO3	Exclusive SCC9	Downregulated			1	NaN	NaN	NaN	NaN	15.1485	16.102	NaN
B5MCA4	B5MCA4;P16422	Epithelial cell adhesion molecule	EPCAM	Exclusive SCC9	Downregulated			1	NaN	NaN	NaN	NaN	18.2931	18.794	18.2387
H0YBR2	H0YBR2;H0YBB3;A0A2U3TZN9;Q6NXG1-2;Q6NXG1-5;Q6NXG1-4;Q6NXG1-3;Q6NXG1;Q9H6T0-2;Q9H6T0	Epithelial splicing regulatory protein 1;Epithelial splicing regulatory protein 2	ESRP1	Exclusive SCC9	Downregulated			1	NaN	NaN	NaN	NaN	21.1325	20.4748	NaN
Q17RB0	Q17RB0;A6ZKI3	Protein FAM127C;Protein FAM127A	FAM127C	Exclusive SCC9	Downregulated			1	NaN	NaN	NaN	NaN	16.5024	16.8665	16.0838
Q9BQL6	Q9BQL6;G3V1L6;Q9BQL6-4;Q9BQL6-2	Fermitin family homolog 1	FERMT1	Exclusive SCC9	Downregulated			1	NaN	NaN	NaN	NaN	20.7437	20.5939	20.1392
A0A0G2JHJ2	A0A0G2JHJ2;Q92759	General transcription factor IIH subunit 4	GTF2H4	Exclusive SCC9	Downregulated			1	NaN	NaN	NaN	NaN	15.2668	16.1715	14.6916
R4GMU1	R4GMU1;O95479	GDH/6PGL endoplasmic bifunctional protein;Glucose 1-dehydrogenase;6-phosphogluconolactonase	H6PD	Exclusive SCC9	Downregulated			1	NaN	NaN	NaN	NaN	17.6672	NaN	18.1108
P10316	P10316;P01891;A0A140T8W8;A0A1W2PR61;A0A1W2PPF8;A0A140T8Y4;A0A0G2JPD3;P30457;P30453;P30450;P18462;P16190	HLA class I histocompatibility antigen, A-69 alpha chain;HLA class I histocompatibility antigen, A-68 alpha chain;HLA class I histocompatibility antigen, A-66 alpha chain;HLA class I histocompatibility antigen, A-34 alpha chain;HLA class I histocompatibility antigen, A-26 alpha chain;HLA class I histocompatibility antigen, A-25 alpha chain;HLA class I histocompatibility antigen, A-33 alpha chain	HLA-A	Exclusive SCC9	Downregulated			1	NaN	NaN	NaN	NaN	17.6173	17.5809	17.4897
A0A3B3IRK8	A0A3B3IRK8;Q9BYX4	Interferon-induced helicase C domain-containing protein 1	IFIH1	Exclusive SCC9	Downregulated			1	NaN	NaN	NaN	NaN	16.4716	16.0686	16.5192
E9PCZ3	E9PCZ3;D6RJC3;E7EQN9;O15327	Type II inositol 3,4-bisphosphate 4-phosphatase	INPP4B	Exclusive SCC9	Downregulated			1	NaN	NaN	NaN	NaN	NaN	17.6815	17.8778
O14896	O14896;A0A2R8YHF3;B1AJU4	Interferon regulatory factor 6	IRF6	Exclusive SCC9	Downregulated			1	NaN	NaN	NaN	NaN	21.8565	21.4727	21.3131
CON__Q6KB66-1	CON__Q6KB66-1;Q6KB66-2;Q6KB66;Q6KB66-3	Keratin, type II cytoskeletal 80	KRT80	Exclusive SCC9	Downregulated			1	NaN	NaN	NaN	NaN	19.0575	19.1577	18.9487
E9PDI4	E9PDI4;O00515;H0Y901	Ladinin-1	LAD1	Exclusive SCC9	Downregulated			1	NaN	NaN	NaN	NaN	22.2423	22.22	22.2468
X6R8F3	X6R8F3;P80188-2;P80188	Neutrophil gelatinase-associated lipocalin	LCN2	Exclusive SCC9	Downregulated			1	NaN	NaN	NaN	NaN	22.529	22.8115	23.0865
Q9Y2U8	Q9Y2U8	Inner nuclear membrane protein Man1	LEMD3	Exclusive SCC9	Downregulated			1	NaN	NaN	NaN	NaN	NaN	16.9323	17.9838
Q86X29-5	Q86X29-5;Q86X29-2;Q86X29-3;Q86X29-4;Q86X29;M0R0W1;M0QZL9;M0R1W9;S4R3V8;Q86X29-6	Lipolysis-stimulated lipoprotein receptor	LSR	Exclusive SCC9	Downregulated			1	NaN	NaN	NaN	NaN	19.3087	NaN	19.2522
P21397-2	P21397-2;P21397	Amine oxidase [flavin-containing] A	MAOA	Exclusive SCC9	Downregulated			1	NaN	NaN	NaN	NaN	22.0317	21.3664	21.5608
A0A087WZ40	A0A087WZ40;Q14244-5;Q14244-3;Q14244-6;Q14244;Q14244-7	Ensconsin	MAP7	Exclusive SCC9	Downregulated			1	NaN	NaN	NaN	NaN	18.035	18.4831	19.0224
Q9UBB5	Q9UBB5	Methyl-CpG-binding domain protein 2	MBD2	Exclusive SCC9	Downregulated			1	NaN	NaN	NaN	NaN	17.4719	NaN	17.6075
G5E9X5	G5E9X5;F5GYT8;E9PG35;E9PHF7;Q96RQ3	Methylcrotonoyl-CoA carboxylase subunit alpha, mitochondrial	MCCC1	Exclusive SCC9	Downregulated			1	NaN	NaN	NaN	NaN	18.4566	18.8419	19.0111
Q8TAP9	Q8TAP9	M-phase-specific PLK1-interacting protein	MPLKIP	Exclusive SCC9	Downregulated			1	NaN	NaN	NaN	NaN	NaN	19.0951	19.5356
A0A0C4DH75	A0A0C4DH75;Q14168-4;E5RFN8;A0A087X0C7;E5RK50;E5RJK0;E5RK44;E5RI32;E5RIU3;A0A087WVY2;E5RI47;B4DZ84;D3DX48;A0A0A0MRU0;A0A0D9SFF8;D3DX49;Q14168-6;Q14168-2;Q14168-3;Q14168	MAGUK p55 subfamily member 2	MPP2	Exclusive SCC9	Downregulated			1	NaN	NaN	NaN	NaN	24.2989	23.8452	NaN
Q9Y3B7-2	Q9Y3B7-2;Q9Y3B7;H0YCD5;Q9Y3B7-3	39S ribosomal protein L11, mitochondrial	MRPL11	Exclusive SCC9	Downregulated			1	NaN	NaN	NaN	NaN	20.1659	NaN	20.4204
A0A087WVJ0	A0A087WVJ0;B1AVQ7;A0A087X0L2;A0A0A0MRB3;A0A0A0MSH4;A0A0C4DGW3;A0A087X2A4;A0A087WWM1;P15941-15;P15941-6;P15941-7;P15941-17;P15941-11;P15941-8;P15941-4;P15941-3;P15941;P15941-2;A6ZIE4;A6ZIE3;P15941-12;P15941-16;P15941-9;P15941-13;P15941-10	Mucin-1;Mucin-1 subunit alpha;Mucin-1 subunit beta	MUC1	Exclusive SCC9	Downregulated			1	NaN	NaN	NaN	NaN	20.8796	20.9311	20.9217
F8VVR8	F8VVR8;Q96LU7	Myelin regulatory factor-like protein	MYRFL	Exclusive SCC9	Downregulated			1	NaN	NaN	NaN	NaN	21.8441	21.1055	NaN
Q6ZVX7	Q6ZVX7	F-box only protein 50	NCCRP1	Exclusive SCC9	Downregulated			1	NaN	NaN	NaN	NaN	19.4046	19.128	18.4777
C9JU75	C9JU75;H0Y2P2;A0A0C4DFP4;Q96IV0-3;Q96IV0-5;Q96IV0-2;Q96IV0	Peptide-N(4)-(N-acetyl-beta-glucosaminyl)asparagine amidase	NGLY1	Exclusive SCC9	Downregulated			1	NaN	NaN	NaN	NaN	17.9599	NaN	17.6231
O00443	O00443	Phosphatidylinositol 4-phosphate 3-kinase C2 domain-containing subunit alpha	PIK3C2A	Exclusive SCC9	Downregulated			1	NaN	NaN	NaN	NaN	18.4414	NaN	17.5372
Q99959-2	Q99959-2;Q99959	Plakophilin-2	PKP2	Exclusive SCC9	Downregulated			1	NaN	NaN	NaN	NaN	21.3378	21.8471	20.8491
H0YIZ5	H0YIZ5;Q9NYT0	Pleckstrin-2	PLEK2	Exclusive SCC9	Downregulated			1	NaN	NaN	NaN	NaN	19.1415	NaN	19.4459
P35813	P35813;P35813-3	Protein phosphatase 1A	PPM1A	Exclusive SCC9	Downregulated			1	NaN	NaN	NaN	NaN	16.3392	16.4014	18.6722
P23469-3	P23469-3;P23469-2;P23469	Receptor-type tyrosine-protein phosphatase epsilon	PTPRE	Exclusive SCC9	Downregulated			1	NaN	NaN	NaN	NaN	15.3729	NaN	15.2683
H0Y380	H0Y380;H0Y4H1;H0Y7Z9;Q3KPI9;F5GWR7;H0Y6Z7;P23468-3;P23468-7;P23468-5;P23468-4;P23468-6;P23468-2;P10586-2;P10586;P23468	Protein-tyrosine-phosphatase;Receptor-type tyrosine-protein phosphatase delta;Receptor-type tyrosine-protein phosphatase F	PTPRF	Exclusive SCC9	Downregulated			1	NaN	NaN	NaN	NaN	18.3033	17.6546	NaN
A0A0C4DG49	A0A0C4DG49;P15151-3;P15151-2;P15151	Poliovirus receptor	PVR	Exclusive SCC9	Downregulated			1	NaN	NaN	NaN	NaN	17.9316	18.0443	18.2873
A0A0B4J2E5	A0A0B4J2E5;Q15269	Periodic tryptophan protein 2 homolog	PWP2	Exclusive SCC9	Downregulated			1	NaN	NaN	NaN	NaN	19.5317	18.4296	18.9785
Q9BST9-3	Q9BST9-3;Q9BST9-2;Q9BST9	Rhotekin	RTKN	Exclusive SCC9	Downregulated			1	NaN	NaN	NaN	NaN	20.0453	19.7256	20.0625
Q9HCY8	Q9HCY8	Protein S100-A14	S100A14	Exclusive SCC9	Downregulated			1	NaN	NaN	NaN	NaN	21.9374	22.5708	22.7769
Q5RHS7	Q5RHS7		S100A2	Exclusive SCC9	Downregulated			1	NaN	NaN	NaN	NaN	16.5149	20.6945	NaN
P31151	P31151	Protein S100-A7	S100A7	Exclusive SCC9	Downregulated			1	NaN	NaN	NaN	NaN	22.4816	23.1914	23.197
Q9BW04-2	Q9BW04-2;Q9BW04	Specifically androgen-regulated gene protein	SARG	Exclusive SCC9	Downregulated			1	NaN	NaN	NaN	NaN	21.3768	21.0276	21.5728
Q9H2G2-2	Q9H2G2-2;Q9H2G2	STE20-like serine/threonine-protein kinase	SLK	Exclusive SCC9	Downregulated			1	NaN	NaN	NaN	NaN	18.7516	18.0536	19.2747
O76070	O76070	Gamma-synuclein	SNCG	Exclusive SCC9	Downregulated			1	NaN	NaN	NaN	NaN	20.5367	20.5179	20.4233
Q49AN9	Q49AN9;F5H013;P62308;A8MWD9	Small nuclear ribonucleoprotein G;Putative small nuclear ribonucleoprotein G-like protein 15	SNRPG	Exclusive SCC9	Downregulated			1	NaN	NaN	NaN	NaN	18.6708	18.2393	18.3811
M0R0J5	M0R0J5;Q9UGK3;Q9UGK3-2	Signal-transducing adaptor protein 2	STAP2	Exclusive SCC9	Downregulated			1	NaN	NaN	NaN	NaN	16.9671	17.2588	17.0169
K7ELD9	K7ELD9;K7ENG9;O43760;O43760-2;K7ELS8	Synaptogyrin-2	SYNGR2	Exclusive SCC9	Downregulated			1	NaN	NaN	NaN	NaN	21.2624	20.3214	20.9495
Q8WWA1-3	Q8WWA1-3;Q8WWA1-2;Q8WWA1;H7BZY7	Transmembrane protein 40	TMEM40	Exclusive SCC9	Downregulated			1	NaN	NaN	NaN	NaN	20.2282	20.1789	20.6314
E9PNK6	E9PNK6;E9PPQ1;J3KNE7;Q16890-4;Q16890-3;Q16890-2;Q16890-5;Q16890	Tumor protein D53	TPD52L1	Exclusive SCC9	Downregulated			1	NaN	NaN	NaN	NaN	19.4384	19.859	20.2549
Q14134-2	Q14134-2;Q14134;E9PM74;E9PI31;E9PLI4;E9PJ94;E9PJD4	Tripartite motif-containing protein 29	TRIM29	Exclusive SCC9	Downregulated			1	NaN	NaN	NaN	NaN	20.8045	20.7593	21.0378
Q9BRZ2	Q9BRZ2	E3 ubiquitin-protein ligase TRIM56	TRIM56	Exclusive SCC9	Downregulated			1	NaN	NaN	NaN	NaN	18.3336	NaN	17.9259
C9J2P0	C9J2P0;H7C061;B7Z306;P51965-2;P51965	Ubiquitin-conjugating enzyme E2 E1	UBE2E1	Exclusive SCC9	Downregulated			1	NaN	NaN	NaN	NaN	18.0584	NaN	18.0356
Q9H4G0-2	Q9H4G0-2			Exclusive SCC9	Downregulated			1	NaN	NaN	NaN	NaN	19.0705	18.7114	NaN
D6RGI3	D6RGI3;D6RER5;Q9NVA2;Q9NVA2-2	Septin-11	SEPTIN11	Upregulated	Upregulated	+	LN1-Cell_SCC-9-Cell	0.0247321	0.591035	24.7412	24.5944	24.5307	23.9104	23.8412	24.3416
P49588	P49588;P49588-2	Alanine--tRNA ligase, cytoplasmic	AARS	Upregulated	Upregulated	+	LN1-Cell_SCC-9-Cell	0.037987	0.211735	24.2466	24.2495	24.3635	23.9595	24.1388	24.1261
Q9UG63	Q9UG63;Q9UG63-2	ATP-binding cassette sub-family F member 2	ABCF2	Upregulated	Upregulated	+	LN1-Cell_SCC-9-Cell	0.0193708	0.190303	22.0836	21.9637	21.9436	21.8276	21.7571	21.8353
Q8NFV4-4	Q8NFV4-4;Q8NFV4	Alpha/beta hydrolase domain-containing protein 11	ABHD11	Upregulated	Upregulated	+	LN1-Cell_SCC-9-Cell	0.0378741	0.289632	17.3837	17.3872	17.3127	17.2456	17.0343	16.9347
P53396-2	P53396-2;P53396;P53396-3	ATP-citrate synthase	ACLY	Upregulated	Upregulated	+	LN1-Cell_SCC-9-Cell	0.0100982	0.631413	24.245	24.3894	24.2053	23.8901	23.468	23.5873
P21399	P21399	Cytoplasmic aconitate hydratase	ACO1	Upregulated	Upregulated	+	LN1-Cell_SCC-9-Cell	0.000422566	1.48258	24.3006	24.2659	24.2338	22.9092	22.5117	22.9316
B7Z3Z9	B7Z3Z9;E7EPM6;P33121-2;P33121-3;P33121;H0Y9U7;D6RER0	Long-chain-fatty-acid--CoA ligase 1	ACSL1	Upregulated	Upregulated	+	LN1-Cell_SCC-9-Cell	0.000120137	2.15554	21.8245	22.1239	21.728	19.8927	19.7077	19.6093
O60488-2	O60488-2;O60488	Long-chain-fatty-acid--CoA ligase 4	ACSL4	Upregulated	Upregulated	+	LN1-Cell_SCC-9-Cell	0.0141915	0.903209	21.0451	20.8275	20.8527	20.3218	19.6181	20.0757
P60709	P60709;A0A2R8Y793	Actin, cytoplasmic 1;Actin, cytoplasmic 1, N-terminally processed	ACTB	Upregulated	Upregulated	+	LN1-Cell_SCC-9-Cell	0.000982171	0.195766	32.543	32.6193	32.5818	32.3776	32.3955	32.3837
Q9UEY8-2	Q9UEY8-2;Q9UEY8	Gamma-adducin	ADD3	Upregulated	Upregulated	+	LN1-Cell_SCC-9-Cell	0.0147354	0.72551	20.6525	20.4106	20.1499	19.492	19.7077	19.8367
P15121	P15121	Aldose reductase	AKR1B1	Upregulated	Upregulated	+	LN1-Cell_SCC-9-Cell	7.28753e-05	1.74567	26.7415	26.8001	26.5943	25.0429	24.7992	25.0568
P05091-2	P05091-2;P05091	Aldehyde dehydrogenase, mitochondrial	ALDH2	Upregulated	Upregulated	+	LN1-Cell_SCC-9-Cell	0.000144303	0.965879	24.0401	24.0736	24.2302	23.1166	23.1111	23.2185
Q9NQW6-2	Q9NQW6-2;Q9NQW6	Actin-binding protein anillin	ANLN	Upregulated	Upregulated	+	LN1-Cell_SCC-9-Cell	0.00244046	0.577618	22.2468	22.1443	22.023	21.4646	21.5615	21.6552
H3BSK4	H3BSK4;H3BNB9;Q9Y4X5	E3 ubiquitin-protein ligase ARIH1	ARIH1	Upregulated	Upregulated	+	LN1-Cell_SCC-9-Cell	0.00106532	0.7357	19.1528	19.0372	19.0954	18.2318	18.3391	18.5074
P36404	P36404	ADP-ribosylation factor-like protein 2	ARL2	Upregulated	Upregulated	+	LN1-Cell_SCC-9-Cell	0.00118393	0.428211	21.4065	21.3928	21.2904	20.8827	21.0062	20.9162
P36405	P36405	ADP-ribosylation factor-like protein 3	ARL3	Upregulated	Upregulated	+	LN1-Cell_SCC-9-Cell	0.038027	0.61107	23.017	23.1031	23.002	22.0587	22.4958	22.7344
A0A2Q3DP09	A0A2Q3DP09;Q7Z3E5-2;Q7Z3E5;C9JW07	LisH domain-containing protein ARMC9	ARMC9	Upregulated	Upregulated	+	LN1-Cell_SCC-9-Cell	0.00196375	1.88312	19.2034	18.5433	19.2342	16.9397	17.3706	17.0212
O15145	O15145;F8VR50;C9JZD1	Actin-related protein 2/3 complex subunit 3	ARPC3	Upregulated	Upregulated	+	LN1-Cell_SCC-9-Cell	0.00864512	0.2384	25.007	25.0214	25.0709	24.7037	24.8324	24.848
B5MCN0	B5MCN0;Q8NHH9-3;Q8NHH9-5;Q8NHH9-4;Q8NHH9-2;Q8NHH9;C9JQQ5	Atlastin-2	ATL2	Upregulated	Upregulated	+	LN1-Cell_SCC-9-Cell	0.0229302	0.586627	19.7231	19.4351	19.4044	18.7845	18.8294	19.1888
P20020-5	P20020-5;P20020-2;P20020-6;P20020;P20020-4;P20020-1;E7ERY9	Plasma membrane calcium-transporting ATPase 1;Calcium-transporting ATPase	ATP2B1	Upregulated	Upregulated	+	LN1-Cell_SCC-9-Cell	0.0303725	0.610014	21.8903	21.9708	21.6089	21.4031	20.9176	21.3193
Q15904	Q15904;A6QRJ1;A0A0C4DGX8	V-type proton ATPase subunit S1	ATP6AP1	Upregulated	Upregulated	+	LN1-Cell_SCC-9-Cell	0.00171581	1.16772	20.3582	20.3798	20.3754	19.2165	18.9267	19.4671
A0A1B0GVC7	A0A1B0GVC7;B7Z413;A0A1B0GTB0;A0A1B0GTU8;A0A1B0GUT7;A0A1B0GVW0;O75787-2;O75787;A0A1B0GVZ1;H7C240;A0A1B0GWD6;A0A1B0GW13;A0A1B0GVI9;A0A1B0GV60;A0A1B0GWJ8;H7C3E1;B7Z1I9;A0A1B0GU12;A0A1B0GVB9;A0A1C7CYW4	Renin receptor	ATP6AP2	Upregulated	Upregulated	+	LN1-Cell_SCC-9-Cell	0.0234689	0.417143	19.9792	20.1978	20.1341	19.4938	19.7593	19.8066
P38606-2	P38606-2;P38606	V-type proton ATPase catalytic subunit A	ATP6V1A	Upregulated	Upregulated	+	LN1-Cell_SCC-9-Cell	0.0225293	0.327748	22.1649	22.0427	22.19	21.9615	21.7357	21.7172
E9PNA1	E9PNA1;G3V150;O94766-2;O94766	Galactosylgalactosylxylosylprotein 3-beta-glucuronosyltransferase 3	B3GAT3	Upregulated	Upregulated	+	LN1-Cell_SCC-9-Cell	0.0092942	1.08172	18.5448	18.8569	19.1651	17.5276	18.0277	17.7664
P15291-2	P15291-2;P15291;Q86XA6	Beta-1,4-galactosyltransferase 1;Lactose synthase A protein;N-acetyllactosamine synthase;Beta-N-acetylglucosaminylglycopeptide beta-1,4-galactosyltransferase;Beta-N-acetylglucosaminyl-glycolipid beta-1,4-galactosyltransferase;Processed beta-1,4-galactosyltransferase 1	B4GALT1	Upregulated	Upregulated	+	LN1-Cell_SCC-9-Cell	0.0279627	0.894278	19.8843	19.1908	19.7516	18.46	19.0054	18.6784
M0QXG9	M0QXG9;M0R3F4;M0R2A4;M0R2K3;M0R193;M0R0I0;J3KQS6;Q9NWV8-3;Q9NWV8;M0R3H9;M0R2I2	BRISC and BRCA1-A complex member 1	BABAM1	Upregulated	Upregulated	+	LN1-Cell_SCC-9-Cell	0.00318022	0.269003	19.6183	19.6637	19.6365	NaN	19.336	19.4051
O95816	O95816;O95816-2	BAG family molecular chaperone regulator 2	BAG2	Upregulated	Upregulated	+	LN1-Cell_SCC-9-Cell	0.00576995	0.741447	23.5658	23.7585	23.6049	22.8105	22.7462	23.1481
P80723	P80723;P80723-2	Brain acid soluble protein 1	BASP1	Upregulated	Upregulated	+	LN1-Cell_SCC-9-Cell	0.00206141	4.58412	26.4587	26.843	26.7236	20.8712	22.3999	23.0018
Q07812-5	Q07812-5;Q07812-7;Q07812-8;Q07812;Q07812-2	Apoptosis regulator BAX	BAX	Upregulated	Upregulated	+	LN1-Cell_SCC-9-Cell	0.00513251	0.61197	22.5932	22.3025	22.4238	21.8527	21.9363	21.6946
P54687-2	P54687-2;P54687-3;P54687-4;P54687;P54687-5;F5H2F2	Branched-chain-amino-acid aminotransferase, cytosolic	BCAT1	Upregulated	Upregulated	+	LN1-Cell_SCC-9-Cell	0.0112202	1.16557	19.055	19.2356	18.7229	17.94	17.7379	NaN
Q9P287	Q9P287;Q9P287-4;Q9P287-3;Q9P287-2	BRCA2 and CDKN1A-interacting protein	BCCIP	Upregulated	Upregulated	+	LN1-Cell_SCC-9-Cell	0.0446373	0.301428	23.0041	23.0224	22.8182	22.5022	22.6541	22.7841
Q8TD16	Q8TD16;Q8TD16-2	Protein bicaudal D homolog 2	BICD2	Upregulated	Upregulated	+	LN1-Cell_SCC-9-Cell	0.0222158	0.43581	18.434	18.5535	18.6167	18.0023	18.1955	NaN
O00499-9	O00499-9;O00499-10;O00499-7;O00499-8;O00499-4;O00499-6;O00499-11;O00499-3;O00499-2;O00499-5;O00499	Myc box-dependent-interacting protein 1	BIN1	Upregulated	Upregulated	+	LN1-Cell_SCC-9-Cell	0.0173922	1.23541	21.0362	21.6027	22.1136	20.24	20.4144	20.3918
F8W733	F8W733;Q9NXR7-4;Q9NXR7-3;Q9NXR7;Q9NXR7-1;C9J2G0	BRCA1-A complex subunit BRE	BRE	Upregulated	Upregulated	+	LN1-Cell_SCC-9-Cell	0.0330091	0.386698	19.0227	18.7477	18.7199	18.3381	18.5831	18.409
Q13895	Q13895;F8WBL2	Bystin	BYSL	Upregulated	Upregulated	+	LN1-Cell_SCC-9-Cell	0.0220165	0.520336	20.5952	20.514	20.5316	19.7702	20.0535	20.2561
Q5T6V5	Q5T6V5;Q5T6V7	UPF0553 protein C9orf64	C9orf64	Upregulated	Upregulated	+	LN1-Cell_SCC-9-Cell	0.000749018	0.940012	20.4887	20.2683	20.3657	19.3493	19.362	19.5914
E9PGZ1	E9PGZ1;E7EX44;Q05682-5;Q05682-4;Q05682-3;Q05682-6;Q05682-2;Q05682;C9J813	Caldesmon	CALD1	Upregulated	Upregulated	+	LN1-Cell_SCC-9-Cell	7.10079e-05	1.30702	24.825	24.6985	24.7322	23.3187	23.468	23.5479
P27797	P27797;K7EJB9	Calreticulin	CALR	Upregulated	Upregulated	+	LN1-Cell_SCC-9-Cell	0.0157929	0.442141	28.5454	28.4744	28.6214	27.9559	28.2983	28.0604
O43852	O43852;O43852-3;O43852-5;O43852-2;O43852-4;O43852-9;O43852-10;O43852-6;O43852-13;O43852-14;O43852-15;O43852-11	Calumenin	CALU	Upregulated	Upregulated	+	LN1-Cell_SCC-9-Cell	0.00371562	0.971656	26.5335	26.3508	26.8249	25.4437	25.717	25.6335
P27824	P27824;P27824-2;P27824-3;H0Y9Q7	Calnexin	CANX	Upregulated	Upregulated	+	LN1-Cell_SCC-9-Cell	0.00224555	0.300624	26.4514	26.4341	26.4083	26.0852	26.0935	26.2132
P04040	P04040	Catalase	CAT	Upregulated	Upregulated	+	LN1-Cell_SCC-9-Cell	0.0237881	0.480707	23.1909	22.8496	22.7771	22.4419	22.544	22.3897
P45973	P45973	Chromobox protein homolog 5	CBX5	Upregulated	Upregulated	+	LN1-Cell_SCC-9-Cell	0.0236662	0.865796	22.9319	23.0004	22.2617	21.7467	21.9498	21.9001
P48960-2	P48960-2;P48960-3;P48960	CD97 antigen;CD97 antigen subunit alpha;CD97 antigen subunit beta	CD97	Upregulated	Upregulated	+	LN1-Cell_SCC-9-Cell	0.0297466	1.7264	19.3901	19.6197	20.437	17.8692	NaN	18.3091
A0A024QZP7	A0A024QZP7;P06493;P06493-2;E5RIU6;A0A087WZZ9	Cyclin-dependent kinase 1	CDC2	Upregulated	Upregulated	+	LN1-Cell_SCC-9-Cell	0.0363889	0.45606	23.9853	24.3549	24.1602	23.5843	23.6363	23.9116
P19022-2	P19022-2;P19022	Cadherin-2	CDH2	Upregulated	Upregulated	+	LN1-Cell_SCC-9-Cell	0.000171181	2.63333	21.9557	21.7978	22.4344	19.4904	19.42	19.3777
Q9Y281-3	Q9Y281-3;Q9Y281	Cofilin-2	CFL2	Upregulated	Upregulated	+	LN1-Cell_SCC-9-Cell	0.0360233	1.76443	21.2527	20.7364	20.9958	19.0912	20.2421	18.3584
C9JRZ6	C9JRZ6;F8WAR4;Q9NX63;A0A286YEX5	MICOS complex subunit MIC19	CHCHD3	Upregulated	Upregulated	+	LN1-Cell_SCC-9-Cell	0.0258377	0.359765	22.7665	22.8142	22.6982	22.5854	22.3638	22.2503
E9PI70	E9PI70;E9PIP0;E9PRL3;E9PPH0;E9PPA0;Q9BWS9-3;Q9BWS9;Q9BWS9-2	Chitinase domain-containing protein 1	CHID1	Upregulated	Upregulated	+	LN1-Cell_SCC-9-Cell	0.0140258	0.419896	18.8591	18.8473	18.9665	18.5713	18.5572	18.2847
Q07065	Q07065	Cytoskeleton-associated protein 4	CKAP4	Upregulated	Upregulated	+	LN1-Cell_SCC-9-Cell	0.00113051	1.4284	27.9778	27.7823	28.0278	26.2796	26.4258	26.7972
CON__Q2KIS7	CON__Q2KIS7;E9PHK0;P05452	Tetranectin	CLEC3B	Upregulated	Upregulated	+	LN1-Cell_SCC-9-Cell	0.00523981	1.70787	23.4601	23.595	22.8094	21.3802	21.3974	21.9634
Q15417-2	Q15417-2;Q15417;E9PDU6;Q15417-3	Calponin-3;Calponin	CNN3	Upregulated	Upregulated	+	LN1-Cell_SCC-9-Cell	0.0154856	1.06245	24.4486	24.0708	24.3861	23.0091	23.7091	23
Q8NBJ5	Q8NBJ5	Procollagen galactosyltransferase 1	COLGALT1	Upregulated	Upregulated	+	LN1-Cell_SCC-9-Cell	0.0209301	0.614778	21.7779	22.2158	22.0324	21.5152	21.4871	21.1794
Q9BT78	Q9BT78;D6RAX7;D6RFN0;Q9BT78-2;D6RD63	COP9 signalosome complex subunit 4	COPS4	Upregulated	Upregulated	+	LN1-Cell_SCC-9-Cell	0.0327786	0.437667	22.5486	22.4245	22.8327	22.0369	22.2213	22.2345
H3BNX8	H3BNX8;P20674;H3BRM5;H3BV69	Cytochrome c oxidase subunit 5A, mitochondrial	COX5A	Upregulated	Upregulated	+	LN1-Cell_SCC-9-Cell	0.0124465	0.519117	22.917	22.9415	23.1105	22.5209	22.2713	22.6195
P10606	P10606	Cytochrome c oxidase subunit 5B, mitochondrial	COX5B	Upregulated	Upregulated	+	LN1-Cell_SCC-9-Cell	0.040873	0.607291	21.9159	22.0161	21.386	21.0728	21.2733	21.15
H0YFA4	H0YFA4;P52943;P52943-2	Cysteine-rich protein 2	CRIP2	Upregulated	Upregulated	+	LN1-Cell_SCC-9-Cell	0.00964594	2.48918	20.9203	20.0793	20.534	NaN	17.646	18.398
C9JP16	C9JP16;O75718	Cartilage-associated protein	CRTAP	Upregulated	Upregulated	+	LN1-Cell_SCC-9-Cell	0.00434338	2.30363	22.3794	22.8298	21.5963	19.6645	20.0013	20.2288
B4DJV2	B4DJV2;O75390;A0A0C4DGI3;H0YIC4;F8VTT8;F8W4S1	Citrate synthase;Citrate synthase, mitochondrial	CS	Upregulated	Upregulated	+	LN1-Cell_SCC-9-Cell	0.0129965	0.320501	24.588	24.4523	24.4259	24.2145	24.057	24.2332
Q9UBR2	Q9UBR2	Cathepsin Z	CTSZ	Upregulated	Upregulated	+	LN1-Cell_SCC-9-Cell	0.00773937	0.839319	24.2697	24.6999	24.3497	23.5831	23.426	23.7922
P00387-2	P00387-2;P00387;P00387-3;B1AHF3	NADH-cytochrome b5 reductase 3;NADH-cytochrome b5 reductase 3 membrane-bound form;NADH-cytochrome b5 reductase 3 soluble form	CYB5R3	Upregulated	Upregulated	+	LN1-Cell_SCC-9-Cell	0.0021921	0.622332	24.0869	24.0931	24.0326	23.2816	23.5733	23.4907
A0A3B3ITS3	A0A3B3ITS3;A0A3B3IS54;A0A3B3IS01;A0A3B3IT01;A0A3B3ISK7;Q6PI48	Aspartate--tRNA ligase, mitochondrial	DARS2	Upregulated	Upregulated	+	LN1-Cell_SCC-9-Cell	0.0230343	0.293197	20.7587	20.5522	20.7126	20.3979	20.2831	20.463
Q13561	Q13561;Q13561-3;Q13561-2;H0YI98;F8W1I6	Dynactin subunit 2	DCTN2	Upregulated	Upregulated	+	LN1-Cell_SCC-9-Cell	0.0225285	0.384717	23.7011	23.7237	23.8637	23.193	23.4946	23.4468
E5RGG1	E5RGG1;H9KVE0;Q9UJW0-2;Q9UJW0;Q9UJW0-3	Dynactin subunit 4	DCTN4	Upregulated	Upregulated	+	LN1-Cell_SCC-9-Cell	0.0346917	0.327637	22.4406	22.1603	22.2833	21.8735	21.9347	22.093
B4DYP1	B4DYP1;O94760-2;O94760	N(G),N(G)-dimethylarginine dimethylaminohydrolase 1	DDAH1	Upregulated	Upregulated	+	LN1-Cell_SCC-9-Cell	0.0103173	0.550748	22.0691	21.7545	21.9367	21.3932	21.222	21.4928
O00148	O00148;O00148-2;K7EQN7;O00148-3	ATP-dependent RNA helicase DDX39A	DDX39A	Upregulated	Upregulated	+	LN1-Cell_SCC-9-Cell	0.0363046	1.22427	20.4612	20.1381	21.2448	19.4699	19.7249	18.9765
Q13838	Q13838;Q13838-2;A0A0G2JJZ9;Q5STU3;A0A140T9X3;F6WLT2;A0A140T996;A0A140T9X9;F6S4E6;A0A0A0MT12;F6TRA5;F6UJC5;A0A140TA18	Spliceosome RNA helicase DDX39B	DDX39B	Upregulated	Upregulated	+	LN1-Cell_SCC-9-Cell	0.0458398	0.361154	25.8863	25.6783	25.5726	25.5031	25.3461	25.2045
A0A0D9SFB3	A0A0D9SFB3;A0A2R8YF78;A0A0D9SG12;A0A2R8YFS5;A0A2R8Y4A4;A0A0D9SF53;O00571;A0A2R8Y5G6;F6S8Q4;A0A2R8YCW1;A0A2R8YFR4;A0A2U3TZJ9;A0A2R8Y645;O00571-2;A0A2R8YDT5;A0A2R8Y7T2;A0A2R8YDH3	ATP-dependent RNA helicase DDX3X	DDX3X	Upregulated	Upregulated	+	LN1-Cell_SCC-9-Cell	0.0473229	0.271189	24.0159	23.9745	24.2531	23.8247	23.7336	23.8716
Q9UBS4	Q9UBS4	DnaJ homolog subfamily B member 11	DNAJB11	Upregulated	Upregulated	+	LN1-Cell_SCC-9-Cell	0.00439729	0.631308	21.9669	21.9	22.1039	21.2923	21.5386	21.246
O75937	O75937;S4R3J5	DnaJ homolog subfamily C member 8	DNAJC8	Upregulated	Upregulated	+	LN1-Cell_SCC-9-Cell	0.0387039	0.422525	23.6908	23.6472	23.6066	22.9576	23.4104	23.3091
Q8WXX5	Q8WXX5	DnaJ homolog subfamily C member 9	DNAJC9	Upregulated	Upregulated	+	LN1-Cell_SCC-9-Cell	0.0495563	1.07433	22.7535	21.9484	22.5658	20.9575	21.9366	21.1506
O00429	O00429;O00429-3;O00429-6;O00429-5;O00429-7	Dynamin-1-like protein	DNM1L	Upregulated	Upregulated	+	LN1-Cell_SCC-9-Cell	0.0130092	0.342456	23.4777	23.5417	23.629	23.0817	23.2271	23.3122
J3KMZ8	J3KMZ8;Q92785-2;Q92785	Zinc finger protein ubi-d4	DPF2	Upregulated	Upregulated	+	LN1-Cell_SCC-9-Cell	0.0450863	0.603645	17.9606	17.7576	18.2857	17.4196	17.6329	17.1405
A0A1C7CYX9	A0A1C7CYX9;Q16555-2;Q16555	Dihydropyrimidinase-related protein 2	DPYSL2	Upregulated	Upregulated	+	LN1-Cell_SCC-9-Cell	0.00133169	1.26404	25.5025	25.3973	25.6288	24.2481	23.9958	24.4926
K7ELG5	K7ELG5;K7ES89;P51452-2;P51452	Dual specificity protein phosphatase 3	DUSP3	Upregulated	Upregulated	+	LN1-Cell_SCC-9-Cell	0.0302596	0.366395	NaN	20.3189	20.385	19.8787	20.1188	19.9591
P33316	P33316;H0YNW5;H0YKC5;H0YKI0;P33316-2;H0YMM5;A0A0C4DGL3;H0YNJ9	Deoxyuridine 5-triphosphate nucleotidohydrolase, mitochondrial	DUT	Upregulated	Upregulated	+	LN1-Cell_SCC-9-Cell	0.00201988	1.61232	22.8378	22.9865	22.919	21.039	21.7417	21.1256
Q9NP97	Q9NP97;Q8TF09;H3BNG9;H3BPA0;Q7Z4M1;H3BQI1;B1AKR6;Q9NP97-2	Dynein light chain roadblock-type 1;Dynein light chain roadblock-type 2	DYNLRB1	Upregulated	Upregulated	+	LN1-Cell_SCC-9-Cell	0.028849	0.273183	21.9981	21.7302	21.8319	21.5684	21.5452	21.6271
H3BS70	H3BS70;Q96DC0;P42126-2;P42126	Enoyl-CoA delta isomerase 1, mitochondrial	ECI1	Upregulated	Upregulated	+	LN1-Cell_SCC-9-Cell	0.013576	0.348577	18.5931	18.8074	18.7696	18.3988	18.2789	18.4466
Q15029-2	Q15029-2;Q15029-3;Q15029	116 kDa U5 small nuclear ribonucleoprotein component	EFTUD2	Upregulated	Upregulated	+	LN1-Cell_SCC-9-Cell	0.0056398	0.239827	22.0964	21.9925	22.0407	21.8577	21.8073	21.7451
Q9NZN4	Q9NZN4;Q9NZN4-2	EH domain-containing protein 2	EHD2	Upregulated	Upregulated	+	LN1-Cell_SCC-9-Cell	0.000132376	0.93262	24.5779	24.5832	24.6772	23.6992	23.5754	23.7658
A0A0U1RRM6	A0A0U1RRM6;Q8N8S7-3;Q8N8S7-2;Q8N8S7	Protein enabled homolog	ENAH	Upregulated	Upregulated	+	LN1-Cell_SCC-9-Cell	0.0109609	1.6684	21.9035	21.8486	22.3651	19.961	20.1182	21.0327
Q9Y6I3-3	Q9Y6I3-3;Q9Y6I3;Q9Y6I3-1	Epsin-1	EPN1	Upregulated	Upregulated	+	LN1-Cell_SCC-9-Cell	0.0353162	0.544011	19.3056	19.4193	19.6966	19.1529	18.7039	18.9326
O75477	O75477;B0QZ43	Erlin-1	ERLIN1	Upregulated	Upregulated	+	LN1-Cell_SCC-9-Cell	0.00564247	0.7631	23.5777	23.3616	23.1701	22.5413	22.5177	22.7611
Q9BSJ8	Q9BSJ8;Q9BSJ8-2	Extended synaptotagmin-1	ESYT1	Upregulated	Upregulated	+	LN1-Cell_SCC-9-Cell	0.0134462	0.700608	22.7315	22.6015	22.6646	22.0914	21.6444	22.1598
H0YL12	H0YL12;P13804-2;P13804;H0YLU7;H0YK49;H0YNX6;H0YKF0	Electron transfer flavoprotein subunit alpha, mitochondrial	ETFA	Upregulated	Upregulated	+	LN1-Cell_SCC-9-Cell	0.0203589	0.408134	24.1261	24.0943	24.1263	23.535	23.9092	23.6781
P38117	P38117;P38117-2	Electron transfer flavoprotein subunit beta	ETFB	Upregulated	Upregulated	+	LN1-Cell_SCC-9-Cell	0.0061969	0.363419	24.1157	24.2409	24.1723	23.7227	23.7931	23.9229
Q01469	Q01469;I6L8B7	Fatty acid-binding protein, epidermal	FABP5	Upregulated	Upregulated	+	LN1-Cell_SCC-9-Cell	0.00639734	0.49175	24.6413	24.8292	24.9199	24.3635	24.2142	24.3374
A0A087WV25	A0A087WV25;O95684-2;O95684;O95684-3	FGFR1 oncogene partner	FGFR1OP	Upregulated	Upregulated	+	LN1-Cell_SCC-9-Cell	0.000466825	0.53926	19.3598	19.5003	19.4519	18.9293	18.8365	18.9283
Q96AY3	Q96AY3	Peptidyl-prolyl cis-trans isomerase FKBP10	FKBP10	Upregulated	Upregulated	+	LN1-Cell_SCC-9-Cell	0.00210069	1.04646	23.2202	23.0329	23.1947	21.8453	22.1575	22.3057
Q13451	Q13451;Q13451-2	Peptidyl-prolyl cis-trans isomerase FKBP5;Peptidyl-prolyl cis-trans isomerase FKBP5, N-terminally processed	FKBP5	Upregulated	Upregulated	+	LN1-Cell_SCC-9-Cell	0.00115287	0.735989	24.8005	25.0334	24.9058	24.1923	24.0705	24.2689
P21333-2	P21333-2;P21333	Filamin-A	FLNA	Upregulated	Upregulated	+	LN1-Cell_SCC-9-Cell	0.00875354	0.797684	28.3699	28.6662	28.4289	27.8667	27.414	27.7912
Q14315-2	Q14315-2;Q14315	Filamin-C	FLNC	Upregulated	Upregulated	+	LN1-Cell_SCC-9-Cell	0.00182002	4.66508	23.3403	23.3065	23.6156	18.6207	17.7441	19.9023
P02751-10	P02751-10;P02751-6;P02751-5;P02751-9;P02751-14;P02751-13;P02751-8;P02751-17;P02751-3;P02751-11;P02751;P02751-7;P02751-15;H0Y7Z1;P02751-4;P02751-12	Fibronectin;Anastellin;Ugl-Y1;Ugl-Y2;Ugl-Y3	FN1	Upregulated	Upregulated	+	LN1-Cell_SCC-9-Cell	0.00957258	0.901186	22.4039	22.4844	22.6718	21.643	21.3022	21.9113
Q53EP0	Q53EP0;Q53EP0-2	Fibronectin type III domain-containing protein 3B	FNDC3B	Upregulated	Upregulated	+	LN1-Cell_SCC-9-Cell	0.00750121	1.37608	17.4372	17.2708	17.8037	16.0431	NaN	16.2126
P02794	P02794;E9PRK8;G3V1D1;E9PKY7;G3V192	Ferritin heavy chain;Ferritin heavy chain, N-terminally processed;Ferritin	FTH1	Upregulated	Upregulated	+	LN1-Cell_SCC-9-Cell	0.00518417	1.3847	25.5043	25.5063	25.725	24.0628	23.8615	24.6573
A0A1B0GTY1	A0A1B0GTY1;A0A1B0GUC3;A0A1B0GV98;A0A1B0GTC5;A0A1B0GU26;A0A1B0GTC3;A0A1B0GVH5;Q9C0B1	Alpha-ketoglutarate-dependent dioxygenase FTO	FTO	Upregulated	Upregulated	+	LN1-Cell_SCC-9-Cell	0.00842868	1.14711	19.5173	19.6953	19.9067	NaN	18.7125	18.4061
Q96I24	Q96I24;Q96I24-2	Far upstream element-binding protein 3	FUBP3	Upregulated	Upregulated	+	LN1-Cell_SCC-9-Cell	0.049546	0.316792	22.3716	22.4147	22.2842	21.9435	21.9228	22.2538
P04066	P04066	Tissue alpha-L-fucosidase	FUCA1	Upregulated	Upregulated	+	LN1-Cell_SCC-9-Cell	0.000333151	1.18012	19.193	19.3409	19.5315	18.2379	18.1306	18.1564
H3BPE7	H3BPE7;P35637-2;P35637	RNA-binding protein FUS	FUS	Upregulated	Upregulated	+	LN1-Cell_SCC-9-Cell	0.014308	0.322305	26.1573	26.2485	26.0597	25.7742	25.7807	25.9436
P11413	P11413;P11413-2;P11413-3;E7EUI8;E7EM57;E9PD92	Glucose-6-phosphate 1-dehydrogenase	G6PD	Upregulated	Upregulated	+	LN1-Cell_SCC-9-Cell	0.00162191	0.932606	26.7378	26.8044	26.6897	26.0113	25.6015	25.8211
A0A0U1RR30	A0A0U1RR30;A0A0U1RRM1;Q8WXI9;Q86YP4-2;Q86YP4;Q86YP4-3	Transcriptional repressor p66-beta;Transcriptional repressor p66-alpha	GATAD2B	Upregulated	Upregulated	+	LN1-Cell_SCC-9-Cell	0.0482222	0.414255	20.6621	21.1398	20.8534	20.4299	20.569	20.4135
Q92538-3	Q92538-3;Q92538-2;Q92538	Golgi-specific brefeldin A-resistance guanine nucleotide exchange factor 1	GBF1	Upregulated	Upregulated	+	LN1-Cell_SCC-9-Cell	0.0110659	0.608121	20.8564	21.308	21.178	20.5464	20.5014	20.4703
P31150	P31150	Rab GDP dissociation inhibitor alpha	GDI1	Upregulated	Upregulated	+	LN1-Cell_SCC-9-Cell	0.028417	0.281463	23.2849	23.3484	23.2063	23.1242	22.8709	23.0001
O94808	O94808	Glutamine--fructose-6-phosphate aminotransferase [isomerizing] 2	GFPT2	Upregulated	Upregulated	+	LN1-Cell_SCC-9-Cell	0.0131288	1.77463	20.4598	20.5682	21.2522	NaN	18.8534	19.1175
Q92820	Q92820	Gamma-glutamyl hydrolase	GGH	Upregulated	Upregulated	+	LN1-Cell_SCC-9-Cell	0.000710891	1.88649	24.6984	24.4027	24.1497	22.3865	22.4303	22.7745
C9J4G9	C9J4G9;E7EQ29;P16278-2;P16278-3;P16278	Beta-galactosidase	GLB1	Upregulated	Upregulated	+	LN1-Cell_SCC-9-Cell	0.0195245	0.645553	19.0429	19.0616	19.3322	18.6989	18.5791	18.222
Q9H4G4	Q9H4G4;Q5VZR0	Golgi-associated plant pathogenesis-related protein 1	GLIPR2	Upregulated	Upregulated	+	LN1-Cell_SCC-9-Cell	0.00888285	0.736102	22.2353	22.2856	22.3949	21.5708	21.3134	21.8233
P04899	P04899;P04899-4;P04899-6;P04899-3;P04899-5;P04899-2	Guanine nucleotide-binding protein G(i) subunit alpha-2	GNAI2	Upregulated	Upregulated	+	LN1-Cell_SCC-9-Cell	0.0101006	0.541883	24.3045	24.3826	24.0664	23.5698	23.7699	23.7882
P09471-2	P09471-2;P09471;H3BTM2;A0A1W2PP38	Guanine nucleotide-binding protein G(o) subunit alpha	GNAO1	Upregulated	Upregulated	+	LN1-Cell_SCC-9-Cell	0.000621727	1.58947	19.3029	19.7492	19.796	18.0004	18.1121	17.9671
P62873-2	P62873-2;P62873;B1AKQ8;F6UT28;F6X3N5	Guanine nucleotide-binding protein G(I)/G(S)/G(T) subunit beta-1	GNB1	Upregulated	Upregulated	+	LN1-Cell_SCC-9-Cell	0.0138629	1.03519	23.7397	23.8168	24.4464	23.0362	23.1024	22.7587
P62879	P62879;C9JIS1;C9JXA5;C9JZN1;E7EP32;Q9HAV0	Guanine nucleotide-binding protein G(I)/G(S)/G(T) subunit beta-2;Guanine nucleotide-binding protein subunit beta-4	GNB2	Upregulated	Upregulated	+	LN1-Cell_SCC-9-Cell	0.0122377	0.404681	22.3474	22.2856	22.1564	21.7145	21.9625	21.8984
Q9Y223-5	Q9Y223-5;Q9Y223-3;Q9Y223;Q9Y223-2;Q9Y223-4	Bifunctional UDP-N-acetylglucosamine 2-epimerase/N-acetylmannosamine kinase;UDP-N-acetylglucosamine 2-epimerase (hydrolyzing);N-acetylmannosamine kinase	GNE	Upregulated	Upregulated	+	LN1-Cell_SCC-9-Cell	0.00120204	1.34295	24.4239	24.7418	24.4341	23.389	23.2255	22.9564
H7C3P4	H7C3P4;F6S8M0;P15586-2;P15586;F5H4C6;H0YFA9	N-acetylglucosamine-6-sulfatase	GNS	Upregulated	Upregulated	+	LN1-Cell_SCC-9-Cell	0.00157362	1.53146	22.5978	22.4899	22.887	20.9697	20.9608	21.4498
C9JFE4	C9JFE4;A0A096LP07;A0A096LPJ3;A8K070;Q13098-5;Q13098;Q13098-7	COP9 signalosome complex subunit 1	GPS1	Upregulated	Upregulated	+	LN1-Cell_SCC-9-Cell	0.00506466	0.622454	22.3228	22.5356	22.5451	21.9557	21.9017	21.6787
P00390-2	P00390-2;P00390-3;P00390;P00390-5;P00390-4	Glutathione reductase, mitochondrial	GSR	Upregulated	Upregulated	+	LN1-Cell_SCC-9-Cell	0.0391579	0.59973	22.0806	22.2674	21.9583	21.6932	21.1486	21.6653
Q4G148-2	Q4G148-2;Q4G148	Glucoside xylosyltransferase 1	GXYLT1	Upregulated	Upregulated	+	LN1-Cell_SCC-9-Cell	0.0161537	1.04534	17.2317	NaN	17.0627	15.9972	16.2065	NaN
K7EMV3	K7EMV3;B4DEB1;K7EK07;K7ES00;Q71DI3;Q16695;P84243;P68431;K7EP01;Q5TEC6;Q6NXT2	Histone H3;Histone H3.2;Histone H3.1t;Histone H3.3;Histone H3.1;Histone H3.3C	H3F3B	Upregulated	Upregulated	+	LN1-Cell_SCC-9-Cell	0.0346362	0.551453	29.9732	29.8287	30.3023	29.2731	29.577	29.5998
A0A024R4E5	A0A024R4E5;Q00341;Q00341-2;H0Y394	Vigilin	HDLBP	Upregulated	Upregulated	+	LN1-Cell_SCC-9-Cell	0.0272456	0.339699	24.351	24.4031	24.4542	24.1939	23.8776	24.1177
O14964-2	O14964-2;O14964	Hepatocyte growth factor-regulated tyrosine kinase substrate	HGS	Upregulated	Upregulated	+	LN1-Cell_SCC-9-Cell	0.00468785	0.39706	20.9686	20.994	20.8193	20.4885	20.4852	20.617
Q02539	Q02539	Histone H1.1	HIST1H1A	Upregulated	Upregulated	+	LN1-Cell_SCC-9-Cell	0.0225005	0.82479	22.3125	22.2846	21.805	21.2805	21.0509	21.5963
P16402	P16402	Histone H1.3	HIST1H1D	Upregulated	Upregulated	+	LN1-Cell_SCC-9-Cell	9.9991e-05	0.713671	23.2211	23.2828	23.2472	22.4844	22.6204	22.5053
A0A140T955	A0A140T955;A0A140T933;A0A1W2PRT9;A0A140T9I0;A0A140T9X5;A0A140T913;P01892;A0A1W2PPQ2;A0A140T975;Q9GJ45;A0A1W2PS39;P30459;P10314;A0A140T941;A0A1W2PQS8;A0A140T9Z6;B0UXQ0;P30512;P30456;P16189;Q95604	HLA class I histocompatibility antigen, A-2 alpha chain;HLA class I histocompatibility antigen, A-74 alpha chain;HLA class I histocompatibility antigen, A-32 alpha chain;HLA class I histocompatibility antigen, A-29 alpha chain;HLA class I histocompatibility antigen, A-43 alpha chain;HLA class I histocompatibility antigen, A-31 alpha chain;HLA class I histocompatibility antigen, Cw-17 alpha chain	HLA-A	Upregulated	Upregulated	+	LN1-Cell_SCC-9-Cell	7.84295e-05	1.1644	26.02	26.0915	26.1657	24.8437	24.905	25.0353
A0A0C4DGA6	A0A0C4DGA6;Q14527-2;Q14527;H7C5K0	Helicase-like transcription factor	HLTF	Upregulated	Upregulated	+	LN1-Cell_SCC-9-Cell	0.0352026	0.618943	18.777	18.9404	18.565	18.2683	18.0154	NaN
E9PES6	E9PES6;E7ES08;E7EQU1;O15347	High mobility group protein B3	HMGB3	Upregulated	Upregulated	+	LN1-Cell_SCC-9-Cell	0.0299553	0.497742	23.4418	23.7477	23.4974	22.8334	23.1391	23.2211
Q14103-4	Q14103-4;Q14103-2;H0YA96;H0Y8G5;Q14103-3;Q14103;D6RAF8;D6RF44;D6RBQ9	Heterogeneous nuclear ribonucleoprotein D0	HNRNPD	Upregulated	Upregulated	+	LN1-Cell_SCC-9-Cell	0.0037006	0.47779	26.3254	26.3423	26.2408	25.6879	25.9319	25.8553
O14979-3	O14979-3;O14979-2;A0A087WUK2;O14979	Heterogeneous nuclear ribonucleoprotein D-like	HNRNPDL	Upregulated	Upregulated	+	LN1-Cell_SCC-9-Cell	0.0331376	0.669392	23.3665	23.3727	23.267	22.6814	22.3003	23.0163
A0A0A0MRA5	A0A0A0MRA5;B7Z4B8;Q9BUJ2-4;Q9BUJ2-2;Q9BUJ2;M0R3F1;Q9BUJ2-3;M0QYZ0	Heterogeneous nuclear ribonucleoprotein U-like protein 1	HNRNPUL1	Upregulated	Upregulated	+	LN1-Cell_SCC-9-Cell	0.0455817	0.562925	22.5836	23.0707	22.7784	22.186	22.0496	22.5084
E9PC71	E9PC71;P37235;H7BZC1;P84074	Hippocalcin-like protein 1;Neuron-specific calcium-binding protein hippocalcin	HPCAL1	Upregulated	Upregulated	+	LN1-Cell_SCC-9-Cell	0.00438033	1.34871	20.9709	20.7864	21.0209	19.5292	19.9822	19.2208
D6RAQ1	D6RAQ1;D6RHG4;Q9Y251-4;Q9Y251-3;Q9Y251-2;Q9Y251	Heparanase;Heparanase 8 kDa subunit;Heparanase 50 kDa subunit	HPSE	Upregulated	Upregulated	+	LN1-Cell_SCC-9-Cell	0.0123781	1.06237	18.9632	18.9068	18.3569	17.4923	17.5683	17.9792
F6TR53	F6TR53;Q53T59	HCLS1-binding protein 3	HS1BP3	Upregulated	Upregulated	+	LN1-Cell_SCC-9-Cell	0.0386839	1.32049	18.2148	17.2257	17.8953	16.6607	16.8891	15.8246
P14625	P14625	Endoplasmin	HSP90B1	Upregulated	Upregulated	+	LN1-Cell_SCC-9-Cell	0.000824326	0.327376	28.9099	28.907	29.002	28.5905	28.5977	28.6486
P04792	P04792;F8WE04	Heat shock protein beta-1	HSPB1	Upregulated	Upregulated	+	LN1-Cell_SCC-9-Cell	0.0238909	0.245358	28.3202	28.3778	28.4126	28.2042	27.9988	28.1716
A0A087X054	A0A087X054;Q9Y4L1;E9PJ21;A0A087WWI4;K7EQK2;Q9Y4L1-2	Hypoxia up-regulated protein 1	HYOU1	Upregulated	Upregulated	+	LN1-Cell_SCC-9-Cell	0.00475496	0.441783	25.248	25.3105	25.3645	24.8939	24.971	24.7328
P05362	P05362;K7EKL8	Intercellular adhesion molecule 1	ICAM1	Upregulated	Upregulated	+	LN1-Cell_SCC-9-Cell	0.0106612	0.932342	22.901	22.8477	23.1114	21.7718	21.8974	22.3939
P48735	P48735;P48735-2;H0YL11	Isocitrate dehydrogenase [NADP], mitochondrial	IDH2	Upregulated	Upregulated	+	LN1-Cell_SCC-9-Cell	0.0108137	0.756523	22.4469	22.2871	22.7508	21.6975	21.9262	21.5915
F5GZ09	F5GZ09;Q9BW83-2;Q9BW83;B1AH58;H0Y6C7	Intraflagellar transport protein 27 homolog	IFT27	Upregulated	Upregulated	+	LN1-Cell_SCC-9-Cell	0.00948268	0.581942	19.3006	18.9213	19.2135	18.5532	18.485	18.6515
P11717	P11717	Cation-independent mannose-6-phosphate receptor	IGF2R	Upregulated	Upregulated	+	LN1-Cell_SCC-9-Cell	0.0175861	2.39293	21.8373	21.5588	20.6879	18.6601	NaN	19.2767
Q70UQ0	Q70UQ0;Q70UQ0-2	Inhibitor of nuclear factor kappa-B kinase-interacting protein	IKBIP	Upregulated	Upregulated	+	LN1-Cell_SCC-9-Cell	0.000247902	1.63051	21.7413	21.3616	21.6299	19.9359	19.8335	20.0718
Q70UQ0-4	Q70UQ0-4	Inhibitor of nuclear factor kappa-B kinase-interacting protein	IKBIP	Upregulated	Upregulated	+	LN1-Cell_SCC-9-Cell	0.00084054	2.03461	23.8951	23.5362	23.7204	21.5308	21.4368	22.0803
E5RIP7	E5RIP7;H0YBL1;P29218;P29218-3;E5RG94;E5RHE9;E5RG13;E5RI82;E5RGY4;P29218-2	Inositol monophosphatase 1	IMPA1	Upregulated	Upregulated	+	LN1-Cell_SCC-9-Cell	0.00117311	1.18137	20.8986	21.0054	21.2626	19.9625	19.6867	19.9732
Q9NX62	Q9NX62	Inositol monophosphatase 3	IMPAD1	Upregulated	Upregulated	+	LN1-Cell_SCC-9-Cell	0.034463	1.69307	20.3616	19.6583	19.1995	17.6716	18.8806	17.5881
A0A0A0MQU1	A0A0A0MQU1;Q27J81-2;Q27J81	Inverted formin-2	INF2	Upregulated	Upregulated	+	LN1-Cell_SCC-9-Cell	0.0209655	0.326181	19.2999	19.3125	19.1114	18.8222	19.0267	18.8965
O00410	O00410;O00410-3;H0Y8C6;O00410-2	Importin-5	IPO5	Upregulated	Upregulated	+	LN1-Cell_SCC-9-Cell	0.00400936	0.59202	24.8894	24.9388	25.0726	24.3115	24.5398	24.2735
P08648	P08648	Integrin alpha-5;Integrin alpha-5 heavy chain;Integrin alpha-5 light chain	ITGA5	Upregulated	Upregulated	+	LN1-Cell_SCC-9-Cell	0.0148575	1.30079	18.6831	19.2338	19.2384	17.8806	17.6214	NaN
P06756-3	P06756-3;P06756-2;P06756	Integrin alpha-V;Integrin alpha-V heavy chain;Integrin alpha-V light chain	ITGAV	Upregulated	Upregulated	+	LN1-Cell_SCC-9-Cell	1.88211e-05	1.63679	22.0616	22.2113	22.1058	20.3868	20.5632	20.5184
P05556	P05556;P05556-2;P05556-5;P05556-4;P05556-3	Integrin beta-1	ITGB1	Upregulated	Upregulated	+	LN1-Cell_SCC-9-Cell	0.0146081	0.629314	24.9717	25.0735	25.1657	24.3962	24.2204	24.7064
Q7Z4H8-3	Q7Z4H8-3;Q7Z4H8-2;Q7Z4H8	KDEL motif-containing protein 2	KDELC2	Upregulated	Upregulated	+	LN1-Cell_SCC-9-Cell	0.0440783	1.93614	17.6001	16.9879	18.2939	15.2033	16.79	15.0802
A0A087X256	A0A087X256;Q2M389	WASH complex subunit 7	KIAA1033	Upregulated	Upregulated	+	LN1-Cell_SCC-9-Cell	0.0164607	0.518599	17.9947	18.0038	17.7765	NaN	17.4679	17.3449
P52292	P52292	Importin subunit alpha-1	KPNA2	Upregulated	Upregulated	+	LN1-Cell_SCC-9-Cell	0.00950816	0.766992	24.337	24.4947	24.5401	23.5747	23.5041	23.992
Q16719	Q16719	Kynureninase	KYNU	Upregulated	Upregulated	+	LN1-Cell_SCC-9-Cell	0.00209624	2.19301	21.1282	21.3951	21.1782	19.6052	18.9273	18.5899
Q53H82	Q53H82	Beta-lactamase-like protein 2	LACTB2	Upregulated	Upregulated	+	LN1-Cell_SCC-9-Cell	0.00951227	0.702761	20.6671	20.8413	21.0161	20.0133	20.0413	20.3616
P11047	P11047	Laminin subunit gamma-1	LAMC1	Upregulated	Upregulated	+	LN1-Cell_SCC-9-Cell	0.00289241	0.515874	20.9158	20.8771	21.0234	20.453	20.2961	20.5195
P13473-2	P13473-2;P13473;P13473-3	Lysosome-associated membrane glycoprotein 2	LAMP2	Upregulated	Upregulated	+	LN1-Cell_SCC-9-Cell	0.0419035	0.791278	23.2026	22.6425	22.9075	22.0502	21.7999	22.5286
P28838-2	P28838-2;P28838;H0Y9Q1	Cytosol aminopeptidase	LAP3	Upregulated	Upregulated	+	LN1-Cell_SCC-9-Cell	0.00346782	0.781618	23.4492	23.4314	23.3793	22.3948	22.7145	22.8057
F8W1I4	F8W1I4;Q8TBL5;A0A087WTL9;F8VY40;Q96J85;Q71RC2-7;Q71RC2-6;Q71RC2-5;Q71RC2-3;Q71RC2;Q71RC2-4	La-related protein 4	LARP4	Upregulated	Upregulated	+	LN1-Cell_SCC-9-Cell	0.0103817	1.08817	16.8976	16.9847	17.356	16.0613	15.9211	NaN
Q32P28-4	Q32P28-4;Q32P28;Q32P28-3;E2QRI1;Q32P28-2	Prolyl 3-hydroxylase 1	LEPRE1	Upregulated	Upregulated	+	LN1-Cell_SCC-9-Cell	0.000427555	2.48833	21.3426	21.155	21.4701	19.1185	18.9671	18.4171
P09382	P09382	Galectin-1	LGALS1	Upregulated	Upregulated	+	LN1-Cell_SCC-9-Cell	0.00398218	1.16899	28.1026	27.8931	28.4821	26.8032	27.0918	27.0759
Q12907	Q12907;D6RDX1;D6RBV2	Vesicular integral-membrane protein VIP36	LMAN2	Upregulated	Upregulated	+	LN1-Cell_SCC-9-Cell	0.0146848	0.667409	23.4382	23.6582	23.5754	22.7679	23.1863	22.7154
P20700	P20700;E9PBF6	Lamin-B1	LMNB1	Upregulated	Upregulated	+	LN1-Cell_SCC-9-Cell	0.0307406	0.176428	25.1269	25.2137	25.2893	25.0717	24.9825	25.0466
P62310	P62310	U6 snRNA-associated Sm-like protein LSm3	LSM3	Upregulated	Upregulated	+	LN1-Cell_SCC-9-Cell	0.0249121	0.508082	22.149	22.3273	22.4514	21.8529	21.9706	21.58
P48449-3	P48449-3;P48449;C9J315;A0A0G2JQD0;P48449-2	Lanosterol synthase	LSS	Upregulated	Upregulated	+	LN1-Cell_SCC-9-Cell	0.0213522	0.775083	19.7026	19.6799	19.1934	19.0088	18.6484	18.5934
Q5H909	Q5H909;Q9UNF1-2;Q9UNF1;Q5H907	Melanoma-associated antigen D2	MAGED2	Upregulated	Upregulated	+	LN1-Cell_SCC-9-Cell	0.000271472	0.937114	26.3977	26.1999	26.2947	25.2658	25.3672	25.448
E7EVA0	E7EVA0;P27816;P27816-6;P27816-2	Microtubule-associated protein;Microtubule-associated protein 4	MAP4	Upregulated	Upregulated	+	LN1-Cell_SCC-9-Cell	0.00150359	0.800325	24.9048	25.0249	25.1122	24.3129	24.0462	24.2818
Q15691	Q15691	Microtubule-associated protein RP/EB family member 1	MAPRE1	Upregulated	Upregulated	+	LN1-Cell_SCC-9-Cell	0.00613505	0.488155	25.0653	25.0006	24.9279	24.4919	24.3752	24.6622
P29966	P29966	Myristoylated alanine-rich C-kinase substrate	MARCKS	Upregulated	Upregulated	+	LN1-Cell_SCC-9-Cell	0.0104083	0.84315	26.6524	26.9864	26.9939	25.9213	25.8557	26.3262
P49736	P49736;H0Y8E6	DNA replication licensing factor MCM2	MCM2	Upregulated	Upregulated	+	LN1-Cell_SCC-9-Cell	0.00360313	0.782616	23.4126	23.7632	23.543	22.6839	22.7481	22.9389
P25205	P25205;P25205-2;J3KQ69	DNA replication licensing factor MCM3	MCM3	Upregulated	Upregulated	+	LN1-Cell_SCC-9-Cell	0.000592046	1.27774	22.8577	22.7855	23.0952	21.7917	21.4815	21.632
A0A3B3ITP6	A0A3B3ITP6;A0A3B3IS57;A0A3B3IU45;A0A3B3IT92;P33991;E5RG31	DNA replication licensing factor MCM4	MCM4	Upregulated	Upregulated	+	LN1-Cell_SCC-9-Cell	0.00332076	1.00263	22.8852	22.6697	22.7189	21.5263	21.7121	22.0275
P33992	P33992;B1AHB1	DNA replication licensing factor MCM5;DNA helicase	MCM5	Upregulated	Upregulated	+	LN1-Cell_SCC-9-Cell	0.000355266	1.02971	22.2945	22.1569	22.1186	21.3037	21.0548	21.1224
Q14566	Q14566	DNA replication licensing factor MCM6	MCM6	Upregulated	Upregulated	+	LN1-Cell_SCC-9-Cell	0.00845766	0.829591	23.5777	23.923	23.8455	22.8781	23.2166	22.7626
P33993	P33993;P33993-2;P33993-3	DNA replication licensing factor MCM7	MCM7	Upregulated	Upregulated	+	LN1-Cell_SCC-9-Cell	0.00141912	0.979384	23.8235	23.7896	23.8334	22.9127	22.5936	23.002
Q9BTE3-2	Q9BTE3-2;Q9BTE3-3;Q9BTE3	Mini-chromosome maintenance complex-binding protein	MCMBP	Upregulated	Upregulated	+	LN1-Cell_SCC-9-Cell	0.0306306	0.329222	20.1427	19.9408	19.9944	19.7821	19.7719	19.5362
Q14676-2	Q14676-2;Q14676;Q14676-3;Q14676-4	Mediator of DNA damage checkpoint protein 1	MDC1	Upregulated	Upregulated	+	LN1-Cell_SCC-9-Cell	0.00988576	1.37873	21.5184	21.9569	22.1597	20.2411	20.2977	20.96
P08582	P08582;C9JVN1;P08582-2	Melanotransferrin	MFI2	Upregulated	Upregulated	+	LN1-Cell_SCC-9-Cell	0.00386102	0.969767	20.2806	19.9393	20.4299	19.3725	19.1287	19.2394
O60502-4	O60502-4;O60502;H7C3X0;O60502-3;O60502-2	Protein O-GlcNAcase	MGEA5	Upregulated	Upregulated	+	LN1-Cell_SCC-9-Cell	0.0373414	0.617036	20.7425	20.346	20.8368	19.7653	20.2088	20.1002
A0A087WTY9	A0A087WTY9;Q9Y605	MORF4 family-associated protein 1	MRFAP1	Upregulated	Upregulated	+	LN1-Cell_SCC-9-Cell	0.0296297	0.798342	18.7559	19.4893	18.8254	18.1429	18.1925	18.3402
C9JL85	C9JL85;P58546	Myotrophin	MTPN	Upregulated	Upregulated	+	LN1-Cell_SCC-9-Cell	0.0176367	0.489719	23.4225	23.5416	23.757	22.9921	23.0187	23.2412
P20591	P20591;H9KVC7;H9KVC9;P20591-2;F8W8T1	Interferon-induced GTP-binding protein Mx1;Interferon-induced GTP-binding protein Mx1, N-terminally processed	MX1	Upregulated	Upregulated	+	LN1-Cell_SCC-9-Cell	0.00027325	3.0289	22.0638	21.7063	22.528	19.1542	19.1512	18.9061
P84157-2	P84157-2;K7EQX8;Q6ZR64;P84157-3;P84157	Matrix-remodeling-associated protein 7	MXRA7	Upregulated	Upregulated	+	LN1-Cell_SCC-9-Cell	0.0209431	2.06026	21.4533	20.3709	21.1108	18.3605	18.5692	19.8245
P35579	P35579;P35579-2	Myosin-9	MYH9	Upregulated	Upregulated	+	LN1-Cell_SCC-9-Cell	0.0496769	0.371776	28.908	29.1272	29.0035	28.8225	28.4209	28.68
F8W1R7	F8W1R7;J3KND3;G8JLA2;G3V1V0;B7Z6Z4;P60660-2;P60660;F8VPF3;G3V1Y7;F8VZU9;F8W180	Myosin light polypeptide 6	MYL6	Upregulated	Upregulated	+	LN1-Cell_SCC-9-Cell	0.0307018	0.431944	26.9006	26.9334	26.9107	26.2231	26.5761	26.6495
P17050	P17050	Alpha-N-acetylgalactosaminidase	NAGA	Upregulated	Upregulated	+	LN1-Cell_SCC-9-Cell	0.0097153	0.705022	18.8803	18.6353	18.5898	18.0327	17.9609	NaN
F8W020	F8W020;F8VXI6;F8VUX1;F8VY35;F8W0J6;F5H4R6;P55209-2;P55209;F8VVB5;H0YIV4;H0YHC3;F8W118;F8VV59;B7Z9C2;P55209-3	Nucleosome assembly protein 1-like 1	NAP1L1	Upregulated	Upregulated	+	LN1-Cell_SCC-9-Cell	0.0323575	0.694478	24.9535	25.0912	25.5358	24.3251	24.4297	24.7424
M0R0Y2	M0R0Y2;P54920;M0R2M1	Alpha-soluble NSF attachment protein	NAPA	Upregulated	Upregulated	+	LN1-Cell_SCC-9-Cell	0.000252326	0.957446	23.093	22.9567	23.1866	22.0685	22.0952	22.2003
P49321	P49321;P49321-3;P49321-4;P49321-2;H0YF33;Q5T624	Nuclear autoantigenic sperm protein	NASP	Upregulated	Upregulated	+	LN1-Cell_SCC-9-Cell	0.0019656	0.83253	25.0749	24.7433	24.7308	23.9808	24.0044	24.0664
E9PHA2	E9PHA2;Q15003;C9JZP1;C9J470	Condensin complex subunit 2	NCAPH	Upregulated	Upregulated	+	LN1-Cell_SCC-9-Cell	0.0156268	0.347702	21.0435	21.1139	20.8811	20.7064	20.7263	20.5626
A0A0R4J2G3	A0A0R4J2G3;A0A0A0MTJ9;Q6PIU2;Q6PIU2-2;H7C046;Q6PIU2-3	Neutral cholesterol ester hydrolase 1	NCEH1	Upregulated	Upregulated	+	LN1-Cell_SCC-9-Cell	0.017508	0.702739	21.3233	20.9699	21.184	20.4829	20.6982	20.188
H0Y6T7	H0Y6T7;Q92542-2;Q92542;Q5T205;H0Y3Z4	Nicastrin	NCSTN	Upregulated	Upregulated	+	LN1-Cell_SCC-9-Cell	0.0202248	0.514988	20.7015	20.4789	20.6164	20.1337	19.8527	20.2654
Q9UI09	Q9UI09;F8VXI1;F8VRD8;Q9UI09-2	NADH dehydrogenase [ubiquinone] 1 alpha subcomplex subunit 12	NDUFA12	Upregulated	Upregulated	+	LN1-Cell_SCC-9-Cell	0.0462822	0.7702	20.4362	20.1839	20.5604	19.2728	19.499	20.0982
B4DJ81	B4DJ81;P28331-3;P28331-4;P28331-5;P28331;P28331-2	NADH-ubiquinone oxidoreductase 75 kDa subunit, mitochondrial	NDUFS1	Upregulated	Upregulated	+	LN1-Cell_SCC-9-Cell	0.0273562	0.463942	22.8349	22.8896	23.0673	22.2886	22.4237	22.6876
E7EPT4	E7EPT4;P19404	NADH dehydrogenase [ubiquinone] flavoprotein 2, mitochondrial	NDUFV2	Upregulated	Upregulated	+	LN1-Cell_SCC-9-Cell	0.0434283	0.803624	19.9011	19.4005	19.4412	18.333	19.05	18.9489
A0A087X1N7	A0A087X1N7;P20929-4;P20929;P20929-3;P20929-2	Nebulin	NEB	Upregulated	Upregulated	+	LN1-Cell_SCC-9-Cell	0.0209778	0.365464	19.3723	19.294	19.5821	19.147	19.018	18.9871
D6RAN6	D6RAN6;F6SKB8;Q9NVZ3-3;Q9NVZ3-4;Q9NVZ3;Q9NVZ3-2	Adaptin ear-binding coat-associated protein 2	NECAP2	Upregulated	Upregulated	+	LN1-Cell_SCC-9-Cell	0.0172287	0.88487	19.7308	19.3841	19.5881	18.6127	19.0624	18.3733
E9PIF4	E9PIF4;Q99519	Sialidase-1	NEU1	Upregulated	Upregulated	+	LN1-Cell_SCC-9-Cell	0.00243506	2.06578	21.0554	20.1998	21.0354	18.5802	18.5905	18.9225
C9J6C5	C9J6C5;Q9BYG3	MKI67 FHA domain-interacting nucleolar phosphoprotein	NIFK	Upregulated	Upregulated	+	LN1-Cell_SCC-9-Cell	0.0141252	0.795147	19.6118	19.5483	19.8721	18.9977	18.7669	NaN
Q9UFN0	Q9UFN0	Protein NipSnap homolog 3A	NIPSNAP3A	Upregulated	Upregulated	+	LN1-Cell_SCC-9-Cell	0.0339128	0.621164	18.8528	18.6491	18.4049	18.0186	18.0103	NaN
P30419-2	P30419-2;P30419;K7EN82;B7Z8J4	Glycylpeptide N-tetradecanoyltransferase 1	NMT1	Upregulated	Upregulated	+	LN1-Cell_SCC-9-Cell	0.0105665	1.48108	21.9715	21.2899	21.8057	20.2536	20.6239	19.7463
P40261	P40261	Nicotinamide N-methyltransferase	NNMT	Upregulated	Upregulated	+	LN1-Cell_SCC-9-Cell	2.13732e-05	1.47308	25.6147	25.55	25.541	24.0419	24.0295	24.215
Q15738	Q15738;C9JDR0	Sterol-4-alpha-carboxylate 3-dehydrogenase, decarboxylating	NSDHL	Upregulated	Upregulated	+	LN1-Cell_SCC-9-Cell	0.00367024	0.671522	21.9301	21.6225	21.895	21.1306	21.2403	21.062
Q5TDF0	Q5TDF0;Q9BSD7	Cancer-related nucleoside-triphosphatase	NTPCR	Upregulated	Upregulated	+	LN1-Cell_SCC-9-Cell	0.020776	1.1958	19.1886	19.6862	19.7146	17.8255	18.4112	18.7654
E9PKG6	E9PKG6;A0A087WSV8;P80303-2;P80303;H0YEG8;Q2L696	Nucleobindin-2;Nesfatin-1	NUCB2	Upregulated	Upregulated	+	LN1-Cell_SCC-9-Cell	0.01647	0.675418	21.3438	21.5793	21.8848	20.9123	21.0481	20.8213
O15460-2	O15460-2;O15460	Prolyl 4-hydroxylase subunit alpha-2	P4HA2	Upregulated	Upregulated	+	LN1-Cell_SCC-9-Cell	0.000280013	1.36029	23.6271	23.5992	23.9059	22.3515	22.2497	22.4502
P22234	P22234;E9PBS1;P22234-2;D6RF62	Multifunctional protein ADE2;Phosphoribosylaminoimidazole-succinocarboxamide synthase;Phosphoribosylaminoimidazole carboxylase	PAICS	Upregulated	Upregulated	+	LN1-Cell_SCC-9-Cell	0.00746908	0.356474	25.5398	25.6773	25.4398	25.2116	25.2166	25.1593
Q8WX93-3	Q8WX93-3;Q8WX93;Q8WX93-4;Q8WX93-8;Q8WX93-5;Q8WX93-2;Q8WX93-9	Palladin	PALLD	Upregulated	Upregulated	+	LN1-Cell_SCC-9-Cell	7.49759e-05	2.93489	24.9219	24.9697	25.1171	22.2436	21.7374	22.223
Q99497	Q99497;K7ELW0;K7EN27	Protein deglycase DJ-1	PARK7	Upregulated	Upregulated	+	LN1-Cell_SCC-9-Cell	0.0369544	0.406115	25.6194	25.6446	25.8081	25.3606	25.4399	25.0533
P09874	P09874	Poly [ADP-ribose] polymerase 1	PARP1	Upregulated	Upregulated	+	LN1-Cell_SCC-9-Cell	0.0456712	0.279461	24.7502	24.8478	24.8704	24.6219	24.3633	24.6449
O14737	O14737;K7EQA1;K7ESJ4;O14737-2	Programmed cell death protein 5	PDCD5	Upregulated	Upregulated	+	LN1-Cell_SCC-9-Cell	0.0213855	0.784864	23.5356	23.7047	24.0829	22.7946	22.9134	23.2607
Q9H2J4	Q9H2J4;H7BZP2	Phosducin-like protein 3	PDCL3	Upregulated	Upregulated	+	LN1-Cell_SCC-9-Cell	0.0273162	0.371332	19.6924	19.7655	19.82	19.2001	19.4094	19.5544
P30101	P30101	Protein disulfide-isomerase A3	PDIA3	Upregulated	Upregulated	+	LN1-Cell_SCC-9-Cell	0.00151699	0.488129	28.1152	28.1332	28.2215	27.5866	27.6484	27.7705
H7BZJ3	H7BZJ3		PDIA3	Upregulated	Upregulated	+	LN1-Cell_SCC-9-Cell	0.00937305	0.841859	24.6426	24.4945	24.9416	23.6078	23.9525	23.9928
P12955-3	P12955-3;P12955-2;P12955	Xaa-Pro dipeptidase	PEPD	Upregulated	Upregulated	+	LN1-Cell_SCC-9-Cell	0.00107945	0.814747	20.7753	20.795	20.9183	20.1015	19.8437	20.0992
B5MCF9	B5MCF9;O00541-2;O00541	Pescadillo homolog	PES1	Upregulated	Upregulated	+	LN1-Cell_SCC-9-Cell	0.00542963	0.669365	19.4428	19.4003	19.326	18.8892	18.7774	18.4944
F8VZI0	F8VZI0;A0A2R8Y891;P08237-2;P08237;P08237-3;F8VX13;F8VNX2;F8VZQ1	ATP-dependent 6-phosphofructokinase, muscle type	PFKM	Upregulated	Upregulated	+	LN1-Cell_SCC-9-Cell	0.0232091	0.806674	18.554	18.3257	18.2295	17.4358	17.9622	17.2911
P52209-2	P52209-2;P52209;K7EMN2;K7EM49	6-phosphogluconate dehydrogenase, decarboxylating	PGD	Upregulated	Upregulated	+	LN1-Cell_SCC-9-Cell	0.00201916	1.1028	25.117	24.901	24.7241	23.6267	23.8198	23.9872
A0A286YF22	A0A286YF22;O43175;A0A286YFA2;A0A2C9F2M7;A0A286YFM8;A0A286YFL2	D-3-phosphoglycerate dehydrogenase	PHGDH	Upregulated	Upregulated	+	LN1-Cell_SCC-9-Cell	9.38549e-05	1.90594	23.3823	23.4129	23.5106	21.424	21.4063	21.7577
K7EN45	K7EN45;K7EMU7;Q13526	Peptidyl-prolyl cis-trans isomerase NIMA-interacting 1	PIN1	Upregulated	Upregulated	+	LN1-Cell_SCC-9-Cell	0.00687945	0.636132	20.4365	20.4747	20.4036	19.5751	19.8358	19.9955
Q5JRX3-3	Q5JRX3-3;Q5JRX3;Q5JRX3-2;A0A0A0MRX9;H0Y7L7	Presequence protease, mitochondrial	PITRM1	Upregulated	Upregulated	+	LN1-Cell_SCC-9-Cell	0.00794905	0.753077	22.1002	22.025	22.1921	21.4809	21.0626	21.5146
Q8IV08	Q8IV08	Phospholipase D3	PLD3	Upregulated	Upregulated	+	LN1-Cell_SCC-9-Cell	0.032455	0.510045	20.7035	20.7747	20.3804	20.0197	19.9952	20.3135
Q02809	Q02809;Q02809-2	Procollagen-lysine,2-oxoglutarate 5-dioxygenase 1	PLOD1	Upregulated	Upregulated	+	LN1-Cell_SCC-9-Cell	0.000425947	1.62592	22.4688	22.7706	22.5364	21.1041	21.0683	20.7256
E7ETU9	E7ETU9;O00469;O00469-2	Procollagen-lysine,2-oxoglutarate 5-dioxygenase 2	PLOD2	Upregulated	Upregulated	+	LN1-Cell_SCC-9-Cell	0.000399807	1.40247	24.5108	24.5062	24.6922	23.0015	23.383	23.1173
H7C2V1	H7C2V1;O60568	Procollagen-lysine,2-oxoglutarate 5-dioxygenase 3	PLOD3	Upregulated	Upregulated	+	LN1-Cell_SCC-9-Cell	0.0021534	0.524798	22.2363	22.3507	22.1662	21.8205	21.7164	21.642
J3QT77	J3QT77;A0A0J9YYG4;A0A0J9YXF2;Q15165-3;Q15165-1;Q15165	Serum paraoxonase/arylesterase 2	PON2	Upregulated	Upregulated	+	LN1-Cell_SCC-9-Cell	0.00548961	0.764919	19.6641	20.0162	19.8396	18.8848	19.1995	19.1409
Q86W92-4	Q86W92-4;Q86W92-2;Q86W92;A0A0A0MTP2;F5GZP6	Liprin-beta-1	PPFIBP1	Upregulated	Upregulated	+	LN1-Cell_SCC-9-Cell	0.0343396	0.769669	19.9041	19.9669	19.6814	18.8572	19.5372	18.8491
P23284	P23284	Peptidyl-prolyl cis-trans isomerase B	PPIB	Upregulated	Upregulated	+	LN1-Cell_SCC-9-Cell	0.0216875	0.456937	27.5822	27.7302	27.4646	27.0895	26.9922	27.3245
Q9UPN7	Q9UPN7	Serine/threonine-protein phosphatase 6 regulatory subunit 1	PPP6R1	Upregulated	Upregulated	+	LN1-Cell_SCC-9-Cell	0.0368859	0.369207	18.0662	18.2808	NaN	17.8026	17.8916	17.7187
P30048-2	P30048-2;P30048	Thioredoxin-dependent peroxide reductase, mitochondrial	PRDX3	Upregulated	Upregulated	+	LN1-Cell_SCC-9-Cell	0.024454	0.579858	24.5381	24.9037	24.5908	24.149	23.8711	24.273
P49643	P49643	DNA primase large subunit	PRIM2	Upregulated	Upregulated	+	LN1-Cell_SCC-9-Cell	0.000749342	0.539967	20.1135	19.9466	19.9971	19.5098	19.4177	19.5098
B1APF7	B1APF7;B1APG1;B1APG0;B1APG2;B1APF8;B1APF9;B1APG3;A0A087WVC4;A0A0A0MS54;P22694-8;P22694-4;P22694-3;P22694;P22694-5;P22694-7;P22694-6;P22694-9;P22694-2	cAMP-dependent protein kinase catalytic subunit beta	PRKACB	Upregulated	Upregulated	+	LN1-Cell_SCC-9-Cell	0.0451765	0.976512	18.2214	18.6071	17.5025	17.3209	16.9677	17.1129
K7EM13	K7EM13;K7EPB2;P10644-2;P10644	cAMP-dependent protein kinase type I-alpha regulatory subunit;cAMP-dependent protein kinase type I-alpha regulatory subunit, N-terminally processed	PRKAR1A	Upregulated	Upregulated	+	LN1-Cell_SCC-9-Cell	0.00174773	0.705053	20.9171	21.0114	20.9103	20.4192	20.1458	20.1587
K7ELL7	K7ELL7;P14314-2;P14314	Glucosidase 2 subunit beta	PRKCSH	Upregulated	Upregulated	+	LN1-Cell_SCC-9-Cell	0.0287628	0.334635	26.0579	26.0969	26.1802	25.6998	25.6684	25.9629
O43395-3	O43395-3;O43395	U4/U6 small nuclear ribonucleoprotein Prp3	PRPF3	Upregulated	Upregulated	+	LN1-Cell_SCC-9-Cell	0.00126392	0.941989	19.2595	19.31	19.0569	18.1103	18.2795	18.4106
Q9Y617	Q9Y617;Q9Y617-2	Phosphoserine aminotransferase	PSAT1	Upregulated	Upregulated	+	LN1-Cell_SCC-9-Cell	0.000262584	0.831039	23.9586	24.0949	23.9077	23.216	23.0819	23.1703
O75475	O75475;O75475-3;O75475-2	PC4 and SFRS1-interacting protein	PSIP1	Upregulated	Upregulated	+	LN1-Cell_SCC-9-Cell	0.0236524	0.831814	21.1542	21.2481	20.9567	19.9991	20.1505	20.7141
O00231	O00231;O00231-2	26S proteasome non-ATPase regulatory subunit 11	PSMD11	Upregulated	Upregulated	+	LN1-Cell_SCC-9-Cell	0.0145409	0.155934	24.4686	24.4877	24.5234	24.4044	24.2921	24.3155
Q9UNM6	Q9UNM6;Q9UNM6-2;J3KNQ3;A0A087WUL9;E9PL38;H0YD73	26S proteasome non-ATPase regulatory subunit 13	PSMD13	Upregulated	Upregulated	+	LN1-Cell_SCC-9-Cell	0.0285988	0.156414	24.0597	24.1745	24.051	23.9066	23.9867	23.9227
P61289	P61289;P61289-3;P61289-2;K7ENH2;K9J957;B3KQ25;K7ESG5;K7EMD0;K7EPX6;K7EKR3;A0A087WTV2	Proteasome activator complex subunit 3	PSME3	Upregulated	Upregulated	+	LN1-Cell_SCC-9-Cell	0.0489469	0.650324	23.4785	23.3495	23.765	22.7575	23.2671	22.6174
P20962	P20962;F5H7R9;F5GXR3	Parathymosin	PTMS	Upregulated	Upregulated	+	LN1-Cell_SCC-9-Cell	0.0241465	1.93626	21.2284	21.1026	22.7269	19.5824	19.5823	20.0845
Q6NZI2	Q6NZI2;Q6NZI2-2	Polymerase I and transcript release factor	PTRF	Upregulated	Upregulated	+	LN1-Cell_SCC-9-Cell	0.035351	0.367075	25.7847	25.7406	25.8703	25.2169	25.4889	25.5887
Q6ZRP7	Q6ZRP7;H0Y430	Sulfhydryl oxidase 2;Sulfhydryl oxidase	QSOX2	Upregulated	Upregulated	+	LN1-Cell_SCC-9-Cell	0.0115447	1.76398	20.0891	19.0607	19.9086	17.8233	18.3836	17.5595
Q9NP72	Q9NP72;Q5W0J0;A0A087X163;Q9NP72-3;Q9NP72-2	Ras-related protein Rab-18	RAB18	Upregulated	Upregulated	+	LN1-Cell_SCC-9-Cell	0.00886128	0.621592	22.1673	22.3217	22.1756	21.7027	21.36	21.7371
Q9ULC3	Q9ULC3	Ras-related protein Rab-23	RAB23	Upregulated	Upregulated	+	LN1-Cell_SCC-9-Cell	0.00540901	0.970201	19.646	19.7249	20.0776	19.0142	18.6201	18.9035
B1AH77	B1AH77;B1AH80;P15153;J3KSC4;J3QLK0;B1AH78;P60763	Ras-related C3 botulinum toxin substrate 2;Ras-related C3 botulinum toxin substrate 3	RAC2	Upregulated	Upregulated	+	LN1-Cell_SCC-9-Cell	0.0248709	0.298367	20.7212	20.8089	20.889	20.3686	20.5903	20.5651
Q9P0K7-4	Q9P0K7-4;Q9P0K7-3;Q9P0K7;Q9P0K7-2	Ankycorbin	RAI14	Upregulated	Upregulated	+	LN1-Cell_SCC-9-Cell	0.00121339	1.2282	21.2441	21.1094	21.3733	19.9797	20.2532	19.8093
A0A0G2JRD1	A0A0G2JRD1;S4R3K7;B0QYV1;A0A0G2JRA5;O43251-3;O43251-5;O43251-10;O43251-2;O43251;O43251-6;O43251-8	RNA binding protein fox-1 homolog;RNA binding protein fox-1 homolog 2	RBFOX2	Upregulated	Upregulated	+	LN1-Cell_SCC-9-Cell	0.0157492	0.513638	19.0488	19.1074	19.2181	18.8442	18.4693	18.52
Q96PK6-5	Q96PK6-5	RNA-binding protein 14	RBM14	Upregulated	Upregulated	+	LN1-Cell_SCC-9-Cell	0.025273	0.624645	20.9715	20.5239	20.5205	20.1825	20.1041	19.8553
H0Y6E7	H0Y6E7;H3BT71;P38159;H3BR27;A0A1B0GUK8;P38159-3;P38159-2;Q96E39	RNA-binding motif protein, X chromosome;RNA-binding motif protein, X chromosome, N-terminally processed;RNA binding motif protein, X-linked-like-1	RBMX	Upregulated	Upregulated	+	LN1-Cell_SCC-9-Cell	0.0126509	0.602994	24.2201	24.2976	23.9535	23.6713	23.3685	23.6224
Q15293	Q15293;Q15293-2	Reticulocalbin-1	RCN1	Upregulated	Upregulated	+	LN1-Cell_SCC-9-Cell	0.000825102	0.840779	26.102	26.0678	26.1168	25.1372	25.1916	25.4356
Q14257	Q14257;Q14257-2;A8MXP8	Reticulocalbin-2	RCN2	Upregulated	Upregulated	+	LN1-Cell_SCC-9-Cell	0.0226997	1.08191	20.7989	20.3804	20.3024	19.2866	19.9076	19.0418
C9JZI1	C9JZI1;P35249-2;P35249;C9J8M3;C9JTT7	Replication factor C subunit 4	RFC4	Upregulated	Upregulated	+	LN1-Cell_SCC-9-Cell	0.0139449	0.456109	21.8768	21.7698	21.8953	21.1896	21.5182	21.4658
P31350	P31350;P31350-2;A0A286YFD6;C9JXC1	Ribonucleoside-diphosphate reductase subunit M2	RRM2	Upregulated	Upregulated	+	LN1-Cell_SCC-9-Cell	0.00109252	0.943958	21.8712	21.5541	21.8304	20.9109	20.7647	20.7483
O95197-3	O95197-3;O95197-4;O95197-7;O95197-2;O95197;B7Z4M1;F5H891;F5GWG7;F5H617;O95197-6;O95197-5	Reticulon-3;Reticulon	RTN3	Upregulated	Upregulated	+	LN1-Cell_SCC-9-Cell	0.0435929	0.652084	22.7573	22.9346	22.5651	21.9335	21.8747	22.4926
A0A1W2PPU6	A0A1W2PPU6;A0A1W2PS43;A0A1W2PRS1;Q14108-2;Q14108;A0A1W2PRF6;A0A1W2PPX5;A0A1W2PQR6;A0A1W2PQB7	Lysosome membrane protein 2	SCARB2	Upregulated	Upregulated	+	LN1-Cell_SCC-9-Cell	0.00191644	1.41329	22.9092	22.5095	22.2658	21.1716	21.2253	21.0477
O00767	O00767	Acyl-CoA desaturase	SCD	Upregulated	Upregulated	+	LN1-Cell_SCC-9-Cell	0.0254862	0.47371	18.3949	18.5733	18.2365	18.0735	17.7479	17.9621
Q9HB40-2	Q9HB40-2;Q9HB40	Retinoid-inducible serine carboxypeptidase	SCPEP1	Upregulated	Upregulated	+	LN1-Cell_SCC-9-Cell	0.00889858	1.15967	20.4626	19.8675	20.6301	19.0107	19.2594	19.2111
P31431-2	P31431-2;P31431	Syndecan-4	SDC4	Upregulated	Upregulated	+	LN1-Cell_SCC-9-Cell	0.0465569	0.538644	NaN	17.2663	17.4978	NaN	16.8768	16.81
O00560	O00560;O00560-3;B4DHN5;E9PBU7	Syntenin-1	SDCBP	Upregulated	Upregulated	+	LN1-Cell_SCC-9-Cell	8.69207e-05	1.10491	23.2502	23.0456	23.235	22.11	22.0466	22.0593
O75396	O75396	Vesicle-trafficking protein SEC22b	SEC22B	Upregulated	Upregulated	+	LN1-Cell_SCC-9-Cell	0.00779606	0.882057	25.2383	25.3553	24.9958	24.5858	24.0972	24.2602
Q9Y6Y8	Q9Y6Y8;Q9Y6Y8-2	SEC23-interacting protein	SEC23IP	Upregulated	Upregulated	+	LN1-Cell_SCC-9-Cell	0.0150881	0.833453	20.8882	21.0092	21.5298	20.4099	20.2942	20.2227
H7BXG7	H7BXG7;D6REX3;O94979-7;O94979-6;O94979-3;O94979-10;O94979-4;O94979-9;O94979-2;O94979;O94979-8;D6RHZ5;O94979-5	Protein transport protein Sec31A	SEC31A	Upregulated	Upregulated	+	LN1-Cell_SCC-9-Cell	0.0125965	0.999437	22.1293	22.1099	22.5342	21.2901	21.5643	20.9207
P05121	P05121;P05121-2	Plasminogen activator inhibitor 1	SERPINE1	Upregulated	Upregulated	+	LN1-Cell_SCC-9-Cell	0.000153751	0.912308	22.9792	23.0821	22.8561	22.0612	22.067	22.0522
P23246	P23246;P23246-2	Splicing factor, proline- and glutamine-rich	SFPQ	Upregulated	Upregulated	+	LN1-Cell_SCC-9-Cell	0.0379542	0.277767	26.2571	26.2494	26.1953	26.0839	25.7852	25.9995
O75368	O75368	SH3 domain-binding glutamic acid-rich-like protein	SH3BGRL	Upregulated	Upregulated	+	LN1-Cell_SCC-9-Cell	8.01916e-05	2.85119	22.6646	22.173	22.2607	19.3996	19.68	19.4651
F8VXC8	F8VXC8;Q8TAQ2-2;Q8TAQ2-3;Q8TAQ2	SWI/SNF complex subunit SMARCC2	SMARCC2	Upregulated	Upregulated	+	LN1-Cell_SCC-9-Cell	0.0176757	0.600015	20.6592	20.6794	20.9699	20.1799	19.9617	20.3669
C9JAF7	C9JAF7;O95721	Synaptosomal-associated protein;Synaptosomal-associated protein 29	SNAP29	Upregulated	Upregulated	+	LN1-Cell_SCC-9-Cell	0.0042789	0.597755	20.9548	21.0896	20.9312	20.3438	20.5683	20.2704
A0A140TA73	A0A140TA73;Q13425-2;Q13425	Beta-2-syntrophin	SNTB2	Upregulated	Upregulated	+	LN1-Cell_SCC-9-Cell	0.0098045	0.921584	17.6478	18.0538	17.7091	17.0303	17.0412	16.5745
O60493	O60493;O60493-2;O60493-4	Sorting nexin-3	SNX3	Upregulated	Upregulated	+	LN1-Cell_SCC-9-Cell	0.0264998	0.762475	22.5183	22.2015	22.7641	21.4306	21.8627	21.9031
Q5QPE4	Q5QPE4;Q9Y5X3;Q5QPE5;U3KQL0;U3KQP5;Q9Y5X3-2	Sorting nexin-5	SNX5	Upregulated	Upregulated	+	LN1-Cell_SCC-9-Cell	0.0185429	0.589769	20.369	20.1019	20.4401	19.5088	19.7291	19.9037
P04179-4	P04179-4;P04179;F5H3C5;F5H4R2;F5GYZ5;P04179-2;G8JLJ2;P04179-3	Superoxide dismutase [Mn], mitochondrial	SOD2	Upregulated	Upregulated	+	LN1-Cell_SCC-9-Cell	0.00298087	1.50002	27.0174	26.9864	27.1274	25.2856	25.9999	25.3457
Q5JUX0	Q5JUX0;Q9Y657	Spindlin-3;Spindlin-1	SPIN3	Upregulated	Upregulated	+	LN1-Cell_SCC-9-Cell	0.0202787	1.19281	18.534	18.631	18.4147	17.2825	16.8182	17.9006
Q13813-3	Q13813-3;Q13813;A0A0D9SF54;A0A0D9SGF6;Q13813-2	Spectrin alpha chain, non-erythrocytic 1	SPTAN1	Upregulated	Upregulated	+	LN1-Cell_SCC-9-Cell	0.0207126	0.3628	25.9004	26.1871	26.0264	25.6687	25.5886	25.7681
A0A087WUZ3	A0A087WUZ3;Q01082;Q01082-3;Q01082-2	Spectrin beta chain, non-erythrocytic 1	SPTBN1	Upregulated	Upregulated	+	LN1-Cell_SCC-9-Cell	0.0280806	0.385528	25.4504	25.7541	25.6356	25.2525	25.0914	25.3397
Q13501-2	Q13501-2;Q13501;E9PFW8;E7EMC7	Sequestosome-1	SQSTM1	Upregulated	Upregulated	+	LN1-Cell_SCC-9-Cell	0.0397918	0.772439	19.9788	20.4131	20.2909	19.4475	19.074	19.8439
Q92783-2	Q92783-2;Q92783;C9J1E5	Signal transducing adapter molecule 1	STAM	Upregulated	Upregulated	+	LN1-Cell_SCC-9-Cell	0.000566745	0.805709	20.5615	20.6427	20.7494	19.9133	19.7265	19.8966
P16949	P16949;A2A2D0;P16949-2	Stathmin	STMN1	Upregulated	Upregulated	+	LN1-Cell_SCC-9-Cell	0.00823554	0.477057	25.7465	25.7829	25.9588	25.2247	25.3554	25.477
Q96I99	Q96I99;H0Y852;E9PDQ8;Q96I99-2	Succinyl-CoA ligase [GDP-forming] subunit beta, mitochondrial	SUCLG2	Upregulated	Upregulated	+	LN1-Cell_SCC-9-Cell	0.00108184	0.315945	23.4211	23.4079	23.4415	23.037	23.1566	23.1291
Q9UH99-3	Q9UH99-3;Q9UH99;Q9UH99-2;B0QY60	SUN domain-containing protein 2	SUN2	Upregulated	Upregulated	+	LN1-Cell_SCC-9-Cell	0.032364	1.04165	18.9971	18.6599	18.7403	17.8363	18.246	17.19
Q9NVG8-2	Q9NVG8-2;Q9NVG8	TBC1 domain family member 13	TBC1D13	Upregulated	Upregulated	+	LN1-Cell_SCC-9-Cell	0.00337774	1.01752	17.5052	17.3018	17.5323	16.6191	16.1415	16.5261
O60343-2	O60343-2;O60343-3;O60343;A0A3B3IRT3	TBC1 domain family member 4	TBC1D4	Upregulated	Upregulated	+	LN1-Cell_SCC-9-Cell	0.00013357	1.93766	23.0939	23.3351	23.4873	21.5065	21.3129	21.2839
P02786	P02786;G3V0E5	Transferrin receptor protein 1;Transferrin receptor protein 1, serum form	TFRC	Upregulated	Upregulated	+	LN1-Cell_SCC-9-Cell	0.00147851	1.51612	24.6072	24.821	24.4744	23.3193	22.7867	23.2482
O43294-2	O43294-2;O43294;H3BQC4	Transforming growth factor beta-1-induced transcript 1 protein	TGFB1I1	Upregulated	Upregulated	+	LN1-Cell_SCC-9-Cell	0.000748973	2.32963	19.7791	19.0546	19.1589	17.1084	17.1118	16.7835
Q15582	Q15582;H0YAB8;D6RBX4;H0YAH8;H0Y9D7;S4R3C6;H0Y8L3	Transforming growth factor-beta-induced protein ig-h3	TGFBI	Upregulated	Upregulated	+	LN1-Cell_SCC-9-Cell	0.00603558	1.02275	20.2928	20.0477	20.435	19.0626	19.098	19.5466
Q9H5L6	Q9H5L6	DNA transposase THAP9	THAP9	Upregulated	Upregulated	+	LN1-Cell_SCC-9-Cell	0.0103762	0.56806	19.4384	19.028	19.3303	18.7389	18.6659	18.6877
P07996	P07996;CON__Q28194;P07996-2	Thrombospondin-1	THBS1	Upregulated	Upregulated	+	LN1-Cell_SCC-9-Cell	0.0497772	0.560142	21.134	21.4064	20.8859	20.3798	20.5303	20.8357
Q9Y490	Q9Y490	Talin-1	TLN1	Upregulated	Upregulated	+	LN1-Cell_SCC-9-Cell	0.000956644	0.806232	30.9677	31.1095	31.1972	30.3521	30.1573	30.3465
Q9BVC6	Q9BVC6	Transmembrane protein 109	TMEM109	Upregulated	Upregulated	+	LN1-Cell_SCC-9-Cell	0.00730795	0.321437	23.0194	23.1745	23.2278	22.8386	22.7947	22.8241
Q9BTV4	Q9BTV4	Transmembrane protein 43	TMEM43	Upregulated	Upregulated	+	LN1-Cell_SCC-9-Cell	0.0336814	0.734138	22.9265	22.5458	22.7344	22.1541	22.2516	21.5986
P62328	P62328	Thymosin beta-4;Hematopoietic system regulatory peptide	TMSB4X	Upregulated	Upregulated	+	LN1-Cell_SCC-9-Cell	0.0267291	0.49928	25.6917	25.7959	25.7849	24.9773	25.4359	25.3615
Q68CZ2	Q68CZ2;Q68CZ2-2;E9PCX8	Tensin-3	TNS3	Upregulated	Upregulated	+	LN1-Cell_SCC-9-Cell	0.000196021	3.35588	22.8002	22.3712	22.7297	19.465	19.5273	18.8412
Q9NS69	Q9NS69	Mitochondrial import receptor subunit TOM22 homolog	TOMM22	Upregulated	Upregulated	+	LN1-Cell_SCC-9-Cell	0.00952153	0.40102	23.5213	23.312	23.2988	23.0552	22.9803	22.8936
P07951-2	P07951-2;Q5TCU3;P07951-3	Tropomyosin beta chain	TPM2	Upregulated	Upregulated	+	LN1-Cell_SCC-9-Cell	0.000476908	1.40232	27.5686	27.5509	27.6901	26.0216	26.1344	26.4466
P67936-2	P67936-2;K7ENT6;A0A2R8YE05;A0A2R8YEU4;K7ERG3	Tropomyosin alpha-4 chain	TPM4	Upregulated	Upregulated	+	LN1-Cell_SCC-9-Cell	0.0130167	1.14424	21.5259	21.3563	21.174	NaN	19.9787	20.437
Q13263	Q13263;Q13263-2;M0R0K9	Transcription intermediary factor 1-beta	TRIM28	Upregulated	Upregulated	+	LN1-Cell_SCC-9-Cell	0.000492354	0.646797	26.0276	26.1482	26.0681	25.387	25.3792	25.5374
Q14669-4	Q14669-4;Q14669;Q14669-2;Q14669-3	E3 ubiquitin-protein ligase TRIP12	TRIP12	Upregulated	Upregulated	+	LN1-Cell_SCC-9-Cell	0.00534734	0.687383	20.3892	20.1459	20.3484	19.4271	19.622	19.7724
Q5JP53	Q5JP53;P07437;Q5ST81	Tubulin beta chain	TUBB	Upregulated	Upregulated	+	LN1-Cell_SCC-9-Cell	0.00044674	0.621395	27.7144	27.7264	27.8656	27.0818	27.1807	27.1797
Q12792	Q12792;Q12792-3;F8VS81;Q12792-4	Twinfilin-1	TWF1	Upregulated	Upregulated	+	LN1-Cell_SCC-9-Cell	0.0143796	0.62561	22.5994	22.6947	22.4699	22.1147	22.0821	21.6903
Q8NBS9-2	Q8NBS9-2;Q8NBS9	Thioredoxin domain-containing protein 5	TXNDC5	Upregulated	Upregulated	+	LN1-Cell_SCC-9-Cell	0.00405064	0.578099	25.166	25.1755	25.1593	24.5225	24.4635	24.7806
O00762-3	O00762-3;O00762;K4DI81;A0A0A0MSE8;A0A087WVK1;O00762-2;O00762-4	Ubiquitin-conjugating enzyme E2 C	UBE2C	Upregulated	Upregulated	+	LN1-Cell_SCC-9-Cell	0.0125086	0.603697	21.0158	20.829	20.5542	20.1761	20.2733	20.1386
H7C4M9	H7C4M9;C9JZG9;C9JZY6;P62256-2;P62256	Ubiquitin-conjugating enzyme E2 H	UBE2H	Upregulated	Upregulated	+	LN1-Cell_SCC-9-Cell	0.0113943	0.351347	18.0186	18.1566	18.1728	17.8321	17.8218	17.6401
Q9UMX0	Q9UMX0;Q9UMX0-3;Q9UMX0-2	Ubiquilin-1	UBQLN1	Upregulated	Upregulated	+	LN1-Cell_SCC-9-Cell	0.00327951	0.480667	23.3687	23.2145	23.329	22.7881	22.7399	22.9421
D6R956	D6R956;P09936;D6R974;D6RE83	Ubiquitin carboxyl-terminal hydrolase;Ubiquitin carboxyl-terminal hydrolase isozyme L1	UCHL1	Upregulated	Upregulated	+	LN1-Cell_SCC-9-Cell	9.06079e-06	4.40237	24.664	24.6743	24.7463	20.244	20.056	20.5775
O60701	O60701;O60701-3;O60701-2	UDP-glucose 6-dehydrogenase	UGDH	Upregulated	Upregulated	+	LN1-Cell_SCC-9-Cell	0.000583273	0.788506	23.4816	23.6958	23.4554	22.7555	22.7157	22.7961
O60763	O60763;O60763-2	General vesicular transport factor p115	USO1	Upregulated	Upregulated	+	LN1-Cell_SCC-9-Cell	0.00960758	0.34794	24.1204	24.1982	24.3645	23.8733	23.8488	23.9171
A0A087X1B2	A0A087X1B2;B9A018;Q53GS9-2;Q53GS9;Q53GS9-3	U4/U6.U5 tri-snRNP-associated protein 2	USP39	Upregulated	Upregulated	+	LN1-Cell_SCC-9-Cell	0.00302206	0.44305	20.4085	20.3227	20.3508	20.0268	19.8045	19.9216
P18206-2	P18206-2;P18206	Vinculin	VCL	Upregulated	Upregulated	+	LN1-Cell_SCC-9-Cell	0.012835	0.620599	26.1165	26.3405	26.4204	25.5234	25.5987	25.8934
P08670	P08670;B0YJC4;B0YJC5	Vimentin	VIM	Upregulated	Upregulated	+	LN1-Cell_SCC-9-Cell	2.76998e-05	4.63293	32.389	32.5041	32.4085	27.6287	27.5504	28.2237
CON__Q3ZBS7	CON__Q3ZBS7;P04004	Vitronectin;Vitronectin V65 subunit;Vitronectin V10 subunit;Somatomedin-B	VTN	Upregulated	Upregulated	+	LN1-Cell_SCC-9-Cell	0.00105529	1.92613	20.1158	20.1968	20.433	18.221	18.0273	18.7188
Q6NZY4	Q6NZY4;F5H6J5;F5GX80;Q6NZY4-2	Zinc finger CCHC domain-containing protein 8	ZCCHC8	Upregulated	Upregulated	+	LN1-Cell_SCC-9-Cell	0.00636541	0.31108	18.1406	18.0985	18.2727	17.8163	17.9117	17.8505
CON__Q9TTE1	CON__Q9TTE1			Upregulated	Upregulated	+	LN1-Cell_SCC-9-Cell	0.000165925	1.16531	17.5256	17.574	17.633	16.4507	NaN	16.3737
