# Supplementary material for: A Reductionist Approach Using Primary and Metastatic Cell–Derived Extracellular Vesicles Reveals Hub Proteins Associated with Oral Cancer Prognosis
Source: Mol Cell Proteomics. 2021 Jun 27;20:100118. doi: 10.1016/j.mcpro.2021.100118 (PMC8350068; doi:10.1016/j.mcpro.2021.100118)
Supplement: Supplemental Table S9 [file mmc10.xlsx]

## Sheet: Table S9
Table S9. All peptides identified in SCC-9 and LN1 EV and cell replicates, after searching all the raw files together in MaxQuant software.
Sequence	N-term cleavage window	C-term cleavage window	Amino acid before	First amino acid	Second amino acid	Second last amino acid	Last amino acid	Amino acid after	A Count	R Count	N Count	D Count	C Count	Q Count	E Count	G Count	H Count	I Count	L Count	K Count	M Count	F Count	P Count	S Count	T Count	W Count	Y Count	V Count	U Count	O Count	Length	Missed cleavages	Mass	Proteins	Leading razor protein	Start position	End position	Gene names	Protein names	Unique (Groups)	Unique (Proteins)	Charges	PEP	Score	Identification LN1_1-Cell	Identification type LN1_2-Cell	Identification type LN1_3-Cell	Identification type SCC9_1-Cell	Identification type SCC9_2-Cell
AAAAAAAAAAGAAGGR	________________	AAGAAGGRGSGPGRRR	M	A	A	G	R	G	12	1	0	0	0	0	0	3	0	0	0	0	0	0	0	0	0	0	0	0	0	0	16	0	1197.62	Q86U42-2;Q86U42	Q86U42-2	2	17	PABPN1	Polyadenylate-binding protein 2	yes	no	2	0.0018063	89.029	By matching	By matching	By MS/MS	By matching	By MS/MS
AAAAAAALQAK	NHKLRVDKAAAAAAAL	AAAALQAKSDEKAAVA	K	A	A	A	K	S	8	0	0	0	0	1	0	0	0	0	1	1	0	0	0	0	0	0	0	0	0	0	11	0	955.545	P36578;H3BM89;H3BU31	P36578	354	364	RPL4	60S ribosomal protein L4	yes	no	1;2	0.0048292	151.04	By matching	By MS/MS	By MS/MS	By MS/MS	By matching
AAAAAAGAASGLPGPVAQGLK	________________	GPVAQGLKEALVDTLT	M	A	A	L	K	E	9	0	0	0	0	1	0	4	0	0	2	1	0	0	2	1	0	0	0	1	0	0	21	0	1747.96	Q96P70	Q96P70	2	22	IPO9	Importin-9	yes	yes	2;3	0.010246	61.962	By MS/MS	By matching	By matching	By MS/MS	By MS/MS
AAAAAAGAGPEMVR	________________	GAGPEMVRGQVFDVGP	M	A	A	V	R	G	7	1	0	0	0	0	1	2	0	0	0	0	1	0	1	0	0	0	0	1	0	0	14	0	1241.62	P28482;P28482-2	P28482	2	15	MAPK1	Mitogen-activated protein kinase 1	yes	no	2	0.00010652	110.14
AAAAAAGEAR	________________	AAAAGEARRVLVYGGR	M	A	A	A	R	R	7	1	0	0	0	0	1	1	0	0	0	0	0	0	0	0	0	0	0	0	0	0	10	0	857.436	P09417;P09417-2;B7Z415;D6RGG7;D6RHJ7	P09417	2	11	QDPR	Dihydropteridine reductase	yes	no	1	0.00012112	115.49	By MS/MS	By MS/MS	By matching	By MS/MS	By MS/MS
AAAAAGTATSQR	________________	AGTATSQRFFQSFSDA	M	A	A	Q	R	F	6	1	0	0	0	1	0	1	0	0	0	0	0	0	0	1	2	0	0	0	0	0	12	0	1074.54	Q9Y2Z0-2;Q9Y2Z0	Q9Y2Z0-2	2	13	SUGT1	Suppressor of G2 allele of SKP1 homolog	yes	no	1;2	0.0014993	83.647	By MS/MS	By MS/MS	By MS/MS	By matching	By MS/MS
AAAAAMAEQESAR	________________	MAEQESARNGGRNRGG	M	A	A	A	R	N	7	1	0	0	0	1	2	0	0	0	0	0	1	0	0	1	0	0	0	0	0	0	13	0	1275.59	Q7L5D6	Q7L5D6	2	14	GET4	Golgi to ER traffic protein 4 homolog	yes	yes	2	0.0049831	67.93
AAAAAQGGGGGEPR	________________	GGGGGEPRRTEGVGPG	M	A	A	P	R	R	5	1	0	0	0	1	1	5	0	0	0	0	0	0	1	0	0	0	0	0	0	0	14	0	1168.56	E9PJF0;E9PQW4;P27361-2;P27361-3;P27361	E9PJF0	2	15	MAPK3	Mitogen-activated protein kinase;Mitogen-activated protein kinase 3	yes	no	2	9.8939e-08	151.79
AAAAAWEEPSSGNGTAR	________________	SSGNGTARAGPRKRGG	K	A	A	A	R	A	6	1	1	0	0	0	2	2	0	0	0	0	0	0	1	2	1	1	0	0	0	0	17	0	1644.75	Q9P258	Q9P258	6	22	RCC2	Protein RCC2	yes	yes	2	9.9634e-05	133.88	By matching		By matching	By MS/MS	By matching
AAAAELSLLEK	________________	AELSLLEKSLGLSKGN	M	A	A	E	K	S	4	0	0	0	0	0	2	0	0	0	3	1	0	0	0	1	0	0	0	0	0	0	11	0	1114.62	D6RBD7;C9J1V9;O43324-2;O43324	D6RBD7	2	12	EEF1E1;EEF1E1-BLOC1S5	Eukaryotic translation elongation factor 1 epsilon-1	yes	no	1;2	8.7802e-09	140.16	By MS/MS	By MS/MS	By MS/MS	By MS/MS	By MS/MS
AAAAKPNNLSLVVHGPGDLR	________________	VHGPGDLRLENYPIPE	M	A	A	L	R	L	4	1	2	1	0	0	0	2	1	0	3	1	0	0	2	1	0	0	0	2	0	0	20	1	1999.1	H0YKB3;Q00796-2;Q00796	H0YKB3	2	21	SORD	Sorbitol dehydrogenase	yes	no	3	0.0029898	93.427	By matching	By matching	By matching	By MS/MS	By MS/MS
AAAAPGASPSPGGDAAWSEAGPGPR	RASREGGRAAAAPGAS	SEAGPGPRPLARSASP	R	A	A	P	R	P	8	1	0	1	0	0	1	5	0	0	0	0	0	0	5	3	0	1	0	0	0	0	25	0	2204.02	P52701-3;P52701;P52701-2;F8W7G9;F8WAX8	P52701-3	34	58	MSH6	DNA mismatch repair protein Msh6	yes	no	3	0.021417	36.744	By MS/MS	By matching	By matching	By matching
AAAAPGASPSPGGDAAWSEAGPGPRPLAR	RASREGGRAAAAPGAS	PGPRPLARSASPPKAK	R	A	A	A	R	S	9	2	0	1	0	0	1	5	0	0	1	0	0	0	6	3	0	1	0	0	0	0	29	1	2641.3	P52701-3;P52701;P52701-2;F8W7G9;F8WAX8	P52701-3	34	62	MSH6	DNA mismatch repair protein Msh6	yes	no	3	0.013847	39.883	By matching	By MS/MS	By matching	By matching	By matching
AAAASAAEAGIATTGTEDSDDALLK	RQEEEARRAAAASAAE	DSDDALLKMTISQQEF	R	A	A	L	K	M	9	0	0	3	0	0	2	2	0	1	2	1	0	0	0	2	3	0	0	0	0	0	25	0	2319.11	P55036;H0Y3Y9	P55036	238	262	PSMD4	26S proteasome non-ATPase regulatory subunit 4	yes	no	2;3	6.0571e-11	163.9	By MS/MS	By MS/MS	By MS/MS	By matching	By MS/MS
AAAASAAEAGIATTGTEGERDSDDALLK	RQEEEARRAAAASAAE	DSDDALLKMTISQQEF	R	A	A	L	K	M	9	1	0	3	0	0	3	3	0	1	2	1	0	0	0	2	3	0	0	0	0	0	28	1	2661.27	Q5VWC4	Q5VWC4	238	265	PSMD4		yes	yes	3	5.6606e-05	69.525	By MS/MS		By MS/MS	By matching
AAAAVQGGR	________________	AAAVQGGRSGGSGGCS	M	A	A	G	R	S	4	1	0	0	0	1	0	2	0	0	0	0	0	0	0	0	0	0	0	1	0	0	9	0	799.43	E9PL01;A0A087WUC6;Q15005;E9PI68	E9PL01	2	10	SPCS2	Signal peptidase complex subunit 2	yes	no	1	0.0011587	95.793	By matching			By MS/MS	By MS/MS
AAAAVSESWPELELAER	________________	PELELAERERRRELLL	M	A	A	E	R	E	5	1	0	0	0	0	4	0	0	0	2	0	0	0	1	2	0	1	0	1	0	0	17	0	1827.9	Q8N1G4	Q8N1G4	2	18	LRRC47	Leucine-rich repeat-containing protein 47	yes	yes	2	0.00015247	118.87	By MS/MS		By MS/MS		By matching
AAAAVVEFQR	________________	AAVVEFQRAQSLLSTD	M	A	A	Q	R	A	4	1	0	0	0	1	1	0	0	0	0	0	0	1	0	0	0	0	0	2	0	0	10	0	1060.57	O00231;O00231-2;J3QRY4	O00231	2	11	PSMD11	26S proteasome non-ATPase regulatory subunit 11	yes	no	2	9.0331e-05	122.52	By MS/MS	By MS/MS	By MS/MS	By matching	By MS/MS
AAAAVVVPAEWIK	________________	VVPAEWIKNWEKSGRG	M	A	A	I	K	N	5	0	0	0	0	0	1	0	0	1	0	1	0	0	1	0	0	1	0	3	0	0	13	0	1323.76	Q8NI27;F2Z2V2	Q8NI27	2	14	THOC2	THO complex subunit 2	yes	no	2	0.0072785	75.294
AAADTLQGPMQAAYR	NLTDAIARAAADTLQG	GPMQAAYREAFQSVVL	R	A	A	Y	R	E	5	1	0	1	0	2	0	1	0	0	1	0	1	0	1	0	1	0	1	0	0	0	15	0	1562.75	Q6P2E9-2;Q6P2E9;I3L2F4	Q6P2E9-2	720	734	EDC4	Enhancer of mRNA-decapping protein 4	yes	no	2	0.00018642	103.88	By MS/MS	By MS/MS	By MS/MS	By MS/MS	By MS/MS
AAAEVNQDYGLDPK	KAFGILKRAAAEVNQD	QDYGLDPKIANAIMKA	R	A	A	P	K	I	3	0	1	2	0	1	1	1	0	0	1	1	0	0	1	0	0	0	1	1	0	0	14	0	1489.7	P07954-2;P07954	P07954-2	59	72	FH	Fumarate hydratase, mitochondrial	yes	no	2	5.1085e-05	130.69	By MS/MS	By MS/MS	By MS/MS	By MS/MS	By MS/MS
AAAFEEQENETVVVK	NLVKAAQKAAAFEEQE	ENETVVVKEKMVGGIA	K	A	A	V	K	E	3	0	1	0	0	1	4	0	0	0	0	1	0	1	0	0	1	0	0	3	0	0	15	0	1662.81	Q9Y490	Q9Y490	2477	2491	TLN1	Talin-1	yes	yes	2	2.1374e-47	210.93	By MS/MS	By MS/MS	By MS/MS	By MS/MS	By MS/MS
AAAFEQLQK	LSTFYQNRAAAFEQLQ	AAFEQLQKWKEVAQDC	R	A	A	Q	K	W	3	0	0	0	0	2	1	0	0	0	1	1	0	1	0	0	0	0	0	0	0	0	9	0	1004.53	O94826	O94826	160	168	TOMM70A	Mitochondrial import receptor subunit TOM70	yes	yes	2	0.033696	58.981	By matching	By matching	By matching	By matching	By matching
AAAGEFADDPCSSVK	RKQGDLMKAAAGEFAD	DDPCSSVKRGNMVRAA	K	A	A	V	K	R	4	0	0	2	1	0	1	1	0	0	0	1	0	1	1	2	0	0	0	1	0	0	15	0	1523.66	P35221;P35221-2;G3XAM7;E5RIB1;E5RG03;E5RGY6;E5RJ41;E5RHV7	P35221	106	120	CTNNA1	Catenin alpha-1	yes	no	2	1.6208e-05	145.09	By MS/MS		By MS/MS
AAAGELQEDSGLMALAK	EFLLIFHKAAAGELQE	SGLMALAKLSEIDVAL	K	A	A	A	K	L	5	0	0	1	0	1	2	2	0	0	3	1	1	0	0	1	0	0	0	0	0	0	17	0	1673.83	Q9BUP0;A0A087X1Z2;Q9BUP0-2;C9JTV4;Q8WYH2	Q9BUP0	158	174	EFHD1;PP1187	EF-hand domain-containing protein D1	yes	no	2	7.9818e-05	119.25				By MS/MS	By MS/MS
AAAGGGGGGAAAAGR	________________	GGAAAAGRAYSFKVVL	M	A	A	G	R	A	7	1	0	0	0	0	0	7	0	0	0	0	0	0	0	0	0	0	0	0	0	0	15	0	1070.52	Q9UL25	Q9UL25	2	16	RAB21	Ras-related protein Rab-21	yes	yes	1;2	1.137e-47	213.85	By MS/MS	By MS/MS	By MS/MS	By MS/MS	By matching
AAALEFLNR	WGKGYSRKAAALEFLN	AALEFLNRFEEAKRTY	K	A	A	N	R	F	3	1	1	0	0	0	1	0	0	0	2	0	0	1	0	0	0	0	0	0	0	0	9	0	1003.55	P31948;P31948-2;F5H783;F5GXD8	P31948	79	87	STIP1	Stress-induced-phosphoprotein 1	yes	no	2	0.014723	69.825	By matching	By MS/MS	By matching	By matching	By MS/MS
AAALSLSTLASPK	HRKHTQQRAAALSLST	LSTLASPKGGSGTAGT	R	A	A	P	K	G	4	0	0	0	0	0	0	0	0	0	3	1	0	0	1	3	1	0	0	0	0	0	13	0	1228.7	P98172	P98172	277	289	EFNB1	Ephrin-B1	yes	yes	2	0.0047433	95.483				By matching	By MS/MS
AAALVLQTIWGYK	NRSEKEVRAAALVLQT	LQTIWGYKELRKPLEK	R	A	A	Y	K	E	3	0	0	0	0	1	0	1	0	1	2	1	0	0	0	0	1	1	1	1	0	0	13	0	1432.81	O60716-21;O60716-19;O60716-13;O60716-11;O60716-5;O60716-3;C9JZR2;O60716-24;O60716-23;O60716-16;O60716-18;O60716-15;O60716-17;O60716-10;O60716-8;O60716-9;O60716-7;O60716-2;O60716;O60716-22;O60716-20;O60716-14;O60716-12;O60716-6;O60716-4;O60716-29;O60716-27;O60716-32;O60716-31;O60716-26;O60716-25;O60716-30;O60716-28	O60716-21	714	726	CTNND1	Catenin delta-1	yes	no	2	2.2217e-05	150.15	By matching			By matching	By MS/MS
AAAMAAAAAETSQR	YDEAEKAKAAAMAAAA	AAAETSQRIQEEECPP	K	A	A	Q	R	I	8	1	0	0	0	1	1	0	0	0	0	0	1	0	0	1	1	0	0	0	0	0	14	0	1318.63	H7C5F7;B4DGY6;A0A0C4DGW0;Q9NV92	H7C5F7	100	113	NDFIP2	NEDD4 family-interacting protein 2	yes	no	2	0.0029007	82.494
AAAMDVDTPSGTNSGAGK	________________	GTNSGAGKKRFEVKKW	M	A	A	G	K	K	4	0	1	2	0	0	0	3	0	0	0	1	1	0	1	2	2	0	0	1	0	0	18	0	1648.74	P62877	P62877	2	19	RBX1	E3 ubiquitin-protein ligase RBX1;E3 ubiquitin-protein ligase RBX1, N-terminally processed	yes	yes	2	4.3815e-05	153.95	By MS/MS	By MS/MS	By MS/MS	By MS/MS	By MS/MS
AAAMDVDTPSGTNSGAGKK	________________	TNSGAGKKRFEVKKWN	M	A	A	K	K	R	4	0	1	2	0	0	0	3	0	0	0	2	1	0	1	2	2	0	0	1	0	0	19	1	1776.83	P62877	P62877	2	20	RBX1	E3 ubiquitin-protein ligase RBX1;E3 ubiquitin-protein ligase RBX1, N-terminally processed	yes	yes	2	0.00014474	131.79	By MS/MS	By MS/MS	By MS/MS	By MS/MS	By MS/MS
AAAMVPGR	________________	AAAMVPGRSESWERGE	-	A	A	G	R	S	3	1	0	0	0	0	0	1	0	0	0	0	1	0	1	0	0	0	0	1	0	0	8	0	771.406	H0Y8X4;O43598;O43598-2	H0Y8X4	1	8	DNPH1	2-deoxynucleoside 5-phosphate N-hydrolase 1	yes	no	1;2	0.030688	68.485			By matching	By MS/MS	By MS/MS
AAAPAPEEEMDECEQALAAEPK	AERKEEKKAAAPAPEE	QALAAEPKAKDPFAHL	K	A	A	P	K	A	7	0	0	1	1	1	6	0	0	0	1	1	1	0	3	0	0	0	0	0	0	0	22	0	2356.02	P26641;P26641-2	P26641	254	275	EEF1G	Elongation factor 1-gamma	yes	no	2;3	9.1707e-21	152.94	By MS/MS	By MS/MS	By MS/MS	By MS/MS	By MS/MS
AAAQLLQSQAQQSGAQQTK	VNNFQKKKAAAQLLQS	QSGAQQTKKDKDKKK_	K	A	A	T	K	K	5	0	0	0	0	7	0	1	0	0	2	1	0	0	0	2	1	0	0	0	0	0	19	0	1956	D6RGI3;D6RER5;Q9NVA2;Q9NVA2-2;H0Y9G8;H0Y961	D6RGI3	400	418	2011-09-01	Septin-11	yes	no	2;3	2.9497e-66	277.41	By MS/MS	By MS/MS	By MS/MS	By MS/MS	By MS/MS
AAATAEEPDPK	SKVVVTEKAAATAEEP	TAEEPDPKGIPEFWFT	K	A	A	P	K	G	4	0	0	1	0	0	2	0	0	0	0	1	0	0	2	0	1	0	0	0	0	0	11	0	1098.52	Q99733;Q99733-2;C9J6D1;C9JZI7;A8MXH2;E9PKT8;H0YCI4	Q99733	147	157	NAP1L4	Nucleosome assembly protein 1-like 4	yes	no	2	0.00060273	98.048	By MS/MS	By MS/MS	By MS/MS	By MS/MS	By MS/MS
AAATGPSFWLGNETLK	________________	WLGNETLKVPLALFAL	M	A	A	L	K	V	3	0	1	0	0	0	1	2	0	0	2	1	0	1	1	1	2	1	0	0	0	0	16	0	1661.84	P12955-3;P12955-2;P12955	P12955-3	2	17	PEPD	Xaa-Pro dipeptidase	yes	no	2	5.4976e-09	136.99	By matching	By MS/MS	By MS/MS	By MS/MS	By MS/MS
AAATPESQEPQAK	EGTAQEGKAAATPESQ	ESQEPQAKGAEASAAS	K	A	A	A	K	G	4	0	0	0	0	2	2	0	0	0	0	1	0	0	2	1	1	0	0	0	0	0	13	0	1326.64	P49006	P49006	145	157	MARCKSL1	MARCKS-related protein	yes	yes	2	3.4869e-05	117.25	By matching	By MS/MS	By MS/MS	By matching	By matching
AAATQPDAKDTPDEPWAFPAR	RAGNLARRAAATQPDA	EPWAFPAREFLRKKLI	R	A	A	A	R	E	6	1	0	3	0	1	1	0	0	0	0	1	0	1	4	0	2	1	0	0	0	0	21	1	2254.07	Q7KZF4	Q7KZF4	63	83	SND1	Staphylococcal nuclease domain-containing protein 1	yes	yes	3	0.012745	49.306	By MS/MS	By matching	By matching	By matching	By MS/MS
AAAVAAAGAGEPQSPDELLPK	________________	SPDELLPKGDAEKPEE	M	A	A	P	K	G	7	0	0	1	0	1	2	2	0	0	2	1	0	0	3	1	0	0	0	1	0	0	21	0	1962.01	Q9NS69	Q9NS69	2	22	TOMM22	Mitochondrial import receptor subunit TOM22 homolog	yes	yes	3	0.0032203	128.74	By MS/MS	By MS/MS	By MS/MS	By matching	By matching
AAAVLPVLDLAQR	KNYPEGHKAAAVLPVL	PVLDLAQRQNGWLPIS	K	A	A	Q	R	Q	4	1	0	1	0	1	0	0	0	0	3	0	0	0	1	0	0	0	0	2	0	0	13	0	1335.79	E7EPT4;P19404	E7EPT4	79	91	NDUFV2	NADH dehydrogenase [ubiquinone] flavoprotein 2, mitochondrial	yes	no	2	0.046291	63.32	By matching	By matching	By matching	By matching	By MS/MS
AAAVLSGPSAGSAAGVPGGTGGLSAVSSGPR	________________	SAVSSGPRLRLLLLES	M	A	A	P	R	L	7	1	0	0	0	0	0	8	0	0	2	0	0	0	3	6	1	0	0	3	0	0	31	0	2565.31	Q8IZL8	Q8IZL8	2	32	PELP1	Proline-, glutamic acid- and leucine-rich protein 1	yes	yes	3	9.6563e-08	82.831	By MS/MS	By MS/MS	By MS/MS		By MS/MS
AAAVSSGFDGAIQLVSLGGR	PDFSKLARAAAVSSGF	QLVSLGGRQLLTPEHV	R	A	A	G	R	Q	4	1	0	1	0	1	0	4	0	1	2	0	0	1	0	3	0	0	0	2	0	0	20	0	1874.98	O00468-6;O00468-3;O00468-7;O00468-5;O00468-4;O00468;A0A087X208;O00468-2;H0Y5U1	O00468-6	1777	1796	AGRN	Agrin;Agrin N-terminal 110 kDa subunit;Agrin C-terminal 110 kDa subunit;Agrin C-terminal 90 kDa fragment;Agrin C-terminal 22 kDa fragment	yes	no	2	1.0029e-06	134.37
AAAYSAQVQPVDGATR	REALRALRAAAYSAQV	QPVDGATRKKSQRVCR	R	A	A	T	R	K	5	1	0	1	0	2	0	1	0	0	0	0	0	0	1	1	1	0	1	2	0	0	16	0	1603.8	Q9H7E9;Q9H7E9-2	Q9H7E9	183	198	C8orf33	UPF0488 protein C8orf33	yes	no	2	0.00018044	106.29	By MS/MS	By MS/MS	By MS/MS	By MS/MS	By MS/MS
AACLESAQEPAGAWGNK	AFPPLPEKAACLESAQ	PAGAWGNKIRPIKASV	K	A	A	N	K	I	5	0	1	0	1	1	2	2	0	0	1	1	0	0	1	1	0	1	0	0	0	0	17	0	1758.8	A0A024R4E5;C9JZI8;C9J5E5;C9JIZ1;C9JHS7;C9JHZ8;C9JES8;C9JT62;C9JK79;C9JBS3;C9JEJ8;C9JHN6	A0A024R4E5	51	67	HDLBP		yes	no	2	8.8743e-05	141.65	By MS/MS	By MS/MS	By MS/MS	By MS/MS	By MS/MS
AADALEEQQR	SLEEEKRRAADALEEQ	DALEEQQRCISELKAE	R	A	A	Q	R	C	3	1	0	1	0	2	2	0	0	0	1	0	0	0	0	0	0	0	0	0	0	0	10	0	1129.54	Q14980-2;Q14980;A0A087WY61;Q14980-4;Q14980-3;F5H4J1	Q14980-2	725	734	NUMA1	Nuclear mitotic apparatus protein 1	yes	no	2	0.0017845	91.265	By matching	By matching	By MS/MS	By matching	By matching
AADEEAFEDNSEEYIR	IVPNMEFRAADEEAFE	DNSEEYIRRDLEGSDI	R	A	A	I	R	R	3	1	1	2	0	0	5	0	0	1	0	0	0	1	0	1	0	0	1	0	0	0	16	0	1886.78	P55060-3;P55060;P55060-4	P55060-3	356	371	CSE1L	Exportin-2	yes	no	2	1.0714e-92	246.63	By MS/MS	By MS/MS	By MS/MS	By MS/MS	By MS/MS
AADEEAFEDNSEEYIRR	IVPNMEFRAADEEAFE	NSEEYIRRDLEGSDID	R	A	A	R	R	D	3	2	1	2	0	0	5	0	0	1	0	0	0	1	0	1	0	0	1	0	0	0	17	1	2042.88	P55060-3;P55060;P55060-4	P55060-3	356	372	CSE1L	Exportin-2	yes	no	3	0.017961	73.156
AADFIDQALAQK	________________	IDQALAQKNDGVSLLL	R	A	A	Q	K	N	4	0	0	2	0	2	0	0	0	1	1	1	0	1	0	0	0	0	0	0	0	0	12	0	1289.66	K7ELG5;K7ES89;P51452-2;P51452	K7ELG5	7	18	DUSP3	Dual specificity protein phosphatase 3	yes	no	2	0.0010013	92.866		By MS/MS	By MS/MS	By MS/MS	By MS/MS
AADLLYAMCDR	RDVSVRQRAADLLYAM	LLYAMCDRSNAKQIVS	R	A	A	D	R	S	3	1	0	2	1	0	0	0	0	0	2	0	1	0	0	0	0	0	1	0	0	0	11	0	1297.58	O95782-2;O95782	O95782-2	389	399	AP2A1	AP-2 complex subunit alpha-1	yes	no	2	0.0091628	66.056
AADPPAENSSAPEAEQGGAE	PQDGKETKAADPPAEN	EAEQGGAE________	K	A	A	A	E	-	6	0	1	1	0	1	4	2	0	0	0	0	0	0	3	2	0	0	0	0	0	0	20	0	1896.8	P67809;H0Y449	P67809	305	324	YBX1	Nuclease-sensitive element-binding protein 1	yes	no	2	5.5847e-17	178.03	By MS/MS	By MS/MS	By MS/MS	By MS/MS	By MS/MS
AADTDGDGQVNYEEFVR	EEVDEMIRAADTDGDG	VNYEEFVRVLVSK___	R	A	A	V	R	V	2	1	1	3	0	1	2	2	0	0	0	0	0	1	0	0	1	0	1	2	0	0	17	0	1884.81	P27482	P27482	128	144	CALML3	Calmodulin-like protein 3	yes	yes	2	1.3736e-09	209.11
AADTQVSETLKR	________________	QVSETLKRFAGKVTTA	M	A	A	K	R	F	2	1	0	1	0	1	1	0	0	0	1	1	0	0	0	1	2	0	0	1	0	0	12	1	1317.69	Q92616	Q92616	2	13	GCN1L1	Translational activator GCN1	yes	yes	2	0.0066632	62.408
AAEAAAAPAESAAPAAGEEPSKEEGEPK	AAGGEAPKAAEAAAAP	SKEEGEPKKTEAPAAP	K	A	A	P	K	K	11	0	0	0	0	0	7	2	0	0	0	2	0	0	4	2	0	0	0	0	0	0	28	1	2635.22	P80723	P80723	122	149	BASP1	Brain acid soluble protein 1	yes	yes	2;3	1.4416e-06	84.025	By MS/MS	By MS/MS	By MS/MS	By MS/MS	By matching
AAEAAPPTQEAQGETEPTEQAPDALEQAADTSR	WEALCQQKAAEAAPPT	EQAADTSRRNAETPEA	K	A	A	S	R	R	9	1	0	2	0	4	6	1	0	0	1	0	0	0	4	1	4	0	0	0	0	0	33	0	3379.53	Q8N163;Q8N163-2;H0YB24;G3V119	Q8N163	447	479	CCAR2	Cell cycle and apoptosis regulator protein 2	yes	no	3	0.00058873	50.2	By MS/MS	By MS/MS	By MS/MS	By matching	By MS/MS
AAEAAPPTQEAQGETEPTEQAPDALEQAADTSRR	WEALCQQKAAEAAPPT	QAADTSRRNAETPEAT	K	A	A	R	R	N	9	2	0	2	0	4	6	1	0	0	1	0	0	0	4	1	4	0	0	0	0	0	34	1	3535.63	Q8N163;Q8N163-2;H0YB24;G3V119	Q8N163	447	480	CCAR2	Cell cycle and apoptosis regulator protein 2	yes	no	3	0.033613	30.914	By MS/MS	By matching	By matching	By matching	By matching
AAEAGGAEEQYGFLTTPTK	YVMAVVDKAAEAGGAE	GFLTTPTKQLGAQSPG	K	A	A	T	K	Q	4	0	0	0	0	1	3	3	0	0	1	1	0	1	1	0	3	0	1	0	0	0	19	0	1939.92	P46821	P46821	1052	1070	MAP1B	Microtubule-associated protein 1B;MAP1B heavy chain;MAP1 light chain LC1	yes	yes	2	1.8471e-10	188	By MS/MS	By MS/MS	By MS/MS
AAECNIVVTQPR	DDFIQNDRAAECNIVV	NIVVTQPRRISAVSVA	R	A	A	P	R	R	2	1	1	0	1	1	1	0	0	1	0	0	0	0	1	0	1	0	0	2	0	0	12	0	1356.68	Q08211	Q08211	435	446	DHX9	ATP-dependent RNA helicase A	yes	yes	2	0.0097611	78.548	By matching	By matching	By matching	By MS/MS	By matching
AAEDDEDDDVDTK	AESATGKRAAEDDEDD	EDDDVDTKKQKTDEDD	R	A	A	T	K	K	2	0	0	6	0	0	2	0	0	0	0	1	0	0	0	0	1	0	0	1	0	0	13	0	1436.54	B8ZZQ6;P06454-2;P06454;B8ZZA1;B8ZZW7;H7C2N1	B8ZZQ6	87	99	PTMA	Prothymosin alpha;Prothymosin alpha, N-terminally processed;Thymosin alpha-1	yes	no	2	2.0603e-08	152.67	By MS/MS	By matching
AAEDDEDDDVDTKK	AESATGKRAAEDDEDD	DDDVDTKKQKTDEDD_	R	A	A	K	K	Q	2	0	0	6	0	0	2	0	0	0	0	2	0	0	0	0	1	0	0	1	0	0	14	1	1564.64	B8ZZQ6;P06454-2;P06454;B8ZZA1;B8ZZW7;H7C2N1	B8ZZQ6	87	100	PTMA	Prothymosin alpha;Prothymosin alpha, N-terminally processed;Thymosin alpha-1	yes	no	2;3	1.006e-104	248.98	By MS/MS	By MS/MS	By MS/MS	By matching	By MS/MS
AAEEAFVNDIDESSPGTEWER	QKTKANNRAAEEAFVN	SPGTEWERVARLCDFN	R	A	A	E	R	V	3	1	1	2	0	0	5	1	0	1	0	0	0	1	1	2	1	1	0	1	0	0	21	0	2351.02	P09496-2;P09496-5	P09496-2	163	183	CLTA	Clathrin light chain A	yes	no	2;3	6.5461e-71	270.99	By MS/MS	By MS/MS	By MS/MS	By MS/MS	By MS/MS
AAEEEDEADPKR	DEGPALKRAAEEEDEA	EDEADPKRQKTENGAS	R	A	A	K	R	Q	3	1	0	2	0	0	4	0	0	0	0	1	0	0	1	0	0	0	0	0	0	0	12	1	1358.6	P20962	P20962	82	93	PTMS	Parathymosin	yes	yes	2;3	4.8756e-07	134.57	By MS/MS	By MS/MS	By MS/MS	By matching	By matching
AAEEPQQQK	________________	AEEPQQQKQEPLGSDS	M	A	A	Q	K	Q	2	0	0	0	0	3	2	0	0	0	0	1	0	0	1	0	0	0	0	0	0	0	9	0	1027.49	J3KR44;Q96FW1;F5H6Q1;F5GYJ8;F5H3F0	J3KR44	2	10	OTUB1	Ubiquitin thioesterase OTUB1	yes	no	1;2	0.00096123	97.798	By MS/MS	By MS/MS	By MS/MS	By matching	By MS/MS
AAEESASQIQSSAQR	QRTRQMIRAAEESASQ	QIQSSAQRLETQVSAS	R	A	A	Q	R	L	4	1	0	0	0	3	2	0	0	1	0	0	0	0	0	4	0	0	0	0	0	0	15	0	1561.73	Q13751	Q13751	855	869	LAMB3	Laminin subunit beta-3	yes	yes	2;3	1.2352e-124	262.15				By MS/MS	By MS/MS
AAEFGEPTSEQTGTAAGK	MKRKFSLRAAEFGEPT	QTGTAAGKTIAQTTAP	R	A	A	G	K	T	4	0	0	0	0	1	3	3	0	0	0	1	0	1	1	1	3	0	0	0	0	0	18	0	1750.8	O95425-2;O95425-4;O95425-3;O95425	O95425-2	629	646	SVIL	Supervillin	yes	no	2	1.2724e-05	141.34	By matching	By MS/MS	By MS/MS	By MS/MS	By MS/MS
AAELIANSLATAGDGLIELR	ISAEGDSKAAELIANS	GDGLIELRKLEAAEDI	K	A	A	L	R	K	5	1	1	1	0	0	2	2	0	2	4	0	0	0	0	1	1	0	0	0	0	0	20	0	1997.08	P35232;C9JW96	P35232	220	239	PHB	Prohibitin	yes	no	3	0.011057	50.884	By matching	By matching	By MS/MS	By matching	By MS/MS
AAELLQDEYSGR	GFSGVGAKAAELLQDE	LQDEYSGRGIITWGLL	K	A	A	G	R	G	2	1	0	1	0	1	2	1	0	0	2	0	0	0	0	1	0	0	1	0	0	0	12	0	1350.64	Q9BUK6-7;Q9BUK6-3;Q9BUK6-2;Q9BUK6;Q9BUK6-5	Q9BUK6-7	210	221	MSTO1	Protein misato homolog 1	yes	no	2	0.003402	96.067	By matching	By MS/MS	By MS/MS	By matching	By MS/MS
AAEMMASLLK	MTNHQKKRAAEMMASL	EMMASLLKDLAEIGIA	R	A	A	L	K	D	3	0	0	0	0	0	1	0	0	0	2	1	2	0	0	1	0	0	0	0	0	0	10	0	1063.54	P33176	P33176	551	560	KIF5B	Kinesin-1 heavy chain	yes	yes	2	0.013367	65.305
AAEQDPEAR	________________	AEQDPEARAAARPLLT	M	A	A	A	R	A	3	1	0	1	0	1	2	0	0	0	0	0	0	0	1	0	0	0	0	0	0	0	9	0	985.446	Q6XQN6-3;Q6XQN6;G5E977;Q6XQN6-2;C9J8U2	Q6XQN6-3	2	10	NAPRT	Nicotinate phosphoribosyltransferase	yes	no	1;2	0.0054711	75.109	By matching		By matching	By MS/MS	By matching
AAESLADPTEYENLFPGLK	NLSKVNQKAAESLADP	ENLFPGLKEAFVVEEW	K	A	A	L	K	E	3	0	1	1	0	0	3	1	0	0	3	1	0	1	2	1	1	0	1	0	0	0	19	0	2064.01	P35606-2;P35606	P35606-2	755	773	COPB2	Coatomer subunit beta	yes	no	2;3	9.8919e-66	238.88	By MS/MS	By MS/MS	By MS/MS	By MS/MS	By MS/MS
AAESSSDSSDSDSSEDDEAPSKPAGTTK	TKPPPAKKAAESSSDS	SKPAGTTKNSSNKPAV	K	A	A	T	K	N	4	0	0	5	0	0	3	1	0	0	0	2	0	0	2	9	2	0	0	0	0	0	28	1	2757.12	A0A0A0MRM9;Q14978;Q14978-3;Q14978-2	A0A0A0MRM9	367	394	NOLC1	Nucleolar and coiled-body phosphoprotein 1	yes	no	3	0.00012509	94.838
AAETQTLNFGPEWLR	________________	NFGPEWLRALSSGGSI	M	A	A	L	R	A	2	1	1	0	0	1	2	1	0	0	2	0	0	1	1	0	2	1	0	0	0	0	15	0	1731.86	I1E4Y6;Q6Y7W6-4;Q6Y7W6-5;Q6Y7W6;Q6Y7W6-3;C9JHW1;E7ESB6;C9JW88;F8WCD5;C9JPV7;C9JXQ0;C9J0V6;C9JHT0;C9JRZ2	I1E4Y6	2	16	GIGYF2	PERQ amino acid-rich with GYF domain-containing protein 2	yes	no	2	0.023765	61.11	By matching	By MS/MS	By matching		By matching
AAFALGGLGSGFASNR	LGYPVLVRAAFALGGL	GSGFASNREELSALVA	R	A	A	N	R	E	4	1	1	0	0	0	0	4	0	0	2	0	0	2	0	2	0	0	0	0	0	0	16	0	1494.76	F8VPD4;P27708	F8VPD4	556	571	CAD	CAD protein;Glutamine-dependent carbamoyl-phosphate synthase;Aspartate carbamoyltransferase;Dihydroorotase	yes	no	2	0.0080017	85.522	By matching	By matching		By matching	By MS/MS
AAFDDAIAELDTLSEESYK	DRACRLAKAAFDDAIA	TLSEESYKDSTLIMQL	K	A	A	Y	K	D	4	0	0	3	0	0	3	0	0	1	2	1	0	1	0	2	1	0	1	0	0	0	19	0	2086.96	P62258;P62258-2;K7EM20	P62258	197	215	YWHAE	14-3-3 protein epsilon	yes	no	2;3	1.6225e-114	315.29	By MS/MS	By MS/MS	By MS/MS	By MS/MS	By MS/MS
AAFGLSEAGFNTACVTK	GAGGAGLRAAFGLSEA	FNTACVTKLFPTRSHT	R	A	A	T	K	L	4	0	1	0	1	0	1	2	0	0	1	1	0	2	0	1	2	0	0	1	0	0	17	0	1742.83	P31040-2;P31040;A0A087X1I3;D6RFM5;P31040-3	P31040-2	76	92	SDHA	Succinate dehydrogenase [ubiquinone] flavoprotein subunit, mitochondrial	yes	no	2	1.951e-13	170.26		By matching		By MS/MS
AAFGQGSGPIMLDEVQCTGTEASLADCK	NATQALGRAAFGQGSG	EASLADCKSLGWLKSN	R	A	A	C	K	S	4	0	0	2	2	2	2	4	0	1	2	1	1	1	1	2	2	0	0	1	0	0	28	0	2912.3	Q08380;K7EP36;K7ESM3;K7EKQ5;K7ERZ6;K7EJD3	Q08380	77	104	LGALS3BP	Galectin-3-binding protein	yes	no	2;3	1.9412e-24	161.56
AAFLNFFR	AAKASAVRAAFLNFFR	AAFLNFFRDRHGHRLV	R	A	A	F	R	D	2	1	1	0	0	0	0	0	0	0	1	0	0	3	0	0	0	0	0	0	0	0	8	0	984.518	Q5JTZ9	Q5JTZ9	44	51	AARS2	Alanine--tRNA ligase, mitochondrial	yes	yes	2	0.012575	83.377
AAFQPEANPSHLTLNTALVESEDL	SDQGLDIKAAFQPEAN	ALVESEDL________	K	A	A	D	L	-	4	0	2	1	0	1	3	0	1	0	4	0	0	1	2	2	2	0	0	1	0	0	24	0	2566.26	Q8WX93-3;Q8WX93;Q8WX93-4;Q8WX93-8;Q8WX93-5;Q8WX93-7	Q8WX93-3	978	1001	PALLD	Palladin	yes	no	2;3	5.2935e-05	82.59	By MS/MS	By MS/MS	By MS/MS
AAFQSLLDAQADEAVLDHPDLK	NAFTLLLRAAFQSLLD	VLDHPDLKHIDPVVLK	R	A	A	L	K	H	5	0	0	4	0	2	1	0	1	0	4	1	0	1	1	1	0	0	0	1	0	0	22	0	2366.18	Q9UBI1;R4GN54;R4GMW6;H0Y4W0;H0Y6Z9;R4GMX3	Q9UBI1	31	52	COMMD3;COMMD3-BMI1	COMM domain-containing protein 3	yes	no	3	0.0038666	82.859	By MS/MS	By MS/MS	By matching	By matching	By MS/MS
AAFVAYALAFPR	QEPHPGERAAFVAYAL	AYALAFPRAFQGLLDT	R	A	A	P	R	A	5	1	0	0	0	0	0	0	0	0	1	0	0	2	1	0	0	0	1	1	0	0	12	0	1295.7	Q6XQN6-3;Q6XQN6;G5E977;Q6XQN6-2;C9J8U2	Q6XQN6-3	270	281	NAPRT	Nicotinate phosphoribosyltransferase	yes	no	2;3	0.0023181	76.282
AAFVLPEFAR	YYNSDVHRAAFVLPEF	FVLPEFARKALNDVS_	R	A	A	A	R	K	3	1	0	0	0	0	1	0	0	0	1	0	0	2	1	0	0	0	0	1	0	0	10	0	1119.61	P19623;K7EL89	P19623	286	295	SRM	Spermidine synthase	yes	no	2	0.0057514	78.516
AAFVSEQQQK	CESNLQMRAAFVSEQQ	FVSEQQQKLSRLQYSR	R	A	A	Q	K	L	2	0	0	0	0	3	1	0	0	0	0	1	0	1	0	1	0	0	0	1	0	0	10	0	1134.57	P26006;P26006-1;H0YA49	P26006	629	638	ITGA3	Integrin alpha-3;Integrin alpha-3 heavy chain;Integrin alpha-3 light chain	yes	no	2	4.8856e-05	122.33	By MS/MS	By matching	By matching	By MS/MS	By MS/MS
AAGAAEAAVAAVEEVGSAGQFEELLR	________________	GQFEELLRLKAKSLLV	M	A	A	L	R	L	9	1	0	0	0	1	5	3	0	0	2	0	0	1	0	1	0	0	0	3	0	0	26	0	2515.26	O76003	O76003	2	27	GLRX3	Glutaredoxin-3	yes	yes	3	0.001285	64.619	By matching				By MS/MS
AAGASDVVLYK	SKEQGNVKAAGASDVV	ASDVVLYKIDVPANRY	K	A	A	Y	K	I	3	0	0	1	0	0	0	1	0	0	1	1	0	0	0	1	0	0	1	2	0	0	11	0	1092.58	Q9NSD9	Q9NSD9	54	64	FARSB	Phenylalanine--tRNA ligase beta subunit	yes	yes	2	0.0028902	91.087	By MS/MS	By matching	By matching	By MS/MS	By matching
AAGDGDVK	________________	AAGDGDVKLGTLGSGS	M	A	A	V	K	L	2	0	0	2	0	0	0	2	0	0	0	1	0	0	0	0	0	0	0	1	0	0	8	0	731.345	O15173	O15173	2	9	PGRMC2	Membrane-associated progesterone receptor component 2	yes	yes	1	0.0097635	77.058	By MS/MS	By matching	By MS/MS		By matching
AAGDTTVIENSDVSPETESSEK	LIQSKIVKAAGDTTVI	PETESSEKETMSVSLN	K	A	A	E	K	E	2	0	1	2	0	0	4	1	0	1	0	1	0	0	1	4	3	0	0	2	0	0	22	0	2265.01	Q86UP2-2;Q86UP2-3;Q86UP2-4;Q86UP2;G3V4Y7;B7Z6P3;H0YJP2	Q86UP2-2	1243	1264	KTN1	Kinectin	yes	no	2	1.6755e-39	147.83
AAGDVDIGDAAYYFER	LRQNTSQKAAGDVDIG	DAAYYFERDIKGESLF	K	A	A	E	R	D	4	1	0	3	0	0	1	2	0	1	0	0	0	1	0	0	0	0	2	1	0	0	16	0	1731.77	P09758	P09758	213	228	TACSTD2	Tumor-associated calcium signal transducer 2	yes	yes	2;3	1.1928e-12	204.48	By matching	By matching		By MS/MS	By MS/MS
AAGESMAQR	________________	AGESMAQRMVWVDLEM	M	A	A	Q	R	M	3	1	0	0	0	1	1	1	0	0	0	0	1	0	0	1	0	0	0	0	0	0	9	0	919.418	Q9Y3B8-3	Q9Y3B8-3	2	10	REXO2	Oligoribonuclease, mitochondrial	yes	yes	1;2	2.0193e-05	127.12	By MS/MS	By matching	By matching	By MS/MS	By MS/MS
AAGFDEIEQDLTQR	KDFFSNVRAAGFDEIE	IEQDLTQRFEEKLQEL	R	A	A	Q	R	F	2	1	0	2	0	2	2	1	0	1	1	0	0	1	0	0	1	0	0	0	0	0	14	0	1591.75	O95786;O95786-2;A2A376	O95786	576	589	DDX58	Probable ATP-dependent RNA helicase DDX58	yes	no	2	6.8183e-26	188.27
AAGFPYALR	________________	AGFPYALRAYLGYQAV	M	A	A	L	R	A	3	1	0	0	0	0	0	1	0	0	1	0	0	1	1	0	0	0	1	0	0	0	9	0	964.513	P17676-3	P17676-3	2	10	CEBPB	CCAAT/enhancer-binding protein beta	yes	yes	2	0.02226	73.039	By matching	By matching	By matching	By matching	By matching
AAGFSSSTTSTSWEGNR	QELIKLVKAAGFSSST	STSWEGNRASQTLSFQ	K	A	A	N	R	A	2	1	1	0	0	0	1	2	0	0	0	0	0	1	0	5	3	1	0	0	0	0	17	0	1744.77	A0A087WYN9;Q7Z478	A0A087WYN9	1187	1203	DHX29	ATP-dependent RNA helicase DHX29	yes	no	2	0.012742	79.633				By MS/MS	By MS/MS
AAGGDHGSPDSYR	________________	HGSPDSYRSPLASRYA	M	A	A	Y	R	S	2	1	0	2	0	0	0	3	1	0	0	0	0	0	1	2	0	0	1	0	0	0	13	0	1288.54	A0A1B0GWJ0;A0A1B0GTJ7;P30566;A0A1B0GTG9;A0A1B0GWF8;A0A0A6YY92;P30566-2;A0A096LNY4;A0A096LNY5;B4DEP1;A0A096LP72	A0A1B0GWJ0	2	14	ADSL	Adenylosuccinate lyase	yes	no	2	0.00063283	98.754
AAGGGAGSSEDDAQSR	RNAADKERAAGGGAGS	SEDDAQSRRDEQDDDD	R	A	A	S	R	R	4	1	0	2	0	1	1	4	0	0	0	0	0	0	0	3	0	0	0	0	0	0	16	0	1434.6	Q9H4A6;D6REM1	Q9H4A6	28	43	GOLPH3	Golgi phosphoprotein 3	yes	no	2	3.1617e-12	161.87	By MS/MS	By MS/MS	By MS/MS	By MS/MS	By MS/MS
AAGHPGDPESQQR	SLIEEAKKAAGHPGDP	GDPESQQRLAQVAKAV	K	A	A	Q	R	L	2	1	0	1	0	2	1	2	1	0	0	0	0	0	2	1	0	0	0	0	0	0	13	0	1348.61	Q9Y490	Q9Y490	1172	1184	TLN1	Talin-1	yes	yes	2;3	2.7428e-05	116.74	By MS/MS	By MS/MS	By MS/MS	By MS/MS	By MS/MS
AAGPISER	________________	AAGPISERNQDATVYV	M	A	A	E	R	N	2	1	0	0	0	0	1	1	0	1	0	0	0	0	1	1	0	0	0	0	0	0	8	0	799.419	Q15427	Q15427	2	9	SF3B4	Splicing factor 3B subunit 4	yes	yes	1	0.023791	68.485	By MS/MS	By matching	By matching	By matching	By matching
AAGSGELGVTMK	TDFKVDTKAAGSGELG	GELGVTMKGPKGLEEL	K	A	A	M	K	G	2	0	0	0	0	0	1	3	0	0	1	1	1	0	0	1	1	0	0	1	0	0	12	0	1119.56	O75369-2;O75369-9;O75369;O75369-8;O75369-6;O75369-3;E7EN95;O75369-7;O75369-5;O75369-4	O75369-2	481	492	FLNB	Filamin-B	yes	no	2	6.118e-06	118.28
AAGSPSPLPAPDPAPK	LVARYMSRAAGSPSPL	PAPDPAPKSEPAAEEG	R	A	A	P	K	S	4	0	0	1	0	0	0	1	0	0	1	1	0	0	6	2	0	0	0	0	0	0	16	0	1471.77	Q9BZE9-3;Q9BZE9;Q9BZE9-2;J3KRY8;J3KRF7	Q9BZE9-3	445	460	ASPSCR1	Tether containing UBX domain for GLUT4	yes	no	2	0.00051637	87.667	By matching	By MS/MS	By matching	By MS/MS	By matching
AAGSPSSSDQDEKLPGQDESTAGTSEQNDILK	ACWRDGGKAAGSPSSS	SEQNDILKVVEKRIAC	K	A	A	L	K	V	3	0	1	4	0	3	3	3	0	1	2	2	0	0	2	6	2	0	0	0	0	0	32	1	3261.48	E7EPN9;Q9Y520-3;Q9Y520-6;Q9Y520-4;Q9Y520-5;Q9Y520;Q9Y520-7	E7EPN9	186	217	PRRC2C	Protein PRRC2C	yes	no	3	0.00036255	54.622	By MS/MS	By MS/MS	By matching	By matching	By MS/MS
AAGTAAALAFLSQESR	________________	AFLSQESRTRAGGVGG	M	A	A	S	R	T	6	1	0	0	0	1	1	1	0	0	2	0	0	1	0	2	1	0	0	0	0	0	16	0	1562.81	O75607	O75607	2	17	NPM3	Nucleoplasmin-3	yes	yes	2	7.9656e-08	156.08	By MS/MS	By MS/MS	By MS/MS	By MS/MS	By MS/MS
AAGTLYTYPENWR	________________	YTYPENWRAFKALIAA	M	A	A	W	R	A	2	1	1	0	0	0	1	1	0	0	1	0	0	0	1	0	2	1	2	0	0	0	13	0	1540.73	P26641	P26641	2	14	EEF1G	Elongation factor 1-gamma	yes	yes	2	3.9158e-35	199.33	By MS/MS	By MS/MS	By MS/MS	By MS/MS	By MS/MS
AAGVEAAAEVAATEIK	________________	EVAATEIKMEEESGAP	M	A	A	I	K	M	7	0	0	0	0	0	3	1	0	1	0	1	0	0	0	0	1	0	0	2	0	0	16	0	1499.78	A0A087X0X3;P52272-2;P52272;M0R019;M0R2T0;M0QYQ7;M0R0N3;M0R0Y6	A0A087X0X3	2	17	HNRNPM	Heterogeneous nuclear ribonucleoprotein M	yes	no	2	1.1787e-07	153.38	By MS/MS	By MS/MS	By MS/MS	By MS/MS	By MS/MS
AAGVNVEPFWPGLFAK	DKINALIKAAGVNVEP	FWPGLFAKALANVNIG	K	A	A	A	K	A	3	0	1	0	0	0	1	2	0	0	1	1	0	2	2	0	0	1	0	2	0	0	16	0	1701.89	P05386	P05386	34	49	RPLP1	60S acidic ribosomal protein P1	yes	yes	2;3	1.2014e-36	196.24	By MS/MS	By MS/MS	By MS/MS	By MS/MS	By MS/MS
AAGVVLEMIR	VGQLAARRAAGVVLEM	GVVLEMIREGKIAGRA	R	A	A	I	R	E	2	1	0	0	0	0	1	1	0	1	1	0	1	0	0	0	0	0	0	2	0	0	10	0	1057.6	Q9Y230;Q9Y230-2;M0R0Y3;X6R2L4;M0QXI6	Q9Y230	55	64	RUVBL2	RuvB-like 2	yes	no	2	5.012e-05	122.13	By MS/MS	By matching	By MS/MS	By MS/MS	By MS/MS
AAGYDLYSAYDYTIPPMEK	APTRGSARAAGYDLYS	YTIPPMEKAVVKTDIQ	R	A	A	E	K	A	3	0	0	2	0	0	1	1	0	1	1	1	1	0	2	1	1	0	4	0	0	0	19	0	2166.98	P33316;H0YNW5;H0YKC5;H0YKI0;P33316-2;H0YMM5;A0A0C4DGL3;H0YNJ9	P33316	133	151	DUT	Deoxyuridine 5-triphosphate nucleotidohydrolase, mitochondrial	yes	no	2	0.020503	47.915		By matching	By MS/MS
AAHFFSTLK	YLGPLKIKAAHFFSTL	AHFFSTLKPFPKR___	K	A	A	L	K	P	2	0	0	0	0	0	0	0	1	0	1	1	0	2	0	1	1	0	0	0	0	0	9	0	1020.54	E9PG39;E9PC15;Q53H12;A0A0G2JLD0;A0A0G2JLG5	E9PG39	231	239	AGK	Acylglycerol kinase, mitochondrial	yes	no	3	0.048169	47.96		By MS/MS	By matching
AAHSEGNTTAGLDMR	ADLVAQLRAAHSEGNT	TTAGLDMREGTIGDMA	R	A	A	M	R	E	3	1	1	1	0	0	1	2	1	0	1	0	1	0	0	1	2	0	0	0	0	0	15	0	1529.69	P78371;P78371-2	P78371	467	481	CCT2	T-complex protein 1 subunit beta	yes	no	2;3	5.0279e-08	126.83	By matching	By matching	By matching	By MS/MS	By MS/MS
AAIDWFDGK	FDDPPSAKAAIDWFDG	AIDWFDGKEFSGNPIK	K	A	A	G	K	E	2	0	0	2	0	0	0	1	0	1	0	1	0	1	0	0	0	1	0	0	0	0	9	0	1021.49	Q92804-2;Q92804;A0A075B7D9;H3BPE7;P35637-2;P35637	H3BPE7	350	358	TAF15;FUS	TATA-binding protein-associated factor 2N;RNA-binding protein FUS	no	no	2	0.0088312	85.731	By MS/MS	By MS/MS	By MS/MS	By MS/MS	By matching
AAIDWFDGKEFSGNPIK	FDDPPSAKAAIDWFDG	EFSGNPIKVSFATRRA	K	A	A	I	K	V	2	0	1	2	0	0	1	2	0	2	0	2	0	2	1	1	0	1	0	0	0	0	17	1	1893.93	H3BPE7;P35637-2;P35637	H3BPE7	350	366	FUS	RNA-binding protein FUS	yes	no	2;3	0.00037241	101.2	By MS/MS	By MS/MS	By MS/MS	By MS/MS	By MS/MS
AAIGLLAR	LKDPASFRAAIGLLAR	AAIGLLARHLKATHGG	R	A	A	A	R	H	3	1	0	0	0	0	0	1	0	1	2	0	0	0	0	0	0	0	0	0	0	0	8	0	783.497	P07741;H3BQZ9;H3BQF1;P07741-2;H3BSW3;H3BQB1	P07741	41	48	APRT	Adenine phosphoribosyltransferase	yes	no	2	0.00075457	129.96	By matching	By matching	By matching	By MS/MS	By matching
AAIISAEGDSK	EKAEQQKKAAIISAEG	ISAEGDSKAAELIANS	K	A	A	S	K	A	3	0	0	1	0	0	1	1	0	2	0	1	0	0	0	2	0	0	0	0	0	0	11	0	1060.54	P35232;C9JW96	P35232	209	219	PHB	Prohibitin	yes	no	1	1.7775e-07	133.13	By MS/MS		By matching	By MS/MS	By MS/MS
AAILPTSIFLTNK	RWLGEPIKAAILPTSI	TSIFLTNKKGFPVLSK	K	A	A	N	K	K	2	0	1	0	0	0	0	0	0	2	2	1	0	1	1	1	2	0	0	0	0	0	13	0	1387.81	O14744-5;O14744;O14744-3;O14744-2;H0YJX6	O14744-5	184	196	PRMT5	Protein arginine N-methyltransferase 5;Protein arginine N-methyltransferase 5, N-terminally processed	yes	no	2	1.3494e-05	129	By MS/MS	By MS/MS	By matching	By MS/MS	By MS/MS
AAIYGGVEGGGTR	________________	GVEGGGTRSEVLLVSE	M	A	A	T	R	S	2	1	0	0	0	0	1	5	0	1	0	0	0	0	0	0	1	0	1	1	0	0	13	0	1206.6	Q9UJ70;H7C3G9;H7C1L7	Q9UJ70	2	14	NAGK	N-acetyl-D-glucosamine kinase	yes	no	2	0.0023327	89.9
AALAHSEEVTASQVAATK	QLLEEQHRAALAHSEE	ASQVAATKTLPNGRDA	R	A	A	T	K	T	6	0	0	0	0	1	2	0	1	0	1	1	0	0	0	2	2	0	0	2	0	0	18	0	1782.91	Q15149;Q15149-7;Q15149-8;Q15149-9;Q15149-5;Q15149-4;Q15149-6;Q15149-2;H0YDN1;Q15149-3	Q15149	2744	2761	PLEC	Plectin	no	no	2;3	3.3945e-09	146.84	By MS/MS	By MS/MS	By MS/MS	By MS/MS	By MS/MS
AALAPLPPLPAQFK	________________	PPLPAQFKSIQHHLRT	M	A	A	F	K	S	4	0	0	0	0	1	0	0	0	0	3	1	0	1	4	0	0	0	0	0	0	0	14	0	1432.84	A0A087WY55;Q9NP79	A0A087WY55	2	15	VTA1	Vacuolar protein sorting-associated protein VTA1 homolog	yes	no	2	0.00076625	96.668	By MS/MS	By MS/MS	By MS/MS	By MS/MS	By MS/MS
AALDGTPGMIGYGMAK	LLTLAGAKAALDGTPG	MIGYGMAKGAVHQLCQ	K	A	A	A	K	G	3	0	0	1	0	0	0	4	0	1	1	1	2	0	1	0	1	0	1	0	0	0	16	0	1551.74	P09417;P09417-2	P09417	139	154	QDPR	Dihydropteridine reductase	yes	no	2	0.0047433	120.77	By matching	By matching	By MS/MS	By MS/MS	By matching
AALDKIDQQYLNEIVGGQEPGEEDTQNDLK	________________	EDTQNDLKVHEENTTI	K	A	A	L	K	V	2	0	2	4	0	4	4	3	0	2	3	2	0	0	1	0	1	0	1	1	0	0	30	1	3329.59	M0R3G1;Q5T9P7;Q99633;Q5T9P8	M0R3G1	6	35	PRPF18	Pre-mRNA-splicing factor 18	yes	no	3	0.019043	36.483	By MS/MS
AALDSGAFQSVWVSTDHDEIENVAK	PLIGWVLRAALDSGAF	DEIENVAKQFGAQVHR	R	A	A	A	K	Q	4	0	1	3	0	1	2	1	1	1	1	1	0	1	0	3	1	1	0	3	0	0	25	0	2688.27	Q8NFW8-2;Q8NFW8	Q8NFW8-2	78	102	CMAS	N-acylneuraminate cytidylyltransferase	yes	no	3	0.01964	37.495	By matching	By matching	By matching	By matching	By MS/MS
AALEALGSCLNNK	ASENFCSRAALEALGS	LGSCLNNKYSEGYPGK	R	A	A	N	K	Y	3	0	2	0	1	0	1	1	0	0	3	1	0	0	0	1	0	0	0	0	0	0	13	0	1359.68	P34897-3;P34897;P34897-2;G3V5L0;G3V4W5;G3V540;G3V2W0;G3V241;G3V3Y8;G3V4T0;G3V4X0;G3V2E4	P34897-3	62	74	SHMT2	Serine hydroxymethyltransferase, mitochondrial	yes	no	2	3.2072e-06	139.31	By MS/MS	By MS/MS	By MS/MS	By matching	By matching
AALEALLPYTER	LLAYEGVRAALEALLP	ALLPYTERHFQRLSRT	R	A	A	E	R	H	3	1	0	0	0	0	2	0	0	0	3	0	0	0	1	0	1	0	1	0	0	0	12	0	1345.72	J3KNP2;Q12788	J3KNP2	644	655	TBL3	Transducin beta-like protein 3	yes	no	2	0.0055844	70.399	By matching	By matching	By matching	By MS/MS	By matching
AALEDSSGSSELQEIMR	YSQITVQKAALEDSSG	SELQEIMRRRQEKISA	K	A	A	M	R	R	2	1	0	1	0	1	3	1	0	1	2	0	1	0	0	4	0	0	0	0	0	0	17	0	1821.84	Q12929;Q12929-2	Q12929	782	798	EPS8	Epidermal growth factor receptor kinase substrate 8	yes	no	2	0.00019124	106.54			By MS/MS	By matching
AALEDTLAETEAR	LQSQLSMKAALEDTLA	TLAETEARFGAQLAHI	K	A	A	A	R	F	4	1	0	1	0	0	3	0	0	0	2	0	0	0	0	0	2	0	0	0	0	0	13	0	1388.68	P08727;CON__P08727;K7EMS3	P08727	318	330	KRT19	Keratin, type I cytoskeletal 19	yes	no	2	1.7676e-46	208.84	By MS/MS			By MS/MS	By MS/MS
AALEYLEDIDLK	VFLSKPQKAALEYLED	YLEDIDLKTLEKEPRT	K	A	A	L	K	T	2	0	0	2	0	0	2	0	0	1	3	1	0	0	0	0	0	0	1	0	0	0	12	0	1391.72	Q9BRX8-2;Q9BRX8	Q9BRX8-2	33	44	FAM213A	Redox-regulatory protein FAM213A	yes	no	2	5.3872e-14	166.97	By MS/MS	By MS/MS	By MS/MS	By MS/MS	By MS/MS
AALEYLGSFDHYAT	DQYQLCYRAALEYLGS	GSFDHYAT________	R	A	A	A	T	-	3	0	0	1	0	0	1	1	1	0	2	0	0	1	0	1	1	0	2	0	0	0	14	0	1556.71	H0Y380;H0Y4H1;H0Y7Z9;H0Y6Z7;P10586-2;P10586;Q3KPI9;F5GWR7;P23468-3;P23468-7;P23468-5;P23468-4;P23468-6;P23468-2;P23468	H0Y380	966	979	PTPRF;PTPRD	Receptor-type tyrosine-protein phosphatase F;Protein-tyrosine-phosphatase;Receptor-type tyrosine-protein phosphatase delta	yes	no	2	0.0012122	88.495				By MS/MS	By matching
AALGEPVR	________________	AALGEPVRLERDICRA	M	A	A	V	R	L	2	1	0	0	0	0	1	1	0	0	1	0	0	0	1	0	0	0	0	1	0	0	8	0	811.455	G3V1D4;Q9NUP9	G3V1D4	2	9	LIN7C	Protein lin-7 homolog C	yes	no	1	0.0015542	106.42
AALGPLVTGLYDVQAFK	________________	LYDVQAFKFGDFVLKS	R	A	A	F	K	F	3	0	0	1	0	1	0	2	0	0	3	1	0	1	1	0	1	0	1	2	0	0	17	0	1761.97	P11172;E9PFD2;F2Z3P2;F2Z303;F8WDG4	P11172	6	22	UMPS	Uridine 5-monophosphate synthase;Orotate phosphoribosyltransferase;Orotidine 5-phosphate decarboxylase	yes	no	2;3	9.1901e-05	123.28	By MS/MS	By MS/MS	By MS/MS	By MS/MS	By MS/MS
AALGPSSQNVTEYVVR	________________	NVTEYVVRVPKNTTKK	M	A	A	V	R	V	2	1	1	0	0	1	1	1	0	0	1	0	0	0	1	2	1	0	1	3	0	0	16	0	1689.87	P35269;M0R0Z3	P35269	2	17	GTF2F1	General transcription factor IIF subunit 1	yes	no	2	0.0011007	82.85	By MS/MS	By MS/MS	By MS/MS	By MS/MS	By matching
AALGVLESDLPSAVTLLK	________________	PSAVTLLKNLQEQVMA	M	A	A	L	K	N	3	0	0	1	0	0	1	1	0	0	5	1	0	0	1	2	1	0	0	2	0	0	18	0	1796.03	Q8NEJ9-2;Q8NEJ9	Q8NEJ9-2	2	19	NGDN	Neuroguidin	yes	no	2	0.0001928	109.84	By matching		By matching	By matching	By MS/MS
AALLELWELR	LTVLSEERAALLELWE	LLELWELRRQQYEQCM	R	A	A	L	R	R	2	1	0	0	0	0	2	0	0	0	4	0	0	0	0	0	0	1	0	0	0	0	10	0	1212.69	A0A0D9SF54;A0A0D9SGF6;Q13813-3;Q13813;Q13813-2	A0A0D9SF54	450	459	SPTAN1	Spectrin alpha chain, non-erythrocytic 1	yes	no	2	0.00046553	110.87	By matching	By MS/MS	By matching	By MS/MS	By MS/MS
AALLETLSLLLAK	DRFSWNVKAALLETLS	TLSLLLAKVGIALKPF	K	A	A	A	K	V	3	0	0	0	0	0	1	0	0	0	6	1	0	0	0	1	1	0	0	0	0	0	13	0	1354.84	Q92616	Q92616	2324	2336	GCN1L1	Translational activator GCN1	yes	yes	2	1.7169e-05	119.27	By MS/MS	By MS/MS	By matching	By matching	By matching
AALLNFDEFAVSK	LPPVHVIKAALLNFDE	FDEFAVSKDGIEKLLT	K	A	A	S	K	D	3	0	1	1	0	0	1	0	0	0	2	1	0	2	0	1	0	0	0	1	0	0	13	0	1423.73	Q9Y613;J3KTH7	Q9Y613	718	730	FHOD1	FH1/FH2 domain-containing protein 1	yes	no	2	0.016092	63.944	By MS/MS	By matching		By MS/MS	By matching
AALMESQGQQQEER	GNELERLRAALMESQG	QGQQQEERGQQEREVA	R	A	A	E	R	G	2	1	0	0	0	4	3	1	0	0	1	0	1	0	0	1	0	0	0	0	0	0	14	0	1603.73	Q14980-2;Q14980;A0A087WY61;Q14980-4;Q14980-3	Q14980-2	986	999	NUMA1	Nuclear mitotic apparatus protein 1	yes	no	2	9.9795e-124	258.01
AALPSHVVTMLDNFPTNLHPMSQLSAAVTALNSESNFAR	LSKEWAKRAALPSHVV	NSESNFARAYAQGISR	R	A	A	A	R	A	6	1	4	1	0	1	1	0	2	0	5	0	2	2	3	5	3	0	0	3	0	0	39	0	4151.06	B4DJV2;O75390;A0A0C4DGI3;H0YH82;F8VRP1;F8VX68;F8VPF9;F8VPA1;F8VR34;F8W1S4;F8VRI6	B4DJV2	132	170	CS	Citrate synthase;Citrate synthase, mitochondrial	yes	no	4	7.638e-05	50.88
AALQEELQLCK	EEGCLSERAALQEELQ	QEELQLCKGLVQALQT	R	A	A	C	K	G	2	0	0	0	1	2	2	0	0	0	3	1	0	0	0	0	0	0	0	0	0	0	11	0	1301.66	P49327;A0A0U1RQF0	P49327	1132	1142	FASN	Fatty acid synthase;[Acyl-carrier-protein] S-acetyltransferase;[Acyl-carrier-protein] S-malonyltransferase;3-oxoacyl-[acyl-carrier-protein] synthase;3-oxoacyl-[acyl-carrier-protein] reductase;3-hydroxyacyl-[acyl-carrier-protein] dehydratase;Enoyl-[acyl-carrier-protein] reductase;Oleoyl-[acyl-carrier-protein] hydrolase	yes	no	2	0.00044118	93.258
AALQELLSK	KIRGSLARAALQELLS	ALQELLSKGLIKLVSK	R	A	A	S	K	G	2	0	0	0	0	1	1	0	0	0	3	1	0	0	0	1	0	0	0	0	0	0	9	0	971.565	P62851	P62851	86	94	RPS25	40S ribosomal protein S25	yes	yes	2	5.1278e-05	125.71	By MS/MS	By MS/MS	By MS/MS	By MS/MS	By MS/MS
AALSALESFLK	HTNVELKKAALSALES	SALESFLKQVSNMVAK	K	A	A	L	K	Q	3	0	0	0	0	0	1	0	0	0	3	1	0	1	0	2	0	0	0	0	0	0	11	0	1148.64	P78527;P78527-2	P78527	311	321	PRKDC	DNA-dependent protein kinase catalytic subunit	yes	no	2	2.6613e-09	157.99	By MS/MS	By MS/MS	By MS/MS	By MS/MS	By MS/MS
AALSASEGEEVPQDK	TPEQKQKKAALSASEG	GEEVPQDKAPSHVPFL	K	A	A	D	K	A	3	0	0	1	0	1	3	1	0	0	1	1	0	0	1	2	0	0	0	1	0	0	15	0	1529.72	O95831-3;O95831;O95831-6;O95831-4	O95831-3	109	123	AIFM1	Apoptosis-inducing factor 1, mitochondrial	yes	no	2	8.8504e-05	136.38	By matching	By matching	By MS/MS	By MS/MS	By matching
AALSSQQQQQLALLLQQFQTLK	QVLAQQQKAALSSQQQ	LQQFQTLKMRISDQNI	K	A	A	L	K	M	3	0	0	0	0	8	0	0	0	0	6	1	0	1	0	2	1	0	0	0	0	0	22	0	2484.37	I1E4Y6;Q6Y7W6-4;Q6Y7W6-5;Q6Y7W6;Q6Y7W6-3;C9JHW1;E7ESB6	I1E4Y6	668	689	GIGYF2	PERQ amino acid-rich with GYF domain-containing protein 2	yes	no	3	0.00039143	71.853	By MS/MS	By MS/MS	By matching	By matching	By MS/MS
AALTAEHFAALQSLLK	________________	AALQSLLKLLQALHRL	M	A	A	L	K	L	5	0	0	0	0	1	1	0	1	0	4	1	0	1	0	1	1	0	0	0	0	0	16	0	1682.94	Q9P000-2;Q9P000;E9PJ95	Q9P000-2	2	17	COMMD9	COMM domain-containing protein 9	yes	no	2;3	2.0215e-36	203.7	By MS/MS	By MS/MS	By MS/MS	By MS/MS	By MS/MS
AALTGLLHR	LMPHDLARAALTGLLH	ALTGLLHRTSVPKEVV	R	A	A	H	R	T	2	1	0	0	0	0	0	1	1	0	3	0	0	0	0	0	1	0	0	0	0	0	9	0	950.566	P55084-2;P55084;B5MD38;C9JEY0;C9JE81	P55084-2	60	68	HADHB	Trifunctional enzyme subunit beta, mitochondrial;3-ketoacyl-CoA thiolase	yes	no	3	0.014896	64.42	By MS/MS	By MS/MS	By MS/MS	By matching	By MS/MS
AALTTLFK	________________	AALTTLFKYIDENQDR	M	A	A	F	K	Y	2	0	0	0	0	0	0	0	0	0	2	1	0	1	0	0	2	0	0	0	0	0	8	0	863.512	Q96KP4;Q96KP4-2;J3KSV5;A0A087WYZ1;J3QKT2;J3QQN6;J3QR27;J3QLU1;J3QKQ0;J3QRD0;J3QL02;J3QRA8;J3KSS4;J3QRP4	Q96KP4	2	9	CNDP2	Cytosolic non-specific dipeptidase	yes	no	1;2	0.0026393	111.01	By MS/MS	By MS/MS	By MS/MS	By MS/MS	By MS/MS
AALVDLEPGTMDSVR	SSQKYVPRAALVDLEP	PGTMDSVRSGPFGQLF	R	A	A	V	R	S	2	1	0	2	0	0	1	1	0	0	2	0	1	0	1	1	1	0	0	2	0	0	15	0	1572.78	Q9BUF5;K7EL29;K7EN98;K7ESQ3;K7EQT3;K7EJ64;K7ERA8;K7EJZ4;K7EPE5	Q9BUF5	63	77	TUBB6	Tubulin beta-6 chain	yes	no	2	7.5191e-17	162.68	By MS/MS	By MS/MS	By MS/MS	By MS/MS	By MS/MS
AALVVLENYYK	LGHLSIQRAALVVLEN	VVLENYYKDFTIYNPN	R	A	A	Y	K	D	2	0	1	0	0	0	1	0	0	0	2	1	0	0	0	0	0	0	2	2	0	0	11	0	1281.7	Q8TAA9-2;Q8TAA9	Q8TAA9-2	273	283	VANGL1	Vang-like protein 1	yes	no	2	0.015986	61.593
AAMAVGGAGGSR	________________	VGGAGGSRVSSGRDLN	M	A	A	S	R	V	4	1	0	0	0	0	0	4	0	0	0	0	1	0	0	1	0	0	0	1	0	0	12	0	1003.49	O14744-5;O14744;G3V580;G3V2X6;C9JSX3;G3V507;G3V2F5;G3V2L6	O14744-5	2	13	PRMT5	Protein arginine N-methyltransferase 5;Protein arginine N-methyltransferase 5, N-terminally processed	yes	no	2	0.00104	125.57
AAMDNSEIAGEKK	NAHSNILKAAMDNSEI	SEIAGEKKSAQWRTVE	K	A	A	K	K	S	3	0	1	1	0	0	2	1	0	1	0	2	1	0	0	1	0	0	0	0	0	0	13	1	1362.64	H7C463;C9J406;B9A067;Q16891-3;Q16891-2;Q16891-4;Q16891	H7C463	113	125	IMMT	MICOS complex subunit MIC60	yes	no	2	7.2403e-05	126.66	By MS/MS	By MS/MS	By MS/MS	By MS/MS	By MS/MS
AAMEALVVEVTK	AACITGLRAAMEALVV	ALVVEVTKQPAIISQL	R	A	A	T	K	Q	3	0	0	0	0	0	2	0	0	0	1	1	1	0	0	0	1	0	0	3	0	0	12	0	1259.68	Q08211;Q08211-2	Q08211	1105	1116	DHX9	ATP-dependent RNA helicase A	yes	no	2	0.0084746	67.385
AAMEPIVISAK	AQISPEGRAAMEPIVI	EPIVISAKTMLESAGG	R	A	A	A	K	T	3	0	0	0	0	0	1	0	0	2	0	1	1	0	1	1	0	0	0	1	0	0	11	0	1128.62	Q9Y490	Q9Y490	1594	1604	TLN1	Talin-1	yes	yes	1;2	0.0028231	82.029	By MS/MS	By matching	By MS/MS	By MS/MS	By MS/MS
AAMFPETLDEGMQIPSTQFDAAHPTNVQR	MTRAQRVRAAMFPETL	AHPTNVQRLAEPSQML	R	A	A	Q	R	L	4	1	1	2	0	3	2	1	1	1	1	0	2	2	3	1	3	0	0	1	0	0	29	0	3201.49	P35222;B4DGU4;E7EMJ5	P35222	96	124	CTNNB1	Catenin beta-1	yes	no	3	0.00016009	58.938	By matching	By matching		By MS/MS	By MS/MS
AAMIVNQLSK	EDPVVVTKAAMIVNQL	MIVNQLSKKEASRRAL	K	A	A	S	K	K	2	0	1	0	0	1	0	0	0	1	1	1	1	0	0	1	0	0	0	1	0	0	10	0	1073.59	P14923;C9JTX4;C9J826;C9JK18;C9JKY1	P14923	162	171	JUP	Junction plakoglobin	yes	no	2	0.006727	73.985		By matching	By matching	By MS/MS	By MS/MS
AAMTSLMDLTLLLAR	DVGTWVRKAAMTSLMD	DLTLLLARSQPELIEA	K	A	A	A	R	S	3	1	0	1	0	0	0	0	0	0	5	0	2	0	0	1	2	0	0	0	0	0	15	0	1618.88	J3KR97;Q9BTW9;Q9BTW9-4;A0A0J9YWI5;A0A0J9YVR1	J3KR97	874	888	TBCD	Tubulin-specific chaperone D	yes	no	2	0.000156	117.86
AANAAENDFSVSQAEMSSR	ERQVASLKAANAAEND	SQAEMSSRQAMLENAS	K	A	A	S	R	Q	5	1	2	1	0	1	2	0	0	0	0	0	1	1	0	4	0	0	0	1	0	0	19	0	1983.86	Q8NE71;Q8NE71-2;H0YGW7;Q5STZ8	Q8NE71	276	294	ABCF1	ATP-binding cassette sub-family F member 1	yes	no	2	2.5156e-05	138.19	By MS/MS	By MS/MS	By MS/MS	By MS/MS	By matching
AANATTNPSQLLPLELVDK	________________	LPLELVDKCIGSRIHI	M	A	A	D	K	C	3	0	2	1	0	1	1	0	0	0	4	1	0	0	2	1	2	0	0	1	0	0	19	0	1994.07	B8ZZF8;Q9Y4Y9	B8ZZF8	2	20	LSM5	U6 snRNA-associated Sm-like protein LSm5	yes	no	2;3	4.4008e-05	145.86	By MS/MS	By MS/MS	By MS/MS	By MS/MS	By matching
AANLNNLVVEAYQK	IAGEIESKAANLNNLV	LVVEAYQKLISEVKVQ	K	A	A	Q	K	L	3	0	3	0	0	1	1	0	0	0	2	1	0	0	0	0	0	0	1	2	0	0	14	0	1545.82	P26012-2;P26012	P26012-2	235	248	ITGB8	Integrin beta-8	yes	no	2	5.516e-05	132.56
AANSLEAFIFETQDK	LEKQEREKAANSLEAF	FIFETQDKLYQPEYQE	K	A	A	D	K	L	3	0	1	1	0	1	2	0	0	1	1	1	0	2	0	1	1	0	0	0	0	0	15	0	1682.82	A0A087X054;Q9Y4L1	A0A087X054	677	691	HYOU1	Hypoxia up-regulated protein 1	yes	no	2;3	2.2268e-26	188.96	By MS/MS	By MS/MS	By MS/MS	By matching	By MS/MS
AANVLLSEQGDVK	KKIHRDIKAANVLLSE	LSEQGDVKLADFGVAG	K	A	A	V	K	L	2	0	1	1	0	1	1	1	0	0	2	1	0	0	0	1	0	0	0	2	0	0	13	0	1342.71	Q8NBY1;B4E0Y9;Q9P289;Q9P289-2;Q9P289-3;C9JJV0	Q8NBY1	147	159	STK26;STK25	Serine/threonine-protein kinase 26	no	no	2	0.019926	74.611	By matching		By matching	By matching	By matching
AANYSSTSTR	________________	NYSSTSTRREHVKVKT	M	A	A	T	R	R	2	1	1	0	0	0	0	0	0	0	0	0	0	0	0	3	2	0	1	0	0	0	10	0	1056.48	Q9BTV4	Q9BTV4	2	11	TMEM43	Transmembrane protein 43	yes	yes	2	0.013418	65.278	By matching	By matching	By matching	By matching	By MS/MS
AAPAQQTTQPGGGKR	________________	TQPGGGKRKGKAQYVL	M	A	A	K	R	K	3	1	0	0	0	3	0	3	0	0	0	1	0	0	2	0	2	0	0	0	0	0	15	1	1466.76	Q9NXG2;H3BNW0	Q9NXG2	2	16	THUMPD1	THUMP domain-containing protein 1	yes	no	2	0.0052579	78.548
AAPASSAGASDAR	RLRGCGPRAAPASSAG	SAGASDARLLAPPGRN	R	A	A	A	R	L	6	1	0	1	0	0	0	1	0	0	0	0	0	0	1	3	0	0	0	0	0	0	13	0	1130.53	Q8NF37	Q8NF37	10	22	LPCAT1	Lysophosphatidylcholine acyltransferase 1	yes	yes	2	0.0031195	77.674	By matching	By MS/MS	By matching	By MS/MS	By matching
AAPFSLEYR	SGFSTEERAAPFSLEY	APFSLEYRVFLKNEKG	R	A	A	Y	R	V	2	1	0	0	0	0	1	0	0	0	1	0	0	1	1	1	0	0	1	0	0	0	9	0	1052.53	Q15181;Q5SQT6	Q15181	10	18	PPA1	Inorganic pyrophosphatase	yes	no	2	0.0015554	100.02	By MS/MS	By matching	By matching	By matching	By MS/MS
AAPMTPAARPEDYEAALNAALADVPELAR	________________	ADVPELARLLEIDPYL	M	A	A	A	R	L	10	2	1	2	0	0	3	0	0	0	3	0	1	0	4	0	1	0	1	1	0	0	29	1	2993.49	Q04446	Q04446	2	30	GBE1	1,4-alpha-glucan-branching enzyme	yes	yes	3	5.2816e-05	60.797	By MS/MS	By matching	By matching		By matching
AAQALALLR	________________	AQALALLREVARLEAP	M	A	A	L	R	E	4	1	0	0	0	1	0	0	0	0	3	0	0	0	0	0	0	0	0	0	0	0	9	0	925.571	Q16401-2;Q16401;F2Z3J2	Q16401-2	2	10	PSMD5	26S proteasome non-ATPase regulatory subunit 5	yes	no	1;2	0.0019176	116.73	By MS/MS	By MS/MS	By MS/MS	By MS/MS	By MS/MS
AAQAPSSFQLLYDLK	ALAQAVQRAAQAPSSF	FQLLYDLKLPVEDKIR	R	A	A	L	K	L	3	0	0	1	0	2	0	0	0	0	3	1	0	1	1	2	0	0	1	0	0	0	15	0	1650.86	P11586;F5H2F4	P11586	805	819	MTHFD1	C-1-tetrahydrofolate synthase, cytoplasmic;Methylenetetrahydrofolate dehydrogenase;Methenyltetrahydrofolate cyclohydrolase;Formyltetrahydrofolate synthetase;C-1-tetrahydrofolate synthase, cytoplasmic, N-terminally processed	yes	no	2;3	4.6865e-26	185.2	By matching	By MS/MS	By MS/MS	By MS/MS	By MS/MS
AAQASDLEK	LVPVLSAKAAQASDLE	AQASDLEKIHLDEKSF	K	A	A	E	K	I	3	0	0	1	0	1	1	0	0	0	1	1	0	0	0	1	0	0	0	0	0	0	9	0	931.461	P37837	P37837	278	286	TALDO1	Transaldolase	yes	yes	1;2	0.00035889	120.99	By MS/MS	By MS/MS	By MS/MS	By matching	By MS/MS
AAQEEYVK	GGKKENLKAAQEEYVK	AAQEEYVKRALANSLA	K	A	A	V	K	R	2	0	0	0	0	1	2	0	0	0	0	1	0	0	0	0	0	0	1	1	0	0	8	0	936.455	P04075;H3BQN4;J3KPS3;P04075-2;H3BR68	P04075	323	330	ALDOA	Fructose-bisphosphate aldolase A;Fructose-bisphosphate aldolase	yes	no	1;2	0.018472	93.143	By MS/MS	By MS/MS	By MS/MS	By matching	By matching
AAQEEYVKR	GGKKENLKAAQEEYVK	AQEEYVKRALANSLAC	K	A	A	K	R	A	2	1	0	0	0	1	2	0	0	0	0	1	0	0	0	0	0	0	1	1	0	0	9	1	1092.56	P04075;H3BQN4;J3KPS3;P04075-2;H3BR68	P04075	323	331	ALDOA	Fructose-bisphosphate aldolase A;Fructose-bisphosphate aldolase	yes	no	2	0.0082092	106.88	By MS/MS	By matching	By matching	By matching	By matching
AAQGEPQVQFK	________________	GEPQVQFKLVLVGDGG	M	A	A	F	K	L	2	0	0	0	0	3	1	1	0	0	0	1	0	1	1	0	0	0	0	1	0	0	11	0	1201.61	B5MDF5;P62826;A0A087X0W0	B5MDF5	2	12	RAN	GTP-binding nuclear protein Ran	yes	no	1;2	3.5038e-09	144.65	By MS/MS	By MS/MS	By MS/MS	By MS/MS	By MS/MS
AAQIPESDQIK	________________	IPESDQIKQFKEFLGT	M	A	A	I	K	Q	2	0	0	1	0	2	1	0	0	2	0	1	0	0	1	1	0	0	0	0	0	0	11	0	1198.62	Q9Y5J7;G3V2F3;G3V502	Q9Y5J7	2	12	TIMM9	Mitochondrial import inner membrane translocase subunit Tim9	yes	no	2	0.013085	56.916	By MS/MS	By matching	By matching	By MS/MS	By MS/MS
AAQLGFK	GGYVAAIKAAQLGFKT	KAAQLGFKTVCIEKNE	K	A	A	F	K	T	2	0	0	0	0	1	0	1	0	0	1	1	0	1	0	0	0	0	0	0	0	0	7	0	733.412	P09622;E9PEX6;P09622-3;F8WDM5;F2Z2E3	P09622	60	66	DLD	Dihydrolipoyl dehydrogenase, mitochondrial;Dihydrolipoyl dehydrogenase	yes	no	2	0.044549	71.359	By matching	By matching		By MS/MS
AAQQAASSSGQGQQAQTPTGK	DWTMLKQKAAQQAASS	QAQTPTGKQTDKTKSN	K	A	A	G	K	Q	5	0	0	0	0	6	0	3	0	0	0	1	0	0	1	3	2	0	0	0	0	0	21	0	2000.95	P48729;P48729-2;U3KQ83;U3KPX3;H0Y9X2;U3KQK7	P48729	305	325	CSNK1A1	Casein kinase I isoform alpha	yes	no	2;3	9.537e-162	270.78	By MS/MS	By matching	By matching	By MS/MS	By MS/MS
AAQSAPK	________________	MAAQSAPKVVLKSTTK	M	A	A	P	K	V	3	0	0	0	0	1	0	0	0	0	0	1	0	0	1	1	0	0	0	0	0	0	7	0	671.36	Q9Y3Y2-4;Q9Y3Y2;Q9Y3Y2-3;A0A087X1B7	Q9Y3Y2-4	2	8	CHTOP	Chromatin target of PRMT1 protein	yes	no	1	0.011399	90.777	By MS/MS	By MS/MS	By MS/MS	By MS/MS	By MS/MS
AAQVAQDEEIAR	LATQVDMRAAQVAQDE	AQDEEIARLLMAEEKK	R	A	A	A	R	L	4	1	0	1	0	2	2	0	0	1	0	0	0	0	0	0	0	0	0	1	0	0	12	0	1299.64	Q8IVM0;Q8IVM0-2	Q8IVM0	196	207	CCDC50	Coiled-coil domain-containing protein 50	yes	no	2	0.0020606	84.687
AASAAAASAAAASAASGSPGPGEGSAGGEK	________________	EGSAGGEKRSTAPSAA	M	A	A	E	K	R	13	0	0	0	0	0	2	6	0	0	0	1	0	0	2	6	0	0	0	0	0	0	30	0	2386.1	Q13263;Q13263-2	Q13263	2	31	TRIM28	Transcription intermediary factor 1-beta	yes	no	2;3	2.0266e-15	139.28	By MS/MS	By MS/MS	By MS/MS	By MS/MS	By MS/MS
AASAAAASAAAASAASGSPGPGEGSAGGEKR	________________	GSAGGEKRSTAPSAAA	M	A	A	K	R	S	13	1	0	0	0	0	2	6	0	0	0	1	0	0	2	6	0	0	0	0	0	0	31	1	2542.2	Q13263;Q13263-2	Q13263	2	32	TRIM28	Transcription intermediary factor 1-beta	yes	no	2;3	1.6757e-14	117.4	By MS/MS	By MS/MS	By MS/MS	By MS/MS	By MS/MS
AASAAFQENVGR	DRDINCRRAASAAFQE	AFQENVGRQGTFPHGI	R	A	A	G	R	Q	4	1	1	0	0	1	1	1	0	0	0	0	0	1	0	1	0	0	0	1	0	0	12	0	1219.59	J3KR97;Q9BTW9;Q9BTW9-4;Q9BTW9-5;I3L0V3	J3KR97	509	520	TBCD	Tubulin-specific chaperone D	yes	no	2	0.011691	77.288
AASAAGAAGSAGGSSGAAGAAGGGAGAGTRPGDGGTASAGAAGPGAATK	KKKERSNRAASAAGAA	AGPGAATKAVTKDEDE	R	A	A	T	K	A	19	1	0	1	0	0	0	17	0	0	0	1	0	0	2	5	3	0	0	0	0	0	49	1	3668.71	Q9UKY7;Q9UKY7-2	Q9UKY7	28	76	CDV3	Protein CDV3 homolog	yes	no	3;4	7.7751e-23	85.767	By MS/MS	By MS/MS	By matching	By MS/MS	By MS/MS
AASAATAAPTATPAAQESGTIPK	TNECKARRAASAATAA	QESGTIPKKRQEVMKW	R	A	A	P	K	K	9	0	0	0	0	1	1	1	0	1	0	1	0	0	3	2	4	0	0	0	0	0	23	0	2082.06	O00116;B8ZZ81	O00116	63	85	AGPS	Alkyldihydroxyacetonephosphate synthase, peroxisomal	yes	no	2	0.00016018	80.534	By matching	By MS/MS	By MS/MS
AASADSTTEGTPADGFTVLSTK	KKQGEVSKAASADSTT	GFTVLSTKSLFLGQKL	K	A	A	T	K	S	4	0	0	2	0	0	1	2	0	0	1	1	0	1	1	3	5	0	0	1	0	0	22	0	2126	O75367-2;O75367-3;O75367	O75367-2	168	189	H2AFY	Core histone macro-H2A.1	yes	no	2	2.4775e-140	323.16	By MS/MS	By MS/MS	By MS/MS	By MS/MS	By MS/MS
AASAGQEPLHNEELAGAGR	FLTRSRGRAASAGQEP	EELAGAGRVAQPGPLE	R	A	A	G	R	V	5	1	1	0	0	1	3	3	1	0	2	0	0	0	1	1	0	0	0	0	0	0	19	0	1876.9	Q96HY6;A0A0A0MRX2;Q96HY6-2	Q96HY6	28	46	DDRGK1	DDRGK domain-containing protein 1	yes	no	2;3	0.00095601	75.911	By MS/MS	By matching	By MS/MS	By MS/MS	By matching
AASASESALQTVIK	AAEDAANRAASASESA	SALQTVIKEDLPRKAK	R	A	A	I	K	E	4	0	0	0	0	1	1	0	0	1	1	1	0	0	0	3	1	0	0	1	0	0	14	0	1374.74	A0A0A6YYF2;Q16787-1;Q16787;A0A0A0MTS5;A0A0A0MSA0;Q16787-4;Q16787-3;K7EIP4	A0A0A6YYF2	587	600	LAMA3	Laminin subunit alpha-3	yes	no	2	2.4572e-05	162.68				By MS/MS	By MS/MS
AASASESALQTVIKEDLPR	AAEDAANRAASASESA	VIKEDLPRKAKTLSSN	R	A	A	P	R	K	4	1	0	1	0	1	2	0	0	1	2	1	0	0	1	3	1	0	0	1	0	0	19	1	1985.04	A0A0A6YYF2;Q16787-1;Q16787;A0A0A0MTS5;A0A0A0MSA0;Q16787-4;Q16787-3;K7EIP4	A0A0A6YYF2	587	605	LAMA3	Laminin subunit alpha-3	yes	no	3	0.0064289	110.35
AASCVLLHTGQK	________________	VLLHTGQKMPLIGLGT	M	A	A	Q	K	M	2	0	0	0	1	1	0	1	1	0	2	1	0	0	0	1	1	0	0	1	0	0	12	0	1283.67	P14550;V9GYG2;V9GYP9;Q5T621	P14550	2	13	AKR1A1	Alcohol dehydrogenase [NADP(+)]	yes	no	2	0.025888	57.885	By matching	By matching	By matching	By MS/MS	By matching
AASDIAMTELPPTHPIR	ENSLVAYKAASDIAMT	LPPTHPIRLGLALNFS	K	A	A	I	R	L	3	1	0	1	0	0	1	0	1	2	1	0	1	0	3	1	2	0	0	0	0	0	17	0	1818.93	P62258;P62258-2;K7EM20	P62258	154	170	YWHAE	14-3-3 protein epsilon	yes	no	2;3	1.1368e-13	151.26	By MS/MS	By MS/MS	By MS/MS	By MS/MS	By MS/MS
AASFQAWGPPSPELLAPTR	VAAPAQPRAASFQAWG	PELLAPTRFALEMFNR	R	A	A	T	R	F	4	1	0	0	0	1	1	1	0	0	2	0	0	1	4	2	1	1	0	0	0	0	19	0	1995.02	Q9UBX1	Q9UBX1	26	44	CTSF	Cathepsin F	yes	yes	2	1.3991e-06	145.69
AASGFNAMEDAQTLR	ATKGGTVKAASGFNAM	MEDAQTLRKAMKGLGT	K	A	A	L	R	K	4	1	1	1	0	1	1	1	0	0	1	0	1	1	0	1	1	0	0	0	0	0	15	0	1580.73	P09525;Q6P452;B4E1S2	P09525	10	24	ANXA4	Annexin A4;Annexin	yes	no	2	2.8964e-60	220.53	By MS/MS	By MS/MS	By MS/MS	By MS/MS	By MS/MS
AASGSGMAQK	________________	SGSGMAQKTWELANNM	M	A	A	Q	K	T	3	0	0	0	0	1	0	2	0	0	0	1	1	0	0	2	0	0	0	0	0	0	10	0	906.423	Q92905;E5RFS1;E5RG35;E5RK55	Q92905	2	11	COPS5	COP9 signalosome complex subunit 5	yes	no	1;2	0.00025812	129.42	By MS/MS	By MS/MS	By MS/MS	By MS/MS	By MS/MS
AASITSEVFNK	GELNLMKKAASITSEV	ITSEVFNKFFKERVME	K	A	A	N	K	F	2	0	1	0	0	0	1	0	0	1	0	1	0	1	0	2	1	0	0	1	0	0	11	0	1165.6	Q9Y5B9	Q9Y5B9	186	196	SUPT16H	FACT complex subunit SPT16	yes	yes	2	2.4813e-09	142.36	By matching	By matching	By matching	By MS/MS	By MS/MS
AASKPVEAAVVAAAVPSSGSGVGGGGTAGPGTGGLPR	________________	PGTGGLPRWQLALAVG	M	A	A	P	R	W	8	1	0	0	0	0	1	10	0	0	1	1	0	0	4	4	2	0	0	5	0	0	37	1	3116.62	O94826	O94826	2	38	TOMM70A	Mitochondrial import receptor subunit TOM70	yes	yes	3;4	4.182e-11	76.423	By MS/MS	By MS/MS	By MS/MS	By MS/MS	By MS/MS
AASLGSSQSSR	KKGSDEKKAASLGSSQ	LGSSQSSRTYAGGTAS	K	A	A	S	R	T	2	1	0	0	0	1	0	1	0	0	1	0	0	0	0	5	0	0	0	0	0	0	11	0	1049.51	P20810-5;P20810-9;P20810-10;P20810-7;P20810-6;A0A0C4DGB5;F8W7E0;E9PSG1;H0Y944;D6RGF7;D6RBR1;E7EN75;H0YA91	P20810-5	49	59	CAST	Calpastatin	yes	no	2	1.1133e-09	147.3	By MS/MS	By MS/MS	By MS/MS	By MS/MS	By MS/MS
AASLVGK	________________	MAASLVGKKIVFVTGN	M	A	A	G	K	K	2	0	0	0	0	0	0	1	0	0	1	1	0	0	0	1	0	0	0	1	0	0	7	0	644.386	Q9BY32;Q9BY32-3	Q9BY32	2	8	ITPA	Inosine triphosphate pyrophosphatase	yes	no	1	0.014868	83.614	By MS/MS	By MS/MS	By matching
AASQSTQVPTITEGVAAALLLLK	LLIQTVEKAASQSTQV	AAALLLLKLSVADSQA	K	A	A	L	K	L	5	0	0	0	0	2	1	1	0	1	4	1	0	0	1	2	3	0	0	2	0	0	23	0	2281.29	Q92616	Q92616	476	498	GCN1L1	Translational activator GCN1	yes	yes	3	0.0024374	51.876	By matching	By matching	By matching	By matching	By MS/MS
AASSAAQGAFQGN	FSSRTFHRAASSAAQG	AQGAFQGN________	R	A	A	G	N	-	5	0	1	0	0	2	0	2	0	0	0	0	0	1	0	2	0	0	0	0	0	0	13	0	1178.53	O15127	O15127	317	329	SCAMP2	Secretory carrier-associated membrane protein 2	yes	yes	2	0.0059676	70.412	By matching		By matching	By MS/MS	By MS/MS
AASSLLANLWQYNK	PDSEKSSRAASSLLAN	ANLWQYNKLHRDFRAK	R	A	A	N	K	L	3	0	2	0	0	1	0	0	0	0	3	1	0	0	0	2	0	1	1	0	0	0	14	0	1577.82	Q9Y446;Q9Y446-2;H0YEY5	Q9Y446	766	779	PKP3	Plakophilin-3	yes	no	2	1.9746e-88	238.73					By MS/MS
AASYTEEDENHTAK	LRNYFTDKAASYTEED	EDENHTAKDCLLVYSQ	K	A	A	A	K	D	3	0	1	1	0	0	3	0	1	0	0	1	0	0	0	1	2	0	1	0	0	0	14	0	1564.66	Q14126	Q14126	780	793	DSG2	Desmoglein-2	yes	yes	2	0.0064031	77.593				By matching	By matching
AATAPLLEAVDNLSAFASNPEFSSIPAQISPEGR	EENRAQCRAATAPLLE	AQISPEGRAAMEPIVI	R	A	A	G	R	A	7	1	2	1	0	1	3	1	0	2	3	0	0	2	4	5	1	0	0	1	0	0	34	0	3469.74	Q9Y490	Q9Y490	1560	1593	TLN1	Talin-1	yes	yes	3;4;5	7.1405e-08	73.166	By MS/MS	By matching	By MS/MS	By matching	By MS/MS
AATASAGAGGIDGKPR	________________	GGIDGKPRTSPKMGAT	M	A	A	P	R	T	5	1	0	1	0	0	0	4	0	1	0	1	0	0	1	1	1	0	0	0	0	0	16	1	1398.72	I3L1P8;Q02978;Q02978-2	I3L1P8	2	17	SLC25A11	Mitochondrial 2-oxoglutarate/malate carrier protein	yes	no	2	5.2485e-12	169.09		By matching	By MS/MS	By MS/MS	By MS/MS
AATFFGEVVK	________________	TFFGEVVKAPCRAGTE	M	A	A	V	K	A	2	0	0	0	0	0	1	1	0	0	0	1	0	2	0	0	1	0	0	2	0	0	10	0	1067.57	O95456-2;O95456;F8WBH7	O95456-2	2	11	PSMG1	Proteasome assembly chaperone 1	yes	no	2	0.00037401	109.66	By matching	By MS/MS	By matching	By matching	By matching
AATGANAEK	________________	ATGANAEKAESHNDCP	M	A	A	E	K	A	4	0	1	0	0	0	1	1	0	0	0	1	0	0	0	0	1	0	0	0	0	0	9	0	831.409	Q16831;F8WD51;C9J486;C9JIP2;B4DND0;C9K0J2;Q16831-2	Q16831	2	10	UPP1	Uridine phosphorylase 1	yes	no	1	0.0059598	74.165				By MS/MS	By MS/MS
AATHGLMLGALQGDGPLPAELEELR	AGPKTILRAATHGLML	PAELEELRNRVRAGPK	R	A	A	L	R	N	4	1	0	1	0	1	3	4	1	0	6	0	1	0	2	0	1	0	0	0	0	0	25	0	2558.32	H3BR29;H3BSM7;Q96GQ5-2;Q96GQ5	H3BR29	336	360	C16orf58	RUS1 family protein C16orf58	yes	no	3	0.00031621	59.996	By matching	By matching	By MS/MS	By MS/MS	By MS/MS
AATMSAVEAATCR	ALEQGGLRAATMSAVE	AVEAATCRAKELSRK_	R	A	A	C	R	A	5	1	0	0	1	0	1	0	0	0	0	0	1	0	0	1	2	0	0	1	0	0	13	0	1337.61	A0A0A0MQS1;Q53H96-2;Q53H96;B5MD87	A0A0A0MQS1	267	279	PYCRL	Pyrroline-5-carboxylate reductase;Pyrroline-5-carboxylate reductase 3	yes	no	2	0.044001	64.103	By MS/MS		By MS/MS	By matching	By matching
AATSGVPSIYAPSTYAHLSPAK	EALYAAGKAATSGVPS	YAHLSPAKTPPPPAMI	K	A	A	A	K	T	5	0	0	0	0	0	0	1	1	1	1	1	0	0	3	4	2	0	2	1	0	0	22	0	2188.12	S4R3V8;Q86X29-6;Q86X29-5;Q86X29-4;Q86X29;Q86X29-3;Q86X29-2	S4R3V8	266	287	LSR	Lipolysis-stimulated lipoprotein receptor	yes	no	3	0.0084016	44.238
AATTEPTEVEEVVPALEPTETLLSEK	ELDEEEVKAATTEPTE	TETLLSEKEINAREES	K	A	A	E	K	E	3	0	0	0	0	0	7	0	0	0	3	1	0	0	3	1	5	0	0	3	0	0	26	0	2782.4	Q9BXK5;A0A087WX97;A0A087WTL4;Q9BXK5-4	Q9BXK5	387	412	BCL2L13	Bcl-2-like protein 13	yes	no	3	0.038644	27.325	By matching	By matching	By matching	By MS/MS	By matching
AATTGSGVK	________________	ATTGSGVKVPRNFRLL	M	A	A	V	K	V	2	0	0	0	0	0	0	2	0	0	0	1	0	0	0	1	2	0	0	1	0	0	9	0	790.418	Q13404;Q13404-8	Q13404	2	10	UBE2V1	Ubiquitin-conjugating enzyme E2 variant 1	yes	no	1	0.0011874	95.502	By MS/MS	By matching	By MS/MS	By MS/MS
AATVGSLAGQPLQER	LVEQGRVRAATVGSLA	AGQPLQERAQAWGERL	R	A	A	E	R	A	3	1	0	0	0	2	1	2	0	0	2	0	0	0	1	1	1	0	0	1	0	0	15	0	1496.79	P02649;H0Y7L5	P02649	210	224	APOE	Apolipoprotein E	yes	no	2	0.00010603	118.76
AAVATFLQSVQVPEFTPK	GLTGSQDRAAVATFLQ	QVPEFTPKSGVKIHVS	R	A	A	P	K	S	3	0	0	0	0	2	1	0	0	0	1	1	0	2	2	1	2	0	0	3	0	0	18	0	1932.04	P22314-2;P22314;Q5JRR6	P22314-2	745	762	UBA1	Ubiquitin-like modifier-activating enzyme 1	yes	no	2;3	1.712e-113	250.52	By MS/MS	By MS/MS	By MS/MS	By MS/MS	By MS/MS
AAVAWEAGKPLSIEEIEVAPPK	ANEVIKCKAAVAWEAG	EIEVAPPKAHEVRIKI	K	A	A	P	K	A	5	0	0	0	0	0	4	1	0	2	1	2	0	0	3	1	0	1	0	2	0	0	22	1	2304.24	P11766;D6RFE4;D6RAY0;D6R9G2;H0YAG8	P11766	10	31	ADH5	Alcohol dehydrogenase class-3	yes	no	3	0.00064196	72.883	By MS/MS	By matching	By matching	By MS/MS	By MS/MS
AAVDAGFVPNDMQVGQTGK	HAAVGASRAAVDAGFV	MQVGQTGKIVAPELYI	R	A	A	G	K	I	3	0	1	2	0	2	0	3	0	0	0	1	1	1	1	0	1	0	0	3	0	0	19	0	1903.91	P13804-2;P13804;H0YL12;H0YLU7;H0YK49;H0YNX6	P13804-2	201	219	ETFA	Electron transfer flavoprotein subunit alpha, mitochondrial	yes	no	2;3	1.7318e-05	137.39	By MS/MS	By MS/MS	By MS/MS	By MS/MS	By MS/MS
AAVDLEK	________________	MAAVDLEKLRASGAGK	M	A	A	E	K	L	2	0	0	1	0	0	1	0	0	0	1	1	0	0	0	0	0	0	0	1	0	0	7	0	744.402	P17858;F8WEU2	P17858	2	8	PFKL	ATP-dependent 6-phosphofructokinase, liver type	yes	no	1	0.045626	57.177
AAVEEGIVLGGGCALLR	TDALNATRAAVEEGIV	GGGCALLRCIPALDSL	R	A	A	L	R	C	3	1	0	0	1	0	2	4	0	1	3	0	0	0	0	0	0	0	0	2	0	0	17	0	1683.9	P10809	P10809	430	446	HSPD1	60 kDa heat shock protein, mitochondrial	yes	yes	2;3	3.0876e-09	160.56	By MS/MS	By MS/MS	By MS/MS	By MS/MS	By MS/MS
AAVEEVSNFYQVPK				A	A	P	K		2	0	1	0	0	1	2	0	0	0	0	1	0	1	1	1	0	0	1	3	0	0	14	0	1579.79		REV__Q9H706-2					yes	no	2	0.0025658	80.102
AAVENLPTFLVELSR	AAQKFLERAAVENLPT	TFLVELSRVLANPGNS	R	A	A	S	R	V	2	1	1	0	0	0	2	0	0	0	3	0	0	1	1	1	1	0	0	2	0	0	15	0	1657.9	Q14974;J3QR48	Q14974	28	42	KPNB1	Importin subunit beta-1	yes	no	2;3	2.5489e-60	219.97	By MS/MS	By MS/MS	By MS/MS	By MS/MS	By MS/MS
AAVESLGFILFR	DVNDDVRRAAVESLGF	SLGFILFRTPEQCPSV	R	A	A	F	R	T	2	1	0	0	0	0	1	1	0	1	2	0	0	2	0	1	0	0	0	1	0	0	12	0	1321.74	Q99460-2;Q99460;A0A087WW66;H7C378	Q99460-2	617	628	PSMD1	26S proteasome non-ATPase regulatory subunit 1	yes	no	2	0.0010941	142.98	By MS/MS	By matching	By matching		By matching
AAVGQESPGGLEAGNAK	PINKGRKRAAVGQESP	GLEAGNAKAPKLQDLA	R	A	A	A	K	A	4	0	1	0	0	1	2	4	0	0	1	1	0	0	1	1	0	0	0	1	0	0	17	0	1554.76	Q29RF7	Q29RF7	1299	1315	PDS5A	Sister chromatid cohesion protein PDS5 homolog A	yes	yes	2	6.7486e-20	182.37	By MS/MS	By MS/MS	By MS/MS	By matching	By matching
AAVLLEQER	ELLEQQKRAAVLLEQE	AVLLEQERQQEIAKMG	R	A	A	E	R	Q	2	1	0	0	0	1	2	0	0	0	2	0	0	0	0	0	0	0	0	1	0	0	9	0	1027.57	Q13435;E9PJ04;E9PJT3;H0YCG1	Q13435	184	192	SF3B2	Splicing factor 3B subunit 2	yes	no	2	0.041537	55.461	By MS/MS	By matching	By matching		By matching
AAVLQQVLER	________________	VLQQVLERTELNKLPK	M	A	A	E	R	T	2	1	0	0	0	2	1	0	0	0	2	0	0	0	0	0	0	0	0	2	0	0	10	0	1125.65	P12270;P12270-2	P12270	2	11	TPR	Nucleoprotein TPR	yes	no	2	2.9333e-22	177.7	By MS/MS	By MS/MS	By MS/MS	By MS/MS	By MS/MS
AAVMVYDDANKK	EQSICQARAAVMVYDD	VYDDANKKWVPAGGST	R	A	A	K	K	W	3	0	1	2	0	0	0	0	0	0	0	2	1	0	0	0	0	0	1	2	0	0	12	1	1323.65	A0A0U1RRM6;Q8N8S7-3;Q8N8S7-2;Q8N8S7;A0A075B6E5	A0A0U1RRM6	11	22	ENAH	Protein enabled homolog	yes	no	2	0.0013168	104.42	By matching	By matching	By MS/MS
AAVPELLQQQEEDR	________________	LQQQEEDRSKTTLPTF	M	A	A	D	R	S	2	1	0	1	0	3	3	0	0	0	2	0	0	0	1	0	0	0	0	1	0	0	14	0	1624.81	Q5QPE4;Q9Y5X3;Q5QPE5;U3KQL0;U3KQP5;Q9Y5X3-2	Q5QPE4	2	15	SNX5	Sorting nexin-5	yes	no	2	0.039077	60.08		By matching	By MS/MS
AAVPELLQQQEEDRSK	________________	QQEEDRSKTTLPTFQS	M	A	A	S	K	T	2	1	0	1	0	3	3	0	0	0	2	1	0	0	1	1	0	0	0	1	0	0	16	1	1839.93	Q5QPE4;Q9Y5X3;Q5QPE5;U3KQL0;U3KQP5;Q9Y5X3-2	Q5QPE4	2	17	SNX5	Sorting nexin-5	yes	no	2	0.01342	76.357	By matching	By matching	By MS/MS	By matching
AAVPSGASTGIYEALELR	FTSKGLFRAAVPSGAS	IYEALELRDNDKTRYM	R	A	A	L	R	D	4	1	0	0	0	0	2	2	0	1	2	0	0	0	1	2	1	0	1	1	0	0	18	0	1803.94	P06733;K7EM90;F5H1C3;E5RI09;E5RG95;K7EPM1;K7EKN2;E5RGZ4;P13929-3;P13929-2;P13929;P09104-2;P09104;F5H0C8	P06733	33	50	ENO1;ENO2;ENO3	Alpha-enolase;Enolase;Beta-enolase;Gamma-enolase	no	no	2;3	1.52e-39	195.94	By MS/MS	By MS/MS	By MS/MS	By MS/MS	By MS/MS
AAVQAAEVK	________________	AVQAAEVKVDGSEPKL	M	A	A	V	K	V	4	0	0	0	0	1	1	0	0	0	0	1	0	0	0	0	0	0	0	2	0	0	9	0	885.492	Q15046;H3BRC9	Q15046	2	10	KARS	Lysine--tRNA ligase	yes	no	1;2	0.0048676	88.37	By MS/MS	By MS/MS	By matching	By MS/MS	By MS/MS
AAVQELSSSILAGEDPEER	HRSTPESRAAVQELSS	AGEDPEERGVKLGLGD	R	A	A	E	R	G	3	1	0	1	0	1	4	1	0	1	2	0	0	0	1	3	0	0	0	1	0	0	19	0	1999.97	E7ES96;P49768-2;P49768;P49768-7	E7ES96	267	285	PSEN1	Presenilin;Presenilin-1;Presenilin-1 NTF subunit;Presenilin-1 CTF subunit;Presenilin-1 CTF12	yes	no	2	0.0022884	68.972	By matching			By matching	By matching
AAVTSLFAK	TMLSAEEKAAVTSLFA	AVTSLFAKVKVDEVGG	K	A	A	A	K	V	3	0	0	0	0	0	0	0	0	0	1	1	0	1	0	1	1	0	0	1	0	0	9	0	906.517	CON__Q3SX09	CON__Q3SX09	64	72			yes	yes	2	0.0067018	104.06	By MS/MS	By matching	By matching	By matching	By matching
AAYDVSSFSFFQR	EAKVVLLKAAYDVSSF	SSFSFFQRSSVQEFMT	K	A	A	Q	R	S	2	1	0	1	0	1	0	0	0	0	0	0	0	3	0	3	0	0	1	1	0	0	13	0	1523.7	O15498;O15498-2	O15498	21	33	YKT6	Synaptobrevin homolog YKT6	yes	no	2	0.0033153	95.483
AAYEAELGDAR	SREVSGIKAAYEAELG	EAELGDARKTLDSVAK	K	A	A	A	R	K	4	1	0	1	0	0	2	1	0	0	1	0	0	0	0	0	0	0	1	0	0	0	11	0	1164.54	P02545;P02545-3;P02545-2;P02545-6;Q3BDU5	P02545	79	89	LMNA	Prelamin-A/C;Lamin-A/C	yes	no	2	2.6893e-11	157.75	By MS/MS	By matching	By MS/MS	By MS/MS	By matching
AAYEAELGDARK	SREVSGIKAAYEAELG	AELGDARKTLDSVAKE	K	A	A	R	K	T	4	1	0	1	0	0	2	1	0	0	1	1	0	0	0	0	0	0	1	0	0	0	12	1	1292.64	P02545;P02545-3;P02545-2;P02545-6;Q3BDU5	P02545	79	90	LMNA	Prelamin-A/C;Lamin-A/C	yes	no	2	0.046391	80.916	By matching	By matching	By matching	By matching	By MS/MS
AAYFGIYDTAK	VQGIIIYRAAYFGIYD	FGIYDTAKGMLPDPKN	R	A	A	A	K	G	3	0	0	1	0	0	0	1	0	1	0	1	0	1	0	0	1	0	2	0	0	0	11	0	1218.59	P05141	P05141	189	199	SLC25A5	ADP/ATP translocase 2;ADP/ATP translocase 2, N-terminally processed	yes	yes	2	0.00059891	94.409	By matching	By matching	By matching	By MS/MS	By matching
AAYLQETGKPLDETLK	NAQRQQIKAAYLQETG	KPLDETLKKALTGHLE	K	A	A	L	K	K	2	0	0	1	0	1	2	1	0	0	3	2	0	0	1	0	2	0	1	0	0	0	16	1	1775.93	P04083;Q5T3N1;Q5T3N0	P04083	82	97	ANXA1	Annexin A1;Annexin	yes	no	2	5.6583e-48	223.36	By MS/MS	By matching	By matching	By MS/MS	By MS/MS
AAYLQETGKPLDETLKK	NAQRQQIKAAYLQETG	PLDETLKKALTGHLEE	K	A	A	K	K	A	2	0	0	1	0	1	2	1	0	0	3	3	0	0	1	0	2	0	1	0	0	0	17	2	1904.03	P04083;Q5T3N1;Q5T3N0	P04083	82	98	ANXA1	Annexin A1;Annexin	yes	no	2;3	7.1765e-26	211.83	By matching	By matching	By matching	By matching	By matching
AAYLSDPR	NTMSQEEKAAYLSDPR	AAYLSDPRAPPCEYKD	K	A	A	P	R	A	2	1	0	1	0	0	0	0	0	0	1	0	0	0	1	1	0	0	1	0	0	0	8	0	891.445	P78527	P78527	3826	3833	PRKDC	DNA-dependent protein kinase catalytic subunit	yes	yes	2	0.031659	66.073
AAYNLVR	KIDKEACRAAYNLVRD	RAAYNLVRDDGSAVIW	R	A	A	V	R	D	2	1	1	0	0	0	0	0	0	0	1	0	0	0	0	0	0	0	1	1	0	0	7	0	805.445	Q14019	Q14019	12	18	COTL1	Coactosin-like protein	yes	yes	2	0.021077	89.903				By matching	By matching
AAYNPGQAVPWNAVK	LGEKVLVKAAYNPGQA	AVPWNAVKVQTLSNQP	K	A	A	V	K	V	4	0	2	0	0	1	0	1	0	0	0	1	0	0	2	0	0	1	1	2	0	0	15	0	1584.8	Q8N163;Q8N163-2;E5RFJ3;H0YC69;E5RGU7;H0YC58	Q8N163	98	112	CCAR2	Cell cycle and apoptosis regulator protein 2	yes	no	2	0.00020529	99.343	By MS/MS	By matching	By MS/MS	By MS/MS	By MS/MS
AAYNVTLLNFMDPQK	DEVDIKSRAAYNVTLL	LNFMDPQKMPYLKEEP	R	A	A	Q	K	M	2	0	2	1	0	1	0	0	0	0	2	1	1	1	1	0	1	0	1	1	0	0	15	0	1723.86	A0A1B0GTY1;A0A1B0GUC3;A0A1B0GV98;A0A1B0GTC5;A0A1B0GU26;A0A1B0GTC3;A0A1B0GVH5;Q9C0B1	A0A1B0GTY1	197	211	FTO	Alpha-ketoglutarate-dependent dioxygenase FTO	yes	no	2	0.025412	73.273			By MS/MS
AAYPDLENPPLLVTPSQQAK	EVFGHAIKAAYPDLEN	VTPSQQAKFGDYQCNS	K	A	A	A	K	F	3	0	1	1	0	2	1	0	0	0	3	1	0	0	4	1	1	0	1	1	0	0	20	0	2151.12	P54136;P54136-2;E5RJM9	P54136	90	109	RARS	Arginine--tRNA ligase, cytoplasmic	yes	no	2;3	3.1215e-07	138.73	By MS/MS	By MS/MS	By MS/MS	By MS/MS	By MS/MS
AAYVLFYQR	SEDQIVSKAAYVLFYQ	AYVLFYQRQDTFSGTG	K	A	A	Q	R	Q	2	1	0	0	0	1	0	0	0	0	1	0	0	1	0	0	0	0	2	1	0	0	9	0	1129.59	Q9Y4E8-2;Q9Y4E8-3;Q9Y4E8;Q13107-2;Q13107;G5E9A6;P51784	Q9Y4E8-2	895	903	USP15;USP4;USP11	Ubiquitin carboxyl-terminal hydrolase 15;Ubiquitin carboxyl-terminal hydrolase 4;Ubiquitin carboxyl-terminal hydrolase;Ubiquitin carboxyl-terminal hydrolase 11	no	no	2	0.0032153	89.369
ACADATLSQITNNIDPVGR	NQIRDARKACADATLS	NNIDPVGRIQMRTRRT	K	A	C	G	R	I	3	1	2	2	1	1	0	1	0	2	1	0	0	0	1	1	2	0	0	1	0	0	19	0	2014.97	P62873-2;P62873;B1AKQ8;F6UT28	P62873-2	24	42	GNB1	Guanine nucleotide-binding protein G(I)/G(S)/G(T) subunit beta-1	yes	no	2;3	9.9237e-10	192.54					By MS/MS
ACANPAAGSVILLENLR	CVGPEVEKACANPAAG	VILLENLRFHVEEEGK	K	A	C	L	R	F	4	1	2	0	1	0	1	1	0	1	3	0	0	0	1	1	0	0	0	1	0	0	17	0	1767.93	P00558;P00558-2	P00558	107	123	PGK1	Phosphoglycerate kinase 1	yes	no	2	4.7754e-84	300.33	By MS/MS	By MS/MS	By MS/MS	By MS/MS	By MS/MS
ACGDSTLTQITAGLDPVGR	NQIRDARKACGDSTLT	AGLDPVGRIQMRTRRT	K	A	C	G	R	I	2	1	0	2	1	1	0	3	0	1	2	0	0	0	1	1	3	0	0	1	0	0	19	0	1930.94	P62879;C9JIS1;C9JXA5;C9JZN1	P62879	24	42	GNB2	Guanine nucleotide-binding protein G(I)/G(S)/G(T) subunit beta-2	yes	no	2	2.6056e-05	130.01	By MS/MS	By matching	By MS/MS	By matching
ACGLNFADLMAR	GQLTLRLRACGLNFAD	NFADLMARQGLYDRLP	R	A	C	A	R	Q	3	1	1	1	1	0	0	1	0	0	2	0	1	1	0	0	0	0	0	0	0	0	12	0	1337.62	Q99536;K7ERT7	Q99536	85	96	VAT1	Synaptic vesicle membrane protein VAT-1 homolog	yes	no	2	2.7996e-08	143.5
ACGLVASNLNLKPGECLR	________________	LKPGECLRVRGEVAPD	M	A	C	L	R	V	2	1	2	0	2	0	1	2	0	0	4	1	0	0	1	1	0	0	0	1	0	0	18	1	1971	P09382;F8WEI7	P09382	2	19	LGALS1	Galectin-1	yes	no	2;3	0.00047217	127.3	By MS/MS	By MS/MS	By MS/MS	By matching	By MS/MS
ACIPVGLLGK	KQPTPIQKACIPVGLL	IPVGLLGKDICACAAT	K	A	C	G	K	D	1	0	0	0	1	0	0	2	0	1	2	1	0	0	1	0	0	0	0	1	0	0	10	0	1026.59	B7Z6D5;Q96GQ7;A0A087X059	B7Z6D5	216	225	DDX27	Probable ATP-dependent RNA helicase DDX27	yes	no	2	0.05459	50.127	By matching
ACLDTAVENMPSLK	LLDSPALKACLDTAVE	VENMPSLKMKVVEVLA	K	A	C	L	K	M	2	0	1	1	1	0	1	0	0	0	2	1	1	0	1	1	1	0	0	1	0	0	14	0	1547.73	P49327;A0A0U1RQF0	P49327	1226	1239	FASN	Fatty acid synthase;[Acyl-carrier-protein] S-acetyltransferase;[Acyl-carrier-protein] S-malonyltransferase;3-oxoacyl-[acyl-carrier-protein] synthase;3-oxoacyl-[acyl-carrier-protein] reductase;3-hydroxyacyl-[acyl-carrier-protein] dehydratase;Enoyl-[acyl-carrier-protein] reductase;Oleoyl-[acyl-carrier-protein] hydrolase	yes	no	2	3.8739e-35	196.27	By MS/MS	By MS/MS	By MS/MS	By MS/MS	By MS/MS
ACLISLGYDIGNDPQGEAEFAR	TLGPEEFKACLISLGY	QGEAEFARIMSIVDPN	K	A	C	A	R	I	3	1	1	2	1	1	2	3	0	2	2	0	0	1	1	1	0	0	1	0	0	0	22	0	2395.11	P12814	P12814	773	794	ACTN1	Alpha-actinin-1	yes	yes	2	0.028084	51.193					By MS/MS
ACMLSSNGFQNISRCKEK	SELSPLVKACMLSSNG	NISRCKEKDLDDTCML	K	A	C	E	K	D	1	1	2	0	2	1	1	1	0	1	1	2	1	1	0	3	0	0	0	0	0	0	18	2	2128.98	H7C3H4;Q9BYW2;H7BZ93;C9JG86;H7BXT4;Q9BYW2-3;Q9BYW2-2	H7C3H4	347	364	SETD2	Histone-lysine N-methyltransferase SETD2	yes	no	2	0.0097091	105.03
ACNCNPMGSEPVGCR	PNPADKCRACNCNPMG	GSEPVGCRSDGTCVCK	R	A	C	C	R	S	1	1	2	0	3	0	1	2	0	0	0	0	1	0	2	1	0	0	0	1	0	0	15	0	1707.66	Q13753;Q13753-2	Q13753	572	586	LAMC2	Laminin subunit gamma-2	yes	no	2	3.6318e-26	187.58
ACPLDQAIGLLVAIFHK	________________	LLVAIFHKYSGREGDK	M	A	C	H	K	Y	3	0	0	1	1	1	0	1	1	2	3	1	0	1	1	0	0	0	0	1	0	0	17	0	1865.02	R4GN98;P06703	R4GN98	2	18	S100A6	Protein S100;Protein S100-A6	yes	no	2	0.0002476	126.56	By matching				By MS/MS
ACVVHGSDLKDMTSEQLDDILK	QVNPRDAKACVVHGSD	EQLDDILKYHTEIVFA	K	A	C	L	K	Y	1	0	0	4	1	1	1	1	1	1	3	2	1	0	0	2	1	0	0	2	0	0	22	1	2473.18	P05023-4;P05023;P05023-3	P05023-4	662	683	ATP1A1	Sodium/potassium-transporting ATPase subunit alpha-1	yes	no	3	4.5469e-06	109.65
ACYLSINPQKDETLETEK	IVKAIKERACYLSINP	DETLETEKAQYYLPDG	R	A	C	E	K	A	1	0	1	1	1	1	3	0	0	1	2	2	0	0	1	1	2	0	1	0	0	0	18	1	2138.02	R4GMT0;P61163	R4GMT0	221	238	ACTR1A	Alpha-centractin	yes	no	3	0.013934	55.546	By MS/MS	By matching	By matching	By matching
ADAASSLTVDVTPPTAK	DPATTTAKADAASSLT	DVTPPTAKAPTTVEDR	K	A	D	A	K	A	4	0	0	2	0	0	0	0	0	0	1	1	0	0	2	2	3	0	0	2	0	0	17	0	1642.84	Q9H8Y8-2;Q9H8Y8;Q9H8Y8-3	Q9H8Y8-2	336	352	GORASP2	Golgi reassembly-stacking protein 2	yes	no	2	0.0070789	64.121	By matching	By matching	By MS/MS	By MS/MS	By MS/MS
ADAEGESDLENSR	SDLVNAIKADAEGESD	ESDLENSRKLLSAAKI	K	A	D	S	R	K	2	1	1	2	0	0	3	1	0	0	1	0	0	0	0	2	0	0	0	0	0	0	13	0	1391.58	Q9Y490	Q9Y490	842	854	TLN1	Talin-1	yes	yes	2	2.6671e-26	191.33	By matching	By MS/MS	By MS/MS	By matching	By MS/MS
ADAEGESDLENSRK	SDLVNAIKADAEGESD	SDLENSRKLLSAAKIL	K	A	D	R	K	L	2	1	1	2	0	0	3	1	0	0	1	1	0	0	0	2	0	0	0	0	0	0	14	1	1519.67	Q9Y490	Q9Y490	842	855	TLN1	Talin-1	yes	yes	2	6.2988e-123	258.01	By MS/MS	By MS/MS	By matching	By MS/MS	By MS/MS
ADAENAMR	CFVEYYSRADAENAMR	ADAENAMRYINGTRLD	R	A	D	M	R	Y	3	1	1	1	0	0	1	0	0	0	0	0	1	0	0	0	0	0	0	0	0	0	8	0	876.376	P52298;C9JQX9;B3KSB0;P52298-2;A6PVI3	P52298	92	99	NCBP2;NCBP2L	Nuclear cap-binding protein subunit 2;Nuclear cap-binding protein subunit 2-like	yes	no	2	0.054861	57.177	By matching	By matching	By matching	By matching	By MS/MS
ADAEVIILPK	________________	AEVIILPKKHKKKKER	M	A	D	P	K	K	2	0	0	1	0	0	1	0	0	2	1	1	0	0	1	0	0	0	0	1	0	0	10	0	1067.62	O60832;O60832-2;C9IYT0	O60832	2	11	DKC1	H/ACA ribonucleoprotein complex subunit 4	yes	no	2	0.02761	78.264				By MS/MS
ADALQAGASQFETSAAK	KLSELDDRADALQAGA	QFETSAAKLKRKYWWK	R	A	D	A	K	L	6	0	0	1	0	2	1	1	0	0	1	1	0	1	0	2	1	0	0	0	0	0	17	0	1664.8	Q15836;K7ENK9;K7EKX0;J3QRU4;F8WCA0;L7N2F9;P63027	Q15836	50	66	VAMP3;VAMP2	Vesicle-associated membrane protein 3;Vesicle-associated membrane protein 2	yes	no	2;3	1.2073e-63	225.21	By MS/MS	By MS/MS	By matching	By MS/MS	By MS/MS
ADAPDAGAQSDSELPSYHQNDVSLDR	AALQATARADAPDAGA	QNDVSLDRGYTSDSEV	R	A	D	D	R	G	4	1	1	5	0	2	1	1	1	0	2	0	0	0	2	4	0	0	1	1	0	0	26	0	2757.21	Q92538-3;Q92538-2;Q92538	Q92538-3	1289	1314	GBF1	Golgi-specific brefeldin A-resistance guanine nucleotide exchange factor 1	yes	no	3	0.04	32.146	By MS/MS		By matching
ADASGFAPGFVALSVLPK	SVSIRRLKADASGFAP	VALSVLPKHLVSYSIE	K	A	D	P	K	H	4	0	0	1	0	0	0	2	0	0	2	1	0	2	2	2	0	0	0	2	0	0	18	0	1745.94	A0A087WZG2;Q04912-2;Q04912;J3KQS7;Q04912-5;Q04912-3;Q04912-4;Q04912-6	A0A087WZG2	223	240	MST1R	Receptor protein-tyrosine kinase;Macrophage-stimulating protein receptor;Macrophage-stimulating protein receptor alpha chain;Macrophage-stimulating protein receptor beta chain	yes	no	2	0.0039888	84.169				By matching	By matching
ADATNVNNWHWTER	PRWIVEERADATNVNN	NNWHWTERDASNWSTD	R	A	D	E	R	D	2	1	3	1	0	0	1	0	1	0	0	0	0	0	0	0	2	2	0	1	0	0	14	0	1712.77	O95433-2;O95433;G3V3W9	O95433-2	17	30	AHSA1	Activator of 90 kDa heat shock protein ATPase homolog 1	yes	no	3	0.010785	76.522	By matching	By matching	By matching	By matching	By MS/MS
ADDADEFGYSR	LWRYGDFRADDADEFG	ADEFGYSR________	R	A	D	S	R	-	2	1	0	3	0	0	1	1	0	0	0	0	0	1	0	1	0	0	1	0	0	0	11	0	1244.49	Q7KZF4	Q7KZF4	900	910	SND1	Staphylococcal nuclease domain-containing protein 1	yes	yes	2	5.6231e-08	132.25	By matching	By matching	By MS/MS	By MS/MS	By matching
ADDKDSLPK	________________	DDKDSLPKLKDLAFLK	M	A	D	P	K	L	1	0	0	3	0	0	0	0	0	0	1	2	0	0	1	1	0	0	0	0	0	0	9	1	987.487	L0R6Q1	L0R6Q1	2	10	SLC35A4		yes	yes	2	0.023584	70.399					By MS/MS
ADDKLIAEEGVDSLNVK	TMRLRSIKADDKLIAE	GVDSLNVKELQAACRA	K	A	D	V	K	E	2	0	1	3	0	0	2	1	0	1	2	2	0	0	0	1	0	0	0	2	0	0	17	1	1814.93	O95202	O95202	357	373	LETM1	LETM1 and EF-hand domain-containing protein 1, mitochondrial	yes	yes	3	0.017786	115.58	By matching	By MS/MS	By matching	By MS/MS	By matching
ADDLDFETGDAGASATFPMQCSALR	________________	PMQCSALRKNGFVVLK	M	A	D	L	R	K	5	1	0	4	1	1	1	2	0	0	2	0	1	2	1	2	2	0	0	0	0	0	25	0	2645.14	I3L397;I3L504;P63241;Q6IS14	I3L397	2	26	EIF5A;EIF5AL1	Eukaryotic translation initiation factor 5A;Eukaryotic translation initiation factor 5A-1;Eukaryotic translation initiation factor 5A-1-like	yes	no	2	0.0002095	68.576	By MS/MS		By MS/MS		By MS/MS
ADDLGKGGNEESTK	RTLVVHEKADDLGKGG	GGNEESTKTGNAGSRL	K	A	D	T	K	T	1	0	1	2	0	0	2	3	0	0	1	2	0	0	0	1	1	0	0	0	0	0	14	1	1419.65	P00441;H7BYH4	P00441	124	137	SOD1	Superoxide dismutase [Cu-Zn]	yes	no	2	0.00018619	139.76	By MS/MS	By MS/MS	By MS/MS	By matching	By MS/MS
ADDLLPLGDQTQDGDFGSR	KEKEVVVRADDLLPLG	QDGDFGSRLRGRGRRR	R	A	D	S	R	L	1	1	0	5	0	2	0	3	0	0	3	0	0	1	1	1	1	0	0	0	0	0	19	0	2018.92	O43290	O43290	420	438	SART1	U4/U6.U5 tri-snRNP-associated protein 1	yes	yes	2	0.0014434	75.589	By matching	By matching	By MS/MS	By matching	By matching
ADDPSAADRNVEIWK	________________	DRNVEIWKIKKLIKSL	M	A	D	W	K	I	3	1	1	3	0	0	1	0	0	1	0	1	0	0	1	1	0	1	0	1	0	0	15	1	1685.8	P62495;D6RCB3	P62495	2	16	ETF1	Eukaryotic peptide chain release factor subunit 1	yes	no	2	0.012581	79.492	By MS/MS	By matching	By matching	By matching	By MS/MS
ADDPSSYMEVVQAANTSGNWEELVK	EAIDSYIKADDPSSYM	GNWEELVKYLQMARKK	K	A	D	V	K	Y	3	0	2	2	0	1	3	1	0	0	1	1	1	0	1	3	1	1	1	3	0	0	25	0	2739.23	A0A087WVQ6;Q00610-2;Q00610	A0A087WVQ6	1135	1159	CLTC	Clathrin heavy chain;Clathrin heavy chain 1	yes	no	2;3	1.1151e-10	120.08	By MS/MS	By matching	By MS/MS	By matching	By MS/MS
ADDVDQQQTTNTVEEPLDLIR	________________	EEPLDLIRLSLDERIY	M	A	D	I	R	L	1	1	1	4	0	3	2	0	0	1	2	0	0	0	1	0	3	0	0	2	0	0	21	0	2399.15	P62310	P62310	2	22	LSM3	U6 snRNA-associated Sm-like protein LSm3	yes	yes	2;3	0.0060304	74.783	By MS/MS	By MS/MS	By matching	By matching	By MS/MS
ADDVRPEVTWSFSR	TCNITTDRADDVRPEV	EVTWSFSRMPDSTLPG	R	A	D	S	R	M	1	2	0	2	0	0	1	0	0	0	0	0	0	1	1	2	1	1	0	2	0	0	14	1	1663.8	Q9P2B2	Q9P2B2	306	319	PTGFRN	Prostaglandin F2 receptor negative regulator	yes	yes	3	0.00043324	122.64
ADEASELACPTPK	KLQELSSKADEASELA	ELACPTPKEDGLAQQQ	K	A	D	P	K	E	3	0	0	1	1	0	2	0	0	0	1	1	0	0	2	1	1	0	0	0	0	0	13	0	1387.63	P49327;A0A0U1RQF0	P49327	2194	2206	FASN	Fatty acid synthase;[Acyl-carrier-protein] S-acetyltransferase;[Acyl-carrier-protein] S-malonyltransferase;3-oxoacyl-[acyl-carrier-protein] synthase;3-oxoacyl-[acyl-carrier-protein] reductase;3-hydroxyacyl-[acyl-carrier-protein] dehydratase;Enoyl-[acyl-carrier-protein] reductase;Oleoyl-[acyl-carrier-protein] hydrolase	yes	no	2	8.3123e-05	112.15	By MS/MS	By matching	By MS/MS	By matching	By matching
ADEDPALFQSVK	QVEPADYKADEDPALF	PALFQSVKTKRGPLGP	K	A	D	V	K	T	2	0	0	2	0	1	1	0	0	0	1	1	0	1	1	1	0	0	0	1	0	0	12	0	1318.64	B3KYB6;A0A0A0MSW4;P48739;P48739-2;P48739-3	B3KYB6	83	94	PITPNB	Phosphatidylinositol transfer protein beta isoform	yes	no	2	0.010568	63.694	By matching			By MS/MS	By matching
ADEGISFR	AQDYGVLKADEGISFR	ADEGISFRGLFIIDDK	K	A	D	F	R	G	1	1	0	1	0	0	1	1	0	1	0	0	0	1	0	1	0	0	0	0	0	0	8	0	893.424	Q06830;A0A0A0MSI0	Q06830	121	128	PRDX1	Peroxiredoxin-1	yes	no	1;2	4.5361e-05	150.05	By MS/MS	By MS/MS	By MS/MS	By MS/MS	By MS/MS
ADEHVIDQGDDGDNFYVIER	AMFERIVKADEHVIDQ	DNFYVIERGTYDILVT	K	A	D	E	R	G	1	1	1	5	0	1	2	2	1	2	0	0	0	1	0	0	0	0	1	2	0	0	20	0	2306.01	P13861-2;P13861;H7C1L0	P13861-2	162	181	PRKAR2A	cAMP-dependent protein kinase type II-alpha regulatory subunit	yes	no	3	0.00021774	109.5	By matching	By MS/MS	By MS/MS	By MS/MS	By MS/MS
ADEVVWVR	VRDLTIQKADEVVWVR	ADEVVWVRARVHTSRA	K	A	D	V	R	A	1	1	0	1	0	0	1	0	0	0	0	0	0	0	0	0	0	1	0	3	0	0	8	0	972.503	P14868;C9J7S3;C9JLC1;H7C278;C9JQM9	P14868	56	63	DARS	Aspartate--tRNA ligase, cytoplasmic	yes	no	1;2	0.0047353	110.63	By MS/MS	By matching	By matching	By MS/MS	By matching
ADEWLMK	YAGKVDYKADEWLMKN	KADEWLMKNMDPLNDN	K	A	D	M	K	N	1	0	0	1	0	0	1	0	0	0	1	1	1	0	0	0	0	1	0	0	0	0	7	0	891.416	P35579;P35579-2;P35580;P35580-5;P35580-2;P35580-3;P35580-4	P35579	581	587	MYH9;MYH10	Myosin-9;Myosin-10	no	no	2	0.023739	86.472	By matching	By MS/MS	By MS/MS	By matching	By matching
ADFDDRVSDEEK	________________	DRVSDEEKVRIAAKFI	M	A	D	E	K	V	1	1	0	4	0	0	2	0	0	0	0	1	0	1	0	1	0	0	0	1	0	0	12	1	1424.61	P52907	P52907	2	13	CAPZA1	F-actin-capping protein subunit alpha-1	yes	yes	2	0.00070093	105.36	By MS/MS	By matching	By MS/MS	By matching	By matching
ADFDDRVSDEEKVR	________________	VSDEEKVRIAAKFITH	M	A	D	V	R	I	1	2	0	4	0	0	2	0	0	0	0	1	0	1	0	1	0	0	0	2	0	0	14	2	1679.78	P52907	P52907	2	15	CAPZA1	F-actin-capping protein subunit alpha-1	yes	yes	3	0.0043904	108.23	By matching	By matching	By matching		By MS/MS
ADFDTYDDR	________________	DFDTYDDRAYSSFGGG	M	A	D	D	R	A	1	1	0	4	0	0	0	0	0	0	0	0	0	1	0	0	1	0	1	0	0	0	9	0	1116.44	Q15056-2;Q15056	Q15056-2	2	10	EIF4H	Eukaryotic translation initiation factor 4H	yes	no	1	0.029514	52.937	By matching	By matching	By MS/MS	By matching	By MS/MS
ADFQGISPER	IQINPQNKADFQGISP	FQGISPERAFADFLFA	K	A	D	E	R	A	1	1	0	1	0	1	1	1	0	1	0	0	0	1	1	1	0	0	0	0	0	0	10	0	1118.54	F5GXX5;P61803	F5GXX5	55	64	DAD1	Dolichyl-diphosphooligosaccharide--protein glycosyltransferase subunit DAD1	yes	no	2	0.023898	52.167	By matching	By matching	By matching	By MS/MS	By matching
ADFSGMSQTDLSLSK	TDAFELGKADFSGMSQ	QTDLSLSKVVHKSFVE	K	A	D	S	K	V	1	0	0	2	0	1	0	1	0	0	2	1	1	1	0	4	1	0	0	0	0	0	15	0	1585.73	A0A024QZX5;A0A087X1N8;P35237	A0A024QZX5	304	318	SERPINB6	Serpin B6	yes	no	2	0.012113	78.529		By MS/MS
ADGEEDEVK	AESKAGPKADGEEDEV	DGEEDEVKAARTRRKV	K	A	D	V	K	A	1	0	0	2	0	0	3	1	0	0	0	1	0	0	0	0	0	0	0	1	0	0	9	0	990.414	Q15020-4;Q15020;F8VV04;F8W667;Q15020-3;Q15020-2	Q15020-4	22	30	SART3	Squamous cell carcinoma antigen recognized by T-cells 3	yes	no	2	0.017949	66.351					By MS/MS
ADGELNVDSLITR	________________	NVDSLITRLLEVRGCR	M	A	D	T	R	L	1	1	1	2	0	0	1	1	0	1	2	0	0	0	0	1	1	0	0	1	0	0	13	0	1401.71	P62140;C9JP48;C9J9S3	P62140	2	14	PPP1CB	Serine/threonine-protein phosphatase PP1-beta catalytic subunit;Serine/threonine-protein phosphatase	yes	no	1;2	4.6529e-06	142.12	By MS/MS	By MS/MS	By matching	By MS/MS	By matching
ADGGAEYATYQTK	QRRKKKGKADGGAEYA	EYATYQTKSTTPAEQR	K	A	D	T	K	S	3	0	0	1	0	1	1	2	0	0	0	1	0	0	0	0	2	0	2	0	0	0	13	0	1373.61	R4GN18;P15529-16;P15529-7;P15529-4;P15529-6;P15529-3;P15529-5;P15529-2	R4GN18	57	69	CD46		yes	no	2	2.6671e-26	191.33
ADGGTQVIDTK	KNQVTATKADGGTQVI	GTQVIDTKNILIATGS	K	A	D	T	K	N	1	0	0	2	0	1	0	2	0	1	0	1	0	0	0	0	2	0	0	1	0	0	11	0	1103.55	P09622;E9PEX6;P09622-2	P09622	167	177	DLD	Dihydrolipoyl dehydrogenase, mitochondrial;Dihydrolipoyl dehydrogenase	yes	no	2	5.3641e-19	141.89	By matching	By MS/MS	By matching	By MS/MS	By matching
ADGLLGMFLK	LEGEFGKKADGLLGMF	GLLGMFLKRLSSQLIL	K	A	D	L	K	R	1	0	0	1	0	0	0	2	0	0	3	1	1	1	0	0	0	0	0	0	0	0	10	0	1063.57	Q8N766-4;Q8N766-3;Q8N766-2;Q8N766	Q8N766-4	455	464	EMC1	ER membrane protein complex subunit 1	yes	no	2	0.048431	72.789	By matching	By matching	By MS/MS	By matching	By matching
ADGNQLTLEER	TATVKVTRADGNQLTL	NQLTLEERRNNVVITV	R	A	D	E	R	R	1	1	1	1	0	1	2	1	0	0	2	0	0	0	0	0	1	0	0	0	0	0	11	0	1244.6	Q6YHK3;Q6YHK3-2;Q6YHK3-4;Q6YHK3-3	Q6YHK3	375	385	CD109	CD109 antigen	yes	no	2	6.1266e-23	189.17
ADGQVAELLLR	________________	QVAELLLRRLEASDGG	M	A	D	L	R	R	2	1	0	1	0	1	1	1	0	0	3	0	0	0	0	0	0	0	0	1	0	0	11	0	1183.66	Q9Y285;Q9Y285-2;K7ER16;K7EK06	Q9Y285	2	12	FARSA	Phenylalanine--tRNA ligase alpha subunit	yes	no	1;2	1.3205e-19	176.95	By MS/MS	By MS/MS	By MS/MS	By MS/MS	By MS/MS
ADGSQMAEER	WLMSTLSRADGSQMAE	GSQMAEERIMEEQQKG	R	A	D	E	R	I	2	1	0	1	0	1	2	1	0	0	0	0	1	0	0	1	0	0	0	0	0	0	10	0	1092.45	Q5VZE5	Q5VZE5	540	549	NAA35	N-alpha-acetyltransferase 35, NatC auxiliary subunit	yes	yes	2	0.030965	55.721				By MS/MS
ADGYEPPVQESV	ETGAKVERADGYEPPV	EPPVQESV________	R	A	D	S	V	-	1	0	0	1	0	1	2	1	0	0	0	0	0	0	2	1	0	0	1	2	0	0	12	0	1289.58	P61247;D6RAT0;H0Y9Y4;D6R9B6	P61247	253	264	RPS3A	40S ribosomal protein S3a	yes	no	1;2	9.6146e-06	121.5	By MS/MS	By matching	By MS/MS	By MS/MS	By MS/MS
ADGYVLEGK	SRPGQCGRADGYVLEG	DGYVLEGKELEFYLRK	R	A	D	G	K	E	1	0	0	1	0	0	1	2	0	0	1	1	0	0	0	0	0	0	1	1	0	0	9	0	950.471	Q5JR95;P62241	Q5JR95	165	173	RPS8	40S ribosomal protein S8	yes	no	1;2	0.010702	96.034	By MS/MS	By MS/MS	By matching	By MS/MS	By MS/MS
ADHDFVVQEDFMK	EAGMFAIRADHDFVVQ	VVQEDFMKAVRKVADS	R	A	D	M	K	A	1	0	0	3	0	1	1	0	1	0	0	1	1	2	0	0	0	0	0	2	0	0	13	0	1579.7	A0A087X2I1;P62333	A0A087X2I1	371	383	PSMC6	26S protease regulatory subunit 10B	yes	no	3	0.031356	66.023	By matching	By matching	By matching	By matching	By matching
ADHGEPIGR	AGGSFTVRADHGEPIG	DHGEPIGRGTKVILHL	R	A	D	G	R	G	1	1	0	1	0	0	1	2	1	1	0	0	0	0	1	0	0	0	0	0	0	0	9	0	950.457	P08238	P08238	169	177	HSP90AB1	Heat shock protein HSP 90-beta	yes	yes	2	0.042487	55.112	By matching	By MS/MS	By matching	By matching	By matching
ADHQPLTEASYVNLPTIALCNTDSPLR	LLVVTDPRADHQPLTE	CNTDSPLRYVDIAIPC	R	A	D	L	R	Y	3	1	2	2	1	1	1	0	1	1	4	0	0	0	3	2	3	0	1	1	0	0	27	0	2995.47	C9J9K3;A0A0C4DG17;P08865	C9J9K3	129	155	RPSA	40S ribosomal protein SA	yes	no	3	1.842e-15	130.14	By MS/MS	By MS/MS	By MS/MS	By MS/MS	By MS/MS
ADHSFSDGVPSDSVEAAK	________________	SDSVEAAKNASNTEKL	M	A	D	A	K	N	3	0	0	3	0	0	1	1	1	0	0	1	0	1	1	4	0	0	0	2	0	0	18	0	1817.81	Q99733;Q99733-2;C9J6D1;C9JZI7;E9PNW0;E9PJJ2;E9PS34;E9PNJ7;E9PKT8;E9PKI2;E9PP22;C9J1B1	Q99733	2	19	NAP1L4	Nucleosome assembly protein 1-like 4	yes	no	2	1.0156e-132	260.5	By MS/MS	By MS/MS	By MS/MS	By MS/MS	By MS/MS
ADIDNKEQSELDQDLDDVEEVEEEETGEETK	________________	EETGEETKLKARQLTV	M	A	D	T	K	L	1	0	1	6	0	2	10	1	0	1	2	2	0	0	0	1	2	0	0	2	0	0	31	1	3579.52	F8W020;F8VY35;F8W0J6;F5H4R6;P55209-2;P55209;F8VXI6;F8VUX1;F8VVB5	F8W020	2	32	NAP1L1	Nucleosome assembly protein 1-like 1	yes	no	3	4.4602e-20	114.13	By MS/MS	By matching	By MS/MS	By matching	By matching
ADIDNKEQSELDQDLDDVEEVEEEETGEETKLK	________________	TGEETKLKARQLTVQM	M	A	D	L	K	A	1	0	1	6	0	2	10	1	0	1	3	3	0	0	0	1	2	0	0	2	0	0	33	2	3820.7	F8W020;F8VY35;F8W0J6;F5H4R6;P55209-2;P55209;F8VXI6;F8VUX1;F8VVB5	F8W020	2	34	NAP1L1	Nucleosome assembly protein 1-like 1	yes	no	3	0.00032712	54.647	By matching	By matching	By MS/MS		By matching
ADIDVSGPSVDTDAPDLDIEGPEGK	EVDVNLPKADIDVSGP	DIEGPEGKLKGSKFKM	K	A	D	G	K	L	2	0	0	6	0	0	2	3	0	2	1	1	0	0	3	2	1	0	0	2	0	0	25	0	2511.15	Q09666	Q09666	1739	1763	AHNAK	Neuroblast differentiation-associated protein AHNAK	yes	yes	2	2.2472e-05	101.9	By MS/MS	By MS/MS	By MS/MS	By matching	By MS/MS
ADIEMPFDPSK	HIPGSPFKADIEMPFD	EMPFDPSKVVASGPGL	K	A	D	S	K	V	1	0	0	2	0	0	1	0	0	1	0	1	1	1	2	1	0	0	0	0	0	0	11	0	1248.57	O75369-2;O75369-9;O75369;O75369-8;O75369-6;O75369-3;E7EN95;O75369-7;O75369-5;O75369-4	O75369-2	1125	1135	FLNB	Filamin-B	yes	no	2	0.01088	64.82	By MS/MS	By MS/MS	By matching	By MS/MS
ADIFMFDEPSSYLDVK	CAVVCIQKADIFMFDE	PSSYLDVKQRLKAAIT	K	A	D	V	K	Q	1	0	0	3	0	0	1	0	0	1	1	1	1	2	1	2	0	0	1	1	0	0	16	0	1875.86	P61221;D6R9I9	P61221	235	250	ABCE1	ATP-binding cassette sub-family E member 1	yes	no	2	0.0013011	88.021	By matching	By MS/MS	By matching	By MS/MS	By matching
ADIGVAMGIAGSDVSK	NDSPALKKADIGVAMG	IAGSDVSKQAADMILL	K	A	D	S	K	Q	3	0	0	2	0	0	0	3	0	2	0	1	1	0	0	2	0	0	0	2	0	0	16	0	1489.74	P05023-4;P05023;P05023-3;M0R116;A0A0A0MT26;P13637;P13637-2;P13637-3	P05023-4	728	743	ATP1A1;ATP1A3	Sodium/potassium-transporting ATPase subunit alpha-1;Sodium/potassium-transporting ATPase subunit alpha-3	yes	no	2	1.1252e-27	193
ADILQVGLR	GTNGQVTRADILQVGL	DILQVGLRELLNALFS	R	A	D	L	R	E	1	1	0	1	0	1	0	1	0	1	2	0	0	0	0	0	0	0	0	1	0	0	9	0	983.576	Q9H074-3;D6REB4;Q9H074-2;Q9H074;D6RJF2	Q9H074-3	181	189	PAIP1	Polyadenylate-binding protein-interacting protein 1	yes	no	2	0.0065937	80.688	By matching	By matching	By matching	By MS/MS	By matching
ADIQMPFTCSVTYYGPSGQK	TLEYKTTKADIQMPFT	YYGPSGQKTIHSEQAV	K	A	D	Q	K	T	1	0	0	1	1	2	0	2	0	1	0	1	1	1	2	2	2	0	2	1	0	0	20	0	2249.01	Q13740-2;Q13740;F5GXJ9;H7C543;Q13740-4	Q13740-2	212	231	ALCAM	CD166 antigen	yes	no	2	1.3116e-11	154.47
ADIQTER	________________	MADIQTERAYQKQPTI	M	A	D	E	R	A	1	1	0	1	0	1	1	0	0	1	0	0	0	0	0	0	1	0	0	0	0	0	7	0	831.409	P62280;M0QZC5;M0R1H6	P62280	2	8	RPS11	40S ribosomal protein S11	yes	no	1	0.0028482	128.86	By matching	By MS/MS	By MS/MS	By MS/MS	By matching
ADKDYHFK	YLFGCELKADKDYHFK	ADKDYHFKVDNDENEH	K	A	D	F	K	V	1	0	0	2	0	0	0	0	1	0	0	2	0	1	0	0	0	0	1	0	0	0	8	1	1022.48	P06748-2;P06748;P06748-3	P06748-2	25	32	NPM1	Nucleophosmin	yes	no	3	0.010201	101.25	By matching	By MS/MS	By matching	By MS/MS	By MS/MS
ADKEAAFDDAVEER	________________	FDDAVEERVINEEYKI	M	A	D	E	R	V	4	1	0	3	0	0	3	0	0	0	0	1	0	1	0	0	0	0	0	1	0	0	14	1	1564.7	Q09028-3;Q09028;E9PNS2;E9PIC4;E9PNS6	Q09028-3	2	15	RBBP4	Histone-binding protein RBBP4	yes	no	2	9.2633e-17	167.73	By MS/MS	By MS/MS	By MS/MS	By matching	By MS/MS
ADKMDMSLDDIIK	________________	MSLDDIIKLNRSQRGG	M	A	D	I	K	L	1	0	0	4	0	0	0	0	0	2	1	2	2	0	0	1	0	0	0	0	0	0	13	1	1493.71	Q86V81	Q86V81	2	14	ALYREF	THO complex subunit 4	yes	yes	2	0.0012823	102.9	By MS/MS	By MS/MS	By MS/MS	By MS/MS	By matching
ADKPDMGEIASFDK	________________	GEIASFDKAKLKKTET	M	A	D	D	K	A	2	0	0	3	0	0	1	1	0	1	0	2	1	1	1	1	0	0	0	0	0	0	14	1	1522.7	P63313	P63313	2	15	TMSB10	Thymosin beta-10	yes	yes	2	3.9748e-25	187.74	By MS/MS	By MS/MS	By MS/MS	By MS/MS	By MS/MS
ADLAEEYSK	PQPEHPLRADLAEEYS	DLAEEYSKDRKKFCKN	R	A	D	S	K	D	2	0	0	1	0	0	2	0	0	0	1	1	0	0	0	1	0	0	1	0	0	0	9	0	1024.47	P68036;P68036-3;P68036-2	P68036	123	131	UBE2L3	Ubiquitin-conjugating enzyme E2 L3	yes	no	2	0.011841	72.928	By matching	By matching	By matching	By MS/MS	By matching
ADLANEEKPAIAPPVFVFQK	________________	PPVFVFQKDKGQKRSA	M	A	D	Q	K	D	4	0	1	1	0	1	2	0	0	1	1	2	0	2	3	0	0	0	0	2	0	0	20	1	2183.16	B7Z7F3;Q9H6Z4-3;Q9H6Z4-2;Q9H6Z4;K7ENJ2;K7EID7;K7ENB9;K7EPW1	B7Z7F3	2	21	RANBP3	Ran-binding protein 3	yes	no	3	0.0023848	77.137	By matching	By matching	By matching	By matching	By MS/MS
ADLDKLNIDSIIQR	________________	NIDSIIQRLLEVRGSK	M	A	D	Q	R	L	1	1	1	3	0	1	0	0	0	3	2	1	0	0	0	1	0	0	0	0	0	0	14	1	1612.88	F8VYE8;P36873;P36873-2;F8VR82;A0A087WYY5	F8VYE8	2	15	PPP1CC	Serine/threonine-protein phosphatase;Serine/threonine-protein phosphatase PP1-gamma catalytic subunit	yes	no	2;3	1.1121e-72	227.48	By MS/MS	By matching	By MS/MS	By MS/MS	By matching
ADLDVSGPK	DVDVNLPKADLDVSGP	DLDVSGPKVDIDVPDV	K	A	D	P	K	V	1	0	0	2	0	0	0	1	0	0	1	1	0	0	1	1	0	0	0	1	0	0	9	0	900.455	Q09666	Q09666	3049	3057	AHNAK	Neuroblast differentiation-associated protein AHNAK	yes	no	1	0.030099	76.478			By MS/MS	By matching	By matching
ADLEAVLADVSYLMAMEK	________________	SYLMAMEKSKATPAAR	M	A	D	E	K	S	4	0	0	2	0	0	2	0	0	0	3	1	2	0	0	1	0	0	1	2	0	0	18	0	1967.96	P25098;P35626;Q8N433;E9PRV7	P25098	2	19	ADRBK1;ADRBK2	Beta-adrenergic receptor kinase 1;Beta-adrenergic receptor kinase 2	yes	no	3	0.0237	44.294	By matching	By matching	By matching	By matching	By matching
ADLEEQLSDEEKVR	________________	LSDEEKVRIAAKFIIH	M	A	D	V	R	I	1	1	0	2	0	1	4	0	0	0	2	1	0	0	0	1	0	0	0	1	0	0	14	1	1659.8	P47755;C9JUG7;F8W9N7;P47755-2	P47755	2	15	CAPZA2	F-actin-capping protein subunit alpha-2	yes	no	2	4.2185e-05	140.45	By MS/MS	By MS/MS	By MS/MS	By matching	By matching
ADLEMQIESLKEELAYLK	LDELTLARADLEMQIE	KEELAYLKKNHEEEMN	R	A	D	L	K	K	2	0	0	1	0	1	4	0	0	1	4	2	1	0	0	1	0	0	1	0	0	0	18	1	2122.09	CON__P02533;P02533	CON__P02533	233	250	KRT14	Keratin, type I cytoskeletal 14	yes	no	3	0.00014121	116.86				By matching	By MS/MS
ADLEMQIESLTEELAYLK	LDELTLTKADLEMQIE	TEELAYLKKNHEEEMK	K	A	D	L	K	K	2	0	0	1	0	1	4	0	0	1	4	1	1	0	0	1	1	0	1	0	0	0	18	0	2095.04	CON__P13645;P13645	CON__P13645	267	284	KRT10	Keratin, type I cytoskeletal 10	yes	no	2;3	2.0486e-258	310.9
ADLEMQIESLTEELAYLKK	LDELTLTKADLEMQIE	EELAYLKKNHEEEMKD	K	A	D	K	K	N	2	0	0	1	0	1	4	0	0	1	4	2	1	0	0	1	1	0	1	0	0	0	19	1	2223.13	CON__P13645;P13645	CON__P13645	267	285	KRT10	Keratin, type I cytoskeletal 10	yes	no	3	3.321e-05	117.13	By MS/MS	By matching	By matching	By matching	By matching
ADLESESFRPNLSDPSELLLPDQIEK	SKQVATVKADLESESF	LLPDQIEKLTKHLPPR	K	A	D	E	K	L	1	1	1	3	0	1	4	0	0	1	5	1	0	1	3	4	0	0	0	0	0	0	26	1	2941.46	Q8N573-2;Q8N573-5;Q8N573-8;Q8N573;Q8N573-7;Q8N573-4	Q8N573-2	662	687	OXR1	Oxidation resistance protein 1	yes	no	3	0.0022117	50.029	By matching	By matching	By MS/MS	By matching	By matching
ADLIAYLK	GIKKKEERADLIAYLK	ADLIAYLKK_______	R	A	D	L	K	K	2	0	0	1	0	0	0	0	0	1	2	1	0	0	0	0	0	0	1	0	0	0	8	0	905.522	C9JFR7;P99999	C9JFR7	93	100	CYCS	Cytochrome c	yes	no	2	6.6001e-05	139.68	By MS/MS	By MS/MS	By MS/MS	By MS/MS	By MS/MS
ADLIAYLKK	GIKKKEERADLIAYLK	DLIAYLKK________	R	A	D	K	K	-	2	0	0	1	0	0	0	0	0	1	2	2	0	0	0	0	0	0	1	0	0	0	9	1	1033.62	C9JFR7;P99999	C9JFR7	93	101	CYCS	Cytochrome c	yes	no	3	0.014382	69.628	By matching	By matching	By matching	By matching	By matching
ADLINNLGTIAK	DTGIGMTKADLINNLG	NNLGTIAKSGTKAFME	K	A	D	A	K	S	2	0	2	1	0	0	0	1	0	2	2	1	0	0	0	0	1	0	0	0	0	0	12	0	1241.7	P07900;P07900-2;Q14568;P08238;Q58FF8	P08238	96	107	HSP90AA1;HSP90AA2P;HSP90AB1;HSP90AB2P	Heat shock protein HSP 90-alpha;Heat shock protein HSP 90-alpha A2;Heat shock protein HSP 90-beta;Putative heat shock protein HSP 90-beta 2	no	no	1;2	8.2503e-36	201.09	By MS/MS	By MS/MS	By MS/MS	By MS/MS	By MS/MS
ADLLGIVSELQLK	VVRLQAEKADLLGIVS	IVSELQLKLNSSGSSE	K	A	D	L	K	L	1	0	0	1	0	1	1	1	0	1	4	1	0	0	0	1	0	0	0	1	0	0	13	0	1397.81	Q96CV9-3;Q96CV9-2;Q96CV9;A0A087WY28	Q96CV9-3	98	110	OPTN	Optineurin	yes	no	2	0.010025	75.229	By matching	By MS/MS	By matching		By MS/MS
ADLLGSILSSMEKPPSLGDQETR	________________	SLGDQETRRKAREQAA	M	A	D	T	R	R	1	1	0	2	0	1	2	2	0	1	4	1	1	0	2	4	1	0	0	0	0	0	23	1	2443.23	O75391	O75391	2	24	SPAG7	Sperm-associated antigen 7	yes	yes	3	0.027755	46.786	By matching		By matching		By MS/MS
ADLLLSTQPGR	ASASLPAKADLLLSTQ	LLSTQPGREEGSPLEL	K	A	D	G	R	E	1	1	0	1	0	1	0	1	0	0	3	0	0	0	1	1	1	0	0	0	0	0	11	0	1169.64	P08195-2;F5GZI0;F5GZS6;P08195;J3KPF3;P08195-3;P08195-4	P08195-2	492	502	SLC3A2	4F2 cell-surface antigen heavy chain	no	no	1;2	1.1857e-07	135.71	By matching	By matching		By matching	By MS/MS
ADLLLSTQPGREEGSPLELER	ASASLPAKADLLLSTQ	GSPLELERLKLEPHEG	K	A	D	E	R	L	1	2	0	1	0	1	4	2	0	0	5	0	0	0	2	2	1	0	0	0	0	0	21	1	2309.19	P08195-2;F5GZI0;F5GZS6;P08195;J3KPF3;P08195-3;P08195-4	P08195-2	492	512	SLC3A2	4F2 cell-surface antigen heavy chain	no	no	2;3	1.0426e-05	162.81	By matching	By MS/MS	By MS/MS	By MS/MS	By MS/MS
ADLLQREEEEEEEEDQEGDRETTIR	LKPPAGWKADLLQREE	GDRETTIRGKATPAEE	K	A	D	I	R	G	1	3	0	3	0	2	10	1	0	1	2	0	0	0	0	0	2	0	0	0	0	0	25	2	3047.34	A0A0B4J2E5;Q15269	A0A0B4J2E5	234	258	PWP2	Periodic tryptophan protein 2 homolog	yes	no	4	3.436e-05	78.674				By MS/MS	By matching
ADLMPFLYWNMMLR	RLSMYLMKADLMPFLY	LYWNMMLRGYWGGPAF	K	A	D	L	R	G	1	1	1	1	0	0	0	0	0	0	3	0	3	1	1	0	0	1	1	0	0	0	14	0	1799.86	Q9Y6N5;H3BNP9	Q9Y6N5	419	432	SQRDL	Sulfide:quinone oxidoreductase, mitochondrial	yes	no	2	0.00044809	85.958
ADLNQGIGEPQSPSR	LSAKLLRRADLNQGIG	GEPQSPSRRVFNPYTE	R	A	D	S	R	R	1	1	1	1	0	2	1	2	0	1	1	0	0	0	2	2	0	0	0	0	0	0	15	0	1567.76	Q96C19	Q96C19	63	77	EFHD2	EF-hand domain-containing protein D2	yes	yes	2	2.0154e-12	167.73	By MS/MS	By matching	By MS/MS	By MS/MS	By MS/MS
ADLQNHLDTAQNALQDK	EAAKTAQRADLQNHLD	AQNALQDKQQELNKIT	R	A	D	D	K	Q	3	0	2	3	0	3	0	0	1	0	3	1	0	0	0	0	1	0	0	0	0	0	17	0	1893.92	Q15075	Q15075	663	679	EEA1	Early endosome antigen 1	yes	yes	3	0.022869	60.542	By matching	By matching	By matching	By MS/MS	By matching
ADLSGMSGAR	QDLFNSSKADLSGMSG	LSGMSGARDIFISKIV	K	A	D	A	R	D	2	1	0	1	0	0	0	2	0	0	1	0	1	0	0	2	0	0	0	0	0	0	10	0	963.444	P30740;P30740-2	P30740	302	311	SERPINB1	Leukocyte elastase inhibitor	yes	no	2	0.0011459	96.665		By matching		By matching	By matching
ADLSLADALTEPSPDIEGEIKR	________________	DIEGEIKRDFIATLEA	M	A	D	K	R	D	3	1	0	3	0	0	3	1	0	2	3	1	0	0	2	2	1	0	0	0	0	0	22	1	2339.19	E7EVA0;P27816;P27816-6;P27816-2;P27816-5;H7C456;A0A0J9YVV8;A0A0J9YW37;P27816-7	E7EVA0	2	23	MAP4	Microtubule-associated protein;Microtubule-associated protein 4	yes	no	3	0.00070952	109.72	By MS/MS	By MS/MS	By matching	By matching	By matching
ADLTAEMISAPLGDFR	VHSKRRSRADLTAEMI	SAPLGDFRHTMHVGRA	R	A	D	F	R	H	3	1	0	2	0	0	1	1	0	1	2	0	1	1	1	1	1	0	0	0	0	0	16	0	1705.83	Q9H3Q1;Q9H3Q1-2;J3KRZ9;J3QQS6;J3QR93	Q9H3Q1	20	35	CDC42EP4	Cdc42 effector protein 4	yes	no	2	0.033418	61.233	By MS/MS		By matching
ADLTALFLPR	AEKKDQMKADLTALFL	LTALFLPRQPPMSLAE	K	A	D	P	R	Q	2	1	0	1	0	0	0	0	0	0	3	0	0	1	1	0	1	0	0	0	0	0	10	0	1115.63	Q13045-2;Q13045;Q13045-3	Q13045-2	820	829	FLII	Protein flightless-1 homolog	yes	no	2	4.1348e-11	143.7	By matching	By matching	By MS/MS	By MS/MS	By matching
ADLTEYLSTHYK	ENVRKLSRADLTEYLS	EYLSTHYKAPRMVLAA	R	A	D	Y	K	A	1	0	0	1	0	0	1	0	1	0	2	1	0	0	0	1	2	0	2	0	0	0	12	0	1439.69	P31930	P31930	214	225	UQCRC1	Cytochrome b-c1 complex subunit 1, mitochondrial	yes	yes	3	0.01018	86.014	By matching	By matching	By matching	By matching	By MS/MS
ADLTGISPSPNLYLSK	TDIFDETRADLTGISP	SPNLYLSKIIHKTFVE	R	A	D	S	K	I	1	0	1	1	0	0	0	1	0	1	3	1	0	0	2	3	1	0	1	0	0	0	16	0	1674.88	Q96P63;Q96P63-2	Q96P63	328	343	SERPINB12	Serpin B12	yes	no	2	0.00017564	104.17
ADMGGAATICSAIVSAAK	SANMDLMRADMGGAAT	SAIVSAAKLNLPINII	R	A	D	A	K	L	6	0	0	1	1	0	0	2	0	2	0	1	1	0	0	2	1	0	0	1	0	0	18	0	1692.82	P28838-2;P28838;H0Y9Q1	P28838-2	273	290	LAP3	Cytosol aminopeptidase	yes	no	2	0.00011488	127.78
ADMQNLVER	________________	DMQNLVERLERAVGRL	M	A	D	E	R	L	1	1	1	1	0	1	1	0	0	0	1	0	1	0	0	0	0	0	0	1	0	0	9	0	1074.51	Q01518;Q01518-2;Q5T0R7;Q5T0R6;Q5T0R5;Q5T0R4;Q5T0R3;Q5T0R2;Q5T0R1;Q5T0R9;Q5T0R8;Q5T0S3	Q01518	2	10	CAP1	Adenylyl cyclase-associated protein 1;Adenylyl cyclase-associated protein	yes	no	1;2	0.00020881	115.7	By MS/MS	By MS/MS	By MS/MS	By MS/MS	By MS/MS
ADMVETQQLMR	KIRVVLNKADMVETQQ	VETQQLMRVYGALMWA	K	A	D	M	R	V	1	1	0	1	0	2	1	0	0	0	1	0	2	0	0	0	1	0	0	1	0	0	11	0	1320.62	Q9NZN4;Q9NZN4-2	Q9NZN4	221	231	EHD2	EH domain-containing protein 2	yes	no	2	6.2868e-21	182.39	By MS/MS	By matching	By MS/MS		By MS/MS
ADMVIEAVFEDLSLK	LDYQGFEKADMVIEAV	VFEDLSLKHRVLKEVE	K	A	D	L	K	H	2	0	0	2	0	0	2	0	0	1	2	1	1	1	0	1	0	0	0	2	0	0	15	0	1678.85	P40939	P40939	441	455	HADHA	Trifunctional enzyme subunit alpha, mitochondrial;Long-chain enoyl-CoA hydratase;Long chain 3-hydroxyacyl-CoA dehydrogenase	yes	yes	2	0.00052224	95.401
ADNEKLDNQR	________________	NEKLDNQRLKNFKNKG	M	A	D	Q	R	L	1	1	2	2	0	1	1	0	0	0	1	1	0	0	0	0	0	0	0	0	0	0	10	1	1201.57	O00629	O00629	2	11	KPNA4	Importin subunit alpha-3	yes	yes	2	0.0023921	109.79	By matching	By matching	By MS/MS	By matching	By MS/MS
ADNFEYSDPVDGSISR	DKVYTVEKADNFEYSD	PVDGSISRNQGLRLIF	K	A	D	S	R	N	1	1	1	3	0	0	1	1	0	1	0	0	0	1	1	3	0	0	1	1	0	0	16	0	1770.77	P36871;P36871-2;P36871-3	P36871	471	486	PGM1	Phosphoglucomutase-1	yes	no	2	8.9049e-62	232.13	By MS/MS	By MS/MS	By MS/MS	By MS/MS	By MS/MS
ADPAFGLESSGIAGTTSDEPERIEESGNDEAR	EAAKVTGKADPAFGLE	ESGNDEARVEGQATDE	K	A	D	A	R	V	4	2	1	3	0	0	6	4	0	2	1	0	0	1	2	4	2	0	0	0	0	0	32	1	3306.48	F8VXC8;Q8TAQ2-2;Q8TAQ2-3;Q8TAQ2	F8VXC8	760	791	SMARCC2	SWI/SNF complex subunit SMARCC2	yes	no	3	2.9266e-05	64.701	By MS/MS	By MS/MS	By MS/MS	By MS/MS	By MS/MS
ADPDVLTEVPAALKR	________________	EVPAALKRLAKYVIRG	M	A	D	K	R	L	3	1	0	2	0	0	1	0	0	0	2	1	0	0	2	0	1	0	0	2	0	0	15	1	1593.87	P29083;C9J329;E9PER7	P29083	2	16	GTF2E1	General transcription factor IIE subunit 1	yes	no	2	0.00079307	73.9	By MS/MS	By MS/MS	By MS/MS	By matching	By MS/MS
ADPEAAWEPTEAEAR	DQEVSPDRADPEAAWE	EPTEAEARARASNEDG	R	A	D	A	R	A	5	1	0	1	0	0	4	0	0	0	0	0	0	0	2	0	1	1	0	0	0	0	15	0	1641.73	Q9UBT2;Q9UBT2-2;K7EPL2	Q9UBT2	211	225	UBA2	SUMO-activating enzyme subunit 2	yes	no	2	0.00020582	99.215	By MS/MS	By MS/MS	By MS/MS	By MS/MS	By MS/MS
ADQIETQQLMR	KIRVVLNKADQIETQQ	IETQQLMRVYGALMWS	K	A	D	M	R	V	1	1	0	1	0	3	1	0	0	1	1	0	1	0	0	0	1	0	0	0	0	0	11	0	1331.65	Q9H4M9;A0A024R571;C9JC03;C9J2Z4;C9JDQ8;Q9NZN3	Q9H4M9	221	231	EHD1;EHD3	EH domain-containing protein 1;EH domain-containing protein 3	no	no	2	6.0418e-20	201.61	By matching	By MS/MS	By matching	By matching	By MS/MS
ADQLTEEQIAEFK	________________	EEQIAEFKEAFSLFDK	M	A	D	F	K	E	2	0	0	1	0	2	3	0	0	1	1	1	0	1	0	0	1	0	0	0	0	0	13	0	1520.74	P0DP25;P0DP24;P0DP23;H0Y7A7;M0QZ52;F8WBR5;G3V479	P0DP25	2	14	CALM2;CALM3;CALM1		yes	no	1;2	2.6656e-59	215.08	By MS/MS	By MS/MS	By MS/MS	By MS/MS	By MS/MS
ADQLTEEQIAEFKEAFSLFDKDGDGTITTK	________________	GDGTITTKELGTVMRS	M	A	D	T	K	E	3	0	0	4	0	2	4	2	0	2	2	3	0	3	0	1	4	0	0	0	0	0	30	2	3346.61	P0DP25;P0DP24;P0DP23;H0Y7A7;M0QZ52;F8WBR5;G3V479	P0DP25	2	31	CALM2;CALM3;CALM1		yes	no	3	4.7876e-11	91.599	By MS/MS	By matching	By MS/MS		By MS/MS
ADQVDTQQLMR	KIRVVLNKADQVDTQQ	VDTQQLMRVYGALMWS	K	A	D	M	R	V	1	1	0	2	0	3	0	0	0	0	1	0	1	0	0	0	1	0	0	1	0	0	11	0	1303.62	Q9H223	Q9H223	224	234	EHD4	EH domain-containing protein 4	yes	yes	2	4.0934e-10	150.15	By MS/MS	By matching	By matching	By matching	By MS/MS
ADRDESSPYAAMLAAQDVAQR	VTGGMKVKADRDESSP	AAQDVAQRCKELGITA	K	A	D	Q	R	C	6	2	0	3	0	2	1	0	0	0	1	0	1	0	1	2	0	0	1	1	0	0	21	1	2264.05	P62263;H0YB22;E5RH77	P62263	64	84	RPS14	40S ribosomal protein S14	yes	no	3	0.00047386	133.94	By MS/MS	By MS/MS	By MS/MS	By MS/MS	By MS/MS
ADSELQLVEQR	________________	ELQLVEQRIRSFPDFP	M	A	D	Q	R	I	1	1	0	1	0	2	2	0	0	0	2	0	0	0	0	1	0	0	0	1	0	0	11	0	1286.65	P07741;H3BQZ9;H3BQF1;P07741-2;H3BSW3	P07741	2	12	APRT	Adenine phosphoribosyltransferase	yes	no	1;2	7.1568e-15	167.12
ADSGTAGGAALAAPAPGPGSGGPGPR	________________	GSGGPGPRVYFQSPPG	M	A	D	P	R	V	7	1	0	1	0	0	0	8	0	0	1	0	0	0	5	2	1	0	0	0	0	0	26	0	2116.03	Q96C90	Q96C90	2	27	PPP1R14B	Protein phosphatase 1 regulatory subunit 14B	yes	yes	2;3	0.0051169	65.298	By MS/MS	By matching	By matching	By matching	By MS/MS
ADSLLAVVK	TAHAQSSKADSLLAVV	DSLLAVVKREPAEQPG	K	A	D	V	K	R	2	0	0	1	0	0	0	0	0	0	2	1	0	0	0	1	0	0	0	2	0	0	9	0	914.544	Q15424-2;Q15424;Q15424-4;Q15424-3;Q14151	Q15424-2	217	225	SAFB;SAFB2	Scaffold attachment factor B1;Scaffold attachment factor B2	no	no	2	0.0012644	103.83	By matching	By matching	By matching	By MS/MS	By MS/MS
ADSLLEDITDIPK	EVTLEGGKADSLLEDI	EDITDIPKLADNLKLF	K	A	D	P	K	L	1	0	0	3	0	0	1	0	0	2	2	1	0	0	1	1	1	0	0	0	0	0	13	0	1428.73	Q9BQL6;Q9BQL6-2;G3V1L6;Q9BQL6-4	Q9BQL6	359	371	FERMT1	Fermitin family homolog 1	yes	no	2	3.9949e-05	150.15				By MS/MS	By MS/MS
ADSLSSLVTR	EAKRIKQKADSLSSLV	SLSSLVTRHMDEFKRT	K	A	D	T	R	H	1	1	0	1	0	0	0	0	0	0	2	0	0	0	0	3	1	0	0	1	0	0	10	0	1047.56	Q13753;Q13753-2	Q13753	878	887	LAMC2	Laminin subunit gamma-2	yes	no	2	0.00066003	105.2
ADSRDPASDQMQHWK	________________	SDQMQHWKEQRAAQKA	M	A	D	W	K	E	2	1	0	3	0	2	0	0	1	0	0	1	1	0	1	2	0	1	0	0	0	0	15	1	1770.77	P04040	P04040	2	16	CAT	Catalase	yes	yes	3	0.032007	64.842			By MS/MS
ADSWVEKEEPAPSN	EIQRVVEKADSWVEKE	KEEPAPSN________	K	A	D	S	N	-	2	0	1	1	0	0	3	0	0	0	0	1	0	0	2	2	0	1	0	1	0	0	14	1	1557.69	Q8N163;H0YB24	Q8N163	910	923	CCAR2	Cell cycle and apoptosis regulator protein 2	yes	no	2	0.0020587	107.34	By matching	By MS/MS	By MS/MS	By matching	By matching
ADTDGGLIFR	PAHAVVVRADTDGGLI	TDGGLIFRLLNEGQRL	R	A	D	F	R	L	1	1	0	2	0	0	0	2	0	1	1	0	0	1	0	0	1	0	0	0	0	0	10	0	1063.53	P08582	P08582	285	294	MFI2	Melanotransferrin	yes	yes	2	0.00011943	117.89
ADTLGELDLER	FQAHARYRADTLGELD	LGELDLERAPALGGSF	R	A	D	E	R	A	1	1	0	2	0	0	2	1	0	0	3	0	0	0	0	0	1	0	0	0	0	0	11	0	1230.61	G3V4F2;A0A087X0W7;A0A087WT95;Q86TX2;P49753	G3V4F2	54	64	ACOT1;ACOT2	Acyl-coenzyme A thioesterase 1;Acyl-coenzyme A thioesterase 2, mitochondrial	yes	no	2	0.0069068	70.399
ADTLTDEINFLR	NKVELQAKADTLTDEI	TDEINFLRALYDAELS	K	A	D	L	R	A	1	1	1	2	0	0	1	0	0	1	2	0	0	1	0	0	2	0	0	0	0	0	12	0	1406.7	CON__P02538;P02538;CON__P04259	CON__P02538	288	299	KRT6A	Keratin, type II cytoskeletal 6A	no	no	2;3	7.0021e-59	217.66	By MS/MS		By matching	By MS/MS	By MS/MS
ADTLTLEER	NIVPVIAKADTLTLEE	DTLTLEERVHFKQRIT	K	A	D	E	R	V	1	1	0	1	0	0	2	0	0	0	2	0	0	0	0	0	2	0	0	0	0	0	9	0	1046.52	Q9UHD8;Q9UHD8-7;Q9UHD8-2;Q9UHD8-5;Q9UHD8-3;Q9UHD8-4;Q9UHD8-9;Q9UHD8-8;K7EL40	Q9UHD8	446	454	2009-09-01	Septin-9	yes	no	2	0.0024673	93.598	By matching	By matching	By matching	By matching	By MS/MS
ADTLTPEECQQFK	NIIPLIAKADTLTPEE	PEECQQFKKQIMKEIQ	K	A	D	F	K	K	1	0	0	1	1	2	2	0	0	0	1	1	0	1	1	0	2	0	0	0	0	0	13	0	1565.7	Q16181;E7ES33;E7EPK1;G3V1Q4;A0A0U1RRE1;Q16181-2	Q16181	196	208	2007-09-01	Septin-7	no	no	2	0.032349	52.725
ADTQTYQPYNK	DLSCLVYRADTQTYQP	QTYQPYNKDWIKEKIY	R	A	D	N	K	D	1	0	1	1	0	2	0	0	0	0	0	1	0	0	1	0	2	0	2	0	0	0	11	0	1327.6	P84090	P84090	74	84	ERH	Enhancer of rudimentary homolog	yes	yes	2	1.1037e-19	173.39	By MS/MS	By MS/MS	By matching	By MS/MS	By matching
ADTQTYQPYNKDWIK	DLSCLVYRADTQTYQP	PYNKDWIKEKIYVLLR	R	A	D	I	K	E	1	0	1	2	0	2	0	0	0	1	0	2	0	0	1	0	2	1	2	0	0	0	15	1	1869.89	P84090	P84090	74	88	ERH	Enhancer of rudimentary homolog	yes	yes	2;3	0.0013926	132.56	By MS/MS	By matching	By matching	By matching	By MS/MS
ADTSSQGALVFLSK	SHIGDLQKADTSSQGA	GALVFLSKDYEIESQN	K	A	D	S	K	D	2	0	0	1	0	1	0	1	0	0	2	1	0	1	0	3	1	0	0	1	0	0	14	0	1422.74	Q7Z417	Q7Z417	604	617	NUFIP2	Nuclear fragile X mental retardation-interacting protein 2	yes	yes	2	0.017706	72.29	By MS/MS	By matching	By MS/MS	By matching
ADVDVQPYAFTTK	SFINKVTRADVDVQPY	QPYAFTTKSLFVGHMD	R	A	D	T	K	S	2	0	0	2	0	1	0	0	0	0	0	1	0	1	1	0	2	0	1	2	0	0	13	0	1453.71	Q9BZE4-2;Q9BZE4;Q9BZE4-3	Q9BZE4-2	144	156	GTPBP4	Nucleolar GTP-binding protein 1	yes	no	2	3.9728e-05	116.74	By MS/MS	By MS/MS	By MS/MS	By MS/MS	By MS/MS
ADVFHAYLSLLK	KEREENVKADVFHAYL	HAYLSLLKQTRPVQSW	K	A	D	L	K	Q	2	0	0	1	0	0	0	0	1	0	3	1	0	1	0	1	0	0	1	1	0	0	12	0	1375.75	Q86VP6;Q86VP6-2;A0A0C4DGH5;H0YH27;Q86VP6-3	Q86VP6	392	403	CAND1	Cullin-associated NEDD8-dissociated protein 1	yes	no	3	0.034163	69.864	By matching	By MS/MS	By matching	By matching	By matching
ADVFPGNDSTASQDVANR	________________	ASQDVANRFARKGALR	M	A	D	N	R	F	3	1	2	3	0	1	0	1	0	0	0	0	0	1	1	2	1	0	0	2	0	0	18	0	1862.84	P17252;J3KRN5	P17252	2	19	PRKCA	Protein kinase C alpha type	yes	no	2	0.015168	60.401	By MS/MS	By MS/MS	By matching
ADVGFAMGIAGTDVAK	NDGPALKKADVGFAMG	IAGTDVAKEASDIILT	K	A	D	A	K	E	4	0	0	2	0	0	0	3	0	1	0	1	1	1	0	0	1	0	0	2	0	0	16	0	1521.75	P20020-6;P20020-3;P20020-4;P20020;P20020-5;P20020-2;E7ERY9;Q16720-8;Q16720-7;Q16720-6;Q16720-3;Q16720-5;Q16720-2;Q16720-4;Q16720;H0Y7S3;Q01814-4;Q01814-7;Q01814-3;Q01814-6;Q01814-2;Q01814-8;Q01814-5;Q01814;P23634-5;P23634-4;P23634-3;P23634-2;P23634-7;P23634-6;P23634-8;P23634	P20020-6	808	823	ATP2B1;ATP2B3;ATP2B2;ATP2B4	Plasma membrane calcium-transporting ATPase 1;Calcium-transporting ATPase;Plasma membrane calcium-transporting ATPase 3;Plasma membrane calcium-transporting ATPase 2;Plasma membrane calcium-transporting ATPase 4	no	no	2	1.4344e-26	184.98
ADVLDLHEAGGEDFAMDEDGDESIHK	________________	DGDESIHKLKEKAKKR	M	A	D	H	K	L	3	0	0	6	0	0	4	3	2	1	2	1	1	1	0	1	0	0	0	1	0	0	26	0	2814.19	Q9Y5S9-2;Q9Y5S9	Q9Y5S9-2	2	27	RBM8A	RNA-binding protein 8A	yes	no	3	1.0205e-13	117.43	By MS/MS	By MS/MS	By MS/MS	By matching	By MS/MS
ADVLFIAPR	VTYCINAKADVLFIAP	DVLFIAPREPGAVSY_	K	A	D	P	R	E	2	1	0	1	0	0	0	0	0	1	1	0	0	1	1	0	0	0	0	1	0	0	9	0	1000.57	Q92542-2;Q92542	Q92542-2	674	682	NCSTN	Nicastrin	yes	no	2	0.0023426	94.302
ADVLSVLR	________________	ADVLSVLRQYNIQKKE	M	A	D	L	R	Q	1	1	0	1	0	0	0	0	0	0	2	0	0	0	0	1	0	0	0	2	0	0	8	0	871.513	Q6P1J9;A0A1B0GUB2	Q6P1J9	2	9	CDC73	Parafibromin	yes	no	2	0.026543	91.069	By matching	By matching	By matching	By MS/MS	By MS/MS
ADVLTTGAGNPVGDKLNVITVGPR	KEQRAAQKADVLTTGA	NVITVGPRGPLLVQDV	K	A	D	P	R	G	2	1	2	2	0	0	0	4	0	1	2	1	0	0	2	0	3	0	0	4	0	0	24	1	2363.28	P04040	P04040	24	47	CAT	Catalase	yes	yes	3	0.00084512	61.139	By matching	By matching	By MS/MS	By matching	By matching
ADVQLFMDDDSYSHHSGLEYADPEK	________________	LEYADPEKFADSDQDR	K	A	D	E	K	F	2	0	0	5	0	1	2	1	2	0	2	1	1	1	1	3	0	0	2	1	0	0	25	0	2868.22	E9PCT3;P51636-3;P51636	E9PCT3	8	32	CAV2	Caveolin;Caveolin-2	yes	no	3	1.5222e-05	82.761
ADVQSIIGLQR	FNKLTEDKADVQSIIG	QSIIGLQRFFETRMNE	K	A	D	Q	R	F	1	1	0	1	0	2	0	1	0	2	1	0	0	0	0	1	0	0	0	1	0	0	11	0	1198.67	Q13263;Q13263-2;M0R0K9	Q13263	780	790	TRIM28	Transcription intermediary factor 1-beta	yes	no	2	2.2308e-05	120.06	By MS/MS	By matching	By matching	By matching	By MS/MS
ADVVESWIGEK	AFLQFNWKADVVESWI	VESWIGEKENSLKTDD	K	A	D	E	K	E	1	0	0	1	0	0	2	1	0	1	0	1	0	0	0	1	0	1	0	2	0	0	11	0	1231.61	A0A0D9SF54;A0A0D9SGF6;Q13813-3;Q13813;Q13813-2	A0A0D9SF54	1970	1980	SPTAN1	Spectrin alpha chain, non-erythrocytic 1	yes	no	2	0.00044435	102.53	By matching	By matching	By MS/MS	By matching
ADWLSHYWMPK	FERHYPGRADWLSHYW	LSHYWMPKWINATDPS	R	A	D	P	K	W	1	0	0	1	0	0	0	0	1	0	1	1	1	0	1	1	0	2	1	0	0	0	11	0	1432.66	P08243-2;P08243;P08243-3	P08243-2	509	519	ASNS	Asparagine synthetase [glutamine-hydrolyzing]	yes	no	3	0.043278	47.559
ADYDTLSLR	ERGGVGSRADYDTLSL	DYDTLSLRSLRLGPGG	R	A	D	L	R	S	1	1	0	2	0	0	0	0	0	0	2	0	0	0	0	1	1	0	1	0	0	0	9	0	1052.51	Q9Y446;Q9Y446-2;E9PQ15;E9PK71;E9PRW6;E9PKC4;E9PJR7	Q9Y446	174	182	PKP3	Plakophilin-3	yes	no	2	0.0069188	79.986		By matching		By matching	By MS/MS
AEAALLLLPEAAAER	________________	LPEAAAERDAREKLAL	M	A	E	E	R	D	6	1	0	0	0	0	3	0	0	0	4	0	0	0	1	0	0	0	0	0	0	0	15	0	1536.85	Q96JB2-2;Q96JB2	Q96JB2-2	2	16	COG3	Conserved oligomeric Golgi complex subunit 3	yes	no	2	0.00020094	127.17	By MS/MS	By matching	By MS/MS	By MS/MS	By MS/MS
AEAEESPGDPGTASPR	________________	DPGTASPRPLFAGLSD	M	A	E	P	R	P	3	1	0	1	0	0	3	2	0	0	0	0	0	0	3	2	1	0	0	0	0	0	16	0	1569.69	Q96EC8;B1AV70;Q96EC8-2	Q96EC8	2	17	YIPF6	Protein YIPF6;Protein YIPF	yes	no	2	0.00039157	103.43
AEAESLYQSK	EDIAQKSKAEAESLYQ	AESLYQSKYEELQITA	K	A	E	S	K	Y	2	0	0	0	0	1	2	0	0	0	1	1	0	0	0	2	0	0	1	0	0	0	10	0	1124.54	P04264;CON__P04264	P04264	367	376	KRT1	Keratin, type II cytoskeletal 1	yes	no	2	2.5359e-48	212.03
AEAESMYQIK	EDIANRSRAEAESMYQ	AESMYQIKYEELQSLA	R	A	E	I	K	Y	2	0	0	0	0	1	2	0	0	1	0	1	1	0	0	1	0	0	1	0	0	0	10	0	1168.54	CON__P05787;P05787;P05787-2;CON__H-INV:HIT000292931;CON__Q9H552	CON__P05787	276	285	KRT8	Keratin, type II cytoskeletal 8	yes	no	2	2.6148e-22	174.02	By MS/MS	By matching	By MS/MS	By MS/MS	By MS/MS
AEAESWYQTK	EEIAQRSRAEAESWYQ	AESWYQTKYEELQVTA	R	A	E	T	K	Y	2	0	0	0	0	1	2	0	0	0	0	1	0	0	0	1	1	1	1	0	0	0	10	0	1211.55	CON__P02538;P02538;CON__Q8VED5;CON__P04259	CON__P02538	350	359	KRT6A	Keratin, type II cytoskeletal 6A	no	no	1;2	1.6823e-17	166.07	By matching			By MS/MS	By MS/MS
AEAESWYR	DDIVTRSRAEAESWYR	AEAESWYRSKCEEMKA	R	A	E	Y	R	S	2	1	0	0	0	0	2	0	0	0	0	0	0	0	0	1	0	1	1	0	0	0	8	0	1010.45	A0A087X106;CON__O43790;CON__Q14533;O43790;Q14533;CON__Q6NT21;CON__P78385;P78385;CON__P78386;A6NCN2;P78386;F5GYI5;CON__Q61726	A0A087X106	291	298	KRT81;KRT86;KRT83;KRT87P;KRT85	Keratin, type II cuticular Hb6;Keratin, type II cuticular Hb1;Keratin, type II cuticular Hb3;Putative keratin-87 protein;Keratin, type II cuticular Hb5	yes	no	2	0.0013464	116.25					By MS/MS
AEAETLPSLSITK	ENKLDHVRAEAETLPS	LPSLSITKLDLQWVQV	R	A	E	T	K	L	2	0	0	0	0	0	2	0	0	1	2	1	0	0	1	2	2	0	0	0	0	0	13	0	1358.73	O95340;O95340-2	O95340	239	251	PAPSS2	Bifunctional 3-phosphoadenosine 5-phosphosulfate synthase 2;Sulfate adenylyltransferase;Adenylyl-sulfate kinase	yes	no	2	0.00023743	103.08	By MS/MS	By MS/MS	By MS/MS
AEAGAGSATEFQFR	VPPGADKKAEAGAGSA	SATEFQFRGGFGRGRG	K	A	E	F	R	G	4	1	0	0	0	1	2	2	0	0	0	0	0	2	0	1	1	0	0	0	0	0	14	0	1440.66	P46783;Q9NQ39	P46783	140	153	RPS10;RPS10P5	40S ribosomal protein S10;Putative 40S ribosomal protein S10-like	yes	no	2	5.242e-09	160.72	By MS/MS	By MS/MS	By MS/MS	By MS/MS	By MS/MS
AEAGDNLGALVR	MFHKSLERAEAGDNLG	DNLGALVRGLKREDLR	R	A	E	V	R	G	3	1	1	1	0	0	1	2	0	0	2	0	0	0	0	0	0	0	0	1	0	0	12	0	1184.61	P49411	P49411	316	327	TUFM	Elongation factor Tu, mitochondrial	yes	yes	2	1.4514e-10	169.58		By MS/MS		By MS/MS	By MS/MS
AEAGEQPGTAER	VGADPEARAEAGEQPG	EQPGTAERALLRDQPR	R	A	E	E	R	A	3	1	0	0	0	1	3	2	0	0	0	0	0	0	1	0	1	0	0	0	0	0	12	0	1214.55	P56182	P56182	404	415	RRP1	Ribosomal RNA processing protein 1 homolog A	yes	yes	2	0.0022911	83.137				By matching	By MS/MS
AEAGPEGVAPAPEGEK	TVQKPSEKAEAGPEGV	APAPEGEKKQKPARKR	K	A	E	E	K	K	4	0	0	0	0	0	4	3	0	0	0	1	0	0	3	0	0	0	0	1	0	0	16	0	1507.72	A0A087X054;Q9Y4L1	A0A087X054	608	623	HYOU1	Hypoxia up-regulated protein 1	yes	no	2	0.00017594	127.71	By MS/MS	By MS/MS	By matching	By MS/MS	By MS/MS
AEAGPEGVAPAPEGEKK	TVQKPSEKAEAGPEGV	PAPEGEKKQKPARKRR	K	A	E	K	K	Q	4	0	0	0	0	0	4	3	0	0	0	2	0	0	3	0	0	0	0	1	0	0	17	1	1635.81	A0A087X054;Q9Y4L1	A0A087X054	608	624	HYOU1	Hypoxia up-regulated protein 1	yes	no	2	0.0044302	95.428	By MS/MS	By matching	By MS/MS	By matching	By matching
AEAGVPAEFSIWTR	AGGPGLERAEAGVPAE	AEFSIWTREAGAGGLA	R	A	E	T	R	E	3	1	0	0	0	0	2	1	0	1	0	0	0	1	1	1	1	1	0	1	0	0	14	0	1532.76	P21333-2;P21333;Q5HY54;Q60FE5;H0Y5C6	P21333-2	2243	2256	FLNA	Filamin-A	yes	no	3	0.0018142	79.744	By MS/MS	By matching	By matching		By matching
AEALPLQR	LLLVGAPRAEALPLQR	AEALPLQRANRTGGLY	R	A	E	Q	R	A	2	1	0	0	0	1	1	0	0	0	2	0	0	0	1	0	0	0	0	0	0	0	8	0	896.508	P23229-4;P23229-2;P23229-5;P23229-3;P23229-9;P23229-6;P23229	P23229-4	69	76	ITGA6	Integrin alpha-6;Integrin alpha-6 heavy chain;Integrin alpha-6 light chain;Processed integrin alpha-6	yes	no	2	0.054587	57.281
AEALTEPLNA	RKPENTTRAEALTEPL	ALTEPLNA________	R	A	E	N	A	-	3	0	1	0	0	0	2	0	0	0	2	0	0	0	1	0	1	0	0	0	0	0	10	0	1027.52	Q9NX76	Q9NX76	174	183	CMTM6	CKLF-like MARVEL transmembrane domain-containing protein 6	yes	yes	1	9.3517e-06	129.42
AEAQQVEALPGPSLDQWHR	LKKKGKEKAEAQQVEA	PSLDQWHRSAGEEEDG	K	A	E	H	R	S	3	1	0	1	0	3	2	1	1	0	2	0	0	0	2	1	0	1	0	1	0	0	19	0	2131.04	F5GYV5;H7BZV4;A0A0C4DG62;F8WCT1;F5H7X4;Q66PJ3-7;Q66PJ3-4;Q66PJ3-3;Q66PJ3-2;Q66PJ3	F5GYV5	121	139	ARL6IP4	ADP-ribosylation factor-like protein 6-interacting protein 4	yes	no	3	0.0011651	72.489				By MS/MS	By matching
AEASIQAGAGDGEWEESEVK	GVDVHFPKAEASIQAG	EWEESEVKLKKSKIKM	K	A	E	V	K	L	4	0	0	1	0	1	5	3	0	1	0	1	0	0	0	2	0	1	0	1	0	0	20	0	2061.91	Q09666	Q09666	5687	5706	AHNAK	Neuroblast differentiation-associated protein AHNAK	yes	yes	2	9.468e-06	106.6	By MS/MS	By MS/MS	By MS/MS	By MS/MS	By MS/MS
AEASSGDHPTDTEMKEEQK	AEEENKAKAEASSGDH	TEMKEEQKSNTAGSQS	K	A	E	Q	K	S	2	0	0	2	0	1	4	1	1	0	0	2	1	0	1	2	2	0	0	0	0	0	19	1	2088.89	Q02790	Q02790	427	445	FKBP4	Peptidyl-prolyl cis-trans isomerase FKBP4;Peptidyl-prolyl cis-trans isomerase FKBP4, N-terminally processed	yes	yes	2;3	2.9287e-39	200.76	By MS/MS	By MS/MS	By MS/MS	By MS/MS	By MS/MS
AEAVESAQAGDK	RSLEVILRAEAVESAQ	ESAQAGDKCDFTGTLI	R	A	E	D	K	C	4	0	0	1	0	1	2	1	0	0	0	1	0	0	0	1	0	0	0	1	0	0	12	0	1174.55	Q14566	Q14566	230	241	MCM6	DNA replication licensing factor MCM6	yes	yes	2	0.0067896	67.214	By MS/MS	By matching	By matching	By matching
AEDAPLSSGEDPNSR	AGLPQNARAEDAPLSS	SGEDPNSRLAPLTTPK	R	A	E	S	R	L	2	1	1	2	0	0	2	1	0	0	1	0	0	0	2	3	0	0	0	0	0	0	15	0	1543.67	Q9BW04-2;Q9BW04	Q9BW04-2	29	43	SARG	Specifically androgen-regulated gene protein	yes	no	2	0.038709	59.116
AEDELLDLQDK	EATKNLQKAEDELLDL	ELLDLQDKVIQAEGSN	K	A	E	D	K	V	1	0	0	3	0	1	2	0	0	0	3	1	0	0	0	0	0	0	0	0	0	0	11	0	1287.62	Q86V48-2;Q86V48-3;Q86V48;E5RFK8	Q86V48-2	40	50	LUZP1	Leucine zipper protein 1	yes	no	2	0.00054325	110.54	By matching	By MS/MS	By matching	By matching	By matching
AEDGATPSPSNETPK	ASSTSSPKAEDGATPS	SPSNETPKKKKKRFSF	K	A	E	P	K	K	2	0	1	1	0	0	2	1	0	0	0	1	0	0	3	2	2	0	0	0	0	0	15	0	1499.67	P29966	P29966	138	152	MARCKS	Myristoylated alanine-rich C-kinase substrate	yes	yes	2	4.7741e-101	230.81	By MS/MS	By MS/MS	By MS/MS	By MS/MS	By MS/MS
AEDGATPSPSNETPKK	ASSTSSPKAEDGATPS	PSNETPKKKKKRFSFK	K	A	E	K	K	K	2	0	1	1	0	0	2	1	0	0	0	2	0	0	3	2	2	0	0	0	0	0	16	1	1627.77	P29966	P29966	138	153	MARCKS	Myristoylated alanine-rich C-kinase substrate	yes	yes	2;3	8.1796e-05	100.04			By MS/MS
AEDGSVIDYELIDQDAR	VALAKGRRAEDGSVID	ELIDQDARDLYDAGVK	R	A	E	A	R	D	2	1	0	4	0	1	2	1	0	2	1	0	0	0	0	1	0	0	1	1	0	0	17	0	1907.87	P07355;P07355-2;H0YN42;H0YMD0;H0YMU9;H0YM50;H0YNP5;H0YN28;H0YL33;H0YNA0	P07355	180	196	ANXA2	Annexin A2;Annexin	yes	no	2;3	2.678e-62	243.37	By MS/MS	By MS/MS	By MS/MS	By MS/MS	By MS/MS
AEDGSVIDYELIDQDARDLYDAGVK	VALAKGRRAEDGSVID	DLYDAGVKRKGTDVPK	R	A	E	V	K	R	3	1	0	6	0	1	2	2	0	2	2	1	0	0	0	1	0	0	2	2	0	0	25	1	2769.3	P07355;P07355-2;H0YN42;H0YMD0;H0YMU9;H0YM50;H0YNP5;H0YN28;H0YL33	P07355	180	204	ANXA2	Annexin A2;Annexin	yes	no	3	0.00053532	59.469	By MS/MS	By matching	By MS/MS		By matching
AEDIPQMDDAFSQTVK	TFLLKIYRAEDIPQMD	DAFSQTVKEIFGGNAD	R	A	E	V	K	E	2	0	0	3	0	2	1	0	0	1	0	1	1	1	1	1	1	0	0	1	0	0	16	0	1793.81	Q9NZM1-6;Q9NZM1;Q9NZM1-3;Q9NZM1-2;Q9NZM1-5;Q9NZM1-7;Q9NZM1-8	Q9NZM1-6	367	382	MYOF	Myoferlin	yes	no	2	4.7884e-19	180.85
AEDMETK	________________	MAEDMETKIKNYKTAP	M	A	E	T	K	I	1	0	0	1	0	0	2	0	0	0	0	1	1	0	0	0	1	0	0	0	0	0	7	0	822.343	P14854	P14854	2	8	COX6B1	Cytochrome c oxidase subunit 6B1	yes	yes	1	0.001911	133.81	By MS/MS	By matching	By MS/MS	By MS/MS	By MS/MS
AEDNADTLALVFEAPNQEK	NEDIITLRAEDNADTL	FEAPNQEKVSDYEMKL	R	A	E	E	K	V	4	0	2	2	0	1	3	0	0	0	2	1	0	1	1	0	1	0	0	1	0	0	19	0	2073.99	P12004	P12004	92	110	PCNA	Proliferating cell nuclear antigen	yes	yes	2;3	1.6596e-80	299.56	By MS/MS	By MS/MS	By MS/MS	By MS/MS	By MS/MS
AEDNFEDIITKPPVR	HENFQTLKAEDNFEDI	IITKPPVRKFVHEKEI	K	A	E	V	R	K	1	1	1	2	0	0	2	0	0	2	0	1	0	1	2	0	1	0	0	1	0	0	15	1	1742.88	Q9Y6G9;E9PHI6	Q9Y6G9	345	359	DYNC1LI1	Cytoplasmic dynein 1 light intermediate chain 1	yes	no	3	0.052927	76.588	By matching	By matching	By matching	By MS/MS	By matching
AEDYEENLQVMR	MIVCVNPKAEDYEENL	EENLQVMRFAEVTQEV	K	A	E	M	R	F	1	1	1	1	0	1	3	0	0	0	1	0	1	0	0	0	0	0	1	1	0	0	12	0	1495.66	H7BYN4;Q02241-3;Q02241-2;Q02241	H7BYN4	417	428	KIF23	Kinesin-like protein;Kinesin-like protein KIF23	yes	no	2	8.6851e-05	107.11
AEEDEILNR	EEEDRKPKAEEDEILN	EEDEILNRSPRNRKPR	K	A	E	N	R	S	1	1	1	1	0	0	3	0	0	1	1	0	0	0	0	0	0	0	0	0	0	0	9	0	1087.51	P27824;P27824-2;P27824-3	P27824	574	582	CANX	Calnexin	yes	no	2	0.00016717	118.5	By matching	By MS/MS	By matching	By matching	By matching
AEEDKIPLLVVGNK	REQILRVKAEEDKIPL	PLLVVGNKSDLEERRQ	K	A	E	N	K	S	1	0	1	1	0	0	2	1	0	1	2	2	0	0	1	0	0	0	0	2	0	0	14	1	1523.86	P11234;P11234-3;P11234-2;C9J6B1;C9JQB3	P11234	116	129	RALB	Ras-related protein Ral-B	yes	no	3	0.051054	62.528	By matching	By matching	By matching		By matching
AEEDVEPECIMEK	AHVTINARAEEDVEPE	EPECIMEKVAKASGAN	R	A	E	E	K	V	1	0	0	1	1	0	5	0	0	1	0	1	1	0	1	0	0	0	0	1	0	0	13	0	1577.66	Q9UJU6;H0Y5J4;Q9UJU6-5;Q9UJU6-2;B4DDD6;Q9UJU6-3;Q9UJU6-4	Q9UJU6-2	119	131	DBNL	Drebrin-like protein	no	no	2	0.00052855	96.229	By MS/MS	By MS/MS	By MS/MS	By matching	By matching
AEEGIAAGGVMDVNTALQEVLK	________________	TALQEVLKTALIHDGL	M	A	E	L	K	T	4	0	1	1	0	1	3	3	0	1	2	1	1	0	0	0	1	0	0	3	0	0	22	0	2214.12	P25398	P25398	2	23	RPS12	40S ribosomal protein S12	yes	yes	2;3	7.7836e-13	155.63	By MS/MS	By MS/MS	By MS/MS	By matching	By MS/MS
AEEIANEMIEAAK	MSTQQIKKAEEIANEM	NEMIEAAKAVYTQDCP	K	A	E	A	K	A	4	0	1	0	0	0	4	0	0	2	0	1	1	0	0	0	0	0	0	0	0	0	13	0	1417.68	P49588;P49588-2;H3BPK7	P49588	652	664	AARS	Alanine--tRNA ligase, cytoplasmic	yes	no	2	0.00022972	103.43	By matching	By MS/MS	By matching
AEELFLWVPR	LRATRDIKAEELFLWV	ELFLWVPRKLLMTVES	K	A	E	P	R	K	1	1	0	0	0	0	2	0	0	0	2	0	0	1	1	0	0	1	0	1	0	0	10	0	1258.67	Q86TU7;Q6NXR6;Q86TU7-3;Q86TU7-2	Q86TU7	116	125	SETD3	Histone-lysine N-methyltransferase setd3	yes	no	2	0.0018597	90.629
AEELGLPILGVLR	ILLARRSKAEELGLPI	LPILGVLRSYAVVGVP	K	A	E	L	R	S	1	1	0	0	0	0	2	2	0	1	4	0	0	0	1	0	0	0	0	1	0	0	13	0	1378.82	P09110;H7C131;C9JDE9	P09110	293	305	ACAA1	3-ketoacyl-CoA thiolase, peroxisomal	yes	no	2	1.2233e-05	123.79	By MS/MS	By MS/MS	By MS/MS	By MS/MS	By MS/MS
AEELIENEEPVVLTDTNLVYPALK	RLSQSDPRAEELIENE	NLVYPALKWDLEYLQE	R	A	E	L	K	W	2	0	2	1	0	0	5	0	0	1	4	1	0	0	2	0	2	0	1	3	0	0	24	0	2698.4	Q9NWT6	Q9NWT6	52	75	HIF1AN	Hypoxia-inducible factor 1-alpha inhibitor	yes	yes	3	0.00033599	69.398	By MS/MS	By matching	By matching	By matching	By matching
AEELVLER	________________	AEELVLERCDLELETN	M	A	E	E	R	C	1	1	0	0	0	0	3	0	0	0	2	0	0	0	0	0	0	0	0	1	0	0	8	0	957.513	P21980;P21980-2;A2A299;P21980-3;A2A2A0	P21980	2	9	TGM2	Protein-glutamine gamma-glutamyltransferase 2	yes	no	1;2	0.0011483	122.19	By MS/MS	By MS/MS	By matching	By MS/MS	By MS/MS
AEEQPQVELFVK	________________	PQVELFVKAGSDGAKI	M	A	E	V	K	A	1	0	0	0	0	2	3	0	0	0	1	1	0	1	1	0	0	0	0	2	0	0	12	0	1415.73	O00299	O00299	2	13	CLIC1	Chloride intracellular channel protein 1	yes	yes	1;2	3.9294e-05	101.93	By MS/MS	By MS/MS	By MS/MS	By MS/MS	By MS/MS
AEETSSPVIGELWSPDQTAEASHVSR	HYYVPLLRAEETSSPV	AEASHVSRYGGSPRDP	R	A	E	S	R	Y	3	1	0	1	0	1	4	1	1	1	1	0	0	0	2	5	2	1	0	2	0	0	26	0	2782.3	Q86XL3-2;Q86XL3	Q86XL3-2	483	508	ANKLE2	Ankyrin repeat and LEM domain-containing protein 2	yes	no	3	0.00038457	54.306	By matching	By MS/MS	By MS/MS	By matching	By matching
AEEYEFLTPVEEAPK	MVGSYGPRAEEYEFLT	TPVEEAPKGSISPSHP	R	A	E	P	K	G	2	0	0	0	0	0	5	0	0	0	1	1	0	1	2	0	1	0	1	1	0	0	15	0	1750.83	J3KTF8;J3QQX2;P52565;J3KRE2	J3KTF8	153	167	ARHGDIA	Rho GDP-dissociation inhibitor 1	yes	no	2;3	1.7654e-47	211.63	By MS/MS	By MS/MS	By MS/MS	By MS/MS	By MS/MS
AEFEQIVLGK	QAVDTCFKAEFEQIVL	FEQIVLGKRVIRKTDL	K	A	E	G	K	R	1	0	0	0	0	1	2	1	0	1	1	1	0	1	0	0	0	0	0	1	0	0	10	0	1132.61	Q16831	Q16831	165	174	UPP1	Uridine phosphorylase 1	yes	yes	2	0.0019165	90.149		By matching	By matching	By matching	By matching
AEFGPPGPGAGSR	LHLHLDLRAEFGPPGP	PGPGAGSRGLSGTAVL	R	A	E	S	R	G	2	1	0	0	0	0	1	4	0	0	0	0	0	1	3	1	0	0	0	0	0	0	13	0	1198.57	Q9H4A4;A6NKB8;A0A087WU27	Q9H4A4	45	57	RNPEP	Aminopeptidase B	yes	no	2	0.020557	56.548	By matching	By matching	By matching	By MS/MS	By matching
AEFHQSVISR	LSIAVKNKAEFHQSVI	FHQSVISRYRVQSTPV	K	A	E	S	R	Y	1	1	0	0	0	1	1	0	1	1	0	0	0	1	0	2	0	0	0	1	0	0	10	0	1172.59	P32926	P32926	353	362	DSG3	Desmoglein-3	yes	yes	3	0.0075115	73.887
AEFTSPPSLFK	ETALPSTKAEFTSPPS	TSPPSLFKTGLPPSRR	K	A	E	F	K	T	1	0	0	0	0	0	1	0	0	0	1	1	0	2	2	2	1	0	0	0	0	0	11	0	1222.62	Q6UN15-3;Q6UN15-5;Q6UN15;Q6UN15-4;A0A0B4J203	Q6UN15-3	217	227	FIP1L1	Pre-mRNA 3-end-processing factor FIP1	yes	no	2	0.054197	48.602	By matching	By matching			By matching
AEFTVETR	TGNMVKKRAEFTVETR	AEFTVETRSAGQGEVL	R	A	E	T	R	S	1	1	0	0	0	0	2	0	0	0	0	0	0	1	0	0	2	0	0	1	0	0	8	0	951.466	P21333-2;P21333;Q5HY54;Q60FE5;A0A087WWY3;F8WE98	P21333-2	302	309	FLNA	Filamin-A	yes	no	2	0.011698	84.498	By matching	By matching	By matching	By MS/MS	By matching
AEFVEVTK	RLSQKFPKAEFVEVTK	AEFVEVTKLVTDLTKV	K	A	E	T	K	L	1	0	0	0	0	0	2	0	0	0	0	1	0	1	0	0	1	0	0	2	0	0	8	0	921.481	CON__P02769	CON__P02769	249	256			yes	yes	1;2	0.016679	98.997	By MS/MS	By matching	By MS/MS	By MS/MS
AEGAATEEEGTPK	KAKEKDKKAEGAATEE	TEEEGTPKESEPQAAA	K	A	E	P	K	E	3	0	0	0	0	0	4	2	0	0	0	1	0	0	1	0	2	0	0	0	0	0	13	0	1288.58	P80723;P80723-2;U3KQP0	P80723	26	38	BASP1	Brain acid soluble protein 1	yes	no	2	1.7528e-06	144.7	By MS/MS	By MS/MS	By MS/MS		By matching
AEGAATEEEGTPKESEPQAAAEPAEAK	KAKEKDKKAEGAATEE	AAEPAEAKEGKEKPDQ	K	A	E	A	K	E	8	0	0	0	0	1	8	2	0	0	0	2	0	0	3	1	2	0	0	0	0	0	27	1	2697.23	P80723;P80723-2	P80723	26	52	BASP1	Brain acid soluble protein 1	yes	no	3	1.3217e-07	90.778	By MS/MS	By matching	By matching
AEGDSAGTAGTPGGTPAGDK	SNTFSPSKAEGDSAGT	GGTPAGDKVASWELRV	K	A	E	D	K	V	4	0	0	2	0	0	1	6	0	0	0	1	0	0	2	1	3	0	0	0	0	0	20	0	1715.76	J3KMX2;B9EGA3;Q92925-3;Q92925-2;Q92925	J3KMX2	132	151	SMARCD2	SWI/SNF-related matrix-associated actin-dependent regulator of chromatin subfamily D member 2	yes	no	2	8.3469e-268	314.45	By matching	By MS/MS	By matching	By matching	By MS/MS
AEGGGGGGRPGAPAAGDGK	QQAGGKKKAEGGGGGG	APAAGDGKTEQKGGDK	K	A	E	G	K	T	4	1	0	1	0	0	1	9	0	0	0	1	0	0	2	0	0	0	0	0	0	0	19	1	1537.72	Q00839	Q00839	216	234	HNRNPU	Heterogeneous nuclear ribonucleoprotein U	yes	yes	2	0.013337	75.445	By matching	By matching	By matching	By matching	By matching
AEGGGGGGRPGAPAAGDGKTEQK	QQAGGKKKAEGGGGGG	GDGKTEQKGGDKKRGV	K	A	E	Q	K	G	4	1	0	1	0	1	2	9	0	0	0	2	0	0	2	0	1	0	0	0	0	0	23	2	2023.97	Q00839	Q00839	216	238	HNRNPU	Heterogeneous nuclear ribonucleoprotein U	yes	yes	3	0.018214	53.254	By matching	By MS/MS	By MS/MS	By matching	By matching
AEGILDVFQTVK	STVLERVKAEGILDVF	LDVFQTVKSLRLQRPH	K	A	E	V	K	S	1	0	0	1	0	1	1	1	0	1	1	1	0	1	0	0	1	0	0	2	0	0	12	0	1318.71	P18433-4;P18433-2;P18433-3;P18433	P18433-4	745	756	PTPRA	Receptor-type tyrosine-protein phosphatase alpha	yes	no	2	0.002648	80.737
AEGILLLVK	ISLNDVSKAEGILLLV	EGILLLVKAALKNGET	K	A	E	V	K	A	1	0	0	0	0	0	1	1	0	1	3	1	0	0	0	0	0	0	0	1	0	0	9	0	954.611	Q9UKK3	Q9UKK3	297	305	PARP4	Poly [ADP-ribose] polymerase 4	yes	yes	2	0.051074	60.59
AEGLGDGYR	LVAKQTAKAEGLGDGY	EGLGDGYRLVINDGKL	K	A	E	Y	R	L	1	1	0	1	0	0	1	3	0	0	1	0	0	0	0	0	0	0	1	0	0	0	9	0	936.43	Q9BX68	Q9BX68	124	132	HINT2	Histidine triad nucleotide-binding protein 2, mitochondrial	yes	yes	2	0.042487	55.112	By matching		By MS/MS	By matching
AEGPDVAVDLPK	KFSVSGLKAEGPDVAV	DVAVDLPKGDINIEGP	K	A	E	P	K	G	2	0	0	2	0	0	1	1	0	0	1	1	0	0	2	0	0	0	0	2	0	0	12	0	1209.62	Q09666	Q09666	3489	3500	AHNAK	Neuroblast differentiation-associated protein AHNAK	yes	yes	2	0.028918	72.096		By MS/MS			By matching
AEGPEVDVNLPK	KFSVPGFKAEGPEVDV	EVDVNLPKADVDISGP	K	A	E	P	K	A	1	0	1	1	0	0	2	1	0	0	1	1	0	0	2	0	0	0	0	2	0	0	12	0	1266.65	Q09666	Q09666	764	775	AHNAK	Neuroblast differentiation-associated protein AHNAK	yes	no	2	1.0443e-05	119.34	By MS/MS	By MS/MS	By MS/MS	By MS/MS	By MS/MS
AEGSDVANAVLDGADCIMLSGETAK	IKKPRPTRAEGSDVAN	MLSGETAKGDYPLEAV	R	A	E	A	K	G	5	0	1	3	1	0	2	3	0	1	2	1	1	0	0	2	1	0	0	2	0	0	25	0	2493.14	P14618;P14618-3;B4DNK4;P14618-2;H3BTN5;H3BR70	P14618	343	367	PKM	Pyruvate kinase PKM;Pyruvate kinase	no	no	2;3	8.7266e-78	218.36	By MS/MS	By MS/MS	By MS/MS	By MS/MS	By MS/MS
AEGSDVANAVLDGADCIMLSGETAKGDYPLEAVR	IKKPRPTRAEGSDVAN	DYPLEAVRMQHLIARE	R	A	E	V	R	M	6	1	1	4	1	0	3	4	0	1	3	1	1	0	1	2	1	0	1	3	0	0	34	1	3493.63	P14618;P14618-3;B4DNK4;P14618-2;H3BTN5;H3BR70	P14618	343	376	PKM	Pyruvate kinase PKM;Pyruvate kinase	no	no	3	3.3744e-26	110.9	By MS/MS	By matching	By matching		By matching
AEGSEAAELAEIYAK	TAQIAAGRAEGSEAAE	ELAEIYAKLEEIEADK	R	A	E	A	K	L	5	0	0	0	0	0	4	1	0	1	1	1	0	0	0	1	0	0	1	0	0	0	15	0	1550.75	Q9NUQ8-2;Q9NUQ8	Q9NUQ8-2	274	288	ABCF3	ATP-binding cassette sub-family F member 3	yes	no	2	0.00016884	101.56	By matching				By MS/MS
AEGSSTASSGSQLAEGK	GDPGDQTKAEGSSTAS	GSQLAEGKGSQMGTVQ	K	A	E	G	K	G	3	0	0	0	0	1	2	3	0	0	1	1	0	0	0	5	1	0	0	0	0	0	17	0	1565.72	Q9NZB2;Q9NZB2-6;Q9NZB2-4;A0A0C4DH52;Q9NZB2-2;Q9NZB2-5	Q9NZB2	503	519	FAM120A	Constitutive coactivator of PPAR-gamma-like protein 1	yes	no	2	0.00021263	115.12
AEHDQLLLNYAK	QIELGKCKAEHDQLLL	QLLLNYAKKESDLNGA	K	A	E	A	K	K	2	0	1	1	0	1	1	0	1	0	3	1	0	0	0	0	0	0	1	0	0	0	12	0	1413.73	P20700;E9PBF6;A0A0D9SFE5;A0A0D9SFY5	P20700	112	123	LMNB1	Lamin-B1	yes	no	3	0.012069	73.951	By matching	By matching	By matching	By matching	By MS/MS
AEHDSILAEK	LEMYNILKAEHDSILA	HDSILAEKAEKDSKPI	K	A	E	E	K	A	2	0	0	1	0	0	2	0	1	1	1	1	0	0	0	1	0	0	0	0	0	0	10	0	1111.55	P26639;P26639-2;D6R9F8;D6RCA5;D6RDJ6;D6RBR8	P26639	66	75	TARS	Threonine--tRNA ligase, cytoplasmic	yes	no	2	0.0021935	87.806	By matching	By matching	By matching	By MS/MS	By MS/MS
AEIDMLDIR	LIRVMVSRAEIDMLDI	EIDMLDIRAHFKRLYG	R	A	E	I	R	A	1	1	0	2	0	0	1	0	0	2	1	0	1	0	0	0	0	0	0	0	0	0	9	0	1074.54	P09525;Q6P452;P09525-2	P09525	276	284	ANXA4	Annexin A4;Annexin	yes	no	2	0.00034853	116.05	By matching	By MS/MS		By matching	By MS/MS
AEIGIAMGSGTAVAK	NDAPALKKAEIGIAMG	GSGTAVAKTASEMVLA	K	A	E	A	K	T	4	0	0	0	0	0	1	3	0	2	0	1	1	0	0	1	1	0	0	1	0	0	15	0	1374.72	P16615-5;P16615-2;P16615-3;P16615;P16615-4;H7C5W9;O14983-3;O14983-2;O14983;Q93084-4;Q93084-2;Q93084-3;Q93084-7;Q93084;Q93084-6;Q93084-5	P16615-5	713	727	ATP2A2;ATP2A1;ATP2A3	Sarcoplasmic/endoplasmic reticulum calcium ATPase 2;Sarcoplasmic/endoplasmic reticulum calcium ATPase 1;Sarcoplasmic/endoplasmic reticulum calcium ATPase 3	yes	no	2	0.0092272	64.224				By MS/MS	By matching
AEIISEIR	FTEQGNKRAEIISEIR	AEIISEIRAQLEACQQ	R	A	E	I	R	A	1	1	0	0	0	0	2	0	0	3	0	0	0	0	0	1	0	0	0	0	0	0	8	0	929.518	Q9Y6K5	Q9Y6K5	837	844	OAS3	2-5-oligoadenylate synthase 3	yes	yes	2	0.027023	69.598
AEISNAIDQYVTGTIGEDEDLIK	KFKTGVKRAEISNAID	GEDEDLIKWKALFEEV	R	A	E	I	K	W	2	0	1	3	0	1	3	2	0	4	1	1	0	0	0	1	2	0	1	1	0	0	23	0	2493.21	P31939;H7C1S2;P31939-2	P31939	485	507	ATIC	Bifunctional purine biosynthesis protein PURH;Phosphoribosylaminoimidazolecarboxamide formyltransferase;IMP cyclohydrolase	no	no	2;3	4.7166e-05	120.59	By MS/MS	By matching	By MS/MS	By matching	By matching
AEKDEPGAWEETFK	KPEETQGKAEKDEPGA	GAWEETFKTHSDSKPY	K	A	E	F	K	T	2	0	0	1	0	0	4	1	0	0	0	2	0	1	1	0	1	1	0	0	0	0	14	1	1635.74	F5H6X6;Q14697;Q14697-2;E9PKU7	F5H6X6	121	134	GANAB	Neutral alpha-glucosidase AB	no	no	2;3	0.019428	96.371	By matching	By MS/MS	By MS/MS	By matching	By matching
AELAELPLR	QTISALIKAELAELPL	ELAELPLRLFLQGALA	K	A	E	L	R	L	2	1	0	0	0	0	2	0	0	0	3	0	0	0	1	0	0	0	0	0	0	0	9	0	1010.58	Q96QK1	Q96QK1	574	582	VPS35	Vacuolar protein sorting-associated protein 35	yes	yes	2	0.016424	67.993	By MS/MS	By matching	By MS/MS
AELATEEFLPVTPILEGFVILR	VLLAHGERAELATEEF	LEGFVILRKNPNYDL_	R	A	E	L	R	K	2	1	0	0	0	0	4	1	0	2	4	0	0	2	2	0	2	0	0	2	0	0	22	0	2456.36	Q13200;Q13200-3;Q13200-2	Q13200	880	901	PSMD2	26S proteasome non-ATPase regulatory subunit 2	yes	no	3	0.00021614	77.899
AELDDTPMR	RALAEIAKAELDDTPM	ELDDTPMRGRQLRVRF	K	A	E	M	R	G	1	1	0	2	0	0	1	0	0	0	1	0	1	0	1	0	1	0	0	0	0	0	9	0	1046.47	P23246;P23246-2	P23246	350	358	SFPQ	Splicing factor, proline- and glutamine-rich	yes	no	2	0.044569	58.23	By matching	By MS/MS	By matching	By matching	By matching
AELDQLLSGFGLEDPGSSLK	RGLSAQEKAELDQLLS	EDPGSSLKEMTDARSK	K	A	E	L	K	E	1	0	0	2	0	1	2	3	0	0	5	1	0	1	1	3	0	0	0	0	0	0	20	0	2075.04	Q68CZ2;E9PCX8;C9JHU5	Q68CZ2	423	442	TNS3	Tensin-3	yes	no	2	2.9072e-08	144.15	By MS/MS	By matching	By MS/MS		By matching
AELEEVTLDGKPLQALR	________________	GKPLQALRVTDLKAAL	M	A	E	L	R	V	2	1	0	1	0	1	3	1	0	0	4	1	0	0	1	0	1	0	0	1	0	0	17	1	1881.02	S4R3H4	S4R3H4	2	18	ACIN1		yes	yes	2	0.00043101	118.76	By MS/MS	By MS/MS	By MS/MS	By MS/MS	By MS/MS
AELEGVAVTAPR	EIEEDRKKAELEGVAV	GVAVTAPRKGRSVEKE	K	A	E	P	R	K	3	1	0	0	0	0	2	1	0	0	1	0	0	0	1	0	1	0	0	2	0	0	12	0	1211.65	M0QYB4;Q9Y3X0;M0QZR0	M0QYB4	45	56	CCDC9	Coiled-coil domain-containing protein 9	yes	no	2	0.0040179	93.561		By matching	By MS/MS	By matching	By matching
AELGIPLEEVPPEEINYLTR	RAAQRRLKAELGIPLE	EEINYLTRIHYKAQSD	K	A	E	T	R	I	1	1	1	0	0	0	5	1	0	2	3	0	0	0	3	0	1	0	1	1	0	0	20	0	2281.18	Q13907;Q13907-2	Q13907	114	133	IDI1	Isopentenyl-diphosphate Delta-isomerase 1	yes	no	3	0.005227	53.779	By MS/MS	By matching	By MS/MS	By matching	By MS/MS
AELGMGDSTSQSPPIK	IVVKHLGRAELGMGDS	TSQSPPIKRSCPDVQI	R	A	E	I	K	R	1	0	0	1	0	1	1	2	0	1	1	1	1	0	2	3	1	0	0	0	0	0	16	0	1616.77	Q9NR19;Q9NR19-2	Q9NR19	256	271	ACSS2	Acetyl-coenzyme A synthetase, cytoplasmic	yes	no	2	8.9841e-09	143.76
AELGTDLLSQLSLEDQK	ESTRESLKAELGTDLL	QLSLEDQKRVDALNDE	K	A	E	Q	K	R	1	0	0	2	0	2	2	1	0	0	5	1	0	0	0	2	1	0	0	0	0	0	17	0	1858.95	Q9UQE7	Q9UQE7	779	795	SMC3	Structural maintenance of chromosomes protein 3	yes	yes	2	0.019532	70.728
AELIVQPELK	NCSDCLMRAELIVQPE	LIVQPELKYGDGIQLT	R	A	E	L	K	Y	1	0	0	0	0	1	2	0	0	1	2	1	0	0	1	0	0	0	0	1	0	0	10	0	1138.66	P15924;P15924-3;P15924-2	P15924	85	94	DSP	Desmoplakin	yes	no	2	0.01027	68.893				By MS/MS	By MS/MS
AELLDNEKPAAVVAPITTGYTVK	MQQKSQKKAELLDNEK	ITTGYTVKISNYGWDQ	K	A	E	V	K	I	4	0	1	1	0	0	2	1	0	1	2	2	0	0	2	0	3	0	1	3	0	0	23	1	2399.29	Q9HB71;Q9HB71-3	Q9HB71	52	74	CACYBP	Calcyclin-binding protein	yes	no	3	0.00038747	74.584	By MS/MS	By MS/MS	By MS/MS	By MS/MS	By MS/MS
AELNEFLTR	FVADGIFKAELNEFLT	ELNEFLTRELAEDGYS	K	A	E	T	R	E	1	1	1	0	0	0	2	0	0	0	2	0	0	1	0	0	1	0	0	0	0	0	9	0	1091.56	P23396;P23396-2;E9PL09;E9PPU1;F2Z2S8;H0YCJ7;H0YEU2;H0YF32;E9PQ96;E9PJH4;E9PK82;E9PQX2;H0YES8	P23396	19	27	RPS3	40S ribosomal protein S3	yes	no	2	3.0242e-18	166.34	By MS/MS	By MS/MS	By MS/MS	By MS/MS	By MS/MS
AELNPWPEYIYTR	EGSGDGGRAELNPWPE	WPEYIYTRLEMYNILK	R	A	E	T	R	L	1	1	1	0	0	0	2	0	0	1	1	0	0	0	2	0	1	1	2	0	0	0	13	0	1650.8	P26639;P26639-2;D6R9F8;D6RCA5;D6RDJ6	P26639	45	57	TARS	Threonine--tRNA ligase, cytoplasmic	yes	no	2	0.00011151	109.15	By MS/MS	By MS/MS	By matching	By MS/MS	By matching
AELQMLLEEEIPSGKR	________________	EEIPSGKRALIESYQN	M	A	E	K	R	A	1	1	0	0	0	1	4	1	0	1	3	1	1	0	1	1	0	0	0	0	0	0	16	1	1841.96	B6VEX4;A0A0A0MRT6;Q8IZP0-11;Q8IZP0-10;Q8IZP0-8;Q8IZP0-7;Q8IZP0-2;Q8IZP0-4;Q8IZP0-3;Q8IZP0-5;Q8IZP0-6;Q8IZP0-9;Q8IZP0-12;Q8IZP0	B6VEX4	2	17	ABI1	Abl interactor 1	yes	no	2	0.0019542	81.619
AELRDDPIISTHLAK	EKALTDYRAELRDDPI	IISTHLAKLYDNLLEQ	R	A	E	A	K	L	2	1	0	2	0	0	1	0	1	2	2	1	0	0	1	1	1	0	0	0	0	0	15	1	1677.9	O00231;O00231-2	O00231	311	325	PSMD11	26S proteasome non-ATPase regulatory subunit 11	yes	no	4	0.011456	97.69	By matching	By matching	By matching	By MS/MS	By MS/MS
AELVQGQSAPVGMK	________________	QSAPVGMKAEGFVDAL	M	A	E	M	K	A	2	0	0	0	0	2	1	2	0	0	1	1	1	0	1	1	0	0	0	2	0	0	14	0	1413.73	Q96I24	Q96I24	2	15	FUBP3	Far upstream element-binding protein 3	yes	yes	2	0.0027007	79.23	By matching	By matching	By MS/MS	By MS/MS	By matching
AELVQLVSPFLGK	FNQEVISRAELVQLVS	LVSPFLGKFPELFNWF	R	A	E	G	K	F	1	0	0	0	0	1	1	1	0	0	3	1	0	1	1	1	0	0	0	2	0	0	13	0	1399.81	Q96ST3	Q96ST3	498	510	SIN3A	Paired amphipathic helix protein Sin3a	yes	yes	2	0.0072876	67.385	By matching	By MS/MS	By matching	By matching	By matching
AEMELGLR	LEVKKRMRAEMELGLR	AEMELGLRKQTHNNAV	R	A	E	L	R	K	1	1	0	0	0	0	2	1	0	0	2	0	1	0	0	0	0	0	0	0	0	0	8	0	917.464	P19367-4;P19367-2;P19367;P19367-3	P19367-4	481	488	HK1	Hexokinase-1	yes	no	2	0.038357	60.682	By matching	By matching	By MS/MS	By matching	By matching
AEMTAAAEER	SRALLELRAEMTAAAE	MTAAAEERIISATSQK	R	A	E	E	R	I	4	1	0	0	0	0	3	0	0	0	0	0	1	0	0	0	1	0	0	0	0	0	10	0	1077.48	J3KNF5;O15078-2;O15078	J3KNF5	1755	1764	CEP290	Centrosomal protein of 290 kDa	yes	no	2	0.016981	65.246	By MS/MS	By matching	By MS/MS	By matching	By matching
AEMTVFVR	SDVFIEDRAEMTVFVR	AEMTVFVRSFDGFSSA	R	A	E	V	R	S	1	1	0	0	0	0	1	0	0	0	0	0	1	1	0	0	1	0	0	2	0	0	8	0	951.485	Q9Y5Z4;Q9Y5Z4-2	Q9Y5Z4	133	140	HEBP2	Heme-binding protein 2	yes	no	2	0.0093925	76.774	By MS/MS	By matching	By matching	By MS/MS	By MS/MS
AENDVDNELLDYEDDEVETAAGGDGAEAPAKK	________________	GAEAPAKKDVKGSYVS	M	A	E	K	K	D	6	0	2	6	0	0	6	3	0	0	2	2	0	0	1	0	1	0	1	2	0	0	32	1	3349.46	Q13838;Q13838-2;Q5STU3;F6WLT2;F6S4E6;A0A0A0MT12;F6TRA5;F6R6M7;A0A0G2JHN7;F6U6E2;F6S2B7	Q13838	2	33	DDX39B	Spliceosome RNA helicase DDX39B	yes	no	3	4.8391e-21	110.78	By MS/MS	By MS/MS	By MS/MS		By MS/MS
AENFFILR	FMRFMMMRAENFFILR	AENFFILRRKPVEGYD	R	A	E	L	R	R	1	1	1	0	0	0	1	0	0	1	1	0	0	2	0	0	0	0	0	0	0	0	8	0	1008.54	F8WCF6;P59998;F8WDD7;A0A0A6YYG9;P59998-3;P59998-2;R4GN08;P59998-4	F8WCF6	98	105	ARPC4-TTLL3;ARPC4	Actin-related protein 2/3 complex subunit 4	yes	no	2	1.4031e-05	140.5	By MS/MS	By MS/MS	By MS/MS	By MS/MS	By MS/MS
AENGESSGPPRPSR	________________	SGPPRPSRGPAAAQGS	M	A	E	S	R	G	1	2	1	0	0	0	2	2	0	0	0	0	0	0	3	3	0	0	0	0	0	0	14	1	1439.68	Q9UHD9	Q9UHD9	2	15	UBQLN2	Ubiquilin-2	yes	yes	2	0.015899	61.419	By MS/MS	By matching	By matching	By matching
AENLSVPVIGALLR	DLPKVVSRAENLSVPV	PVIGALLRFNQAILVS	R	A	E	L	R	F	2	1	1	0	0	0	1	1	0	1	3	0	0	0	1	1	0	0	0	2	0	0	14	0	1450.85	Q643R3	Q643R3	150	163	LPCAT4	Lysophospholipid acyltransferase LPCAT4	yes	yes	2	0.0050917	72.34	By matching	By matching	By matching	By MS/MS	By MS/MS
AENNSEVGASGYGVPGPTWDR	LPPHLALKAENNSEVG	VPGPTWDRGANLKDYY	K	A	E	D	R	G	2	1	2	1	0	0	2	4	0	0	0	0	0	0	2	2	1	1	1	2	0	0	21	0	2161.97	Q08211	Q08211	121	141	DHX9	ATP-dependent RNA helicase A	yes	yes	2	3.9375e-57	210.39	By MS/MS	By matching	By MS/MS	By MS/MS	By MS/MS
AENQVLAMR	STKQKLEKAENQVLAM	ENQVLAMRKQSEGLTK	K	A	E	M	R	K	2	1	1	0	0	1	1	0	0	0	1	0	1	0	0	0	0	0	0	1	0	0	9	0	1030.52	P51572;P51572-2	P51572	205	213	BCAP31	B-cell receptor-associated protein 31	yes	no	2	1.7919e-06	138.06	By MS/MS	By MS/MS	By MS/MS	By MS/MS	By MS/MS
AENSQLTER	HGQLQEARAENSQLTE	ENSQLTERIRSIEALL	R	A	E	E	R	I	1	1	1	0	0	1	2	0	0	0	1	0	0	0	0	1	1	0	0	0	0	0	9	0	1046.5	A0A0A0MRV0;Q9P2E9-3;Q9P2E9-2;Q9P2E9;A0A087WVV2;F8W7S5	A0A0A0MRV0	948	956	RRBP1	Ribosome-binding protein 1	yes	no	2	0.00085009	109.29	By matching				By MS/MS
AENYDIPSADR	IVAASNLRAENYDIPS	YDIPSADRHKSKLIAG	R	A	E	D	R	H	2	1	1	2	0	0	1	0	0	1	0	0	0	0	1	1	0	0	1	0	0	0	11	0	1249.56	P22314-2;P22314;Q5JRR6	P22314-2	830	840	UBA1	Ubiquitin-like modifier-activating enzyme 1	yes	no	2	0.0027439	82.505	By matching	By matching	By MS/MS	By matching	By MS/MS
AEPASVAAESLAGSR	________________	AESLAGSRARAARTVL	M	A	E	S	R	A	5	1	0	0	0	0	2	1	0	0	1	0	0	0	1	3	0	0	0	1	0	0	15	0	1414.71	Q9NQT5-2;Q9NQT5	Q9NQT5-2	2	16	EXOSC3	Exosome complex component RRP40	yes	no	2	0.0021002	87.216	By MS/MS	By matching	By matching		By MS/MS
AEPEAGEEQAGDDRDSGGPVLQFDYEAVANR	PPAGSICRAEPEAGEE	DYEAVANRLFEMASRQ	R	A	E	N	R	L	5	2	1	4	0	2	5	4	0	0	1	0	0	1	2	1	0	0	1	2	0	0	31	1	3291.46	P56182	P56182	276	306	RRP1	Ribosomal RNA processing protein 1 homolog A	yes	yes	3	0.013013	38.062	By matching		By MS/MS		By matching
AEPEDHYFLLTEPPLNTPENR	QVIFKYLRAEPEDHYF	PLNTPENREYTAEIMF	R	A	E	N	R	E	1	1	2	1	0	0	4	0	1	0	3	0	0	1	4	0	2	0	1	0	0	0	21	0	2481.18	P61158;B4DXW1;F8WDR7	P61158	103	123	ACTR3	Actin-related protein 3	yes	no	2;3	1.1567e-06	111.58	By MS/MS	By MS/MS	By MS/MS	By MS/MS	By MS/MS
AEPLETFPFDQSK	ILAEFDYKAEPLETFP	TFPFDQSKERLSMYLM	K	A	E	S	K	E	1	0	0	1	0	1	2	0	0	0	1	1	0	2	2	1	1	0	0	0	0	0	13	0	1507.72	Q9Y6N5;H3BNP9	Q9Y6N5	397	409	SQRDL	Sulfide:quinone oxidoreductase, mitochondrial	yes	no	2	0.0070719	67.879	By matching	By matching	By matching	By matching	By matching
AEPLQPDPGAAEDAAAQAVETPGWK	________________	AVETPGWKAPEDAGPQ	M	A	E	W	K	A	7	0	0	2	0	2	3	2	0	0	1	1	0	0	4	0	1	1	0	1	0	0	25	0	2518.2	Q9Y5Z4;Q5THN1	Q9Y5Z4	2	26	HEBP2	Heme-binding protein 2	yes	no	2;3	0.007042	52.321	By MS/MS	By matching	By MS/MS	By MS/MS	By matching
AEPMQWASLELPAAK	KIEITMRKAEPMQWAS	SLELPAAKKQEKQKDA	K	A	E	A	K	K	4	0	0	0	0	1	2	0	0	0	2	1	1	0	2	1	0	1	0	0	0	0	15	0	1640.82	Q9UHD1;Q9UHD1-2;E9PHZ2	Q9UHD1	307	321	CHORDC1	Cysteine and histidine-rich domain-containing protein 1	yes	no	2	0.0059811	69.352	By matching	By matching		By MS/MS	By matching
AEPPKAPEQEQAAPGPAAGGEAPK	TEGAAEAKAEPPKAPE	AAGGEAPKAAEAAAAP	K	A	E	P	K	A	7	0	0	0	0	2	4	3	0	0	0	2	0	0	6	0	0	0	0	0	0	0	24	1	2297.13	P80723	P80723	98	121	BASP1	Brain acid soluble protein 1	yes	yes	2;3	4.8088e-10	123.84	By MS/MS	By MS/MS	By MS/MS	By matching	By matching
AEPVEVVAPR	SPWGAEVKAEPVEVVA	PVEVVAPRGKSGAALS	K	A	E	P	R	G	2	1	0	0	0	0	2	0	0	0	0	0	0	0	2	0	0	0	0	3	0	0	10	0	1065.58	P09874	P09874	487	496	PARP1	Poly [ADP-ribose] polymerase 1	yes	yes	2	0.002392	86.67	By matching	By MS/MS	By matching	By matching	By MS/MS
AEQDVENDLLDYDEEEEPQAPQESTPAPPKK	________________	STPAPPKKDIKGSYVS	M	A	E	K	K	D	3	0	1	4	0	3	7	0	0	0	2	2	0	0	5	1	1	0	1	1	0	0	31	1	3510.58	O00148;O00148-2;K7EQN7;O00148-3;K7EN69;K7ENP6;K7EL56;K7EIL8	O00148	2	32	DDX39A	ATP-dependent RNA helicase DDX39A	yes	no	3	0.00041319	53.968	By MS/MS	By matching	By matching	By MS/MS	By MS/MS
AEQEEEFISNTLFK	ASVTIQARAEQEEEFI	FISNTLFKKIQALQKE	R	A	E	F	K	K	1	0	1	0	0	1	4	0	0	1	1	1	0	2	0	1	1	0	0	0	0	0	14	0	1683.8	Q16204	Q16204	105	118	CCDC6	Coiled-coil domain-containing protein 6	yes	yes	2	0.00029236	124.48
AEQEEYVQEGIR	IFIELTLKAEQEEYVQ	EYVQEGIRWTPIEYFN	K	A	E	I	R	W	1	1	0	0	0	2	4	1	0	1	0	0	0	0	0	0	0	0	1	1	0	0	12	0	1449.67	Q12965;H0YLE5;O00160;M0QXU2	Q12965	423	434	MYO1E;MYO1F	Unconventional myosin-Ie;Unconventional myosin-If	yes	no	2	0.00036244	107.97		By matching		By MS/MS	By MS/MS
AEQEGGMQFWVSSESK	ALNMLTWRAEQEGGMQ	FWVSSESKLSDSWQPR	R	A	E	S	K	L	1	0	0	0	0	2	3	2	0	0	0	1	1	1	0	3	0	1	0	1	0	0	16	0	1798.78	Q6YHK3;Q6YHK3-2;Q6YHK3-4	Q6YHK3	1115	1130	CD109	CD109 antigen	yes	no	2	3.699e-76	233.52
AEQEPTAEQLAQIAAENEEDEHSVNYKPPAQK	________________	NYKPPAQKSIQEIQEL	M	A	E	Q	K	S	6	0	2	1	0	4	7	0	1	1	1	2	0	0	3	1	1	0	1	1	0	0	32	1	3563.67	J3KTF8;J3QQX2;P52565;J3KRE2;J3KRY1;P52565-2;J3KS60	J3KTF8	2	33	ARHGDIA	Rho GDP-dissociation inhibitor 1	yes	no	3	4.8528e-08	77.907	By MS/MS	By MS/MS	By MS/MS	By MS/MS	By MS/MS
AEQINQAAGEASAVLAK	ILASEAEKAEQINQAA	EASAVLAKAKAKAEAI	K	A	E	A	K	A	6	0	1	0	0	2	2	1	0	1	1	1	0	0	0	1	0	0	0	1	0	0	17	0	1669.86	Q9UJZ1;A0A087WYB4;Q9UJZ1-2;F2Z2I8	Q9UJZ1	234	250	STOML2	Stomatin-like protein 2, mitochondrial	yes	no	2	5.0666e-38	203.11	By MS/MS	By MS/MS	By MS/MS	By MS/MS	By MS/MS
AEQMASVQNAQR	GLIPNKSRAEQMASVQ	ASVQNAQRDNAGDRAD	R	A	E	Q	R	D	3	1	1	0	0	3	1	0	0	0	0	0	1	0	0	1	0	0	0	1	0	0	12	0	1331.63	A0A1B0GTW1;Q9UDY2-6;Q9UDY2-3;Q9UDY2;Q9UDY2-7;Q9UDY2-5;Q9UDY2-4;Q9UDY2-2	A0A1B0GTW1	724	735	TJP2	Tight junction protein ZO-2	yes	no	2	0.00025092	102.05		By matching		By MS/MS	By matching
AEQVALSR	________________	AEQVALSRTQVCGILR	M	A	E	S	R	T	2	1	0	0	0	1	1	0	0	0	1	0	0	0	0	1	0	0	0	1	0	0	8	0	872.472	P11413;P11413-2;E7EUI8;E7EM57;E9PD92	P11413	2	9	G6PD	Glucose-6-phosphate 1-dehydrogenase	yes	no	1;2	0.00043293	129.42	By MS/MS	By MS/MS	By MS/MS	By MS/MS	By MS/MS
AEQWNVNYVETSAK	SVEEAKNRAEQWNVNY	NYVETSAKTRANVDKV	R	A	E	A	K	T	2	0	2	0	0	1	2	0	0	0	0	1	0	0	0	1	1	1	1	2	0	0	14	0	1637.77	P11233;H7C3P7	P11233	146	159	RALA	Ras-related protein Ral-A	yes	no	2	1.6106e-08	174.46	By MS/MS	By matching	By matching	By matching	By matching
AERPEDLNLPNAVITR	________________	LPNAVITRIIKEALPD	M	A	E	T	R	I	2	2	2	1	0	0	2	0	0	1	2	0	0	0	2	0	1	0	0	1	0	0	16	1	1806.96	Q9NRF9	Q9NRF9	2	17	POLE3	DNA polymerase epsilon subunit 3	yes	yes	2;3	0.00062972	115.09	By matching	By matching	By MS/MS	By MS/MS	By MS/MS
AESDWDTVTVLR	________________	WDTVTVLRKKGPTAAQ	M	A	E	L	R	K	1	1	0	2	0	0	1	0	0	0	1	0	0	0	0	1	2	1	0	2	0	0	12	0	1390.67	O60869-2;O60869-3;O60869	O60869-2	2	13	EDF1	Endothelial differentiation-related factor 1	yes	no	2	3.6782e-06	146.11	By matching	By MS/MS	By MS/MS	By MS/MS	By MS/MS
AESEEMETSQAGSK	QQTPAENKAESEEMET	ETSQAGSKDKKMDQPP	K	A	E	S	K	D	2	0	0	0	0	1	4	1	0	0	0	1	1	0	0	3	1	0	0	0	0	0	14	0	1482.61	P34932;A0A087WYC1	P34932	544	557	HSPA4	Heat shock 70 kDa protein 4	yes	no	2	6.6781e-192	299.29	By MS/MS	By MS/MS	By matching	By MS/MS	By MS/MS
AESGDSLGSEDRDLLYSIDAYR	FQRTRVPRAESGDSLG	LYSIDAYRSQRFKETE	R	A	E	Y	R	S	2	2	0	4	0	0	2	2	0	1	3	0	0	0	0	4	0	0	2	0	0	0	22	1	2431.11	Q9NQW6-2;Q9NQW6	Q9NQW6-2	619	640	ANLN	Actin-binding protein anillin	yes	no	3	0.011302	42.618	By matching	By MS/MS	By matching	By matching	By matching
AESGESGGPPGSQDSAAGAEGAGAPAAAASAEPK	________________	AAASAEPKIMKVTVKT	M	A	E	P	K	I	11	0	0	1	0	1	4	7	0	0	0	1	0	0	4	5	0	0	0	0	0	0	34	0	2909.29	Q9UMX0;Q9UMX0-2;Q9UMX0-3;Q9UMX0-4	Q9UMX0	2	35	UBQLN1	Ubiquilin-1	yes	no	3	7.5364e-20	104.09	By MS/MS	By MS/MS	By MS/MS	By MS/MS	By MS/MS
AESIIIR	________________	MAESIIIRVQSPDGVK	M	A	E	I	R	V	1	1	0	0	0	0	1	0	0	3	0	0	0	0	0	1	0	0	0	0	0	0	7	0	800.476	Q8TAT6;Q8TAT6-2;I3L4U9	Q8TAT6	2	8	NPLOC4	Nuclear protein localization protein 4 homolog	yes	no	1	0.0026789	123.99	By MS/MS	By MS/MS	By MS/MS	By MS/MS	By MS/MS
AESLQQEVEALK	DKEMAEERAESLQQEV	QQEVEALKERVDELTT	R	A	E	L	K	E	2	0	0	0	0	2	3	0	0	0	2	1	0	0	0	1	0	0	0	1	0	0	12	0	1343.69	E7EX90;Q14203-5;Q14203-2;Q14203-3;Q14203-4;Q14203-6;Q14203;Q6AWB1	E7EX90	301	312	DCTN1;DKFZp686E0752	Dynactin subunit 1	yes	no	2	0.0027746	80.834	By MS/MS				By matching
AESMLQQADK	NETDDLKRAESMLQQA	SMLQQADKLGCRQFVT	R	A	E	D	K	L	2	0	0	1	0	2	1	0	0	0	1	1	1	0	0	1	0	0	0	0	0	0	10	0	1119.52	P13797;A0A0A0MSQ0;P13797-3;P13797-2;H7C4N2	P13797	337	346	PLS3	Plastin-3	yes	no	2	1.7151e-07	136.52	By matching	By matching	By MS/MS	By matching	By MS/MS
AESVAAPITVR	KVHVVDLKAESVAAPI	VAAPITVRAYLNQTVT	K	A	E	V	R	A	3	1	0	0	0	0	1	0	0	1	0	0	0	0	1	1	1	0	0	2	0	0	11	0	1112.62	Q96K76-2;Q96K76-4;Q96K76	Q96K76-2	637	647	USP47	Ubiquitin carboxyl-terminal hydrolase 47	yes	no	2	0.025689	55.461
AETECQNTEYQQLLDIK	EEQLQQIRAETECQNT	YQQLLDIKIRLENEIQ	R	A	E	I	K	I	1	0	1	1	1	3	3	0	0	1	2	1	0	0	0	0	2	0	1	0	0	0	17	0	2081.96	CON__P13645;P13645	CON__P13645	423	439	KRT10	Keratin, type I cytoskeletal 10	yes	no	2;3	0	365.69	By MS/MS		By matching	By MS/MS
AETEEGPDVLR	MARLAIYRAETEEGPD	EEGPDVLRWLDRQLIR	R	A	E	L	R	W	1	1	0	1	0	0	3	1	0	0	1	0	0	0	1	0	1	0	0	1	0	0	11	0	1214.58	F5H365;Q15436;Q15436-2	F5H365	505	515	SEC23A	Protein transport protein Sec23A	yes	no	2	0.013469	63.184	By MS/MS		By MS/MS		By matching
AETLAGAMPNEAGGHPDAR	QVALAQGRAETLAGAM	AGGHPDARQLWDSPET	R	A	E	A	R	Q	5	1	1	1	0	0	2	3	1	0	1	0	1	0	2	0	1	0	0	0	0	0	19	0	1863.85	Q9Y613	Q9Y613	463	481	FHOD1	FH1/FH2 domain-containing protein 1	yes	yes	3	0.041864	53.008	By MS/MS	By matching		By matching	By matching
AETLEFNDVYQEVK	________________	NDVYQEVKGSMNDGRL	M	A	E	V	K	G	1	0	1	1	0	1	3	0	0	0	1	1	0	1	0	0	1	0	1	2	0	0	14	0	1683.8	Q08945	Q08945	2	15	SSRP1	FACT complex subunit SSRP1	yes	yes	2	9.0849e-09	174.9	By MS/MS	By MS/MS	By MS/MS	By MS/MS	By MS/MS
AETLSGLGDSGAAGAAALSSASSETGTR	________________	ASSETGTRRLSDLRVI	M	A	E	T	R	R	7	1	0	1	0	0	2	5	0	0	3	0	0	0	0	6	3	0	0	0	0	0	28	0	2494.18	Q15424-2;Q15424;Q15424-4;Q15424-3;K7ES42	Q15424-2	2	29	SAFB	Scaffold attachment factor B1	yes	no	3	0.0066135	47.796	By matching	By MS/MS	By matching	By matching	By matching
AETLSGLGDSGAAGAAALSSASSETGTRR	________________	SSETGTRRLSDLRVID	M	A	E	R	R	L	7	2	0	1	0	0	2	5	0	0	3	0	0	0	0	6	3	0	0	0	0	0	29	1	2650.28	Q15424-2;Q15424;Q15424-4;Q15424-3;K7ES42	Q15424-2	2	30	SAFB	Scaffold attachment factor B1	yes	no	3	9.7192e-05	59.912	By MS/MS	By MS/MS		By matching
AETTPSMIPSQSR	VHHANLTKAETTPSMI	SMIPSQSRAFQTV___	K	A	E	S	R	A	1	1	0	0	0	1	1	0	0	1	0	0	1	0	2	3	2	0	0	0	0	0	13	0	1403.67	Q9H6B4	Q9H6B4	356	368	CLMP	CXADR-like membrane protein	yes	yes	2	2.5881e-05	118.77
AETVPEEANYEAVPVEAYGLAMLR	EGADSEPRAETVPEEA	AYGLAMLRGMGWKPGE	R	A	E	L	R	G	5	1	1	0	0	0	5	1	0	0	2	0	1	0	2	0	1	0	2	3	0	0	24	0	2621.27	Q92917	Q92917	150	173	GPKOW	G patch domain and KOW motifs-containing protein	yes	yes	3	0.03038	34.405	By matching		By MS/MS		By matching
AEVEETLKR	________________	EVEETLKRLQSQKGVQ	M	A	E	K	R	L	1	1	0	0	0	0	3	0	0	0	1	1	0	0	0	0	1	0	0	1	0	0	9	1	1073.57	Q9NP97;Q8TF09;H3BNG9;H3BPA0;Q7Z4M1;Q9NP97-2	Q9NP97	2	10	DYNLRB1;DYNLRB2	Dynein light chain roadblock-type 1;Dynein light chain roadblock-type 2	yes	no	2	0.013396	89.698	By matching	By matching	By MS/MS	By matching	By matching
AEVEQKK	________________	MAEVEQKKKRTFRKFT	M	A	E	K	K	K	1	0	0	0	0	1	2	0	0	0	0	2	0	0	0	0	0	0	0	1	0	0	7	1	830.45	K7EJ78;K7EQJ5;P62841	K7EJ78	2	8	RPS15	40S ribosomal protein S15	yes	no	2	0.049548	124.37	By MS/MS	By matching	By MS/MS
AEVEVADELLENLAK	LVLESLEKAEVEVADE	ELLENLAKVFSLMDPN	K	A	E	A	K	V	3	0	1	1	0	0	4	0	0	0	3	1	0	0	0	0	0	0	0	2	0	0	15	0	1641.85	Q7L5D6;Q7L5D6-2;C9JPA8;C9JHN8	Q7L5D6	96	110	GET4	Golgi to ER traffic protein 4 homolog	yes	no	2;3	2.5093e-27	193.15	By MS/MS	By MS/MS	By MS/MS	By MS/MS	By matching
AEVLSEEPILK	KIVVLFYKAEVLSEEP	LSEEPILKWYKDAHVA	K	A	E	L	K	W	1	0	0	0	0	0	3	0	0	1	2	1	0	0	1	1	0	0	0	1	0	0	11	0	1226.68	Q7L1Q6-2;Q7L1Q6;Q7L1Q6-4;Q7L1Q6-3	Q7L1Q6-2	303	313	BZW1	Basic leucine zipper and W2 domain-containing protein 1	yes	no	2	0.00021123	109.66	By matching	By matching	By MS/MS	By MS/MS	By MS/MS
AEVQNLGGELVVSGVDSAMSLIQAAK	LNICSKVKAEVQNLGG	MSLIQAAKNLMNAVVQ	K	A	E	A	K	N	4	0	1	1	0	2	2	3	0	1	3	1	1	0	0	3	0	0	0	4	0	0	26	0	2585.34	P35221;P35221-3	P35221	798	823	CTNNA1	Catenin alpha-1	yes	no	3	8.2223e-08	93.388	By MS/MS	By matching		By matching	By MS/MS
AEVQVLVLDGR	________________	QVLVLDGRGHLLGRLA	M	A	E	G	R	G	1	1	0	1	0	1	1	1	0	0	2	0	0	0	0	0	0	0	0	3	0	0	11	0	1197.67	P40429;M0QZU1;A0A096LPE0	P40429	2	12	RPL13A	60S ribosomal protein L13a	yes	no	2	3.8779e-05	137.89	By MS/MS	By matching	By matching		By MS/MS
AEVSELK	ELERAEERAEVSELKC	RAEVSELKCGDLEEEL	R	A	E	L	K	C	1	0	0	0	0	0	2	0	0	0	1	1	0	0	0	1	0	0	0	1	0	0	7	0	774.412	P67936;K7EMU5;K7EPB9;K7EPV9;Q2TAC2-2;Q2TAC2;P67936-2;K7ENT6	P67936	147	153	TPM4;CCDC57	Tropomyosin alpha-4 chain;Coiled-coil domain-containing protein 57	no	no	2	0.018142	94.006	By MS/MS	By MS/MS	By matching	By matching	By matching
AEYDLTTR	________________	AEYDLTTRIAHFLDRH	M	A	E	T	R	I	1	1	0	1	0	0	1	0	0	0	1	0	0	0	0	0	2	0	1	0	0	0	8	0	967.461	P60228;E5RHS5;E5RII3;E5RIP5;E5RJ25	P60228	2	9	EIF3E	Eukaryotic translation initiation factor 3 subunit E	yes	no	1;2	0.0022984	101.33	By MS/MS	By MS/MS	By MS/MS	By MS/MS	By matching
AEYEGDGIPTVFVAVAGR	PDETLRIKAEYEGDGI	VFVAVAGRSNGLGPVM	K	A	E	G	R	S	3	1	0	1	0	0	2	3	0	1	0	0	0	1	1	0	1	0	1	3	0	0	18	0	1849.92	P22234;E9PBS1;P22234-2;D6RF62	P22234	314	331	PAICS	Multifunctional protein ADE2;Phosphoribosylaminoimidazole-succinocarboxamide synthase;Phosphoribosylaminoimidazole carboxylase	yes	no	3	0.058182	36.593	By MS/MS	By matching	By matching	By matching	By matching
AEYLASIFGTEK	________________	ASIFGTEKDKVNCSFY	M	A	E	E	K	D	2	0	0	0	0	0	2	1	0	1	1	1	0	1	0	1	1	0	1	0	0	0	12	0	1327.67	P0DN76;Q01081;Q01081-2;K7EJH3;A0A1B0GW87;K7EJM7;M0QYK5;M0R2N4;Q01081-3;Q8WU68-3;Q8WU68-2;Q8WU68	P0DN76	2	13	U2AF1;U2AF1L4	Splicing factor U2AF 35 kDa subunit;Splicing factor U2AF 26 kDa subunit	yes	no	2	3.1811e-26	187.16	By MS/MS	By MS/MS	By MS/MS	By matching	By MS/MS
AEYLASIFGTEKDK	________________	IFGTEKDKVNCSFYFK	M	A	E	D	K	V	2	0	0	1	0	0	2	1	0	1	1	2	0	1	0	1	1	0	1	0	0	0	14	1	1570.79	P0DN76;Q01081;Q01081-2;K7EJH3;A0A1B0GW87;K7EJM7;M0QYK5;M0R2N4;Q01081-3;Q8WU68-3;Q8WU68-2;Q8WU68	P0DN76	2	15	U2AF1;U2AF1L4	Splicing factor U2AF 35 kDa subunit;Splicing factor U2AF 26 kDa subunit	yes	no	2	0.00032226	118.87	By MS/MS		By MS/MS	By MS/MS	By MS/MS
AEYWAVSSLTGENVR	LQVAQEMKAEYWAVSS	SLTGENVREFFFRVAA	K	A	E	V	R	E	2	1	1	0	0	0	2	1	0	0	1	0	0	0	0	2	1	1	1	2	0	0	15	0	1680.81	C9JY26;Q9BZG1-4;Q9BZG1;C9JBG0;Q9BZG1-2;J3QLC6	C9JY26	192	206	RAB34	Ras-related protein Rab-34	yes	no	2	0.00012295	115.92	By matching	By MS/MS
AFAAGADIK	IVLTGGDKAFAAGADI	FAAGADIKEMQNLSFQ	K	A	F	I	K	E	4	0	0	1	0	0	0	1	0	1	0	1	0	1	0	0	0	0	0	0	0	0	9	0	862.455	P30084	P30084	93	101	ECHS1	Enoyl-CoA hydratase, mitochondrial	yes	yes	1	0.0083685	94.114		By MS/MS	By MS/MS	By MS/MS
AFAAQEDLEK	EATEWQHKAFAAQEDL	AAQEDLEKTKEELKTV	K	A	F	E	K	T	3	0	0	1	0	1	2	0	0	0	1	1	0	1	0	0	0	0	0	0	0	0	10	0	1120.54	P35241;P35241-5;P35241-4;P35241-2	P35241	449	458	RDX	Radixin	yes	no	2	0.0043284	79.07	By matching	By MS/MS	By MS/MS	By matching	By matching
AFADAMEVIPSTLAENAGLNPISTVTELR	GMESYCVRAFADAMEV	ISTVTELRNRHAQGEK	R	A	F	L	R	N	5	1	2	1	0	0	3	1	0	2	3	0	1	1	2	2	3	0	0	2	0	0	29	0	3029.54	P50991;P50991-2	P50991	453	481	CCT4	T-complex protein 1 subunit delta	yes	no	3	6.2813e-12	96.831	By MS/MS	By matching	By MS/MS	By matching	By MS/MS
AFAHITGGGLLENIPR	VLRSGHVKAFAHITGG	GLLENIPRVLPEKLGV	K	A	F	P	R	V	2	1	1	0	0	0	1	3	1	2	2	0	0	1	1	0	1	0	0	0	0	0	16	0	1664.9	P22102	P22102	677	692	GART	Trifunctional purine biosynthetic protein adenosine-3;Phosphoribosylamine--glycine ligase;Phosphoribosylformylglycinamidine cyclo-ligase;Phosphoribosylglycinamide formyltransferase	yes	yes	2;3	0.003871	92.939	By MS/MS	By matching	By MS/MS	By matching	By MS/MS
AFAHLQVPER	TNRQGKVKAFAHLQVP	AHLQVPERVVPYFTQT	K	A	F	E	R	V	2	1	0	0	0	1	1	0	1	0	1	0	0	1	1	0	0	0	0	1	0	0	10	0	1166.62	P98160;A0A0U1RQT3	P98160	3652	3661	HSPG2	Basement membrane-specific heparan sulfate proteoglycan core protein;Endorepellin;LG3 peptide	yes	no	3	0.019401	66.692
AFALGILK	FIEDPAMKAFALGILK	AFALGILKICDIAREK	K	A	F	L	K	I	2	0	0	0	0	0	0	1	0	1	2	1	0	1	0	0	0	0	0	0	0	0	8	0	831.522	Q5VZE5;Q5VZE5-2	Q5VZE5	148	155	NAA35	N-alpha-acetyltransferase 35, NatC auxiliary subunit	yes	no	2	0.012645	83.287	By matching			By MS/MS	By MS/MS
AFALNDLDDYEK	FWLRFSNRAFALNDLD	NDLDDYEKHFTVMNYD	R	A	F	E	K	H	2	0	1	3	0	0	1	0	0	0	2	1	0	1	0	0	0	0	1	0	0	0	12	0	1412.65	Q14166	Q14166	499	510	TTLL12	Tubulin--tyrosine ligase-like protein 12	yes	yes	2	1.0481e-06	126.71	By matching	By matching	By matching	By matching	By matching
AFAMIIDKLEEDINSSMTNSTAASRPPVTLR	GPTNAIFKAFAMIIDK	SRPPVTLRLVVPATQC	K	A	F	L	R	L	4	2	2	2	0	0	2	0	0	3	2	1	2	1	2	4	3	0	0	1	0	0	31	2	3377.7	Q15365	Q15365	71	101	PCBP1	Poly(rC)-binding protein 1	yes	yes	4	0.00012353	57.648
AFAMIIDKLEEDISSSMTNSTAASRPPVTLR	GPTNAIFKAFAMIIDK	SRPPVTLRLVVPASQC	K	A	F	L	R	L	4	2	1	2	0	0	2	0	0	3	2	1	2	1	2	5	3	0	0	1	0	0	31	2	3350.68	H3BRU6;F8VZX2;Q15366-7;Q15366-8;Q15366-4;Q15366-5;F8VXH9;F8W0G4;F8W1G6;H3BND9;Q15366-6;Q15366-3;Q15366;Q15366-2	Q15366-6	52	82	PCBP2	Poly(rC)-binding protein 2	no	no	4	0.00038116	53.361
AFAVGVQQVLLK	EFAEVFLKAFAVGVQQ	GVQQVLLKVLYQYKEK	K	A	F	L	K	V	2	0	0	0	0	2	0	1	0	0	2	1	0	1	0	0	0	0	0	3	0	0	12	0	1271.76	O95373	O95373	295	306	IPO7	Importin-7	yes	yes	2	1.0555e-13	176.44	By MS/MS	By MS/MS	By matching	By MS/MS	By MS/MS
AFCEPGNVENNGVLSFIK	DVKKKLKKAFCEPGNV	NGVLSFIKHVLFPLKS	K	A	F	I	K	H	1	0	3	0	1	0	2	2	0	1	1	1	0	2	1	1	0	0	0	2	0	0	18	0	1993.96	P54577;A0A0C4DGZ5	P54577	248	265	YARS	Tyrosine--tRNA ligase, cytoplasmic;Tyrosine--tRNA ligase, cytoplasmic, N-terminally processed;Tyrosine--tRNA ligase	yes	no	2	0.00091724	88.552	By matching	By matching	By matching	By matching	By matching
AFDLFNPNFK	SVYGSGQRAFDLFNPN	DLFNPNFKSTCQRFVE	R	A	F	F	K	S	1	0	2	1	0	0	0	0	0	0	1	1	0	3	1	0	0	0	0	0	0	0	10	0	1211.6	J3QLR8;Q9Y3D9	J3QLR8	84	93	MRPS23	28S ribosomal protein S23, mitochondrial	yes	no	2	0.022077	78.516	By MS/MS	By matching	By MS/MS	By matching	By matching
AFDLIVDRPVTLVR	NPIVYMMKAFDLIVDR	DRPVTLVREFIERQHA	K	A	F	V	R	E	1	2	0	2	0	0	0	0	0	1	2	0	0	1	1	0	1	0	0	3	0	0	14	1	1612.93	O96000;H3BV16;H3BPJ9;O96000-2	O96000	30	43	NDUFB10	NADH dehydrogenase [ubiquinone] 1 beta subcomplex subunit 10	yes	no	3	0.0010481	92.19	By MS/MS	By MS/MS	By MS/MS	By MS/MS	By MS/MS
AFDSGIIPMEFVNK	AAAKMFSKAFDSGIIP	IPMEFVNKMKKEGKLI	K	A	F	N	K	M	1	0	1	1	0	0	1	1	0	2	0	1	1	2	1	1	0	0	0	1	0	0	14	0	1566.78	P53396-2;P53396;P53396-3	P53396-2	939	952	ACLY	ATP-citrate synthase	yes	no	2	7.0122e-08	151.13	By MS/MS	By MS/MS	By MS/MS	By MS/MS	By MS/MS
AFEDDDITHVEGSVDPIR	DGIFHLTRAFEDDDIT	EGSVDPIRDIEIIHEE	R	A	F	I	R	D	1	1	0	4	0	0	2	1	1	2	0	0	0	1	1	1	1	0	0	2	0	0	18	0	2013.93	J3KQ32;Q9NTK5;Q9NTK5-3	J3KQ32	146	163	OLA1	Obg-like ATPase 1	yes	no	3	0.053989	40.602		By matching	By matching	By MS/MS	By matching
AFEEAEK	ESESNLRKAFEEAEKN	KAFEEAEKNAPAIIFI	K	A	F	E	K	N	2	0	0	0	0	0	3	0	0	0	0	1	0	1	0	0	0	0	0	0	0	0	7	0	822.376	P55072	P55072	289	295	VCP	Transitional endoplasmic reticulum ATPase	yes	yes	1;2	7.1875e-05	147.69	By MS/MS	By MS/MS	By MS/MS	By MS/MS	By MS/MS
AFEESLSTLK	EIILEIKKAFEESLST	EESLSTLKWMDEETRK	K	A	F	L	K	W	1	0	0	0	0	0	2	0	0	0	2	1	0	1	0	2	1	0	0	0	0	0	10	0	1123.58	B4DKB2;P42892-3;P42892-2;P42892-4;P42892	B4DKB2	474	483	ECE1	Endothelin-converting enzyme 1	yes	no	2	0.0021497	88.177
AFENLLGQALTK	NGPHLNLKAFENLLGQ	LLGQALTKALEDSSFL	K	A	F	T	K	A	2	0	1	0	0	1	1	1	0	0	3	1	0	1	0	0	1	0	0	0	0	0	12	0	1303.71	Q8WWI1-3;E9PMS6;F8WD26;J3KP06;Q8WWI1-4;Q8WWI1-2;Q8WWI1;E9PMP7	Q8WWI1-3	195	206	LMO7	LIM domain only protein 7	yes	no	2	1.7583e-05	132.17	By MS/MS	By MS/MS	By MS/MS		By MS/MS
AFFSEVER	GLKMKTSRAFFSEVER	AFFSEVERRFDAMPFT	R	A	F	E	R	R	1	1	0	0	0	0	2	0	0	0	0	0	0	2	0	1	0	0	0	1	0	0	8	0	983.471	Q9UQ80;Q9UQ80-2;F8VR77	Q9UQ80	264	271	PA2G4	Proliferation-associated protein 2G4	yes	no	2	0.0015504	114.5	By MS/MS	By matching	By MS/MS	By matching
AFGAPVPSVQWLDEDGTTVLQDER	STAYLLCKAFGAPVPS	TTVLQDERFFPYANGT	K	A	F	E	R	F	2	1	0	3	0	2	2	2	0	0	2	0	0	1	2	1	2	1	0	3	0	0	24	0	2629.27	P32004-3;P32004-2;P32004	P32004-3	445	468	L1CAM	Neural cell adhesion molecule L1	yes	no	2	0.022742	65.477	By MS/MS		By matching
AFGFSHLEALLDDSK	PDGNCFYRAFGFSHLE	EALLDDSKELQRRFKA	R	A	F	S	K	E	2	0	0	2	0	0	1	1	1	0	3	1	0	2	0	2	0	0	0	0	0	0	15	0	1648.81	J3KR44;Q96FW1;F5H6Q1;F5GYN4;F5GYJ8	J3KR44	95	109	OTUB1	Ubiquitin thioesterase OTUB1	yes	no	3	0.0048336	67.019	By matching	By matching	By MS/MS	By matching	By MS/MS
AFGHHAVSLLDGGLR	PRVWWMFRAFGHHAVS	SLLDGGLRHWLRQNLP	R	A	F	L	R	H	2	1	0	1	0	0	0	3	2	0	3	0	0	1	0	1	0	0	0	1	0	0	15	0	1548.82	P25325;P25325-2;B1AH49	P25325	119	133	MPST	3-mercaptopyruvate sulfurtransferase;Sulfurtransferase	yes	no	3	0.035757	44.436
AFGPGLQGGSAGSPAR	PTKPSKVKAFGPGLQG	GSAGSPARFTIDTKGA	K	A	F	A	R	F	3	1	0	0	0	1	0	5	0	0	1	0	0	1	2	2	0	0	0	0	0	0	16	0	1428.71	P21333-2;P21333;Q5HY54;Q60FE5;A0A087WWY3	P21333-2	1072	1087	FLNA	Filamin-A	yes	no	2	2.4538e-12	164.22	By MS/MS	By MS/MS	By MS/MS	By matching	By MS/MS
AFGSTIVINPEK	QQWIEYIKAFGSTIVI	TIVINPEKDKTMVQEL	K	A	F	E	K	D	1	0	1	0	0	0	1	1	0	2	0	1	0	1	1	1	1	0	0	1	0	0	12	0	1274.69	K4DI93;Q13620-1;Q13620;Q13620-3	K4DI93	487	498	CUL4B	Cullin-4B	yes	no	2	0.00039071	98.156	By MS/MS	By MS/MS	By MS/MS	By matching	By matching
AFGYYGPLR	GNKTELERAFGYYGPL	FGYYGPLRSVWVARNP	R	A	F	L	R	S	1	1	0	0	0	0	0	2	0	0	1	0	0	1	1	0	0	0	2	0	0	0	9	0	1042.52	A0A087X2D0;P84103-2;P84103	A0A087X2D0	29	37	SRSF3	Serine/arginine-rich splicing factor 3	yes	no	2	0.00077445	122.78	By MS/MS	By MS/MS	By MS/MS	By MS/MS	By matching
AFHNEAQVNPER	TDLVAKLRAFHNEAQV	EAQVNPERKNLKWIGL	R	A	F	E	R	K	2	1	2	0	0	1	2	0	1	0	0	0	0	1	1	0	0	0	0	1	0	0	12	0	1410.66	P17987;E7EQR6;F5H282	P17987	469	480	TCP1	T-complex protein 1 subunit alpha	yes	no	3	0.0062991	90.614
AFIDVTAAAENIR	NYLDILMRAFIDVTAA	TAAAENIRLPNAGTQV	R	A	F	I	R	L	4	1	1	1	0	0	1	0	0	2	0	0	0	1	0	0	1	0	0	1	0	0	13	0	1389.73	P23229-4;P23229-2;P23229-5;P23229-3;P23229-9;P23229-6;P23229;P23229-7;H7BZ97	P23229-4	972	984	ITGA6	Integrin alpha-6;Integrin alpha-6 heavy chain;Integrin alpha-6 light chain;Processed integrin alpha-6	yes	no	2	0.0084605	86.463
AFIGFEGVK	TRLKPAQKAFIGFEGV	FIGFEGVKGKKKMSAA	K	A	F	V	K	G	1	0	0	0	0	0	1	2	0	1	0	1	0	2	0	0	0	0	0	1	0	0	9	0	966.517	P15924;P15924-3;P15924-2	P15924	2694	2702	DSP	Desmoplakin	yes	no	2	0.0061962	81.548				By matching	By MS/MS
AFIISFK	LVKDWAPKAFIISFKL	KAFIISFKLETDPAIV	K	A	F	F	K	L	1	0	0	0	0	0	0	0	0	2	0	1	0	2	0	1	0	0	0	0	0	0	7	0	824.48	Q9HAB8-2;Q9HAB8	Q9HAB8-2	52	58	PPCS	Phosphopantothenate--cysteine ligase	yes	no	2	0.05393	66.799	By matching	By matching		By MS/MS	By matching
AFIITGQTYTR	TEKAGFKRAFIITGQT	ITGQTYTRKVDIEVLS	R	A	F	T	R	K	1	1	0	0	0	1	0	1	0	2	0	0	0	1	0	0	3	0	1	0	0	0	11	0	1269.67	A0A1B0GWJ0;A0A1B0GTJ7;P30566;A0A1B0GTG9;A0A1B0GWF8;A0A0A6YY92;P30566-2;A0A096LNY5;A0A096LNY6;A0A096LP92;A0A096LPA2	A0A1B0GWJ0	235	245	ADSL	Adenylosuccinate lyase	yes	no	2	0.010226	71.221	By MS/MS	By matching	By matching	By matching
AFIPAIDSFGFETDLR	GSPLYTIKAFIPAIDS	FGFETDLRTHTQGQAF	K	A	F	L	R	T	2	1	0	2	0	0	1	1	0	2	1	0	0	3	1	1	1	0	0	0	0	0	16	0	1797.89	Q15029-2;Q15029-3;Q15029	Q15029-2	838	853	EFTUD2	116 kDa U5 small nuclear ribonucleoprotein component	yes	no	2	0.0030743	78.548	By MS/MS	By matching	By matching
AFIPQLLSR	DVTLPRLKAFIPQLLS	FIPQLLSRLHIEALLH	K	A	F	S	R	L	1	1	0	0	0	1	0	0	0	1	2	0	0	1	1	1	0	0	0	0	0	0	9	0	1043.61	P14735;P14735-2	P14735	714	722	IDE	Insulin-degrading enzyme	yes	no	2	0.030111	60.59	By MS/MS	By MS/MS	By matching	By matching	By matching
AFITNIPFDVK	ANPTKRYRAFITNIPF	TNIPFDVKWQSLKDLV	R	A	F	V	K	W	1	0	1	1	0	0	0	0	0	2	0	1	0	2	1	0	1	0	0	1	0	0	11	0	1263.69	A0A087X0X3;P52272-2;P52272;M0R019;M0R2T0;M0QYQ7;M0R0N3;M0R0Y6	A0A087X0X3	73	83	HNRNPM	Heterogeneous nuclear ribonucleoprotein M	yes	no	2	3.3832e-10	150.1	By MS/MS	By MS/MS	By MS/MS	By MS/MS	By MS/MS
AFKDIDIEDLEELDPDFIMAK	KKTELGAKAFKDIDIE	DPDFIMAKQVEQLEKE	K	A	F	A	K	Q	2	0	0	5	0	0	3	0	0	3	2	2	1	2	1	0	0	0	0	0	0	0	21	1	2466.19	Q14152;Q14152-2	Q14152	652	672	EIF3A	Eukaryotic translation initiation factor 3 subunit A	yes	no	3	0.0019788	70.907	By matching		By MS/MS		By matching
AFLADPSAFVAAAPVAAATTAAPAAAAAPAK	FPLAEKVKAFLADPSA	AAAAAPAKVEAKEESE	K	A	F	A	K	V	17	0	0	1	0	0	0	0	0	0	1	1	0	2	4	1	2	0	0	2	0	0	31	0	2751.46	P05388;F8VWS0;P05388-2;F8W1K8	P05388	267	297	RPLP0	60S acidic ribosomal protein P0	yes	no	2;3;4	1.1852e-15	105.92	By MS/MS	By MS/MS	By MS/MS	By MS/MS	By MS/MS
AFLADPSAFVAAAPVAAATTAAPAAAAAPAKVEAK	FPLAEKVKAFLADPSA	APAKVEAKEESEESDE	K	A	F	A	K	E	18	0	0	1	0	0	1	0	0	0	1	2	0	2	4	1	2	0	0	3	0	0	35	1	3178.7	P05388;F8VWS0;P05388-2;F8W1K8	P05388	267	301	RPLP0	60S acidic ribosomal protein P0	yes	no	3	0.00020812	54.311	By matching	By matching	By MS/MS	By matching	By matching
AFLASPEYVNLPINGNGK	LSARPKLKAFLASPEY	LPINGNGKQ_______	K	A	F	G	K	Q	2	0	3	0	0	0	1	2	0	1	2	1	0	1	2	1	0	0	1	1	0	0	18	0	1902.98	P09211;A8MX94	P09211	192	209	GSTP1	Glutathione S-transferase P	yes	no	2;3	9.3518e-21	177.81	By MS/MS	By MS/MS	By MS/MS	By MS/MS	By MS/MS
AFLASPEYVNLPINGNGKQ	LSARPKLKAFLASPEY	PINGNGKQ________	K	A	F	K	Q	-	2	0	3	0	0	1	1	2	0	1	2	1	0	1	2	1	0	0	1	1	0	0	19	1	2031.04	P09211;A8MX94	P09211	192	210	GSTP1	Glutathione S-transferase P	yes	no	2;3	0.00017637	137.09		By MS/MS	By MS/MS	By MS/MS	By matching
AFLDALQNQAEASSK	TIARSGSKAFLDALQN	NQAEASSKIIGQFGVG	K	A	F	S	K	I	4	0	1	1	0	2	1	0	0	0	2	1	0	1	0	2	0	0	0	0	0	0	15	0	1591.78	Q12931-2;Q12931	Q12931-2	129	143	TRAP1	Heat shock protein 75 kDa, mitochondrial	yes	no	2	0.00011779	116.79	By matching	By matching	By matching	By MS/MS	By MS/MS
AFLDFHALPYQVVEVNPVR	CPFCSKVRAFLDFHAL	VVEVNPVRRAEIKFSS	R	A	F	V	R	R	2	1	1	1	0	1	1	0	1	0	2	0	0	2	2	0	0	0	1	4	0	0	19	0	2213.16	Q9H7Z7	Q9H7Z7	118	136	PTGES2	Prostaglandin E synthase 2;Prostaglandin E synthase 2 truncated form	yes	yes	3	0.02541	64.327	By matching	By matching	By matching	By matching	By MS/MS
AFLDSLPDVK	VLNGIDLKAFLDSLPD	LDSLPDVKIVKMKCPD	K	A	F	V	K	I	1	0	0	2	0	0	0	0	0	0	2	1	0	1	1	1	0	0	0	1	0	0	10	0	1103.59	O15294-4;O15294-2;O15294-3;O15294	O15294-4	362	371	OGT	UDP-N-acetylglucosamine--peptide N-acetylglucosaminyltransferase 110 kDa subunit	yes	no	2	0.019238	62.107
AFLFDVVSK	ISNSGIEKAFLFDVVS	FLFDVVSKIYIATDSS	K	A	F	S	K	I	1	0	0	1	0	0	0	0	0	0	1	1	0	2	0	1	0	0	0	2	0	0	9	0	1024.56	Q9HB90;Q9NQL2;Q9NQL2-2	Q9HB90	259	267	RRAGC;RRAGD	Ras-related GTP-binding protein C;Ras-related GTP-binding protein D	yes	no	2	0.0057901	82.426
AFLGELK	NNAENLFRAFLGELKT	RAFLGELKTQMTSAVR	R	A	F	L	K	T	1	0	0	0	0	0	1	1	0	0	2	1	0	1	0	0	0	0	0	0	0	0	7	0	776.443	P78527;P78527-2	P78527	199	205	PRKDC	DNA-dependent protein kinase catalytic subunit	yes	no	2	0.056006	65.803
AFLIEEQK	CVRDRIKRAFLIEEQK	AFLIEEQKIVVKVLKA	R	A	F	Q	K	I	1	0	0	0	0	1	2	0	0	1	1	1	0	1	0	0	0	0	0	0	0	0	8	0	976.523	P49207	P49207	94	101	RPL34	60S ribosomal protein L34	yes	yes	2	0.011507	84.743				By MS/MS
AFLLFPTIER	VPELPVIRAFLLFPTI	LLFPTIERMSESPNGR	R	A	F	E	R	M	1	1	0	0	0	0	1	0	0	1	2	0	0	2	1	0	1	0	0	0	0	0	10	0	1205.68	C9JHU6;C9JUM0;B5MCU4;A0A0A0MSH6;B5MDU6;Q9H6V9-4;Q9H6V9-3;Q9H6V9;Q9H6V9-2	C9JHU6	30	39	LDAH;C2orf43	UPF0554 protein C2orf43	yes	no	2	0.001863	101.25	By MS/MS	By MS/MS	By MS/MS	By MS/MS	By MS/MS
AFLLMFIK	QKEMLSLRAFLLMFIK	AFLLMFIKQLVMKDSG	R	A	F	I	K	Q	1	0	0	0	0	0	0	0	0	1	2	1	1	2	0	0	0	0	0	0	0	0	8	0	981.572	P50851-2;P50851;E9PEM5	P50851-2	656	663	LRBA	Lipopolysaccharide-responsive and beige-like anchor protein	yes	no	2	0.049803	62.978
AFLLQALR	ILGSDRLKAFLLQALR	AFLLQALRWRLTTSHP	K	A	F	L	R	W	2	1	0	0	0	1	0	0	0	0	3	0	0	1	0	0	0	0	0	0	0	0	8	0	930.565	A0A087X1I8;Q7Z3E5-2;Q7Z3E5;H7C3U7;H7BZY2	A0A087X1I8	334	341	ARMC9	LisH domain-containing protein ARMC9	yes	no	2	0.0073416	92.467	By matching	By MS/MS	By MS/MS		By MS/MS
AFLLSLAALR	GHSEPSMRAFLLSLAA	LLSLAALRDNHTHSDI	R	A	F	L	R	D	3	1	0	0	0	0	0	0	0	0	4	0	0	1	0	1	0	0	0	0	0	0	10	0	1073.66	Q8IV08	Q8IV08	376	385	PLD3	Phospholipase D3	yes	yes	2	0.00023879	136.75	By matching	By MS/MS	By matching	By MS/MS	By matching
AFLQGGQEATDIALLLR	SVEVGRLRAFLQGGQE	TDIALLLRDLETSCSD	R	A	F	L	R	D	3	1	0	1	0	2	1	2	0	1	4	0	0	1	0	0	1	0	0	0	0	0	17	0	1814.99	E7EX90;Q14203-5;Q14203-2;Q14203-3;Q14203-4;Q14203-6;Q14203;Q6AWB1	E7EX90	752	768	DCTN1;DKFZp686E0752	Dynactin subunit 1	yes	no	2	0.0033524	72.705	By MS/MS	By matching	By matching		By MS/MS
AFLTLAEDILR	KANINIEKAFLTLAED	TLAEDILRKTPVKEPN	K	A	F	L	R	K	2	1	0	1	0	0	1	0	0	1	3	0	0	1	0	0	1	0	0	0	0	0	11	0	1260.71	P61026	P61026	162	172	RAB10	Ras-related protein Rab-10	yes	yes	2	4.1119e-47	211.52	By MS/MS	By MS/MS	By MS/MS	By MS/MS	By MS/MS
AFMGPLK	FQTMEEKKAFMGPLKK	KAFMGPLKKDRIAKEE	K	A	F	L	K	K	1	0	0	0	0	0	0	1	0	0	1	1	1	1	1	0	0	0	0	0	0	0	7	0	762.41	P39023;G5E9G0	P39023	387	393	RPL3	60S ribosomal protein L3	yes	no	2	0.028627	81.716	By matching	By MS/MS	By matching	By MS/MS	By MS/MS
AFMIIQEQR	GVVCQTGRAFMIIQEQ	FMIIQEQRTRAEEIFS	R	A	F	Q	R	T	1	1	0	0	0	2	1	0	0	2	0	0	1	1	0	0	0	0	0	0	0	0	9	0	1134.59	Q9H5V8;Q9H5V8-2	Q9H5V8	604	612	CDCP1	CUB domain-containing protein 1	yes	no	2	0.029678	63.534
AFMTADLPNELIELLEK	EEVSVTVKAFMTADLP	ELIELLEKIVLDNSVF	K	A	F	E	K	I	2	0	1	1	0	0	3	0	0	1	4	1	1	1	1	0	1	0	0	0	0	0	17	0	1946.01	A0A087WVQ6;Q00610-2;Q00610;P53675-2;P53675;A0A087WX41	A0A087WVQ6	998	1014	CLTC;CLTCL1	Clathrin heavy chain;Clathrin heavy chain 1;Clathrin heavy chain 2	yes	no	2;3	7.8072e-110	256.13	By MS/MS		By MS/MS	By matching	By MS/MS
AFNDPFIQK	NFKRFHGRAFNDPFIQ	FNDPFIQKEKENLSYD	R	A	F	Q	K	E	1	0	1	1	0	1	0	0	0	1	0	1	0	2	1	0	0	0	0	0	0	0	9	0	1078.54	Q92598-2;Q92598;Q92598-3;Q92598-4;A0A0A0MSM0;R4GN69	Q92598-2	74	82	HSPH1	Heat shock protein 105 kDa	yes	no	2	7.2623e-05	123.72	By MS/MS	By MS/MS	By MS/MS	By MS/MS	By MS/MS
AFNEFLER	AFLRSYQRAFNEFLER	AFNEFLERGKQLTNYR	R	A	F	E	R	G	1	1	1	0	0	0	2	0	0	0	1	0	0	2	0	0	0	0	0	0	0	0	8	0	1024.5	Q03169;H0YLC0	Q03169	404	411	TNFAIP2	Tumor necrosis factor alpha-induced protein 2	yes	no	2	0.013065	82.75
AFNFLNEIK	LEDFERSRAFNFLNEI	FNFLNEIKKRFQTTYG	R	A	F	I	K	K	1	0	2	0	0	0	1	0	0	1	1	1	0	2	0	0	0	0	0	0	0	0	9	0	1094.58	P51809-3;P51809;P51809-2	P51809-3	34	42	VAMP7	Vesicle-associated membrane protein 7	yes	no	2	0.00021792	117.81	By MS/MS	By MS/MS	By matching	By matching	By MS/MS
AFNSSSFNSNTFLTR	AVDALMQKAFNSSSFN	NSNTFLTRLLVHMGLL	K	A	F	T	R	L	1	1	3	0	0	0	0	0	0	0	1	0	0	3	0	4	2	0	0	0	0	0	15	0	1691.79	P46060	P46060	501	515	RANGAP1	Ran GTPase-activating protein 1	yes	yes	2	4.8593e-74	228.62	By matching	By MS/MS
AFNSVDPTFDNSVPSK	LSDPVKRRAFNSVDPT	FDNSVPSKSEAKDNFF	R	A	F	S	K	S	1	0	2	2	0	0	0	0	0	0	0	1	0	2	2	3	1	0	0	2	0	0	16	0	1723.81	C9IZ83;H7C3L7;Q99543-2;Q99543	C9IZ83	82	97	DNAJC2	DnaJ homolog subfamily C member 2;DnaJ homolog subfamily C member 2, N-terminally processed	yes	no	2	0.0023678	92.19				By MS/MS	By matching
AFNTISAWALQSGALDASR	VPGAHVVKAFNTISAW	SGALDASRQVFVCGND	K	A	F	S	R	Q	5	1	1	1	0	1	0	1	0	1	2	0	0	1	0	3	1	1	0	0	0	0	19	0	1977.99	C9JS50;Q687X5;Q687X5-2	C9JS50	133	151	STEAP4	Metalloreductase STEAP4	yes	no	2	3.0173e-14	197.17
AFPALTSLDLSDNPGLGER	AFSCEQVRAFPALTSL	DNPGLGERGLM_____	R	A	F	E	R	G	2	1	1	2	0	0	1	2	0	0	4	0	0	1	2	2	1	0	0	0	0	0	19	0	1971.99	D6RFL4;P08571	D6RFL4	192	210	CD14	Monocyte differentiation antigen CD14;Monocyte differentiation antigen CD14, urinary form;Monocyte differentiation antigen CD14, membrane-bound form	yes	no	2	0.00051226	102.29
AFPAQTASGFK	PDYGAASRAFPAQTAS	AQTASGFKQRPYSVAV	R	A	F	F	K	Q	3	0	0	0	0	1	0	1	0	0	0	1	0	2	1	1	1	0	0	0	0	0	11	0	1123.57	Q9UQB8-3;Q9UQB8-5;Q9UQB8-4;Q9UQB8-6;Q9UQB8-2;Q9UQB8;I3L4C2;B4DWA1;I3L3C6	Q9UQB8-3	477	487	BAIAP2	Brain-specific angiogenesis inhibitor 1-associated protein 2	yes	no	2	0.05021	49.536					By MS/MS
AFPHLQQPSFLLASLK	________________	SFLLASLKADSINKPF	M	A	F	L	K	A	2	0	0	0	0	2	0	0	1	0	4	1	0	2	2	2	0	0	0	0	0	0	16	0	1796	C9J647;Q9NXE4-2;Q9NXE4;Q9NXE4-4;F8WF03;F2Z2I0;F2Z2W5	C9J647	2	17	SMPD4	Sphingomyelin phosphodiesterase 4	yes	no	2	0.019248	68.515	By matching	By matching	By matching	By matching	By matching
AFPMPGFDEH	QRVEQFARAFPMPGFD	PMPGFDEH________	R	A	F	E	H	-	1	0	0	1	0	0	1	1	1	0	0	0	1	2	2	0	0	0	0	0	0	0	10	0	1146.48	P34897-3;P34897;P34897-2	P34897-3	474	483	SHMT2	Serine hydroxymethyltransferase, mitochondrial	yes	no	2	0.0061005	77.058
AFQGLLDTYSVWR	AYALAFPRAFQGLLDT	LDTYSVWRSGLPNFLA	R	A	F	W	R	S	1	1	0	1	0	1	0	1	0	0	2	0	0	1	0	1	1	1	1	1	0	0	13	0	1554.78	Q6XQN6-3;Q6XQN6;G5E977;Q6XQN6-2;C9J8U2	Q6XQN6-3	282	294	NAPRT	Nicotinate phosphoribosyltransferase	yes	no	2	0.047113	49.081		By matching			By MS/MS
AFQNVFAPR	TAAPQYQKAFQNVFAP	FQNVFAPRNKNFNIHG	K	A	F	P	R	N	2	1	1	0	0	1	0	0	0	0	0	0	0	2	1	0	0	0	0	1	0	0	9	0	1048.55	H7C3P4;F6S8M0;P15586-2;P15586;F5H4C6;H0YFA9	H7C3P4	191	199	GNS	N-acetylglucosamine-6-sulfatase	yes	no	2	0.0014588	101.28	By MS/MS	By matching	By MS/MS
AFQYADGLEQLR	MYEHETGRAFQYADGL	ADGLEQLRGAPS____	R	A	F	L	R	G	2	1	0	1	0	2	1	1	0	0	2	0	0	1	0	0	0	0	1	0	0	0	12	0	1409.69	Q9BU89	Q9BU89	287	298	DOHH	Deoxyhypusine hydroxylase	yes	yes	2	0.044437	50.484		By MS/MS	By matching	By matching
AFQYVETHGEVCPANWTPDSPTIKPSPAASK	EETLRLVKAFQYVETH	KPSPAASKEYFQKVNQ	K	A	F	S	K	E	4	0	1	1	1	1	2	1	1	1	0	2	0	1	5	3	3	1	1	2	0	0	31	1	3384.61	P30048-2;P30048	P30048-2	200	230	PRDX3	Thioredoxin-dependent peroxide reductase, mitochondrial	yes	no	3;4	6.9274e-05	66.793	By MS/MS	By MS/MS	By MS/MS	By matching	By MS/MS
AFREEAIK	MKSIDCIRAFREEAIK	AFREEAIKFSEEQRFN	R	A	F	I	K	F	2	1	0	0	0	0	2	0	0	1	0	1	0	1	0	0	0	0	0	0	0	0	8	1	962.519	P13010	P13010	641	648	XRCC5	X-ray repair cross-complementing protein 5	yes	yes	3	0.031934	82.426	By matching	By matching	By matching	By matching	By MS/MS
AFSDPFVEAEK	GFKRFHGRAFSDPFVE	DPFVEAEKSNLAYDIV	R	A	F	E	K	S	2	0	0	1	0	0	2	0	0	0	0	1	0	2	1	1	0	0	0	1	0	0	11	0	1238.58	P34932;A0A087WYC1;A0A087WTS8;P34932-2	P34932	74	84	HSPA4	Heat shock 70 kDa protein 4	yes	no	2	0.0005142	108.57	By matching	By MS/MS	By MS/MS	By matching	By matching
AFSEADMERPLQELGLVPSAVLIVAK	LLSGFPRRAFSEADME	SAVLIVAKKCPS____	R	A	F	A	K	K	4	1	0	1	0	1	3	1	0	1	4	1	1	1	2	2	0	0	0	3	0	0	26	1	2782.49	E9PRQ7;Q04323;A0A087WTZ5	E9PRQ7	264	289	UBXN1	UBX domain-containing protein 1	yes	no	3	0.0051861	44.258	By MS/MS				By matching
AFSITQGLLK	DLPENLVRAFSITQGL	SITQGLLKDRLLCSGH	R	A	F	L	K	D	1	0	0	0	0	1	0	1	0	1	2	1	0	1	0	1	1	0	0	0	0	0	10	0	1076.62	O15067;J3KTQ5	O15067	891	900	PFAS	Phosphoribosylformylglycinamidine synthase	yes	no	2	0.0014244	94.309	By MS/MS	By MS/MS	By MS/MS	By matching	By MS/MS
AFSSPQEEEEAGFTGR	SSFQPKRKAFSSPQEE	EEAGFTGRRMNSKMQV	K	A	F	G	R	R	2	1	0	0	0	1	4	2	0	0	0	0	0	2	1	2	1	0	0	0	0	0	16	0	1740.76	A0A024RAC6;Q14241	A0A024RAC6	513	528	TCEB3	Transcription elongation factor B polypeptide 3	yes	no	2	2.961e-05	117.27	By MS/MS	By MS/MS	By MS/MS	By MS/MS
AFSVNIFK	EEHVRVTKAFSVNIFK	AFSVNIFKVWVQAFKV	K	A	F	F	K	V	1	0	1	0	0	0	0	0	0	1	0	1	0	2	0	1	0	0	0	1	0	0	8	0	924.507	P11279;P11279-2	P11279	349	356	LAMP1	Lysosome-associated membrane glycoprotein 1	yes	no	2	0.0037442	102.77	By matching	By matching	By MS/MS	By MS/MS	By matching
AFSYYGPLR	AGKGELERAFSYYGPL	FSYYGPLRTVWIARNP	R	A	F	L	R	T	1	1	0	0	0	0	0	1	0	0	1	0	0	1	1	1	0	0	2	0	0	0	9	0	1072.53	A0A0B4J1Z1;C9JAB2;Q16629-3;Q16629-2;Q16629-4;Q16629	A0A0B4J1Z1	30	38	SRSF7	Serine/arginine-rich splicing factor 7	yes	no	2	0.019736	65.246	By MS/MS			By MS/MS
AFTHTAQYDEAISDYFR	TRRQLALKAFTHTAQY	EAISDYFRKQYSKGVS	K	A	F	F	R	K	3	1	0	2	0	1	1	0	1	1	0	0	0	2	0	1	2	0	2	0	0	0	17	0	2033.91	P31939;C9JLK0;P31939-2	P31939	178	194	ATIC	Bifunctional purine biosynthesis protein PURH;Phosphoribosylaminoimidazolecarboxamide formyltransferase;IMP cyclohydrolase	no	no	2;3	4.405e-109	247.11	By matching	By MS/MS	By matching	By matching	By matching
AFTNTATATEEDVK	IDPIHEFKAFTNTATA	TATEEDVKMKFSNEVF	K	A	F	V	K	M	3	0	1	1	0	0	2	0	0	0	0	1	0	1	0	0	4	0	0	1	0	0	14	0	1496.7	Q5K651;C9JKF1	Q5K651	199	212	SAMD9	Sterile alpha motif domain-containing protein 9	yes	no	2	4.3631e-08	163.45	By MS/MS			By MS/MS	By MS/MS
AFVAGVLPFK	CVTKIYGRAFVAGVLP	VAGVLPFKVAKDMAAA	R	A	F	F	K	V	2	0	0	0	0	0	0	1	0	0	1	1	0	2	1	0	0	0	0	2	0	0	10	0	1047.61	O00442;O00442-2	O00442	196	205	RTCA	RNA 3-terminal phosphate cyclase	yes	no	2	0.00055368	107.43			By matching	By MS/MS
AFVAIGDYNGHVGLGVK	YLFSLPIKAFVAIGDY	GHVGLGVKCSKEVATA	K	A	F	V	K	C	2	0	1	1	0	0	0	4	1	1	1	1	0	1	0	0	0	0	1	3	0	0	17	0	1715.9	H0YEN5;P15880;I3L404;E9PM36;E9PMM9;E9PPT0	H0YEN5	28	44	RPS2	40S ribosomal protein S2	yes	no	3	0.052652	39.033	By matching	By matching		By matching	By MS/MS
AFVDFLSDEIK	SLHTDGDKAFVDFLSD	DFLSDEIKEERKIQKH	K	A	F	I	K	E	1	0	0	2	0	0	1	0	0	1	1	1	0	2	0	1	0	0	0	1	0	0	11	0	1282.64	Q07021	Q07021	81	91	C1QBP	Complement component 1 Q subcomponent-binding protein, mitochondrial	yes	yes	2	0.0069068	70.399				By MS/MS	By matching
AFVDFLSDEIKEER	SLHTDGDKAFVDFLSD	SDEIKEERKIQKHKTL	K	A	F	E	R	K	1	1	0	2	0	0	3	0	0	1	1	1	0	2	0	1	0	0	0	1	0	0	14	1	1696.83	Q07021	Q07021	81	94	C1QBP	Complement component 1 Q subcomponent-binding protein, mitochondrial	yes	yes	3	0.053285	87.719				By matching	By MS/MS
AFVENYPQFK	LESIADMKAFVENYPQ	VENYPQFKKMSGTVSK	K	A	F	F	K	K	1	0	1	0	0	1	1	0	0	0	0	1	0	2	1	0	0	0	1	1	0	0	10	0	1241.61	A0A087WU65;Q9NRW7	A0A087WU65	190	199	VPS45	Vacuolar protein sorting-associated protein 45	no	no	2	0.016619	63.534
AFVHWYVGEGMEEGEFSEAR	FDLMYAKRAFVHWYVG	EGEFSEAREDMAALEK	R	A	F	A	R	E	2	1	0	0	0	0	5	3	1	0	0	0	1	2	0	1	0	1	1	2	0	0	20	0	2329.01	F5H5D3;Q9BQE3;P68363;P68363-2;P68366-2;P68366;Q13748;Q71U36-2;Q71U36	F5H5D3	473	492	TUBA1C;TUBA1B;TUBA4A;TUBA3C;TUBA1A	Tubulin alpha-1C chain;Tubulin alpha-1B chain;Tubulin alpha-4A chain;Tubulin alpha-3C/D chain;Tubulin alpha-1A chain	no	no	2;3	1.0764e-06	123.14
AFVHWYVGEGMEEGEFSEAREDMAALEK	FDLMYAKRAFVHWYVG	EDMAALEKDYEEVGAD	R	A	F	E	K	D	4	1	0	1	0	0	7	3	1	0	1	1	2	2	0	1	0	1	1	2	0	0	28	1	3216.42	F5H5D3;Q9BQE3;P68363;P68363-2;P68366-2;P68366;Q71U36-2;Q71U36	F5H5D3	473	500	TUBA1C;TUBA1B;TUBA4A;TUBA1A	Tubulin alpha-1C chain;Tubulin alpha-1B chain;Tubulin alpha-4A chain;Tubulin alpha-1A chain	no	no	4	0.00014772	54.728
AFVRPSGTEDVVR	VKKYKLSRAFVRPSGT	SGTEDVVRVYAEADSQ	R	A	F	V	R	V	1	2	0	1	0	0	1	1	0	0	0	0	0	1	1	1	1	0	0	3	0	0	13	1	1431.75	O95394;O95394-3;O95394-4;A0A087WT27;J3KN95;H0Y8I3;H0Y987	O95394	493	505	PGM3	Phosphoacetylglucosamine mutase	yes	no	3	0.0028606	82.505	By matching	By MS/MS	By matching	By matching	By matching
AFVSLGAPWGGVAK	AWKDKYIRAFVSLGAP	APWGGVAKTLRVLASG	R	A	F	A	K	T	3	0	0	0	0	0	0	3	0	0	1	1	0	1	1	1	0	1	0	2	0	0	14	0	1358.73	Q8NCC3;H3BMU8;Q8NCC3-2	Q8NCC3	222	235	PLA2G15	Group XV phospholipase A2	yes	no	2	0.020238	55.721	By MS/MS	By matching	By matching
AFYAELYHIISSNLEK	RAMVLDLRAFYAELYH	IISSNLEKIVNPKGEE	R	A	F	E	K	I	2	0	1	0	0	0	2	0	1	2	2	1	0	1	0	2	0	0	2	0	0	0	16	0	1896.96	A0A087X1Z3;Q9UL46;H0YM70	A0A087X1Z3	226	241	PSME2	Proteasome activator complex subunit 2	yes	no	2;3	9.4842e-06	107.99
AFYMEEGVPYCER	CKTPIRNRAFYMEEGV	EGVPYCERDYEKMFGT	R	A	F	E	R	D	1	1	0	0	1	0	3	1	0	0	0	0	1	1	1	0	0	0	2	1	0	0	13	0	1649.69	Q9NR12-2;Q9NR12	Q9NR12-2	344	356	PDLIM7	PDZ and LIM domain protein 7	yes	no	2	0.022549	58.511
AFYNNVLGEYEEYITK	DKLTLTSRAFYNNVLG	EYEEYITKLFNYHKVL	R	A	F	T	K	L	1	0	2	0	0	0	3	1	0	1	1	1	0	1	0	0	1	0	3	1	0	0	16	0	1951.92	P04181	P04181	114	129	OAT	Ornithine aminotransferase, mitochondrial;Ornithine aminotransferase, hepatic form;Ornithine aminotransferase, renal form	yes	yes	2;3	1.1087e-26	185.2	By MS/MS	By MS/MS	By MS/MS	By MS/MS	By matching
AFYPEEISSMVLTK	VSYKGETKAFYPEEIS	ISSMVLTKMKEIAEAY	K	A	F	T	K	M	1	0	0	0	0	0	2	0	0	1	1	1	1	1	1	2	1	0	1	1	0	0	14	0	1613.8	A0A0G2JIW1;P0DMV9;P0DMV8	A0A0G2JIW1	114	127	HSPA1B;HSPA1A	Heat shock 70 kDa protein 1B;Heat shock 70 kDa protein 1A	no	no	2;3	4.3305e-18	202.29	By MS/MS	By MS/MS	By MS/MS	By MS/MS	By MS/MS
AFYVNVLNEEQR	DDNVTQVRAFYVNVLN	NVLNEEQRKRLCENIA	R	A	F	Q	R	K	1	1	2	0	0	1	2	0	0	0	1	0	0	1	0	0	0	0	1	2	0	0	12	0	1480.73	P04040	P04040	445	456	CAT	Catalase	yes	yes	2	0.0026336	80.834	By matching	By matching	By MS/MS	By MS/MS	By matching
AGAAGGPEEEAEKPVK	EKPEKSQRAGAAGGPE	EEAEKPVKTKTVSSSN	R	A	G	V	K	T	4	0	0	0	0	0	4	3	0	0	0	2	0	0	2	0	0	0	0	1	0	0	16	1	1538.76	Q8WW12;Q8WW12-2	Q8WW12	17	32	PCNP	PEST proteolytic signal-containing nuclear protein	yes	no	3	0.031758	51.726	By matching	By matching	By matching	By matching	By MS/MS
AGAAGTAEATAR	RDYVCVVRAGAAGTAE	GTAEATARLNVFAKPE	R	A	G	A	R	L	6	1	0	0	0	0	1	2	0	0	0	0	0	0	0	0	2	0	0	0	0	0	12	0	1045.52	P50895;A0A087WXM8;K7ENU8	P50895	129	140	BCAM	Basal cell adhesion molecule	yes	no	2	0.00016556	104.42
AGAAPYVQAFDSLLAGPVAEYLK	GYADSPSKAGAAPYVQ	GPVAEYLKISKEIGGD	K	A	G	L	K	I	6	0	0	1	0	1	1	2	0	0	3	1	0	1	2	1	0	0	2	2	0	0	23	0	2350.22	Q01518;Q5T0R7;Q5T0R6;Q5T0R5;Q5T0R4;Q5T0R3;Q5T0R2;Q5T0R1	Q01518	38	60	CAP1	Adenylyl cyclase-associated protein 1;Adenylyl cyclase-associated protein	yes	no	2;3	5.0639e-10	123.19	By MS/MS	By matching	By MS/MS	By matching	By MS/MS
AGADEERAETAR	LAPVNIFKAGADEERA	EERAETARLTSFIGAI	K	A	G	A	R	L	4	2	0	1	0	0	3	1	0	0	0	0	0	0	0	0	1	0	0	0	0	0	12	1	1274.59	P78371;F5GWF6;F8VQ14	P78371	14	25	CCT2	T-complex protein 1 subunit beta	yes	no	2	0.05253	72.848	By matching	By matching	By MS/MS	By matching	By matching
AGAGDFMR	LPPGCVRRAGAGDFMR	AGAGDFMRYHYNGSLM	R	A	G	M	R	Y	2	1	0	1	0	0	0	2	0	0	0	0	1	1	0	0	0	0	0	0	0	0	8	0	823.365	Q96AY3;H0Y827	Q96AY3	283	290	FKBP10	Peptidyl-prolyl cis-trans isomerase FKBP10	yes	no	2	0.027549	69.198	By matching	By MS/MS	By matching	By matching	By matching
AGAGLGDGER	PSKKEEGRAGAGLGDG	AGLGDGERKTNDKDEK	R	A	G	E	R	K	2	1	0	1	0	0	1	4	0	0	1	0	0	0	0	0	0	0	0	0	0	0	10	0	901.425	Q9BXP5-5;Q9BXP5-4;Q9BXP5-2;Q9BXP5-3;Q9BXP5	Q9BXP5-5	255	264	SRRT	Serrate RNA effector molecule homolog	yes	no	2	0.026328	58.246	By MS/MS	By matching	By MS/MS	By matching	By matching
AGAGSAAVSGAGTPVAGPTGR	________________	PVAGPTGRDLFAEGLL	M	A	G	G	R	D	6	1	0	0	0	0	0	6	0	0	0	0	0	0	2	2	2	0	0	2	0	0	21	0	1710.86	O95295	O95295	2	22	SNAPIN	SNARE-associated protein Snapin	yes	yes	2	0.0013894	103.83		By matching	By MS/MS
AGAGSATLSMAYAGAR	GTEVVKAKAGAGSATL	SMAYAGARFVFSLVDA	K	A	G	A	R	F	6	1	0	0	0	0	0	3	0	0	1	0	1	0	0	2	1	0	1	0	0	0	16	0	1453.7	P40926;P40926-2;G3XAL0	P40926	242	257	MDH2	Malate dehydrogenase, mitochondrial;Malate dehydrogenase	yes	no	2	1.5292e-36	196.16	By MS/MS	By MS/MS	By MS/MS	By MS/MS	By MS/MS
AGAIAPCEVTVPAQNTGLGPEK	NKVPAAARAGAIAPCE	NTGLGPEKTSFFQALG	R	A	G	E	K	T	4	0	1	0	1	1	2	3	0	1	1	1	0	0	3	0	2	0	0	2	0	0	22	0	2179.09	P05388;F8VWS0;P05388-2;F8VU65;F8VPE8;G3V210;F8VW21;F8VQY6;F8VRK7;Q8NHW5	P05388	113	134	RPLP0;RPLP0P6	60S acidic ribosomal protein P0;60S acidic ribosomal protein P0-like	yes	no	2;3	3.8618e-08	174.4	By MS/MS	By MS/MS	By MS/MS	By MS/MS	By MS/MS
AGAISASGPELQGAGHSK	TGSAVDIRAGAISASG	LQGAGHSKLQVTMPGI	R	A	G	S	K	L	4	0	0	0	0	1	1	4	1	1	1	1	0	0	1	3	0	0	0	0	0	0	18	0	1636.82	Q09666	Q09666	226	243	AHNAK	Neuroblast differentiation-associated protein AHNAK	yes	yes	2	2.2865e-06	147.51	By matching	By MS/MS	By matching	By MS/MS
AGAKPDQIGIITPYEGQR	KITTKLLKAGAKPDQI	ITPYEGQRSYLVQYMQ	K	A	G	Q	R	S	2	1	0	1	0	2	1	3	0	3	0	1	0	0	2	0	1	0	1	0	0	0	18	1	1913	Q92900-2;Q92900	Q92900-2	783	800	UPF1	Regulator of nonsense transcripts 1	yes	no	3	0.014741	54.974	By matching	By MS/MS	By matching	By matching	By matching
AGALNSNDAFVLK	RAVEVLPKAGALNSND	SNDAFVLKTPSAAYLW	K	A	G	L	K	T	3	0	2	1	0	0	0	1	0	0	2	1	0	1	0	1	0	0	0	1	0	0	13	0	1318.69	A0A0A0MS51;A0A0A0MT01;P06396-2;P06396-4;P06396-3;P06396;CON__Q3SX14	A0A0A0MS51	551	563	GSN	Gelsolin	no	no	2	0.00013798	107.55	By matching	By MS/MS	By MS/MS	By MS/MS	By matching
AGALQCSPSDAYTK	GCAALVTKAGALQCSP	SPSDAYTKKELIECAR	K	A	G	T	K	K	3	0	0	1	1	1	0	1	0	0	1	1	0	0	1	2	1	0	1	0	0	0	14	0	1467.67	Q9Y490	Q9Y490	1934	1947	TLN1	Talin-1	yes	yes	2	3.1679e-35	196.02	By MS/MS	By MS/MS	By MS/MS	By MS/MS	By MS/MS
AGALQCSPSDAYTKK	GCAALVTKAGALQCSP	PSDAYTKKELIECARR	K	A	G	K	K	E	3	0	0	1	1	1	0	1	0	0	1	2	0	0	1	2	1	0	1	0	0	0	15	1	1595.76	Q9Y490	Q9Y490	1934	1948	TLN1	Talin-1	yes	yes	3	0.046028	62.035	By matching	By matching	By MS/MS	By matching	By matching
AGATSEGVLANFFNSLLSK	KKIDPNMKAGATSEGV	FFNSLLSKKTGSPGGP	K	A	G	S	K	K	3	0	2	0	0	0	1	2	0	0	3	1	0	2	0	3	1	0	0	1	0	0	19	0	1924.99	Q9Y6G9;E9PHI6	Q9Y6G9	436	454	DYNC1LI1	Cytoplasmic dynein 1 light intermediate chain 1	yes	no	2	0.00014569	113.65
AGAYDFPSPEWDTVTPEAK	HKLYQQIKAGAYDFPS	DTVTPEAKNLINQMLT	K	A	G	A	K	N	3	0	0	2	0	0	2	1	0	0	0	1	0	1	3	1	2	1	1	1	0	0	19	0	2079.94	H7BXS4;Q13554-7;Q13554-4;Q13554-6;Q13554-3;Q13554-8;Q13554-5;Q13554-2;Q13554;Q8WU40;Q5SWX3;A0A0A0MS52;A0A0A0MT11;Q13555-10;Q13555-3;Q13555-5;Q13555-4;Q13555-7;Q13555-9;Q13555-2;Q13555-8;Q13555;Q13555-6;H0Y6G2;D6R938;E9PBG7;E9PF82;Q9UQM7;Q13557-8;Q13557-12;Q9UQM7-2;Q13557-9;Q13557-10;Q13557-5;Q13557;Q13557-3;Q13557-6;Q13557-4;Q13557-11;H0Y9C2	H7BXS4	228	246	CAMK2B;CAMK2G;CAMK2D;CAMK2A	Calcium/calmodulin-dependent protein kinase type II subunit beta;Calcium/calmodulin-dependent protein kinase type II subunit gamma;Calcium/calmodulin-dependent protein kinase type II subunit alpha;Calcium/calmodulin-dependent protein kinase type II subunit delta	yes	no	2	0.00011627	101.3	By MS/MS	By MS/MS	By MS/MS	By MS/MS	By MS/MS
AGDFLEANYMNLQR	SLPGSITKAGDFLEAN	ANYMNLQRSYTVAIAG	K	A	G	Q	R	S	2	1	2	1	0	1	1	1	0	0	2	0	1	1	0	0	0	0	1	0	0	0	14	0	1640.76	P01024;M0R0Q9	P01024	1172	1185	C3	Complement C3;Complement C3 beta chain;C3-beta-c;Complement C3 alpha chain;C3a anaphylatoxin;Acylation stimulating protein;Complement C3b alpha chain;Complement C3c alpha chain fragment 1;Complement C3dg fragment;Complement C3g fragment;Complement C3d fragment;Complement C3f fragment;Complement C3c alpha chain fragment 2	yes	no	2	0.015791	59.418		By matching			By matching
AGDISCNADINPLK	LTGVQTDKAGDISCNA	NADINPLKIGQTSSSV	K	A	G	L	K	I	2	0	2	2	1	0	0	1	0	2	1	1	0	0	1	1	0	0	0	0	0	0	14	0	1486.71	P17301	P17301	1014	1027	ITGA2	Integrin alpha-2	yes	yes	2	5.369e-05	127.52
AGDKDDITEPAVCALR	ALIHAILRAGDKDDIT	EPAVCALRHLTSRHPE	R	A	G	L	R	H	3	1	0	3	1	0	1	1	0	1	1	1	0	0	1	0	1	0	0	1	0	0	16	1	1729.83	P14923	P14923	445	460	JUP	Junction plakoglobin	yes	yes	2;3	2.0008e-05	106.55
AGDLANELVR	SVLQLNKKAGDLANEL	DLANELVRHFLIECTP	K	A	G	V	R	H	2	1	1	1	0	0	1	1	0	0	2	0	0	0	0	0	0	0	0	1	0	0	10	0	1056.56	Q68CZ2;Q68CZ2-2	Q68CZ2	1226	1235	TNS3	Tensin-3	yes	no	2	0.00037613	111.61	By MS/MS	By MS/MS	By MS/MS	By matching
AGDLSAGFFMEELNTYR	________________	MEELNTYRQKQGVVLK	M	A	G	Y	R	Q	2	1	1	1	0	0	2	2	0	0	2	0	1	2	0	1	1	0	1	0	0	0	17	0	1919.87	P19525-2;P19525;C9JZT2;F8WBH4	P19525-2	2	18	EIF2AK2	Interferon-induced, double-stranded RNA-activated protein kinase	yes	no	2	3.1857e-06	99.669
AGDMENAENILTVMR	ALVTGHARAGDMENAE	ENILTVMRDAGIEPGP	R	A	G	M	R	D	2	1	2	1	0	0	2	1	0	1	1	0	2	0	0	0	1	0	0	1	0	0	15	0	1662.77	P42704;B8ZZ38;A0A0C4DG06;C9JCA9	P42704	245	259	LRPPRC	Leucine-rich PPR motif-containing protein, mitochondrial	yes	no	2	1.93e-19	182.37	By matching	By MS/MS	By MS/MS	By MS/MS	By MS/MS
AGDNIPEEQPVASTPTTVSDGENKK	QRAKKLSKAGDNIPEE	VSDGENKKDK______	K	A	G	K	K	D	2	0	2	2	0	1	3	2	0	1	0	2	0	0	3	2	3	0	0	2	0	0	25	1	2583.23	Q9Y320-2;Q9Y320	Q9Y320-2	232	256	TMX2	Thioredoxin-related transmembrane protein 2	yes	no	3	0.017363	54.869	By matching	By matching		By matching	By matching
AGDPLDLVALAEQVQK	VSPYHTHRAGDPLDLV	ALAEQVQKADEFIRAN	R	A	G	Q	K	A	3	0	0	2	0	2	1	1	0	0	3	1	0	0	1	0	0	0	0	2	0	0	16	0	1665.89	Q9BV19	Q9BV19	50	65	C1orf50	Uncharacterized protein C1orf50	yes	yes	2;3	0.00022585	126.5	By MS/MS	By MS/MS	By matching	By MS/MS	By matching
AGDTVIPLYIPQCGECK	GEGVTKLKAGDTVIPL	IPQCGECKFCLNPKTN	K	A	G	C	K	F	1	0	0	1	2	1	1	2	0	2	1	1	0	0	2	0	1	0	1	1	0	0	17	0	1919.91	P11766;D6RFE4	P11766	85	101	ADH5	Alcohol dehydrogenase class-3	yes	no	2	0.0013033	85.973	By MS/MS	By MS/MS	By matching	By MS/MS	By MS/MS
AGDVEEDASQLIFPK	AAGGSDPRAGDVEEDA	ASQLIFPKEFETAETL	R	A	G	P	K	E	2	0	0	2	0	1	2	1	0	1	1	1	0	1	1	1	0	0	0	1	0	0	15	0	1617.79	E9PHV4;O15514	E9PHV4	10	24	POLR2D	DNA-directed RNA polymerase II subunit RPB4	yes	no	2	0.0013054	85.973	By MS/MS		By MS/MS		By matching
AGEAAELQDAEVESSAK	PTRDEPAKAGEAAELQ	AEVESSAKSGKP____	K	A	G	A	K	S	5	0	0	1	0	1	4	1	0	0	1	1	0	0	0	2	0	0	0	1	0	0	17	0	1703.79	Q9NZT2-2;Q9NZT2;A0A0A0MRN5	Q9NZT2-2	637	653	OGFR	Opioid growth factor receptor	yes	no	2	3.185e-13	168.93	By matching	By matching	By matching	By matching	By MS/MS
AGEAGKLEEVMQELR	TPSGSLARAGEAGKLE	EEVMQELRALRALVKE	R	A	G	L	R	A	2	1	0	0	0	1	4	2	0	0	2	1	1	0	0	0	0	0	0	1	0	0	15	1	1658.83	Q9BR76	Q9BR76	447	461	CORO1B	Coronin-1B	yes	yes	3	0.010164	116.63		By MS/MS		By matching	By MS/MS
AGEAPTENPAPPTQQSSAE	SQDGKEAKAGEAPTEN	PTQQSSAE________	K	A	G	A	E	-	4	0	1	0	0	2	3	1	0	0	0	0	0	0	4	2	2	0	0	0	0	0	19	0	1880.84	P16989-2;P16989	P16989-2	285	303	YBX3	Y-box-binding protein 3	yes	no	2	0.0001133	101.61	By MS/MS	By MS/MS	By MS/MS	By MS/MS	By MS/MS
AGEDAVWVLDSGSVR	GGAARLYRAGEDAVWV	VLDSGSVRGATANSSA	R	A	G	V	R	G	2	1	0	2	0	0	1	2	0	0	1	0	0	0	0	2	0	1	0	3	0	0	15	0	1559.76	Q6ZRP7	Q6ZRP7	58	72	QSOX2	Sulfhydryl oxidase 2	yes	yes	2	0.0029694	76.24
AGELTEDEVER	ADIDLTKRAGELTEDE	LTEDEVERVITIMQNP	R	A	G	E	R	V	1	1	0	1	0	0	4	1	0	0	1	0	0	0	0	0	1	0	0	1	0	0	11	0	1246.57	P62269	P62269	56	66	RPS18	40S ribosomal protein S18	yes	yes	2	6.6737e-10	148.91	By MS/MS	By MS/MS	By MS/MS	By MS/MS	By matching
AGELTPEEEAQYKK	________________	EEEAQYKKAFSAVDTD	M	A	G	K	K	A	2	0	0	0	0	1	4	1	0	0	1	2	0	0	1	0	1	0	1	0	0	0	14	1	1591.77	Q9NZT1	Q9NZT1	2	15	CALML5	Calmodulin-like protein 5	yes	yes	2	0.00057405	111.5
AGELWLPHGTVATPVFMPVGTQATMK	ECSRSRARAGELWLPH	VGTQATMKGITTEQLD	R	A	G	M	K	G	3	0	0	0	0	1	1	3	1	0	2	1	2	1	3	0	4	1	0	3	0	0	26	0	2738.39	Q9BXR0;K7ESP6;K7EJ21;Q9BXR0-2	Q9BXR0	30	55	QTRT1	Queuine tRNA-ribosyltransferase	yes	no	3	6.4577e-14	123.14
AGEPDGESLDEQPSSSSSK	DTSFLNSKAGEPDGES	QPSSSSSKRSLLSRKF	K	A	G	S	K	R	1	0	0	2	0	1	3	2	0	0	1	1	0	0	2	6	0	0	0	0	0	0	19	0	1905.81	Q9H3Q1;J3KRZ9	Q9H3Q1	57	75	CDC42EP4	Cdc42 effector protein 4	yes	no	2	1.6721e-43	153.41		By MS/MS
AGEQLAPFLPQLVPR	GFNVIATRAGEQLAPF	FLPQLVPRLYRYQFDP	R	A	G	P	R	L	2	1	0	0	0	2	1	1	0	0	3	0	0	1	3	0	0	0	0	1	0	0	15	0	1634.91	J3KN16;Q5VYK3	J3KN16	1284	1298	KIAA0368;ECM29	Proteasome-associated protein ECM29 homolog	yes	no	2	0.00020464	99.5	By MS/MS	By MS/MS	By MS/MS	By MS/MS	By MS/MS
AGEVINQPMMMAAR	DEEFPEQKAGEVINQP	QPMMMAARQLHDEARK	K	A	G	A	R	Q	3	1	1	0	0	1	1	1	0	1	0	0	3	0	1	0	0	0	0	1	0	0	14	0	1517.72	P18206-2;P18206;Q5JQ13	P18206-2	890	903	VCL	Vinculin	yes	no	2	3.1338e-18	177.57	By MS/MS	By MS/MS	By MS/MS	By MS/MS	By MS/MS
AGEVQEPELR	KIDVHWTRAGEVQEPE	EVQEPELRGDVLHNGN	R	A	G	L	R	G	1	1	0	0	0	1	3	1	0	0	1	0	0	0	1	0	0	0	0	1	0	0	10	0	1126.56	P25311	P25311	242	251	AZGP1	Zinc-alpha-2-glycoprotein	yes	yes	2	0.02299	60.064
AGFADPDDFTLGAGPR	FEKLRGGRAGFADPDD	FTLGAGPRFPELGPDG	R	A	G	P	R	F	3	1	0	3	0	0	0	3	0	0	1	0	0	2	2	0	1	0	0	0	0	0	16	0	1605.74	Q6ZRV2;J3KPS2	Q6ZRV2	481	496	FAM83H	Protein FAM83H	yes	no	2	0.00025999	100.04				By MS/MS	By MS/MS
AGFAGDDAPR	DNGSGMCKAGFAGDDA	FAGDDAPRAVFPSIVG	K	A	G	P	R	A	3	1	0	2	0	0	0	2	0	0	0	0	0	1	1	0	0	0	0	0	0	0	10	0	975.441	A6NL76;F8WB63;B8ZZJ2;C9JFL5;F6UVQ4;F6QUT6;F8WCH0;E7EVS6;G5E9R0;C9JZR7;C9JUM1;C9JTX5;K7EM38;J3KT65;P60709;P63267-2;A5A3E0;P63261;I3L3I0;I3L1U9;I3L3R2;P68133;P68032;P63267;P62736;I3L4N8;Q6S8J3;P0CG38;P0CG39	P60709	19	28	ACTA1;ACTG2;ACTA2;ACTB;ACTG1;POTEF;ACTC1;POTEE;POTEI;POTEJ	Actin, cytoplasmic 1;Actin, cytoplasmic 1, N-terminally processed;Actin, gamma-enteric smooth muscle;POTE ankyrin domain family member F;Actin, cytoplasmic 2;Actin, cytoplasmic 2, N-terminally processed;Actin, alpha skeletal muscle;Actin, alpha cardiac muscle 1;Actin, aortic smooth muscle;POTE ankyrin domain family member E;POTE ankyrin domain family member I;POTE ankyrin domain family member J	no	no	1;2	1.888e-10	141.52	By MS/MS	By MS/MS	By MS/MS	By MS/MS	By matching
AGFAGDQIPK	DNGSGVIKAGFAGDQI	FAGDQIPKYCFPNYVG	K	A	G	P	K	Y	2	0	0	1	0	1	0	2	0	1	0	1	0	1	1	0	0	0	0	0	0	0	10	0	1002.51	P42025;R4GMT0;P61163;A0A1B0GVS3	R4GMT0	23	32	ACTR1B;ACTR1A	Beta-centractin;Alpha-centractin	no	no	2	6.2034e-05	120.31	By MS/MS	By matching	By MS/MS	By MS/MS	By matching
AGFAVNFFK	VSDGSINKAGFAVNFF	GFAVNFFKEVDECSRP	K	A	G	F	K	E	2	0	1	0	0	0	0	1	0	0	0	1	0	3	0	0	0	0	0	1	0	0	9	0	999.518	P13497-4;P13497-5;P13497-2;P13497-6;P13497	P13497-4	538	546	BMP1	Bone morphogenetic protein 1	yes	no	2	1.5596e-08	147.69
AGFDSDYDQALADIR	KTGLITPKAGFDSDYD	DQALADIRENEQSLLE	K	A	G	I	R	E	3	1	0	4	0	1	0	1	0	1	1	0	0	1	0	1	0	0	1	0	0	0	15	0	1655.74	P52701-3;P52701;P52701-4;P52701-2;A0A087WWJ1	P52701-3	801	815	MSH6	DNA mismatch repair protein Msh6	yes	no	2	0.0023273	79.744	By matching	By MS/MS	By matching	By matching	By matching
AGFGAMEK	________________	AGFGAMEKFLVEYKSA	M	A	G	E	K	F	2	0	0	0	0	0	1	2	0	0	0	1	1	1	0	0	0	0	0	0	0	0	8	0	809.374	O14929;F8W9G7;F8WEW1	O14929	2	9	HAT1	Histone acetyltransferase type B catalytic subunit	yes	no	1	0.025825	67.032	By MS/MS
AGFLAFTQLPK	VRRLVASKAGFLAFTQ	LAFTQLPKFRERLGVK	K	A	G	P	K	F	2	0	0	0	0	1	0	1	0	0	2	1	0	2	1	0	1	0	0	0	0	0	11	0	1191.67	O75165	O75165	440	450	DNAJC13	DnaJ homolog subfamily C member 13	yes	yes	2	0.0059018	99.013
AGFLDLK	PHNEQKHKAGFLDLKD	KAGFLDLKDFLPKEYV	K	A	G	L	K	D	1	0	0	1	0	0	0	1	0	0	2	1	0	1	0	0	0	0	0	0	0	0	7	0	762.428	Q9Y490	Q9Y490	257	263	TLN1	Talin-1	yes	yes	2	0.01796	94.262	By MS/MS	By MS/MS	By MS/MS	By MS/MS	By MS/MS
AGFLDLKDFLPK	PHNEQKHKAGFLDLKD	DLKDFLPKEYVKQKGE	K	A	G	P	K	E	1	0	0	2	0	0	0	1	0	0	3	2	0	2	1	0	0	0	0	0	0	0	12	1	1362.75	Q9Y490	Q9Y490	257	268	TLN1	Talin-1	yes	yes	2;3	1.7867e-05	112.43	By MS/MS	By MS/MS	By MS/MS	By MS/MS	By MS/MS
AGGAAVVITEPEHTK	ARPATAGKAGGAAVVI	ITEPEHTKERVKLEGS	K	A	G	T	K	E	3	0	0	0	0	0	2	2	1	1	0	1	0	0	1	0	2	0	0	2	0	0	15	0	1478.77	Q9P258	Q9P258	78	92	RCC2	Protein RCC2	yes	yes	2	0.0066681	70.412				By MS/MS
AGGADAVQTVTGGLR	RQAGGRERAGGADAVQ	QTVTGGLRSLYLRKVL	R	A	G	L	R	S	3	1	0	1	0	1	0	4	0	0	1	0	0	0	0	0	2	0	0	2	0	0	15	0	1371.71	Q9H223	Q9H223	15	29	EHD4	EH domain-containing protein 4	yes	yes	2	3.1494e-18	173.76	By MS/MS		By MS/MS	By MS/MS	By MS/MS
AGGAFLMAGQVAEQLR	RCRGVLPRAGGAFLMA	GQVAEQLRGFNAQLQR	R	A	G	L	R	G	4	1	0	0	0	2	1	3	0	0	2	0	1	1	0	0	0	0	0	1	0	0	16	0	1617.83	Q13751	Q13751	825	840	LAMB3	Laminin subunit beta-3	yes	yes	2	1.9059e-12	166.04				By MS/MS	By MS/MS
AGGAGVPAFYTPTGYGTLVQEGGSPIK	GTLAERIRAGGAGVPA	QEGGSPIKYNKDGSVA	R	A	G	I	K	Y	3	0	0	0	0	1	1	7	0	1	1	1	0	1	3	1	3	0	2	2	0	0	27	0	2594.3	P55809	P55809	147	173	OXCT1	Succinyl-CoA:3-ketoacid coenzyme A transferase 1, mitochondrial	yes	yes	2;3	4.6739e-22	151.59	By MS/MS	By MS/MS	By MS/MS	By MS/MS	By MS/MS
AGGANYDAQTE	FIKSELKKAGGANYDA	ANYDAQTE________	K	A	G	T	E	-	3	0	1	1	0	1	1	2	0	0	0	0	0	0	0	0	1	0	1	0	0	0	11	0	1095.45	Q14019;H3BT58	Q14019	132	142	COTL1	Coactosin-like protein	yes	no	1	0.0017242	101.25	By matching	By matching	By MS/MS	By matching	By matching
AGGDAEPRPAEPPAWAGGAR	AVAVGKPRAGGDAEPR	PAWAGGARPGPGVWDP	R	A	G	A	R	P	6	2	0	1	0	0	2	4	0	0	0	0	0	0	4	0	0	1	0	0	0	0	20	1	1931.92	Q96HS1;Q96HS1-2	Q96HS1	33	52	PGAM5	Serine/threonine-protein phosphatase PGAM5, mitochondrial	yes	no	3	6.7675e-05	97.129	By matching	By matching	By matching	By MS/MS	By MS/MS
AGGDATDSSQTALDNK	GPGMSDPRAGGDATDS	SQTALDNKASLLHSMP	R	A	G	N	K	A	3	0	1	3	0	1	0	2	0	0	1	1	0	0	0	2	2	0	0	0	0	0	16	0	1549.69	E3W994;J3KR49;A0A0U1RQI6;E7ERI8;E7EW49;O75122;O75122-3;H7C4X8	E3W994	965	980	CLASP2	CLIP-associating protein 2	yes	no	2	2.6128e-08	111.31
AGGEAGVTLGQPHLSR	________________	LGQPHLSRQDLTTLDV	M	A	G	S	R	Q	2	1	0	0	0	1	1	4	1	0	2	0	0	0	1	1	1	0	0	1	0	0	16	0	1548.8	P41091;Q2VIR3;F8W810;Q2VIR3-2	P41091	2	17	EIF2S3;EIF2S3L	Eukaryotic translation initiation factor 2 subunit 3;Putative eukaryotic translation initiation factor 2 subunit 3-like protein	yes	no	2;3	4.8068e-05	144.51	By MS/MS	By MS/MS	By MS/MS	By MS/MS	By MS/MS
AGGEEEDDDDEAAGGR	SCGQSYYRAGGEEEDD	DDEAAGGRCPECRGGE	R	A	G	G	R	C	3	1	0	4	0	0	4	4	0	0	0	0	0	0	0	0	0	0	0	0	0	0	16	0	1591.59	A0A087WUD1	A0A087WUD1	357	372	ZNF787		yes	yes	2	7.9433e-29	193.62	By MS/MS		By MS/MS	By matching	By matching
AGGFLMK	VGVNLPQKAGGFLMKK	KAGGFLMKKELNYFAK	K	A	G	M	K	K	1	0	0	0	0	0	0	2	0	0	1	1	1	1	0	0	0	0	0	0	0	0	7	0	722.379	P00558;P00558-2	P00558	185	191	PGK1	Phosphoglycerate kinase 1	yes	no	2	0.0044756	120.76	By MS/MS	By matching	By matching	By matching	By matching
AGGGAGDPGLGAAAAPAPETR	________________	AAPAPETREHLFKVLV	M	A	G	T	R	E	7	1	0	1	0	0	1	6	0	0	1	0	0	0	3	0	1	0	0	0	0	0	21	0	1762.86	Q13637	Q13637	2	22	RAB32	Ras-related protein Rab-32	yes	yes	2	0.00019389	110.84	By MS/MS	By MS/MS	By MS/MS	By MS/MS
AGGIETIANEFSDR	SCYIAVARAGGIETIA	IANEFSDRCTPSVISF	R	A	G	D	R	C	2	1	1	1	0	0	2	2	0	2	0	0	0	1	0	1	1	0	0	0	0	0	14	0	1478.7	Q92598-2;Q92598;Q92598-3;R4GN69	Q92598-2	20	33	HSPH1	Heat shock protein 105 kDa	yes	no	2	2.3675e-73	226.33	By MS/MS	By MS/MS	By matching	By MS/MS	By MS/MS
AGGIETIANEYSDR	SCYVAVARAGGIETIA	IANEYSDRCTPACISF	R	A	G	D	R	C	2	1	1	1	0	0	2	2	0	2	0	0	0	0	0	1	1	0	1	0	0	0	14	0	1494.7	P34932;A0A087WYC1;A0A087WTS8;P34932-2	P34932	20	33	HSPA4	Heat shock 70 kDa protein 4	yes	no	2	1.0562e-25	185.3	By MS/MS	By MS/MS	By MS/MS		By MS/MS
AGGLDWPEATEVSPSR	QASSSSSRAGGLDWPE	ATEVSPSRTIRAPAVR	R	A	G	S	R	T	2	1	0	1	0	0	2	2	0	0	1	0	0	0	2	2	1	1	0	1	0	0	16	0	1670.79	Q9Y446;Q9Y446-2;E9PK71;E9PRW6;E9PKC4;E9PJR7	Q9Y446	226	241	PKP3	Plakophilin-3	yes	no	2	0.00014555	132.86				By MS/MS	By MS/MS
AGGPEGPPWLPR	CLASIARRAGGPEGPP	EGPPWLPRTFNLRTEL	R	A	G	P	R	T	1	1	0	0	0	0	1	3	0	0	1	0	0	0	4	0	0	1	0	0	0	0	12	0	1232.63	Q14166	Q14166	378	389	TTLL12	Tubulin--tyrosine ligase-like protein 12	yes	yes	2	0.031033	53.493
AGGPGLER	EGGAHKVRAGGPGLER	AGGPGLERAEAGVPAE	R	A	G	E	R	A	1	1	0	0	0	0	1	3	0	0	1	0	0	0	1	0	0	0	0	0	0	0	8	0	755.393	P21333-2;P21333;Q5HY54;Q60FE5;H0Y5C6;O75369-2;O75369-9;O75369;O75369-8;O75369-6;O75369-3;E7EN95;O75369-7;H7C5L4	P21333-2	2235	2242	FLNA;FLNB	Filamin-A;Filamin-B	no	no	2	0.041824	62.107	By matching	By matching	By matching	By MS/MS	By matching
AGGPTTPLSPTR	VPPRMGSRAGGPTTPL	TTPLSPTRLSRLQEKE	R	A	G	T	R	L	1	1	0	0	0	0	0	2	0	0	1	0	0	0	3	1	3	0	0	0	0	0	12	0	1153.61	P20700;E9PBF6;A0A0D9SFE5;A0A0D9SFY5	P20700	15	26	LMNB1	Lamin-B1	yes	no	2	0.0021802	83.883	By MS/MS	By matching	By MS/MS	By MS/MS	By MS/MS
AGGSASAMLQPLLDNQVGFK	SYQRDSFKAGGSASAM	LDNQVGFKNMQNVEHV	K	A	G	F	K	N	3	0	1	1	0	2	0	3	0	0	3	1	1	1	1	2	0	0	0	1	0	0	20	0	2003.01	P20618	P20618	165	184	PSMB1	Proteasome subunit beta type-1	yes	yes	2;3	1.4641e-101	241.3	By MS/MS	By MS/MS	By MS/MS	By MS/MS	By MS/MS
AGGSPAPGPETPAISPSK	GWKGELPKAGGSPAPG	TPAISPSKRARPAEVG	K	A	G	S	K	R	3	0	0	0	0	0	1	3	0	1	0	1	0	0	5	3	1	0	0	0	0	0	18	0	1619.82	P33316;H0YKI0	P33316	85	102	DUT	Deoxyuridine 5-triphosphate nucleotidohydrolase, mitochondrial	yes	no	2	0.0031457	70.438	By MS/MS		By MS/MS		By MS/MS
AGGVGLNLSAASR	TIMLLSLKAGGVGLNL	LNLSAASRVFLMDPAW	K	A	G	S	R	V	3	1	1	0	0	0	0	3	0	0	2	0	0	0	0	2	0	0	0	1	0	0	13	0	1171.63	A0A0C4DGA6;Q14527-2;Q14527;H7C5K0	A0A0C4DGA6	913	925	HLTF	Helicase-like transcription factor	yes	no	2	0.016872	59.265	By MS/MS	By matching	By matching	By matching	By matching
AGHMVPSDQGDMALK	LAFYWILKAGHMVPSD	DQGDMALKMMRLVTQQ	K	A	G	L	K	M	2	0	0	2	0	1	0	2	1	0	1	1	2	0	1	1	0	0	0	1	0	0	15	0	1555.71	Q9HB40;I3L4Z9	Q9HB40	429	443	SCPEP1	Retinoid-inducible serine carboxypeptidase	yes	no	3	0.0097539	70.272
AGIEGPLLASDVGR	MERLTSLRAGIEGPLL	LLASDVGRDRSAASPV	R	A	G	G	R	D	2	1	0	1	0	0	1	3	0	1	2	0	0	0	1	1	0	0	0	1	0	0	14	0	1353.73	P18583-2;P18583-5;P18583-10;P18583-3;P18583-4;P18583-7;P18583;P18583-9;P18583-6;H7C1M2	P18583-2	1431	1444	SON	Protein SON	yes	no	2	0.0012747	71.085	By MS/MS	By matching		By matching	By MS/MS
AGIISTVEVLK	NDLFSLARAGIISTVE	ISTVEVLKVMEAFVNE	R	A	G	L	K	V	1	0	0	0	0	0	1	1	0	2	1	1	0	0	0	1	1	0	0	2	0	0	11	0	1128.68	E9PLK3;P55786;P55786-2	E9PLK3	624	634	NPEPPS	Puromycin-sensitive aminopeptidase	yes	no	2	0.00021862	109.29	By MS/MS	By MS/MS	By MS/MS	By matching	By MS/MS
AGIPVYAWK	HAAAAIAKAGIPVYAW	GIPVYAWKGETDEEYL	K	A	G	W	K	G	2	0	0	0	0	0	0	1	0	1	0	1	0	0	1	0	0	1	1	1	0	0	9	0	1003.55	P23526;P23526-2	P23526	95	103	AHCY	Adenosylhomocysteinase	yes	no	2	0.016062	60.799	By matching	By matching	By matching	By MS/MS
AGISFIIK	LKWILENKAGISFIIK	AGISFIIKRPFLEPKK	K	A	G	I	K	R	1	0	0	0	0	0	0	1	0	3	0	1	0	1	0	1	0	0	0	0	0	0	8	0	847.517	P78347-2;P78347-4;P78347-3;P78347;P78347-5	P78347-2	178	185	GTF2I	General transcription factor II-I	yes	no	2	0.012281	83.753	By MS/MS	By MS/MS	By MS/MS		By MS/MS
AGITTIEAVK	________________	ITTIEAVKRKIQVLQQ	M	A	G	V	K	R	2	0	0	0	0	0	1	1	0	2	0	1	0	0	0	0	2	0	0	1	0	0	10	0	1001.58	P06753-2;A0A087WWU8;P06753-5;Q5HYB6;P06753-3;P06753-4;Q5VU61;D6R904;D6RFM2;P06753-6	P06753-2	2	11	TPM3;DKFZp686J1372		no	no	1;2	0.00057473	105.1	By MS/MS	By MS/MS	By MS/MS	By MS/MS	By MS/MS
AGITTIEAVKR	________________	TTIEAVKRKIQVLQQQ	M	A	G	K	R	K	2	1	0	0	0	0	1	1	0	2	0	1	0	0	0	0	2	0	0	1	0	0	11	1	1157.68	P06753-2;A0A087WWU8;P06753-5;Q5HYB6;P06753-3;P06753-4;Q5VU61;D6R904;D6RFM2;P06753-6	P06753-2	2	12	TPM3;DKFZp686J1372		no	no	2	0.0016016	104.42	By matching	By matching	By MS/MS	By matching	By matching
AGIVTSLQAR	QQSISISKAGIVTSLQ	IVTSLQARCTVIAAAN	K	A	G	A	R	C	2	1	0	0	0	1	0	1	0	1	1	0	0	0	0	1	1	0	0	1	0	0	10	0	1014.58	P49736;H0Y8E6	P49736	614	623	MCM2	DNA replication licensing factor MCM2	yes	no	2	0.0357	70.256	By matching	By matching	By MS/MS	By MS/MS	By matching
AGKEESGVSVSNSQPTNESHSIK	ISKGEEPRAGKEESGV	TNESHSIKAILKNISV	R	A	G	I	K	A	1	0	2	0	0	1	3	2	1	1	0	2	0	0	1	6	1	0	0	2	0	0	23	1	2371.13	Q99808;Q99808-2	Q99808	261	283	SLC29A1	Equilibrative nucleoside transporter 1	yes	no	4	0.019622	57.798
AGKPVICATQMLESMIK	MMIGRCNRAGKPVICA	QMLESMIKKPRPTRAE	R	A	G	I	K	K	2	0	0	0	1	1	1	1	0	2	1	2	2	0	1	1	1	0	0	1	0	0	17	1	1875.96	P14618;P14618-3;B4DNK4;P14618-2;H3BTN5;H3BR70	P14618	320	336	PKM	Pyruvate kinase PKM;Pyruvate kinase	no	no	2;3	2.7646e-10	155.26	By MS/MS	By MS/MS	By MS/MS	By MS/MS	By MS/MS
AGLESGAEPGDGDSDTTK	SKKDKKAKAGLESGAE	DGDSDTTKKKKKKKKA	K	A	G	T	K	K	2	0	0	3	0	0	2	4	0	0	1	1	0	0	1	2	2	0	0	0	0	0	18	0	1705.73	O60832	O60832	481	498	DKC1	H/ACA ribonucleoprotein complex subunit 4	yes	yes	2	0.00037367	102.52	By matching	By matching	By matching	By MS/MS	By matching
AGLGHPAAFGR	________________	GHPAAFGRATHAVVRA	M	A	G	G	R	A	3	1	0	0	0	0	0	3	1	0	1	0	0	1	1	0	0	0	0	0	0	0	11	0	1052.55	O94760	O94760	2	12	DDAH1	N(G),N(G)-dimethylarginine dimethylaminohydrolase 1	yes	yes	2	0.031743	66.429	By MS/MS	By matching	By matching	By matching	By matching
AGLGSGLSLSGLVHPELSR	AGKQLRRRAGLGSGLS	LVHPELSRSGELAVRA	R	A	G	S	R	S	1	1	0	0	0	0	1	4	1	0	5	0	0	0	1	4	0	0	0	1	0	0	19	0	1849.01	P49748-2;P49748;P49748-3;G3V1M7	P49748-2	491	509	ACADVL	Very long-chain specific acyl-CoA dehydrogenase, mitochondrial	yes	no	2;3	0.0043368	99.711	By MS/MS	By MS/MS	By MS/MS	By matching	By MS/MS
AGLLATLQDTQK	LMQMEREKAGLLATLQ	ATLQDTQKQLEHTRGS	K	A	G	Q	K	Q	2	0	0	1	0	2	0	1	0	0	3	1	0	0	0	0	2	0	0	0	0	0	12	0	1257.69	Q8TD16;Q8TD16-2	Q8TD16	360	371	BICD2	Protein bicaudal D homolog 2	yes	no	2	0.047807	65.5	By matching	By matching	By MS/MS	By matching
AGLLPSGPRPGYAAIQALLSSR	QMLLQDLKAGLLPSGP	IQALLSSRGVRPVSFS	K	A	G	S	R	G	4	2	0	0	0	1	0	3	0	1	4	0	0	0	3	3	0	0	1	0	0	0	22	1	2194.22	P22570;P22570-7;A0A0C4DFN8;A0A0A0MSZ4;P22570-4;P22570-5;P22570-2;P22570-3;A0A0A0MTN9;A0A0A0MTR6;A0A0C4DGN7;A0A0A0MT64;P22570-6;J3QQX3	P22570	427	448	FDXR	NADPH:adrenodoxin oxidoreductase, mitochondrial	yes	no	3	0.0001703	84.581
AGLNCSTENMPIK	DAVKEALRAGLNCSTE	STENMPIKINLIAPPR	R	A	G	I	K	I	1	0	2	0	1	0	1	1	0	1	1	1	1	0	1	1	1	0	0	0	0	0	13	0	1433.66	P05198;H0YJS4;G3V4T5	P05198	214	226	EIF2S1	Eukaryotic translation initiation factor 2 subunit 1	yes	no	2	9.4735e-06	135.8	By MS/MS		By matching	By MS/MS	By matching
AGLNSLEAVK	________________	LNSLEAVKRKIQALQQ	M	A	G	V	K	R	2	0	1	0	0	0	1	1	0	0	2	1	0	0	0	1	0	0	0	1	0	0	10	0	1000.56	P67936	P67936	2	11	TPM4	Tropomyosin alpha-4 chain	yes	yes	2	0.0029655	87.806			By MS/MS
AGLNSLEAVKR	________________	NSLEAVKRKIQALQQQ	M	A	G	K	R	K	2	1	1	0	0	0	1	1	0	0	2	1	0	0	0	1	0	0	0	1	0	0	11	1	1156.66	P67936	P67936	2	12	TPM4	Tropomyosin alpha-4 chain	yes	yes	2	0.010518	78.098	By matching	By matching	By matching		By MS/MS
AGLPAPTIQSLNLAWNR	RLVPHPTRAGLPAPTI	SLNLAWNRLHAVPNLR	R	A	G	N	R	L	3	1	2	0	0	1	0	1	0	1	3	0	0	0	2	1	1	1	0	0	0	0	17	0	1820.99	Q8WUA8	Q8WUA8	179	195	TSKU	Tsukushin	yes	yes	2	5.7921e-49	206.74
AGLQDASGNLVPLEDVHIK	AKTSSSTKAGLQDASG	PLEDVHIKGRIIDTVA	K	A	G	I	K	G	2	0	1	2	0	1	1	2	1	1	3	1	0	0	1	1	0	0	0	2	0	0	19	0	1975.04	Q9UKK3	Q9UKK3	611	629	PARP4	Poly [ADP-ribose] polymerase 4	yes	yes	3	0.016233	46.121
AGLQEGDQVLAVNDVDFQDIEHSK	IPDSDAHRAGLQEGDQ	FQDIEHSKAVEILKTA	R	A	G	S	K	A	2	0	1	4	0	3	2	2	1	1	2	1	0	1	0	1	0	0	0	3	0	0	24	0	2626.25	Q5EBL8;Q5EBL8-2	Q5EBL8	86	109	PDZD11	PDZ domain-containing protein 11	yes	no	3	6.9483e-05	79.942	By MS/MS	By matching	By MS/MS	By MS/MS	By MS/MS
AGLQFPVGR	KAKSRSSRAGLQFPVG	GLQFPVGRVHRLLRKG	R	A	G	G	R	V	1	1	0	0	0	1	0	2	0	0	1	0	0	1	1	0	0	0	0	1	0	0	9	0	943.524	A0A0U1RR32;A0A0U1RRH7;Q99878;Q96KK5;Q9BTM1;P20671;P0C0S8;Q16777;Q6FI13;Q9BTM1-2;Q93077;Q7L7L0;P04908;Q71UI9;P0C0S5;C9J0D1;Q71UI9-2;P16104;Q96QV6	P16104	22	30	HIST1H2AJ;HIST1H2AH;H2AFJ;HIST1H2AD;HIST1H2AG;HIST2H2AC;HIST2H2AA3;HIST1H2AC;HIST3H2A;HIST1H2AB;H2AFV;H2AFZ;H2AFX;HIST1H2AA	Histone H2A type 1-J;Histone H2A type 1-H;Histone H2A.J;Histone H2A type 1-D;Histone H2A type 1;Histone H2A type 2-C;Histone H2A type 2-A;Histone H2A type 1-C;Histone H2A type 3;Histone H2A type 1-B/E;Histone H2A.V;Histone H2A.Z;Histone H2A;Histone H2AX;Histone H2A type 1-A	no	no	1;2;3	1.7251e-08	161.11	By MS/MS	By MS/MS	By MS/MS	By MS/MS	By MS/MS
AGLQVYNK	FDACLITKAGLQVYNK	AGLQVYNKCWKFEHCN	K	A	G	N	K	C	1	0	1	0	0	1	0	1	0	0	1	1	0	0	0	0	0	0	1	1	0	0	8	0	891.481	E9PNW4;E9PR17;P13987	E9PNW4	56	63	CD59	CD59 glycoprotein	yes	no	2	0.0014385	115.46	By MS/MS	By MS/MS	By MS/MS	By MS/MS	By MS/MS
AGLSAGYVDAGAEPGR	ELGKVLRKAGLSAGYV	DAGAEPGRSRMISQEE	K	A	G	G	R	S	4	1	0	1	0	0	1	4	0	0	1	0	0	0	1	1	0	0	1	1	0	0	16	0	1489.72	Q643R3;A0A0C4DGT4	Q643R3	336	351	LPCAT4	Lysophospholipid acyltransferase LPCAT4	yes	no	2	0.01248	59.607					By matching
AGLSDLELR	________________	GLSDLELRRELQALGF	M	A	G	L	R	R	1	1	0	1	0	0	1	1	0	0	3	0	0	0	0	1	0	0	0	0	0	0	9	0	972.524	Q8NC56;D6RBV0	Q8NC56	2	10	LEMD2	LEM domain-containing protein 2	yes	no	2	0.0037582	83.948	By MS/MS	By MS/MS	By MS/MS	By MS/MS	By MS/MS
AGLVDDFEKK	YYKANVAKAGLVDDFE	LVDDFEKKFNALKVPV	K	A	G	K	K	F	1	0	0	2	0	0	1	1	0	0	1	2	0	1	0	0	0	0	0	1	0	0	10	1	1120.58	O75947;O75947-2;F5H608	O75947	64	73	ATP5H	ATP synthase subunit d, mitochondrial	yes	no	3	0.011802	94.85	By MS/MS	By matching	By matching	By MS/MS	By matching
AGLVELLLR	AVWTRATKAGLVELLL	GLVELLLRERWVRVVA	K	A	G	L	R	E	1	1	0	0	0	0	1	1	0	0	4	0	0	0	0	0	0	0	0	1	0	0	9	0	982.618	Q13425;A0A140TA73;Q13425-2	Q13425	25	33	SNTB2	Beta-2-syntrophin	yes	no	2	0.0025477	93.143	By MS/MS	By MS/MS	By MS/MS	By matching	By matching
AGLYGLPR	TDDDRRWKAGLYGLPR	AGLYGLPRRSGKLKDL	K	A	G	P	R	R	1	1	0	0	0	0	0	2	0	0	2	0	0	0	1	0	0	0	1	0	0	0	8	0	845.476	P49327;A0A0U1RQF0;A0A0U1RRG3	P49327	42	49	FASN	Fatty acid synthase;[Acyl-carrier-protein] S-acetyltransferase;[Acyl-carrier-protein] S-malonyltransferase;3-oxoacyl-[acyl-carrier-protein] synthase;3-oxoacyl-[acyl-carrier-protein] reductase;3-hydroxyacyl-[acyl-carrier-protein] dehydratase;Enoyl-[acyl-carrier-protein] reductase;Oleoyl-[acyl-carrier-protein] hydrolase	yes	no	2	0.053185	57.811	By MS/MS	By matching	By matching		By matching
AGMAGAGAGAGARGGAAAGVEAR	________________	AAAGVEARARDPPPAH	-	A	G	A	R	A	10	2	0	0	0	0	1	8	0	0	0	0	1	0	0	0	0	0	0	1	0	0	23	1	1855.91	H0Y8C3	H0Y8C3	1	23	MTCH1		no	no		1	NaN
AGMSAEQAQGLLEK	SILAAAEKAGMSAEQA	QAQGLLEKIATPKVKN	K	A	G	E	K	I	3	0	0	0	0	2	2	2	0	0	2	1	1	0	0	1	0	0	0	0	0	0	14	0	1431.7	Q9Y2Q3;E9PFN5;Q9Y2Q3-4;Q9Y2Q3-3;Q9Y2Q3-2	Q9Y2Q3	145	158	GSTK1	Glutathione S-transferase kappa 1	yes	no	2	3.0471e-12	166.62
AGNAHDENVLSYYR	RQLAQEARAGNAHDEN	ENVLSYYRYQLKLFAR	R	A	G	Y	R	Y	2	1	2	1	0	0	1	1	1	0	1	0	0	0	0	1	0	0	2	1	0	0	14	0	1607.73	Q14573	Q14573	717	730	ITPR3	Inositol 1,4,5-trisphosphate receptor type 3	yes	yes	2	0.056829	45.158
AGNASKDEIDSAVK	GELVRSLKAGNASKDE	DEIDSAVKMLVSLKMS	K	A	G	V	K	M	3	0	1	2	0	0	1	1	0	1	0	2	0	0	0	2	0	0	0	1	0	0	14	1	1403.69	P23381;G3V277;G3V5W1;G3V3S7;G3V3X0;G3V3P2;G3V227;G3V2F2;G3V3R3;G3V4S4;G3V313;G3V339;G3V2C0;G3V4C7;G3V4N8	P23381	28	41	WARS	Tryptophan--tRNA ligase, cytoplasmic;T1-TrpRS;T2-TrpRS	yes	no	3	0.029859	54.276	By matching	By matching	By matching	By matching	By MS/MS
AGNFYVPAEPK	RMARMARKAGNFYVPA	FYVPAEPKLAFVIRIR	K	A	G	P	K	L	2	0	1	0	0	0	1	1	0	0	0	1	0	1	2	0	0	0	1	1	0	0	11	0	1191.59	P18124;A8MUD9;C9JZ88;C9JIJ5	P18124	78	88	RPL7	60S ribosomal protein L7	yes	no	2	4.5661e-05	118.03	By MS/MS	By MS/MS	By MS/MS	By MS/MS	By matching
AGNILLNTEGHAK	RKIHRDIKAGNILLNT	LNTEGHAKLADFGVAG	K	A	G	A	K	L	2	0	2	0	0	0	1	2	1	1	2	1	0	0	0	0	1	0	0	0	0	0	13	0	1336.71	Q13188;Q13188-2;Q13043-2;Q13043;A0A087WVN8	Q13188	149	161	STK3;STK4	Serine/threonine-protein kinase 3;Serine/threonine-protein kinase 3 36kDa subunit;Serine/threonine-protein kinase 3 20kDa subunit;Serine/threonine-protein kinase 4;Serine/threonine-protein kinase 4 37kDa subunit;Serine/threonine-protein kinase 4 18kDa subunit	no	no	2	9.5504e-05	110.84				By MS/MS	By matching
AGNILLTEPGQVK	TMIHRDIKAGNILLTE	LTEPGQVKLADFGSAS	K	A	G	V	K	L	1	0	1	0	0	1	1	2	0	1	2	1	0	0	1	0	1	0	0	1	0	0	13	0	1338.75	Q7L7X3-3;Q7L7X3;H0YF68;Q9H2K8	Q7L7X3-3	154	166	TAOK1;TAOK3	Serine/threonine-protein kinase TAO1;Serine/threonine-protein kinase TAO3	yes	no	2	0.0058294	70.728	By matching		By matching	By matching	By matching
AGNLGGGVVTIER	ERIKVNGKAGNLGGGV	GGVVTIERSKSKITVT	K	A	G	E	R	S	1	1	1	0	0	0	1	4	0	1	1	0	0	0	0	0	1	0	0	2	0	0	13	0	1241.67	K7ERI7;P35268;K7EJT5;K7EP65;K7EKS7;K7ELC4;K7EMH1	K7ERI7	20	32	RPL22	60S ribosomal protein L22	yes	no	2	9.7134e-07	147.58	By MS/MS	By MS/MS	By MS/MS	By MS/MS	By MS/MS
AGNNMLLVGVHGPR	SFTVDCSKAGNNMLLV	LVGVHGPRTPCEEILV	K	A	G	P	R	T	1	1	2	0	0	0	0	3	1	0	2	0	1	0	1	0	0	0	0	2	0	0	14	0	1433.76	P21333-2;P21333;Q5HY54;Q60FE5;A0A087WWY3	P21333-2	2577	2590	FLNA	Filamin-A	yes	no	3	0.00088395	124.6	By MS/MS	By matching	By MS/MS	By MS/MS	By MS/MS
AGPAAAFR	________________	AGPAAAFRRLGALSGA	M	A	G	F	R	R	4	1	0	0	0	0	0	1	0	0	0	0	0	1	1	0	0	0	0	0	0	0	8	0	759.403	K7ENI6;K7ERE1;Q8N2U0	K7ENI6	2	9	TMEM256	Transmembrane protein 256	yes	no	1	0.041531	48.174	By matching			By MS/MS	By matching
AGPAEEGPSGPMEVLR	TISGESPKAGPAEEGP	SGPMEVLRKGSLRLRQ	K	A	G	L	R	K	2	1	0	0	0	0	3	3	0	0	1	0	1	0	3	1	0	0	0	1	0	0	16	0	1595.76	Q6ZRV2;J3KPS2	Q6ZRV2	948	963	FAM83H	Protein FAM83H	yes	no	2	0.0019817	80.318				By MS/MS	By MS/MS
AGPDLPSLPSHALEDEGWAAAAPSPGSAR	PLARQEGKAGPDLPSL	APSPGSARSMGSHTTR	K	A	G	A	R	S	7	1	0	2	0	0	2	3	1	0	3	0	0	0	5	4	0	1	0	0	0	0	29	0	2826.36	Q9H3Q1;Q9H3Q1-2	Q9H3Q1	269	297	CDC42EP4	Cdc42 effector protein 4	yes	no	3	0.027412	61.109	By matching	By matching	By matching	By MS/MS	By MS/MS
AGPEGTSQEIPK	FRKKGGWKAGPEGTSQ	GTSQEIPKYITASTFA	K	A	G	P	K	Y	1	0	0	0	0	1	2	2	0	1	0	1	0	0	2	1	1	0	0	0	0	0	12	0	1212.6	Q99575;E5RK39	Q99575	89	100	POP1	Ribonucleases P/MRP protein subunit POP1	yes	no	2	0.043007	50.805
AGPESDAQYQFTGIK	________________	QYQFTGIKKYFNSYTL	M	A	G	I	K	K	2	0	0	1	0	2	1	2	0	1	0	1	0	1	1	1	1	0	1	0	0	0	15	0	1610.76	Q96IX5	Q96IX5	2	16	USMG5	Up-regulated during skeletal muscle growth protein 5	yes	yes	2	4.8705e-74	228.61	By MS/MS	By MS/MS	By MS/MS	By MS/MS	By MS/MS
AGPGSEELTVTNAR	GGECEIRRAGPGSEEL	ELTVTNARYVPVSCEK	R	A	G	A	R	Y	2	1	1	0	0	0	2	2	0	0	1	0	0	0	1	1	2	0	0	1	0	0	14	0	1400.69	Q9BW19	Q9BW19	490	503	KIFC1	Kinesin-like protein KIFC1	yes	yes	2	0.00085461	92.112	By matching	By MS/MS	By matching		By matching
AGPGTLSVTIEGPSK	EFFINTTRAGPGTLSV	VTIEGPSKVKMDCQET	R	A	G	S	K	V	1	0	0	0	0	0	1	3	0	1	1	1	0	0	2	2	2	0	0	1	0	0	15	0	1412.75	O75369-2;O75369-9;O75369;O75369-8;O75369-6;O75369-3;E7EN95;O75369-7	O75369-2	2388	2402	FLNB	Filamin-B	yes	no	2	0.00020394	101.89	By MS/MS	By MS/MS	By MS/MS	By MS/MS	By MS/MS
AGPIWDLR	ELVPLFEKAGPIWDLR	AGPIWDLRLMMDPLTG	K	A	G	L	R	L	1	1	0	1	0	0	0	1	0	1	1	0	0	0	1	0	0	1	0	0	0	0	8	0	926.497	O43390;O43390-2;O43390-3;O43390-4;B4DT28;O60506;O60506-2;O60506-3;O60506-4;B7Z645;O60506-5	O60506	185	192	HNRNPR;SYNCRIP	Heterogeneous nuclear ribonucleoprotein R;Heterogeneous nuclear ribonucleoprotein Q	no	no	2	0.0060242	95.531	By matching	By MS/MS	By MS/MS	By MS/MS	By MS/MS
AGPSAQEPGSQTPLK	GTDLTGDKAGPSAQEP	PGSQTPLKSMLVISGG	K	A	G	L	K	S	2	0	0	0	0	2	1	2	0	0	1	1	0	0	3	2	1	0	0	0	0	0	15	0	1466.74	A0A087X2D8;O60271-9;O60271-4;O60271-2;O60271	A0A087X2D8	1244	1258	SPAG9	C-Jun-amino-terminal kinase-interacting protein 4	yes	no	2	7.3497e-06	166.11	By matching	By matching	By matching	By matching	By matching
AGQAVDDFIEK	RRIILLVKAGQAVDDF	AVDDFIEKLVPLLDTG	K	A	G	E	K	L	2	0	0	2	0	1	1	1	0	1	0	1	0	1	0	0	0	0	0	1	0	0	11	0	1191.58	P52209-2;P52209;K7EM49;K7EMN2;K7EPF6	P52209-2	64	74	PGD	6-phosphogluconate dehydrogenase, decarboxylating	yes	no	2	1.713e-09	128.51	By MS/MS	By MS/MS	By MS/MS	By MS/MS	By MS/MS
AGQCVIGLQMGTNK	NFDDATMKAGQCVIGL	GLQMGTNKCASQSGMT	K	A	G	N	K	C	1	0	1	0	1	2	0	3	0	1	1	1	1	0	0	0	1	0	0	1	0	0	14	0	1475.72	B4DDF4;B4DUT8;Q99439;A0A087X271;A0A087X1X5;H3BVI6	B4DDF4	150	163	CNN2	Calponin;Calponin-2	yes	no	2	0.00078736	92.792		By matching			By MS/MS
AGQLTSEEDTLSLVTADHSHVFSFGGYPLR	MFDDAIERAGQLTSEE	SFGGYPLRGSSIFGLA	R	A	G	L	R	G	2	1	0	2	0	1	2	3	2	0	4	0	0	2	1	4	3	0	1	2	0	0	30	0	3233.56	P05187;P10696	P05187	363	392	ALPP;ALPPL2	Alkaline phosphatase, placental type;Alkaline phosphatase, placental-like	no	no	3	5.9831e-08	76.909
AGQPLQLLDASWYLPK	AEALRAPRAGQPLQLL	DASWYLPKLGRDARRE	R	A	G	P	K	L	2	0	0	1	0	2	0	1	0	0	4	1	0	0	2	1	0	1	1	0	0	0	16	0	1798.96	P25325;P25325-2;B1AH49	P25325	25	40	MPST	3-mercaptopyruvate sulfurtransferase;Sulfurtransferase	yes	no	2	2.4808e-12	164.13	By MS/MS	By MS/MS	By MS/MS	By MS/MS	By MS/MS
AGQSAAGAAPGGGVDTR	________________	PGGGVDTRDAEMPATE	R	A	G	T	R	D	5	1	0	1	0	1	0	5	0	0	0	0	0	0	1	1	1	0	0	1	0	0	17	0	1441.69	P21333-2;P21333;Q5HY54	P21333-2	8	24	FLNA	Filamin-A	yes	no	2	4.2539e-28	154.13	By matching	By MS/MS	By matching	By matching	By matching
AGQSVIGLQMGTNK	RFDEGKLKAGQSVIGL	GLQMGTNKCASQAGMT	K	A	G	N	K	C	1	0	1	0	0	2	0	3	0	1	1	1	1	0	0	1	1	0	0	1	0	0	14	0	1402.72	Q15417;Q15417-2;Q15417-3;E9PDU6	Q15417	159	172	CNN3	Calponin-3;Calponin	yes	no	2	4.1848e-05	152.38	By MS/MS	By MS/MS	By MS/MS	By MS/MS	By matching
AGQTQPNPGILPIQPALTPR	IAPRQRPKAGQTQPNP	IQPALTPRKRATVQPP	K	A	G	P	R	K	2	1	1	0	0	3	0	2	0	2	2	0	0	0	5	0	2	0	0	0	0	0	20	0	2068.14	E9PG46;Q2M2I8-2;Q2M2I8	E9PG46	372	391	AAK1	AP2-associated protein kinase 1	yes	no	3	0.011631	47.088	By matching	By matching	By matching	By matching	By matching
AGQVVTIWAAGAGATHSPPTDLVWK	FPPKFTLKAGQVVTIW	PPTDLVWKAQNTWGCG	K	A	G	W	K	A	5	0	0	1	0	1	0	3	1	1	1	1	0	0	2	1	3	2	0	3	0	0	25	0	2532.31	P02545;P02545-3;P02545-2;P02545-6;P02545-5;P02545-4;Q5TCI8;A0A0C4DGC5	P02545	491	515	LMNA	Prelamin-A/C;Lamin-A/C	yes	no	3	0.001148	95.622	By matching	By MS/MS	By MS/MS	By matching	By MS/MS
AGSDGESIGNCPFSQR	PLIELFVKAGSDGESI	GNCPFSQRLFMILWLK	K	A	G	Q	R	L	1	1	1	1	1	1	1	3	0	1	0	0	0	1	1	3	0	0	0	0	0	0	16	0	1680.72	Q9Y696	Q9Y696	25	40	CLIC4	Chloride intracellular channel protein 4	yes	yes	2	1.5309e-12	186.16	By MS/MS	By MS/MS	By MS/MS	By MS/MS	By MS/MS
AGSGAGVR	________________	AGSGAGVRCSLLRLQE	M	A	G	V	R	C	2	1	0	0	0	0	0	3	0	0	0	0	0	0	0	1	0	0	0	1	0	0	8	0	673.351	P78527;P78527-2	P78527	2	9	PRKDC	DNA-dependent protein kinase catalytic subunit	yes	no	1	0.019406	64.757				By MS/MS	By MS/MS
AGSGSQVPTEPK	LDNHIPERAGSGSQVP	SQVPTEPKKLEENEVI	R	A	G	P	K	K	1	0	0	0	0	1	1	2	0	0	0	1	0	0	2	2	1	0	0	1	0	0	12	0	1156.57	P31431;P31431-2	P31431	93	104	SDC4	Syndecan-4	yes	no	2	0.0054294	70.808
AGSKPPSCPAPGPTGAASIVPSVPGMALDLSQIPTK	SLNAVYPRAGSKPPSC	DLSQIPTKELDRFIQD	R	A	G	T	K	E	5	0	0	1	1	1	0	4	0	2	2	2	1	0	8	5	2	0	0	2	0	0	36	1	3455.78	Q9Y6K5	Q9Y6K5	379	414	OAS3	2-5-oligoadenylate synthase 3	yes	yes	3	2.573e-05	63.423
AGSSAAGASGWTSAGSLNSVPTNSAQQGHNSPDSPVTSAAK	AASLSNQKAGSSAAGA	SPVTSAAKGIPGFGNT	K	A	G	A	K	G	8	0	3	1	0	2	0	5	1	0	1	1	0	0	3	10	3	1	0	2	0	0	41	0	3811.76	Q86XP3;A0A0A0MSJ0;Q86XP3-2	Q86XP3	721	761	DDX42	ATP-dependent RNA helicase DDX42	yes	no	3	1.9975e-05	50.057	By MS/MS		By matching	By MS/MS	By MS/MS
AGSSSLEAVR	________________	SSSLEAVRRKIRSLQE	M	A	G	V	R	R	2	1	0	0	0	0	1	1	0	0	1	0	0	0	0	3	0	0	0	1	0	0	10	0	975.499	F5H7S3;P09493-5;H0YK48;B7Z596;H0YN06	F5H7S3	2	11	TPM1	Tropomyosin alpha-1 chain	no	no	2	0.038272	61.593	By matching	By matching	By matching	By matching
AGSSTPGDAPPAVAEVQGR	AGSSEQPRAGSSTPGD	AVAEVQGRSDGSGESA	R	A	G	G	R	S	4	1	0	1	0	1	1	3	0	0	0	0	0	0	3	2	1	0	0	2	0	0	19	0	1765.86	Q7Z6Z7-2;Q7Z6Z7-3;Q7Z6Z7	Q7Z6Z7-2	2885	2903	HUWE1	E3 ubiquitin-protein ligase HUWE1	yes	no	2	5.1125e-05	109.99	By MS/MS	By MS/MS	By MS/MS	By MS/MS	By MS/MS
AGSVPSLAAGLLFGSLAGLGAYQLSQDPR	GGIIGYVKAGSVPSLA	YQLSQDPRNVWVFLAT	K	A	G	P	R	N	5	1	0	1	0	2	0	5	0	0	6	0	0	1	2	4	0	0	1	1	0	0	29	0	2815.49	Q9P0S9	Q9P0S9	32	60	TMEM14C	Transmembrane protein 14C	yes	yes	3	0.00012087	53.262	By MS/MS				By MS/MS
AGTDLLNFLSSFIDPK	ELTPFFKKAGTDLLNF	LSSFIDPKKQPATR__	K	A	G	P	K	K	1	0	1	2	0	0	0	1	0	1	3	1	0	2	1	2	1	0	0	0	0	0	16	0	1736.9	CON__P81644	CON__P81644	79	94			yes	yes	2;3	1.1336e-36	196.7	By MS/MS	By matching		By matching	By matching
AGTELVNFLSYFVELGTQPATQ	QLTPLIKKAGTELVNF	LGTQPATQ________	K	A	G	T	Q	-	2	0	1	0	0	2	2	2	0	0	3	0	0	2	1	1	3	0	1	2	0	0	22	0	2384.19	V9GYE3;V9GYM3;P02652	V9GYE3	31	52	APOA2	Apolipoprotein A-II;Proapolipoprotein A-II;Truncated apolipoprotein A-II	yes	no	3	6.6955e-08	141.74
AGTGVDNVDLEAATR	EKLQVVGRAGTGVDNV	VDLEAATRKGILVMNT	R	A	G	T	R	K	3	1	1	2	0	0	1	2	0	0	1	0	0	0	0	0	2	0	0	2	0	0	15	0	1487.72	O43175;Q5SZU1	O43175	76	90	PHGDH	D-3-phosphoglycerate dehydrogenase	yes	no	2	2.3918e-60	220.32	By MS/MS	By MS/MS	By MS/MS	By matching	By matching
AGTLLPVIQFLQK	HGQKLKSRAGTLLPVI	PVIQFLQKSIQRHLDD	R	A	G	Q	K	S	1	0	0	0	0	2	0	1	0	1	3	1	0	1	1	0	1	0	0	1	0	0	13	0	1426.85	A0A096LPI6;A0A0B4J2E5;Q15269	A0A096LPI6	52	64	PWP2	Periodic tryptophan protein 2 homolog	no	no	2	0.0025232	97.597	By MS/MS	By matching	By matching	By matching	By MS/MS
AGTLSITEFADMLSGNAGGFR	RSALDQYRAGTLSITE	SGNAGGFRSRSSSVGS	R	A	G	F	R	S	3	1	1	1	0	0	1	4	0	1	2	0	1	2	0	2	2	0	0	0	0	0	21	0	2114.01	Q15149;Q15149-7;Q15149-8;Q15149-9;Q15149-5;Q15149-4;Q15149-6;Q15149-2;Q15149-3	Q15149	4361	4381	PLEC	Plectin	no	no	2	0.0068022	52.5	By matching	By matching	By MS/MS		By matching
AGTQIENIDEDFR	WCNSHLRKAGTQIENI	ENIDEDFRDGLKLMLL	K	A	G	F	R	D	1	1	1	2	0	1	2	1	0	2	0	0	0	1	0	0	1	0	0	0	0	0	13	0	1506.7	O43707;F5GXS2;O43707-3;K7EP19	O43707	67	79	ACTN4	Alpha-actinin-4	yes	no	2	0.019174	57.567
AGTQIENIDEDFRDGLK	WCNSHLRKAGTQIENI	EDFRDGLKLMLLLEVI	K	A	G	L	K	L	1	1	1	3	0	1	2	2	0	2	1	1	0	1	0	0	1	0	0	0	0	0	17	1	1919.92	O43707;F5GXS2;O43707-3;K7EP19	O43707	67	83	ACTN4	Alpha-actinin-4	yes	no	2;3	7.1923e-05	146.67	By MS/MS	By MS/MS	By MS/MS	By MS/MS	By MS/MS
AGTQIENIEEDFR	WCNSHLRKAGTQIENI	ENIEEDFRDGLKLMLL	K	A	G	F	R	D	1	1	1	1	0	1	3	1	0	2	0	0	0	1	0	0	1	0	0	0	0	0	13	0	1520.71	P12814;P12814-3;P12814-2;P12814-4;G3V2N5;P35609-2;P35609;Q08043;G3V5M4;A0A087WSZ2;G3V380	P12814	48	60	ACTN1;ACTN2;ACTN3	Alpha-actinin-1;Alpha-actinin-2;Alpha-actinin-3	yes	no	2	3.1659e-35	196.67	By matching	By matching	By MS/MS	By MS/MS	By MS/MS
AGTQIENIEEDFRDGLK	WCNSHLRKAGTQIENI	EDFRDGLKLMLLLEVI	K	A	G	L	K	L	1	1	1	2	0	1	3	2	0	2	1	1	0	1	0	0	1	0	0	0	0	0	17	1	1933.94	P12814;P12814-3;P12814-2;P12814-4;G3V2N5;G3V5M4;G3V380	P12814	48	64	ACTN1	Alpha-actinin-1	yes	no	2;3	0.00047991	138.31	By matching	By matching	By MS/MS	By MS/MS	By MS/MS
AGTQLLAGLR	CDLGNPMKAGTQLLAG	TQLLAGLRFSVHQQSE	K	A	G	L	R	F	2	1	0	0	0	1	0	2	0	0	3	0	0	0	0	0	1	0	0	0	0	0	10	0	998.587	P06756-3;P06756-2;P06756	P06756-3	673	682	ITGAV	Integrin alpha-V;Integrin alpha-V heavy chain;Integrin alpha-V light chain	yes	no	2	0.00046471	109.44
AGTVVLDDVELR	________________	VLDDVELREAQRDYLD	M	A	G	L	R	E	1	1	0	2	0	0	1	1	0	0	2	0	0	0	0	0	1	0	0	3	0	0	12	0	1285.69	P25205	P25205	2	13	MCM3	DNA replication licensing factor MCM3	yes	yes	2	3.7736e-06	123.79	By MS/MS	By MS/MS	By MS/MS	By MS/MS	By MS/MS
AGVAAPATQVAQVTLQSVQR	TEYNLRLKAGVAAPAT	VTLQSVQRRPELEDST	K	A	G	Q	R	R	5	1	0	0	0	4	0	1	0	0	1	0	0	0	1	1	2	0	0	4	0	0	20	0	1994.09	Q15149;Q15149-7;Q15149-8;Q15149-9;Q15149-5;Q15149-4;Q15149-6;Q15149-2;E9PMV1;Q15149-3	Q15149	631	650	PLEC	Plectin	no	no	2;3	2.988e-07	138.81	By MS/MS	By MS/MS	By MS/MS	By MS/MS	By MS/MS
AGVAPLQVK	SFQVDTSKAGVAPLQV	GVAPLQVKVQGPKGLV	K	A	G	V	K	V	2	0	0	0	0	1	0	1	0	0	1	1	0	0	1	0	0	0	0	2	0	0	9	0	881.533	P21333-2;P21333;Q5HY54;Q60FE5;A0A087WWY3	P21333-2	1478	1486	FLNA	Filamin-A	yes	no	2	0.034138	58.782	By MS/MS	By MS/MS	By matching	By MS/MS	By matching
AGVDPLVPLR	MVNRAKRKAGVDPLVP	VDPLVPLRSLGLSLSG	K	A	G	L	R	S	1	1	0	1	0	0	0	1	0	0	2	0	0	0	2	0	0	0	0	2	0	0	10	0	1035.61	Q9UJ70;H7C3G9;Q9UJ70-2;C9JEV6;H7C1L7;H0YEB7;H0YE82	Q9UJ70	60	69	NAGK	N-acetyl-D-glucosamine kinase	yes	no	2	0.054976	50.04	By matching	By matching	By matching	By matching	By MS/MS
AGVDYAPNLPPFPSPADVK	FSKCAWGKAGVDYAPN	FPSPADVKETMTPGYP	K	A	G	V	K	E	3	0	1	2	0	0	0	1	0	0	1	1	0	1	5	1	0	0	1	2	0	0	19	0	1953.98	Q68CZ2;Q68CZ2-2;E9PCX8	Q68CZ2	798	816	TNS3	Tensin-3	yes	no	2	0.0060323	59.607		By MS/MS
AGVEEVAASGSHLNGDLDPDDREEGAASTAEEAAK	________________	STAEEAAKKKRRKKKK	M	A	G	A	K	K	8	1	1	4	0	0	6	4	1	0	2	1	0	0	1	3	1	0	0	2	0	0	35	1	3467.56	G3V1U3;P50579-3;P50579;F8VSC4;F8VY03;F8VRR3;F8VQZ7;P50579-2	G3V1U3	2	36	METAP2	Methionine aminopeptidase 2	yes	no	3	8.9961e-05	63.403	By MS/MS	By MS/MS	By MS/MS		By MS/MS
AGVIFPVGR	TKTSRSAKAGVIFPVG	GVIFPVGRMLRYIKKG	K	A	G	G	R	M	1	1	0	0	0	0	0	2	0	1	0	0	0	1	1	0	0	0	0	2	0	0	9	0	914.534	O75367-2;O75367-3;O75367;D6RCF2;B4DJC3;Q9P0M6;Q5SQT3	O75367-2	19	27	H2AFY;H2AFY2	Core histone macro-H2A.1;Histone H2A;Core histone macro-H2A.2	yes	no	2	0.025371	62.717	By matching	By MS/MS	By MS/MS	By matching	By matching
AGVLAGHDNR	WDALKADRAGVLAGHD	VLAGHDNRVSCLGVTD	R	A	G	N	R	V	2	1	1	1	0	0	0	2	1	0	1	0	0	0	0	0	0	0	0	1	0	0	10	0	1008.51	P62873-2;P62873;B3KVK2;P62879;E7EP32;P62879-2;Q9HAV0	P62873-2	305	314	GNB1;GNB2;GNB4	Guanine nucleotide-binding protein G(I)/G(S)/G(T) subunit beta-1;Guanine nucleotide-binding protein G(I)/G(S)/G(T) subunit beta-2;Guanine nucleotide-binding protein subunit beta-4	no	no	2	0.012075	66.299	By matching	By matching	By matching	By MS/MS	By matching
AGVLAHLEEER	GQSKVFFRAGVLAHLE	LAHLEEERDLKITDVI	R	A	G	E	R	D	2	1	0	0	0	0	3	1	1	0	2	0	0	0	0	0	0	0	0	1	0	0	11	0	1222.63	P35579;P35579-2;P35580;P35580-5;P35580-2;P35580-3;P35580-4	P35579	765	775	MYH9;MYH10	Myosin-9;Myosin-10	no	no	2;3	0.00021862	109.29	By MS/MS	By MS/MS	By matching	By MS/MS	By MS/MS
AGVMALANLLQIQR	DVNNPDFKAGVMALAN	ANLLQIQRHDDYLVML	K	A	G	Q	R	H	3	1	1	0	0	2	0	1	0	1	3	0	1	0	0	0	0	0	0	1	0	0	14	0	1496.85	Q9Y224;G3V4C6;H0YJB9	Q9Y224	132	145	C14orf166	UPF0568 protein C14orf166	yes	no	2;3	2.5444e-18	179.51	By MS/MS	By MS/MS	By MS/MS	By MS/MS	By matching
AGVNFSEFTGVWK	SMFDRENKAGVNFSEF	SEFTGVWKYITDWQNV	K	A	G	W	K	Y	1	0	1	0	0	0	1	2	0	0	0	1	0	2	0	1	1	1	0	2	0	0	13	0	1440.7	O75340;O75340-2;A0A024QZ42	O75340	78	90	PDCD6	Programmed cell death protein 6	yes	no	2	6.4588e-83	199.8	By matching	By MS/MS	By matching	By MS/MS	By MS/MS
AGVNTVTTLVENK	TKRPPVLRAGVNTVTT	VTTLVENKKAQLVVIA	R	A	G	N	K	K	1	0	2	0	0	0	1	1	0	0	1	1	0	0	0	0	3	0	0	3	0	0	13	0	1344.72	P62424;Q5T8U3;Q5T8U2	P62424	138	150	RPL7A	60S ribosomal protein L7a	yes	no	2	2.4948e-35	214.04	By MS/MS	By matching	By matching		By MS/MS
AGVNTVTTLVENKK	TKRPPVLRAGVNTVTT	TTLVENKKAQLVVIAH	R	A	G	K	K	A	1	0	2	0	0	0	1	1	0	0	1	2	0	0	0	0	3	0	0	3	0	0	14	1	1472.82	P62424;Q5T8U3;Q5T8U2	P62424	138	151	RPL7A	60S ribosomal protein L7a	yes	no	2;3	0.016096	89.013	By matching	By MS/MS	By matching	By MS/MS	By matching
AGVPGVAAPGAPAAAPPAK	RAPADPGKAGVPGVAA	PAAAPPAKEIPEVLVD	K	A	G	A	K	E	8	0	0	0	0	0	0	3	0	0	0	1	0	0	5	0	0	0	0	2	0	0	19	0	1568.87	I3L387;P53350	I3L387	20	38	PLK1	Serine/threonine-protein kinase PLK1	yes	no	2	0.0014667	73.781				By MS/MS
AGVPMEVMGLMLGEFVDDYTVR	LKMLKHGRAGVPMEVM	FVDDYTVRVIDVFAMP	R	A	G	V	R	V	1	1	0	2	0	0	2	3	0	0	2	0	3	1	1	0	1	0	1	4	0	0	22	0	2428.15	O00487;C9JW37	O00487	47	68	PSMD14	26S proteasome non-ATPase regulatory subunit 14	yes	no	2;3	1.2091e-06	99.238
AGVSVKPFQVK	EVVKKKNKAGVSVKPF	SVKPFQVKNHIWVFIN	K	A	G	V	K	N	1	0	0	0	0	1	0	1	0	0	0	2	0	1	1	1	0	0	0	3	0	0	11	1	1158.68	Q02880-2;Q02880;E9PCY5	Q02880-2	363	373	TOP2B	DNA topoisomerase 2-beta;DNA topoisomerase 2	yes	no	3	0.026338	58.246	By MS/MS	By matching	By matching	By matching	By matching
AGVVGPELHEQLLSAEK	LYVHEAVKAGVVGPEL	EQLLSAEKAVTGYRDP	K	A	G	E	K	A	2	0	0	0	0	1	3	2	1	0	3	1	0	0	1	1	0	0	0	2	0	0	17	0	1775.94	Q15149;Q15149-7;Q15149-8;Q15149-9;Q15149-5;Q15149-4;Q15149-6;Q15149-2;Q15149-3	Q15149	3552	3568	PLEC	Plectin	no	no	2;3	0.0019869	76.311	By MS/MS	By MS/MS	By MS/MS	By MS/MS	By MS/MS
AGVYPEKDQAENEDGAQENTFSMDPQLER	SWKASFLRAGVYPEKD	SMDPQLERQVETIRNL	R	A	G	E	R	Q	3	1	2	3	0	3	5	2	0	0	1	1	1	1	2	1	1	0	1	1	0	0	29	1	3267.43	P50570-2;P50570-5;P50570;P50570-3;P50570-4	P50570-3	619	647	DNM2	Dynamin-2	no	no	3	1.3946e-10	90.78	By MS/MS	By MS/MS	By matching	By MS/MS	By MS/MS
AGWNAYIDNLMADGTCQDAAIVGYK	________________	DAAIVGYKDSPSVWAA	M	A	G	Y	K	D	5	0	2	3	1	1	0	3	0	2	1	1	1	0	0	0	1	1	2	1	0	0	25	0	2716.23	CON__P02584;P07737	P07737	2	26	PFN1	Profilin-1	no	no	3	6.2131e-05	75.112	By MS/MS		By matching		By matching
AGYFGDPLAPNPADK	GIYCDQCKAGYFGDPL	LAPNPADKCRACNCNP	K	A	G	D	K	C	3	0	1	2	0	0	0	2	0	0	1	1	0	1	3	0	0	0	1	0	0	0	15	0	1531.73	Q13753;Q13753-2	Q13753	555	569	LAMC2	Laminin subunit gamma-2	yes	no	2	0.00256	91.961
AGYIIPLQGPGLTTTESR	DTINVHLRAGYIIPLQ	GLTTTESRQQPMALAV	R	A	G	S	R	Q	1	1	0	0	0	1	1	3	0	2	2	0	0	0	2	1	3	0	1	0	0	0	18	0	1872.99	P10253	P10253	820	837	GAA	Lysosomal alpha-glucosidase;76 kDa lysosomal alpha-glucosidase;70 kDa lysosomal alpha-glucosidase	yes	yes	2	8.0271e-05	132.06	By matching	By matching	By matching	By MS/MS	By matching
AGYKPVAIQTYPILGEK	________________	TYPILGEKITQDTLYW	M	A	G	E	K	I	2	0	0	0	0	1	1	2	0	2	1	2	0	0	2	0	1	0	2	1	0	0	17	1	1847.02	Q8TED0-3;Q8TED0;D6RF65	Q8TED0-3	2	18	UTP15	U3 small nucleolar RNA-associated protein 15 homolog	yes	no	2	0.001614	96.591	By matching	By matching	By matching	By matching	By matching
AGYPQYVSEILEK	QIIFSFSKAGYPQYVS	YVSEILEKVTCERRYI	K	A	G	E	K	V	1	0	0	0	0	1	2	1	0	1	1	1	0	0	1	1	0	0	2	1	0	0	13	0	1495.76	P42704;B8ZZ38;A0A0C4DG06;C9JCA9	P42704	315	327	LRPPRC	Leucine-rich PPR motif-containing protein, mitochondrial	yes	no	2	0.00032954	83.226	By MS/MS	By MS/MS	By matching	By MS/MS	By MS/MS
AGYQDMPEYENFK	ETIAQWRKAGYQDMPE	MPEYENFKHLLQAPLD	K	A	G	F	K	H	1	0	1	1	0	1	2	1	0	0	0	1	1	1	1	0	0	0	2	0	0	0	13	0	1590.67	Q15437;Q5QPE1	Q15437	672	684	SEC23B	Protein transport protein Sec23B	yes	no	2	0.017784	66.19		By MS/MS	By matching	By matching	By MS/MS
AGYSQGATQYTQAQQTR	TYYQTAPKAGYSQGAT	YTQAQQTRQVTAIKPA	K	A	G	T	R	Q	3	1	0	0	0	5	0	2	0	0	0	0	0	0	0	1	3	0	2	0	0	0	17	0	1857.86	Q96KR1	Q96KR1	192	208	ZFR	Zinc finger RNA-binding protein	yes	yes	2	1.7383e-128	293.8	By MS/MS	By MS/MS	By MS/MS	By matching	By MS/MS
AGYTGTQCER	GDVRCSCKAGYTGTQC	YTGTQCERCAPGYFGN	K	A	G	E	R	C	1	1	0	0	1	1	1	2	0	0	0	0	0	0	0	0	2	0	1	0	0	0	10	0	1141.48	A0A0A6YYF2;Q16787-1;Q16787;A0A0A0MTS5;A0A0A0MSA0;Q16787-4;Q16787-3;K7EIP4	A0A0A6YYF2	150	159	LAMA3	Laminin subunit alpha-3	yes	no	2	0.013639	65.157					By MS/MS
AHAVEGQVEDVVGNLR	EAEEARSRAHAVEGQV	EDVVGNLRQGTVALQE	R	A	H	L	R	Q	2	1	1	1	0	1	2	2	1	0	1	0	0	0	0	0	0	0	0	4	0	0	16	0	1691.86	Q13751;X1WI29	Q13751	973	988	LAMB3	Laminin subunit beta-3	yes	no	2;3	7.6722e-05	167.22	By matching	By matching	By matching	By matching	By MS/MS
AHDGGIYAISWSPDSTHLLSASGDK	VCALGGSKAHDGGIYA	LLSASGDKTSKIWDVS	K	A	H	D	K	T	3	0	0	3	0	0	0	3	2	2	2	1	0	0	1	5	1	1	1	0	0	0	25	0	2584.22	O75083;O75083-3	O75083	232	256	WDR1	WD repeat-containing protein 1	yes	no	3;4	1.6426e-10	108.96	By matching	By MS/MS	By matching	By MS/MS	By MS/MS
AHEVGAQGGPPVAQVEQDLPISR	AAVLKQERAHEVGAQG	EQDLPISRENLTDLVV	R	A	H	S	R	E	3	1	0	1	0	3	2	3	1	1	1	0	0	0	3	1	0	0	0	3	0	0	23	0	2354.2	Q14676-2;Q14676;Q14676-3;Q14676-4	Q14676-2	620	642	MDC1	Mediator of DNA damage checkpoint protein 1	yes	no	3	0.014658	41.296	By matching	By MS/MS	By matching
AHFQNFPNGVTDFIK	LILKNNVKAHFQNFPN	NGVTDFIKSECLNNIG	K	A	H	I	K	S	1	0	2	1	0	1	0	1	1	1	0	1	0	3	1	0	1	0	0	1	0	0	15	0	1733.85	Q92973-2;Q92973;E7EW37	Q92973-2	78	92	TNPO1	Transportin-1	yes	no	3	0.0229	66.708	By matching	By matching	By matching	By MS/MS	By MS/MS
AHGGYSVFAGVGER	ELINNVAKAHGGYSVF	VFAGVGERTREGNDLY	K	A	H	E	R	T	2	1	0	0	0	0	1	4	1	0	0	0	0	1	0	1	0	0	1	2	0	0	14	0	1405.67	P06576;H0YH81;F8W079;F8W0P7;H0YI37	P06576	226	239	ATP5B	ATP synthase subunit beta, mitochondrial;ATP synthase subunit beta	yes	no	2;3	0.001524	86.114	By MS/MS
AHGPGLEGGLVGKPAEFTIDTK	PPDPSKVKAHGPGLEG	AEFTIDTKGAGTGGLG	K	A	H	T	K	G	2	0	0	1	0	0	2	5	1	1	2	2	0	1	2	0	2	0	0	1	0	0	22	1	2193.14	O75369-2;O75369-9;O75369;O75369-8;O75369-6;O75369-3;E7EN95;O75369-7;O75369-5;O75369-4	O75369-2	1045	1066	FLNB	Filamin-B	yes	no	3;4	0.0011568	81.157	By matching	By matching	By matching	By MS/MS	By MS/MS
AHLGTALK	WHDKQYKKAHLGTALK	AHLGTALKANPFGGAS	K	A	H	L	K	A	2	0	0	0	0	0	0	1	1	0	2	1	0	0	0	0	1	0	0	0	0	0	8	0	809.476	P62266;D6RDJ2;D6RIX0;D6R9I7;D6RD47	P62266	30	37	RPS23	40S ribosomal protein S23	yes	no	2	0.056528	56.547	By MS/MS	By matching	By matching	By matching	By matching
AHLLADMAHISGLVAAK	REVCDEVKAHLLADMA	ISGLVAAKVIPSPFKH	K	A	H	A	K	V	5	0	0	1	0	0	0	1	2	1	3	1	1	0	0	1	0	0	0	1	0	0	17	0	1716.93	P34897-3;P34897;P34897-2;G3V2Y4;H0YIZ0;G3V4W5	P34897-3	225	241	SHMT2	Serine hydroxymethyltransferase, mitochondrial;Serine hydroxymethyltransferase	yes	no	3	0.0137	94.45	By matching	By matching	By matching	By MS/MS	By matching
AHLVAVFNEYQR	AVLCSRSRAHLVAVFN	AVFNEYQRMTGRDIEK	R	A	H	Q	R	M	2	1	1	0	0	1	1	0	1	0	1	0	0	1	0	0	0	0	1	2	0	0	12	0	1445.74	P50995-2;P50995;H0Y6E1	P50995-2	356	367	ANXA11	Annexin A11	yes	no	2;3	1.3622e-06	125.74
AHMGMFTELAILYSK	EAALGLERAHMGMFTE	ELAILYSKFKPQKMRE	R	A	H	S	K	F	2	0	0	0	0	0	1	1	1	1	2	1	2	1	0	1	1	0	1	0	0	0	15	0	1710.85	A0A087WVQ6;Q00610-2;Q00610;J3KS13;P53675-2;P53675;A0A087WV74;A0A087WXH4	A0A087WVQ6	1316	1330	CLTC;CLTCL1	Clathrin heavy chain;Clathrin heavy chain 1;Clathrin heavy chain 2	yes	no	2;3	0.00017332	131.08
AHQANQLYPFAISLIESVR	VPLAIVNKAHQANQLY	ISLIESVRTYERTCEK	K	A	H	V	R	T	3	1	1	0	0	2	1	0	1	2	2	0	0	1	1	2	0	0	1	1	0	0	19	0	2156.14	Q14204	Q14204	768	786	DYNC1H1	Cytoplasmic dynein 1 heavy chain 1	yes	yes	3	2.1352e-05	124.25
AHQTGIHATEELKEFFAK	________________	ELKEFFAKARAGSVRL	M	A	H	A	K	A	3	0	0	0	0	1	3	1	2	1	1	2	0	2	0	0	2	0	0	0	0	0	18	1	2056.04	D6RG15;Q6IBS0	D6RG15	2	19	TWF2	Twinfilin-2	yes	no	4	0.0090033	50.024	By matching	By MS/MS	By matching	By matching	By matching
AHQVVEDGYEFFAK	HDLDLICRAHQVVEDG	DGYEFFAKRQLVTLFS	R	A	H	A	K	R	2	0	0	1	0	1	2	1	1	0	0	1	0	2	0	0	0	0	1	2	0	0	14	0	1638.77	F8VYE8;P36873;P36873-2;F8W0W8;P62136;P62136-2;E9PMD7;P62136-3;P62140	P62136	247	260	PPP1CC;PPP1CA;PPP1CB	Serine/threonine-protein phosphatase;Serine/threonine-protein phosphatase PP1-gamma catalytic subunit;Serine/threonine-protein phosphatase PP1-alpha catalytic subunit;Serine/threonine-protein phosphatase PP1-beta catalytic subunit	no	no	2;3	1.1067e-13	171.99	By matching	By MS/MS	By MS/MS	By MS/MS	By MS/MS
AHSIQIMK	MGARHRARAHSIQIMK	AHSIQIMKVEEIAASK	R	A	H	M	K	V	1	0	0	0	0	1	0	0	1	2	0	1	1	0	0	1	0	0	0	0	0	0	8	0	926.501	M0R3D6;M0R1A7;Q02543;M0R117;M0R0P7	M0R3D6	92	99	RPL18A	60S ribosomal protein L18a	yes	no	3	0.01904	60.478	By MS/MS	By MS/MS	By matching	By matching	By matching
AHSPMIAVGSDDSSPNAMAK	NFHIPSSRAHSPMIAV	SSPNAMAKVQIFEYNE	R	A	H	A	K	V	4	0	1	2	0	0	0	1	1	1	0	1	2	0	2	4	0	0	0	1	0	0	20	0	1984.9	K7ELV2;Q96EE3;Q96EE3-1;K7EP88;K7ENI5	K7ELV2	197	216	SEH1L	Nucleoporin SEH1	yes	no	3	7.4132e-06	131.45
AHSPVAVQVPGMQNNIADPEELFTK	________________	DPEELFTKLERIGKGS	M	A	H	T	K	L	3	0	2	1	0	2	2	1	1	1	1	1	1	1	3	1	1	0	0	3	0	0	25	0	2691.33	Q8NBY1;B4E0Y9;Q9P289;Q9P289-3	Q8NBY1	2	26	STK26	Serine/threonine-protein kinase 26	yes	no	3	0.00025058	63.63
AHSPVQSGLPGMQNLK	________________	LPGMQNLKADPEELFT	M	A	H	L	K	A	1	0	1	0	0	2	0	2	1	0	2	1	1	0	2	2	0	0	0	1	0	0	16	0	1662.85	B4DR80;Q9Y6E0-2	B4DR80	2	17	STK24	Serine/threonine-protein kinase 24;Serine/threonine-protein kinase 24 36 kDa subunit;Serine/threonine-protein kinase 24 12 kDa subunit	yes	no	2	0.00449	92.19	By MS/MS	By MS/MS	By matching	By MS/MS	By matching
AHSSMVGVNLPQK	DAFGTAHRAHSSMVGV	VGVNLPQKAGGFLMKK	R	A	H	Q	K	A	1	0	1	0	0	1	0	1	1	0	1	1	1	0	1	2	0	0	0	2	0	0	13	0	1366.7	P00558;P00558-2	P00558	172	184	PGK1	Phosphoglycerate kinase 1	yes	no	2;3	3.6503e-18	174.98	By MS/MS	By MS/MS	By MS/MS	By MS/MS	By MS/MS
AHTDFFEAFK	LREGEFEKAHTDFFEA	TDFFEAFKNYDESGSP	K	A	H	F	K	N	2	0	0	1	0	0	1	0	1	0	0	1	0	3	0	0	1	0	0	0	0	0	10	0	1211.56	B4DIH5;P61201;P61201-2;H0YKU5	B4DIH5	190	199	COPS2	COP9 signalosome complex subunit 2	yes	no	3	0.0033187	77.192	By matching	By MS/MS	By matching	By matching	By matching
AHTMTDDVTFWK	IEMKSKMKAHTMTDDV	TDDVTFWKWISLNTVA	K	A	H	W	K	W	1	0	0	2	0	0	0	0	1	0	0	1	1	1	0	0	3	1	0	1	0	0	12	0	1450.66	A0A087WVQ6;Q00610-2;Q00610;J3KSQ2	A0A087WVQ6	105	116	CLTC	Clathrin heavy chain;Clathrin heavy chain 1	yes	no	2	6.4937e-08	133.75	By matching	By MS/MS	By matching	By matching	By MS/MS
AHTSSTQLQEELEK	QTLNEFARAHTSSTQL	QLQEELEKVANQIKEE	R	A	H	E	K	V	1	0	0	0	0	2	3	0	1	0	2	1	0	0	0	2	2	0	0	0	0	0	14	0	1599.77	Q9Y6Y8;Q9Y6Y8-2	Q9Y6Y8	891	904	SEC23IP	SEC23-interacting protein	yes	no	2;3	0.030801	79.23	By MS/MS	By MS/MS	By matching	By matching	By matching
AHVIVMAATNRPNSIDPALR	LMDGLKQRAHVIVMAA	NSIDPALRRFGRFDRE	R	A	H	L	R	R	4	2	2	1	0	0	0	0	1	2	1	0	1	0	2	1	1	0	0	2	0	0	20	1	2145.15	P55072	P55072	339	358	VCP	Transitional endoplasmic reticulum ATPase	yes	yes	3;4	0.0013559	76.391	By MS/MS	By MS/MS	By MS/MS	By matching	By MS/MS
AHVLAASVEQATENFLEK	KKRGRSKKAHVLAASV	ATENFLEKGDKIAKES	K	A	H	E	K	G	4	0	1	0	0	1	3	0	1	0	2	1	0	1	0	1	1	0	0	2	0	0	18	0	1956	P35221;P35221-2;G3XAM7;E5RIB1;E5RG03;E5RGY6;E5RHV7;E5RJL0;E5RIE0;E5RFM3	P35221	58	75	CTNNA1	Catenin alpha-1	yes	no	2;3	6.3795e-11	149.59	By MS/MS	By MS/MS	By matching	By MS/MS	By MS/MS
AHVQEVAQHNLK	QEENESLKAHVQEVAQ	EVAQHNLKEASSASQF	K	A	H	L	K	E	2	0	1	0	0	2	1	0	2	0	1	1	0	0	0	0	0	0	0	2	0	0	12	0	1372.72	Q86UP2-2;Q86UP2-3;Q86UP2-4;Q86UP2;G3V4Y7	Q86UP2-2	909	920	KTN1	Kinectin	yes	no	3	0.0020992	103.21	By matching	By matching	By matching	By matching	By MS/MS
AIADMLR	ATANLSRRAIADMLRA	RAIADMLRACKEAAYH	R	A	I	L	R	A	2	1	0	1	0	0	0	0	0	1	1	0	1	0	0	0	0	0	0	0	0	0	7	0	788.421	Q9Y490	Q9Y490	2211	2217	TLN1	Talin-1	yes	yes	2	0.0074959	107.43	By MS/MS	By matching	By matching	By MS/MS	By matching
AIADTGANVVVTGGK	NLMDAQVKAIADTGAN	NVVVTGGKVADMALHY	K	A	I	G	K	V	3	0	1	1	0	0	0	3	0	1	0	1	0	0	0	0	2	0	0	3	0	0	15	0	1371.74	P50990;P50990-2;P50990-3;H7C4C8	P50990	282	296	CCT8	T-complex protein 1 subunit theta	yes	no	2	0.00010645	135.04	By MS/MS	By MS/MS	By MS/MS	By MS/MS	By MS/MS
AIAELGIYPAVDPLDSTSR	DATTVLSRAIAELGIY	DPLDSTSRIMDPNIVG	R	A	I	S	R	I	3	1	0	2	0	0	1	1	0	2	2	0	0	0	2	2	1	0	1	1	0	0	19	0	1987.03	P06576;H0YH81	P06576	388	406	ATP5B	ATP synthase subunit beta, mitochondrial;ATP synthase subunit beta	yes	no	2;3	2.7733e-05	156.08	By MS/MS	By MS/MS	By MS/MS	By MS/MS	By MS/MS
AIAFLQQPR	YRKDVGFRAIAFLQQP	IAFLQQPRSLTYKESG	R	A	I	P	R	S	2	1	0	0	0	2	0	0	0	1	1	0	0	1	1	0	0	0	0	0	0	0	9	0	1042.59	P22102;P22102-2	P22102	425	433	GART	Trifunctional purine biosynthetic protein adenosine-3;Phosphoribosylamine--glycine ligase;Phosphoribosylformylglycinamidine cyclo-ligase;Phosphoribosylglycinamide formyltransferase	yes	no	2	0.00026622	117.16	By matching	By matching	By matching	By MS/MS	By MS/MS
AIAGVINQPYYNYEAGPDAVLGR	IGIAYEGKAIAGVINQ	GPDAVLGRTIWG____	K	A	I	G	R	T	4	1	2	1	0	1	1	3	0	2	1	0	0	0	2	0	0	0	3	2	0	0	23	0	2450.22	F8VRY7;F8VZG4;F8W1J0;O95861-3;O95861-4;O95861;O95861-2	F8VRY7	90	112	BPNT1	3(2),5-bisphosphate nucleotidase 1	yes	no	2;3	0.00052256	68.919	By MS/MS	By matching	By matching	By MS/MS	By MS/MS
AIAINTFLPK	IKARIKAKAIAINTFL	AINTFLPKNGFRPLDV	K	A	I	P	K	N	2	0	1	0	0	0	0	0	0	2	1	1	0	1	1	0	1	0	0	0	0	0	10	0	1086.64	Q92615	Q92615	312	321	LARP4B	La-related protein 4B	yes	yes	2	0.0089317	70.816	By MS/MS	By matching	By matching	By MS/MS	By matching
AIANECQANFISIK	CGKTLLAKAIANECQA	QANFISIKGPELLTMW	K	A	I	I	K	G	3	0	2	0	1	1	1	0	0	3	0	1	0	1	0	1	0	0	0	0	0	0	14	0	1577.79	P55072	P55072	530	543	VCP	Transitional endoplasmic reticulum ATPase	yes	yes	2	5.114e-06	150.51	By MS/MS	By MS/MS	By MS/MS	By MS/MS	By MS/MS
AIAVLTSGGDAQGMNAAVR	AKTLGIGKAIAVLTSG	QGMNAAVRAVVRVGIF	K	A	I	V	R	A	5	1	1	1	0	1	0	3	0	1	1	0	1	0	0	1	1	0	0	2	0	0	19	0	1800.92	P08237;P08237-3;P08237-2;F8VX13;F8VNX2;F8VZQ1;F8W1J8;F8VSF7;F8VW30;F8VSL1;F8VUB8;F8VYK8;F8VTQ3;F8VZI0;F8VVE3;F8VP00	P08237	17	35	PFKM	ATP-dependent 6-phosphofructokinase, muscle type	yes	no	2	3.9634e-07	104.9		By MS/MS	By matching	By matching
AIAVTVQEMVTK	TTMVRTAKAIAVTVQE	TVQEMVTKSNTSPEEL	K	A	I	T	K	S	2	0	0	0	0	1	1	0	0	1	0	1	1	0	0	0	2	0	0	3	0	0	12	0	1288.71	Q9Y490	Q9Y490	1863	1874	TLN1	Talin-1	yes	yes	2	4.4685e-08	135.99	By MS/MS	By MS/MS	By MS/MS	By MS/MS	By MS/MS
AIAYLFPSGLFEK	FTQEDIDRAIAYLFPS	FPSGLFEKRARPVMKH	R	A	I	E	K	R	2	0	0	0	0	0	1	1	0	1	2	1	0	2	1	1	0	0	1	0	0	0	13	0	1454.78	P82933	P82933	107	119	MRPS9	28S ribosomal protein S9, mitochondrial	yes	yes	2	0.0024185	81.865	By MS/MS	By MS/MS	By MS/MS	By MS/MS	By MS/MS
AICTEAGLMALR	DLSGADIKAICTEAGL	EAGLMALRERRMKVTN	K	A	I	L	R	E	3	1	0	0	1	0	1	1	0	1	2	0	1	0	0	0	1	0	0	0	0	0	12	0	1304.66	P62191;P62191-2	P62191	397	408	PSMC1	26S protease regulatory subunit 4	yes	no	2	0.0044351	68.657	By matching	By matching	By MS/MS	By matching	By MS/MS
AIDLFTDAIK	LNDGELQKAIDLFTDA	DLFTDAIKLNPRLAIL	K	A	I	I	K	L	2	0	0	2	0	0	0	0	0	2	1	1	0	1	0	0	1	0	0	0	0	0	10	0	1105.6	P50502;H7C3I1;Q3KNR6;Q8NFI4;F6VDH7;Q8IZP2	P50502	133	142	ST13;ST13P5;ST13P4	Hsc70-interacting protein;Putative protein FAM10A5;Putative protein FAM10A4	yes	no	2	0.003391	82.749
AIDTIYQTTDFSGIR	AQISSHVKAIDTIYQT	TTDFSGIRNISFMVKR	K	A	I	I	R	N	1	1	0	2	0	1	0	1	0	3	0	0	0	1	0	1	3	0	1	0	0	0	15	0	1699.84	O14672	O14672	252	266	ADAM10	Disintegrin and metalloproteinase domain-containing protein 10	yes	yes	2	6.2936e-63	225.63	By matching	By matching	By matching	By MS/MS	By matching
AIDTTQLFSLPK	ALDLSGLRAIDTTQLF	TQLFSLPKDFWEQEVR	R	A	I	P	K	D	1	0	0	1	0	1	0	0	0	1	2	1	0	1	1	1	2	0	0	0	0	0	12	0	1332.73	Q16822;B4DW73;H0YML5	Q16822	589	600	PCK2	Phosphoenolpyruvate carboxykinase [GTP], mitochondrial	yes	no	2	2.1855e-54	174.77	By MS/MS	By matching	By MS/MS	By MS/MS	By MS/MS
AIEALKEFNEDGALAVLQQFK	AHSDLDERAIEALKEF	LAVLQQFKDSDLSHVQ	R	A	I	F	K	D	4	0	1	1	0	2	3	1	0	1	3	2	0	2	0	0	0	0	0	1	0	0	21	1	2333.23	O60506;O60506-2;F6UXX1;O60506-3;O60506-4	O60506	61	81	SYNCRIP	Heterogeneous nuclear ribonucleoprotein Q	no	no	3	1.8839e-05	100.77	By MS/MS	By MS/MS	By MS/MS	By MS/MS	By MS/MS
AIEAVAISPWK	AAEELDMKAIEAVAIS	AVAISPWKTYQLVYFL	K	A	I	W	K	T	3	0	0	0	0	0	1	0	0	2	0	1	0	0	1	1	0	1	0	1	0	0	11	0	1183.66	Q9H4A4;A6NKB8	Q9H4A4	521	531	RNPEP	Aminopeptidase B	yes	no	2	0.00010297	130.94	By matching	By matching	By MS/MS	By MS/MS	By MS/MS
AIEDEGGNPDEIEITSEGNKK	VLMERLKKAIEDEGGN	ITSEGNKKTSKRSSKG	K	A	I	K	K	T	1	0	2	2	0	0	5	3	0	3	0	2	0	0	1	1	1	0	0	0	0	0	21	1	2244.04	Q15424-2;Q15424;Q15424-4;Q15424-3;K7ES42	Q15424-2	64	84	SAFB	Scaffold attachment factor B1	yes	no	3	0.0018927	62.94	By MS/MS	By matching	By MS/MS	By MS/MS	By MS/MS
AIEDYINEFSVR	LKKQNLERAIEDYINE	YINEFSVRKCQPCQNG	R	A	I	V	R	K	1	1	1	1	0	0	2	0	0	2	0	0	0	1	0	1	0	0	1	1	0	0	12	0	1454.7	CON__Q3MHN2;P02748	CON__Q3MHN2	502	513	C9	Complement component C9;Complement component C9a;Complement component C9b	yes	no	2	3.1856e-06	120.09
AIEEQMVAAK	LFNEVQEKAIEEQMVA	EEQMVAAKDVVMEPTM	K	A	I	A	K	D	3	0	0	0	0	1	2	0	0	1	0	1	1	0	0	0	0	0	0	1	0	0	10	0	1088.55	A0A087WV29;Q9H0A0-2;Q9H0A0	A0A087WV29	760	769	NAT10	N-acetyltransferase 10	yes	no	2	0.0017845	91.265				By MS/MS	By matching
AIEFLNNPPEEAPR	ETKEQAAKAIEFLNNP	NPPEEAPRKPGIFPKT	K	A	I	P	R	K	2	1	2	0	0	0	3	0	0	1	1	0	0	1	3	0	0	0	0	0	0	0	14	0	1595.79	Q4G0J3;Q4G0J3-3;D6RFF0	Q4G0J3	182	195	LARP7	La-related protein 7	yes	no	2	0.0065022	69.261	By matching		By matching	By matching	By matching
AIEFLSAFK	VVMNLPAKAIEFLSAF	IEFLSAFKWLLDGQPC	K	A	I	F	K	W	2	0	0	0	0	0	1	0	0	1	1	1	0	2	0	1	0	0	0	0	0	0	9	0	1024.56	Q32P41	Q32P41	392	400	TRMT5	tRNA (guanine(37)-N1)-methyltransferase	yes	yes	2	0.0012367	104.2
AIEINPDSAQPYK	AAIRDCDRAIEINPDS	PDSAQPYKWRGKAHRL	R	A	I	Y	K	W	2	0	1	1	0	1	1	0	0	2	0	1	0	0	2	1	0	0	1	0	0	0	13	0	1444.72	P50502;H7C3I1;Q3KNR6;Q8NFI4;F6VDH7;Q8IZP2	P50502	174	186	ST13;ST13P5;ST13P4	Hsc70-interacting protein;Putative protein FAM10A5;Putative protein FAM10A4	yes	no	2	1.6096e-06	145.23	By MS/MS	By MS/MS	By MS/MS	By MS/MS	By MS/MS
AIEIYTDMGR	EAINCLMRAIEIYTDM	EIYTDMGRFTIAAKHH	R	A	I	G	R	F	1	1	0	1	0	0	1	1	0	2	0	0	1	0	0	0	1	0	1	0	0	0	10	0	1167.56	M0R0Y2;P54920;M0R2M1;M0R027;M0R058;M0R0I4	M0R0Y2	68	77	NAPA	Alpha-soluble NSF attachment protein	yes	no	2	0.0032739	85.862
AIELFQR	RRKGDLDKAIELFQRV	KAIELFQRVLESTPNN	K	A	I	Q	R	V	1	1	0	0	0	1	1	0	0	1	1	0	0	1	0	0	0	0	0	0	0	0	7	0	875.486	O14879	O14879	260	266	IFIT3	Interferon-induced protein with tetratricopeptide repeats 3	yes	yes	2	0.017856	94.407
AIELFSVGQGPAK	ERIQEIQKAIELFSVG	SVGQGPAKTMEEASKR	K	A	I	A	K	T	2	0	0	0	0	1	1	2	0	1	1	1	0	1	1	1	0	0	0	1	0	0	13	0	1315.71	P30419;P30419-2;K7EN82;B7Z8J4	P30419	95	107	NMT1	Glycylpeptide N-tetradecanoyltransferase 1	yes	no	2	0.0010305	91.701					By matching
AIELLQEFSDQHPENAAEIK	CREKQHTKAIELLQEF	PENAAEIKLTMAQLKI	K	A	I	I	K	L	3	0	1	1	0	2	4	0	1	2	2	1	0	1	1	1	0	0	0	0	0	0	20	0	2281.12	O76094;O76094-2;D6RDY6	O76094	357	376	SRP72	Signal recognition particle subunit SRP72	yes	no	3	1.6583e-06	114.29	By matching	By MS/MS	By MS/MS	By MS/MS	By matching
AIELNPANAVYFCNR	AAVHFYGKAIELNPAN	NAVYFCNRAAAYSKLG	K	A	I	N	R	A	3	1	3	0	1	0	1	0	0	1	1	0	0	1	1	0	0	0	1	1	0	0	15	0	1750.85	O43765;K7EMD6	O43765	117	131	SGTA	Small glutamine-rich tetratricopeptide repeat-containing protein alpha	yes	no	2	0.0017858	83.045	By MS/MS	By matching	By matching	By MS/MS	By MS/MS
AIEMLGGELGSK	VNEVISNRAIEMLGGE	LGGELGSKIPVHPNDH	R	A	I	S	K	I	1	0	0	0	0	0	2	3	0	1	2	1	1	0	0	1	0	0	0	0	0	0	12	0	1203.62	P07954-2;P07954	P07954-2	118	129	FH	Fumarate hydratase, mitochondrial	yes	no	2	0.019421	79.659	By matching	By matching	By MS/MS	By matching
AIENELLAR	ERNIFDQRAIENELLA	IENELLARNIHVIRRT	R	A	I	A	R	N	2	1	1	0	0	0	2	0	0	1	2	0	0	0	0	0	0	0	0	0	0	0	9	0	1027.57	P48637;P48637-2	P48637	222	230	GSS	Glutathione synthetase	yes	no	2	0.0020364	96.034	By matching	By matching	By matching	By MS/MS	By MS/MS
AIENIDTLTNLESLFLGK	ELGSNRIRAIENIDTL	LESLFLGKNKITKLQN	R	A	I	G	K	N	1	0	2	1	0	0	2	1	0	2	4	1	0	1	0	1	2	0	0	0	0	0	18	0	1990.06	Q15435;C9JD73;H7C003;Q15435-3;Q15435-2;B5MBZ8;C9J177;Q15435-5;Q15435-4	Q15435	200	217	PPP1R7	Protein phosphatase 1 regulatory subunit 7	yes	no	2	3.1265e-29	219.95	By matching	By matching	By MS/MS		By matching
AIEPQKEEADENYNSVNTR	REIRLQLKAIEPQKEE	NYNSVNTRMRKTQHGV	K	A	I	T	R	M	2	1	3	1	0	1	4	0	0	1	0	1	0	0	1	1	1	0	1	1	0	0	19	1	2206.01	Q12846;Q12846-2;C9JFM5	Q12846	103	121	STX4	Syntaxin-4	yes	no	3	0.00012854	102.57	By MS/MS	By MS/MS	By MS/MS	By MS/MS	By MS/MS
AIEQADLLQEEDESPR	TSKKSVLKAIEQADLL	QEEDESPR________	K	A	I	P	R	-	2	1	0	2	0	2	4	0	0	1	2	0	0	0	1	1	0	0	0	0	0	0	16	0	1841.86	H7C1E4;P61966	H7C1E4	176	191	AP1S1	AP-1 complex subunit sigma-1A	yes	no	2	3.1706e-08	173.25	By matching			By MS/MS	By matching
AIETTDIISR	IVHSSMTRAIETTDII	ETTDIISRHLPGVCKV	R	A	I	S	R	H	1	1	0	1	0	0	1	0	0	3	0	0	0	0	0	1	2	0	0	0	0	0	10	0	1117.6	Q96HS1;Q96HS1-2;F5GXG4	Q96HS1	153	162	PGAM5	Serine/threonine-protein phosphatase PGAM5, mitochondrial	yes	no	2	0.025743	83.647		By matching	By MS/MS	By matching	By matching
AIFAGYK	MSGRLWSKAIFAGYKR	KAIFAGYKRGLRNQRE	K	A	I	Y	K	R	2	0	0	0	0	0	0	1	0	1	0	1	0	1	0	0	0	0	1	0	0	0	7	0	768.417	C9K025;P18077;F8WBS5;F8WB72	C9K025	9	15	RPL35A	60S ribosomal protein L35a	yes	no	2	0.037888	74.597	By MS/MS	By matching	By matching	By matching
AIFLADGNVFTTGFSR	HEGARPMRAIFLADGN	VFTTGFSRMSERQLAL	R	A	I	S	R	M	2	1	1	1	0	0	0	2	0	1	1	0	0	3	0	1	2	0	0	1	0	0	16	0	1714.87	B4E3S0;Q9ULV4;Q9ULV4-2;Q9ULV4-3	B4E3S0	119	134	CORO1C	Coronin;Coronin-1C	yes	no	2	0.00011614	129.17	By MS/MS	By MS/MS	By matching	By MS/MS	By MS/MS
AIFMIPTNPPPTFR	YADIHPMRAIFMIPTN	TNPPPTFRKPELWSDD	R	A	I	F	R	K	1	1	1	0	0	0	0	0	0	2	0	0	1	2	4	0	2	0	0	0	0	0	14	0	1600.84	Q13188;Q13188-2;F5H5B4;Q13043-2;Q13043	Q13188	229	242	STK3;STK4	Serine/threonine-protein kinase 3;Serine/threonine-protein kinase 3 36kDa subunit;Serine/threonine-protein kinase 3 20kDa subunit;Serine/threonine-protein kinase 4;Serine/threonine-protein kinase 4 37kDa subunit;Serine/threonine-protein kinase 4 18kDa subunit	no	no	2	0.024949	56.087
AIFQTIQNR	VDEYQIFKAIFQTIQN	IFQTIQNRNPVWYQAL	K	A	I	N	R	N	1	1	1	0	0	2	0	0	0	2	0	0	0	1	0	0	1	0	0	0	0	0	9	0	1089.59	O95373	O95373	964	972	IPO7	Importin-7	yes	yes	2	1.155e-05	129.42	By MS/MS	By MS/MS	By matching	By matching	By MS/MS
AIFSHAAGDNSTLLSFK	RNGRMRVKAIFSHAAG	NSTLLSFKEGDLITLL	K	A	I	F	K	E	3	0	1	1	0	0	0	1	1	1	2	1	0	2	0	3	1	0	0	0	0	0	17	0	1777.9	Q9UQB8-3;Q9UQB8-5;Q9UQB8-4;Q9UQB8-6;Q9UQB8-2;Q9UQB8;I3L4C2;B4DWA1;I3L3C6	Q9UQB8-3	381	397	BAIAP2	Brain-specific angiogenesis inhibitor 1-associated protein 2	yes	no	2	0.0010266	89.46
AIGAVPLIQGEYMIPCEK	DEVRELQKAIGAVPLI	EYMIPCEKVSTLPAIT	K	A	I	E	K	V	2	0	0	0	1	1	2	2	0	3	1	1	1	0	2	0	0	0	1	1	0	0	18	0	1988.01	A0A1B0GV23;A0A1B0GVD5;A0A1B0GWE8;P07339;A0A1B0GW44;A0A1B0GU92;A0A1B0GU03;H7C469;H7C1V0	A0A1B0GV23	308	325	CTSD	Cathepsin D;Cathepsin D light chain;Cathepsin D heavy chain	yes	no	2;3	5.6704e-14	167.22	By MS/MS	By MS/MS	By MS/MS	By MS/MS	By MS/MS
AIGGGLSSVGGGSSTIK	GFSSSSGRAIGGGLSS	GGGSSTIKYTTTSSSS	R	A	I	I	K	Y	1	0	0	0	0	0	0	6	0	2	1	1	0	0	0	4	1	0	0	1	0	0	17	0	1446.77	CON__P02538;P02538	CON__P02538	534	550	KRT6A	Keratin, type II cytoskeletal 6A	no	no	2	6.3518e-63	223.36	By matching	By matching		By MS/MS	By MS/MS
AIGGIILTASHNPGGPNGDFGIK	SCIIRKIKAIGGIILT	PNGDFGIKFNISNGGP	K	A	I	I	K	F	2	0	2	1	0	0	0	6	1	4	1	1	0	1	2	1	1	0	0	0	0	0	23	0	2205.15	P36871;P36871-2	P36871	108	130	PGM1	Phosphoglucomutase-1	yes	no	3	0.040272	91.414	By MS/MS	By matching	By matching	By matching	By MS/MS
AIGPHDVLATLLNNLK	NTFGYIAKAIGPHDVL	ATLLNNLKVQERQNRV	K	A	I	L	K	V	2	0	2	1	0	0	0	1	1	1	4	1	0	0	1	0	1	0	0	1	0	0	16	0	1687.96	O75533;H7C341	O75533	1087	1102	SF3B1	Splicing factor 3B subunit 1	yes	no	3	0.001658	120.9	By MS/MS	By MS/MS	By MS/MS	By MS/MS	By MS/MS
AIGSASEGAQSSLQEVYHK	TFVQCDARAIGSASEG	SLQEVYHKSMTLKEAI	R	A	I	H	K	S	3	0	0	0	0	2	2	2	1	1	1	1	0	0	0	4	0	0	1	1	0	0	19	0	1960.95	P28066;P28066-2	P28066	169	187	PSMA5	Proteasome subunit alpha type-5	yes	no	2;3	3.7531e-52	206.67	By MS/MS	By MS/MS	By MS/MS	By MS/MS	By MS/MS
AIGTEPDSDVLSEIMHSFAK	FMCDALIKAIGTEPDS	EIMHSFAKCIEVMGDG	K	A	I	A	K	C	2	0	0	2	0	0	2	1	1	2	1	1	1	1	1	3	1	0	0	1	0	0	20	0	2146.03	O00410;O00410-3;H0Y8C6;O00410-2	O00410	756	775	IPO5	Importin-5	yes	no	3	0.050631	35.133	By MS/MS	By matching	By matching	By matching	By matching
AIGVLTSGGDAQGMNAAVR	EHLSGAGKAIGVLTSG	QGMNAAVRAVVRMGIY	K	A	I	V	R	A	4	1	1	1	0	1	0	4	0	1	1	0	1	0	0	1	1	0	0	2	0	0	19	0	1786.9	Q01813;P17858	Q01813	26	44	PFKP;PFKL	ATP-dependent 6-phosphofructokinase, platelet type;ATP-dependent 6-phosphofructokinase, liver type	no	no	2;3	1.5168e-230	307.77	By MS/MS	By MS/MS	By MS/MS	By MS/MS	By MS/MS
AIHQQILLLR	ELRSLWRKAIHQQILL	HQQILLLRMEKENQKL	K	A	I	L	R	M	1	1	0	0	0	2	0	0	1	2	3	0	0	0	0	0	0	0	0	0	0	0	10	0	1203.75	O60343-2;O60343-3;O60343;O60343-5;O60343-4	O60343-2	783	792	TBC1D4	TBC1 domain family member 4	yes	no	3	0.050446	46.001	By matching	By matching	By matching	By MS/MS	By matching
AIHSWLTR	DGHSYSPRAIHSWLTR	AIHSWLTRAMYSRRSK	R	A	I	T	R	A	1	1	0	0	0	0	0	0	1	1	1	0	0	0	0	1	1	1	0	0	0	0	8	0	982.535	P28070	P28070	132	139	PSMB4	Proteasome subunit beta type-4	yes	yes	3	0.019277	89.296	By matching	By MS/MS	By matching	By matching	By matching
AIIASNIMYIVGQYPR	QKRGKDNKAIIASNIM	YIVGQYPRFLRAHWKF	K	A	I	P	R	F	2	1	1	0	0	1	0	1	0	4	0	0	1	0	1	1	0	0	2	1	0	0	16	0	1807.97	O14980	O14980	538	553	XPO1	Exportin-1	yes	yes	3	0.00042701	93.243	By MS/MS	By matching	By matching		By MS/MS
AIIESDQEQGR	YKAHEWARAIIESDQE	ESDQEQGRKLRSTMLE	R	A	I	G	R	K	1	1	0	1	0	2	2	1	0	2	0	0	0	0	0	1	0	0	0	0	0	0	11	0	1244.6	Q12765;Q12765-2;Q12765-3	Q12765	356	366	SCRN1	Secernin-1	yes	no	2	0.018243	60.167	By matching	By MS/MS	By matching	By matching	By matching
AIIIFVPVPQLK	IEVGGGRKAIIIFVPV	FVPVPQLKSFQKIQVR	K	A	I	L	K	S	1	0	0	0	0	1	0	0	0	3	1	1	0	1	2	0	0	0	0	2	0	0	12	0	1336.85	P62081;B5MCP9	P62081	59	70	RPS7	40S ribosomal protein S7	yes	no	2	4.6507e-06	128.69	By MS/MS	By MS/MS	By MS/MS	By MS/MS	By MS/MS
AIITALGVER	FGTAQSNKAIITALGV	ITALGVERRNRVLAGL	K	A	I	E	R	R	2	1	0	0	0	0	1	1	0	2	1	0	0	0	0	0	1	0	0	1	0	0	10	0	1041.62	Q92616	Q92616	1872	1881	GCN1L1	Translational activator GCN1	yes	yes	2	0.00056435	107.21
AIKELEEWYAR	QEAEWKEKAIKELEEW	ELEEWYARQDEQLQKT	K	A	I	A	R	Q	2	1	0	0	0	0	3	0	0	1	1	1	0	0	0	0	0	1	1	0	0	0	11	1	1406.72	P09496-2;F8WF69;P09496-4;P09496-3;P09496;P09496-5;C9J8P9	P09496-2	139	149	CLTA	Clathrin light chain A	yes	no	3	0.012515	72.2		By matching	By MS/MS	By matching	By matching
AILDKLHNLNSNWFPEGSKPFIYQEVIDLGGEPIK	HMWPGDIKAILDKLHN	DLGGEPIKSSDYFGNG	K	A	I	I	K	S	1	0	3	2	0	1	3	3	1	4	4	3	0	2	3	2	0	1	1	1	0	0	35	2	3981.07	P04745	P04745	224	258	AMY1A	Alpha-amylase 1	yes	yes	4	0.0006804	47.66			By MS/MS
AILILDNDGDR	EPSLYTVKAILILDND	ILDNDGDRLFAKYYDD	K	A	I	D	R	L	1	1	1	3	0	0	0	1	0	2	2	0	0	0	0	0	0	0	0	0	0	0	11	0	1213.63	F8VVA7;P61923;F8W651;P61923-4;F8VXB1;F8VUC5;F8W156;F8VYZ4;P61923-5;F8VXR1	F8VVA7	15	25	COPZ1	Coatomer subunit zeta-1	yes	no	2	0.0027457	82.494	By MS/MS	By matching	By matching	By MS/MS	By MS/MS
AILNGIDSINK	LLRAATGKAILNGIDS	NGIDSINKVLDHFRRK	K	A	I	N	K	V	1	0	2	1	0	0	0	1	0	3	1	1	0	0	0	1	0	0	0	0	0	0	11	0	1156.65	Q9UQE7	Q9UQE7	504	514	SMC3	Structural maintenance of chromosomes protein 3	yes	yes	2	0.0062756	71.614	By MS/MS	By matching	By matching
AILVDLEPGTMDSVR	TGGKYVPRAILVDLEP	PGTMDSVRSGPFGQIF	R	A	I	V	R	S	1	1	0	2	0	0	1	1	0	1	2	0	1	0	1	1	1	0	0	2	0	0	15	0	1614.83	Q5JP53;P07437;Q13509;A0A0B4J269;G3V5W4;G3V2R8;G3V3R4;G3V2N6;Q13885;Q9BVA1	Q5JP53	45	59	TUBB;TUBB3;TUBB2A;TUBB2B	Tubulin beta chain;Tubulin beta-3 chain;Tubulin beta-2A chain;Tubulin beta-2B chain	no	no	2;3	2.3918e-47	210.44	By MS/MS	By MS/MS	By MS/MS	By MS/MS	By MS/MS
AILVVFANK	LEEEELRKAILVVFAN	ILVVFANKQDMEQAMT	K	A	I	N	K	Q	2	0	1	0	0	0	0	0	0	1	1	1	0	1	0	0	0	0	0	2	0	0	9	0	973.596	P40616-2;P40616;B4DZG7;F8VYN9	P40616-2	102	110	ARL1	ADP-ribosylation factor-like protein 1	yes	no	2	0.019736	58.981
AIMAQLPQEQK	LIAGQSARAIMAQLPQ	AQLPQEQKAKIAEQVA	R	A	I	Q	K	A	2	0	0	0	0	3	1	0	0	1	1	1	1	0	1	0	0	0	0	0	0	0	11	0	1255.66	P35221;P35221-2;G3XAM7;P35221-3	P35221	671	681	CTNNA1	Catenin alpha-1	yes	no	2	0.00034071	107.45	By MS/MS	By MS/MS	By MS/MS	By MS/MS	By matching
AIMTYVSSFYHAFSGAQK	GTARPDEKAIMTYVSS	HAFSGAQKAETAANRI	K	A	I	Q	K	A	3	0	0	0	0	1	0	1	1	1	0	1	1	2	0	3	1	0	2	1	0	0	18	0	2006.96	P12814;P12814-3;P12814-2;P12814-4;H9KV75;G3V2N5;G3V2W4;O43707	P12814	237	254	ACTN1;ACTN4	Alpha-actinin-1;Alpha-actinin-4	no	no	2;3	7.7789e-07	150.11	By MS/MS	By MS/MS	By matching	By MS/MS	By matching
AIMVAQTIK	NGKYLDGKAIMVAQTI	IMVAQTIKPAFKSSRW	K	A	I	I	K	P	2	0	0	0	0	1	0	0	0	2	0	1	1	0	0	0	1	0	0	1	0	0	9	0	973.563	Q8N7X1	Q8N7X1	78	86	RBMXL3	RNA-binding motif protein, X-linked-like-3	yes	yes	3	0.015922	64.42				By matching	By MS/MS
AINEAYKEDYHK	TRTNAEIRAINEAYKE	AYKEDYHKSLEDALSS	R	A	I	H	K	S	2	0	1	1	0	0	2	0	1	1	0	2	0	0	0	0	0	0	2	0	0	0	12	1	1479.7	P08133-2;P08133	P08133-2	440	451	ANXA6	Annexin A6	no	no	3	0.013852	78.692
AINFNFGYAK	ILHIGHAKAINFNFGY	NFNFGYAKANNGICFL	K	A	I	A	K	A	2	0	2	0	0	0	0	1	0	1	0	1	0	2	0	0	0	0	1	0	0	0	10	0	1143.57	P47897;A0A1B0GVU9;P47897-2;B4DDN1;C9J165;A0A0U1RR66	P47897	283	292	QARS	Glutamine--tRNA ligase	yes	no	2	0.011613	70.525	By MS/MS	By MS/MS	By matching	By matching	By matching
AINGPTSASGDDISK	EEHGPSEKAINGPTSA	ASGDDISKLQRTPGEE	K	A	I	S	K	L	2	0	1	2	0	0	0	2	0	2	0	1	0	0	1	3	1	0	0	0	0	0	15	0	1431.68	B4DXZ6;P51114;P51114-3;H7C4S4	B4DXZ6	566	580	FXR1	Fragile X mental retardation syndrome-related protein 1	yes	no	2	0.0020042	83.243	By MS/MS	By MS/MS	By MS/MS	By matching	By matching
AINQGGLTSVAVR	YQVEYAFKAINQGGLT	GLTSVAVRGKDCAVIV	K	A	I	V	R	G	2	1	1	0	0	1	0	2	0	1	1	0	0	0	0	1	1	0	0	2	0	0	13	0	1284.71	G3V5Z7;P60900;G3V295;G3V3I1;P60900-2;G3V3U4	G3V5Z7	31	43	PSMA6	Proteasome subunit alpha type;Proteasome subunit alpha type-6	yes	no	2	4.5222e-18	183.99	By MS/MS	By MS/MS	By MS/MS	By MS/MS	By MS/MS
AINQIAAALFTIHK	NNIHCLAKAINQIAAA	AALFTIHKGSIEDRLK	K	A	I	H	K	G	4	0	1	0	0	1	0	0	1	3	1	1	0	1	0	0	1	0	0	0	0	0	14	0	1509.87	Q9Y2A7;Q9Y2A7-2	Q9Y2A7	1035	1048	NCKAP1	Nck-associated protein 1	yes	no	3	6.653e-06	143.55	By MS/MS	By matching	By matching	By matching	By matching
AINQQTGAFVEISR	GRGGENVKAINQQTGA	GAFVEISRQLPPNGDP	K	A	I	S	R	Q	2	1	1	0	0	2	1	1	0	2	0	0	0	1	0	1	1	0	0	1	0	0	14	0	1532.79	Q92945;A0A087WTP3;M0R3J3	Q92945	449	462	KHSRP	Far upstream element-binding protein 2	yes	no	2	5.6108e-05	137.95	By MS/MS	By MS/MS	By MS/MS	By MS/MS	By MS/MS
AINTLNGLR	VTAKDAERAINTLNGL	INTLNGLRLQSKTIKV	R	A	I	L	R	L	1	1	2	0	0	0	0	1	0	1	2	0	0	0	0	0	1	0	0	0	0	0	9	0	970.556	Q15717;Q15717-2;M0QZR9;B1AM48;B1APY9;B1APY8;A0A0A0MRX1;A0A0R4J2E6;Q12926-2;Q12926;P26378-4;P26378-2;P26378-5;P26378;P26378-3	Q15717	77	85	ELAVL1;ELAVL2;ELAVL4	ELAV-like protein 1;ELAV-like protein;ELAV-like protein 2;ELAV-like protein 4	yes	no	2	0.023709	80.219
AIPDLTAPVAAVQAAVSNLVR	EEGEVDGKAIPDLTAP	AAVSNLVRVGKETVQT	K	A	I	V	R	V	6	1	1	1	0	1	0	0	0	1	2	0	0	0	2	1	1	0	0	4	0	0	21	0	2075.17	P18206-2;P18206;A0A096LPE1	P18206-2	36	56	VCL	Vinculin	yes	no	2;3	1.1531e-06	115.66	By MS/MS	By MS/MS	By MS/MS	By matching	By MS/MS
AIPNNQVLGK	IADYESGRAIPNNQVL	PNNQVLGKIERAIGEC	R	A	I	G	K	I	1	0	2	0	0	1	0	1	0	1	1	1	0	0	1	0	0	0	0	1	0	0	10	0	1052.6	O60869-2;O60869-3;O60869	O60869-2	114	123	EDF1	Endothelial differentiation-related factor 1	yes	no	2	0.0345	54.611	By matching	By matching	By matching	By MS/MS	By matching
AIPQLQGYLR	SQILPKIKAIPQLQGY	PQLQGYLRSVFALTNG	K	A	I	L	R	S	1	1	0	0	0	2	0	1	0	1	2	0	0	0	1	0	0	0	1	0	0	0	10	0	1157.66	Q02878	Q02878	263	272	RPL6	60S ribosomal protein L6	yes	yes	2	0.00093389	99.442	By MS/MS	By MS/MS	By MS/MS	By MS/MS	By MS/MS
AIPTVNHSGTFSPQAPVPTTVPVVDVR	TWGRLVRRAIPTVNHS	TVPVVDVRIPQLAPPA	R	A	I	V	R	I	2	1	1	1	0	1	0	1	1	1	0	0	0	1	5	2	4	0	0	6	0	0	27	0	2785.48	Q16513-3;Q16513-2;Q16513;Q16513-5;Q16513-4;B1AL79	Q16513-3	476	502	PKN2	Serine/threonine-protein kinase N2	yes	no	3	9.9933e-05	67.418				By MS/MS	By MS/MS
AIQDAILEVLK	VHLDDPERAIQDAILE	DAILEVLKEGSGLFPD	R	A	I	L	K	E	2	0	0	1	0	1	1	0	0	2	2	1	0	0	0	0	0	0	0	1	0	0	11	0	1211.71	Q86Y56;H0Y650;E9PGY2;Q86Y56-3	Q86Y56	804	814	DNAAF5	Dynein assembly factor 5, axonemal	yes	no	2	0.00082655	96.113
AIQDGTIVLMGTYDDGATK	APFIEFLKAIQDGTIV	TYDDGATKLNDEARRL	K	A	I	T	K	L	2	0	0	3	0	1	0	3	0	2	1	1	1	0	0	0	3	0	1	1	0	0	19	0	1967.95	Q92520	Q92520	138	156	FAM3C	Protein FAM3C	yes	yes	2	1.4058e-65	215.37
AIQDMFPNMDQEVIR	RCSEEDLKAIQDMFPN	NMDQEVIRSVLEAQRG	K	A	I	I	R	S	1	1	1	2	0	2	1	0	0	2	0	0	2	1	1	0	0	0	0	1	0	0	15	0	1805.84	F2Z2Y8;Q9H0E2;E7EN89;Q9H0E2-2	F2Z2Y8	175	189	TOLLIP	Toll-interacting protein	yes	no	2	0.00011823	113.54
AIQLEYSEAR	LYYTGRIKAIQLEYSE	QLEYSEARRTMTNALR	K	A	I	A	R	R	2	1	0	0	0	1	2	0	0	1	1	0	0	0	0	1	0	0	1	0	0	0	10	0	1178.59	O43242;O43242-2	O43242	297	306	PSMD3	26S proteasome non-ATPase regulatory subunit 3	yes	no	2	0.010344	71.221	By matching	By matching	By MS/MS	By matching	By MS/MS
AIQLNSNSVQALLLK	RALYLGAKAIQLNSNS	SVQALLLKGAALRNMG	K	A	I	L	K	G	2	0	2	0	0	2	0	0	0	1	4	1	0	0	0	2	0	0	0	1	0	0	15	0	1610.94	Q9UJX3-2;Q9UJX3	Q9UJX3-2	365	379	ANAPC7	Anaphase-promoting complex subunit 7	yes	no	2	0.014382	59.367	By matching	By matching	By matching	By matching	By matching
AIQLSGAEQLEALK	KYRQILEKAIQLSGAE	AEQLEALKAFVEAMVN	K	A	I	L	K	A	3	0	0	0	0	2	2	1	0	1	3	1	0	0	0	1	0	0	0	0	0	0	14	0	1469.81	Q9BT78;D6RAX7;D6RFN0;Q9BT78-2	Q9BT78	33	46	COPS4	COP9 signalosome complex subunit 4	yes	no	2	0.00019177	106.54	By MS/MS	By matching	By matching	By MS/MS	By MS/MS
AISHEHSPSDLEAHFVPLVK	DKAVESLRAISHEHSP	AHFVPLVKRLAGGDWF	R	A	I	V	K	R	2	0	0	1	0	0	2	0	3	1	2	1	0	1	2	3	0	0	0	2	0	0	20	0	2212.13	P30153;C9J9C1	P30153	114	133	PPP2R1A	Serine/threonine-protein phosphatase 2A 65 kDa regulatory subunit A alpha isoform	yes	no	3;4	0.0086534	90.348	By matching	By matching	By matching	By MS/MS	By matching
AISSYFVSTMSSSIK	TAAQLILKAISSYFVS	STMSSSIKTVYFVLFD	K	A	I	I	K	T	1	0	0	0	0	0	0	0	0	2	0	1	1	1	0	6	1	0	1	1	0	0	15	0	1606.79	O75367-2;O75367-3;O75367;B4DJC3	O75367-2	330	344	H2AFY	Core histone macro-H2A.1;Histone H2A	yes	no	2	0.011658	98.182				By MS/MS	By matching
AITGASLADIMAK	RRAVKFQRAITGASLA	SLADIMAKRNQKPEVR	R	A	I	A	K	R	4	0	0	1	0	0	0	1	0	2	1	1	1	0	0	1	1	0	0	0	0	0	13	0	1260.67	C9JXB8;C9JNW5;P83731	C9JXB8	81	93	RPL24	60S ribosomal protein L24	yes	no	2	1.968e-46	208.15	By MS/MS	By MS/MS	By MS/MS	By MS/MS	By MS/MS
AITGFDDPFSGK	QQIYAAEKAITGFDDP	FDDPFSGKTVSVSEAI	K	A	I	G	K	T	1	0	0	2	0	0	0	2	0	1	0	1	0	2	1	1	1	0	0	0	0	0	12	0	1253.59	P15924;P15924-3;P15924-2	P15924	2092	2103	DSP	Desmoplakin	yes	no	2	0.00013892	105.17				By MS/MS	By MS/MS
AITHLNNNFMFGQK	ADGYAVDRAITHLNNN	NNFMFGQKLNVCVSKQ	R	A	I	Q	K	L	1	0	3	0	0	1	0	1	1	1	1	1	1	2	0	0	1	0	0	0	0	0	14	0	1633.8	P14866;M0QXS5;P14866-2;M0QYT0	P14866	435	448	HNRNPL	Heterogeneous nuclear ribonucleoprotein L	no	no	2;3	0.0043768	106.26	By MS/MS	By MS/MS	By MS/MS	By MS/MS	By MS/MS
AITIAGIPQSIIECVK	MLPNSTERAITIAGIP	QSIIECVKQICVVMLE	R	A	I	V	K	Q	2	0	0	0	1	1	1	1	0	5	0	1	0	0	1	1	1	0	0	1	0	0	16	0	1711.95	H3BRU6;F8VZX2;Q15366-7;Q15366-8;Q15366-4;Q15366-5;F8VXH9;F8VRH0;Q15366-6;Q15366-3;Q15366;Q15366-2	Q15366-6	126	141	PCBP2	Poly(rC)-binding protein 2	no	no	2	0.00016919	107.53	By MS/MS	By MS/MS	By MS/MS	By MS/MS	By matching
AITIAGVPQSVTECVK	MLPNSTERAITIAGVP	QSVTECVKQICLVMLE	R	A	I	V	K	Q	2	0	0	0	1	1	1	1	0	2	0	1	0	0	1	1	2	0	0	3	0	0	16	0	1671.89	Q15365	Q15365	145	160	PCBP1	Poly(rC)-binding protein 1	yes	yes	2	0.0011497	86.772	By MS/MS	By MS/MS	By MS/MS	By MS/MS	By MS/MS
AITIANQTNCPLYITK	VEAEAVNRAITIANQT	NCPLYITKVMSKSSAE	R	A	I	T	K	V	2	0	2	0	1	1	0	0	0	3	1	1	0	0	1	0	3	0	1	0	0	0	16	0	1819.95	A0A1C7CYX9;Q16555-2;Q16555	A0A1C7CYX9	344	359	DPYSL2	Dihydropyrimidinase-related protein 2	yes	no	2	1.873e-129	249.98	By MS/MS	By MS/MS	By MS/MS	By MS/MS	By matching
AITVFSPDGHLFQVEYAQEAVK	________________	EYAQEAVKKGSTAVGV	R	A	I	V	K	K	3	0	0	1	0	2	2	1	1	1	1	1	0	2	1	1	1	0	1	3	0	0	22	0	2448.23	O14818;O14818-4;Q8TAA3-2;Q8TAA3-5;Q8TAA3;F5GY34	O14818	6	27	PSMA7;PSMA8	Proteasome subunit alpha type-7;Proteasome subunit alpha type-7-like	yes	no	3	6.8001e-07	107.18	By matching	By matching	By MS/MS	By MS/MS	By MS/MS
AIVAGDQNVEYK	PKCKGCFKAIVAGDQN	GDQNVEYKGTVWHKDC	K	A	I	Y	K	G	2	0	1	1	0	1	1	1	0	1	0	1	0	0	0	0	0	0	1	2	0	0	12	0	1305.66	A0A0D9SG53;A0A0D9SGB2;Q5JXI0;A0A0D9SFI6;A0A0D9SFB0;Q5JXH9;A0A0D9SFZ9;Q5JXH8;Q5JXH7;Q5JXI3;Q5JXI2;Q5JXI8;Q13642-3;Q13642-1;Q13642-5;Q13642-4;Q13642	A0A0D9SG53	107	118	FHL1	Four and a half LIM domains protein 1	yes	no	2	0.0013428	100.82	By MS/MS	By MS/MS	By MS/MS
AIVAIENPADVSVISSR	EKLLLAARAIVAIENP	DVSVISSRNTGQRAVL	R	A	I	S	R	N	3	1	1	1	0	0	1	0	0	3	0	0	0	0	1	3	0	0	0	3	0	0	17	0	1739.94	C9J9K3;A0A0C4DG17;P08865;F8WD59	C9J9K3	64	80	RPSA	40S ribosomal protein SA	yes	no	2;3	8.1572e-28	212.11	By MS/MS	By MS/MS	By MS/MS	By MS/MS	By MS/MS
AIVEFLSNLAR	VEKGPDGKAIVEFLSN	EFLSNLARHTKAVNVV	K	A	I	A	R	H	2	1	1	0	0	0	1	0	0	1	2	0	0	1	0	1	0	0	0	1	0	0	11	0	1231.69	Q13112	Q13112	54	64	CHAF1B	Chromatin assembly factor 1 subunit B	yes	yes	2	0.0036283	79.659
AIVFVVDSAAFQR	ERFKSSARAIVFVVDS	VDSAAFQREVKDVAEF	R	A	I	Q	R	E	3	1	0	1	0	1	0	0	0	1	0	0	0	2	0	1	0	0	0	3	0	0	13	0	1421.77	Q9Y5M8;H7C4H2	Q9Y5M8	138	150	SRPRB	Signal recognition particle receptor subunit beta	yes	no	2	0.0029038	101.97	By MS/MS				By matching
AIVQLVNER	EQVTGGIKAIVQLVNE	IVQLVNERQPQARVVV	K	A	I	E	R	Q	1	1	1	0	0	1	1	0	0	1	1	0	0	0	0	0	0	0	0	2	0	0	9	0	1040.6	Q15102;M0R389	Q15102	119	127	PAFAH1B3	Platelet-activating factor acetylhydrolase IB subunit gamma	yes	no	2	0.0097884	82.279	By MS/MS				By MS/MS
AIVQQWLEYR	LGSTAEEKAIVQQWLE	VQQWLEYRVTQVDGHS	K	A	I	Y	R	V	1	1	0	0	0	2	1	0	0	1	1	0	0	0	0	0	0	1	1	1	0	0	10	0	1304.69	D6RBD7;C9J1V9;O43324-2;O43324;H0YAL7;D6RCQ0	D6RBD7	69	78	EEF1E1;EEF1E1-BLOC1S5	Eukaryotic translation elongation factor 1 epsilon-1	yes	no	2	0.00080919	111.06		By MS/MS	By MS/MS	By matching	By MS/MS
AIVSILNYVIYK	GCTGKLQRAIVSILNY	ILNYVIYKNTHIKTVA	R	A	I	Y	K	N	1	0	1	0	0	0	0	0	0	3	1	1	0	0	0	1	0	0	2	2	0	0	12	0	1394.82	Q8IXQ6-3;Q8IXQ6-2;Q8IXQ6	Q8IXQ6-3	181	192	PARP9	Poly [ADP-ribose] polymerase 9	yes	no	2	3.5396e-20	182.16
AIVVTDGER	AWPEDVIKAIVVTDGE	IVVTDGERILGLGDLG	K	A	I	E	R	I	1	1	0	1	0	0	1	1	0	1	0	0	0	0	0	0	1	0	0	2	0	0	9	0	958.508	P48163;P48163-2	P48163	147	155	ME1	NADP-dependent malic enzyme	yes	no	2	0.0097199	75.213	By MS/MS	By matching	By matching	By matching	By MS/MS
AIVWGMQTR	TLFSRHTKAIVWGMQT	IVWGMQTRAVQGMLDF	K	A	I	T	R	A	1	1	0	0	0	1	0	1	0	1	0	0	1	0	0	0	1	1	0	1	0	0	9	0	1060.55	P53396-2;P53396;P53396-3	P53396-2	489	497	ACLY	ATP-citrate synthase	yes	no	2	0.018818	69.598
AIWAALQTQTSNAAK	YENTQISRAIWAALQT	TQTSNAAKNFITKMAK	R	A	I	A	K	N	5	0	1	0	0	2	0	0	0	1	1	1	0	0	0	1	2	1	0	0	0	0	15	0	1572.83	Q9NYU2-2;Q9NYU2	Q9NYU2-2	789	803	UGGT1	UDP-glucose:glycoprotein glucosyltransferase 1	yes	no	2	1.5451e-05	166.24	By MS/MS	By MS/MS	By MS/MS	By MS/MS	By matching
AIWNVINWENVTER	NVRPDYLKAIWNVINW	NWENVTERYMACKK__	K	A	I	E	R	Y	1	1	3	0	0	0	2	0	0	2	0	0	0	0	0	0	1	2	0	2	0	0	14	0	1742.87	A0A0C4DFU2;P04179-4;P04179;A0A0C4DFU1;P04179-2;A0A0C4DG56;P04179-3	A0A0C4DFU2	203	216	SOD2	Superoxide dismutase;Superoxide dismutase [Mn], mitochondrial	yes	no	2;3	3.2384e-08	166.7	By MS/MS	By MS/MS	By MS/MS	By matching	By MS/MS
AIYDTPCIQAESEK	LSICKHYRAIYDTPCI	CIQAESEKWQQALKSV	R	A	I	E	K	W	2	0	0	1	1	1	2	0	0	2	0	1	0	0	1	1	1	0	1	0	0	0	14	0	1623.74	O00232;O00232-2	O00232	249	262	PSMD12	26S proteasome non-ATPase regulatory subunit 12	yes	no	2	0.00012933	112.02
AIYHDLEQSIR	LSNVAGYKAIYHDLEQ	HDLEQSIRAADAVEDL	K	A	I	I	R	A	1	1	0	1	0	1	1	0	1	2	1	0	0	0	0	1	0	0	1	0	0	0	11	0	1343.68	A0A0U1RR22;Q9UNF0-2;Q9UNF0	A0A0U1RR22	265	275	PACSIN2	Protein kinase C and casein kinase substrate in neurons protein 2	yes	no	2;3	0.0015242	94.616	By matching	By matching	By MS/MS	By matching	By matching
AIYNSGQDHVQNEENYAQVLDK	QKVKKSVKAIYNSGQD	NYAQVLDKFGSNFLSR	K	A	I	D	K	F	2	0	3	2	0	3	2	1	1	1	1	1	0	0	0	1	0	0	2	2	0	0	22	0	2534.17	A0A0A0MRE5;Q9ULH1;Q9ULH1-2;E5RHD7	A0A0A0MRE5	73	94	ASAP1	Arf-GAP with SH3 domain, ANK repeat and PH domain-containing protein 1	yes	no	3	0.0032707	52.061	By MS/MS	By matching	By matching	By MS/MS	By MS/MS
AIYQATYR	QAYDLARRAIYQATYR	AIYQATYRDAYSGGAV	R	A	I	Y	R	D	2	1	0	0	0	1	0	0	0	1	0	0	0	0	0	0	1	0	2	0	0	0	8	0	984.503	P28074;P28074-3	P28074	218	225	PSMB5	Proteasome subunit beta type-5	yes	no	2	0.042958	58.815				By matching	By matching
AKDINQEVYNFLATAGAK	GGEKDLRRAKDINQEV	FLATAGAKYGVGFWKP	R	A	K	A	K	Y	4	0	2	1	0	1	1	1	0	1	1	2	0	1	0	0	1	0	1	1	0	0	18	1	1952	A2A274;Q99798	A2A274	143	160	ACO2	Aconitate hydratase, mitochondrial	yes	no	3	0.00041098	97.502	By matching	By MS/MS	By matching	By matching	By MS/MS
AKDLQDELAGNSEQR	QRTKLELKAKDLQDEL	LAGNSEQRKRLLKERQ	K	A	K	Q	R	K	2	1	1	2	0	2	2	1	0	0	2	1	0	0	0	1	0	0	0	0	0	0	15	1	1672.8	Q9UQE7	Q9UQE7	309	323	SMC3	Structural maintenance of chromosomes protein 3	yes	yes	3	0.0011375	110.22	By MS/MS	By matching	By MS/MS	By matching	By matching
AKDPFAHLPK	QALAAEPKAKDPFAHL	DPFAHLPKSTFVLDEF	K	A	K	P	K	S	2	0	0	1	0	0	0	0	1	0	1	2	0	1	2	0	0	0	0	0	0	0	10	1	1122.62	P26641;P26641-2	P26641	276	285	EEF1G	Elongation factor 1-gamma	yes	no	3	0.028754	90.149
AKDVDEYKLK	YPPDKKVKAKDVDEYK	DVDEYKLKDHYLEFEK	K	A	K	L	K	D	1	0	0	2	0	0	1	0	0	0	1	3	0	0	0	0	0	0	1	1	0	0	10	2	1207.64	A0A087X1Z0;A0A087WXD8;B4DKF8;E5RJ29;Q9NYI0-3;Q9NYI0-2;Q9NYI0	A0A087X1Z0	182	191	PSD3	PH and SEC7 domain-containing protein 3	yes	no	1	1.2581e-06	137.9
AKEAAEQDVEK	LFGIRAKRAKEAAEQD	AAEQDVEKKK______	R	A	K	E	K	K	3	0	0	1	0	1	3	0	0	0	0	2	0	0	0	0	0	0	0	1	0	0	11	1	1216.59	P26373;P26373-2;J3KS98	P26373	199	209	RPL13	60S ribosomal protein L13	yes	no	2;3	0.0037225	107.34	By MS/MS	By matching	By MS/MS	By MS/MS	By matching
AKEAQDDLVK	EVEEWQHRAKEAQDDL	EAQDDLVKTKEELHLV	R	A	K	V	K	T	2	0	0	2	0	1	1	0	0	0	1	2	0	0	0	0	0	0	0	1	0	0	10	1	1115.58	E7EQR4;P15311	E7EQR4	449	458	EZR	Ezrin	yes	no	2;3	0.009277	140.17	By matching	By MS/MS	By matching	By MS/MS	By MS/MS
AKEFTNVYIK	REAELGARAKEFTNVY	EFTNVYIKNFGEDMDD	R	A	K	I	K	N	1	0	1	0	0	0	1	0	0	1	0	2	0	1	0	0	1	0	1	1	0	0	10	1	1211.65	P11940;E7EQV3;A0A087WTT1;E7ERJ7;P11940-2;H0YAR2;H0YBN4;B1ANR0;Q13310-2;Q13310;Q13310-3;H0Y5F5;H0YCC8	P11940	187	196	PABPC1;PABPC4	Polyadenylate-binding protein 1;Polyadenylate-binding protein;Polyadenylate-binding protein 4	no	no	3	0.013914	70.399	By matching	By matching	By matching	By matching	By matching
AKELDPTNMTYITNQAAVYFEK	TALKHYDKAKELDPTN	QAAVYFEKGDYNKCRE	K	A	K	E	K	G	3	0	2	1	0	1	2	0	0	1	1	2	1	1	1	0	3	0	2	1	0	0	22	1	2546.24	P31948;P31948-2;P31948-3	P31948	251	272	STIP1	Stress-induced-phosphoprotein 1	yes	no	3	0.025302	57.188					By MS/MS
AKESWEMDTK	VTLKSFEKAKESWEMD	ESWEMDTKEKLEQAAI	K	A	K	T	K	E	1	0	0	1	0	0	2	0	0	0	0	2	1	0	0	1	1	1	0	0	0	0	10	1	1223.55	Q13451	Q13451	253	262	FKBP5	Peptidyl-prolyl cis-trans isomerase FKBP5;Peptidyl-prolyl cis-trans isomerase FKBP5, N-terminally processed	yes	yes	2	0.0062311	107.45	By MS/MS	By MS/MS	By MS/MS		By matching
AKFEELNMDLFR	DFSETLTRAKFEELNM	ELNMDLFRSTMKPVQK	R	A	K	F	R	S	1	1	1	1	0	0	2	0	0	0	2	1	1	2	0	0	0	0	0	0	0	0	12	1	1511.74	P11021	P11021	325	336	HSPA5	78 kDa glucose-regulated protein	yes	yes	3	5.867e-08	135.1	By MS/MS	By MS/MS	By MS/MS	By MS/MS	By MS/MS
AKFYPEDVAEELIQDITQK	NPLQFKFRAKFYPEDV	LIQDITQKLFFLQVKE	R	A	K	Q	K	L	2	0	0	2	0	2	3	0	0	2	1	2	0	1	1	0	1	0	1	1	0	0	19	1	2236.13	E7EQR4;P15311	E7EQR4	82	100	EZR	Ezrin	yes	no	3	0.00021243	97.32	By MS/MS	By matching	By MS/MS	By matching	By MS/MS
AKFYPEDVSEELIQDITQR	SPLLFKFRAKFYPEDV	LIQDITQRLFFLQVKE	R	A	K	Q	R	L	1	1	0	2	0	2	3	0	0	2	1	1	0	1	1	1	1	0	1	1	0	0	19	1	2280.13	P26038;V9GZ54	P26038	82	100	MSN	Moesin	yes	no	3	0.0055198	62.658		By matching	By matching		By MS/MS
AKGPLASQISGLYLPYK	PILSANIKAKGPLASQ	SGLYLPYKVLPVGDEV	K	A	K	Y	K	V	2	0	0	0	0	1	0	2	0	1	3	2	0	0	2	2	0	0	2	0	0	0	17	1	1805.01	P21589-2;P21589;Q96B60	P21589-2	146	162	NT5E	5-nucleotidase	yes	no	2;3	0.004076	122.96
AKKPEEESESSEEGSESEEEAPAGTR	GALPPAKRAKKPEEES	EEAPAGTRSQVKASEK	R	A	K	T	R	S	3	1	0	0	0	0	10	2	0	0	0	2	0	0	2	5	1	0	0	0	0	0	26	2	2778.2	Q13428;Q13428-3;Q13428-4;J3KQ96;E7ETY2;Q13428-6;Q13428-7;Q13428-5	Q13428	263	288	TCOF1	Treacle protein	yes	no	4	0.029326	35.359
AKLEEQAQQIR	KEQVAEVRAKLEEQAQ	EEQAQQIRLQAEAFQA	R	A	K	I	R	L	2	1	0	0	0	3	2	0	0	1	1	1	0	0	0	0	0	0	0	0	0	0	11	1	1312.71	P02649	P02649	259	269	APOE	Apolipoprotein E	yes	yes	2	0.01933	89.171
AKLEQLFQDEVAK	ERFIEQEKAKLEQLFQ	LFQDEVAKAQQLREEQ	K	A	K	A	K	A	2	0	0	1	0	2	2	0	0	0	2	2	0	1	0	0	0	0	0	1	0	0	13	1	1517.81	Q15149;Q15149-7;Q15149-8;Q15149-9;Q15149-5;Q15149-4;Q15149-6;Q15149-2;H0YDN1;Q15149-3	Q15149	2651	2663	PLEC	Plectin	no	no	2	1.8839e-11	166.24	By MS/MS	By matching	By MS/MS		By matching
AKPEGALQNNDGLYDPDCDESGLFK	NGSKLGRRAKPEGALQ	CDESGLFKAKQCNGTS	R	A	K	F	K	A	2	0	2	4	1	1	2	3	0	0	3	2	0	1	2	1	0	0	1	0	0	0	25	1	2752.23	B5MCA4;P16422;C9JKY3	B5MCA4	110	134	EPCAM	Epithelial cell adhesion molecule	yes	no	3	7.0669e-09	104.23				By matching	By MS/MS
AKPLLLQLPIGEAK	ESIREKLKAKPLLLQL	QLPIGEAKTFKGVVDV	K	A	K	A	K	T	2	0	0	0	0	1	1	1	0	1	4	2	0	0	2	0	0	0	0	0	0	0	14	1	1489.92	Q969S9-2;Q969S9-3;Q969S9;D6RAL1;Q969S9-5;Q969S9-4	Q969S9-2	217	230	GFM2	Ribosome-releasing factor 2, mitochondrial	yes	no	3	0.0014154	89.189	By MS/MS	By MS/MS	By MS/MS	By MS/MS	By MS/MS
AKPPPGGGEQEPPPPPAPQDVEMKEEAATGGGSTGEADGK	ARRRGADKAKPPPGGG	STGEADGKTAAAAAEH	K	A	K	G	K	T	5	0	0	2	0	2	6	8	0	0	0	3	1	0	9	1	2	0	0	1	0	0	40	2	3866.79	O43242	O43242	15	54	PSMD3	26S proteasome non-ATPase regulatory subunit 3	yes	yes	4	0.0013702	36.718	By matching	By matching	By MS/MS	By MS/MS	By MS/MS
AKPQVVVAPVLMSK	________________	VAPVLMSKLSVNAPEF	M	A	K	S	K	L	2	0	0	0	0	1	0	0	0	0	1	2	1	0	2	1	0	0	0	4	0	0	14	1	1465.87	Q9H074-3;D6RJF2;D6RD97;D6RJ02	Q9H074-3	2	15	PAIP1	Polyadenylate-binding protein-interacting protein 1	yes	no	2	0.029018	62.799	By matching	By matching	By matching	By matching	By matching
AKPSPAPPSTTTAPDASGPQK	GALDDFDKAKPSPAPP	PDASGPQKRSPGDTAK	K	A	K	Q	K	R	4	0	0	1	0	1	0	1	0	0	0	2	0	0	6	3	3	0	0	0	0	0	21	1	2005.01	Q5QNY5;P40855;E9PS71;B7Z8B3	Q5QNY5	12	32	PEX19	Peroxisomal biogenesis factor 19	yes	no	3	0.0013132	68.411	By MS/MS	By MS/MS	By matching	By matching	By matching
AKPTCTTYNSPQLSAQENFQFDK	DFGKGHSRAKPTCTTY	QENFQFDKMEVWAVGD	R	A	K	D	K	M	2	0	2	1	1	3	1	0	0	0	1	2	0	2	2	2	3	0	1	0	0	0	23	1	2674.23	Q6P9B6	Q6P9B6	383	405	TLDC1	TLD domain-containing protein 1	yes	yes	3	3.5705e-08	106.23	By matching	By matching	By matching	By MS/MS	By MS/MS
AKPVLEDLR	QLKALGEKAKPVLEDL	KPVLEDLRQGLLPVLE	K	A	K	L	R	Q	1	1	0	1	0	0	1	0	0	0	2	1	0	0	1	0	0	0	0	1	0	0	9	1	1039.6	CON__P15497	CON__P15497	229	237			yes	yes	3	0.0039823	101.65	By MS/MS	By matching	By MS/MS	By MS/MS	By matching
AKQEPEVNGGSGDAVPSGNEVSENMEEEAENQAESR	PRKDDAKKAKQEPEVN	AENQAESRAAVEGTVE	K	A	K	S	R	A	4	1	4	1	0	2	9	4	0	0	0	1	1	0	2	4	0	0	0	3	0	0	36	1	3773.62	P49321;P49321-3;P49321-4;P49321-2;H0YF33;Q5T624	P49321	735	770	NASP	Nuclear autoantigenic sperm protein	yes	no	3;4	0.0024659	40.864	By matching	By matching	By MS/MS		By matching
AKSETVLTCATGR	VTLAAAKKAKSETVLT	VLTCATGRAHCVWLEC	K	A	K	G	R	A	2	1	0	0	1	0	1	1	0	0	1	1	0	0	0	1	3	0	0	1	0	0	13	1	1392.7	P26006;P26006-1	P26006	896	908	ITGA3	Integrin alpha-3;Integrin alpha-3 heavy chain;Integrin alpha-3 light chain	yes	no	2	7.9178e-05	128.57
AKWDAWNELK	GMLDFTGKAKWDAWNE	WDAWNELKGTSKEDAM	K	A	K	L	K	G	2	0	1	1	0	0	1	0	0	0	1	2	0	0	0	0	0	2	0	0	0	0	10	1	1259.63	P07108;B8ZWD1;A0A0A0MTI5;P07108-3;P07108-2;P07108-4;P07108-5	P07108	54	63	DBI	Acyl-CoA-binding protein	yes	no	3	0.021053	61.48	By matching	By matching	By MS/MS	By matching	By matching
ALAAAGYDVEK	VSLAALKKALAAAGYD	AAGYDVEKNNSRIKLG	K	A	L	E	K	N	4	0	0	1	0	0	1	1	0	0	1	1	0	0	0	0	0	0	1	1	0	0	11	0	1106.56	P10412;P22492;P16402;P16403;Q02539	P16403	65	75	HIST1H1E;HIST1H1T;HIST1H1D;HIST1H1C;HIST1H1A	Histone H1.4;Histone H1t;Histone H1.3;Histone H1.2;Histone H1.1	no	no	1;2	0.00011358	118.71	By MS/MS	By MS/MS	By MS/MS	By MS/MS	By MS/MS
ALAAAGYDVEKNNSR	VSLAALKKALAAAGYD	DVEKNNSRIKLGLKSL	K	A	L	S	R	I	4	1	2	1	0	0	1	1	0	0	1	1	0	0	0	1	0	0	1	1	0	0	15	1	1577.78	P10412;P22492;P16402;P16403;Q02539	P16403	65	79	HIST1H1E;HIST1H1T;HIST1H1D;HIST1H1C;HIST1H1A	Histone H1.4;Histone H1t;Histone H1.3;Histone H1.2;Histone H1.1	no	no	2	0.001774	110.15	By MS/MS	By matching	By MS/MS	By matching	By MS/MS
ALAAFLK	VNQQEFVRALAAFLKK	RALAAFLKKSGKLKVP	R	A	L	L	K	K	3	0	0	0	0	0	0	0	0	0	2	1	0	1	0	0	0	0	0	0	0	0	7	0	732.453	P39019;M0R2L9;M0QXK4;M0QYF7;M0R140	P39019	17	23	RPS19	40S ribosomal protein S19	yes	no	2	0.020225	91.093	By MS/MS	By MS/MS	By MS/MS	By matching	By MS/MS
ALAAGGVGSIVR	MLLQWHEKALAAGGVG	GGVGSIVRVLTARKTV	K	A	L	V	R	V	3	1	0	0	0	0	0	3	0	1	1	0	0	0	0	1	0	0	0	2	0	0	12	0	1069.62	O15511;O15511-2	O15511	132	143	ARPC5	Actin-related protein 2/3 complex subunit 5	yes	no	2	1.4658e-05	112.3	By matching	By matching	By MS/MS		By matching
ALAAGGYDVEK	LSLAALKKALAAGGYD	AGGYDVEKNNSRIKLG	K	A	L	E	K	N	3	0	0	1	0	0	1	2	0	0	1	1	0	0	0	0	0	0	1	1	0	0	11	0	1092.55	P16401	P16401	68	78	HIST1H1B	Histone H1.5	yes	yes	1;2	1.8475e-05	121.73	By MS/MS	By MS/MS	By MS/MS	By MS/MS	By MS/MS
ALAAPAAEEK	AGAGPKRRALAAPAAE	AAPAAEEKEEAREKML	R	A	L	E	K	E	5	0	0	0	0	0	2	0	0	0	1	1	0	0	1	0	0	0	0	0	0	0	10	0	969.513	Q01650	Q01650	10	19	SLC7A5	Large neutral amino acids transporter small subunit 1	yes	yes	2	0.022307	60.436
ALAAPAAEEKEEAR	AGAGPKRRALAAPAAE	AEEKEEAREKMLAAKS	R	A	L	A	R	E	6	1	0	0	0	0	4	0	0	0	1	1	0	0	1	0	0	0	0	0	0	0	14	1	1454.74	Q01650	Q01650	10	23	SLC7A5	Large neutral amino acids transporter small subunit 1	yes	yes	2	0.00061918	128.36	By MS/MS	By MS/MS	By matching	By MS/MS	By MS/MS
ALAAQLPVLPR	ATLSVARRALAAQLPV	AQLPVLPRSEVTFLAP	R	A	L	P	R	S	3	1	0	0	0	1	0	0	0	0	3	0	0	0	2	0	0	0	0	1	0	0	11	0	1147.71	Q96GK7;C9JGM0	Q96GK7	83	93	FAHD2A	Fumarylacetoacetate hydrolase domain-containing protein 2A	yes	no	2	0.006528	113.26	By MS/MS	By matching	By matching	By MS/MS	By MS/MS
ALAAQNIVEDMEQR	DGNGGLYRALAAQNIV	IVEDMEQRGIWSIHVY	R	A	L	Q	R	G	3	1	1	1	0	2	2	0	0	1	1	0	1	0	0	0	0	0	0	1	0	0	14	0	1586.77	Q16222-2;Q16222-3;Q16222	Q16222-2	229	242	UAP1	UDP-N-acetylhexosamine pyrophosphorylase;UDP-N-acetylgalactosamine pyrophosphorylase;UDP-N-acetylglucosamine pyrophosphorylase	yes	no	2;3	3.7838e-08	156	By MS/MS	By MS/MS	By MS/MS	By MS/MS	By MS/MS
ALADDDFLTVTGK	DMFEEALRALADDDFL	DFLTVTGKTVRLL___	R	A	L	G	K	T	2	0	0	3	0	0	0	1	0	0	2	1	0	1	0	0	2	0	0	1	0	0	13	0	1364.68	P33991	P33991	846	858	MCM4	DNA replication licensing factor MCM4	yes	yes	2	3.2028e-06	139.32	By MS/MS	By MS/MS	By MS/MS	By matching	By MS/MS
ALADSTR	________________	MALADSTRGLPNGGGG	M	A	L	T	R	G	2	1	0	1	0	0	0	0	0	0	1	0	0	0	0	1	1	0	0	0	0	0	7	0	732.377	Q96CX2	Q96CX2	2	8	KCTD12	BTB/POZ domain-containing protein KCTD12	yes	yes	1	0.028225	68.398	By matching	By MS/MS	By MS/MS	By matching	By matching
ALADVATVLGR	NFVTDTAKALADVATV	DVATVLGRALYELAGG	K	A	L	G	R	A	3	1	0	1	0	0	0	1	0	0	2	0	0	0	0	0	1	0	0	2	0	0	11	0	1084.62	Q92542-2;Q92542;H0Y6T7	Q92542-2	466	476	NCSTN	Nicastrin	yes	no	2	0.00056864	99.013	By MS/MS	By matching	By matching	By matching
ALADYIR	YRGQRSVKALADYIRQ	KALADYIRQQKSDPIQ	K	A	L	I	R	Q	2	1	0	1	0	0	0	0	0	1	1	0	0	0	0	0	0	0	1	0	0	0	7	0	820.444	Q9BS26	Q9BS26	131	137	ERP44	Endoplasmic reticulum resident protein 44	yes	yes	2	0.0061745	110.63	By MS/MS	By MS/MS	By MS/MS	By MS/MS	By matching
ALAEEWSCPFMETSAK	EVSYGEGKALAEEWSC	PFMETSAKNKASVDEL	K	A	L	A	K	N	3	0	0	0	1	0	3	0	0	0	1	1	1	1	1	2	1	1	0	0	0	0	16	0	1855.81	P61225	P61225	133	148	RAP2B	Ras-related protein Rap-2b	yes	yes	2	4.2311e-13	171.26	By MS/MS	By MS/MS	By matching	By matching	By MS/MS
ALAEGVLLR	LARQAVDRALAEGVLL	LAEGVLLRTSQEPTSS	R	A	L	L	R	T	2	1	0	0	0	0	1	1	0	0	3	0	0	0	0	0	0	0	0	1	0	0	9	0	940.571	P48637;P48637-2	P48637	26	34	GSS	Glutathione synthetase	yes	no	2	0.0085453	76.478	By matching	By matching	By MS/MS	By matching	By matching
ALAELFGLLVK	SASSRLGRALAELFGL	ELFGLLVKLCVGSPVR	R	A	L	V	K	L	2	0	0	0	0	0	1	1	0	0	4	1	0	1	0	0	0	0	0	1	0	0	11	0	1172.72	Q7Z6Z7-2;Q7Z6Z7-3;Q7Z6Z7	Q7Z6Z7-2	1062	1072	HUWE1	E3 ubiquitin-protein ligase HUWE1	yes	no	2	0.0032452	79.489	By matching	By matching		By MS/MS	By matching
ALAESWNAAFLESSAK	VISYEEGKALAESWNA	AFLESSAKENQTAVDV	K	A	L	A	K	E	5	0	1	0	0	0	2	0	0	0	2	1	0	1	0	3	0	1	0	0	0	0	16	0	1693.83	Q15382;C9J931	Q15382	136	151	RHEB	GTP-binding protein Rheb	yes	no	2	0.0023832	77.204	By MS/MS	By MS/MS
ALAGCDFLTISPK	FRNTGEIKALAGCDFL	DFLTISPKLLGELLQD	K	A	L	P	K	L	2	0	0	1	1	0	0	1	0	1	2	1	0	1	1	1	1	0	0	0	0	0	13	0	1391.71	P37837;F2Z393	P37837	246	258	TALDO1	Transaldolase	yes	no	2	0.00014779	107.11	By MS/MS	By MS/MS	By MS/MS	By matching	By MS/MS
ALAGVTYAAK	AMGKNYEKALAGVTYA	AGVTYAAKGYFDALVK	K	A	L	A	K	G	4	0	0	0	0	0	0	1	0	0	1	1	0	0	0	0	1	0	1	1	0	0	10	0	963.539	Q9UQB8-3;Q9UQB8-5;Q9UQB8-4;Q9UQB8-6;Q9UQB8-2;Q9UQB8;I3L4C2;I3L327;I3L0M4;I3L3J7;I3L3C5	Q9UQB8-3	41	50	BAIAP2	Brain-specific angiogenesis inhibitor 1-associated protein 2	yes	no	2	0.045449	57.859
ALANSLACQGK	AQEEYVKRALANSLAC	NSLACQGKYTPSGQAG	R	A	L	G	K	Y	3	0	1	0	1	1	0	1	0	0	2	1	0	0	0	1	0	0	0	0	0	0	11	0	1131.57	P04075;J3KPS3;P04075-2;H3BR68	P04075	332	342	ALDOA	Fructose-bisphosphate aldolase A;Fructose-bisphosphate aldolase	yes	no	1;2	4.3336e-08	134.23	By matching	By MS/MS	By matching	By MS/MS	By matching
ALANVNIGSLICNVGAGGPAPAAGAAPAGGPAPSTAAAPAEEK	FWPGLFAKALANVNIG	AAAPAEEKKVEAKKEE	K	A	L	E	K	K	14	0	3	0	1	0	2	7	0	2	2	1	0	0	6	2	1	0	0	2	0	0	43	0	3807.92	P05386	P05386	50	92	RPLP1	60S acidic ribosomal protein P1	yes	yes	3;4	6.2163e-12	70.801	By MS/MS	By MS/MS	By MS/MS	By MS/MS	By matching
ALAPTWEQLALGLEHSETVK	APWCGHCKALAPTWEQ	LEHSETVKIGKVDCTQ	K	A	L	V	K	I	3	0	0	0	0	1	3	1	1	0	4	1	0	0	1	1	2	1	0	1	0	0	20	0	2192.15	Q8NBS9-2;Q8NBS9	Q8NBS9-2	114	133	TXNDC5	Thioredoxin domain-containing protein 5	yes	no	3	0.011631	47.088	By MS/MS	By matching	By MS/MS	By matching	By matching
ALAQAPAPAPGPAQGPLPMK	AAIPAAGKALAQAPAP	AQGPLPMKSPAPGNVA	K	A	L	M	K	S	6	0	0	0	0	2	0	2	0	0	2	1	1	0	6	0	0	0	0	0	0	0	20	0	1882.01	Q9BW04-2;Q9BW04	Q9BW04-2	163	182	SARG	Specifically androgen-regulated gene protein	yes	no	2	0.00017235	92.792					By matching
ALAQLSLSR	LPSLAESRALAQLSLS	LAQLSLSRLSPEHRRL	R	A	L	S	R	L	2	1	0	0	0	1	0	0	0	0	3	0	0	0	0	2	0	0	0	0	0	0	9	0	957.561	Q6XQN6-3;Q6XQN6;G5E977;Q6XQN6-2;A0A087WUT5	Q6XQN6-3	482	490	NAPRT	Nicotinate phosphoribosyltransferase	yes	no	2	0.00020143	123.21	By matching	By MS/MS	By matching	By matching	By matching
ALASGTEASSTDPGAPGGPGGAEGPMAK	SGRAEAGRALASGTEA	GAEGPMAKKHAGERDK	R	A	L	A	K	K	6	0	0	1	0	0	2	7	0	0	1	1	1	0	4	3	2	0	0	0	0	0	28	0	2440.12	Q16763	Q16763	170	197	UBE2S	Ubiquitin-conjugating enzyme E2 S	yes	yes	3	0.00010289	57.735		By MS/MS	By MS/MS
ALASILLQDHIR	HSFELDEKALASILLQ	ILLQDHIRDLDVVVVS	K	A	L	I	R	D	2	1	0	1	0	1	0	0	1	2	3	0	0	0	0	1	0	0	0	0	0	0	12	0	1348.78	F5H6I7;Q6DD88;F5GWF8	Q6DD88	27	38	ATL3	Atlastin-3	no	no	3	0.0037136	70.942	By MS/MS	By matching	By MS/MS	By MS/MS	By MS/MS
ALASLMTYK	DVSVDEVKALASLMTY	LASLMTYKCAVVDVPF	K	A	L	Y	K	C	2	0	0	0	0	0	0	0	0	0	2	1	1	0	0	1	1	0	1	0	0	0	9	0	996.531	P00367;P00367-3;P49448	P00367	163	171	GLUD1;GLUD2	Glutamate dehydrogenase 1, mitochondrial;Glutamate dehydrogenase 2, mitochondrial	yes	no	2	3.0214e-05	127.68	By matching	By MS/MS	By MS/MS	By MS/MS	By MS/MS
ALASQLQDSLK	EGESPQARALASQLQD	SQLQDSLKDLKARMQE	R	A	L	L	K	D	2	0	0	1	0	2	0	0	0	0	3	1	0	0	0	2	0	0	0	0	0	0	11	0	1172.64	P18206-2;P18206;Q5JQ13	P18206-2	571	581	VCL	Vinculin	yes	no	2	0.00010108	115.23	By MS/MS	By MS/MS	By MS/MS	By MS/MS	By matching
ALAVGGLGSIIR	VLLQWHEKALAVGGLG	GGLGSIIRVLTARKTV	K	A	L	I	R	V	2	1	0	0	0	0	0	3	0	2	2	0	0	0	0	1	0	0	0	1	0	0	12	0	1125.69	Q9BPX5	Q9BPX5	134	145	ARPC5L	Actin-related protein 2/3 complex subunit 5-like protein	yes	yes	2	2.2092e-10	154.85	By MS/MS	By MS/MS	By MS/MS	By MS/MS	By MS/MS
ALAVHLLDLGLR	SDPAEGCRALAVHLLD	HLLDLGLRRAARPRDA	R	A	L	L	R	R	2	1	0	1	0	0	0	1	1	0	5	0	0	0	0	0	0	0	0	1	0	0	12	0	1289.78	Q86Y56;Q86Y56-2	Q86Y56	94	105	DNAAF5	Dynein assembly factor 5, axonemal	yes	no	3	0.029051	51.013	By matching	By matching	By matching	By MS/MS	By MS/MS
ALAYFEQLK	ADSDFRQRALAYFEQL	LAYFEQLKISPDAWQV	R	A	L	L	K	I	2	0	0	0	0	1	1	0	0	0	2	1	0	1	0	0	0	0	1	0	0	0	9	0	1081.58	O43592;F8WDU6;F5GYW6	O43592	21	29	XPOT	Exportin-T	yes	no	2	0.020927	65.246	By matching	By matching	By MS/MS	By matching	By MS/MS
ALCGFTEAAAQAAYLVGVSDPNSQAGQQGLVEPTQFAR	DAISTASKALCGFTEA	VEPTQFARANQAIQMA	K	A	L	A	R	A	8	1	1	1	1	5	2	4	0	0	3	0	0	2	2	2	2	0	1	3	0	0	38	0	3921.9	Q9Y490	Q9Y490	1432	1469	TLN1	Talin-1	yes	yes	3	0.037048	26.192		By matching	By MS/MS		By matching
ALDCSEVTVR	PAFFEHLRALDCSEVT	DCSEVTVRALPEGSLA	R	A	L	V	R	A	1	1	0	1	1	0	1	0	0	0	1	0	0	0	0	1	1	0	0	2	0	0	10	0	1148.55	Q6XQN6-3;Q6XQN6;G5E977;Q6XQN6-2;C9J8U2;H0YF31	Q6XQN6-3	98	107	NAPRT	Nicotinate phosphoribosyltransferase	yes	no	2	0.011613	66.962
ALDDFVLGSAR	EVRLPPLRALDDFVLG	DFVLGSARLAAPDPCD	R	A	L	A	R	L	2	1	0	2	0	0	0	1	0	0	2	0	0	1	0	1	0	0	0	1	0	0	11	0	1162.6	A6NP52;O60831	A6NP52	11	21	PRAF2	PRA1 family protein 2	yes	no	2	0.00060301	98.04	By MS/MS	By MS/MS	By MS/MS	By matching	By matching
ALDDISESIK	PKKAASHRALDDISES	DDISESIKELQFYRNN	R	A	L	I	K	E	1	0	0	2	0	0	1	0	0	2	1	1	0	0	0	2	0	0	0	0	0	0	10	0	1089.56	Q9Y3B8-3;H0YG54;H0YGR4;F5GYG5;Q9Y3B8-2;Q9Y3B8	Q9Y3B8-3	164	173	REXO2	Oligoribonuclease, mitochondrial	yes	no	2	0.00096661	109.66	By MS/MS	By MS/MS	By MS/MS	By MS/MS	By MS/MS
ALDDMISTLK	VVISAYRKALDDMIST	DDMISTLKKISIPVDI	K	A	L	L	K	K	1	0	0	2	0	0	0	0	0	1	2	1	1	0	0	1	1	0	0	0	0	0	10	0	1105.57	P49368;B4DUR8;P49368-2;E9PRC8;Q5SZX6;E9PQ35;Q5SZW8;E9PM09;Q5SZX9	P49368	129	138	CCT3	T-complex protein 1 subunit gamma	yes	no	2	0.0011459	96.665	By MS/MS	By matching	By matching	By MS/MS	By matching
ALDDMISTLKK	VVISAYRKALDDMIST	DMISTLKKISIPVDIS	K	A	L	K	K	I	1	0	0	2	0	0	0	0	0	1	2	2	1	0	0	1	1	0	0	0	0	0	11	1	1233.66	P49368;B4DUR8;P49368-2;E9PRC8;Q5SZX6;E9PQ35;Q5SZW8;E9PM09	P49368	129	139	CCT3	T-complex protein 1 subunit gamma	yes	no	3	0.020007	58.592				By MS/MS	By MS/MS
ALDEGDIALLK	EKDDKPIRALDEGDIA	EGDIALLKTYGQSTYS	R	A	L	L	K	T	2	0	0	2	0	0	1	1	0	1	3	1	0	0	0	0	0	0	0	0	0	0	11	0	1156.63	P35998;C9JLS9	P35998	24	34	PSMC2	26S protease regulatory subunit 7	yes	no	2	0.00046093	102.06	By MS/MS	By MS/MS	By MS/MS	By MS/MS	By MS/MS
ALDELFEAIEQK	QASISAFRALDELFEA	LFEAIEQKQRELADYL	R	A	L	Q	K	Q	2	0	0	1	0	1	3	0	0	1	2	1	0	1	0	0	0	0	0	0	0	0	12	0	1404.71	A0A0A0MQU1;Q27J81-2;Q27J81	A0A0A0MQU1	346	357	INF2	Inverted formin-2	yes	no	2;3	0.00099648	106.16	By MS/MS	By matching	By MS/MS	By MS/MS	By MS/MS
ALDEVTSSQPPPLPPPPPPAQETQEPSPILDSEETR	PVAEQIERALDEVTSS	ILDSEETRAAAPQAWA	R	A	L	T	R	A	2	1	0	2	0	3	5	0	0	1	3	0	0	0	11	4	3	0	0	1	0	0	36	0	3845.88	Q16643;Q16643-2;Q16643-3;D6R9Q9	Q16643	355	390	DBN1	Drebrin	yes	no	3	0.052575	24.473			By matching	By MS/MS	By matching
ALDFIASK	HKISNVNKALDFIASK	ALDFIASKGVKLVSIG	K	A	L	S	K	G	2	0	0	1	0	0	0	0	0	1	1	1	0	1	0	1	0	0	0	0	0	0	8	0	863.475	P12814;P12814-3;P12814-2;P12814-4;H9KV75;G3V2N5;G3V2W4;Q08043;G3V2X9;G3V5M4;A0A087WSZ2;G3V2E8;O43707	P12814	96	103	ACTN1;ACTN3;ACTN4	Alpha-actinin-1;Alpha-actinin-3;Alpha-actinin-4	no	no	2	0.0019382	111.17				By MS/MS	By MS/MS
ALDGAFTEENR	ANLVKTIKALDGAFTE	GAFTEENRAQCRAATA	K	A	L	N	R	A	2	1	1	1	0	0	2	1	0	0	1	0	0	1	0	0	1	0	0	0	0	0	11	0	1221.56	Q9Y490	Q9Y490	1545	1555	TLN1	Talin-1	yes	yes	1;2	6.421e-27	212.21	By MS/MS	By MS/MS	By MS/MS	By MS/MS	By MS/MS
ALDGPEQMELEEGK	________________	QMELEEGKAGSGLRQY	M	A	L	G	K	A	1	0	0	1	0	1	4	2	0	0	2	1	1	0	1	0	0	0	0	0	0	0	14	0	1544.7	P62195;J3QQM1;J3QSE0;J3KTQ9	P62195	2	15	PSMC5	26S protease regulatory subunit 8	yes	no	2	3.775e-18	173.72	By MS/MS	By MS/MS	By MS/MS	By MS/MS	By MS/MS
ALDIAENEMPGLMR	GLAAWGRKALDIAENE	NEMPGLMRMRERYSAS	K	A	L	M	R	M	2	1	1	1	0	0	2	1	0	1	2	0	2	0	1	0	0	0	0	0	0	0	14	0	1558.75	P23526	P23526	21	34	AHCY	Adenosylhomocysteinase	yes	yes	2	3.7156e-13	171.49	By MS/MS	By MS/MS	By MS/MS	By MS/MS	By MS/MS
ALDLADMITR	SEMKRVTKALDLADMI	DLADMITRVIQEGLEG	K	A	L	T	R	V	2	1	0	2	0	0	0	0	0	1	2	0	1	0	0	0	1	0	0	0	0	0	10	0	1117.58	P49916-4;P49916-3;P49916-2;P49916	P49916-4	552	561	LIG3	DNA ligase 3	yes	no	2	0.011847	77.662
ALDLDSSCK	KAMDVYQKALDLDSSC	LDLDSSCKEAADGYQR	K	A	L	C	K	E	1	0	0	2	1	0	0	0	0	0	2	1	0	0	0	2	0	0	0	0	0	0	9	0	1007.46	P31948;P31948-2;P31948-3;H0YGI8	P31948	454	462	STIP1	Stress-induced-phosphoprotein 1	yes	no	2	0.012817	71.877	By matching	By matching	By matching	By matching	By matching
ALDLESLSLLGFVYK	VLRKLRRKALDLESLS	SLLGFVYKLEGNMNEA	K	A	L	Y	K	L	1	0	0	1	0	0	1	1	0	0	5	1	0	1	0	2	0	0	1	1	0	0	15	0	1666.92	P09914-2;P09914	P09914-2	403	417	IFIT1	Interferon-induced protein with tetratricopeptide repeats 1	yes	no	2	1.6599e-05	145.91
ALDLFSDNAPPPELLEIINEDIAK	TRSDIVSRALDLFSDN	IINEDIAKRTCEEHQL	R	A	L	A	K	R	3	0	2	3	0	0	3	0	0	3	4	1	0	1	3	1	0	0	0	0	0	0	24	0	2636.36	Q15084-3;Q15084;Q15084-4;Q15084-5;Q15084-2	Q15084-3	262	285	PDIA6	Protein disulfide-isomerase A6	yes	no	3	9.042e-09	106.63	By MS/MS		By MS/MS		By MS/MS
ALDLFSDNAPPPELLEIINEDIAKR	TRSDIVSRALDLFSDN	INEDIAKRTCEEHQLC	R	A	L	K	R	T	3	1	2	3	0	0	3	0	0	3	4	1	0	1	3	1	0	0	0	0	0	0	25	1	2792.46	Q15084-3;Q15084;Q15084-4;Q15084-5;Q15084-2	Q15084-3	262	286	PDIA6	Protein disulfide-isomerase A6	yes	no	3	5.1588e-07	95.957	By MS/MS	By MS/MS	By MS/MS		By MS/MS
ALDLLDK	LFPNADSKALDLLDKM	KALDLLDKMLTFNPHK	K	A	L	D	K	M	1	0	0	2	0	0	0	0	0	0	3	1	0	0	0	0	0	0	0	0	0	0	7	0	786.449	P28482	P28482	286	292	MAPK1	Mitogen-activated protein kinase 1	yes	yes	2	0.032525	77.923	By matching	By matching	By MS/MS	By matching	By matching
ALDLLYGMVSK	KDESIRLRALDLLYGM	LLYGMVSKKNLMEIVK	R	A	L	S	K	K	1	0	0	1	0	0	0	1	0	0	3	1	1	0	0	1	0	0	1	1	0	0	11	0	1208.65	O14617-4;O14617;O14617-5;O14617-3;O14617-2	O14617-4	360	370	AP3D1	AP-3 complex subunit delta-1	yes	no	2	9.1831e-05	115.7	By matching	By matching	By matching	By MS/MS	By MS/MS
ALDLPSSGEGLAFFTFPNIASATK	VLKKIAQKALDLPSSG	PNIASATKFKQLYRSR	K	A	L	T	K	F	4	0	1	1	0	0	1	2	0	1	3	1	0	3	2	3	2	0	0	0	0	0	24	0	2453.25	B1AHA8;P09601	B1AHA8	154	177	HMOX1	Heme oxygenase 1	yes	no	3	0.0018237	51.645	By MS/MS		By matching
ALDQASEEIWNDFR	RTTSEEKKALDQASEE	EEIWNDFREAAEAHRQ	K	A	L	F	R	E	2	1	1	2	0	1	2	0	0	1	1	0	0	1	0	1	0	1	0	0	0	0	14	0	1692.77	G3V1U3;P50579-3;P50579;F8VY03;F8VRR3;F8VQZ7;P50579-2;F8VZX9	G3V1U3	157	170	METAP2	Methionine aminopeptidase 2	yes	no	2	0.020311	63.473	By matching		By matching		By MS/MS
ALDQFVNFSEQK	KYSHVNKKALDQFVNF	FVNFSEQKEKLIKRQE	K	A	L	Q	K	E	1	0	1	1	0	2	1	0	0	0	1	1	0	2	0	1	0	0	0	1	0	0	12	0	1424.69	Q9UQE7	Q9UQE7	986	997	SMC3	Structural maintenance of chromosomes protein 3	yes	yes	2	1.0684e-05	114.72	By MS/MS	By MS/MS	By MS/MS	By MS/MS	By MS/MS
ALDTMNFDVIK	QQPADAERALDTMNFD	TMNFDVIKGKPVRIMW	R	A	L	I	K	G	1	0	1	2	0	0	0	0	0	1	1	1	1	1	0	0	1	0	0	1	0	0	11	0	1265.63	P11940;E7EQV3;A0A087WTT1;E7ERJ7;P11940-2;H0YBN4;E5RJB9;E5RGH3;E5RH24;B1ANR0;Q13310-2;Q13310;Q13310-3;B1ANR1;H0YEQ8	P11940	68	78	PABPC1;PABPC4	Polyadenylate-binding protein 1;Polyadenylate-binding protein;Polyadenylate-binding protein 4	no	no	2	1.8102e-14	164.97	By MS/MS	By MS/MS	By MS/MS	By MS/MS	By MS/MS
ALDTVLFGPPLLTR	HRQKLQLKALDTVLFG	FGPPLLTRHNHLKDFM	K	A	L	T	R	H	1	1	0	1	0	0	0	1	0	0	4	0	0	1	2	0	2	0	0	1	0	0	14	0	1511.87	E9PNJ4;G0XQ39;Q13586-2;Q13586;E9PIQ8	E9PNJ4	21	34	STIM1	Stromal interaction molecule 1	yes	no	2	0.0024557	80.737	By MS/MS	By MS/MS	By MS/MS	By MS/MS	By MS/MS
ALDVSASDDEIAR	AESFFQTKALDVSASD	ASDDEIARLKKPDQAI	K	A	L	A	R	L	3	1	0	3	0	0	1	0	0	1	1	0	0	0	0	2	0	0	0	1	0	0	13	0	1360.65	C9JIF9;P13798;H7C393;C9JLK2;H7C1U0	C9JIF9	181	193	APEH	Acylamino-acid-releasing enzyme	yes	no	2	0.0019465	84.687	By MS/MS	By matching	By matching	By matching
ALDYEQLQSVK	EGILKVVKALDYEQLQ	YEQLQSVKLSIAVKNK	K	A	L	V	K	L	1	0	0	1	0	2	1	0	0	0	2	1	0	0	0	1	0	0	1	1	0	0	11	0	1292.66	P32926	P32926	334	344	DSG3	Desmoglein-3	yes	yes	2	1.1133e-09	147.3
ALDYYMLR	GIWLEAGKALDYYMLR	ALDYYMLRNGDTMEYR	K	A	L	L	R	N	1	1	0	1	0	0	0	0	0	0	2	0	1	0	0	0	0	0	2	0	0	0	8	0	1043.51	Q9Y490	Q9Y490	67	74	TLN1	Talin-1	yes	yes	2	0.0020901	109.86	By MS/MS	By MS/MS	By MS/MS	By matching	By MS/MS
ALEAANADLEVK	ASYLDKVRALEAANAD	ANADLEVKIRDWHLKQ	R	A	L	V	K	I	4	0	1	1	0	0	2	0	0	0	2	1	0	0	0	0	0	0	0	1	0	0	12	0	1242.65	CON__P08730-1	CON__P08730-1	116	127			yes	yes	2	0.00025092	102.05				By MS/MS
ALEAANGELEVK	ASYLDKVRALEAANGE	ANGELEVKIRDWYQKQ	R	A	L	V	K	I	3	0	1	0	0	0	3	1	0	0	2	1	0	0	0	0	0	0	0	1	0	0	12	0	1242.65	P08727;CON__P08727	P08727	100	111	KRT19	Keratin, type I cytoskeletal 19	yes	no	2	9.6282e-20	180.66				By MS/MS	By MS/MS
ALEAFDLDPAQWGVNVQPYSGSPANLAVYTALLQPHDR	IELLCQRRALEAFDLD	ALLQPHDRIMGLDLPD	R	A	L	D	R	I	6	1	2	3	0	3	1	2	1	0	5	0	0	1	4	2	1	1	2	3	0	0	38	0	4123.04	P34897-3;P34897;P34897-2;G3V5L0;G3V4W5;G3V540;G3V2W0;G3V241;G3V3Y8;G3V4T0;G3V4X0;G3V2E4	P34897-3	102	139	SHMT2	Serine hydroxymethyltransferase, mitochondrial	yes	no	3	5.7991e-06	60.194
ALEATTEHIR	DEATKGTRALEATTEH	EATTEHIRQELAVFCS	R	A	L	I	R	Q	2	1	0	0	0	0	2	0	1	1	1	0	0	0	0	0	2	0	0	0	0	0	10	0	1139.59	Q9Y490	Q9Y490	2145	2154	TLN1	Talin-1	yes	yes	2;3	4.3129e-05	123.21	By matching	By MS/MS	By matching	By matching	By MS/MS
ALEAVFGK	LNTETNEKALEAVFGK	ALEAVFGKYGRIVEVL	K	A	L	G	K	Y	2	0	0	0	0	0	1	1	0	0	1	1	0	1	0	0	0	0	0	1	0	0	8	0	833.465	P38159;H0Y6E7;H3BT71;P38159-2;H3BR27;P38159-3;H3BNC1	P38159	23	30	RBMX	RNA-binding motif protein, X chromosome;RNA-binding motif protein, X chromosome, N-terminally processed	yes	no	2	0.034549	104.75	By MS/MS	By matching	By matching	By MS/MS	By matching
ALEDAFLAIDAK	YKEGKLQKALEDAFLA	AFLAIDAKLTTEEVIK	K	A	L	A	K	L	4	0	0	2	0	0	1	0	0	1	2	1	0	1	0	0	0	0	0	0	0	0	12	0	1275.67	O15355	O15355	93	104	PPM1G	Protein phosphatase 1G	yes	yes	2	0.0021333	84.198	By matching	By matching	By MS/MS	By MS/MS	By matching
ALEDFLASLR	QRSEDTLKALEDFLAS	EDFLASLRTAKLSAEP	K	A	L	L	R	T	2	1	0	1	0	0	1	0	0	0	3	0	0	1	0	1	0	0	0	0	0	0	10	0	1133.61	G3V5X4;A0A0A0MRE3;Q8WXH0;Q8WXH0-2	G3V5X4	1324	1333	SYNE2	Nesprin-2	yes	no	2	0.0022583	87.258	By matching			By MS/MS	By matching
ALEDMFDALEGK	EFLQCVEKALEDMFDA	MFDALEGKSIKS____	K	A	L	G	K	S	2	0	0	2	0	0	2	1	0	0	2	1	1	1	0	0	0	0	0	0	0	0	12	0	1337.62	A0A1B0GTB8;A0A1B0GWC0;A0A1B0GVF3;P23786;A0A1B0GTM0	A0A1B0GTB8	620	631	CPT2	Carnitine O-palmitoyltransferase 2, mitochondrial	yes	no	2	6.0979e-06	117.52
ALEEAMEQK	TKALSLARALEEAMEQ	LEEAMEQKAELERLNK	R	A	L	Q	K	A	2	0	0	0	0	1	3	0	0	0	1	1	1	0	0	0	0	0	0	0	0	0	9	0	1047.49	P35579;P35579-2	P35579	1484	1492	MYH9	Myosin-9	yes	no	1;2	6.9065e-09	149.57	By MS/MS	By matching	By MS/MS	By MS/MS	By MS/MS
ALEEANADLEVK	ASYLDKVRALEEANAD	ANADLEVKIRDWYQRQ	R	A	L	V	K	I	3	0	1	1	0	0	3	0	0	0	2	1	0	0	0	0	0	0	0	1	0	0	12	0	1300.65	CON__P02533;P02533;CON__P08779;P08779;K7ERE3;CON__ENSEMBL:ENSP00000377550;P13646-3;P13646;CON__P13646-1;P13646-2;K7EMD9	CON__P02533	135	146	KRT14;KRT16;KRT13	Keratin, type I cytoskeletal 14;Keratin, type I cytoskeletal 16;Keratin, type I cytoskeletal 13	no	no	2	2.4392e-15	152.67				By MS/MS	By MS/MS
ALEEANTELEVK	ASYLDKVRALEEANTE	ANTELEVKIRDWYQRQ	R	A	L	V	K	I	2	0	1	0	0	0	4	0	0	0	2	1	0	0	0	0	1	0	0	1	0	0	12	0	1344.68	CON__Q04695;Q04695;K7EPJ9	CON__Q04695	104	115	KRT17	Keratin, type I cytoskeletal 17	no	no	2	1.1323e-08	147.28				By MS/MS
ALEEELAGLK	RIKENELRALEEELAG	EEELAGLKNTAEKYRQ	R	A	L	L	K	N	2	0	0	0	0	0	3	1	0	0	3	1	0	0	0	0	0	0	0	0	0	0	10	0	1071.58	O95347-2;O95347	O95347-2	697	706	SMC2	Structural maintenance of chromosomes protein 2	yes	no	2	0.039507	53.493	By matching	By matching	By MS/MS	By MS/MS	By matching
ALEENNNFSK	HEREVLQKALEENNNF	EENNNFSKMAEEKLIL	K	A	L	S	K	M	1	0	3	0	0	0	2	0	0	0	1	1	0	1	0	1	0	0	0	0	0	0	10	0	1164.54	E5RGX5;Q93045;Q93045-2	E5RGX5	109	118	STMN2	Stathmin;Stathmin-2	yes	no	1	5.2187e-07	137.05	By MS/MS	By MS/MS	By matching	By MS/MS	By MS/MS
ALEEPAVDMLHTVTDMVR	TIVKQQIKALEEPAVD	HTVTDMVRLAFTDVSI	K	A	L	V	R	L	2	1	0	2	0	0	2	0	1	0	2	0	2	0	1	0	2	0	0	3	0	0	18	0	2025.99	P20591;F8W8T1	P20591	464	481	MX1	Interferon-induced GTP-binding protein Mx1;Interferon-induced GTP-binding protein Mx1, N-terminally processed	yes	no	2;3	0.0012849	77.894
ALEEPGPAADPTAFQGPWAR	RALEALRRALEEPGPA	AFQGPWARLLLPRLLR	R	A	L	A	R	L	5	1	0	1	0	1	2	2	0	0	1	0	0	1	4	0	1	1	0	0	0	0	20	0	2080	Q86Y56;Q86Y56-2	Q86Y56	56	75	DNAAF5	Dynein assembly factor 5, axonemal	yes	no	2	0.0015904	76.358
ALEESESSQLISPPLAQAIR	SPLSSKRKALEESESS	PPLAQAIRDYVNSLLV	K	A	L	I	R	D	3	1	0	0	0	2	3	0	0	2	3	0	0	0	2	4	0	0	0	0	0	0	20	0	2138.12	P42166	P42166	359	378	TMPO	Lamina-associated polypeptide 2, isoform alpha;Thymopoietin;Thymopentin	yes	yes	2	0.016128	47.606	By MS/MS	By matching	By MS/MS	By matching	By matching
ALEESNYELEGK	ASYLDKVRALEESNYE	SNYELEGKIKEWYEKH	R	A	L	G	K	I	1	0	1	0	0	0	4	1	0	0	2	1	0	0	0	1	0	0	1	0	0	0	12	0	1380.64	CON__P13645;P13645;CON__P02535-1	CON__P13645	166	177	KRT10	Keratin, type I cytoskeletal 10	yes	no	1;2	3.1857e-27	192.44
ALEGTLSELAAETDLPVVFVK	________________	DLPVVFVKQRKIGGHG	R	A	L	V	K	Q	3	0	0	1	0	0	3	1	0	0	4	1	0	1	1	1	2	0	0	3	0	0	21	0	2201.18	A0A087WSW9;A0A087WSY9;Q16881-4;Q16881-3;Q16881	A0A087WSW9	6	26	TXNRD1	Thioredoxin reductase 1, cytoplasmic	yes	no	2;3	0.00036085	81.185	By MS/MS	By matching	By matching	By matching	By matching
ALEHAFQLEHIMDLTR	TSNGLVTKALEHAFQL	EHIMDLTRLRCLGSLF	K	A	L	T	R	L	2	1	0	1	0	1	2	0	2	1	3	0	1	1	0	0	1	0	0	0	0	0	16	0	1922.97	Q14204	Q14204	2436	2451	DYNC1H1	Cytoplasmic dynein 1 heavy chain 1	yes	yes	3	0.012969	54.811
ALEHFPMLQK	SYVLSKSRALEHFPML	EHFPMLQKDKLVGAIV	R	A	L	Q	K	D	1	0	0	0	0	1	1	0	1	0	2	1	1	1	1	0	0	0	0	0	0	0	10	0	1212.63	P43304;P43304-2;F5GYK7	P43304	200	209	GPD2	Glycerol-3-phosphate dehydrogenase, mitochondrial;Glycerol-3-phosphate dehydrogenase	yes	no	3	0.01906	57.55	By matching	By matching	By MS/MS	By MS/MS	By MS/MS
ALEHFTDLYDIK	EKAGLLQRALEHFTDL	FTDLYDIKRAVVHTHL	R	A	L	I	K	R	1	0	0	2	0	0	1	0	1	1	2	1	0	1	0	0	1	0	1	0	0	0	12	0	1463.73	A0A087WVQ6;Q00610-2;Q00610	A0A087WVQ6	630	641	CLTC	Clathrin heavy chain;Clathrin heavy chain 1	yes	no	2;3	3.367e-06	122.69	By MS/MS	By MS/MS	By MS/MS	By MS/MS	By MS/MS
ALEHFTDLYDIKR	EKAGLLQRALEHFTDL	TDLYDIKRAVVHTHLL	R	A	L	K	R	A	1	1	0	2	0	0	1	0	1	1	2	1	0	1	0	0	1	0	1	0	0	0	13	1	1619.83	A0A087WVQ6;Q00610-2;Q00610	A0A087WVQ6	630	642	CLTC	Clathrin heavy chain;Clathrin heavy chain 1	yes	no	3;4	0.00028052	125.03
ALEIADFSGNPLSR	PESIKFCKALEIADFS	FSGNPLSRLPDGFTQL	K	A	L	S	R	L	2	1	1	1	0	0	1	1	0	1	2	0	0	1	1	2	0	0	0	0	0	0	14	0	1488.76	A0A0G2JNZ2;A0A0G2JPP5;Q14160;Q14160-3;A0A0G2JMS7;Q14160-2	A0A0G2JNZ2	106	119	SCRIB	Protein scribble homolog	yes	no	2	0.041772	49.356
ALEIIPR	LLIGAYAKALEIIPRQ	KALEIIPRQLCDNAGF	K	A	L	P	R	Q	1	1	0	0	0	0	1	0	0	2	1	0	0	0	1	0	0	0	0	0	0	0	7	0	810.496	Q99832;Q99832-3;Q99832-4;Q99832-2	Q99832	441	447	CCT7	T-complex protein 1 subunit eta	yes	no	2	0.01023	104.11	By MS/MS	By matching	By MS/MS	By matching	By matching
ALELDPDNETYK	EAVAYYKKALELDPDN	DPDNETYKSNLKIAEL	K	A	L	Y	K	S	1	0	1	2	0	0	2	0	0	0	2	1	0	0	1	0	1	0	1	0	0	0	12	0	1406.66	O43765	O43765	185	196	SGTA	Small glutamine-rich tetratricopeptide repeat-containing protein alpha	yes	yes	2	0.010309	63.864	By MS/MS	By matching	By MS/MS	By matching	By MS/MS
ALELDPNLYR	QACERMIRALELDPNL	ELDPNLYRIGQSKIFF	R	A	L	Y	R	I	1	1	1	1	0	0	1	0	0	0	3	0	0	0	1	0	0	0	1	0	0	0	10	0	1202.63	P35580;P35580-5;P35580-2;P35580-3;P35580-4	P35580	753	762	MYH10	Myosin-10	no	no	2	0.043605	52.579	By matching	By MS/MS	By matching	By matching	By matching
ALELDSNLYR	QACVLMIKALELDSNL	ELDSNLYRIGQSKVFF	K	A	L	Y	R	I	1	1	1	1	0	0	1	0	0	0	3	0	0	0	0	1	0	0	1	0	0	0	10	0	1192.61	P35579;P35579-2	P35579	746	755	MYH9	Myosin-9	yes	no	1;2	1.3981e-11	150.36	By MS/MS	By MS/MS	By MS/MS	By matching	By MS/MS
ALELENDR	AHYIDRVRALELENDR	ALELENDRLLLKISEK	R	A	L	D	R	L	1	1	1	1	0	0	2	0	0	0	2	0	0	0	0	0	0	0	0	0	0	0	8	0	958.472	Q03252	Q03252	66	73	LMNB2	Lamin-B2	yes	yes	2	0.028621	68.383	By MS/MS	By matching		By matching
ALELENDRLLLK	AHYIDRVRALELENDR	ENDRLLLKISEKEEVT	R	A	L	L	K	I	1	1	1	1	0	0	2	0	0	0	5	1	0	0	0	0	0	0	0	0	0	0	12	1	1425.82	Q03252	Q03252	66	77	LMNB2	Lamin-B2	yes	yes	3	0.056094	50.284	By MS/MS	By matching	By matching	By matching	By matching
ALELEQER	ELEEQTRRALELEQER	ALELEQERKRAQSEAE	R	A	L	E	R	K	1	1	0	0	0	1	3	0	0	0	2	0	0	0	0	0	0	0	0	0	0	0	8	0	986.503	P26038	P26038	372	379	MSN	Moesin	yes	yes	1;2	0.017813	79.713	By matching			By matching	By MS/MS
ALELFLESLLK	AVPVIISRALELFLES	LFLESLLKKACQGDGE	R	A	L	L	K	K	1	0	0	0	0	0	2	0	0	0	5	1	0	1	0	1	0	0	0	0	0	0	11	0	1274.75	E9PNC7;C9JCC6;Q14919;Q14919-2;E9PQX9	E9PNC7	41	51	DRAP1	Dr1-associated corepressor	yes	no	2	0.014864	62.303	By MS/MS				By matching
ALELNMLSLK	LEKRFLDKALELNMLS	ELNMLSLKGHRSVGGI	K	A	L	L	K	G	1	0	1	0	0	0	1	0	0	0	4	1	1	0	0	1	0	0	0	0	0	0	10	0	1130.64	Q9Y617	Q9Y617	324	333	PSAT1	Phosphoserine aminotransferase	yes	yes	2	0.0010002	98.048	By MS/MS	By MS/MS	By MS/MS	By matching	By MS/MS
ALELTGLK	ESAEDLEKALELTGLK	ALELTGLKVFGNEIKL	K	A	L	L	K	V	1	0	0	0	0	0	1	1	0	0	3	1	0	0	0	0	1	0	0	0	0	0	8	0	843.507	P19338	P19338	363	370	NCL	Nucleolin	yes	yes	2	0.00012649	138.83	By MS/MS	By MS/MS	By matching	By MS/MS	By MS/MS
ALENPDTASLLGR	DYYKEACRALENPDTA	DTASLLGRIQKDWKKL	R	A	L	G	R	I	2	1	1	1	0	0	1	1	0	0	3	0	0	0	1	1	1	0	0	0	0	0	13	0	1355.7	Q9H3S7	Q9H3S7	220	232	PTPN23	Tyrosine-protein phosphatase non-receptor type 23	yes	yes	2	0.040183	50.791		By MS/MS		By matching
ALEPQGLLLYNGNAR	LRLALEFRALEPQGLL	LLYNGNARGKDFLALA	R	A	L	A	R	G	2	1	2	0	0	1	1	2	0	0	4	0	0	0	1	0	0	0	1	0	0	0	15	0	1627.87	O00468-6;O00468-3;O00468-7;O00468-5;O00468-4;O00468;A0A087X208;O00468-2	O00468-6	1402	1416	AGRN	Agrin;Agrin N-terminal 110 kDa subunit;Agrin C-terminal 110 kDa subunit;Agrin C-terminal 90 kDa fragment;Agrin C-terminal 22 kDa fragment	yes	no	2	0.00097315	88.803
ALEPTGQSGEAVK	SKLEALQKALEPTGQS	GQSGEAVKELYSQLGE	K	A	L	V	K	E	2	0	0	0	0	1	2	2	0	0	1	1	0	0	1	1	1	0	0	1	0	0	13	0	1285.65	A0A0X1KG71;Q8WX92	A0A0X1KG71	574	586	NELFB	Negative elongation factor B	yes	no	2	0.021327	55.98
ALEQFATVVEAK	RSGELAVRALEQFATV	FATVVEAKLIKHKKGI	R	A	L	A	K	L	3	0	0	0	0	1	2	0	0	0	1	1	0	1	0	0	1	0	0	2	0	0	12	0	1304.7	P49748-2;P49748;P49748-3;G3V1M7;J3QRJ8;K7EMF8	P49748-2	517	528	ACADVL	Very long-chain specific acyl-CoA dehydrogenase, mitochondrial	yes	no	2	5.3685e-08	133.05	By matching	By MS/MS		By MS/MS	By matching
ALEQQVEEMK	HELEKSKRALEQQVEE	EQQVEEMKTQLEELED	R	A	L	M	K	T	1	0	0	0	0	2	3	0	0	0	1	1	1	0	0	0	0	0	0	1	0	0	10	0	1203.58	P35579;P35579-2	P35579	1529	1538	MYH9	Myosin-9	yes	no	2	7.3133e-15	157.78	By MS/MS	By MS/MS	By MS/MS	By MS/MS	By MS/MS
ALEQQVEEMKTQLEELEDELQATEDAK	HELEKSKRALEQQVEE	LQATEDAKLRLEVNLQ	R	A	L	A	K	L	3	0	0	2	0	4	8	0	0	0	4	2	1	0	0	0	2	0	0	1	0	0	27	1	3146.48	P35579;P35579-2	P35579	1529	1555	MYH9	Myosin-9	yes	no	3	5.3542e-08	94.955	By MS/MS		By MS/MS		By MS/MS
ALESDMAPVLIMATNR	ESFSFLNRALESDMAP	VLIMATNRGITRIRGT	R	A	L	N	R	G	3	1	1	1	0	0	1	0	0	1	2	0	2	0	1	1	1	0	0	1	0	0	16	0	1730.87	Q9Y230;Q9Y230-2;M0R0Y3	Q9Y230	315	330	RUVBL2	RuvB-like 2	yes	no	2;3	1.4367e-26	184.96	By MS/MS	By MS/MS	By MS/MS	By MS/MS	By MS/MS
ALESELQQLR	QQGEAFQRALESELQQ	ESELQQLRARLQGLEA	R	A	L	L	R	A	1	1	0	0	0	2	2	0	0	0	3	0	0	0	0	1	0	0	0	0	0	0	10	0	1185.64	Q96AQ6-3;Q96AQ6-2;Q96AQ6	Q96AQ6-3	326	335	PBXIP1	Pre-B-cell leukemia transcription factor-interacting protein 1	yes	no	2	0.0052257	78.098	By MS/MS	By matching	By matching	By matching	By matching
ALESGDVNTVWK	SSVALINRALESGDVN	GDVNTVWKQLSSSVTG	R	A	L	W	K	Q	1	0	1	1	0	0	1	1	0	0	1	1	0	0	0	1	1	1	0	2	0	0	12	0	1317.66	P46940;A0A0J9YXZ5	P46940	466	477	IQGAP1	Ras GTPase-activating-like protein IQGAP1	yes	no	2	3.4294e-06	119.34	By MS/MS	By MS/MS	By MS/MS	By matching	By matching
ALESISSDQQSEMVK	YGCRVIQKALESISSD	DQQSEMVKELDGHVLK	K	A	L	V	K	E	1	0	0	1	0	2	2	0	0	1	1	1	1	0	0	4	0	0	0	1	0	0	15	0	1650.78	A0A0C4DG68;A0A0A0MR59;Q8TB72-4;Q8TB72-3	A0A0C4DG68	631	645	PUM2	Pumilio homolog 2	yes	no	2	0.00018602	103.97
ALESPERPFLAILGGAK	KELNYFAKALESPERP	LAILGGAKVADKIQLI	K	A	L	A	K	V	3	1	0	0	0	0	2	2	0	1	3	1	0	1	2	1	0	0	0	0	0	0	17	1	1767.99	P00558;P00558-2	P00558	200	216	PGK1	Phosphoglycerate kinase 1	yes	no	3	1.1764e-05	144.51	By MS/MS	By MS/MS	By MS/MS	By MS/MS	By MS/MS
ALESSIAPIVIFASNR	ECFTYLHRALESSIAP	IVIFASNRGNCVIRGT	R	A	L	N	R	G	3	1	1	0	0	0	1	0	0	3	1	0	0	1	1	3	0	0	0	1	0	0	16	0	1686.93	Q9Y265;Q9Y265-2;E7ETR0;H7C4G5;J3QLR1;H7C4I3	Q9Y265	318	333	RUVBL1	RuvB-like 1	yes	no	2;3	9.8958e-19	185.66	By MS/MS	By MS/MS	By MS/MS	By MS/MS	By MS/MS
ALESSLWELQALQR	EEDPAQSRALESSLWE	WELQALQRHYHPEVSK	R	A	L	Q	R	H	2	1	0	0	0	2	2	0	0	0	4	0	0	0	0	2	0	1	0	0	0	0	14	0	1642.87	Q9BVI4	Q9BVI4	430	443	NOC4L	Nucleolar complex protein 4 homolog	yes	yes	3	0.010116	60.364	By matching	By matching		By MS/MS	By matching
ALETLTGALFQRPPLIAAVK	EGGTQLSRALETLTGA	PPLIAAVKRQLRVRTI	R	A	L	V	K	R	4	1	0	0	0	1	1	1	0	1	4	1	0	1	2	0	2	0	0	1	0	0	20	1	2108.24	O60832;O60832-2;C9IYT0;H7C0M1;H7BZF2	O60832	172	191	DKC1	H/ACA ribonucleoprotein complex subunit 4	yes	no	3	3.789e-05	99.747	By MS/MS	By MS/MS	By matching	By MS/MS	By MS/MS
ALEVAEYLTPVLK	VINTVKGKALEVAEYL	EYLTPVLKESKFKETG	K	A	L	L	K	E	2	0	0	0	0	0	2	0	0	0	3	1	0	0	1	0	1	0	1	2	0	0	13	0	1444.82	Q9NT62;Q9NT62-2;F8WDI0	Q9NT62	12	24	ATG3	Ubiquitin-like-conjugating enzyme ATG3	yes	no	2	1.7029e-08	154.24	By matching	By MS/MS	By MS/MS	By MS/MS	By MS/MS
ALEYTIYNQELNETR	QKWDKMRRALEYTIYN	NQELNETRAKLDELSA	R	A	L	T	R	A	1	1	2	0	0	1	3	0	0	1	2	0	0	0	0	0	2	0	2	0	0	0	15	0	1855.9	Q9UQE7	Q9UQE7	222	236	SMC3	Structural maintenance of chromosomes protein 3	yes	yes	2	2.9094e-18	174.46	By MS/MS	By matching	By matching
ALFAVPK	FLVQLQEKALFAVPKN	KALFAVPKNYKLVAAP	K	A	L	P	K	N	2	0	0	0	0	0	0	0	0	0	1	1	0	1	1	0	0	0	0	1	0	0	7	0	744.453	O43809;H3BND3	O43809	183	189	NUDT21	Cleavage and polyadenylation specificity factor subunit 5	yes	no	2	0.011868	102.12	By MS/MS	By matching	By MS/MS	By matching	By MS/MS
ALFDFNGNDEEDLPFK	QEEAEYVRALFDFNGN	DEEDLPFKKGDILRIR	R	A	L	F	K	K	1	0	2	3	0	0	2	1	0	0	2	1	0	3	1	0	0	0	0	0	0	0	16	0	1869.84	P46108;P46108-2	P46108	139	154	CRK	Adapter molecule crk	yes	no	2	6.8971e-08	152.47	By MS/MS	By MS/MS	By matching	By MS/MS	By MS/MS
ALFEEVPELLTEAEK	DEDLIKWKALFEEVPE	ELLTEAEKKEWVEKLT	K	A	L	E	K	K	2	0	0	0	0	0	5	0	0	0	3	1	0	1	1	0	1	0	0	1	0	0	15	0	1716.88	P31939;H7C1S2;P31939-2	P31939	510	524	ATIC	Bifunctional purine biosynthesis protein PURH;Phosphoribosylaminoimidazolecarboxamide formyltransferase;IMP cyclohydrolase	no	no	2;3	0.00018757	122.34	By MS/MS	By MS/MS	By MS/MS	By MS/MS	By MS/MS
ALFEEVPELLTEAEKK	DEDLIKWKALFEEVPE	LLTEAEKKEWVEKLTE	K	A	L	K	K	E	2	0	0	0	0	0	5	0	0	0	3	2	0	1	1	0	1	0	0	1	0	0	16	1	1844.98	P31939;H7C1S2;P31939-2	P31939	510	525	ATIC	Bifunctional purine biosynthesis protein PURH;Phosphoribosylaminoimidazolecarboxamide formyltransferase;IMP cyclohydrolase	no	no	2;3	0.0066504	103.21		By MS/MS	By MS/MS	By MS/MS	By MS/MS
ALFGLQK	ITASSTHRALFGLQKW	RALFGLQKWYPYYARL	R	A	L	Q	K	W	1	0	0	0	0	1	0	1	0	0	2	1	0	1	0	0	0	0	0	0	0	0	7	0	775.459	O43854-2;O43854	O43854-2	172	178	EDIL3	EGF-like repeat and discoidin I-like domain-containing protein 3	yes	no	2	0.027072	83.229
ALFLETEQLK	SKPEIVSKALFLETEQ	FLETEQLKKLGDCISE	K	A	L	L	K	K	1	0	0	0	0	1	2	0	0	0	3	1	0	1	0	0	1	0	0	0	0	0	10	0	1190.65	Q13740-2;Q13740;F5GXJ9	Q13740-2	143	152	ALCAM	CD166 antigen	yes	no	2	0.00083783	101.46
ALFLIPR	LCDMHPMRALFLIPRN	RALFLIPRNPPPRLKS	R	A	L	P	R	N	1	1	0	0	0	0	0	0	0	1	2	0	0	1	1	0	0	0	0	0	0	0	7	0	828.522	Q8N4C8-5;Q8N4C8-2;Q8N4C8-3;Q8N4C8-4;Q8N4C8;C9J338;Q9UKE5-8;Q9UKE5-5;Q9UKE5-7;Q9UKE5-3;Q9UKE5-6;Q9UKE5-2;Q9UKE5-4;Q9UKE5;I3L2I2;E7ENQ1;G3XAA2;H7C360;G5E948;E7EN19;A0A0D9SEY1;O95819-4;O95819-2;O95819;O95819-5;O95819-6;O95819-3	Q8N4C8-5	241	247	MINK1;TNIK;MAP4K4	Misshapen-like kinase 1;TRAF2 and NCK-interacting protein kinase;Mitogen-activated protein kinase kinase kinase kinase 4	no	no	2	0.0486	69.39
ALFLYSR	KQKGAIRRALFLYSRS	RALFLYSRSPSHSKNM	R	A	L	S	R	S	1	1	0	0	0	0	0	0	0	0	2	0	0	1	0	1	0	0	1	0	0	0	7	0	868.481	P06756-3;P06756-2;P06756	P06756-3	495	501	ITGAV	Integrin alpha-V;Integrin alpha-V heavy chain;Integrin alpha-V light chain	yes	no	2	0.038214	74.439
ALFLYTSHLR	DEESRICKALFLYTSH	FLYTSHLRKYNDALII	K	A	L	L	R	K	1	1	0	0	0	0	0	0	1	0	3	0	0	1	0	1	1	0	1	0	0	0	10	0	1219.67	O95786;O95786-2;A2A376	O95786	537	546	DDX58	Probable ATP-dependent RNA helicase DDX58	yes	no	3	0.0075115	68.016
ALFPGDSEIDQLFR	YTHEVTRRALFPGDSE	SEIDQLFRIFRTLGTP	R	A	L	F	R	I	1	1	0	2	0	1	1	1	0	1	2	0	0	2	1	1	0	0	0	0	0	0	14	0	1606.8	E7ESI2;G3V5T9;P24941-2;P24941;Q00526;K7EJ83	E7ESI2	141	154	CDK2;CDK3	Cyclin-dependent kinase 2;Cyclin-dependent kinase 3	yes	no	2	5.5813e-05	125.23
ALFQDIK	MQNQRGGRALFQDIKK	RALFQDIKKPAEDEWG	R	A	L	I	K	K	1	0	0	1	0	1	0	0	0	1	1	1	0	1	0	0	0	0	0	0	0	0	7	0	833.465	P02792	P02792	77	83	FTL	Ferritin light chain	yes	yes	2	0.029167	81.191	By matching	By MS/MS	By matching	By matching	By MS/MS
ALFVFMALSFAR	QPGLLGPKALFVFMAL	FMALSFARDEIIWLLR	K	A	L	A	R	D	3	1	0	0	0	0	0	0	0	0	2	0	1	3	0	1	0	0	0	1	0	0	12	0	1371.74	Q9Y2A7;Q9Y2A7-2	Q9Y2A7	368	379	NCKAP1	Nck-associated protein 1	yes	no	2	0.0053266	73.985
ALGALAAALR	EFVEKARRALGALAAA	GALAAALRERGGRLGA	R	A	L	L	R	E	5	1	0	0	0	0	0	1	0	0	3	0	0	0	0	0	0	0	0	0	0	0	10	0	925.571	Q9Y6K5;F8VS35;F8VWK9	Q9Y6K5	32	41	OAS3	2-5-oligoadenylate synthase 3	yes	no	2	0.0080886	102.77
ALGAQIEK	GGFGSMLRALGAQIEK	ALGAQIEKTTNREACR	R	A	L	E	K	T	2	0	0	0	0	1	1	1	0	1	1	1	0	0	0	0	0	0	0	0	0	0	8	0	828.471	Q6IQ49-2;Q6IQ49	Q6IQ49-2	75	82	SDE2	Protein SDE2 homolog	yes	no	2	0.044827	60.972	By matching	By MS/MS	By matching	By matching	By matching
ALGDLISATK	NAVKDVAKALGDLISA	GDLISATKAAAGKVGD	K	A	L	T	K	A	2	0	0	1	0	0	0	1	0	1	2	1	0	0	0	1	1	0	0	0	0	0	10	0	987.56	Q9Y490	Q9Y490	2090	2099	TLN1	Talin-1	yes	yes	1;2	0.00033102	112.71	By MS/MS	By MS/MS	By MS/MS	By matching	By MS/MS
ALGEPITLFGEGPAER	SEVKACLRALGEPITL	FGEGPAERRERLRNIL	R	A	L	E	R	R	2	1	0	0	0	0	3	3	0	1	2	0	0	1	2	0	1	0	0	0	0	0	16	0	1655.85	O43172-2;O43172	O43172-2	113	128	PRPF4	U4/U6 small nuclear ribonucleoprotein Prp4	yes	no	2	0.00013366	113.69	By matching	By MS/MS	By MS/MS	By MS/MS	By matching
ALGEYLER	DLLGKIQKALGEYLER	ALGEYLERERSSFPRF	K	A	L	E	R	E	1	1	0	0	0	0	2	1	0	0	2	0	0	0	0	0	0	0	1	0	0	0	8	0	949.487	Q14204	Q14204	1614	1621	DYNC1H1	Cytoplasmic dynein 1 heavy chain 1	yes	yes	2	0.04829	64.207
ALGGEDVR	CKGSVIQKALGGEDVR	ALGGEDVRVTCTLFQT	K	A	L	V	R	V	1	1	0	1	0	0	1	2	0	0	1	0	0	0	0	0	0	0	0	1	0	0	8	0	815.414	CON__P12763	CON__P12763	238	245			yes	yes	1;2	0.0066331	97.602	By matching	By MS/MS	By MS/MS	By MS/MS	By matching
ALGGFGFGSR	AGGALSGRALGGFGFG	GGFGFGSRAFMGQGAG	R	A	L	S	R	A	1	1	0	0	0	0	0	4	0	0	1	0	0	2	0	1	0	0	0	0	0	0	10	0	967.488	CON__Q5XKE5;Q5XKE5	CON__Q5XKE5	84	93	KRT79	Keratin, type II cytoskeletal 79	yes	no	2	0.0045338	78.264
ALGLGVEQLPVVFEDVVLHQATILPK	IVWKTLARALGLGVEQ	HQATILPKTGTVSLEV	R	A	L	P	K	T	2	0	0	1	0	2	2	2	1	1	5	1	0	1	2	0	1	0	0	5	0	0	26	0	2784.58	P49327;A0A0U1RQF0	P49327	902	927	FASN	Fatty acid synthase;[Acyl-carrier-protein] S-acetyltransferase;[Acyl-carrier-protein] S-malonyltransferase;3-oxoacyl-[acyl-carrier-protein] synthase;3-oxoacyl-[acyl-carrier-protein] reductase;3-hydroxyacyl-[acyl-carrier-protein] dehydratase;Enoyl-[acyl-carrier-protein] reductase;Oleoyl-[acyl-carrier-protein] hydrolase	yes	no	3	0.036292	77.584
ALGQNPTNAEVLK	SQCGDVMRALGQNPTN	PTNAEVLKVLGNPKSD	R	A	L	L	K	V	2	0	2	0	0	1	1	1	0	0	2	1	0	0	1	0	1	0	0	1	0	0	13	0	1353.73	F8W1R7;G3V1V0;P60660-2;P60660;J3KND3;G8JLA2;B7Z6Z4;F8VPF3;F8W1I5;P14649	F8W1R7	38	50	MYL6;MYL6B	Myosin light polypeptide 6;Myosin light chain 6B	yes	no	2	5.7556e-14	152.69	By MS/MS	By MS/MS	By MS/MS	By MS/MS	By MS/MS
ALGSAAADAQR	DKTQQAERALGSAAAD	SAAADAQRAKNGAGEA	R	A	L	Q	R	A	5	1	0	1	0	1	0	1	0	0	1	0	0	0	0	1	0	0	0	0	0	0	11	0	1029.52	Q13753;Q13753-2	Q13753	996	1006	LAMC2	Laminin subunit gamma-2	yes	no	2	0.00016289	112.11
ALGSGMAVDCSTLTSK	PGGRCQCRALGSGMAV	DCSTLTSKCLLLKARM	R	A	L	S	K	C	2	0	0	1	1	0	0	2	0	0	2	1	1	0	0	3	2	0	0	1	0	0	16	0	1596.75	P09758	P09758	57	72	TACSTD2	Tumor-associated calcium signal transducer 2	yes	yes	2	1.4367e-26	184.96				By MS/MS	By MS/MS
ALGTEVIQLFPEK	CALGRKARALGTEVIQ	VIQLFPEKGNMGKILP	R	A	L	E	K	G	1	0	0	0	0	1	2	1	0	1	2	1	0	1	1	0	1	0	0	1	0	0	13	0	1443.8	O95831-3;O95831;O95831-2	O95831-3	321	333	AIFM1	Apoptosis-inducing factor 1, mitochondrial	yes	no	2	5.5317e-06	153.74	By MS/MS	By MS/MS	By MS/MS	By MS/MS	By MS/MS
ALGTLVSHVTLR	CVMPSRLKALGTLVSH	LVSHVTLRLLKPECVL	K	A	L	L	R	L	1	1	0	0	0	0	0	1	1	0	3	0	0	0	0	1	2	0	0	2	0	0	12	0	1265.75	Q92616	Q92616	915	926	GCN1L1	Translational activator GCN1	yes	yes	2	0.0026846	92.239
ALGTPNNEVWPEVESLQDYK	DQLFRIFRALGTPNNE	VESLQDYKNTFPKWKP	R	A	L	Y	K	N	1	0	2	1	0	1	3	1	0	0	2	1	0	0	2	1	1	1	1	2	0	0	20	0	2288.1	A0A024QZP7;P06493;P06493-2	A0A024QZP7	219	238	CDC2;CDK1	Cyclin-dependent kinase 1	yes	no	2;3	4.9099e-85	228.9	By MS/MS	By MS/MS	By MS/MS	By MS/MS	By MS/MS
ALGVEQDLALPAIAVIGDQSSGK	IDLIDSLRALGVEQDL	IGDQSSGKSSVLEALS	R	A	L	G	K	S	4	0	0	2	0	2	1	3	0	2	3	1	0	0	1	2	0	0	0	2	0	0	23	0	2251.21	P20591;P20591-2;H9KVC7;H9KVC9;P20592-2;P20592;C9JEL4	P20591	61	83	MX1;MX2	Interferon-induced GTP-binding protein Mx1;Interferon-induced GTP-binding protein Mx1, N-terminally processed;Interferon-induced GTP-binding protein Mx2	yes	no	2;3	1.335e-12	187.75	By MS/MS	By MS/MS	By matching	By matching	By matching
ALGVLAQLIWSR	TVLFGVSRALGVLAQL	LAQLIWSRALGFPLER	R	A	L	S	R	A	2	1	0	0	0	1	0	1	0	1	3	0	0	0	0	1	0	1	0	1	0	0	12	0	1325.78	B4DJV2;O75390;A0A0C4DGI3;H0YIC4	B4DJV2	416	427	CS	Citrate synthase;Citrate synthase, mitochondrial	yes	no	2	0.0006195	96.015
ALGWTGSTGAALMR	GRVLQQYRALGWTGST	STGAALMRERDMQYVQ	R	A	L	M	R	E	3	1	0	0	0	0	0	3	0	0	2	0	1	0	0	1	2	1	0	0	0	0	14	0	1390.7	Q969S3	Q969S3	428	441	ZNF622	Zinc finger protein 622	yes	yes	2	0.028215	50.791	By matching	By matching	By matching	By MS/MS
ALGYFAVVTGK	EGKLFPMKALGYFAVV	YFAVVTGKGNSSESIE	K	A	L	G	K	G	2	0	0	0	0	0	0	2	0	0	1	1	0	1	0	0	1	0	1	2	0	0	11	0	1124.62	O60313;O60313-2;E5KLK1;E5KLJ6;E5KLJ9;E5KLJ5	O60313	495	505	OPA1	Dynamin-like 120 kDa protein, mitochondrial;Dynamin-like 120 kDa protein, form S1	yes	no	2	0.01038	93.143	By matching		By matching	By matching	By matching
ALHEGVGSGSGSPDGAVVQGLVEK	QALSLVRKALHEGVGS	VVQGLVEKLEKTKSLA	K	A	L	E	K	L	2	0	0	1	0	1	2	6	1	0	2	1	0	0	1	3	0	0	0	4	0	0	24	0	2249.13	Q13753;Q13753-2	Q13753	796	819	LAMC2	Laminin subunit gamma-2	yes	no	2;3	6.4462e-109	237.34				By matching	By MS/MS
ALHFAISEYNK	LNDEWVQRALHFAISE	FAISEYNKATEDEYYR	R	A	L	N	K	A	2	0	1	0	0	0	1	0	1	1	1	1	0	1	0	1	0	0	1	0	0	0	11	0	1291.66	P01036;P01037	P01036	47	57	CST4;CST1	Cystatin-S;Cystatin-SN	no	no	3	0.041553	50.452			By MS/MS
ALHHGIDLEK	DPQLLTERALHHGIDL	HHGIDLEKIKAYIDSF	R	A	L	E	K	I	1	0	0	1	0	0	1	1	2	1	2	1	0	0	0	0	0	0	0	0	0	0	10	0	1131.6	P14868;P14868-2;H7BZ35	P14868	442	451	DARS	Aspartate--tRNA ligase, cytoplasmic	yes	no	3	0.00038963	107.21
ALHLGNNVLQSLPSR	LFQCRKLRALHLGNNV	VLQSLPSRVGELTNLT	R	A	L	S	R	V	1	1	2	0	0	1	0	1	1	0	4	0	0	0	1	2	0	0	0	1	0	0	15	0	1617.9	Q8IWT6	Q8IWT6	735	749	LRRC8A	Volume-regulated anion channel subunit LRRC8A	yes	yes	3	0.052809	41.014
ALHLLEEYR	VRKQDTQRALHLLEEY	LHLLEEYRSKLSQTED	R	A	L	Y	R	S	1	1	0	0	0	0	2	0	1	0	3	0	0	0	0	0	0	0	1	0	0	0	9	0	1142.61	A0A0C4DFT3;Q12959-4;Q12959-2;Q12959-5;Q12959-3;Q12959-6;Q12959;Q12959-7;E7EQD7;B4E2H8;C9JUA9;C9JN61;C9JCP6;A8MUT6;C9J110;F2Z2L0	A0A0C4DFT3	11	19	DLG1	Disks large homolog 1	yes	no	3	0.0092218	77.318
ALHLVEDLR	SPFMGSLRALHLVEDL	LHLVEDLRGLLEMMET	R	A	L	L	R	G	1	1	0	1	0	0	1	0	1	0	3	0	0	0	0	0	0	0	0	1	0	0	9	0	1064.6	Q86W92-4;Q86W92-2;Q86W92;A0A0A0MTP2;F5H6Q7;F5H0E0;F5H495;Q86W92-5	Q86W92-4	48	56	PPFIBP1	Liprin-beta-1	yes	no	3	0.0038938	82.75		By matching	By MS/MS	By matching	By matching
ALHSLLLR	LGYTPVCRALHSLLLR	ALHSLLLRLLAQDQGQ	R	A	L	L	R	L	1	1	0	0	0	0	0	0	1	0	4	0	0	0	0	1	0	0	0	0	0	0	8	0	921.576	Q15102;M0R1K3	Q15102	207	214	PAFAH1B3	Platelet-activating factor acetylhydrolase IB subunit gamma	yes	no	3	0.02854	104.45				By MS/MS	By MS/MS
ALHVDLSHNLIHR	FTTHSQGRALHVDLSH	LSHNLIHRLVPHPTRA	R	A	L	H	R	L	1	1	1	1	0	0	0	0	3	1	3	0	0	0	0	1	0	0	0	1	0	0	13	0	1523.83	Q8WUA8	Q8WUA8	159	171	TSKU	Tsukushin	yes	yes	4	0.021402	72.152
ALIAAQYSGAQVR	PENWRAFKALIAAQYS	QYSGAQVRVLSAPPHF	K	A	L	V	R	V	4	1	0	0	0	2	0	1	0	1	1	0	0	0	0	1	0	0	1	1	0	0	13	0	1346.73	P26641;P26641-2	P26641	18	30	EEF1G	Elongation factor 1-gamma	yes	no	2;3	1.0823e-17	217.02	By MS/MS	By MS/MS	By matching	By MS/MS	By MS/MS
ALIAGGGAPEIELALR	IRCLVKKRALIAGGGA	PEIELALRLTEYSRTL	R	A	L	L	R	L	4	1	0	0	0	0	2	3	0	2	3	0	0	0	1	0	0	0	0	0	0	0	16	0	1549.88	P50991;P50991-2	P50991	420	435	CCT4	T-complex protein 1 subunit delta	yes	no	2;3	0.00010668	125.36	By MS/MS	By MS/MS	By MS/MS	By MS/MS	By MS/MS
ALIDPSSGLPNRLPPGAVPPGAR	PLRSGFPRALIDPSSG	GAVPPGARFDPFGPIG	R	A	L	A	R	F	3	2	1	1	0	0	0	3	0	1	3	0	0	0	6	2	0	0	0	1	0	0	23	1	2251.24	Q5QPM7;Q92530;H0Y555;F5H4Z3	Q5QPM7	220	242	PSMF1	Proteasome inhibitor PI31 subunit	yes	no	3	0.046166	37.334	By matching	By matching	By matching	By MS/MS	By matching
ALIEILATR	EGAGTDEKALIEILAT	LIEILATRTNAEIRAI	K	A	L	T	R	T	2	1	0	0	0	0	1	0	0	2	2	0	0	0	0	0	1	0	0	0	0	0	9	0	998.612	P08133-2;P08133	P08133-2	425	433	ANXA6	Annexin A6	no	no	2	0.00097918	107.57
ALIESYQNLTR	EEIPSGKRALIESYQN	ESYQNLTRVADYCENN	R	A	L	T	R	V	1	1	1	0	0	1	1	0	0	1	2	0	0	0	0	1	1	0	1	0	0	0	11	0	1306.69	B6VEX4;A0A0A0MRT6;Q8IZP0-11;Q8IZP0-10;Q8IZP0-8;Q8IZP0-7;Q8IZP0-2;Q8IZP0-4;Q8IZP0-3;Q8IZP0-5;Q8IZP0-6;Q8IZP0-9;Q8IZP0-12;Q8IZP0	B6VEX4	18	28	ABI1	Abl interactor 1	yes	no	2	0.0013709	91.855	By matching	By matching	By matching	By MS/MS	By MS/MS
ALIEWIR	LDEVPEVRALIEWIRR	RALIEWIRRNKFVLSG	R	A	L	I	R	R	1	1	0	0	0	0	1	0	0	2	1	0	0	0	0	0	0	1	0	0	0	0	7	0	899.523	O75976	O75976	240	246	CPD	Carboxypeptidase D	yes	yes	2	0.030952	79.454
ALILVGGYGTR	________________	LVGGYGTRLRPLTLST	K	A	L	T	R	L	1	1	0	0	0	0	0	3	0	1	2	0	0	0	0	0	1	0	1	1	0	0	11	0	1118.64	Q9Y5P6;Q9Y5P6-2	Q9Y5P6	3	13	GMPPB	Mannose-1-phosphate guanyltransferase beta	yes	no	2	0.0025541	83.647
ALINADELASDVAGAEALLDR	TSWVTEMKALINADEL	GAEALLDRHQEHKGEI	K	A	L	D	R	H	6	1	1	3	0	0	2	1	0	1	4	0	0	0	0	1	0	0	0	1	0	0	21	0	2126.09	A0A0D9SF54;A0A0D9SGF6;Q13813-3;Q13813;Q13813-2	A0A0D9SF54	382	402	SPTAN1	Spectrin alpha chain, non-erythrocytic 1	yes	no	2;3	7.3068e-07	163.56	By MS/MS	By matching	By MS/MS		By MS/MS
ALIPLALEGTDVGQTK	VVAQGGGRALIPLALE	GTDVGQTKAAQALAKL	R	A	L	T	K	A	2	0	0	1	0	1	1	2	0	1	3	1	0	0	1	0	2	0	0	1	0	0	16	0	1624.9	Q9H3U1-2;Q9H3U1	Q9H3U1-2	677	692	UNC45A	Protein unc-45 homolog A	yes	no	2	0.00012213	115.92
ALIVLAHSER	________________	IVLAHSERTSFNYAMK	R	A	L	E	R	T	2	1	0	0	0	0	1	0	1	1	2	0	0	0	0	1	0	0	0	1	0	0	10	0	1107.64	P15559-2;P15559;B4DLR8;P15559-3;H3BRK3	P15559-2	6	15	NQO1	NAD(P)H dehydrogenase [quinone] 1	yes	no	2	4.3129e-05	123.21
ALIVVPYAEGVIPDEAK	TNTVFVDRALIVVPYA	GVIPDEAKALSLLAPA	R	A	L	A	K	A	3	0	0	1	0	0	2	1	0	2	1	1	0	0	2	0	0	0	1	3	0	0	17	0	1782.98	Q5T760;Q05519-2;Q05519	Q5T760	104	120	SRSF11	Serine/arginine-rich splicing factor 11	yes	no	2;3	0.0015948	82.362	By MS/MS	By MS/MS	By MS/MS	By MS/MS	By matching
ALIVVQQGMTPSAK	MQEENITRALIVVQQG	QGMTPSAKQLVPEHVV	R	A	L	A	K	Q	2	0	0	0	0	2	0	1	0	1	1	1	1	0	1	1	1	0	0	2	0	0	14	0	1441.8	A0A087WVZ9;A0A0A0MQR7;P19388;A0A087WVN5;A0A087WWX0	A0A087WVZ9	102	115	POLR2E	DNA-directed RNA polymerases I, II, and III subunit RPABC1	yes	no	2	0.027811	88.338
ALKDEEKMELQEIQLK	GMKVIENRALKDEEKM	ELQEIQLKEAKHIAEE	R	A	L	L	K	E	1	0	0	1	0	2	4	0	0	1	3	3	1	0	0	0	0	0	0	0	0	0	16	2	1944.02	J3KN67;P06753-7;P06753-2;A0A087WWU8;P06753-5;P06753-3;P06753-4;Q5VU61;P06753-6	P06753-2	98	113	TPM3		no	no	3;4	0.0038111	88.951	By MS/MS	By MS/MS	By MS/MS	By MS/MS	By MS/MS
ALKDPNAFLFDHLLTLKPVK	DAHRCIVRALKDPNAF	LLTLKPVKFLEGELIH	R	A	L	V	K	F	2	0	1	2	0	0	0	0	1	0	5	3	0	2	2	0	1	0	0	1	0	0	20	2	2279.3	Q7L2H7;Q7L2H7-2;J3KNJ2;H0YCQ8	Q7L2H7	211	230	EIF3M	Eukaryotic translation initiation factor 3 subunit M	yes	no	4	0.0088404	52.365
ALKPEVDKLNIMAAK	QDLGIQYKALKPEVDK	KLNIMAAKRQQELKDV	K	A	L	A	K	R	3	0	1	1	0	0	1	0	0	1	2	3	1	0	1	0	0	0	0	1	0	0	15	2	1639.93	P35221;P35221-2;G3XAM7;E5RIB1;E5RJ41	P35221	179	193	CTNNA1	Catenin alpha-1	yes	no	4	0.041308	46.704	By matching	By matching	By matching	By MS/MS	By matching
ALLAEGVILR	KLFVETGKALLAEGVI	LAEGVILRRVGEARTV	K	A	L	L	R	R	2	1	0	0	0	0	1	1	0	1	3	0	0	0	0	0	0	0	0	1	0	0	10	0	1053.65	J3QLR8;Q9Y3D9	J3QLR8	124	133	MRPS23	28S ribosomal protein S23, mitochondrial	yes	no	2	0.0077473	101.25	By MS/MS	By matching	By matching	By matching	By matching
ALLANALTSALR	EAASFYQRALLANALT	NALTSALRLHQRLPHF	R	A	L	L	R	L	4	1	1	0	0	0	0	0	0	0	4	0	0	0	0	1	1	0	0	0	0	0	12	0	1212.72	D6RAA6;P57088	D6RAA6	58	69	TMEM33	Transmembrane protein 33	yes	no	2	4.5272e-08	141.89	By MS/MS	By matching	By MS/MS	By MS/MS	By MS/MS
ALLANQDSGEVQQDPK	AAVTEAVRALLANQDS	GEVQQDPKYQGLRARG	R	A	L	P	K	Y	2	0	1	2	0	3	1	1	0	0	2	1	0	0	1	1	0	0	0	1	0	0	16	0	1711.84	M0QWZ7;Q9NP81;M0R2C6;B4DJM9	M0QWZ7	119	134	SARS2	Serine--tRNA ligase, mitochondrial	yes	no	2	9.5014e-49	211.22	By MS/MS	By MS/MS	By MS/MS	By MS/MS	By matching
ALLAPLVAPEAGEAEPGSQER	ETLRGEHRALLAPLVA	AEPGSQERCILLRRSL	R	A	L	E	R	C	5	1	0	0	0	1	4	2	0	0	3	0	0	0	3	1	0	0	0	1	0	0	21	0	2104.08	Q9H0B6-2;Q9H0B6;E9PQ02;A8MX29;E9PI24;E9PP09;C9JHT2;E9PM83	Q9H0B6-2	37	57	KLC2	Kinesin light chain 2	yes	no	2	0.0011578	67.095	By matching	By matching	By matching	By matching	By matching
ALLDASETTSTR	QQEYTEMKALLDASET	ASETTSTRKIKEEEKR	K	A	L	T	R	K	2	1	0	1	0	0	1	0	0	0	2	0	0	0	0	2	3	0	0	0	0	0	12	0	1263.63	Q14258	Q14258	250	261	TRIM25	E3 ubiquitin/ISG15 ligase TRIM25	yes	yes	2	0.0023867	82.494				By MS/MS	By matching
ALLELQLEPEELYQTFQR	LMMNKMDRALLELQLE	ELYQTFQRIVENVNVI	R	A	L	Q	R	I	1	1	0	0	0	3	4	0	0	0	5	0	0	1	1	0	1	0	1	0	0	0	18	0	2219.15	P13639	P13639	163	180	EEF2	Elongation factor 2	yes	yes	2;3	0.0029795	90.444	By MS/MS	By matching	By matching		By MS/MS
ALLENLLQNIQSK	FQEQNDLKALLENLLQ	LLQNIQSKKRKNVEIM	K	A	L	S	K	K	1	0	2	0	0	2	1	0	0	1	4	1	0	0	0	1	0	0	0	0	0	0	13	0	1482.84	E9PCZ3;D6RJC3;E7EQN9;O15327	E9PCZ3	619	631	INPP4B	Type II inositol 3,4-bisphosphate 4-phosphatase	yes	no	2	0.0021982	83.182					By MS/MS
ALLEVLGR	GTADEMCKALLEVLGR	ALLEVLGRLPPDTRVY	K	A	L	G	R	L	1	1	0	0	0	0	1	1	0	0	3	0	0	0	0	0	0	0	0	1	0	0	8	0	869.533	H3BPK3;H3BPQ4;Q16775-2;Q16775	H3BPK3	134	141	HAGH	Hydroxyacylglutathione hydrolase, mitochondrial	yes	no	2	0.0077029	91.9	By matching	By MS/MS	By MS/MS	By MS/MS	By MS/MS
ALLEVVQSGGK	LTIKLVIKALLEVVQS	EVVQSGGKNIELAVMR	K	A	L	G	K	N	1	0	0	0	0	1	1	2	0	0	2	1	0	0	0	1	0	0	0	2	0	0	11	0	1099.62	O14818;O14818-2;Q8TAA3-2;Q8TAA3-5;Q8TAA3;A0A087WYS6	O14818	194	204	PSMA7;PSMA8	Proteasome subunit alpha type-7;Proteasome subunit alpha type-7-like	yes	no	2	0.00042483	103.08	By MS/MS	By matching	By MS/MS	By MS/MS	By MS/MS
ALLFIPR	VEGQLEFRALLFIPRR	RALLFIPRRAPFDLFE	R	A	L	P	R	R	1	1	0	0	0	0	0	0	0	1	2	0	0	1	1	0	0	0	0	0	0	0	7	0	828.522	P08238	P08238	331	337	HSP90AB1	Heat shock protein HSP 90-beta	yes	yes	2	0.0050169	126.05	By MS/MS	By MS/MS	By MS/MS	By MS/MS	By MS/MS
ALLFVPR	VEGQLEFRALLFVPRR	RALLFVPRRAPFDLFE	R	A	L	P	R	R	1	1	0	0	0	0	0	0	0	0	2	0	0	1	1	0	0	0	0	1	0	0	7	0	814.507	P07900;P07900-2	P07900	339	345	HSP90AA1	Heat shock protein HSP 90-alpha	yes	no	2	0.0043198	119.23	By MS/MS	By MS/MS	By MS/MS	By MS/MS	By MS/MS
ALLIFLEK	GVNMDVIRALLIFLEK	ALLIFLEKRLHKTHRL	R	A	L	E	K	R	1	0	0	0	0	0	1	0	0	1	3	1	0	1	0	0	0	0	0	0	0	0	8	0	945.59	Q9NPQ8-4;Q9NPQ8;Q9NPQ8-3;Q9NPQ8-2;H0YEN0	Q9NPQ8-4	311	318	RIC8A	Synembryn-A	yes	no	2	0.022223	73.248	By matching	By MS/MS	By matching	By matching	By matching
ALLKDQQPGTFLLR	FISKERERALLKDQQP	QPGTFLLRFSESSREG	R	A	L	L	R	F	1	1	0	1	0	2	0	1	0	0	4	1	0	1	1	0	1	0	0	0	0	0	14	1	1598.91	P42224;P42224-2;J3KPM9	P42224	589	602	STAT1	Signal transducer and activator of transcription 1-alpha/beta;Signal transducer and activator of transcription	yes	no	3	0.0045218	75.479
ALLLLCGEDD	DTSGDYKKALLLLCGE	LLLCGEDD________	K	A	L	D	D	-	1	0	0	2	1	0	1	1	0	0	4	0	0	0	0	0	0	0	0	0	0	0	10	0	1117.53	P08758;D6RBL5;D6RBE9	P08758	311	320	ANXA5	Annexin A5;Annexin	yes	no	1;2	0.001969	107.32	By MS/MS	By matching		By MS/MS	By MS/MS
ALLLSTYIK	HLCSVATRALLLSTYI	LLLSTYIKFINLFPET	R	A	L	I	K	F	1	0	0	0	0	0	0	0	0	1	3	1	0	0	0	1	1	0	1	0	0	0	9	0	1020.62	O94973;O94973-2;A0A0G2JS82;O94973-3;A0A0G2JQM1;O95782-2;O95782	O95782-2	539	547	AP2A2;AP2A1	AP-2 complex subunit alpha-2;AP-2 complex subunit alpha-1	no	no	2	0.010686	76.478	By MS/MS	By matching	By MS/MS	By matching	By matching
ALLLTGDFSQAGNK	GAKVFFFKALLLTGDF	DFSQAGNKGHHVWVTK	K	A	L	N	K	G	2	0	1	1	0	1	0	2	0	0	3	1	0	1	0	1	1	0	0	0	0	0	14	0	1433.75	Q9H2W6	Q9H2W6	236	249	MRPL46	39S ribosomal protein L46, mitochondrial	yes	yes	2	0.0004371	96.334	By MS/MS	By MS/MS	By matching	By MS/MS	By MS/MS
ALLNAESLPTQR	RQVRSGARALLNAESL	AESLPTQRKEELLQAL	R	A	L	Q	R	K	2	1	1	0	0	1	1	0	0	0	3	0	0	0	1	1	1	0	0	0	0	0	12	0	1311.71	Q9NVH0-2;Q9NVH0	Q9NVH0-2	383	394	EXD2	Exonuclease 3-5 domain-containing protein 2	yes	no	2	0.012894	62.166		By matching		By matching	By matching
ALLNELASVK	PFPSELVKALLNELAS	LNELASVKVNEVVRYE	K	A	L	V	K	V	2	0	1	0	0	0	1	0	0	0	3	1	0	0	0	1	0	0	0	1	0	0	10	0	1056.62	Q8N271;Q8N271-2;F8WDW5	Q8N271	86	95	PROM2	Prominin-2	yes	no	2	0.019349	89.047
ALLNHLDVGVGR	SLTLQQLKALLNHLDV	HLDVGVGRGNVTQHVQ	K	A	L	G	R	G	1	1	1	1	0	0	0	2	1	0	3	0	0	0	0	0	0	0	0	2	0	0	12	0	1262.71	E5RIP4;Q15043-2;Q15043-3;Q15043;E5RFZ8;E5RGA7;E5RJ40;E5RJG5	E5RIP4	64	75	SLC39A14	Zinc transporter ZIP14	yes	no	3	0.016536	77.674
ALLNVVDNAR	SGRTPDLKALLNVVDN	LNVVDNARSFIYVAVM	K	A	L	A	R	S	2	1	2	1	0	0	0	0	0	0	2	0	0	0	0	0	0	0	0	2	0	0	10	0	1083.6	Q8IV08	Q8IV08	310	319	PLD3	Phospholipase D3	yes	yes	2	0.013639	65.157
ALLPILQWHK	ENAVESGRALLPILQW	LPILQWHKHPNDYFSK	R	A	L	H	K	H	1	0	0	0	0	1	0	0	1	1	3	1	0	0	1	0	0	1	0	0	0	0	10	0	1217.73	Q9P0J1;Q9P0J1-2;E5RIV4	Q9P0J1	185	194	PDP1	[Pyruvate dehydrogenase [acetyl-transferring]]-phosphatase 1, mitochondrial	yes	no	3	0.0075228	67.993	By MS/MS		By MS/MS	By MS/MS
ALLQAILQTEDMLK	LNSLCTVRALLQAILQ	LQTEDMLKVYEARLTE	R	A	L	L	K	V	2	0	0	1	0	2	1	0	0	1	4	1	1	0	0	0	1	0	0	0	0	0	14	0	1585.87	P15924;P15924-3;P15924-2	P15924	772	785	DSP	Desmoplakin	yes	no	2	5.2832e-08	153.74				By MS/MS	By matching
ALLQDVLPK	YHLCSAPRALLQDVLP	LLQDVLPKYILDFSLF	R	A	L	P	K	Y	1	0	0	1	0	1	0	0	0	0	3	1	0	0	1	0	0	0	0	1	0	0	9	0	995.602	Q8NCH0;H0YN65	Q8NCH0	346	354	CHST14	Carbohydrate sulfotransferase 14	yes	no	2	0.0068356	80.165
ALLQEFDNAVLSK	NKQSNAFKALLQEFDN	FDNAVLSKENHMQGKL	K	A	L	S	K	E	2	0	1	1	0	1	1	0	0	0	3	1	0	1	0	1	0	0	0	1	0	0	13	0	1446.77	H7BYN4;Q02241-3;Q02241-2;Q02241	H7BYN4	524	536	KIF23	Kinesin-like protein;Kinesin-like protein KIF23	yes	no	2	1.0616e-06	147.24	By MS/MS	By MS/MS	By matching
ALLQEMPLTALLR	LKSKEVWKALLQEMPL	MPLTALLRNLGKMTAN	K	A	L	L	R	N	2	1	0	0	0	1	1	0	0	0	5	0	1	0	1	0	1	0	0	0	0	0	13	0	1467.85	P10155-3;P10155-5;P10155-4;P10155	P10155-3	271	283	TROVE2	60 kDa SS-A/Ro ribonucleoprotein	yes	no	2	0.00027701	110.08	By MS/MS	By matching	By MS/MS	By MS/MS	By MS/MS
ALLQMVQQFGVDFEK	DDPTRKTKALLQMVQQ	QFGVDFEKRIEGSGDQ	K	A	L	E	K	R	1	0	0	1	0	3	1	1	0	0	2	1	1	2	0	0	0	0	0	2	0	0	15	0	1751.89	P50570-2;P50570-5;P50570;P50570-3;P50570-4;K7EMQ3	P50570-3	328	342	DNM2	Dynamin-2	no	no	2	0.026123	86.288
ALLQQQPEDDSK	NMAKGLQRALLQQQPE	QQPEDDSKRSPRPQDL	R	A	L	S	K	R	1	0	0	2	0	3	1	0	0	0	2	1	0	0	1	1	0	0	0	0	0	0	12	0	1370.67	Q9UHB9-4;Q9UHB9;Q9UHB9-2;Q9UHB9-3	Q9UHB9-4	367	378	SRP68	Signal recognition particle subunit SRP68	yes	no	2	0.00031648	109.16	By matching		By matching	By MS/MS	By matching
ALLQQQPEDDSKR	NMAKGLQRALLQQQPE	QPEDDSKRSPRPQDLI	R	A	L	K	R	S	1	1	0	2	0	3	1	0	0	0	2	1	0	0	1	1	0	0	0	0	0	0	13	1	1526.77	Q9UHB9-4;Q9UHB9;Q9UHB9-2;Q9UHB9-3	Q9UHB9-4	367	379	SRP68	Signal recognition particle subunit SRP68	yes	no	2	0.00060864	112.85	By MS/MS	By matching		By MS/MS	By matching
ALLQSSASR	EVQDAELKALLQSSAS	LLQSSASRKTQKKKKK	K	A	L	S	R	K	2	1	0	0	0	1	0	0	0	0	2	0	0	0	0	3	0	0	0	0	0	0	9	0	931.509	Q9UQ80;Q9UQ80-2	Q9UQ80	356	364	PA2G4	Proliferation-associated protein 2G4	yes	no	2	0.001632	99.013	By MS/MS	By matching	By matching	By MS/MS	By matching
ALLSAPWYLNR	LVTKAGFRALLSAPWY	SAPWYLNRISYGPDWK	R	A	L	N	R	I	2	1	1	0	0	0	0	0	0	0	3	0	0	0	1	1	0	1	1	0	0	0	11	0	1302.71	H3BS10;H3BP20;P06865	H3BS10	414	424	HEXA	Beta-hexosaminidase;Beta-hexosaminidase subunit alpha	yes	no	2	0.0029913	85.676	By matching	By MS/MS	By matching	By matching	By MS/MS
ALLSAVTR	GNMVRAARALLSAVTR	ALLSAVTRLLILADMA	R	A	L	T	R	L	2	1	0	0	0	0	0	0	0	0	2	0	0	0	0	1	1	0	0	1	0	0	8	0	829.502	P26232-3;P26232-2;P26232-5;P26232;P35221;P35221-2;G3XAM7;E5RIB1;E5RG03;E5RGY6;E5RJ41	P35221	130	137	CTNNA2;CTNNA1	Catenin alpha-2;Catenin alpha-1	no	no	2	0.022207	73.26	By MS/MS	By matching	By matching	By MS/MS	By matching
ALLTLADGR	ETSGDFRKALLTLADG	LLTLADGRRDESLKVD	K	A	L	G	R	R	2	1	0	1	0	0	0	1	0	0	3	0	0	0	0	0	1	0	0	0	0	0	9	0	928.534	P12429;D6RA82	P12429	155	163	ANXA3	Annexin A3;Annexin	yes	no	2	3.2543e-05	127.46	By matching			By MS/MS	By MS/MS
ALLTLADGRR	ETSGDFRKALLTLADG	LTLADGRRDESLKVDE	K	A	L	R	R	D	2	2	0	1	0	0	0	1	0	0	3	0	0	0	0	0	1	0	0	0	0	0	10	1	1084.64	P12429;D6RA82	P12429	155	164	ANXA3	Annexin A3;Annexin	yes	no	3	0.048063	51.193
ALLTPVAIAAGR	AVGDVCGKALLTPVAI	PVAIAAGRKLAHRLFE	K	A	L	G	R	K	4	1	0	0	0	0	0	1	0	1	2	0	0	0	1	0	1	0	0	1	0	0	12	0	1151.7	P00390-2;P00390-3;P00390;P00390-5;P00390-4	P00390-2	337	348	GSR	Glutathione reductase, mitochondrial	yes	no	2	0.0014667	89.029	By MS/MS	By MS/MS	By MS/MS	By matching	By MS/MS
ALLTTNQLPQPDVFPLFK	EGRIKLQKALLTTNQL	PDVFPLFKDKGGPEFS	K	A	L	F	K	D	1	0	1	1	0	2	0	0	0	0	4	1	0	2	3	0	2	0	0	1	0	0	18	0	2041.12	Q9NY61	Q9NY61	247	264	AATF	Protein AATF	yes	yes	2	0.010874	59.227	By matching	By matching	By matching	By MS/MS	By matching
ALLVEPVINSYLLAER	ESNLIKVRALLVEPVI	NSYLLAERDLYLENPE	R	A	L	E	R	D	2	1	1	0	0	0	2	0	0	1	4	0	0	0	1	1	0	0	1	2	0	0	16	0	1799.02	P21980	P21980	565	580	TGM2	Protein-glutamine gamma-glutamyltransferase 2	yes	yes	2;3	1.776e-18	204.35	By MS/MS	By MS/MS	By MS/MS	By MS/MS	By MS/MS
ALLVTASQCQQPAENK	HTGLKLERALLVTASQ	CQQPAENKLSDLLAPI	R	A	L	N	K	L	3	0	1	0	1	3	1	0	0	0	2	1	0	0	1	1	1	0	0	1	0	0	16	0	1756.88	Q01518;Q01518-2;Q5T0R7;Q5T0R6;Q5T0R5;Q5T0R4;Q5T0R3;Q5T0R2;Q5T0R1;Q5T0R9	Q01518	85	100	CAP1	Adenylyl cyclase-associated protein 1;Adenylyl cyclase-associated protein	yes	no	2	3.553e-91	283.47	By MS/MS	By MS/MS	By MS/MS	By MS/MS	By MS/MS
ALLYLCGGDD	DTKGDYQKALLYLCGG	LYLCGGDD________	K	A	L	D	D	-	1	0	0	2	1	0	0	2	0	0	3	0	0	0	0	0	0	0	1	0	0	0	10	0	1095.49	A6NMY6;P07355;P07355-2	P07355	330	339	ANXA2P2;ANXA2	Putative annexin A2-like protein;Annexin A2	no	no	1;2	3.0849e-05	128.48	By MS/MS	By MS/MS	By MS/MS	By MS/MS	By MS/MS
ALMDEVVK	EAFARGTKALMDEVVK	ALMDEVVKATSRGCIT	K	A	L	V	K	A	1	0	0	1	0	0	1	0	0	0	1	1	1	0	0	0	0	0	0	2	0	0	8	0	903.474	P00558;P00558-2	P00558	354	361	PGK1	Phosphoglycerate kinase 1	yes	no	1;2	0.0063636	100.74	By MS/MS	By MS/MS	By MS/MS	By matching	By MS/MS
ALMDSLGPEWR	EGINRMTRALMDSLGP	DSLGPEWRLKLPSIPL	R	A	L	W	R	L	1	1	0	1	0	0	1	1	0	0	2	0	1	0	1	1	0	1	0	0	0	0	11	0	1273.61	Q15785	Q15785	131	141	TOMM34	Mitochondrial import receptor subunit TOM34	yes	yes	2	0.0020164	86.882	By matching	By matching	By MS/MS	By MS/MS	By matching
ALMGSPQLVAAVVR	SKKEASRRALMGSPQL	QLVAAVVRTMQNTSDL	R	A	L	V	R	T	3	1	0	0	0	1	0	1	0	0	2	0	1	0	1	1	0	0	0	3	0	0	14	0	1410.8	P14923;C9JTX4;C9J826;C9JK18;C9JKY1	P14923	178	191	JUP	Junction plakoglobin	yes	no	2;3	5.7254e-05	139.32				By MS/MS	By MS/MS
ALMLQGVDLLADAVAVTMGPK	VKFGADARALMLQGVD	VAVTMGPKGRTVIIEQ	R	A	L	P	K	G	4	0	0	2	0	1	0	2	0	0	4	1	2	0	1	0	1	0	0	3	0	0	21	0	2112.13	P10809;E7ESH4;E7EXB4;P10809-2;C9JL25;C9JL19;C9JCQ4;C9J0S9	P10809	38	58	HSPD1	60 kDa heat shock protein, mitochondrial	yes	no	2;3	5.1107e-09	148.52	By MS/MS	By MS/MS	By MS/MS	By MS/MS	By MS/MS
ALNALCDGLIDELNQALK	LIQLNRPKALNALCDG	DELNQALKTFEEDPAV	K	A	L	L	K	T	3	0	2	2	1	1	1	1	0	1	5	1	0	0	0	0	0	0	0	0	0	0	18	0	1970.01	P30084	P30084	57	74	ECHS1	Enoyl-CoA hydratase, mitochondrial	yes	yes	2;3	0.00057958	99.747	By MS/MS	By matching	By MS/MS		By MS/MS
ALNAQGLDVEKPLILTVK	PSFLITCRALNAQGLD	KPLILTVKILDINDNP	R	A	L	V	K	I	2	0	1	1	0	1	1	1	0	1	4	2	0	0	1	0	1	0	0	2	0	0	18	1	1921.12	P32926	P32926	129	146	DSG3	Desmoglein-3	yes	yes	3	0.0019655	76.391
ALNENLQDTVEK	VAPWQQDKALNENLQD	NLQDTVEKICIKEIGT	K	A	L	E	K	I	1	0	2	1	0	1	2	0	0	0	2	1	0	0	0	0	1	0	0	1	0	0	12	0	1372.68	Q9UKK3	Q9UKK3	760	771	PARP4	Poly [ADP-ribose] polymerase 4	yes	yes	2	0.0018483	86.114	By matching	By matching	By matching	By MS/MS	By matching
ALNFLVNEFLLK	PIKPLEKRALNFLVNE	LVNEFLLKNNYKLTSI	R	A	L	L	K	N	1	0	2	0	0	0	1	0	0	0	4	1	0	2	0	0	0	0	0	1	0	0	12	0	1419.81	Q9P260;A0A075B785;Q9P260-2	Q9P260	258	269	KIAA1468	LisH domain and HEAT repeat-containing protein KIAA1468	yes	no	2	0.018171	58.699	By matching	By matching	By matching	By matching	By MS/MS
ALNILQSTNMAFGK	LSSGDMRRALNILQST	STNMAFGKVTEETVYT	R	A	L	G	K	V	2	0	2	0	0	1	0	1	0	1	2	1	1	1	0	1	1	0	0	0	0	0	14	0	1506.79	P40937;P40937-2	P40937	216	229	RFC5	Replication factor C subunit 5	yes	no	2	0.0097498	72.531		By matching	By matching	By MS/MS	By matching
ALNLAYSSIYGSYR	PQYLHGSKALNLAYSS	SSIYGSYRNFVGPPHF	K	A	L	Y	R	N	2	1	1	0	0	0	0	1	0	1	2	0	0	0	0	3	0	0	3	0	0	0	14	0	1576.79	Q7L576;Q7L576-2;Q7L576-3	Q7L576	893	906	CYFIP1	Cytoplasmic FMR1-interacting protein 1	yes	no	2	3.849e-18	176.32
ALNLFQGSVEDTTGSQSLAALLNK	KLDIAAVRALNLFQGS	SLAALLNKCKTPQGQR	R	A	L	N	K	C	3	0	2	1	0	2	1	2	0	0	5	1	0	1	0	3	2	0	0	1	0	0	24	0	2476.28	P43246-2;P43246;E9PHA6	P43246-2	243	266	MSH2	DNA mismatch repair protein Msh2	yes	no	2;3	5.1441e-06	93.909	By MS/MS	By MS/MS	By MS/MS	By matching	By MS/MS
ALNSAANNVYQYGR	PEAQVVQRALNSAANN	NNVYQYGREWITHKLH	R	A	L	G	R	E	3	1	3	0	0	1	0	1	0	0	1	0	0	0	0	1	0	0	2	1	0	0	14	0	1539.74	H7C0G1;Q9H330-3;Q9H330-2;Q9H330	H7C0G1	115	128	TMEM245	Transmembrane protein 245	yes	no	2	0.0020558	83.045			By MS/MS	By MS/MS	By MS/MS
ALNSIIDVYHK	________________	SIIDVYHKYSLIKGNF	K	A	L	H	K	Y	1	0	1	1	0	0	0	0	1	2	1	1	0	0	0	1	0	0	1	1	0	0	11	0	1271.69	P05109	P05109	8	18	S100A8	Protein S100-A8;Protein S100-A8, N-terminally processed	yes	yes	2;3	1.1133e-09	147.3				By MS/MS	By MS/MS
ALNVEPDGTGLTCSLAPNIISQL	VVQDGIVKALNVEPDG	APNIISQL________	K	A	L	Q	L	-	2	0	2	1	1	1	1	2	0	2	4	0	0	0	2	2	2	0	0	1	0	0	23	0	2382.21	P30044-2;P30044;P30044-3;P30044-4	P30044-2	140	162	PRDX5	Peroxiredoxin-5, mitochondrial	yes	no	2;3	0.00015668	80.706	By MS/MS	By matching	By MS/MS	By MS/MS	By MS/MS
ALPAVQQNNLDEDLIR	LAQAVNARALPAVQQN	NLDEDLIRKLAYVAAG	R	A	L	I	R	K	2	1	2	2	0	2	1	0	0	1	3	0	0	0	1	0	0	0	0	1	0	0	16	0	1807.94	P22314-2;P22314	P22314-2	329	344	UBA1	Ubiquitin-like modifier-activating enzyme 1	yes	no	2;3	2.8403e-27	187.74	By MS/MS	By MS/MS	By MS/MS	By MS/MS	By MS/MS
ALPFWNEEIVPQIK	SLKDTIARALPFWNEE	EEIVPQIKEGKRVLIA	R	A	L	I	K	E	1	0	1	0	0	1	2	0	0	2	1	1	0	1	2	0	0	1	0	1	0	0	14	0	1682.9	P18669;P15259;Q8N0Y7	P18669	163	176	PGAM1;PGAM2;PGAM4	Phosphoglycerate mutase 1;Phosphoglycerate mutase 2;Probable phosphoglycerate mutase 4	yes	no	2;3	2.901e-08	152.96	By MS/MS	By MS/MS	By MS/MS	By MS/MS	By MS/MS
ALPGQLKPFETLLSQNQGGK	AGKDDYVKALPGQLKP	LSQNQGGKTFIVGDQI	K	A	L	G	K	T	1	0	1	0	0	3	1	3	0	0	4	2	0	1	2	1	1	0	0	0	0	0	20	1	2125.15	P09211;A0A087X243	P09211	122	141	GSTP1	Glutathione S-transferase P	yes	no	2;3;4	5.3847e-06	147.51	By MS/MS	By MS/MS	By MS/MS	By MS/MS	By MS/MS
ALPLALVLHELGAGR	DGTVELVRALPLALVL	LHELGAGRSRAGEPLR	R	A	L	G	R	S	3	1	0	0	0	0	1	2	1	0	5	0	0	0	1	0	0	0	0	1	0	0	15	0	1528.91	P19971;C9JGI3;P19971-2	P19971	394	408	TYMP	Thymidine phosphorylase	yes	no	2;3	0.00011503	117.25	By matching	By matching	By matching	By MS/MS	By MS/MS
ALPLEAEVAPVKDMAQLPETEIAPAK	NVILTKDKALPLEAEV	ETEIAPAKDVAPSTVK	K	A	L	A	K	D	6	0	0	1	0	1	4	0	0	1	3	2	1	0	4	0	1	0	0	2	0	0	26	1	2730.45	E7EVA0;P27816;P27816-6;P27816-2	E7EVA0	482	507	MAP4	Microtubule-associated protein;Microtubule-associated protein 4	yes	no	3	3.0098e-07	88.168	By matching	By matching	By matching
ALPLEAEVAPVKDMAQLPETEIAPAKDVAPSTVK	NVILTKDKALPLEAEV	DVAPSTVKEVGLLKDM	K	A	L	V	K	E	7	0	0	2	0	1	4	0	0	1	3	3	1	0	5	1	2	0	0	4	0	0	34	2	3527.88	E7EVA0;P27816;P27816-6;P27816-2	E7EVA0	482	515	MAP4	Microtubule-associated protein;Microtubule-associated protein 4	yes	no	4	0.043793	29.532	By matching	By matching	By matching	By matching	By matching
ALPSEELNR	ESEAPGQRALPSEELN	LPSEELNRQLEKLLKE	R	A	L	N	R	Q	1	1	1	0	0	0	2	0	0	0	2	0	0	0	1	1	0	0	0	0	0	0	9	0	1027.53	E7EX73;Q04637-5;E9PGM1;E7EUU4;Q04637-4;Q04637-3;Q04637;Q04637-8;Q04637-9;Q04637-6;Q04637-7;H7C0V6	E7EX73	1274	1282	EIF4G1	Eukaryotic translation initiation factor 4 gamma 1	yes	no	2	0.011533	73.26	By matching	By matching	By MS/MS	By matching	By matching
ALQAAIQQLAEAQPEATAK	YRDAASRRALQAAIQQ	AQPEATAKNLLHSLQS	R	A	L	A	K	N	7	0	0	0	0	4	2	0	0	1	2	1	0	0	1	0	1	0	0	0	0	0	19	0	1951.04	Q92616	Q92616	69	87	GCN1L1	Translational activator GCN1	yes	yes	2;3	2.7059e-05	124.5	By matching	By matching	By matching	By MS/MS	By matching
ALQAAYGASAPSVTSAALR	EAIALVEKALQAAYGA	SVTSAALRWMYHHSQL	K	A	L	L	R	W	7	1	0	0	0	1	0	1	0	0	2	0	0	0	1	3	1	0	1	1	0	0	19	0	1803.95	O43488;H3BLU7	O43488	279	297	AKR7A2	Aflatoxin B1 aldehyde reductase member 2	yes	no	2;3	3.8986e-05	165.78	By MS/MS	By MS/MS	By MS/MS	By MS/MS	By MS/MS
ALQALEELR	EAAREKQRALQALEEL	LQALEELRLQAEEAER	R	A	L	L	R	L	2	1	0	0	0	1	2	0	0	0	3	0	0	0	0	0	0	0	0	0	0	0	9	0	1041.58	Q15149;Q15149-7;Q15149-8;Q15149-9;Q15149-5;Q15149-4;Q15149-6;Q15149-2;Q15149-3	Q15149	1671	1679	PLEC	Plectin	no	no	2	0.00019075	118.18			By MS/MS	By MS/MS	By matching
ALQASALK	ALTFSYGRALQASALK	ALQASALKAWGGKKEN	R	A	L	L	K	A	3	0	0	0	0	1	0	0	0	0	2	1	0	0	0	1	0	0	0	0	0	0	8	0	800.476	P04075;H3BQN4;J3KPS3;P04075-2;H3BR68	P04075	305	312	ALDOA	Fructose-bisphosphate aldolase A;Fructose-bisphosphate aldolase	yes	no	1;2	0.00094324	122.19	By matching	By matching	By MS/MS	By MS/MS	By matching
ALQATVGNSYK	KAANGSLRALQATVGN	ATVGNSYKCNAEEHVR	R	A	L	Y	K	C	2	0	1	0	0	1	0	1	0	0	1	1	0	0	0	1	1	0	1	1	0	0	11	0	1150.6	P11279;P11279-2	P11279	327	337	LAMP1	Lysosome-associated membrane glycoprotein 1	yes	no	1;2	3.4272e-08	139.38	By MS/MS		By matching	By MS/MS
ALQDEWDAVMLHSFTLR	TSIPAILKALQDEWDA	MLHSFTLRQQLQTTRQ	K	A	L	L	R	Q	2	1	0	2	0	1	1	0	1	0	3	0	1	1	0	1	1	1	0	1	0	0	17	0	2030.99	Q9UMS4;F5GY56	Q9UMS4	77	93	PRPF19	Pre-mRNA-processing factor 19	yes	no	3	0.017425	51.147
ALQDLENAASGDATVR	LLTEELIKALQDLENA	ASGDATVRQKIASLPQ	K	A	L	V	R	Q	4	1	1	2	0	1	1	1	0	0	2	0	0	0	0	1	1	0	0	1	0	0	16	0	1629.8	Q9NQG5;A2A2M0	Q9NQG5	183	198	RPRD1B	Regulation of nuclear pre-mRNA domain-containing protein 1B	yes	no	2	8.433e-62	217.19	By matching	By MS/MS	By MS/MS	By MS/MS	By MS/MS
ALQDPNVAAFMVEPIQGEAGVVVPDPGYLMGVR	NDLPALERALQDPNVA	PGYLMGVRELCTRHQV	R	A	L	V	R	E	4	1	1	2	0	2	2	4	0	1	2	0	2	1	4	0	0	0	1	6	0	0	33	0	3438.73	P04181;P04181-2	P04181	218	250	OAT	Ornithine aminotransferase, mitochondrial;Ornithine aminotransferase, hepatic form;Ornithine aminotransferase, renal form	yes	no	3	0.00010379	64.686
ALQEAEQSK	LVPLEQERALQEAEQS	LQEAEQSKVLSAVEDR	R	A	L	S	K	V	2	0	0	0	0	2	2	0	0	0	1	1	0	0	0	1	0	0	0	0	0	0	9	0	1002.5	Q96LD4	Q96LD4	222	230	TRIM47	Tripartite motif-containing protein 47	yes	yes	2	0.038928	56.632		By matching			By matching
ALQEALVLSDR	ALSGPQSRALQEALVL	EALVLSDRAPFAAPSP	R	A	L	D	R	A	2	1	0	1	0	1	1	0	0	0	3	0	0	0	0	1	0	0	0	1	0	0	11	0	1213.67	P19971;C9JGI3;P19971-2	P19971	454	464	TYMP	Thymidine phosphorylase	yes	no	2	0.048962	73.9
ALQEGEGDLSISADR	PEAVGDQKALQEGEGD	DLSISADRLSEKRSPN	K	A	L	D	R	L	2	1	0	2	0	1	2	2	0	1	2	0	0	0	0	2	0	0	0	0	0	0	15	0	1559.74	B4DKY1;P49589-2;P49589;P49589-3	B4DKY1	309	323	CARS	Cysteine--tRNA ligase, cytoplasmic	yes	no	2	0.00013117	109.83	By MS/MS	By MS/MS	By MS/MS
ALQFLEEVK	GFEAAKEKALQFLEEV	LQFLEEVKVSREMDRE	K	A	L	V	K	V	1	0	0	0	0	1	2	0	0	0	2	1	0	1	0	0	0	0	0	1	0	0	9	0	1075.59	P40227;P40227-2	P40227	130	138	CCT6A	T-complex protein 1 subunit zeta	yes	no	1;2	0.0024673	100.02	By matching		By MS/MS
ALQGASQIIAEIR	KEAADMLKALQGASQI	SQIIAEIRETHLW___	K	A	L	I	R	E	3	1	0	0	0	2	1	1	0	3	1	0	0	0	0	1	0	0	0	0	0	0	13	0	1368.77	O00429;O00429-3;O00429-6;O00429-5;O00429-7;O00429-2;O00429-4;O00429-8;G8JLD5	O00429	719	731	DNM1L	Dynamin-1-like protein	no	no	2	0.0021399	83.53				By MS/MS	By MS/MS
ALQLEEER	ELSEQIQRALQLEEER	ALQLEEERKRAQEEAE	R	A	L	E	R	K	1	1	0	0	0	1	3	0	0	0	2	0	0	0	0	0	0	0	0	0	0	0	8	0	986.503	E7EQR4;P15311	E7EQR4	372	379	EZR	Ezrin	yes	no	1;2	0.017019	98.629					By MS/MS
ALQLLQMYYEGR	QGMGYGSRALQLLQMY	LQMYYEGRFPCLEEKV	R	A	L	G	R	F	1	1	0	0	0	2	1	1	0	0	3	0	1	0	0	0	0	0	2	0	0	0	12	0	1483.75	A0A087WV29;Q9H0A0-2;Q9H0A0	A0A087WV29	491	502	NAT10	N-acetyltransferase 10	yes	no	2	0.0047314	72.652				By MS/MS
ALQLLYDLR	AFPVTQNRALQLLYDL	LQLLYDLRYLNIVLTA	R	A	L	L	R	Y	1	1	0	1	0	1	0	0	0	0	4	0	0	0	0	0	0	0	1	0	0	0	9	0	1103.63	Q8WTW3;A0A087WVI0;E9PBL8	Q8WTW3	806	814	COG1	Conserved oligomeric Golgi complex subunit 1	yes	no	2	0.036884	57.55	By matching	By matching	By matching	By MS/MS	By matching
ALQNAVTTFVNR	ESHEQFLKALQNAVTT	AVTTFVNRMKSNHMRG	K	A	L	N	R	M	2	1	2	0	0	1	0	0	0	0	1	0	0	1	0	0	2	0	0	2	0	0	12	0	1332.71	O14964-2;O14964	O14964-2	411	422	HGS	Hepatocyte growth factor-regulated tyrosine kinase substrate	yes	no	2	6.7274e-06	117.14	By matching	By matching	By matching	By matching	By matching
ALQNHVGEALPPEMVTR	SSKSFSLKALQNHVGE	LPPEMVTRLYDGMRRV	K	A	L	T	R	L	2	1	1	0	0	1	2	1	1	0	2	0	1	0	2	0	1	0	0	2	0	0	17	0	1860.95	Q6P9B6;H3BM75;H3BUB0;H3BTC5	Q6P9B6	49	65	TLDC1	TLD domain-containing protein 1	yes	no	2	0.0074762	65.528
ALQPLEEGEDEEK	EQQGLLLRALQPLEEG	EEGEDEEKVSHQAGDH	R	A	L	E	K	V	1	0	0	1	0	1	5	1	0	0	2	1	0	0	1	0	0	0	0	0	0	0	13	0	1485.68	Q14764	Q14764	336	348	MVP	Major vault protein	yes	yes	2	0.00030345	105.25
ALQQEQEIEQR	RLKNAFVKALQQEQEI	QEQEIEQRLQQQAALS	K	A	L	Q	R	L	1	1	0	0	0	4	3	0	0	1	1	0	0	0	0	0	0	0	0	0	0	0	11	0	1370.68	A0A0U1RRM1;Q8WXI9;A0A0U1RR30;Q86YP4-2;Q86YP4;Q86YP4-3	A0A0U1RRM1	452	462	GATAD2B;GATAD2A	Transcriptional repressor p66-beta;Transcriptional repressor p66-alpha	yes	no	2	1.713e-09	161.51	By MS/MS	By matching	By MS/MS	By matching	By MS/MS
ALQQQQQQQQQK	RQQRELMKALQQQQQQ	QQQQQQQKLSGWGNVS	K	A	L	Q	K	L	1	0	0	0	0	9	0	0	0	0	1	1	0	0	0	0	0	0	0	0	0	0	12	0	1482.75	I1E4Y6;Q6Y7W6-4;Q6Y7W6-5;Q6Y7W6;Q6Y7W6-3;C9JH18	I1E4Y6	996	1007	GIGYF2	PERQ amino acid-rich with GYF domain-containing protein 2	yes	no	2	3.1075e-122	265.95	By MS/MS	By MS/MS	By MS/MS	By MS/MS	By MS/MS
ALQQYTLEPSEKPFDLK	VSIPGLERALQQYTLE	SEKPFDLKSVPLATAP	R	A	L	L	K	S	1	0	0	1	0	2	2	0	0	0	3	2	0	1	2	1	1	0	1	0	0	0	17	1	2006.04	Q9Y678	Q9Y678	561	577	COPG1	Coatomer subunit gamma-1	yes	yes	2;3	1.8278e-07	170.95
ALQRPSAAAPQAENGPAAAPAVAAPAATEAPK	TQLSLLPRALQRPSAA	PAATEAPKMSNADFAK	R	A	L	P	K	M	14	1	1	0	0	2	2	1	0	0	1	1	0	0	6	1	1	0	0	1	0	0	32	1	2964.54	Q15020-4;Q15020	Q15020-4	883	914	SART3	Squamous cell carcinoma antigen recognized by T-cells 3	yes	no	3	0.0001939	57.919	By matching	By MS/MS	By MS/MS	By MS/MS	By MS/MS
ALQSGPPQSR	VKQHQQQKALQSGPPQ	QSGPPQSRRK______	K	A	L	S	R	R	1	1	0	0	0	2	0	1	0	0	1	0	0	0	2	2	0	0	0	0	0	0	10	0	1039.54	O00425;O00425-2	O00425	568	577	IGF2BP3	Insulin-like growth factor 2 mRNA-binding protein 3	yes	no	2	0.0034573	87.806	By matching	By matching	By MS/MS	By matching	By matching
ALQSPALGLR	GDALALFRALQSPALG	QSPALGLRGLQQQNSD	R	A	L	L	R	G	2	1	0	0	0	1	0	1	0	0	3	0	0	0	1	1	0	0	0	0	0	0	10	0	1024.6	P46940;A0A0J9YXZ5	P46940	327	336	IQGAP1	Ras GTPase-activating-like protein IQGAP1	yes	no	2	0.023951	85.161
ALQSQASEEAK	________________	SQASEEAKGPWQEADQ	M	A	L	A	K	G	3	0	0	0	0	2	2	0	0	0	1	1	0	0	0	2	0	0	0	0	0	0	11	0	1160.57	P36021	P36021	2	12	SLC16A2	Monocarboxylate transporter 8	yes	yes	1;2	3.5788e-27	185.33
ALQSVGQIVGEVLK	EKSENDLKALQSVGQI	QIVGEVLKQLTEEKFI	K	A	L	L	K	Q	1	0	0	0	0	2	1	2	0	1	2	1	0	0	0	1	0	0	0	3	0	0	14	0	1439.83	A0A087X2I1;P62333;H0YJC0;H0YJE9;H0YJT1	A0A087X2I1	63	76	PSMC6	26S protease regulatory subunit 10B	yes	no	2;3	5.7278e-09	176.99	By MS/MS	By MS/MS	By MS/MS	By MS/MS	By MS/MS
ALQVADFSGNPLTR	PESISFCKALQVADFS	FSGNPLTRLPESFPEL	K	A	L	T	R	L	2	1	1	1	0	1	0	1	0	0	2	0	0	1	1	1	1	0	0	1	0	0	14	0	1487.77	Q9BTT6;Q9BTT6-2;Q5T0G3	Q9BTT6	106	119	LRRC1	Leucine-rich repeat-containing protein 1	yes	no	2	0.0078657	81.709
ALQVGCLLR	GAGIIQTKALQVGCLL	LQVGCLLRLEPNAQAQ	K	A	L	L	R	L	1	1	0	0	1	1	0	1	0	0	3	0	0	0	0	0	0	0	0	1	0	0	9	0	1028.58	O95782-2;O95782	O95782-2	914	922	AP2A1	AP-2 complex subunit alpha-1	yes	no	2	0.034065	58.815
ALSADQGSYR	AYRLSVSRALSADQGS	SADQGSYRCIVSEWIA	R	A	L	Y	R	C	2	1	0	1	0	1	0	1	0	0	1	0	0	0	0	2	0	0	1	0	0	0	10	0	1066.5	Q9P2B2	Q9P2B2	237	246	PTGFRN	Prostaglandin F2 receptor negative regulator	yes	yes	2	0.00091612	99.815
ALSAIADLLTNEHER	RSALRQEKALSAIADL	LLTNEHERVVKAASGA	K	A	L	E	R	V	3	1	1	1	0	0	2	0	1	1	3	0	0	0	0	1	1	0	0	0	0	0	15	0	1651.85	O60716-21;O60716-19;O60716-13;O60716-11;O60716-5;O60716-3;C9JZR2;O60716-24;O60716-23;O60716-16;O60716-18;O60716-15;O60716-17;O60716-10;O60716-8;O60716-9;O60716-7;O60716-2;O60716;O60716-22;O60716-20;O60716-14;O60716-12;O60716-6;O60716-4;O60716-29;O60716-27;O60716-32;O60716-31;O60716-26;O60716-25;O60716-30;O60716-28	O60716-21	604	618	CTNND1	Catenin delta-1	yes	no	2;3	1.0042e-05	147.96	By MS/MS	By matching	By MS/MS	By MS/MS	By matching
ALSDADVQK	________________	LSDADVQKQAEEEFNI	M	A	L	Q	K	Q	2	0	0	2	0	1	0	0	0	0	1	1	0	0	0	1	0	0	0	1	0	0	9	0	945.477	P36543-2;P36543;P36543-3	P36543-2	2	10	ATP6V1E1	V-type proton ATPase subunit E 1	yes	no	1	0.0019787	87.476			By MS/MS
ALSDDGVSDLEDPTLTPLKDTER	PTLCHLLRALSDDGVS	TPLKDTERFGIVQRLF	R	A	L	E	R	F	1	1	0	5	0	0	2	1	0	0	4	1	0	0	2	2	3	0	0	1	0	0	23	1	2486.2	O60443;O60443-3;O60443-2	O60443	422	444	DFNA5	Non-syndromic hearing impairment protein 5	yes	no	3	2.4549e-09	110.74	By MS/MS	By MS/MS	By matching	By MS/MS	By MS/MS
ALSDHHIYLEGTLLKPNMVTPGHACTQK	KVLAAVYKALSDHHIY	PGHACTQKFSHEEIAM	K	A	L	Q	K	F	2	0	1	1	1	1	1	2	3	1	4	2	1	0	2	1	3	0	1	1	0	0	28	1	3130.57	P04075;H3BQN4;J3KPS3;P04075-2;H3BU78	P04075	216	243	ALDOA	Fructose-bisphosphate aldolase A;Fructose-bisphosphate aldolase	yes	no	4	0.0012783	48.097					By MS/MS
ALSEALTELGYK	HQVVANCRALSEALTE	ALTELGYKIVTGGSDN	R	A	L	Y	K	I	2	0	0	0	0	0	2	1	0	0	3	1	0	0	0	1	1	0	1	0	0	0	12	0	1293.68	P34896-2;P34896;P34896-4	P34896-2	298	309	SHMT1	Serine hydroxymethyltransferase, cytosolic	yes	no	2	0.0013309	90.149
ALSEFAALMNTER	QDTTVALKALSEFAAL	AALMNTERTNIQVTVT	K	A	L	E	R	T	3	1	1	0	0	0	2	0	0	0	2	0	1	1	0	1	1	0	0	0	0	0	13	0	1451.71	Q6YHK3;Q6YHK3-2;Q6YHK3-4	Q6YHK3	1190	1202	CD109	CD109 antigen	yes	no	2;3	2.8532e-46	205.07
ALSEIAGMTLPYDTLDQVR	REDWKIIRALSEIAGM	YDTLDQVRNRLEEVSP	R	A	L	V	R	N	2	1	0	2	0	1	1	1	0	1	3	0	1	0	1	1	2	0	1	1	0	0	19	0	2092.05	B4DJ81;P28331-3;P28331-4;P28331-5;P28331;P28331-2	B4DJ81	509	527	NDUFS1	NADH-ubiquinone oxidoreductase 75 kDa subunit, mitochondrial	yes	no	2	0.00097231	97.551	By matching	By matching	By MS/MS	By matching	By matching
ALSGTSPDDVQPGPSVGPPSK	PLNPFTAKALSGTSPD	PSVGPPSKDKDKVLPS	K	A	L	S	K	D	1	0	0	2	0	1	0	3	0	0	1	1	0	0	5	4	1	0	0	2	0	0	21	0	1991.98	A0A075B797;M0R3B2;Q9Y314	A0A075B797	113	133	NOSIP	Nitric oxide synthase-interacting protein	yes	no	2	7.692e-05	102.15	By MS/MS
ALSHILQTPIEIIQADSPPIIVGEEYSK	WGGQLELRALSHILQT	IVGEEYSKKPLILVYM	R	A	L	S	K	K	2	0	0	1	0	2	3	1	1	6	2	1	0	0	3	3	1	0	1	1	0	0	28	0	3060.64	A0A087X0W9;Q8N6M0-2;Q8N6M0	A0A087X0W9	263	290	OTUD6B	OTU domain-containing protein 6B	yes	no	3	5.73e-05	72.848	By MS/MS	By matching	By MS/MS	By matching	By MS/MS
ALSIFNELR	HNIRDIDKALSIFNEL	LSIFNELRKQDPYRIE	K	A	L	L	R	K	1	1	1	0	0	0	1	0	0	1	2	0	0	1	0	1	0	0	0	0	0	0	9	0	1061.59	Q9UJX2-3;Q9UJX2	Q9UJX2-3	164	172	CDC23	Cell division cycle protein 23 homolog	yes	no	2	0.012868	80.438				By MS/MS
ALSIGFETCR	PTMAQMEKALSIGFET	SIGFETCRYGFIEGHV	K	A	L	C	R	Y	1	1	0	0	1	0	1	1	0	1	1	0	0	1	0	1	1	0	0	0	0	0	10	0	1152.56	P16070-18;P16070-12;P16070-14;P16070-13;P16070-11;P16070-10;P16070-16;P16070-8;P16070-17;P16070-6;P16070-4;P16070-3;P16070-7;P16070-5;P16070;H0YD13;H0Y2P0;H0YDW7;H0YCV9;H0Y5E4;P16070-15;P16070-9;H0YDX6;H0YD17;E9PKC6	P16070-18	69	78	CD44	CD44 antigen	yes	no	2	4.3199e-11	143.37
ALSITLVQEPPPVSTVVHFK	TGHQAIQKALSITLVQ	VSTVVHFKVSAQGITL	K	A	L	F	K	V	1	0	0	0	0	1	1	0	1	1	2	1	0	1	3	2	2	0	0	4	0	0	20	0	2161.21	Q68CZ2;Q68CZ2-2	Q68CZ2	1333	1352	TNS3	Tensin-3	yes	no	3	0.017947	43.532	By matching	By MS/MS	By matching		By matching
ALSLSAALR	RAPCKTRRALSLSAAL	LSLSAALRNVTKAQGG	R	A	L	L	R	N	3	1	0	0	0	0	0	0	0	0	3	0	0	0	0	2	0	0	0	0	0	0	9	0	900.539	F6WQW2;C9JDM3;F8WCY3	F6WQW2	27	35	RANBP1		yes	no	2	0.04685	54.205					By MS/MS
ALSNLESIPGGYNALR	EMMRNQDRALSNLESI	PGGYNALRRMYTDIQE	R	A	L	L	R	R	2	1	2	0	0	0	1	2	0	1	3	0	0	0	1	2	0	0	1	0	0	0	16	0	1673.87	Q9UMX0;Q9UMX0-2;Q9UMX0-3;H0YDS0;Q9NRR5	Q9UMX0	258	273	UBQLN1;UBQLN4	Ubiquilin-1;Ubiquilin-4	yes	no	2	1.1468e-13	171.99	By MS/MS	By MS/MS	By matching	By MS/MS	By MS/MS
ALSPLEEWLR	AVLGALGRALSPLEEW	SPLEEWLRLHTYLAGE	R	A	L	L	R	L	1	1	0	0	0	0	2	0	0	0	3	0	0	0	1	1	0	1	0	0	0	0	10	0	1212.65	P26640;A0A140T936;A0A140T954;A2ABF4;A0A0G2JJT9;A0A140T904	P26640	138	147	VARS	Valine--tRNA ligase	yes	no	2	0.0052556	76.1	By MS/MS	By MS/MS	By matching	By MS/MS	By matching
ALSQLAEVEEK	EDHTALSRALSQLAEV	QLAEVEEKIDQLHQEQ	R	A	L	E	K	I	2	0	0	0	0	1	3	0	0	0	2	1	0	0	0	1	0	0	0	1	0	0	11	0	1215.63	Q13596;H0YK42;Q13596-2;Q13596-3;O60749-2;O60749	O60749-2	246	256	SNX1;SNX2	Sorting nexin-1;Sorting nexin-2	no	no	2	0.027903	77.387		By matching	By MS/MS	By matching	By matching
ALSSSADDASLVNASISSSVK	DGDASLNKALSSSADD	ASISSSVKATSPVKST	K	A	L	V	K	A	4	0	1	2	0	0	0	0	0	1	2	1	0	0	0	8	0	0	0	2	0	0	21	0	2008	Q9NQW6-2;Q9NQW6	Q9NQW6-2	272	292	ANLN	Actin-binding protein anillin	yes	no	2	0.0003146	97.081	By matching	By matching	By MS/MS	By matching	By MS/MS
ALSTDPAAPNLK	SKLLLAAKALSTDPAA	DPAAPNLKSQLAAAAR	K	A	L	L	K	S	3	0	1	1	0	0	0	0	0	0	2	1	0	0	2	1	1	0	0	0	0	0	12	0	1196.64	Q9Y490	Q9Y490	1321	1332	TLN1	Talin-1	yes	yes	1;2	2.0041e-06	123.75	By MS/MS	By MS/MS	By MS/MS	By MS/MS	By MS/MS
ALSTMDLQK	QVTKALDKALSTMDLQ	LSTMDLQKVSSVMDRF	K	A	L	Q	K	V	1	0	0	1	0	1	0	0	0	0	2	1	1	0	0	1	1	0	0	0	0	0	9	0	1005.52	F8VUA2;F8VVT7;Q9HD42;F5H875	F8VUA2	99	107	CHMP1A	Charged multivesicular body protein 1a	yes	no	2	0.020427	68.224
ALSVGNIDDALQCYSEAIK	ELKEKGNKALSVGNID	QCYSEAIKLDPHNHVL	K	A	L	I	K	L	3	0	1	2	1	1	1	1	0	2	2	1	0	0	0	2	0	0	1	1	0	0	19	0	2066	P31948;P31948-2;P31948-3;F5H783;F5GXD8	P31948	14	32	STIP1	Stress-induced-phosphoprotein 1	yes	no	2;3	0.0020208	81.713	By MS/MS	By matching	By MS/MS	By MS/MS	By MS/MS
ALTDADNSVNK	TQNEDFKKALTDADNS	DADNSVNKLTNKLPDL	K	A	L	N	K	L	2	0	2	2	0	0	0	0	0	0	1	1	0	0	0	1	1	0	0	1	0	0	11	0	1146.55	A0A0A6YYF2;Q16787-1;Q16787;A0A0A0MTS5;A0A0A0MSA0;Q16787-4;Q16787-3;K7EIP4	A0A0A6YYF2	722	732	LAMA3	Laminin subunit alpha-3	yes	no	2	0.00079835	97.597
ALTDAGCNLNPLQYIK	ADLEQYKKALTDAGCN	LNPLQYIKQWKAFTKM	K	A	L	I	K	Q	2	0	2	1	1	1	0	1	0	1	3	1	0	0	1	0	1	0	1	0	0	0	16	0	1789.9	Q8WVM8;Q8WVM8-2;Q8WVM8-3	Q8WVM8	479	494	SCFD1	Sec1 family domain-containing protein 1	yes	no	2	0.0056553	75.739	By matching	By matching	By matching	By matching	By MS/MS
ALTETIMFDDAIER	HHESRAYRALTETIMF	MFDDAIERAGQLTSEE	R	A	L	E	R	A	2	1	0	2	0	0	2	0	0	2	1	0	1	1	0	0	2	0	0	0	0	0	14	0	1623.78	P05187;P10696	P05187	349	362	ALPP;ALPPL2	Alkaline phosphatase, placental type;Alkaline phosphatase, placental-like	no	no	2	0.0089915	67.879
ALTGGIAHLFK	EQKSTAVKALTGGIAH	GGIAHLFKQNKVVHVN	K	A	L	F	K	Q	2	0	0	0	0	0	0	2	1	1	2	1	0	1	0	0	1	0	0	0	0	0	11	0	1126.65	P09622;E9PEX6;P09622-3;P09622-2	P09622	133	143	DLD	Dihydrolipoyl dehydrogenase, mitochondrial;Dihydrolipoyl dehydrogenase	yes	no	3	0.060312	51.276				By matching	By MS/MS
ALTGHLEEVVLALLK	PLDETLKKALTGHLEE	EVVLALLKTPAQFDAD	K	A	L	L	K	T	2	0	0	0	0	0	2	1	1	0	5	1	0	0	0	0	1	0	0	2	0	0	15	0	1604.95	P04083;Q5T3N1;Q5T3N0	P04083	99	113	ANXA1	Annexin A1;Annexin	yes	no	2;3	2.0838e-18	145.09	By MS/MS	By matching	By MS/MS	By matching	By MS/MS
ALTLGALTLPLAR	VQVKDDSRALTLGALT	ALTLPLARLLTAPELI	R	A	L	A	R	L	3	1	0	0	0	0	0	1	0	0	5	0	0	0	1	0	2	0	0	0	0	0	13	0	1308.81	Q9BSJ8;Q9BSJ8-2	Q9BSJ8	551	563	ESYT1	Extended synaptotagmin-1	yes	no	2	3.0826e-06	157.38	By matching	By MS/MS	By matching	By MS/MS	By MS/MS
ALTLIAGSPLK	ITRLTTVKALTLIAGS	LIAGSPLKIDLRPVLG	K	A	L	L	K	I	2	0	0	0	0	0	0	1	0	1	3	1	0	0	1	1	1	0	0	0	0	0	11	0	1082.67	Q86VP6;Q86VP6-2;A0A0C4DGH5	Q86VP6	631	641	CAND1	Cullin-associated NEDD8-dissociated protein 1	yes	no	2	0.00018614	123.86	By matching	By MS/MS	By matching	By MS/MS	By matching
ALTLPGSSENEYIMK	ILLTNLFKALTLPGSS	SENEYIMKAIMRSFSL	K	A	L	M	K	A	1	0	1	0	0	0	2	1	0	1	2	1	1	0	1	2	1	0	1	0	0	0	15	0	1651.81	P55060-3;P55060;P55060-4	P55060-3	560	574	CSE1L	Exportin-2	yes	no	2	2.6695e-05	142.76	By MS/MS	By MS/MS	By MS/MS	By MS/MS	By MS/MS
ALTLQDLDNIWAAQAGK	LRFVIKEKALTLQDLD	IWAAQAGKHEAIVKNV	K	A	L	G	K	H	4	0	1	2	0	2	0	1	0	1	3	1	0	0	0	0	1	1	0	0	0	0	17	0	1826.95	Q93008-1;Q93008;O00507-2;O00507	Q93008-1	425	441	USP9X;USP9Y	Probable ubiquitin carboxyl-terminal hydrolase FAF-X;Probable ubiquitin carboxyl-terminal hydrolase FAF-Y	yes	no	2	2.6487e-49	211.22	By matching	By MS/MS	By MS/MS	By matching	By MS/MS
ALTQTGGPHVK	TEFSVDARALTQTGGP	QTGGPHVKARVANPSG	R	A	L	V	K	A	1	0	0	0	0	1	0	2	1	0	1	1	0	0	1	0	2	0	0	1	0	0	11	0	1107.6	P21333-2;P21333;Q5HY54;Q60FE5;A0A087WWY3	P21333-2	1284	1294	FLNA	Filamin-A	yes	no	2	0.00047561	101.65	By MS/MS	By MS/MS	By matching	By matching	By matching
ALTSADGASEEQSQNDEDNQGSEK	DVLGAVLKALTSADGA	EDNQGSEKLVEQLDIE	K	A	L	E	K	L	3	0	2	3	0	3	4	2	0	0	1	1	0	0	0	4	1	0	0	0	0	0	24	0	2509.03	G5EA06;Q92552;Q92552-2;D6RH20	G5EA06	233	256	MRPS27	28S ribosomal protein S27, mitochondrial	yes	no	2;3	1.6596e-118	197.29	By MS/MS		By MS/MS	By MS/MS	By MS/MS
ALTSEIALLQSR	KSLETEHKALTSEIAL	EIALLQSRLKTEGSDL	K	A	L	S	R	L	2	1	0	0	0	1	1	0	0	1	3	0	0	0	0	2	1	0	0	0	0	0	12	0	1300.74	P04843;B7Z4L4	P04843	525	536	RPN1	Dolichyl-diphosphooligosaccharide--protein glycosyltransferase subunit 1	yes	no	2;3	3.7585e-42	194.17	By MS/MS	By MS/MS	By MS/MS	By MS/MS	By MS/MS
ALTSELANAR	ERVQKHLKALTSELAN	TSELANARDESKKTAN	K	A	L	A	R	D	3	1	1	0	0	0	1	0	0	0	2	0	0	0	0	1	1	0	0	0	0	0	10	0	1044.56	P26038	P26038	524	533	MSN	Moesin	yes	yes	2	1.137e-14	155.58	By MS/MS	By MS/MS	By MS/MS	By MS/MS	By MS/MS
ALTSELANARDESK	ERVQKHLKALTSELAN	ANARDESKKTANDMIH	K	A	L	S	K	K	3	1	1	1	0	0	2	0	0	0	2	1	0	0	0	2	1	0	0	0	0	0	14	1	1503.75	P26038	P26038	524	537	MSN	Moesin	yes	yes	2	0.0017181	114.76	By matching	By MS/MS			By MS/MS
ALTSFLPAPTQLSQDQLEAEEK	________________	DQLEAEEKARSQRSRQ	M	A	L	E	K	A	3	0	0	1	0	3	3	0	0	0	4	1	0	1	2	2	2	0	0	0	0	0	22	0	2415.22	G3V3A4;Q13573;G3V5R3	G3V3A4	2	23	SNW1	SNW domain-containing protein 1	yes	no	2;3	0.0045124	64.87	By MS/MS	By matching	By matching	By MS/MS	By MS/MS
ALTSQLTDEELAQGR	SVFLEAAKALTSQLTD	DEELAQGRLYPPLANI	K	A	L	G	R	L	2	1	0	1	0	2	2	1	0	0	3	0	0	0	0	1	2	0	0	0	0	0	15	0	1630.82	P23368	P23368	497	511	ME2	NAD-dependent malic enzyme, mitochondrial	yes	yes	2	4.2436e-46	223.36
ALTTMGFR	VDPQELQKALTTMGFR	ALTTMGFRLSPQAVNS	K	A	L	F	R	L	1	1	0	0	0	0	0	1	0	0	1	0	1	1	0	0	2	0	0	0	0	0	8	0	895.459	C9J0K6;P30626-3;P30626-2;P30626	C9J0K6	85	92	SRI	Sorcin	yes	no	2	0.0093677	87.754
ALTVPELTQQMFDAK	SRGSQQYRALTVPELT	TQQMFDAKNMMAACDP	R	A	L	A	K	N	2	0	0	1	0	2	1	0	0	0	2	1	1	1	1	0	2	0	0	1	0	0	15	0	1690.86	P04350;P68371;Q13509;A0A0B4J269;Q13509-2	P68371	283	297	TUBB4A;TUBB4B;TUBB3	Tubulin beta-4A chain;Tubulin beta-4B chain;Tubulin beta-3 chain	no	no	2;3	3.1275e-145	274.59	By MS/MS	By MS/MS	By MS/MS	By MS/MS	By MS/MS
ALTVPELTQQMFDAR	SRGSQQYRALTVPELT	TQQMFDARNMMAACDP	R	A	L	A	R	N	2	1	0	1	0	2	1	0	0	0	2	0	1	1	1	0	2	0	0	1	0	0	15	0	1718.87	Q9BUF5;K7ESM5	Q9BUF5	283	297	TUBB6	Tubulin beta-6 chain	yes	no	2;3	1.4367e-60	232.5	By MS/MS	By MS/MS	By MS/MS	By MS/MS	By MS/MS
ALTVPELTQQMFDSK	SRGSQQYRALTVPELT	TQQMFDSKNMMAACDP	R	A	L	S	K	N	1	0	0	1	0	2	1	0	0	0	2	1	1	1	1	1	2	0	0	1	0	0	15	0	1706.85	Q13885;Q9BVA1	Q13885	283	297	TUBB2A;TUBB2B	Tubulin beta-2A chain;Tubulin beta-2B chain	yes	no	2	0.00010603	122.52	By MS/MS	By MS/MS	By MS/MS	By MS/MS	By MS/MS
ALTVPELTQQVFDAK	SRGSQQYRALTVPELT	TQQVFDAKNMMAACDP	R	A	L	A	K	N	2	0	0	1	0	2	1	0	0	0	2	1	0	1	1	0	2	0	0	2	0	0	15	0	1658.89	Q5JP53;P07437;Q5ST81	Q5JP53	265	279	TUBB	Tubulin beta chain	yes	no	2;3	8.0008e-125	264.3	By MS/MS	By MS/MS	By MS/MS	By MS/MS	By MS/MS
ALVADSHPESER	HQLSKTSRALVADSHP	DSHPESERISMRQSKV	R	A	L	E	R	I	2	1	0	1	0	0	2	0	1	0	1	0	0	0	1	2	0	0	0	1	0	0	12	0	1309.63	Q01082;A0A087WUZ3;Q01082-2;Q01082-3	Q01082	1657	1668	SPTBN1	Spectrin beta chain, non-erythrocytic 1	no	no	2	0.0049421	83	By MS/MS			By MS/MS	By MS/MS
ALVAIGTHDLDTLSGPFTYTAK	HQNICRKRALVAIGTH	GPFTYTAKRPSDIKFK	R	A	L	A	K	R	3	0	0	2	0	0	0	2	1	1	3	1	0	1	1	1	4	0	1	1	0	0	22	0	2290.18	Q9NSD9;Q9NSD9-2	Q9NSD9	155	176	FARSB	Phenylalanine--tRNA ligase beta subunit	yes	no	3	0.00023098	77.08	By matching	By MS/MS	By matching	By matching	By MS/MS
ALVAYYQK	AIRQSISKALVAYYQK	ALVAYYQKYVDEASKK	K	A	L	Q	K	Y	2	0	0	0	0	1	0	0	0	0	1	1	0	0	0	0	0	0	2	1	0	0	8	0	954.517	P62249;M0R210;A0A087WZ27;M0R3H0;M0R1M5;M0QX76	P62249	91	98	RPS16;ZNF90	40S ribosomal protein S16	yes	no	2	0.015907	77.374	By matching	By MS/MS	By matching	By matching	By matching
ALVDELEWEIAQVDPKK	DLHCGACRALVDELEW	IAQVDPKKTIQMGSFR	R	A	L	K	K	T	2	0	0	2	0	1	3	0	0	1	2	2	0	0	1	0	0	1	0	2	0	0	17	1	1982.04	F8W031;F8VXJ7;Q9Y2B0;F8VP03;H0YIH9;F8W1U5;Q9Y2B0-2	F8W031	33	49	CNPY2	Protein canopy homolog 2	yes	no	3	0.047747	42.958	By matching	By matching	By MS/MS		By matching
ALVDGPCTQVR	VDVIDQNRALVDGPCT	DGPCTQVRRQAMPFKC	R	A	L	V	R	R	1	1	0	1	1	1	0	1	0	0	1	0	0	0	1	0	1	0	0	2	0	0	11	0	1214.61	E7EPB3;P50914	E7EPB3	36	46	RPL14	60S ribosomal protein L14	yes	no	2	5.2143e-05	117.71	By MS/MS	By MS/MS	By matching	By MS/MS	By matching
ALVDILSEVSK	HLQEQPRKALVDILSE	DILSEVSKATLQEILP	K	A	L	S	K	A	1	0	0	1	0	0	1	0	0	1	2	1	0	0	0	2	0	0	0	2	0	0	11	0	1172.67	Q9BQG0;Q9BQG0-2;I3L1L3	Q9BQG0	180	190	MYBBP1A	Myb-binding protein 1A	yes	no	2	0.00055144	104.22	By matching	By MS/MS	By matching	By MS/MS	By matching
ALVEEALAQR	QHSWLPARALVEEALA	VEEALAQRFQVDPSGE	R	A	L	Q	R	F	3	1	0	0	0	1	2	0	0	0	2	0	0	0	0	0	0	0	0	1	0	0	10	0	1098.6	F8VR84;F8VQQ3;Q9HB07	F8VR84	81	90	C12orf10	UPF0160 protein MYG1, mitochondrial	yes	no	2	0.017382	90.709	By MS/MS	By matching	By matching		By matching
ALVEMQDVVAELLR	QKLSGSHKALVEMQDV	DVVAELLRTVPWEQPA	K	A	L	L	R	T	2	1	0	1	0	1	2	0	0	0	3	0	1	0	0	0	0	0	0	3	0	0	14	0	1584.85	Q9C0H2-3;Q9C0H2-2;Q9C0H2;Q9C0H2-4	Q9C0H2-3	146	159	TTYH3	Protein tweety homolog 3	yes	no	2	4.3227e-05	133.71
ALVEQVDQLLTDYEIK	NANPEDLKALVEQVDQ	LLTDYEIKDGHVILQL	K	A	L	I	K	D	1	0	0	2	0	2	2	0	0	1	3	1	0	0	0	0	1	0	1	2	0	0	16	0	1875.98	CON__Q1A7A4	CON__Q1A7A4	1442	1457			yes	yes	2	1.6924e-18	173.33
ALVEVLGPYEPLLSR	QQVEAAQRALVEVLGP	PYEPLLSRVQAALVWE	R	A	L	S	R	V	1	1	0	0	0	0	2	1	0	0	4	0	0	0	2	1	0	0	1	2	0	0	15	0	1654.93	K7ENZ6;K7EMF4;K7ELM8;K7EJ34;K7ENF4;Q86VR2	K7ENZ6	41	55	FAM134C	Protein FAM134C	yes	no	2	0.0069679	68.536	By matching	By matching	By MS/MS	By MS/MS	By matching
ALVFVDNHDNQR	WGFMPSDRALVFVDNH	VDNHDNQRGHGAGGAS	R	A	L	Q	R	G	1	1	2	2	0	1	0	0	1	0	1	0	0	1	0	0	0	0	0	2	0	0	12	0	1426.7	P04745;P19961;P04746;P19961-2;CON__Q3MHH8	P04745	307	318	AMY1A;AMY2B;AMY2A	Alpha-amylase 1;Alpha-amylase 2B;Pancreatic alpha-amylase	yes	no	2	0.0022994	83.081			By MS/MS
ALVILAK	________________	RALVILAKGAEEMETV	R	A	L	A	K	G	2	0	0	0	0	0	0	0	0	1	2	1	0	0	0	0	0	0	0	1	0	0	7	0	726.5	Q99497;K7ELW0	Q99497	6	12	PARK7	Protein deglycase DJ-1	yes	no	2	0.0052847	114.67	By matching	By MS/MS	By MS/MS	By MS/MS	By MS/MS
ALVLDCHYPEDEVGQEDEAESDIFSIR	IKNDDGKKALVLDCHY	ESDIFSIREVSFQSTG	K	A	L	I	R	E	2	1	0	4	1	1	5	1	1	2	2	0	0	1	1	2	0	0	1	2	0	0	27	0	3135.4	Q07021;I3L3Q7;I3L3B0	Q07021	181	207	C1QBP	Complement component 1 Q subcomponent-binding protein, mitochondrial	yes	no	3	0.00025499	54.605	By matching	By MS/MS	By matching	By matching	By MS/MS
ALVLIAFAQYLQQCPFEDHVK	DLGEENFKALVLIAFA	CPFEDHVKLVNEVTEF	K	A	L	V	K	L	3	0	0	1	1	3	1	0	1	1	3	1	0	2	1	0	0	0	1	2	0	0	21	0	2489.28	A0A0C4DGB6;CON__P02768-1;P02768;A0A087WWT3;P02768-3;H7C013	A0A0C4DGB6	45	65	ALB	Serum albumin	yes	no	2;3;4	0.0010889	122.01	By matching	By matching	By MS/MS
ALVLIAFAQYLQQCPFEDHVKLVNEVTEFAK	DLGEENFKALVLIAFA	NEVTEFAKTCVADESA	K	A	L	A	K	T	4	0	1	1	1	3	3	0	1	1	4	2	0	3	1	0	1	0	1	4	0	0	31	1	3619.87	A0A0C4DGB6;CON__P02768-1;P02768;A0A087WWT3;P02768-3;H7C013	A0A0C4DGB6	45	75	ALB	Serum albumin	yes	no	3	3.3763e-05	64.502
ALVMLLEVR	EVRKNVCRALVMLLEV	LVMLLEVRMDRLLPHM	R	A	L	V	R	M	1	1	0	0	0	0	1	0	0	0	3	0	1	0	0	0	0	0	0	2	0	0	9	0	1042.62	Q92973-2;Q92973;Q92973-3;O14787-2;A0A075B780;O14787	Q92973-2	238	246	TNPO1;TNPO2	Transportin-1;Transportin-2	yes	no	2	9.5901e-06	130.22
ALVNQVAATVQNR	VVYVAPTKALVNQVAA	VAATVQNRFTKNLPSG	K	A	L	N	R	F	3	1	2	0	0	2	0	0	0	0	1	0	0	0	0	0	1	0	0	3	0	0	13	0	1382.76	Q8IY21	Q8IY21	819	831	DDX60	Probable ATP-dependent RNA helicase DDX60	yes	yes	2	1.8063e-05	119.03
ALVPFLLDEDYEK	YFVSHTKKALVPFLLD	LLDEDYEKVLGYVEAD	K	A	L	E	K	V	1	0	0	2	0	0	2	0	0	0	3	1	0	1	1	0	0	0	1	1	0	0	13	0	1550.79	M0R0J5;Q9UGK3;Q9UGK3-2;M0R2W4	M0R0J5	77	89	STAP2	Signal-transducing adaptor protein 2	yes	no	2	0.011372	63.32
ALVQNDTLLQVK	TYLKYSIKALVQNDTL	NDTLLQVKGTGANGSF	K	A	L	V	K	G	1	0	1	1	0	2	0	0	0	0	3	1	0	0	0	0	1	0	0	2	0	0	12	0	1340.77	Q92522	Q92522	95	106	H1FX	Histone H1x	yes	yes	2	0.00034808	99.343	By MS/MS	By MS/MS	By MS/MS	By MS/MS	By MS/MS
ALVSAQWVAEALR	MASPQLCRALVSAQWV	QWVAEALRAPRAGQPL	R	A	L	L	R	A	4	1	0	0	0	1	1	0	0	0	2	0	0	0	0	1	0	1	0	2	0	0	13	0	1412.78	P25325;P25325-2;B1AH49	P25325	9	21	MPST	3-mercaptopyruvate sulfurtransferase;Sulfurtransferase	yes	no	2	6.8417e-06	146.5	By MS/MS	By matching	By matching	By matching	By matching
ALVSEEGEGKNPVDYIQGLLDLK	SYLREQGKALVSEEGE	IQGLLDLKSRFDRFLL	K	A	L	L	K	S	1	0	1	2	0	1	3	3	0	1	4	2	0	0	1	1	0	0	1	2	0	0	23	1	2486.29	Q13618-2;Q13618;Q13618-3	Q13618-2	303	325	CUL3	Cullin-3	yes	no	3	1.9712e-09	113.63	By MS/MS	By MS/MS	By MS/MS	By matching	By MS/MS
ALVSHNGSLINVGSLLQR	GAAPTEHKALVSHNGS	NVGSLLQRAEQQDSGR	K	A	L	Q	R	A	1	1	2	0	0	1	0	2	1	1	4	0	0	0	0	3	0	0	0	2	0	0	18	0	1877.05	Q8N163;Q8N163-2;H0YB24;G3V119	Q8N163	801	818	CCAR2	Cell cycle and apoptosis regulator protein 2	yes	no	3	0.018289	82.663	By matching	By matching	By matching	By matching	By MS/MS
ALVTLSSGDMR	DISEDGMKALVTLSSG	TLSSGDMRRALNILQS	K	A	L	M	R	R	1	1	0	1	0	0	0	1	0	0	2	0	1	0	0	2	1	0	0	1	0	0	11	0	1148.59	P40937;P40937-2	P40937	204	214	RFC5	Replication factor C subunit 5	yes	no	2	0.0013693	91.867	By matching	By matching	By MS/MS	By matching	By MS/MS
ALWADSGIQNAYDR	LQYLPAIRALWADSGI	GIQNAYDRRREFQLGE	R	A	L	D	R	R	3	1	1	2	0	1	0	1	0	1	1	0	0	0	0	1	0	1	1	0	0	0	14	0	1578.74	Q14344;Q14344-2	Q14344	151	164	GNA13	Guanine nucleotide-binding protein subunit alpha-13	yes	no	2	1.9291e-18	179.67
ALWFQGR	MVDHCLKKALWFQGRC	KALWFQGRCVKVDLSE	K	A	L	G	R	C	1	1	0	0	0	1	0	1	0	0	1	0	0	1	0	0	0	1	0	0	0	0	7	0	876.461	A0A0R4J2E8;A8MXP9;P43243;D6REM6;B3KM87;P43243-2;H0Y8T4	A0A0R4J2E8	556	562	MATR3	Matrin-3	yes	no	2	0.055785	65.897	By matching	By matching	By matching		By matching
ALWLAENQAQPMLR	ALTHLNLKALWLAENQ	NQAQPMLRFQTEDDAR	K	A	L	L	R	F	3	1	1	0	0	2	1	0	0	0	3	0	1	0	1	0	0	1	0	0	0	0	14	0	1639.85	A0A0G2JNZ2;A0A0G2JPP5;Q14160;Q14160-3;A0A0G2JMS7;Q14160-2	A0A0G2JNZ2	384	397	SCRIB	Protein scribble homolog	yes	no	2	0.001515	88.596
ALYDAELSQMQTHISDTSVVLSMDNNR	TDEINFLRALYDAELS	VLSMDNNRNLDLDSII	R	A	L	N	R	N	2	1	2	3	0	2	1	0	1	1	3	0	2	0	0	4	2	0	1	2	0	0	27	0	3037.41	CON__P02538;P02538;CON__P04259	CON__P02538	300	326	KRT6A	Keratin, type II cytoskeletal 6A	no	no	3	9.5465e-15	133.15				By MS/MS	By MS/MS
ALYDTFSAFGNILSCK	LDKSIDNKALYDTFSA	FGNILSCKVVCDENGS	K	A	L	C	K	V	2	0	1	1	1	0	0	1	0	1	2	1	0	2	0	2	1	0	1	0	0	0	16	0	1805.87	P11940;E7EQV3;A0A087WTT1;P11940-2;E5RJB9;E5RGH3;B1ANR0;Q13310-2;Q13310;Q13310-3;H0Y5F5;B1ANR1;H0YEQ8	P11940	114	129	PABPC1;PABPC4	Polyadenylate-binding protein 1;Polyadenylate-binding protein;Polyadenylate-binding protein 4	no	no	2	0.00018133	113.52
ALYDYAGQEADELSFR	AATGVRVRALYDYAGQ	EADELSFRAGEELLKM	R	A	L	F	R	A	3	1	0	2	0	1	2	1	0	0	2	0	0	1	0	1	0	0	2	0	0	0	16	0	1846.84	A0A0C4DGG1;Q9UKS6	A0A0C4DGG1	370	385	PACSIN3	Protein kinase C and casein kinase substrate in neurons protein 3	yes	no	2	4.9018e-08	155.14	By matching			By MS/MS	By matching
ALYEAGER	DLADSDARALYEAGER	ALYEAGERRKGTDVNV	R	A	L	E	R	R	2	1	0	0	0	0	2	1	0	0	1	0	0	0	0	0	0	0	1	0	0	0	8	0	907.44	P04083	P04083	205	212	ANXA1	Annexin A1	yes	yes	2	0.0060242	95.531	By matching	By matching	By matching	By matching	By MS/MS
ALYEQNQSDVNEAK	RQVLEEMKALYEQNQS	QSDVNEAKSGGRSDLI	K	A	L	A	K	S	2	0	2	1	0	2	2	0	0	0	1	1	0	0	0	1	0	0	1	1	0	0	14	0	1607.74	Q14691	Q14691	38	51	GINS1	DNA replication complex GINS protein PSF1	yes	yes	2	0.00097834	90.861	By MS/MS		By MS/MS
ALYESELADAR	TREVSGIKALYESELA	ESELADARRVLDETAR	K	A	L	A	R	R	3	1	0	1	0	0	2	0	0	0	2	0	0	0	0	1	0	0	1	0	0	0	11	0	1236.6	Q03252	Q03252	94	104	LMNB2	Lamin-B2	yes	yes	2	2.423e-05	119.22	By MS/MS	By MS/MS	By MS/MS	By MS/MS	By MS/MS
ALYFITPTSK	REPVRQMKALYFITPT	YFITPTSKSVDCFLHD	K	A	L	S	K	S	1	0	0	0	0	0	0	0	0	1	1	1	0	1	1	1	2	0	1	0	0	0	10	0	1139.62	O00186	O00186	77	86	STXBP3	Syntaxin-binding protein 3	yes	yes	2	0.0022525	87.308
ALYLIATNGTPELQNPEK	YLNENPLRALYLIATN	PELQNPEKLSPIFRDF	R	A	L	E	K	L	2	0	2	0	0	1	2	1	0	1	3	1	0	0	2	0	2	0	1	0	0	0	18	0	1971.03	Q13177;E9PM17;B3KNX7;Q13153;Q13153-2;H0YCG5	Q13177	451	468	PAK2;PAK1	Serine/threonine-protein kinase PAK 2;PAK-2p27;PAK-2p34;Non-specific serine/threonine protein kinase;Serine/threonine-protein kinase PAK 1	yes	no	2	8.1907e-41	203.88	By matching	By matching	By MS/MS	By MS/MS	By MS/MS
ALYLSDNDFEILPPDIGK	FFYLTTLRALYLSDND	ILPPDIGKLTKLQILS	R	A	L	G	K	L	1	0	1	3	0	0	1	1	0	2	3	1	0	1	2	1	0	0	1	0	0	0	18	0	2019.02	Q15404;Q15404-2	Q15404	138	155	RSU1	Ras suppressor protein 1	yes	no	2	0.00060367	93.348	By MS/MS	By MS/MS	By MS/MS	By MS/MS	By MS/MS
ALYPSSVGQPFQGAYLEINKNPK	SELFKDKKALYPSSVG	LEINKNPKYKKLKDAI	K	A	L	P	K	Y	2	0	2	0	0	2	1	2	0	1	2	2	0	1	3	2	0	0	2	1	0	0	23	1	2520.3	E9PDF6;O43795-2;O43795;H7C2Y7	E9PDF6	924	946	MYO1B	Unconventional myosin-Ib	yes	no	3	0.0044374	51.684	By matching	By matching	By matching	By matching	By MS/MS
ALYTFEPR	PGQVKVFRALYTFEPR	ALYTFEPRTPDELYFE	R	A	L	P	R	T	1	1	0	0	0	0	1	0	0	0	1	0	0	1	1	0	1	0	1	0	0	0	8	0	995.508	Q92882	Q92882	19	26	OSTF1	Osteoclast-stimulating factor 1	yes	yes	2	0.059215	55.531		By matching			By MS/MS
ALYYLQIHPQELR	QVVVAVGRALYYLQIH	QIHPQELRQISHTEME	R	A	L	L	R	Q	1	1	0	0	0	2	1	0	1	1	3	0	0	0	1	0	0	0	2	0	0	0	13	0	1642.88	F5GY55;Q16531	F5GY55	515	527	DDB1	DNA damage-binding protein 1	yes	no	3	0.0053693	66.262	By matching	By matching		By MS/MS	By matching
AMAAEAEASR	KLPVQLQRAMAAEAEA	AAEAEASREARAKVIA	R	A	M	S	R	E	5	1	0	0	0	0	2	0	0	0	0	0	1	0	0	1	0	0	0	0	0	0	10	0	1005.45	P27105	P27105	206	215	STOM	Erythrocyte band 7 integral membrane protein	yes	yes	2	0.004687	77.662	By matching		By matching	By MS/MS	By MS/MS
AMADALLER	LQVLKNARAMADALLE	MADALLERGYSLVSGG	R	A	M	E	R	G	3	1	0	1	0	0	1	0	0	0	2	0	1	0	0	0	0	0	0	0	0	0	9	0	988.501	P34897-3;P34897;P34897-2;G3V2Y4;H0YIZ0	P34897-3	339	347	SHMT2	Serine hydroxymethyltransferase, mitochondrial;Serine hydroxymethyltransferase	yes	no	2	0.00089071	108.74	By MS/MS	By matching	By MS/MS	By MS/MS	By MS/MS
AMADELSEK	NIYKPNNKAMADELSE	MADELSEKQVYDAHTK	K	A	M	E	K	Q	2	0	0	1	0	0	2	0	0	0	1	1	1	0	0	1	0	0	0	0	0	0	9	0	992.448	Q03135;E9PCT5	Q03135	31	39	CAV1	Caveolin-1;Caveolin	yes	no	1;2	0.0057154	99.136	By MS/MS	By MS/MS	By matching	By MS/MS	By MS/MS
AMADPEVQQIMSDPAMR	SPEDVKRRAMADPEVQ	IMSDPAMRLILEQMQK	R	A	M	M	R	L	3	1	0	2	0	2	1	0	0	1	0	0	3	0	2	1	0	0	0	1	0	0	17	0	1888.85	P31948;P31948-2;P31948-3;H0YGI8	P31948	489	505	STIP1	Stress-induced-phosphoprotein 1	yes	no	2;3	8.1933e-06	146.59	By MS/MS	By MS/MS	By MS/MS	By MS/MS	By MS/MS
AMALLTALLQGASPVER	MNQQLQTKAMALLTAL	QGASPVERKHMLDYLW	K	A	M	E	R	K	4	1	0	0	0	1	1	1	0	0	4	0	1	0	1	1	1	0	0	1	0	0	17	0	1739.96	F8W9E7;Q96BJ8-2;Q96BJ8;Q96BJ8-3	F8W9E7	267	283	ELMO3	Engulfment and cell motility protein 3	yes	no	2	5.857e-05	97.223
AMAPLSSGINLPLLDR	IRNPNSLKAMAPLSSG	INLPLLDRTIPDYTSF	K	A	M	D	R	T	2	1	1	1	0	0	0	1	0	1	4	0	1	0	2	2	0	0	0	0	0	0	16	0	1666.91	B1AKC9;P29323-2;P29323-3;P29323	B1AKC9	887	902	EPHB2	Receptor protein-tyrosine kinase;Ephrin type-B receptor 2	yes	no	2	0.00014114	119.88
AMAVLESLR	VLNDTAPRAMAVLESL	MAVLESLRVIITNFPA	R	A	M	L	R	V	2	1	0	0	0	0	1	0	0	0	2	0	1	0	0	1	0	0	0	1	0	0	9	0	988.538	P47897;A0A1B0GVU9;P47897-2;B4DDN1;H7C0R3	P47897	568	576	QARS	Glutamine--tRNA ligase	yes	no	2	0.001285	103.56			By MS/MS	By MS/MS	By matching
AMDEIQPDLR	DKLRLEIRAMDEIQPD	DEIQPDLRELMETMHR	R	A	M	L	R	E	1	1	0	2	0	1	1	0	0	1	1	0	1	0	1	0	0	0	0	0	0	0	10	0	1186.57	Q9UK41;E9PQR7;Q9UK41-2;E9PM90	Q9UK41	149	158	VPS28	Vacuolar protein sorting-associated protein 28 homolog	yes	no	2	0.0019213	90.108
AMDLAQAGSTVESK	LANTLKSKAMDLAQAG	AGSTVESKIYDTLQWQ	K	A	M	S	K	I	3	0	0	1	0	1	1	1	0	0	1	1	1	0	0	2	1	0	0	1	0	0	14	0	1406.67	Q5JTH9-2;Q5JTH9-3;Q5JTH9	Q5JTH9-2	500	513	RRP12	RRP12-like protein	yes	no	2	0.013268	75.89				By MS/MS
AMDQEITVNPQFVQK	IELDERLKAMDQEITV	VNPQFVQKSMGSQEDD	K	A	M	Q	K	S	1	0	1	1	0	3	1	0	0	1	0	1	1	1	1	0	1	0	0	2	0	0	15	0	1746.86	Q9UNS2;H7C3P9;Q9UNS2-2	Q9UNS2	392	406	COPS3	COP9 signalosome complex subunit 3	yes	no	2	5.236e-11	160.86	By MS/MS	By MS/MS	By MS/MS	By matching	By MS/MS
AMDSDWFAENYMGR	GQILANFKAMDSDWFA	FAENYMGRKTKVGLPP	K	A	M	G	R	K	2	1	1	2	0	0	1	1	0	0	0	0	2	1	0	1	0	1	1	0	0	0	14	0	1691.67	P55084-2;P55084;F5GZQ3;B5MD38	P55084-2	370	383	HADHB	Trifunctional enzyme subunit beta, mitochondrial;3-ketoacyl-CoA thiolase	yes	no	2	0.047571	93.839
AMDVYQK	EAMKDYTKAMDVYQKA	KAMDVYQKALDLDSSC	K	A	M	Q	K	A	1	0	0	1	0	1	0	0	0	0	0	1	1	0	0	0	0	0	1	1	0	0	7	0	853.4	P31948;P31948-2;P31948-3;H0YGI8	P31948	447	453	STIP1	Stress-induced-phosphoprotein 1	yes	no	1;2	0.028022	100.07	By matching	By MS/MS	By matching	By matching	By matching
AMEAVAAQGK	GDEETVRKAMEAVAAQ	EAVAAQGKAKK_____	K	A	M	G	K	A	4	0	0	0	0	1	1	1	0	0	0	1	1	0	0	0	0	0	0	1	0	0	10	0	974.486	P18669;P15259	P18669	242	251	PGAM1;PGAM2	Phosphoglycerate mutase 1;Phosphoglycerate mutase 2	yes	no	1;2	0.00047079	116.3	By MS/MS	By matching	By MS/MS	By MS/MS	By MS/MS
AMEGAGTDEK	YDAKQLKKAMEGAGTD	EGAGTDEKALIEILAT	K	A	M	E	K	A	2	0	0	1	0	0	2	2	0	0	0	1	1	0	0	0	1	0	0	0	0	0	10	0	1007.42	P08133-2;P08133	P08133-2	415	424	ANXA6	Annexin A6	no	no	2	0.0093216	70.256		By MS/MS	By MS/MS
AMESHKDEFTIIPVLVGALSESK	MHLPYTAKAMESHKDE	VGALSESKEQEFGKLF	K	A	M	S	K	E	2	0	0	1	0	0	3	1	1	2	2	2	1	1	1	3	1	0	0	2	0	0	23	1	2500.29	Q9Y316-2;Q9Y316;Q9Y316-3	Q9Y316-2	120	142	MEMO1	Protein MEMO1	yes	no	4	0.008718	46.982
AMEVDERPTEQYSDIGGLDK	TEYDSRVKAMEVDERP	SDIGGLDKQIQELVEA	K	A	M	D	K	Q	1	1	0	3	0	1	3	2	0	1	1	1	1	0	1	1	1	0	1	1	0	0	20	1	2252.03	R4GNH3;E9PM69;P17980;E9PN50;E9PMD8	R4GNH3	158	177	PSMC3	26S protease regulatory subunit 6A	yes	no	3	3.2078e-06	122.29	By matching	By MS/MS	By matching	By matching	By matching
AMEWITAK	FGTKISARAMEWITAK	AMEWITAKLKEARGRG	R	A	M	A	K	L	2	0	0	0	0	0	1	0	0	1	0	1	1	0	0	0	1	1	0	0	0	0	8	0	948.474	Q01813;Q01813-2;B1APP8;H0Y757	Q01813	693	700	PFKP	ATP-dependent 6-phosphofructokinase, platelet type	yes	no	2	0.0086796	89.355	By matching	By MS/MS	By MS/MS	By matching	By MS/MS
AMFLQPDLDSLVDFSTNNQK	QGYVAWLRAMFLQPDL	DFSTNNQKKAQDSSLH	R	A	M	Q	K	K	1	0	2	3	0	2	0	0	0	0	3	1	1	2	1	2	1	0	0	1	0	0	20	0	2282.09	Q9BQG0;Q9BQG0-2;I3L1L3	Q9BQG0	412	431	MYBBP1A	Myb-binding protein 1A	yes	no	2;3	0.00020747	88.781	By MS/MS	By matching	By matching	By matching	By MS/MS
AMGDAEIKDGER	EVQQANLKAMGDAEIK	AEIKDGERLPLAVKDM	K	A	M	E	R	L	2	1	0	2	0	0	2	2	0	1	0	1	1	0	0	0	0	0	0	0	0	0	12	1	1290.59	P35606-2;P35606	P35606-2	300	311	COPB2	Coatomer subunit beta	yes	no	2	0.033976	72.289	By MS/MS		By matching	By matching
AMGIMNSFVNDIFER	PDTGISSKAMGIMNSF	FVNDIFERIAGEASRL	K	A	M	E	R	I	1	1	2	1	0	0	1	1	0	2	0	0	2	2	0	1	0	0	0	1	0	0	15	0	1742.81	Q16778;P33778;P23527;P06899;Q8N257;Q99879;U3KQK0;Q99880;Q99877;Q93079;Q5QNW6;P62807;P58876;P57053;O60814;Q5QNW6-2	Q99879	59	73	HIST2H2BE;HIST1H2BB;HIST1H2BO;HIST1H2BJ;HIST3H2BB;HIST1H2BM;HIST1H2BN;HIST1H2BL;HIST1H2BH;HIST2H2BF;HIST1H2BC;HIST1H2BD;H2BFS;HIST1H2BK	Histone H2B type 2-E;Histone H2B type 1-B;Histone H2B type 1-O;Histone H2B type 1-J;Histone H2B type 3-B;Histone H2B type 1-M;Histone H2B;Histone H2B type 1-L;Histone H2B type 1-N;Histone H2B type 1-H;Histone H2B type 2-F;Histone H2B type 1-C/E/F/G/I;Histone H2B type 1-D;Histone H2B type F-S;Histone H2B type 1-K	no	no	2;3	7.3413e-192	284.12	By MS/MS	By MS/MS	By MS/MS	By MS/MS	By MS/MS
AMGNLQIDFADPSR	QSIMAIVKAMGNLQID	IDFADPSRADDARQLF	K	A	M	S	R	A	2	1	1	2	0	1	0	1	0	1	1	0	1	1	1	1	0	0	0	0	0	0	14	0	1533.72	P04899;P04899-4;P04899-6;P04899-3;P04899-5;P04899-2	P04899	87	100	GNAI2	Guanine nucleotide-binding protein G(i) subunit alpha-2	yes	no	2	4.5895e-12	163.71	By MS/MS	By MS/MS	By MS/MS	By MS/MS	By MS/MS
AMGPLVLTEVLFNEK	EAERLDVKAMGPLVLT	TEVLFNEKIREQIKKY	K	A	M	E	K	I	1	0	1	0	0	0	2	1	0	0	3	1	1	1	1	0	1	0	0	2	0	0	15	0	1659.89	P55010	P55010	274	288	EIF5	Eukaryotic translation initiation factor 5	yes	yes	2	0.00017546	124.21	By matching	By matching	By MS/MS	By MS/MS	By MS/MS
AMGTLLNTAISEVIGK	LPVNIYCKAMGTLLNT	AISEVIGKITALEDIS	K	A	M	G	K	I	2	0	1	0	0	0	1	2	0	2	2	1	1	0	0	1	2	0	0	1	0	0	16	0	1616.88	O43264;O43264-2	O43264	652	667	ZW10	Centromere/kinetochore protein zw10 homolog	yes	no	2	0.00014803	127.79	By MS/MS	By matching	By matching	By matching	By matching
AMKDEEKMELQEMQLK	GMKVIENRAMKDEEKM	ELQEMQLKEAKHIAED	R	A	M	L	K	E	1	0	0	1	0	2	4	0	0	0	2	3	3	0	0	0	0	0	0	0	0	0	16	2	1979.94	CON__Q3SX28;P07951-2;Q5TCU3;Q5TCU8;P07951-3	P07951-2	134	149	TPM2		no	no	4	0.0049157	69.314	By matching	By MS/MS	By MS/MS	By MS/MS	By matching
AMLESIGVPLEK	SYYENVIKAMLESIGV	SIGVPLEKLKFIKGTD	K	A	M	E	K	L	1	0	0	0	0	0	2	1	0	1	2	1	1	0	1	1	0	0	0	1	0	0	12	0	1285.7	P54577;A0A0C4DGZ5	P54577	103	114	YARS	Tyrosine--tRNA ligase, cytoplasmic;Tyrosine--tRNA ligase, cytoplasmic, N-terminally processed;Tyrosine--tRNA ligase	yes	no	2	0.0026527	80.706
AMLLQGTESLNR	MNRLQSQRAMLLQGTE	QGTESLNRATQSIERS	R	A	M	N	R	A	1	1	1	0	0	1	1	1	0	0	3	0	1	0	0	1	1	0	0	0	0	0	12	0	1331.69	Q9UEU0;H0YJL5;H0YJJ5;Q9UEU0-2	Q9UEU0	130	141	VTI1B	Vesicle transport through interaction with t-SNAREs homolog 1B	yes	no	2	0.011888	64.439
AMLQLLQDKDTYSWLLK	TYGQQLQKAMLQLLQD	DTYSWLLKERSDTSDK	K	A	M	L	K	E	1	0	0	2	0	2	0	0	0	0	5	2	1	0	0	1	1	1	1	0	0	0	17	1	2065.09	P20591;F8W8T1	P20591	615	631	MX1	Interferon-induced GTP-binding protein Mx1;Interferon-induced GTP-binding protein Mx1, N-terminally processed	yes	no	3	0.00034715	108.36
AMLSANIR	EDSLECLRAMLSANIR	AMLSANIRQNLQICVQ	R	A	M	I	R	Q	2	1	1	0	0	0	0	0	0	1	1	0	1	0	0	1	0	0	0	0	0	0	8	0	874.469	A0A087WVQ6;Q00610-2;Q00610	A0A087WVQ6	673	680	CLTC	Clathrin heavy chain;Clathrin heavy chain 1	yes	no	2	0.040367	62.659	By matching	By matching	By matching	By MS/MS	By matching
AMLSGPGQFAENETNEVNFR	ALTSGTIKAMLSGPGQ	ETNEVNFREIPSHVLS	K	A	M	F	R	E	2	1	3	0	0	1	3	2	0	0	1	0	1	2	1	1	1	0	0	1	0	0	20	0	2210.01	E5RHG8;Q15369;Q15369-2	E5RHG8	44	63	TCEB1	Transcription elongation factor B polypeptide 1	yes	no	2	2.3325e-08	147.56	By MS/MS	By MS/MS	By MS/MS	By MS/MS	By MS/MS
AMNVLTEAEER	LGRNVNMRAMNVLTEA	VLTEAEERYNDLMKKK	R	A	M	E	R	Y	2	1	1	0	0	0	3	0	0	0	1	0	1	0	0	0	1	0	0	1	0	0	11	0	1261.6	O95347-2;O95347;A0A0C4DGE5	O95347-2	987	997	SMC2	Structural maintenance of chromosomes protein 2	yes	no	2	0.0051184	73.841	By matching	By matching	By matching	By matching	By MS/MS
AMQADISQAAQILSSDPSR	THTAFVAKAMQADISQ	ILSSDPSRTHQALGIL	K	A	M	S	R	T	4	1	0	2	0	3	0	0	0	2	1	0	1	0	1	4	0	0	0	0	0	0	19	0	1987.96	P42166	P42166	592	610	TMPO	Lamina-associated polypeptide 2, isoform alpha;Thymopoietin;Thymopentin	yes	yes	2	0.00014591	112.5		By MS/MS	By matching	By MS/MS	By matching
AMQDAEVSK	RTIAPCQKAMQDAEVS	MQDAEVSKSDIGEVIL	K	A	M	S	K	S	2	0	0	1	0	1	1	0	0	0	0	1	1	0	0	1	0	0	0	1	0	0	9	0	977.449	P38646;H0YBG6	P38646	369	377	HSPA9	Stress-70 protein, mitochondrial	yes	no	1;2	0.00036342	120.87	By MS/MS	By MS/MS	By MS/MS	By MS/MS	By matching
AMQDALADLPEWYGIK	IKTTAYAKAMQDALAD	LPEWYGIKGMQAHWIG	K	A	M	I	K	G	3	0	0	2	0	1	1	1	0	1	2	1	1	0	1	0	0	1	1	0	0	0	16	0	1819.88	Q15031;E9PHM2	Q15031	251	266	LARS2	Probable leucine--tRNA ligase, mitochondrial	yes	no	2	9.8688e-06	148.41
AMQEQLENYDFTK	AGDFPEVKAMQEQLEN	LENYDFTKFHSLKPKL	K	A	M	T	K	F	1	0	1	1	0	2	2	0	0	0	1	1	1	1	0	0	1	0	1	0	0	0	13	0	1615.72	Q9H223	Q9H223	361	373	EHD4	EH domain-containing protein 4	yes	yes	2	8.8919e-73	227.48	By MS/MS	By MS/MS	By MS/MS	By matching	By MS/MS
AMQGAGTQER	YDAWSLRKAMQGAGTQ	QGAGTQERVLIEILCT	K	A	M	E	R	V	2	1	0	0	0	2	1	2	0	0	0	0	1	0	0	0	1	0	0	0	0	0	10	0	1047.48	P20073-2;P20073	P20073-2	247	256	ANXA7	Annexin A7	yes	no	2	5.0938e-11	152.54	By MS/MS	By MS/MS	By MS/MS	By MS/MS	By MS/MS
AMSLTIEPR	VVDLSNERAMSLTIEP	MSLTIEPRPVKQSRKF	R	A	M	P	R	P	1	1	0	0	0	0	1	0	0	1	1	0	1	0	1	1	1	0	0	0	0	0	9	0	1016.53	Q9H5V8;Q9H5V8-2	Q9H5V8	354	362	CDCP1	CUB domain-containing protein 1	yes	no	2	0.0026313	95.741
AMSLVSNEGEGEQNEIR	LDWFPRMRAMSLVSNE	EGEQNEIRILQDKLNS	R	A	M	I	R	I	1	1	2	0	0	1	4	2	0	1	1	0	1	0	0	2	0	0	0	1	0	0	17	0	1861.85	Q14573	Q14573	2607	2623	ITPR3	Inositol 1,4,5-trisphosphate receptor type 3	yes	yes	2	4.7293e-05	123.68				By MS/MS
AMSQDGASQFQEVIR	IFVEDLSKAMSQDGAS	SQFQEVIRQELELSVK	K	A	M	I	R	Q	2	1	0	1	0	3	1	1	0	1	0	0	1	1	0	2	0	0	0	1	0	0	15	0	1665.78	A0A087WYS1;E7EUC7;Q16851;C9J6Q0	A0A087WYS1	11	25	UGP2	UTP--glucose-1-phosphate uridylyltransferase	yes	no	2	0.00014367	112.44	By MS/MS	By matching			By MS/MS
AMSTTSISSPQPGK	EIFKQKERAMSTTSIS	ISSPQPGKLRSPFLQK	R	A	M	G	K	L	1	0	0	0	0	1	0	1	0	1	0	1	1	0	2	4	2	0	0	0	0	0	14	0	1390.68	Q9UJU6;H0Y5J4;Q9UJU6-5;Q9UJU6-2;B4DDD6;Q9UJU6-3;Q9UJU6-6;Q9UJU6-4	Q9UJU6-2	267	280	DBNL	Drebrin-like protein	no	no	2	1.4414e-11	129	By MS/MS	By MS/MS	By MS/MS	By MS/MS	By matching
AMTGSTPCSSMSNHTK	________________	SSMSNHTKERVTMTKV	M	A	M	T	K	E	1	0	1	0	1	0	0	1	1	0	0	1	2	0	1	4	3	0	0	0	0	0	16	0	1695.7	Q15208	Q15208	2	17	STK38	Serine/threonine-protein kinase 38	yes	yes	2	0.0038064	72.2
AMTGVEQWPYR	HALTEKSKAMTGVEQW	GVEQWPYRAVAQALEV	K	A	M	Y	R	A	1	1	0	0	0	1	1	1	0	0	0	0	1	0	1	0	1	1	1	1	0	0	11	0	1336.62	P49368;B4DUR8;P49368-2	P49368	428	438	CCT3	T-complex protein 1 subunit gamma	yes	no	2	0.0026898	82.831	By MS/MS	By MS/MS	By MS/MS	By MS/MS	By MS/MS
AMTILLEEAK	AKQDAAMKAMTILLEE	TILLEEAKAKDSGKSE	K	A	M	A	K	A	2	0	0	0	0	0	2	0	0	1	2	1	1	0	0	0	1	0	0	0	0	0	10	0	1117.61	P55265-5;P55265;P55265-4;H0YCK3;P55265-3;P55265-2	P55265-5	270	279	ADAR	Double-stranded RNA-specific adenosine deaminase	yes	no	2	0.055006	50.034	By MS/MS	By matching		By matching	By matching
AMTLMEYLIK	KNWRHVYKAMTLMEYL	TLMEYLIKTGSERVSQ	K	A	M	I	K	T	1	0	0	0	0	0	1	0	0	1	2	1	2	0	0	0	1	0	1	0	0	0	10	0	1211.63	Q9Y6I3-3;Q9Y6I3;Q9Y6I3-1	Q9Y6I3-3	77	86	EPN1	Epsin-1	yes	no	2	0.027534	57.59	By matching	By MS/MS	By MS/MS
AMTMLTIEQLSYLLK	ECIETQSKAMTMLTIE	EQLSYLLKFAIQKMKQ	K	A	M	L	K	F	1	0	0	0	0	1	1	0	0	1	4	1	2	0	0	1	2	0	1	0	0	0	15	0	1753.94	A0A087WYS3;H7C4X9;A0A087WVZ6;Q9ULU4-17;Q9ULU4-15;Q9ULU4-8;Q9ULU4-21;Q9ULU4-18;Q9ULU4-14;Q9ULU4-12;Q9ULU4-22;Q9ULU4-16;Q9ULU4-9;Q9ULU4-5;Q9ULU4-20;Q9ULU4;Q9ULU4-13;Q9ULU4-10;Q9ULU4-11;Q9ULU4-7;Q9ULU4-19;Q5TH12;A0A087WV57	A0A087WYS3	145	159	ZMYND8	Protein kinase C-binding protein 1	yes	no	2	0.0031418	74.698
AMVASGSELGK	LATGDMLRAMVASGSE	ASGSELGKKLKATMDA	R	A	M	G	K	K	2	0	0	0	0	0	1	2	0	0	1	1	1	0	0	2	0	0	0	1	0	0	11	0	1048.52	F8W1A4;P54819-5;P54819-2;P54819;F8VZG5;P54819-3;G3V213;P54819-6;P54819-4	F8W1A4	52	62	AK2	Adenylate kinase 2, mitochondrial;Adenylate kinase 2, mitochondrial;Adenylate kinase 2, mitochondrial, N-terminally processed	yes	no	2	0.00033872	105.52	By matching	By MS/MS	By MS/MS	By matching	By matching
AMVASGSELGKK	LATGDMLRAMVASGSE	SGSELGKKLKATMDAG	R	A	M	K	K	L	2	0	0	0	0	0	1	2	0	0	1	2	1	0	0	2	0	0	0	1	0	0	12	1	1176.62	F8W1A4;P54819-5;P54819-2;P54819;F8VZG5;P54819-3;G3V213;P54819-6;P54819-4	F8W1A4	52	63	AK2	Adenylate kinase 2, mitochondrial;Adenylate kinase 2, mitochondrial;Adenylate kinase 2, mitochondrial, N-terminally processed	yes	no	2	0.054763	66.962	By MS/MS	By matching	By MS/MS		By matching
AMVSEFLK	________________	AMVSEFLKQAWFIENE	M	A	M	L	K	Q	1	0	0	0	0	0	1	0	0	0	1	1	1	1	0	1	0	0	0	1	0	0	8	0	923.479	P04083;Q5T3N0	P04083	2	9	ANXA1	Annexin A1;Annexin	yes	no	1;2	9.3979e-06	147.34	By MS/MS	By MS/MS	By MS/MS	By MS/MS	By MS/MS
AMVSNAQLDNEK	EVEEKYKKAMVSNAQL	NAQLDNEKTNFMYQVD	K	A	M	E	K	T	2	0	2	1	0	1	1	0	0	0	1	1	1	0	0	1	0	0	0	1	0	0	12	0	1318.62	Q32MZ4-3;Q32MZ4-2;Q32MZ4;C9JSU1;Q9Y608-2;Q9Y608-4;Q9Y608-5;Q32MZ4-4;Q9Y608	Q32MZ4-3	118	129	LRRFIP1;LRRFIP2	Leucine-rich repeat flightless-interacting protein 1;Leucine-rich repeat flightless-interacting protein 2	yes	no	2	1.2224e-10	158.56	By matching	By MS/MS	By MS/MS	By matching	By matching
AMYETVPNQQLFETSR				A	M	S	R		1	1	1	0	0	2	2	0	0	0	1	0	1	1	1	1	2	0	1	1	0	0	16	0	1912.9		REV__A0A0C4DGX4					yes	no	2	0.017015	58.511
AMYLPDTLSPADQLK	TSLLILSRAMYLPDTL	LSPADQLKSTLQTLPE	R	A	M	L	K	S	2	0	0	2	0	1	0	0	0	0	3	1	1	0	2	1	1	0	1	0	0	0	15	0	1661.83	O95202	O95202	420	434	LETM1	LETM1 and EF-hand domain-containing protein 1, mitochondrial	yes	yes	2	0.011186	65.395		By matching	By MS/MS	By matching
ANAQAAALYK	EEDLTADKANAQAAAL	AQAAALYKVSDATGQM	K	A	N	Y	K	V	5	0	1	0	0	1	0	0	0	0	1	1	0	0	0	0	0	0	1	0	0	0	10	0	1019.54	P40121;P40121-2;E7ENU9;H7C0X8	P40121	244	253	CAPG	Macrophage-capping protein	yes	no	2	0.0015601	93.162	By matching		By MS/MS	By matching
ANDDIIVNWVNR	EDLGDGQKANDDIIVN	IIVNWVNRTLSEAGKS	K	A	N	N	R	T	1	1	3	2	0	0	0	0	0	2	0	0	0	0	0	0	0	1	0	2	0	0	12	0	1427.72	P13797;A0A0A0MSQ0;P13797-3;P13797-2	P13797	519	530	PLS3	Plastin-3	yes	no	2;3	3.7797e-20	212.82	By MS/MS	By MS/MS	By MS/MS	By MS/MS	By MS/MS
ANDDLADAGLEK	TQRDIHQRANDDLADA	LADAGLEKLHLSFYLT	R	A	N	E	K	L	3	0	1	3	0	0	1	1	0	0	2	1	0	0	0	0	0	0	0	0	0	0	12	0	1230.57	Q9HB90;Q9NQL2;Q9NQL2-2	Q9HB90	199	210	RRAGC;RRAGD	Ras-related GTP-binding protein C;Ras-related GTP-binding protein D	yes	no	2	0.0017042	103.44	By MS/MS	By matching	By matching	By MS/MS	By MS/MS
ANDEANQSDTSVSLSEPK	KGPTTGEKANDEANQS	SVSLSEPKSKSSLHLL	K	A	N	P	K	S	2	0	2	2	0	1	2	0	0	0	1	1	0	0	1	4	1	0	0	1	0	0	18	0	1890.84	A0A087WV25;O95684-2;O95684	A0A087WV25	148	165	FGFR1OP	FGFR1 oncogene partner	yes	no	2	0.0051255	76.548	By matching		By MS/MS
ANDGEGGDEEAGTEEAVPR	LSSSPVKKANDGEGGD	GTEEAVPRRNGAAGPH	K	A	N	P	R	R	3	1	1	2	0	0	5	4	0	0	0	0	0	0	1	0	1	0	0	1	0	0	19	0	1901.79	Q9H3Q1;Q9H3Q1-2	Q9H3Q1	147	165	CDC42EP4	Cdc42 effector protein 4	yes	no	2	4.1516e-24	144.88	By MS/MS	By MS/MS	By MS/MS	By matching
ANDHQGFYLLNSIIEHMPPESVDQYR	FQKLIASKANDHQGFY	PESVDQYRKQIFILLF	K	A	N	Y	R	K	1	1	2	2	0	2	2	1	2	2	2	0	1	1	2	2	0	0	2	1	0	0	26	0	3072.44	P55060-3;P55060;P55060-4	P55060-3	742	767	CSE1L	Exportin-2	yes	no	4	0.0017285	51.431
ANDQEPCGWWLAK	DEVEVYSRANDQEPCG	PCGWWLAKVRMMKGEF	R	A	N	A	K	V	2	0	1	1	1	1	1	1	0	0	1	1	0	0	1	0	0	2	0	0	0	0	13	0	1573.7	B4DXZ6;P51114;P51114-2;E9PFF5;C9JAJ4	B4DXZ6	58	70	FXR1	Fragile X mental retardation syndrome-related protein 1	yes	no	2	0.038386	77.192		By matching			By MS/MS
ANDYANAVLQALSNVPPLR	IVGLNNIKANDYANAV	LSNVPPLRNYFLEEDN	K	A	N	L	R	N	4	1	3	1	0	1	0	0	0	0	3	0	0	0	2	1	0	0	1	2	0	0	19	0	2025.06	A0A087X1B2;B9A018;Q53GS9-2;Q53GS9;Q53GS9-3	A0A087X1B2	154	172	USP39	U4/U6.U5 tri-snRNP-associated protein 2	yes	no	2	0.0082336	55.335	By MS/MS	By matching	By MS/MS	By matching	By matching
ANEFLEVGK	RPENALKRANEFLEVG	NEFLEVGKKQPALDVL	R	A	N	G	K	K	1	0	1	0	0	0	2	1	0	0	1	1	0	1	0	0	0	0	0	1	0	0	9	0	1005.51	Q14152	Q14152	15	23	EIF3A	Eukaryotic translation initiation factor 3 subunit A	yes	yes	2	0.012477	72.243
ANELPQPPVPEPANAGK	SPPSKRPKANELPQPP	PEPANAGKRKVREFNF	K	A	N	G	K	R	3	0	2	0	0	1	2	1	0	0	1	1	0	0	5	0	0	0	0	1	0	0	17	0	1727.88	P78347-2;P78347-4;P78347-3;P78347	P78347-2	286	302	GTF2I	General transcription factor II-I	yes	no	2	0.00013995	108.17	By MS/MS	By MS/MS	By MS/MS	By MS/MS	By MS/MS
ANENSNIQVLSER	SRVEGRRRANENSNIQ	NIQVLSERSATEVDNN	R	A	N	E	R	S	1	1	3	0	0	1	2	0	0	1	1	0	0	0	0	2	0	0	0	1	0	0	13	0	1472.72	Q6UN15-3;Q6UN15-5;Q6UN15;Q6UN15-4	Q6UN15-3	258	270	FIP1L1	Pre-mRNA 3-end-processing factor FIP1	yes	no	2	3.9949e-05	116.71	By MS/MS	By MS/MS	By MS/MS	By matching	By MS/MS
ANEVEQMIR	DAKDNQQKANEVEQMI	NEVEQMIRDLEASIAR	K	A	N	I	R	D	1	1	1	0	0	1	2	0	0	1	0	0	1	0	0	0	0	0	0	1	0	0	9	0	1088.53	Q14204	Q14204	3430	3438	DYNC1H1	Cytoplasmic dynein 1 heavy chain 1	yes	yes	2	0.020255	68.371
ANFDKESER	LNSLEFTKANFDKESE	NFDKESERHFIMQVVC	K	A	N	E	R	H	1	1	1	1	0	0	2	0	0	0	0	1	0	1	0	1	0	0	0	0	0	0	9	1	1094.5	Q14974;Q14974-2;J3KTM9	Q14974	207	215	KPNB1	Importin subunit beta-1	yes	no	2	0.00080181	123.86	By MS/MS	By MS/MS	By matching	By matching	By matching
ANFENLAK	TSKTSNIRANFENLAK	ANFENLAKEKEQEDRR	R	A	N	A	K	E	2	0	2	0	0	0	1	0	0	0	1	1	0	1	0	0	0	0	0	0	0	0	8	0	905.461	Q14247-3;Q14247;Q14247-2;H0YCD9	Q14247-3	315	322	CTTN	Src substrate cortactin	yes	no	2	0.0099026	86.794		By matching	By MS/MS		By MS/MS
ANIAVQR	________________	MANIAVQRIKREFKEV	M	A	N	Q	R	I	2	1	1	0	0	1	0	0	0	1	0	0	0	0	0	0	0	0	0	1	0	0	7	0	770.44	D6RDM7;P61086-3;P61086;D6RFX1;P61086-2	D6RDM7	2	8	UBE2K	Ubiquitin-conjugating enzyme E2 K	yes	no	1	0.035652	63.148	By matching	By matching	By MS/MS	By matching	By matching
ANINIEK	RFFETSAKANINIEKA	KANINIEKAFLTLAED	K	A	N	E	K	A	1	0	2	0	0	0	1	0	0	2	0	1	0	0	0	0	0	0	0	0	0	0	7	0	800.439	P61026	P61026	155	161	RAB10	Ras-related protein Rab-10	yes	yes	2	0.021511	89.296	By MS/MS	By matching	By matching	By matching	By MS/MS
ANINVENAFFTLAR	KFMETSAKANINVENA	NAFFTLARDIKAKMDK	K	A	N	A	R	D	3	1	3	0	0	0	1	0	0	1	1	0	0	2	0	0	1	0	0	1	0	0	14	0	1578.82	P61006	P61006	154	167	RAB8A	Ras-related protein Rab-8A	yes	yes	2;3	3.8678e-08	154.36	By matching	By matching	By MS/MS	By MS/MS	By MS/MS
ANIPIMDTGENPEVPFPR	FVEKEIRKANIPIMDT	NPEVPFPRDMIDLEAN	K	A	N	P	R	D	1	1	2	1	0	0	2	1	0	2	0	0	1	1	4	0	1	0	0	1	0	0	18	0	1995.97	Q93050-1;Q93050;Q93050-3;B7Z641;B7Z2A9;K7EM24;K7EN36;K7ELZ6	Q93050-1	75	92	ATP6V0A1	V-type proton ATPase 116 kDa subunit a isoform 1;V-type proton ATPase subunit a	yes	no	2	0.013701	67.234
ANITAIR	LAQHYLMRANITAIRR	RANITAIRRVRKTDNN	R	A	N	I	R	R	2	1	1	0	0	0	0	0	0	2	0	0	0	0	0	0	1	0	0	0	0	0	7	0	757.445	P49368;B4DUR8;P49368-2	P49368	307	313	CCT3	T-complex protein 1 subunit gamma	yes	no	2	0.036621	75.213	By matching	By matching	By MS/MS	By matching	By MS/MS
ANKLDHVVTIIK	DYAVKIVKANKLDHVV	DHVVTIIKGKVEEVEL	K	A	N	I	K	G	1	0	1	1	0	0	0	0	1	2	1	2	0	0	0	0	1	0	0	2	0	0	12	1	1349.8	E9PKG1;H7C2I1;Q99873-3;Q99873-2;Q99873-4;Q99873;E9PQ98;E9PIX6;A0A087X1W2;E9PNR9;H0YDE4	E9PKG1	86	97	PRMT1	Protein arginine N-methyltransferase 1	yes	no	2;3	0.0015796	105.13	By matching	By matching	By matching	By MS/MS	By matching
ANLEAFTVDKDITLTNDKPATAIGVIGNFTDAER	DEQFDKEKANLEAFTV	GNFTDAERRKCEEEIA	K	A	N	E	R	R	5	1	3	4	0	0	2	2	0	3	2	2	0	2	1	0	5	0	0	2	0	0	34	2	3619.84	P33176	P33176	385	418	KIF5B	Kinesin-1 heavy chain	yes	yes	4	0.030688	31.109	By matching	By matching	By matching	By matching	By MS/MS
ANLGVFSVFAPR	HKTDEKGRANLGVFSV	VFSVFAPRGEHTLQVK	R	A	N	P	R	G	2	1	1	0	0	0	0	1	0	0	1	0	0	2	1	1	0	0	0	2	0	0	12	0	1276.69	J3KTL8;A6NHR9-2;A6NHR9;A6NHR9-3	J3KTL8	796	807	SMCHD1	Structural maintenance of chromosomes flexible hinge domain-containing protein 1	yes	no	2	0.0022384	131.09	By MS/MS	By matching	By matching	By MS/MS	By MS/MS
ANLINNIFELAGLGK	YVLSDKDRANLINNIF	FELAGLGKVPLKRAFD	R	A	N	G	K	V	2	0	3	0	0	0	1	2	0	2	3	1	0	1	0	0	0	0	0	0	0	0	15	0	1585.88	Q9UIQ6-3;Q9UIQ6-2;Q9UIQ6	Q9UIQ6-3	710	724	LNPEP	Leucyl-cystinyl aminopeptidase;Leucyl-cystinyl aminopeptidase, pregnancy serum form	yes	no	2	0.00015736	126.83	By MS/MS		By matching	By matching	By MS/MS
ANLISEDIESAISDSK	LFQCDEVKANLISEDI	ESAISDSKGGKQKRRP	K	A	N	S	K	G	2	0	1	2	0	0	2	0	0	3	1	1	0	0	0	4	0	0	0	0	0	0	16	0	1690.83	Q12929;F5H0R8	Q12929	173	188	EPS8	Epidermal growth factor receptor kinase substrate 8	yes	no	2	0.00089564	89.747	By MS/MS	By matching	By matching	By matching	By matching
ANLLEIAPHLSAPLPIMLPVYK	VKEALHERANLLEIAP	PIMLPVYKWWQLPYYW	R	A	N	Y	K	W	3	0	1	0	0	0	1	0	1	2	5	1	1	0	4	1	0	0	1	1	0	0	22	0	2399.37	P43304;P43304-2;F5GYK7	P43304	145	166	GPD2	Glycerol-3-phosphate dehydrogenase, mitochondrial;Glycerol-3-phosphate dehydrogenase	yes	no	3	0.00010799	84.249	By MS/MS	By MS/MS	By matching	By MS/MS	By MS/MS
ANLLNNEAHAITMQVTK	SYLKIGPKANLLNNEA	AITMQVTKSTQNSFRA	K	A	N	T	K	S	3	0	3	0	0	1	1	0	1	1	2	1	1	0	0	0	2	0	0	1	0	0	17	0	1866.96	P46063	P46063	576	592	RECQL	ATP-dependent DNA helicase Q1	yes	yes	3	0.019242	64.52	By matching	By matching	By matching	By MS/MS	By matching
ANLPQSFQVDTSK	GLSPGMVRANLPQSFQ	SFQVDTSKAGVAPLQV	R	A	N	S	K	A	1	0	1	1	0	2	0	0	0	0	1	1	0	1	1	2	1	0	0	1	0	0	13	0	1433.72	P21333-2;P21333;Q5HY54;Q60FE5;A0A087WWY3	P21333-2	1465	1477	FLNA	Filamin-A	yes	no	2	2.2141e-35	198.97	By MS/MS	By MS/MS	By MS/MS	By MS/MS	By MS/MS
ANLPVLPPVAVLPLGTGNDLAR	WILETIDKANLPVLPP	GTGNDLARCLRWGGGY	K	A	N	A	R	C	3	1	2	1	0	0	0	2	0	0	5	0	0	0	4	0	1	0	0	3	0	0	22	0	2196.26	G3V4E1;P23743;H0YJH4	G3V4E1	367	388	DGKA	Diacylglycerol kinase;Diacylglycerol kinase alpha	yes	no	2;3	1.9869e-06	104.7	By matching	By matching	By matching	By MS/MS	By matching
ANLQIDQINTDLNLER	LINDRLKKANLQIDQI	NTDLNLERSHAQKNEN	K	A	N	E	R	S	1	1	3	2	0	2	1	0	0	2	3	0	0	0	0	0	1	0	0	0	0	0	16	0	1868.96	P35579;P35579-2	P35579	1755	1770	MYH9	Myosin-9	yes	no	2;3	1.2174e-127	294.31	By MS/MS	By MS/MS	By MS/MS	By MS/MS	By MS/MS
ANLSLLR	ISDSEGFKANLSLLRR	KANLSLLRRPGEKTYT	K	A	N	L	R	R	1	1	1	0	0	0	0	0	0	0	3	0	0	0	0	1	0	0	0	0	0	0	7	0	785.476	P23246;P23246-2	P23246	280	286	SFPQ	Splicing factor, proline- and glutamine-rich	yes	no	2	0.0044643	120.65		By MS/MS		By MS/MS
ANNDAVLK	________________	ANNDAVLKRLEQKGAE	M	A	N	L	K	R	2	0	2	1	0	0	0	0	0	0	1	1	0	0	0	0	0	0	0	1	0	0	8	0	843.445	Q12904;D6R937	Q12904	2	9	AIMP1	Aminoacyl tRNA synthase complex-interacting multifunctional protein 1;Endothelial monocyte-activating polypeptide 2	yes	no	1	0.0011483	110.12		By MS/MS	By matching	By MS/MS	By MS/MS
ANNLSSLSK	ALSALDSKANNLSSLS	NNLSSLSKKYRQDAKY	K	A	N	S	K	K	1	0	2	0	0	0	0	0	0	0	2	1	0	0	0	3	0	0	0	0	0	0	9	0	932.493	O75396	O75396	170	178	SEC22B	Vesicle-trafficking protein SEC22b	yes	yes	2	0.0052253	83.647	By MS/MS	By matching			By matching
ANNSQEPSPQLASSVASTR	SEADNTKKANNSQEPS	ASSVASTRSMPESLDS	K	A	N	T	R	S	3	1	2	0	0	2	1	0	0	0	1	0	0	0	2	5	1	0	0	1	0	0	19	0	1942.93	Q96HC4;Q96HC4-7;Q96HC4-4;H0Y8Y3	Q96HC4	306	324	PDLIM5	PDZ and LIM domain protein 5	yes	no	2	2.4479e-05	144.18				By MS/MS
ANNSTYGLAAAVFTK	TIEEVVGRANNSTYGL	LAAAVFTKDLDKANYL	R	A	N	T	K	D	4	0	2	0	0	0	0	1	0	0	1	1	0	1	0	1	2	0	1	1	0	0	15	0	1526.77	P05091-2;P05091	P05091-2	390	404	ALDH2	Aldehyde dehydrogenase, mitochondrial	yes	no	2;3	0.0001272	153.32	By MS/MS	By matching	By MS/MS	By matching
ANNYNEAVYLVR	RQLKESLKANNYNEAV	NEAVYLVRFLSDLVNC	K	A	N	V	R	F	2	1	3	0	0	0	1	0	0	0	1	0	0	0	0	0	0	0	2	2	0	0	12	0	1424.7	Q09161	Q09161	118	129	NCBP1	Nuclear cap-binding protein subunit 1	yes	yes	2	3.367e-06	119.53	By MS/MS	By matching	By MS/MS
ANPGAWILR	NLGYFQLKANPGAWIL	NPGAWILRLRKGRSED	K	A	N	L	R	L	2	1	1	0	0	0	0	1	0	1	1	0	0	0	1	0	0	1	0	0	0	0	9	0	996.551	Q9NYU2-2;Q9NYU2;Q9NYU1	Q9NYU2-2	1134	1142	UGGT1;UGGT2	UDP-glucose:glycoprotein glucosyltransferase 1;UDP-glucose:glycoprotein glucosyltransferase 2	yes	no	2	0.037483	57.281	By matching	By matching	By matching	By matching	By matching
ANQEQYAEGK	QKQRELQKANQEQYAE	QEQYAEGKMRGAAPGK	K	A	N	G	K	M	2	0	1	0	0	2	2	1	0	0	0	1	0	0	0	0	0	0	1	0	0	0	10	0	1136.51	B3KTM8;Q9UBU8-2;Q9UBU8;H0YNE0;H0YMJ0	B3KTM8	104	113	MORF4L1	Mortality factor 4-like protein 1	yes	no	2	0.022801	60.167	By MS/MS	By matching
ANSFTVSSVAAPSWLHR	ALTEVYAKANSFTVSS	AAPSWLHRFIIGKKGQ	K	A	N	H	R	F	3	1	1	0	0	0	0	0	1	0	1	0	0	1	1	4	1	1	0	2	0	0	17	0	1828.92	A0A024R4E5;Q00341;Q00341-2;H0Y394;H7C0A4	A0A024R4E5	361	377	HDLBP	Vigilin	yes	no	3	0.05542	56.768	By matching	By MS/MS	By matching
ANSNLVLQADR	RSLQYEYKANSNLVLQ	NLVLQADRSLIDRTRR	K	A	N	D	R	S	2	1	2	1	0	1	0	0	0	0	2	0	0	0	0	1	0	0	0	1	0	0	11	0	1199.63	O75643;O75643-2	O75643	15	25	SNRNP200	U5 small nuclear ribonucleoprotein 200 kDa helicase	yes	no	2	0.014507	62.528	By matching	By matching	By matching	By MS/MS	By matching
ANSSATETINK	RVQYDLQKANSSATET	SATETINKLKVQEQEL	K	A	N	N	K	L	2	0	2	0	0	0	1	0	0	1	0	1	0	0	0	2	2	0	0	0	0	0	11	0	1134.55	P15924	P15924	1517	1527	DSP	Desmoplakin	yes	yes	2	1.4287e-12	161.51				By MS/MS	By MS/MS
ANSTDYGLTAAVFTK	SIEEVIKRANSTDYGL	LTAAVFTKNLDKALKL	R	A	N	T	K	N	3	0	1	1	0	0	0	1	0	0	1	1	0	1	0	1	3	0	1	1	0	0	15	0	1557.77	P47895;H0Y2X5	P47895	432	446	ALDH1A3	Aldehyde dehydrogenase family 1 member A3	yes	no	2	0.013796	86.498				By matching	By MS/MS
ANSTSDSVFTETPSPVLK	PGHNEFFRANSTSDSV	ETPSPVLKNAISLPTI	R	A	N	L	K	N	1	0	1	1	0	0	1	0	0	0	1	1	0	1	2	4	3	0	0	2	0	0	18	0	1878.92	C9JEZ4;Q9UKI2	C9JEZ4	87	104	CDC42EP3	Cdc42 effector protein 3	yes	no	2	0.00026732	100.18	By MS/MS	By matching	By MS/MS
ANTFVAELK	VTTLDIVRANTFVAEL	NTFVAELKGLDPARVN	R	A	N	L	K	G	2	0	1	0	0	0	1	0	0	0	1	1	0	1	0	0	1	0	0	1	0	0	9	0	991.534	P40926;G3XAL0	P40926	177	185	MDH2	Malate dehydrogenase, mitochondrial;Malate dehydrogenase	yes	no	1;2	0.0010321	107.69	By MS/MS	By MS/MS	By MS/MS	By MS/MS	By MS/MS
ANTNEVLWAVVAAFTK	DPEVECLKANTNEVLW	AVVAAFTK________	K	A	N	T	K	-	4	0	2	0	0	0	1	0	0	0	1	1	0	1	0	0	2	1	0	3	0	0	16	0	1732.91	Q9H4A6	Q9H4A6	283	298	GOLPH3	Golgi phosphoprotein 3	yes	yes	3	0.0065007	99.796
ANTTAFLTPLEIK	STPSSASKANTTAFLT	FLTPLEIKAKVETDDV	K	A	N	I	K	A	2	0	1	0	0	0	1	0	0	1	2	1	0	1	1	0	3	0	0	0	0	0	13	0	1417.78	Q9Y5K6	Q9Y5K6	558	570	CD2AP	CD2-associated protein	yes	yes	2	2.4592e-06	142.1	By matching	By MS/MS	By matching	By matching	By MS/MS
ANVADTK	________________	MANVADTKLYDILGVP	M	A	N	T	K	L	2	0	1	1	0	0	0	0	0	0	0	1	0	0	0	0	1	0	0	1	0	0	7	0	717.366	O60884;I3L320	O60884	2	8	DNAJA2	DnaJ homolog subfamily A member 2	yes	no	1	0.0093534	95.909	By matching	By matching	By matching	By MS/MS	By matching
ANVAVVSGAPLQGLVAR	SLNEEEIRANVAVVSG	PLQGLVARPSSINYMV	R	A	N	A	R	P	4	1	1	0	0	1	0	2	0	0	2	0	0	0	1	1	0	0	0	4	0	0	17	0	1620.93	O00560-2;G5EA09	O00560-2	68	84	SDCBP	Syntenin-1	yes	no	2	1.8816e-37	199.8	By MS/MS	By MS/MS	By MS/MS	By MS/MS	By matching
ANVAVVSGAPLQGQLVAR	SLNEEEIRANVAVVSG	LQGQLVARPSSINYMV	R	A	N	A	R	P	4	1	1	0	0	2	0	2	0	0	2	0	0	0	1	1	0	0	0	4	0	0	18	0	1748.99	O00560;O00560-3	O00560	68	85	SDCBP	Syntenin-1	yes	no	2;3	9.4174e-40	214.47	By MS/MS	By MS/MS	By matching	By MS/MS	By MS/MS
ANVEAIMLAVMK	TVLSDQQKANVEAIML	AIMLAVMKKLTYDEEY	K	A	N	M	K	K	3	0	1	0	0	0	1	0	0	1	1	1	2	0	0	0	0	0	0	2	0	0	12	0	1288.69	O43592	O43592	370	381	XPOT	Exportin-T	yes	yes	2	0.0031035	87.641
ANVTVLDTQIR	TLPLTEGKANVTVLDT	TVLDTQIRKLRSRSLS	K	A	N	I	R	K	1	1	1	1	0	1	0	0	0	1	1	0	0	0	0	0	2	0	0	2	0	0	11	0	1228.68	Q9NZM1-6;Q9NZM1;Q9NZM1-3;Q9NZM1-2;Q9NZM1-5;H0YD14	Q9NZM1-6	700	710	MYOF	Myoferlin	yes	no	2	6.2551e-20	177.57	By matching	By MS/MS	By MS/MS	By matching	By MS/MS
ANWYFLLAR	MWITNGGKANWYFLLA	NWYFLLARSDPDPKAP	K	A	N	A	R	S	2	1	1	0	0	0	0	0	0	0	2	0	0	1	0	0	0	1	1	0	0	0	9	0	1152.61	B7Z9I1;Q5T4U5;P11310;P11310-2	B7Z9I1	162	170	ACADM	Medium-chain specific acyl-CoA dehydrogenase, mitochondrial	yes	no	2	3.7171e-18	172.14
ANYDVLESQK	EEIEAQIKANYDVLES	YDVLESQKGIGMNEPL	K	A	N	Q	K	G	1	0	1	1	0	1	1	0	0	0	1	1	0	0	0	1	0	0	1	1	0	0	10	0	1165.56	J3KN29;O00233;F5H7X1;F5H5V4;F5GX23;O00233-2	J3KN29	39	48	PSMD9	26S proteasome non-ATPase regulatory subunit 9	yes	no	2	0.00066147	105.17	By MS/MS	By matching	By MS/MS	By MS/MS	By matching
ANYLASPPLVIAYAIAGTIR	GRVHPNTRANYLASPP	YAIAGTIRIDFEKEPL	R	A	N	I	R	I	5	1	1	0	0	0	0	1	0	3	2	0	0	0	2	1	1	0	2	1	0	0	20	0	2073.16	P21399	P21399	548	567	ACO1	Cytoplasmic aconitate hydratase	yes	yes	2	0.0022018	64.407
ANYWWLR	CTRLAGDKANYWWLRH	KANYWWLRHHPQVLSM	K	A	N	L	R	H	1	1	1	0	0	0	0	0	0	0	1	0	0	0	0	0	0	2	1	0	0	0	7	0	1007.5	P31939;H7C1S2;P31939-2	P31939	462	468	ATIC	Bifunctional purine biosynthesis protein PURH;Phosphoribosylaminoimidazolecarboxamide formyltransferase;IMP cyclohydrolase	no	no	2	0.0053027	114.59
APAAAPFVPFSGGGQR	TQEKQSTRAPAAAPFV	PFSGGGQRLGGPPGPT	R	A	P	Q	R	L	4	1	0	0	0	1	0	3	0	0	0	0	0	2	3	1	0	0	0	1	0	0	16	0	1528.78	Q9BZE9-3;Q9BZE9;Q9BZE9-2;J3KRY8;J3QL04;J3QR12;Q9BZE9-4	Q9BZE9-3	159	174	ASPSCR1	Tether containing UBX domain for GLUT4	yes	no	2	0.051348	43.544	By matching	By matching	By matching	By matching	By matching
APAMFNIR	KKDWYDVKAPAMFNIR	APAMFNIRNIGKTLVT	K	A	P	I	R	N	2	1	1	0	0	0	0	0	0	1	0	0	1	1	1	0	0	0	0	0	0	0	8	0	918.475	P61247;E9PFI5;D6RG13;H0Y9Y4;H0Y8L7;D6RI02	P61247	35	42	RPS3A	40S ribosomal protein S3a	yes	no	2	0.00069757	118.01	By MS/MS	By MS/MS	By matching	By matching	By MS/MS
APAQPAMHAVPR	DSAPRADRAPAQPAMH	PAMHAVPRGFGKKVRV	R	A	P	P	R	G	4	1	0	0	0	1	0	0	1	0	0	0	1	0	3	0	0	0	0	1	0	0	12	0	1244.64	Q96ME1-4;H0Y6I6;Q96ME1-2;Q96ME1	Q96ME1-4	435	446	FBXL18	F-box/LRR-repeat protein 18	yes	no	3	0.032897	50.452
APASEEEFQFLR	PSPSPTERAPASEEEF	EEEFQFLRCQQCQAEA	R	A	P	L	R	C	2	1	0	0	0	1	3	0	0	0	1	0	0	2	1	1	0	0	0	0	0	0	12	0	1422.68	P29590-5;P29590;P29590-4;P29590-2;P29590-9;P29590-3;P29590-8;P29590-12;P29590-11;H3BT57;P29590-14;P29590-10;P29590-13	P29590-5	45	56	PML	Protein PML	yes	no	2	1.9396e-06	124.67	By MS/MS	By MS/MS	By MS/MS	By MS/MS	By MS/MS
APASVLPAATPR	FTRLREARAPASVLPA	VLPAATPRQSLGHPPP	R	A	P	P	R	Q	4	1	0	0	0	0	0	0	0	0	1	0	0	0	3	1	1	0	0	1	0	0	12	0	1149.65	P13861-2;P13861;C9J830	P13861-2	45	56	PRKAR2A	cAMP-dependent protein kinase type II-alpha regulatory subunit	yes	no	2	0.0043151	99.973	By MS/MS	By matching	By matching	By matching	By matching
APDEETLIALLAHAK	GQPKVVVKAPDEETLI	IALLAHAKMLGLTVSL	K	A	P	A	K	M	4	0	0	1	0	0	2	0	1	1	3	1	0	0	1	0	1	0	0	0	0	0	15	0	1590.86	J3KQ48;Q9Y3E5	J3KQ48	121	135	PTRH2	Peptidyl-tRNA hydrolase 2, mitochondrial	yes	no	3	1.699e-12	166.7	By MS/MS	By MS/MS	By MS/MS	By MS/MS	By MS/MS
APDFLPLLNK	AQRVFREKAPDFLPLL	DFLPLLNKGPVIALEF	K	A	P	N	K	G	1	0	1	1	0	0	0	0	0	0	3	1	0	1	2	0	0	0	0	0	0	0	10	0	1126.64	O75695	O75695	285	294	RP2	Protein XRP2	yes	yes	2	0.0026314	85.731	By MS/MS	By matching	By MS/MS	By MS/MS	By matching
APDFVFYAPR	VIKPIDKKAPDFVFYA	DFVFYAPRLRINKRIL	K	A	P	P	R	L	2	1	0	1	0	0	0	0	0	0	0	0	0	2	2	0	0	0	1	1	0	0	10	0	1181.59	P35241;P35241-5;P35241-4;P26038;E7EQR4;P15311	P26038	264	273	RDX;MSN;EZR	Radixin;Moesin;Ezrin	no	no	1;2;3	3.0411e-05	125.16	By MS/MS	By MS/MS	By MS/MS	By MS/MS	By MS/MS
APDMSSSEEFPSFGAQVAPK	WTASSSEKAPDMSSSE	FGAQVAPKTLPWGPKR	K	A	P	P	K	T	3	0	0	1	0	1	2	1	0	0	0	1	1	2	3	4	0	0	0	1	0	0	20	0	2080.94	A0A024R4E5;Q00341;Q00341-2;H0Y394	A0A024R4E5	1241	1260	HDLBP	Vigilin	yes	no	2	1.7999e-05	103.83	By MS/MS		By MS/MS	By MS/MS	By matching
APDVDVNIAGPDAALK	GEIDASLKAPDVDVNI	AGPDAALKVDVKSPKT	K	A	P	L	K	V	4	0	1	3	0	0	0	1	0	1	1	1	0	0	2	0	0	0	0	2	0	0	16	0	1564.81	Q09666	Q09666	5057	5072	AHNAK	Neuroblast differentiation-associated protein AHNAK	yes	yes	2	0.0011541	86.738		By matching		By MS/MS
APDVEGQGLDWSLK	RGPKVDIKAPDVEGQG	QGLDWSLKIPKMKMPK	K	A	P	L	K	I	1	0	0	2	0	1	1	2	0	0	2	1	0	0	1	1	0	1	0	1	0	0	14	0	1513.74	Q09666	Q09666	1112	1125	AHNAK	Neuroblast differentiation-associated protein AHNAK	yes	yes	2	0.0038264	75.102
APDVTTLPR	AAAEALQKAPDVTTLP	PDVTTLPRNVMFVFFQ	K	A	P	P	R	N	1	1	0	1	0	0	0	0	0	0	1	0	0	0	2	0	2	0	0	1	0	0	9	0	968.529	Q92542-2;Q92542;H0Y6T7;Q5T205;H0Y3Z4	Q92542-2	295	303	NCSTN	Nicastrin	yes	no	2	0.036795	57.59
APEAWDYGQGFVNEEMIR	KLWYTLDRAPEAWDYG	FVNEEMIRDHLPPPEE	R	A	P	I	R	D	2	1	1	1	0	1	3	2	0	1	0	0	1	1	1	0	0	1	1	1	0	0	18	0	2110.94	P00387-2;P00387;P00387-3	P00387-2	219	236	CYB5R3	NADH-cytochrome b5 reductase 3;NADH-cytochrome b5 reductase 3 membrane-bound form;NADH-cytochrome b5 reductase 3 soluble form	yes	no	2	5.5916e-05	129.29	By MS/MS	By MS/MS	By MS/MS	By MS/MS	By matching
APEDAGPQPGSYEIR	AVETPGWKAPEDAGPQ	QPGSYEIRHYGPAKWV	K	A	P	I	R	H	2	1	0	1	0	1	2	2	0	1	0	0	0	0	3	1	0	0	1	0	0	0	15	0	1585.74	Q9Y5Z4;Q5THN1	Q9Y5Z4	27	41	HEBP2	Heme-binding protein 2	yes	no	2	0.00010731	156.08	By MS/MS	By MS/MS	By MS/MS	By MS/MS	By MS/MS
APEEPNIQVNPLGIPVNSK	RIQLRVYKAPEEPNIQ	LGIPVNSKEPEEVATC	K	A	P	S	K	E	1	0	3	0	0	1	2	1	0	2	1	1	0	0	4	1	0	0	0	2	0	0	19	0	2015.07	P43121	P43121	135	153	MCAM	Cell surface glycoprotein MUC18	yes	yes	2	0.0029818	65.528
APEEPNIQVNPLGIPVNSKEPEEVATCVGR	RIQLRVYKAPEEPNIQ	EVATCVGRNGYPIPQV	K	A	P	G	R	N	2	1	3	0	1	1	5	2	0	2	1	1	0	0	5	1	1	0	0	4	0	0	30	1	3242.62	P43121	P43121	135	164	MCAM	Cell surface glycoprotein MUC18	yes	yes	3	0.0012104	49.445
APEIMLNSK	YVATRWYRAPEIMLNS	PEIMLNSKGYTKSIDI	R	A	P	S	K	G	1	0	1	0	0	0	1	0	0	1	1	1	1	0	1	1	0	0	0	0	0	0	9	0	1001.52	P28482;P28482-2;B3KR49;E9PJF0;E9PQW4;P27361-2;P27361-3;P27361	P28482	195	203	MAPK1;MAPK3	Mitogen-activated protein kinase 1;Mitogen-activated protein kinase;Mitogen-activated protein kinase 3	no	no	2	0.0062068	81.525	By matching	By MS/MS	By matching
APEPHVEEDDDDELDSK	________________	DDDELDSKLNYKPPPQ	K	A	P	S	K	L	1	0	0	5	0	0	4	0	1	0	1	1	0	0	2	1	0	0	0	1	0	0	17	0	1938.8	F5H2R5;F5H6Q0;F5H3P3;P52566	F5H2R5	5	21	ARHGDIB	Rho GDP-dissociation inhibitor 2	yes	no	3	0.00028638	97.235				By MS/MS	By matching
APEPTPQQVAQQQ	ILSRLANRAPEPTPQQ	PQQVAQQQ________	R	A	P	Q	Q	-	2	0	0	0	0	5	1	0	0	0	0	0	0	0	3	0	1	0	0	1	0	0	13	0	1420.69	F5GWX5;A0A0C4DGG9;Q14839;Q14839-2	F5GWX5	1893	1905	CHD4	Chromodomain-helicase-DNA-binding protein 4	yes	no	2	0.0046209	73.499		By matching	By matching	By MS/MS	By MS/MS
APEQEQAAPGPAAGGEAPK	EAKAEPPKAPEQEQAA	AAGGEAPKAAEAAAAP	K	A	P	P	K	A	6	0	0	0	0	2	3	3	0	0	0	1	0	0	4	0	0	0	0	0	0	0	19	0	1774.85	P80723	P80723	103	121	BASP1	Brain acid soluble protein 1	yes	yes	2	1.8906e-05	152.94	By MS/MS	By MS/MS	By matching
APEVNLNAPDVDVHGPDWNLK	KGPKVDIKAPEVNLNA	HGPDWNLKMPKMKMPK	K	A	P	L	K	M	2	0	3	3	0	0	1	1	1	0	2	1	0	0	3	0	0	1	0	3	0	0	21	0	2299.12	Q09666	Q09666	3453	3473	AHNAK	Neuroblast differentiation-associated protein AHNAK	yes	yes	3	0.0003326	76.301	By matching	By MS/MS	By matching	By MS/MS	By MS/MS
APFAAHGYGAFLTLSILDR	DYLAALAKAPFAAHGY	LTLSILDRYYTPTISR	K	A	P	D	R	Y	4	1	0	1	0	0	0	2	1	1	3	0	0	2	1	1	1	0	1	0	0	0	19	0	2019.06	P49721;A0A087WVV1	P49721	127	145	PSMB2	Proteasome subunit beta type-2	yes	no	3	0.040429	30.416
APFAAPSPFAELVLPPQQ	EALVLSDRAPFAAPSP	ELVLPPQQ________	R	A	P	Q	Q	-	4	0	0	0	0	2	1	0	0	0	2	0	0	2	5	1	0	0	0	1	0	0	18	0	1878.99	P19971;P19971-2	P19971	465	482	TYMP	Thymidine phosphorylase	yes	no	2;3	0.00087283	108.98	By MS/MS	By matching	By matching	By matching	By MS/MS
APFDLFENKK	ALLFIPRRAPFDLFEN	FDLFENKKKKNNIKLY	R	A	P	K	K	K	1	0	1	1	0	0	1	0	0	0	1	2	0	2	1	0	0	0	0	0	0	0	10	1	1207.62	P08238;Q58FF7	P08238	339	348	HSP90AB1;HSP90AB3P	Heat shock protein HSP 90-beta;Putative heat shock protein HSP 90-beta-3	yes	no	3	0.0043745	99.788	By MS/MS	By MS/MS	By MS/MS	By MS/MS	By MS/MS
APFDLFENR	ALLFVPRRAPFDLFEN	PFDLFENRKKKNNIKL	R	A	P	N	R	K	1	1	1	1	0	0	1	0	0	0	1	0	0	2	1	0	0	0	0	0	0	0	9	0	1107.53	P07900;P07900-2	P07900	347	355	HSP90AA1	Heat shock protein HSP 90-alpha	yes	no	2	0.0015532	93.598				By MS/MS
APGAEEYAQQDVLK	TKFCDYGKAPGAEEYA	YAQQDVLKKSYSKAFT	K	A	P	L	K	K	3	0	0	1	0	2	2	1	0	0	1	1	0	0	1	0	0	0	1	1	0	0	14	0	1517.74	P09543-2;P09543	P09543-2	242	255	CNP	2,3-cyclic-nucleotide 3-phosphodiesterase	yes	no	2	4.5318e-07	120.55	By matching	By MS/MS	By MS/MS	By MS/MS
APGAGLGQDR	RAIRPENRAPGAGLGQ	GAGLGQDRQVPLWGQL	R	A	P	D	R	Q	2	1	0	1	0	1	0	3	0	0	1	0	0	0	1	0	0	0	0	0	0	0	10	0	940.473	P50402;Q5HY57	P50402	212	221	EMD	Emerin	yes	no	2	0.007948	72.23	By MS/MS	By matching	By matching	By matching	By matching
APGAIGPYSQAVLVDR	RRVISTAKAPGAIGPY	SQAVLVDRTIYISGQI	K	A	P	D	R	T	3	1	0	1	0	1	0	2	0	1	1	0	0	0	2	1	0	0	1	2	0	0	16	0	1612.86	P52758	P52758	14	29	HRSP12	Ribonuclease UK114	yes	yes	2	0.0020389	79.875					By MS/MS
APGEQTVPALNLQNAFR	TYRASNIKAPGEQTVP	LNLQNAFRIIKEVQKR	K	A	P	F	R	I	3	1	2	0	0	2	1	1	0	0	2	0	0	1	2	0	1	0	0	1	0	0	17	0	1824.95	Q9Y5B9	Q9Y5B9	607	623	SUPT16H	FACT complex subunit SPT16	yes	yes	2;3	7.9176e-05	132.86	By MS/MS	By MS/MS	By MS/MS	By MS/MS	By MS/MS
APGFAQMLK	________________	PGFAQMLKEGAKHFSG	K	A	P	L	K	E	2	0	0	0	0	1	0	1	0	0	1	1	1	1	1	0	0	0	0	0	0	0	9	0	961.506	P50990	P50990	8	16	CCT8	T-complex protein 1 subunit theta	yes	yes	2	3.7612e-07	138.24	By MS/MS	By MS/MS	By MS/MS	By MS/MS	By MS/MS
APGFGDNR	GLQVVAVKAPGFGDNR	APGFGDNRKNQLKDMA	K	A	P	N	R	K	1	1	1	1	0	0	0	2	0	0	0	0	0	1	1	0	0	0	0	0	0	0	8	0	832.383	P10809	P10809	302	309	HSPD1	60 kDa heat shock protein, mitochondrial	yes	yes	2	0.024729	71.342	By MS/MS	By matching	By matching	By matching	By matching
APGFGDNRK	GLQVVAVKAPGFGDNR	PGFGDNRKNQLKDMAI	K	A	P	R	K	N	1	1	1	1	0	0	0	2	0	0	0	1	0	1	1	0	0	0	0	0	0	0	9	1	960.478	P10809	P10809	302	310	HSPD1	60 kDa heat shock protein, mitochondrial	yes	yes	2	0.0099215	104.06	By matching	By matching	By matching	By matching	By MS/MS
APGIIPR	TRRRVGLKAPGIIPRI	KAPGIIPRISVREPMQ	K	A	P	P	R	I	1	1	0	0	0	0	0	1	0	2	0	0	0	0	2	0	0	0	0	0	0	0	7	0	722.444	P25705;P25705-2;P25705-3;K7ERX7;K7EK77;K7EJP1;K7ENJ4	P25705	176	182	ATP5A1	ATP synthase subunit alpha, mitochondrial	yes	no	2	0.055785	65.897	By MS/MS	By matching	By matching	By matching
APGLLDSLYGTVR	RWLAPRVRAPGLLDSL	DSLYGTVRRFLSVVQL	R	A	P	V	R	R	1	1	0	1	0	0	0	2	0	0	3	0	0	0	1	1	1	0	1	1	0	0	13	0	1360.74	Q8N271;Q8N271-2;F8WDW5	Q8N271	56	68	PROM2	Prominin-2	yes	no	2	0.017018	77.062
APGMNTIDQGMAALK	FANETLNKAPGMNTID	DQGMAALKLGSTEVAS	K	A	P	L	K	L	3	0	1	1	0	1	0	2	0	1	1	1	2	0	1	0	1	0	0	0	0	0	15	0	1516.74	Q9Y5A9;S4R3J8;S4R3V3;Q9Y5A9-2	Q9Y5A9	179	193	YTHDF2	YTH domain-containing family protein 2	yes	no	2	0.003167	75.788			By matching	By matching	By MS/MS
APGPGLAQGLPQLHSLVLR	VSGCGSLRAPGPGLAQ	QLHSLVLRRNALGPGL	R	A	P	L	R	R	2	1	0	0	0	2	0	3	1	0	5	0	0	0	3	1	0	0	0	1	0	0	19	0	1923.11	Q8N1G4	Q8N1G4	65	83	LRRC47	Leucine-rich repeat-containing protein 47	yes	yes	3	9.8831e-05	98.552	By MS/MS	By MS/MS	By MS/MS	By MS/MS	By MS/MS
APGQLALFSVSDK	________________	ALFSVSDKTGLVEFAR	M	A	P	D	K	T	2	0	0	1	0	1	0	1	0	0	2	1	0	1	1	2	0	0	0	1	0	0	13	0	1331.71	P31939;F8WEF0	P31939	2	14	ATIC	Bifunctional purine biosynthesis protein PURH;Phosphoribosylaminoimidazolecarboxamide formyltransferase;IMP cyclohydrolase	yes	no	2	1.3997e-05	122.18	By MS/MS	By MS/MS	By MS/MS	By MS/MS	By MS/MS
APGSAGHYELPWVEK	DPAPAFSKAPGSAGHY	YELPWVEKYRPVKLNE	K	A	P	E	K	Y	2	0	0	0	0	0	2	2	1	0	1	1	0	0	2	1	0	1	1	1	0	0	15	0	1639.8	P35250-2;P35250;H7C5P1;H7C5Q7;F8WC37;H7C5A0;H7C5G4	P35250-2	27	41	RFC2	Replication factor C subunit 2	yes	no	3	0.017535	66.784	By matching	By MS/MS	By matching	By matching	By matching
APGTNVAMASNQAVR	EEAQSILKAPGTNVAM	MASNQAVRIVKEPTSH	K	A	P	V	R	I	4	1	2	0	0	1	0	1	0	0	0	0	1	0	1	1	1	0	0	2	0	0	15	0	1485.74	P49792	P49792	1307	1321	RANBP2	E3 SUMO-protein ligase RanBP2	yes	yes	2	0.00023214	104.41
APHLAYLR	GGMENMSKAPHLAYLR	APHLAYLRTGVKIGEM	K	A	P	L	R	T	2	1	0	0	0	0	0	0	1	0	2	0	0	0	1	0	0	0	1	0	0	0	8	0	939.529	Q9BWD1;Q9BWD1-2	Q9BWD1	125	132	ACAT2	Acetyl-CoA acetyltransferase, cytosolic	yes	no	3	0.027286	73.975
APHLQLIEGK	REVRSPTKAPHLQLIE	HLQLIEGKIDGGAGGD	K	A	P	G	K	I	1	0	0	0	0	1	1	1	1	1	2	1	0	0	1	0	0	0	0	0	0	0	10	0	1104.63	E9PII3;E9PK52;E9PHY5;O43491-2;O43491-3;O43491-4;O43491;H0Y5B0	E9PII3	602	611	EPB41L2	Band 4.1-like protein 2	yes	no	3	0.0061664	65.278	By MS/MS	By matching	By matching	By MS/MS
APIIAVTR	QVARYRPRAPIIAVTR	APIIAVTRNPQTARQA	R	A	P	T	R	N	2	1	0	0	0	0	0	0	0	2	0	0	0	0	1	0	1	0	0	1	0	0	8	0	839.523	P14618;P14618-3;B4DNK4;P14618-2;H3BTN5;H3BR70	P14618	448	455	PKM	Pyruvate kinase PKM;Pyruvate kinase	no	no	1;2	0.0041237	101.33	By MS/MS	By MS/MS	By MS/MS	By matching	By MS/MS
APILIATDVASR	LNEFRSGKAPILIATD	IATDVASRGLDVEDVK	K	A	P	S	R	G	3	1	0	1	0	0	0	0	0	2	1	0	0	0	1	1	1	0	0	1	0	0	12	0	1225.7	J3KTA4;P17844;P17844-2;Q92841;Q92841-1;Q92841-3;Q92841-2;A0A0U1RQJ0	Q92841	469	480	DDX5;DDX17	Probable ATP-dependent RNA helicase DDX5;Probable ATP-dependent RNA helicase DDX17	no	no	2	4.9039e-08	134.57	By MS/MS	By MS/MS	By MS/MS	By matching	By MS/MS
APIQWEER	MKIFDAAKAPIQWEER	APIQWEERNVTAIQGP	K	A	P	E	R	N	1	1	0	0	0	1	2	0	0	1	0	0	0	0	1	0	0	1	0	0	0	0	8	0	1027.51	P50213;H0YL72;H0YLI6;H0YKD0;H0YM64	P50213	59	66	IDH3A	Isocitrate dehydrogenase [NAD] subunit alpha, mitochondrial	yes	no	2	0.042925	61.691	By matching	By matching	By matching	By MS/MS	By matching
APIRPDIVNFVHTNLR	VTLPAVFKAPIRPDIV	NFVHTNLRKNNRQPYA	K	A	P	L	R	K	1	2	2	1	0	0	0	0	1	2	1	0	0	1	2	0	1	0	0	2	0	0	16	1	1861.03	P36578;H3BTP7;H3BU31	P36578	30	45	RPL4	60S ribosomal protein L4	yes	no	3;4	3.6194e-05	141.06	By MS/MS	By MS/MS	By MS/MS	By MS/MS	By MS/MS
APIVTVGVNNDPADVR	TEIISEIRAPIVTVGV	NNDPADVRKKELKMAE	R	A	P	V	R	K	2	1	2	2	0	0	0	1	0	1	0	0	0	0	2	0	1	0	0	4	0	0	16	0	1635.86	Q9BPX3;H0Y9Z8	Q9BPX3	471	486	NCAPG	Condensin complex subunit 3	yes	no	2	0.0015117	96.371	By matching	By matching	By matching	By MS/MS	By matching
APKPDGPGGGPGGSHMGGNYGDDR	RNECNQCKAPKPDGPG	GGNYGDDRRGGRGGYD	K	A	P	D	R	R	1	1	1	3	0	0	0	9	1	0	0	1	1	0	4	1	0	0	1	0	0	0	24	1	2251.97	H3BPE7;P35637-2;P35637	H3BPE7	450	473	FUS	RNA-binding protein FUS	yes	no	3;4	8.6816e-05	84.025	By matching	By MS/MS	By matching	By MS/MS	By MS/MS
APKPEDIDEEDDDVPDLVENFDEASKNEAN	PRQVLDSKAPKPEDID	EASKNEAN________	K	A	P	A	N	-	3	0	3	7	0	0	6	0	0	1	1	2	0	1	3	1	0	0	0	2	0	0	30	2	3358.45	Q96K17-2;Q96K17	Q96K17-2	71	100	BTF3L4	Transcription factor BTF3 homolog 4	yes	no	3	2.9314e-10	90.964	By MS/MS	By MS/MS	By MS/MS	By MS/MS	By MS/MS
APLATGEDDDDEVPDLVENFDEASK	PKQSVDGKAPLATGED	ENFDEASKNEAN____	K	A	P	S	K	N	3	0	1	6	0	0	4	1	0	0	2	1	0	1	2	1	1	0	0	2	0	0	25	0	2690.17	P20290-2;P20290	P20290-2	134	158	BTF3	Transcription factor BTF3	yes	no	2;3	8.955e-05	117.48	By MS/MS	By matching	By MS/MS	By MS/MS	By matching
APLATGEDDDDEVPDLVENFDEASKNEAN	PKQSVDGKAPLATGED	EASKNEAN________	K	A	P	A	N	-	4	0	3	6	0	0	5	1	0	0	2	1	0	1	2	1	1	0	0	2	0	0	29	1	3118.34	P20290-2;P20290	P20290-2	134	162	BTF3	Transcription factor BTF3	yes	no	3	4.8627e-11	93.34	By MS/MS	By MS/MS	By MS/MS	By MS/MS	By MS/MS
APLDIPVPDPVK	EANLSNLKAPLDIPVP	IPVPDPVKEKEKEERK	K	A	P	V	K	E	1	0	0	2	0	0	0	0	0	1	1	1	0	0	4	0	0	0	0	2	0	0	12	0	1259.71	Q06323;Q06323-3;Q06323-2	Q06323	59	70	PSME1	Proteasome activator complex subunit 1	yes	no	2	0.0019708	85.29	By MS/MS	By matching	By MS/MS	By MS/MS	By MS/MS
APLDIPVPDPVKEK	EANLSNLKAPLDIPVP	VPDPVKEKEKEERKKQ	K	A	P	E	K	E	1	0	0	2	0	0	1	0	0	1	1	2	0	0	4	0	0	0	0	2	0	0	14	1	1516.85	Q06323;Q06323-3;Q06323-2	Q06323	59	72	PSME1	Proteasome activator complex subunit 1	yes	no	3	0.0015485	88.101	By matching	By matching	By MS/MS	By matching	By matching
APLDLDKYVEIAR	________________	DKYVEIARLCKYLPEN	M	A	P	A	R	L	2	1	0	2	0	0	1	0	0	1	2	1	0	0	1	0	0	0	1	1	0	0	13	1	1501.81	O00743;O00743-3;O00743-2	O00743	2	14	PPP6C	Serine/threonine-protein phosphatase 6 catalytic subunit;Serine/threonine-protein phosphatase 6 catalytic subunit, N-terminally processed	yes	no	3	0.00033138	101.72	By MS/MS	By MS/MS	By MS/MS	By MS/MS	By matching
APLEHELAGEPQLR	ARLDSYLRAPLEHELA	LAGEPQLRESRRRFLD	R	A	P	L	R	E	2	1	0	0	0	1	3	1	1	0	3	0	0	0	2	0	0	0	0	0	0	0	14	0	1558.81	O95833	O95833	144	157	CLIC3	Chloride intracellular channel protein 3	yes	yes	2;3	0.01649	63.292				By MS/MS	By matching
APLHYLAPLLSNLSQR	CTPGYNARAPLHYLAP	LLSNLSQRPAARAFLL	R	A	P	Q	R	P	2	1	1	0	0	1	0	0	1	0	5	0	0	0	2	2	0	0	1	0	0	0	16	0	1792	Q9BTY7	Q9BTY7	171	186	HGH1	Protein HGH1 homolog	yes	yes	3	0.010022	57.425
APLKPYPVSPSDK	EFIFTTIKAPLKPYPV	YPVSPSDKVLIQEKTQ	K	A	P	D	K	V	1	0	0	1	0	0	0	0	0	0	1	2	0	0	4	2	0	0	1	1	0	0	13	1	1397.76	P41252;J3KR24;A0A0A0MSX9;Q5TCC6	P41252	1039	1051	IARS	Isoleucine--tRNA ligase, cytoplasmic	yes	no	3	0.0083221	68.676	By matching	By matching	By matching	By matching	By MS/MS
APLNVQFNSPLPGDAVK	VYTKGAGKAPLNVQFN	PLPGDAVKDLDIIDNY	K	A	P	V	K	D	2	0	2	1	0	1	0	1	0	0	2	1	0	1	3	1	0	0	0	2	0	0	17	0	1765.94	O75369-2;O75369-9;O75369;O75369-8;O75369-6;O75369-3;E7EN95;O75369-7;O75369-5;O75369-4	O75369-2	878	894	FLNB	Filamin-B	yes	no	2	5.493e-09	159.66	By MS/MS	By MS/MS	By MS/MS	By MS/MS	By MS/MS
APLPDLYPFGTMR	ALPSPAIRAPLPDLYP	LYPFGTMRGGGFGDRD	R	A	P	M	R	G	1	1	0	1	0	0	0	1	0	0	2	0	1	1	3	0	1	0	1	0	0	0	13	0	1476.74	Q92841	Q92841	69	81	DDX17	Probable ATP-dependent RNA helicase DDX17	yes	yes	2	0.00718	71.03
APLPLGHIK	FLAQTLQRAPLPLGHI	PLPLGHIKRMQEVYNF	R	A	P	I	K	R	1	0	0	0	0	0	0	1	1	1	2	1	0	0	2	0	0	0	0	0	0	0	9	0	944.581	P09960;P09960-4	P09960	511	519	LTA4H	Leukotriene A-4 hydrolase	yes	no	3	0.017905	62.464	By matching	By matching	By matching	By MS/MS	By MS/MS
APLQVAVLGPTGVAEPVEVR	VDCSQAGRAPLQVAVL	VAEPVEVRDNGDGTHT	R	A	P	V	R	D	3	1	0	0	0	1	2	2	0	0	2	0	0	0	3	0	1	0	0	5	0	0	20	0	2001.13	Q14315-2;Q14315	Q14315-2	1475	1494	FLNC	Filamin-C	yes	no	2	0.00054925	78.191	By MS/MS	By matching	By MS/MS
APMAAQGMVETR	KMMSFDTRAPMAAQGM	AQGMVETRVFLQYLPA	R	A	P	T	R	V	3	1	0	0	0	1	1	1	0	0	0	0	2	0	1	0	1	0	0	1	0	0	12	0	1260.6	Q14344;Q14344-2	Q14344	129	140	GNA13	Guanine nucleotide-binding protein subunit alpha-13	yes	no	2	0.0011518	90.108	By matching	By matching	By matching	By matching	By MS/MS
APMVNPTLGVHEADLLK	SDLVVKVRAPMVNPTL	VHEADLLKTSGTLISF	R	A	P	L	K	T	2	0	1	1	0	0	1	1	1	0	3	1	1	0	2	0	1	0	0	2	0	0	17	0	1803.96	D6RHU2;D6RAI5;Q13423	D6RHU2	130	146	NNT	NAD(P) transhydrogenase, mitochondrial	yes	no	3	0.05425	53.981	By matching	By matching	By matching	By matching	By MS/MS
APNENGPYFLALR	GAPYDWRRAPNENGPY	GPYFLALREMIEEMYQ	R	A	P	L	R	E	2	1	2	0	0	0	1	1	0	0	2	0	0	1	2	0	0	0	1	0	0	0	13	0	1460.74	Q8NCC3	Q8NCC3	166	178	PLA2G15	Group XV phospholipase A2	yes	yes	2	0.023544	70.412		By MS/MS
APNLYMVPQGIR	LPILPPQRAPNLYMVP	YMVPQGIRPVVQLTAI	R	A	P	I	R	P	1	1	1	0	0	1	0	1	0	1	1	0	1	0	2	0	0	0	1	1	0	0	12	0	1357.72	Q9NZM1-6;Q9NZM1;Q9NZM1-3;Q9NZM1-2;H0YD14	Q9NZM1-6	1274	1285	MYOF	Myoferlin	yes	no	2	0.011365	64.711
APNTPDILEIEFK	TKTQDPAKAPNTPDIL	DILEIEFKKGVPVKVT	K	A	P	F	K	K	1	0	1	1	0	0	2	0	0	2	1	1	0	1	2	0	1	0	0	0	0	0	13	0	1485.77	P00966	P00966	216	228	ASS1	Argininosuccinate synthase	yes	yes	2	9.7134e-07	147.58
APNTPDILEIEFKK	TKTQDPAKAPNTPDIL	ILEIEFKKGVPVKVTN	K	A	P	K	K	G	1	0	1	1	0	0	2	0	0	2	1	2	0	1	2	0	1	0	0	0	0	0	14	1	1613.87	P00966	P00966	216	229	ASS1	Argininosuccinate synthase	yes	yes	3	7.1517e-05	116.9	By MS/MS	By MS/MS	By MS/MS	By MS/MS	By MS/MS
APPAPGPASGGSGEVDELFDVK	________________	VDELFDVKNAFYIGSY	M	A	P	V	K	N	3	0	0	2	0	0	2	4	0	0	1	1	0	1	4	2	0	0	0	2	0	0	22	0	2096.01	M0QXB4;O14579;O14579-3;O14579-2;M0R061	M0QXB4	2	23	COPE	Coatomer subunit epsilon	yes	no	2;3	3.5323e-09	144.4	By MS/MS	By MS/MS	By MS/MS	By MS/MS	By MS/MS
APPAPLAASEVTNSNSAER	SLQYRGLKAPPAPLAA	TNSNSAERRKPHSWWG	K	A	P	E	R	R	5	1	2	0	0	0	2	0	0	0	1	0	0	0	3	3	1	0	0	1	0	0	19	0	1880.92	Q9Y2U8	Q9Y2U8	172	190	LEMD3	Inner nuclear membrane protein Man1	yes	yes	2	0.00074026	83.499					By matching
APPLVENEEAEPGR	LGLGRRKKAPPLVENE	NEEAEPGRGGLGVGEP	K	A	P	G	R	G	2	1	1	0	0	0	4	1	0	0	1	0	0	0	3	0	0	0	0	1	0	0	14	0	1506.73	O14908;K7ELJ2	O14908	11	24	GIPC1	PDZ domain-containing protein GIPC1	yes	no	2	5.4089e-05	136.01	By MS/MS	By MS/MS	By MS/MS	By MS/MS	By MS/MS
APPPLPPVYSMETETPTAEDIQLLK	NPQYPMFRAPPPLPPV	AEDIQLLKRTVETEAV	R	A	P	L	K	R	2	0	0	1	0	1	3	0	0	1	3	1	1	0	6	1	3	0	1	1	0	0	25	0	2736.39	Q14738-2;Q14738;E9PFR3;Q14738-3;H0Y8C4	Q14738-2	492	516	PPP2R5D	Serine/threonine-protein phosphatase 2A 56 kDa regulatory subunit delta isoform	yes	no	3	0.045136	31.926	By MS/MS	By matching	By matching
APPPSLTDCIGTVDSR	LFGKAKPKAPPPSLTD	CIGTVDSRAESIDKKI	K	A	P	S	R	A	1	1	0	2	1	0	0	1	0	1	1	0	0	0	3	2	2	0	0	1	0	0	16	0	1684.81	Q9NZZ3;Q9NZZ3-2	Q9NZZ3	12	27	CHMP5	Charged multivesicular body protein 5	yes	no	2	0.000821	90.689	By matching	By matching	By matching	By matching	By MS/MS
APPSVFAEVPQAQPVLVFK	________________	AQPVLVFKLTADFRED	M	A	P	F	K	L	3	0	0	0	0	2	1	0	0	0	1	1	0	2	4	1	0	0	0	4	0	0	19	0	2023.11	P17174	P17174	2	20	GOT1	Aspartate aminotransferase, cytoplasmic	yes	yes	2;3	4.4339e-21	176.87	By MS/MS	By MS/MS	By MS/MS	By MS/MS	By MS/MS
APPTACYAGAAPAPSQVK	TPSPADAKAPPTACYA	APAPSQVKSKAKKTVD	K	A	P	V	K	S	6	0	0	0	1	1	0	1	0	0	0	1	0	0	4	1	1	0	1	1	0	0	18	0	1755.86	P17676-3;P17676-2;P17676	P17676-3	45	62	CEBPB	CCAAT/enhancer-binding protein beta	yes	no	2	0.0014334	78.985	By matching	By matching	By MS/MS	By matching	By MS/MS
APQETYADIGGLDNQIQEIK	VTVMKVEKAPQETYAD	DNQIQEIKESVELPLT	K	A	P	I	K	E	2	0	1	2	0	3	2	2	0	3	1	1	0	0	1	0	1	0	1	0	0	0	20	0	2202.08	P62191;P62191-2;G3V4X1	P62191	179	198	PSMC1	26S protease regulatory subunit 4	yes	no	2;3	4.4618e-120	254.72	By MS/MS	By MS/MS	By MS/MS	By MS/MS	By MS/MS
APQLVGQFIAR	ELALDTPRAPQLVGQF	LVGQFIARAVGDGILC	R	A	P	A	R	A	2	1	0	0	0	2	0	1	0	1	1	0	0	1	1	0	0	0	0	1	0	0	11	0	1198.68	Q53EL6-2;Q53EL6	Q53EL6-2	246	256	PDCD4	Programmed cell death protein 4	yes	no	2	0.0010083	94.692	By matching	By MS/MS	By MS/MS	By matching	By matching
APQQQPPPQQPPPPQPPPQQPPPPPSYSPAR	NNRGSYNRAPQQQPPP	PPSYSPARNPPGASTY	R	A	P	A	R	N	2	1	0	0	0	8	0	0	0	0	0	0	0	0	17	2	0	0	1	0	0	0	31	0	3327.68	A0A0A0MRA5;B7Z4B8;Q9BUJ2-4;Q9BUJ2-2;Q9BUJ2;M0R3F1;Q9BUJ2-3;Q9BUJ2-5	A0A0A0MRA5	591	621	HNRNPUL1	Heterogeneous nuclear ribonucleoprotein U-like protein 1	yes	no	3	0.045373	29.346	By MS/MS
APQQWATFAR	________________	QQWATFARIWYLLDGK	R	A	P	A	R	I	3	1	0	0	0	2	0	0	0	0	0	0	0	1	1	0	1	1	0	0	0	0	10	0	1174.59	Q9BYD1;E5RFI2	Q9BYD1	7	16	MRPL13	39S ribosomal protein L13, mitochondrial	yes	no	2	0.012652	61.765	By matching	By matching	By matching	By matching	By MS/MS
APQVLVLAPTR	LQDRKRGRAPQVLVLA	VLVLAPTRELANQVSK	R	A	P	T	R	E	2	1	0	0	0	1	0	0	0	0	2	0	0	0	2	0	1	0	0	2	0	0	11	0	1163.7	Q9NR30;Q9NR30-2	Q9NR30	260	270	DDX21	Nucleolar RNA helicase 2	yes	no	2	0.0066247	70.942	By MS/MS	By matching	By MS/MS	By matching	By matching
APSDLYQIILK	TEWYELRKAPSDLYQI	DLYQIILKALERGSLL	K	A	P	L	K	A	1	0	0	1	0	1	0	0	0	2	2	1	0	0	1	1	0	0	1	0	0	0	11	0	1259.71	P07384;E9PL37	P07384	230	240	CAPN1	Calpain-1 catalytic subunit	yes	no	2	0.00063697	130.41	By MS/MS	By MS/MS	By MS/MS	By MS/MS	By MS/MS
APSEEELHGDQTDFGQGSQSPQK	ASSEPTEKAPSEEELH	QGSQSPQKQEEQRQHL	K	A	P	Q	K	Q	1	0	0	2	0	4	3	3	1	0	1	1	0	1	2	3	1	0	0	0	0	0	23	0	2471.08	Q8TE77;A0A087WWG1;Q8TE77-2;C9JUG3;Q8TE77-4	Q8TE77	68	90	SSH3	Protein phosphatase Slingshot homolog 3	yes	no	3	0.00071487	59.996				By MS/MS
APSHSESALNNDSK	NGSTGDARAPSHSESA	SALNNDSKTCNTNPHL	R	A	P	S	K	T	2	0	2	1	0	0	1	0	1	0	1	1	0	0	1	4	0	0	0	0	0	0	14	0	1455.66	Q9NZB2;Q9NZB2-6;Q9NZB2-4;A0A0C4DG79	Q9NZB2	1073	1086	FAM120A	Constitutive coactivator of PPAR-gamma-like protein 1	yes	no	2	0.00094075	98.182	By MS/MS	By matching	By MS/MS	By MS/MS	By matching
APSHVPFLLIGGGTAAFAAAR	GEEVPQDKAPSHVPFL	TAAFAAARSIRARDPG	K	A	P	A	R	S	6	1	0	0	0	0	0	3	1	1	2	0	0	2	2	1	1	0	0	1	0	0	21	0	2023.1	O95831-3;O95831;O95831-6;O95831-4	O95831-3	124	144	AIFM1	Apoptosis-inducing factor 1, mitochondrial	yes	no	3	0.0094957	46.15
APSIIFIDELDAIGTK	AFALAKEKAPSIIFID	ELDAIGTKRFDSEKAG	K	A	P	T	K	R	2	0	0	2	0	0	1	1	0	4	1	1	0	1	1	1	1	0	0	0	0	0	16	0	1701.92	R4GNH3;E9PM69;P17980;E9PKD5;E9PN50;E9PMD8	R4GNH3	263	278	PSMC3	26S protease regulatory subunit 6A	yes	no	2	0.0027157	98.368	By matching	By matching	By matching	By MS/MS	By MS/MS
APSLDIKGPEVDVSGPK	PKLEGDIKAPSLDIKG	EVDVSGPKLNIEGKSK	K	A	P	P	K	L	1	0	0	2	0	0	1	2	0	1	1	2	0	0	3	2	0	0	0	2	0	0	17	1	1707.9	Q09666	Q09666	3324	3340	AHNAK	Neuroblast differentiation-associated protein AHNAK	yes	yes	3	0.028315	51.466	By MS/MS	By MS/MS	By matching	By matching	By MS/MS
APSTPLLTVR	________________	STPLLTVRGSEGLYMV	M	A	P	V	R	G	1	1	0	0	0	0	0	0	0	0	2	0	0	0	2	1	2	0	0	1	0	0	10	0	1053.62	Q9BY44-3;Q9BY44;F8WAE5;Q9BY44-4;C9IZE1;F8WF18;F8WAT3	Q9BY44-3	2	11	EIF2A	Eukaryotic translation initiation factor 2A;Eukaryotic translation initiation factor 2A, N-terminally processed	yes	no	2	0.051612	46.457	By matching	By matching	By matching	By MS/MS	By matching
APSTYGGGLSVSSR	VLAGGSCRAPSTYGGG	GGLSVSSRFSSGGACG	R	A	P	S	R	F	1	1	0	0	0	0	0	3	0	0	1	0	0	0	1	4	1	0	1	1	0	0	14	0	1337.66	CON__P08779;P08779	CON__P08779	42	55	KRT16	Keratin, type I cytoskeletal 16	yes	no	2	0.0010205	90.434
APSTYGGGLSVSSSR	VLAGGSCRAPSTYGGG	GLSVSSSRFSSGGAYG	R	A	P	S	R	F	1	1	0	0	0	0	0	3	0	0	1	0	0	0	1	5	1	0	1	1	0	0	15	0	1424.69	CON__P02533;P02533	CON__P02533	42	56	KRT14	Keratin, type I cytoskeletal 14	yes	no	2	2.9954e-18	174.21	By matching	By matching		By MS/MS	By MS/MS
APSVATVGSICDLNLK	ESITRTSRAPSVATVG	SICDLNLKIPEINSSD	R	A	P	L	K	I	2	0	1	1	1	0	0	1	0	1	2	1	0	0	1	2	1	0	0	2	0	0	16	0	1643.86	O75369-2;O75369-9;O75369;O75369-8;E7EN95;O75369-7;O75369-5;O75369-4;A0A0C4DGA1	O75369-2	2081	2096	FLNB	Filamin-B	yes	no	2	0.00019221	137.95	By matching	By matching	By matching	By MS/MS	By matching
APSVPAAEPEYPK	________________	AAEPEYPKGIRAVLLG	M	A	P	P	K	G	3	0	0	0	0	0	2	0	0	0	0	1	0	0	4	1	0	0	1	1	0	0	13	0	1354.68	F8W1A4;P54819-5;P54819-2;P54819;F8VZG5;P54819-3;G3V213;F8VY04;F8VPP1	F8W1A4	2	14	AK2	Adenylate kinase 2, mitochondrial;Adenylate kinase 2, mitochondrial;Adenylate kinase 2, mitochondrial, N-terminally processed	yes	no	2	0.0039029	95.618	By MS/MS	By MS/MS	By MS/MS	By MS/MS	By MS/MS
APSYIEIFGR	IGTQAIERAPSYIEIF	SYIEIFGRTMQLNLSR	R	A	P	G	R	T	1	1	0	0	0	0	1	1	0	2	0	0	0	1	1	1	0	0	1	0	0	0	10	0	1151.6	Q5T4S7-3;Q5T4S7;Q5T4S7-2;Q5T4S7-4;Q5T4S7-5;A0A0A0MSW0	Q5T4S7-3	2364	2373	UBR4	E3 ubiquitin-protein ligase UBR4	yes	no	2	0.0042217	79.489
APTADTQTQNVNQAK	KAWNDTTKAPTADTQT	TQNVNQAKMATSQADI	K	A	P	A	K	M	3	0	2	1	0	3	0	0	0	0	0	1	0	0	1	0	3	0	0	1	0	0	15	0	1585.77	Q9Y5V3;Q9Y5V3-2	Q9Y5V3	190	204	MAGED1	Melanoma-associated antigen D1	yes	no	2	8.1583e-11	120.55		By MS/MS
APTIEQMKDVYIVQDLMETDLYK	IGINDIIRAPTIEQMK	LMETDLYKLLKTQHLS	R	A	P	Y	K	L	1	0	0	3	0	2	2	0	0	2	2	2	2	0	1	0	2	0	2	2	0	0	23	1	2742.35	P28482;P28482-2	P28482	92	114	MAPK1	Mitogen-activated protein kinase 1	yes	no	3	3.2705e-05	90.464
APTNEFYA	GKKPIYKKAPTNEFYA	APTNEFYA________	K	A	P	Y	A	-	2	0	1	0	0	0	1	0	0	0	0	0	0	1	1	0	1	0	1	0	0	0	8	0	911.403	P31431	P31431	191	198	SDC4	Syndecan-4	yes	yes	1	0.034773	86.833
APVAGTCYQAEWDDYVPK	FRKKYELRAPVAGTCY	EWDDYVPKLYEQLSGK	R	A	P	P	K	L	3	0	0	2	1	1	1	1	0	0	0	1	0	0	2	0	1	1	2	2	0	0	18	0	2068.92	P30086	P30086	162	179	PEBP1	Phosphatidylethanolamine-binding protein 1;Hippocampal cholinergic neurostimulating peptide	yes	yes	2	1.0918e-51	205.27	By MS/MS	By MS/MS	By MS/MS	By MS/MS	By MS/MS
APVDFGYVGIDSILEQMR	APASRNEKAPVDFGYV	DSILEQMRRKAMKQGF	K	A	P	M	R	R	1	1	0	2	0	1	1	2	0	2	1	0	1	1	1	1	0	0	1	2	0	0	18	0	2008.99	Q9UHD8;Q9UHD8-7;Q9UHD8-2;Q9UHD8-5;Q9UHD8-3;Q9UHD8-4;Q9UHD8-9;Q9UHD8-8;K7EL40;K7EK18;K7ER52;K7EIE4;K7EQD7;K7ELJ9;K7ER14;K7EJZ2;K7EIR4;K7EKN4;K7EN52;K7ENQ5;K7EJL9;K7EQ08	Q9UHD8	272	289	2009-09-01	Septin-9	yes	no	2;3	4.1563e-29	186.56	By MS/MS	By matching	By matching	By matching	By MS/MS
APVDFGYVGIDSILEQMRR	APASRNEKAPVDFGYV	SILEQMRRKAMKQGFE	K	A	P	R	R	K	1	2	0	2	0	1	1	2	0	2	1	0	1	1	1	1	0	0	1	2	0	0	19	1	2165.09	Q9UHD8;Q9UHD8-7;Q9UHD8-2;Q9UHD8-5;Q9UHD8-3;Q9UHD8-4;Q9UHD8-9;Q9UHD8-8;K7EL40;K7EK18;K7ER52;K7EIE4;K7EQD7;K7ELJ9;K7ER14;K7EJZ2;K7EIR4;K7EKN4;K7EN52;K7ENQ5;K7EJL9;K7EQ08	Q9UHD8	272	290	2009-09-01	Septin-9	yes	no	3	0.006881	60.968
APVDITGQFEK	LNVKDILRAPVDITGQ	DITGQFEKWGEEEAEL	R	A	P	E	K	W	1	0	0	1	0	1	1	1	0	1	0	1	0	1	1	0	1	0	0	1	0	0	11	0	1203.61	B4DKY1;P49589-2;P49589;P49589-3	B4DKY1	485	495	CARS	Cysteine--tRNA ligase, cytoplasmic	yes	no	2	0.0057361	72.652	By MS/MS	By matching	By MS/MS	By matching	By matching
[truncated: 18,410 more rows]
[truncated: 47 more columns]
