# Supplementary material for: A Reductionist Approach Using Primary and Metastatic Cell–Derived Extracellular Vesicles Reveals Hub Proteins Associated with Oral Cancer Prognosis
Source: Mol Cell Proteomics. 2021 Jun 27;20:100118. doi: 10.1016/j.mcpro.2021.100118 (PMC8350068; doi:10.1016/j.mcpro.2021.100118)
Supplement: Supplemental Table S10 [file mmc11.xlsx]

## Sheet: Table S10
Table S10. All proteins identified in SCC-9 and LN1 EV and cell replicates, after searching all the raw files together in MaxQuant software.
Protein IDs	Majority protein IDs	Peptide counts (all)	Peptide counts (razor+unique)	Peptide counts (unique)	Protein names	Gene names	Fasta headers	Number of proteins	Peptides	Razor + unique peptides	Unique peptides	Peptides LN1_1-Cell	Peptides LN1_2-Cell	Peptides LN1_3-Cell	Peptides SCC-9_1-Cell	Peptides SCC-9_2-Cell	Peptides SCC-9_3-Cell	Peptides LN1_3-EV	Peptides SCC-9_1-EV	Peptides SCC-9_2-EV	Peptides LN1_1-EV	Peptides LN1_2-EV	Peptides SCC-9_3-EV	Razor + unique peptides LN1_1-Cell	Razor + unique peptides LN1_2-Cell	Razor + unique peptides LN1_3-Cell	Razor + unique peptides SCC-9_1-Cell	Razor + unique peptides SCC-9_2-Cell	Razor + unique peptides SCC-9_3-Cell	Razor + unique peptides LN1_3-EV	Razor + unique peptides SCC-9_1-EV	Razor + unique peptides SCC-9_2-EV	Razor + unique peptides LN1_1-EV	Razor + unique peptides LN1_2-EV	Razor + unique peptides SCC-9_3-EV	Unique peptides LN1_1-Cell	Unique peptides LN1_2-Cell	Unique peptides LN1_3-Cell	Unique peptides SCC-9_1-Cell	Unique peptides SCC-9_2-Cell	Unique peptides SCC-9_3-Cell	Unique peptides LN1_3-EV	Unique peptides SCC-9_1-EV	Unique peptides SCC-9_2-EV	Unique peptides LN1_1-EV	Unique peptides LN1_2-EV	Unique peptides SCC-9_3-EV	Sequence coverage [%]	Unique + razor sequence coverage [%]
A0A024QZP7;P06493;P06493-2;A0A087WZZ9;E5RIU6;K7ELV5;F8VXD2;F8VYH9;F8VZZ0;F8VTV8;F8VWX7;F8VZ51;H0YAZ9;Q9BVE2;E7EUK8;E5RGN0;A0A087X209;A0A087WZU2;F5H6Z0;J3QSD7;P11802-2;P11802;Q96Q40-2;Q96Q40-4;Q96Q40-3;O94921-3;Q96Q40-5;Q96Q40;O94921-2;O94921;Q07002;Q07002-2;Q00536;Q00536-3;Q07002-3;Q00537-2;Q00537;Q00536-2;Q9NYV4-3;Q14004-2;Q14004	A0A024QZP7;P06493;P06493-2;A0A087WZZ9;E5RIU6	15;15;12;11;9;2;1;1;1;1;1;1;1;1;1;1;1;1;1;1;1;1;1;1;1;1;1;1;1;1;1;1;1;1;1;1;1;1;1;1;1	15;15;12;11;9;2;1;1;1;1;1;1;1;1;1;1;1;1;1;1;1;1;1;1;1;1;1;1;1;1;1;1;1;1;1;1;1;1;1;1;1	13;13;11;9;7;0;0;0;0;0;0;0;0;0;0;0;0;0;0;0;0;0;0;0;0;0;0;0;0;0;0;0;0;0;0;0;0;0;0;0;0	Cyclin-dependent kinase 1	CDC2;CDK1	tr|A0A024QZP7|A0A024QZP7_HUMAN Isoform of P06493, Cell division cycle 2, G1 to S and G2 to M, isoform CRA_a OS=Homo sapiens GN=CDC2 PE=1 SV=1;sp|P06493|CDK1_HUMAN Cyclin-dependent kinase 1 OS=Homo sapiens GN=CDK1 PE=1 SV=3;sp|P06493-2|CDK1_HUMAN Isoform of	41	15	15	13	10	10	10	9	9	9	4	6	10	5	5	11	10	10	10	9	9	9	4	6	10	5	5	11	8	8	8	7	7	7	2	4	8	3	3	9	62.6	62.6
A0A024QZX5;A0A087X1N8;P35237;C9JTJ8	A0A024QZX5;A0A087X1N8;P35237	11;11;11;1	11;11;11;1	10;10;10;0	Serpin B6	SERPINB6	tr|A0A024QZX5|A0A024QZX5_HUMAN Isoform of P35237, Serpin B6 OS=Homo sapiens GN=SERPINB6 PE=1 SV=1;tr|A0A087X1N8|A0A087X1N8_HUMAN Isoform of P35237, Serpin B6 OS=Homo sapiens GN=SERPINB6 PE=1 SV=1;sp|P35237|SPB6_HUMAN Serpin B6 OS=Homo sapiens GN=SERPINB6 P	4	11	11	10	9	10	8	8	9	9	1	3	4	3	1	2	9	10	8	8	9	9	1	3	4	3	1	2	8	9	7	7	8	8	1	3	4	3	1	2	38.4	38.4
A0A024R4E5;Q00341;Q00341-2;H0Y394;C9JZI8;C9J5E5;C9JIZ1;H7C0A4;C9JHS7;C9JHZ8;C9JES8;C9JT62;C9JK79;C9JBS3;C9JEJ8;C9JHN6;H7BZC3;H7C2D1;C9JMQ6;C9JQ82;C9JHS9;C9J739	A0A024R4E5;Q00341;Q00341-2;H0Y394	19;18;15;12;6;6;6;6;5;5;5;4;4;3;3;3;3;3;2;2;1;1	19;18;15;12;6;6;6;6;5;5;5;4;4;3;3;3;3;3;2;2;1;1	19;18;15;12;6;6;6;6;5;5;5;4;4;3;3;3;3;3;2;2;1;1	Vigilin	HDLBP	tr|A0A024R4E5|A0A024R4E5_HUMAN Isoform of Q00341, High density lipoprotein binding protein (Vigilin), isoform CRA_a OS=Homo sapiens GN=HDLBP PE=1 SV=1;sp|Q00341|VIGLN_HUMAN Vigilin OS=Homo sapiens GN=HDLBP PE=1 SV=2;sp|Q00341-2|VIGLN_HUMAN Isoform of Q0034	22	19	19	19	17	17	17	16	15	17	2	3	4	3	3	4	17	17	17	16	15	17	2	3	4	3	3	4	17	17	17	16	15	17	2	3	4	3	3	4	22.6	22.6
A0A024R4M0;P46781;B5MCT8;C9JM19;F2Z3C0;A8MXK4	A0A024R4M0;P46781;B5MCT8;C9JM19	12;12;8;8;1;1	12;12;8;8;1;1	12;12;8;8;1;1	40S ribosomal protein S9	RPS9	tr|A0A024R4M0|A0A024R4M0_HUMAN Isoform of P46781, 40S ribosomal protein S9 OS=Homo sapiens GN=RPS9 PE=1 SV=1;sp|P46781|RS9_HUMAN 40S ribosomal protein S9 OS=Homo sapiens GN=RPS9 PE=1 SV=3;tr|B5MCT8|B5MCT8_HUMAN Isoform of P46781, 40S ribosomal protein S9 O	6	12	12	12	10	10	9	11	10	9	2	6	7	6	5	8	10	10	9	11	10	9	2	6	7	6	5	8	10	10	9	11	10	9	2	6	7	6	5	8	44.8	44.8
A0A024R7W5;A0A087X0Q1;A0A087WY31;Q7Z739	A0A024R7W5;A0A087X0Q1;A0A087WY31;Q7Z739	5;5;5;5	5;5;5;5	3;3;3;3	YTH domain-containing family protein 3	YTHDF3	tr|A0A024R7W5|A0A024R7W5_HUMAN Isoform of Q7Z739, YTH domain family, member 3, isoform CRA_a OS=Homo sapiens GN=YTHDF3 PE=1 SV=1;tr|A0A087X0Q1|A0A087X0Q1_HUMAN Isoform of Q7Z739, YTH domain-containing family protein 3 OS=Homo sapiens GN=YTHDF3 PE=1 SV=1;tr	4	5	5	3	5	5	4	5	3	4	0	0	0	0	0	0	5	5	4	5	3	4	0	0	0	0	0	0	3	3	3	3	2	2	0	0	0	0	0	0	16.5	16.5
A0A024RA52;P25787;C9JCK5;H3BT36;H7C402	A0A024RA52;P25787;C9JCK5	6;6;3;2;1	6;6;3;2;1	6;6;3;2;1	Proteasome subunit alpha type;Proteasome subunit alpha type-2	PSMA2	tr|A0A024RA52|A0A024RA52_HUMAN Isoform of P25787, Proteasome subunit alpha type OS=Homo sapiens GN=PSMA2 PE=1 SV=1;sp|P25787|PSA2_HUMAN Proteasome subunit alpha type-2 OS=Homo sapiens GN=PSMA2 PE=1 SV=2;tr|C9JCK5|C9JCK5_HUMAN Isoform of P25787, Proteasome	5	6	6	6	5	5	5	5	5	5	0	4	4	3	0	3	5	5	5	5	5	5	0	4	4	3	0	3	5	5	5	5	5	5	0	4	4	3	0	3	44	44
A0A024RAC6;Q14241	A0A024RAC6;Q14241	1;1	1;1	1;1	Transcription elongation factor B polypeptide 3	TCEB3	tr|A0A024RAC6|A0A024RAC6_HUMAN Isoform of Q14241, Elongin-A OS=Homo sapiens GN=TCEB3 PE=1 SV=1;sp|Q14241|ELOA1_HUMAN Elongin-A OS=Homo sapiens GN=ELOA PE=1 SV=2	2	1	1	1	1	1	1	1	0	1	0	0	0	0	0	0	1	1	1	1	0	1	0	0	0	0	0	0	1	1	1	1	0	1	0	0	0	0	0	0	2.1	2.1
A0A0G2JL47;A0A024RCR6;A0A0G2JK23;P46379-5;P46379-2;P46379;P46379-3;P46379-4;H0Y710;H0Y4L1;F6S6P2;X6REW1;A0A0G2JJM1	A0A0G2JL47;A0A024RCR6;A0A0G2JK23;P46379-5;P46379-2;P46379;P46379-3;P46379-4	7;7;7;7;7;7;7;6;3;2;2;2;2	7;7;7;7;7;7;7;6;3;2;2;2;2	7;7;7;7;7;7;7;6;3;2;2;2;2	Large proline-rich protein BAG6	BAT3;BAG6	tr|A0A0G2JL47|A0A0G2JL47_HUMAN Isoform of P46379, Large proline-rich protein BAG6 OS=Homo sapiens GN=BAG6 PE=1 SV=1;tr|A0A024RCR6|A0A024RCR6_HUMAN Isoform of P46379, HLA-B associated transcript 3, isoform CRA_a OS=Homo sapiens GN=BAT3 PE=1 SV=1;tr|A0A0G2JK	13	7	7	7	6	5	5	5	5	6	1	2	2	3	3	4	6	5	5	5	5	6	1	2	2	3	3	4	6	5	5	5	5	6	1	2	2	3	3	4	9.2	9.2
H0Y7V4;A0A075B6F3;Q96JB1-2;Q96JB1	H0Y7V4;A0A075B6F3;Q96JB1-2;Q96JB1	2;2;2;2	2;2;2;2	2;2;2;2	Dynein heavy chain 8, axonemal	DNAH8	tr|H0Y7V4|H0Y7V4_HUMAN Isoform of Q96JB1, Dynein heavy chain 8, axonemal OS=Homo sapiens GN=DNAH8 PE=1 SV=1;tr|A0A075B6F3|A0A075B6F3_HUMAN Isoform of Q96JB1, Dynein heavy chain 8, axonemal OS=Homo sapiens GN=DNAH8 PE=1 SV=2;sp|Q96JB1-2|DYH8_HUMAN Isoform o	4	2	2	2	0	1	0	0	0	0	0	1	0	0	0	0	0	1	0	0	0	0	0	1	0	0	0	0	0	1	0	0	0	0	0	1	0	0	0	0	0.6	0.6
A0A087WV90;E9PDN5;A0A087WTU7;A0A075B6G3;P11532-3;P11532-2;P11532-4;P11532	A0A087WV90;E9PDN5;A0A087WTU7;A0A075B6G3;P11532-3;P11532-2;P11532-4;P11532	1;1;1;1;1;1;1;1	1;1;1;1;1;1;1;1	1;1;1;1;1;1;1;1	Dystrophin	DMD	tr|A0A087WV90|A0A087WV90_HUMAN Isoform of P11532, Dystrophin OS=Homo sapiens GN=DMD PE=1 SV=1;tr|E9PDN5|E9PDN5_HUMAN Isoform of P11532, Dystrophin OS=Homo sapiens GN=DMD PE=1 SV=1;tr|A0A087WTU7|A0A087WTU7_HUMAN Isoform of P11532, Dystrophin OS=Homo sapiens	8	1	1	1	0	0	0	0	0	0	1	1	1	1	1	1	0	0	0	0	0	0	1	1	1	1	1	1	0	0	0	0	0	0	1	1	1	1	1	1	0.3	0.3
A0A075B746;P82921	A0A075B746;P82921	2;2	2;2	2;2	28S ribosomal protein S21, mitochondrial	MRPS21	tr|A0A075B746|A0A075B746_HUMAN Isoform of P82921, 28S ribosomal protein S21, mitochondrial OS=Homo sapiens GN=MRPS21 PE=1 SV=1;sp|P82921|RT21_HUMAN 28S ribosomal protein S21, mitochondrial OS=Homo sapiens GN=MRPS21 PE=1 SV=2	2	2	2	2	2	2	2	2	2	2	0	0	0	0	0	0	2	2	2	2	2	2	0	0	0	0	0	0	2	2	2	2	2	2	0	0	0	0	0	0	29.9	29.9
A0A075B797;M0R3B2;Q9Y314;A0A075B6F9;M0QX85;M0R1K2	A0A075B797;M0R3B2;Q9Y314;A0A075B6F9	3;3;3;2;1;1	3;3;3;2;1;1	3;3;3;2;1;1	Nitric oxide synthase-interacting protein	NOSIP	tr|A0A075B797|A0A075B797_HUMAN Isoform of Q9Y314, Nitric oxide synthase-interacting protein (Fragment) OS=Homo sapiens GN=NOSIP PE=1 SV=1;tr|M0R3B2|M0R3B2_HUMAN Isoform of Q9Y314, Nitric oxide synthase-interacting protein (Fragment) OS=Homo sapiens GN=NOSI	6	3	3	3	3	2	2	2	2	2	0	0	0	0	0	1	3	2	2	2	2	2	0	0	0	0	0	1	3	2	2	2	2	2	0	0	0	0	0	1	20.3	20.3
A0A075B7B5;B7ZM87;A2RUF3;O75044;Q5VZB4;G5EA48;Q7Z6B7-2;Q7Z6B7;A0A075B7C8;A0A075B743;A0A075B7E6;A0A075B7E9;P0DMP2;P0DJJ0	A0A075B7B5;B7ZM87;A2RUF3;O75044;Q5VZB4;G5EA48;Q7Z6B7-2;Q7Z6B7	3;3;3;3;2;2;2;2;1;1;1;1;1;1	3;3;3;3;2;2;2;2;1;1;1;1;1;1	3;3;3;3;2;2;2;2;1;1;1;1;1;1	SLIT-ROBO Rho GTPase-activating protein 2;SLIT-ROBO Rho GTPase-activating protein 1	SRGAP2;SRGAP1	tr|A0A075B7B5|A0A075B7B5_HUMAN Isoform of O75044, SLIT-ROBO Rho GTPase-activating protein 2 OS=Homo sapiens GN=SRGAP2 PE=1 SV=1;tr|B7ZM87|B7ZM87_HUMAN Isoform of O75044, SLIT-ROBO Rho GTPase-activating protein 2 OS=Homo sapiens GN=SRGAP2 PE=1 SV=1;tr|A2RUF	14	3	3	3	0	0	0	0	0	0	2	2	2	1	1	1	0	0	0	0	0	0	2	2	2	1	1	1	0	0	0	0	0	0	2	2	2	1	1	1	4.2	4.2
E9PKG6;V9HW75;A0A087WSV8;P80303-2;P80303;Q2L696;H0YEG8;E9PJP3;E9PM22;E9PLR0;E9PLE9;H0YD18	E9PKG6;V9HW75;A0A087WSV8;P80303-2;P80303;Q2L696;H0YEG8	8;8;8;8;8;7;5;2;2;2;2;1	8;8;8;8;8;7;5;2;2;2;2;1	8;8;8;8;8;7;5;2;2;2;2;1	Nucleobindin-2;Nesfatin-1	NUCB2;HEL-S-109;Nucb2	tr|E9PKG6|E9PKG6_HUMAN Isoform of P80303, Nucleobindin-2 OS=Homo sapiens GN=NUCB2 PE=1 SV=2;tr|V9HW75|V9HW75_HUMAN Isoform of P80303, Epididymis secretory protein Li 109 OS=Homo sapiens GN=HEL-S-109 PE=1 SV=1;tr|A0A087WSV8|A0A087WSV8_HUMAN Isoform of P8030	12	8	8	8	6	8	7	7	6	7	0	1	0	0	0	0	6	8	7	7	6	7	0	1	0	0	0	0	6	8	7	7	6	7	0	1	0	0	0	0	28.1	28.1
A0A087WSW9;A0A087WSY9;Q16881-4;Q16881-3;Q16881;E9PIR7;F8W809;A0A182DWI3;Q16881-5;Q16881-2;Q16881-6;E2QRB9;Q16881-7;E9PKD3;A0A0B4J225;E9PIZ5;E9PQI3;E9PLT3;E9PKI4	A0A087WSW9;A0A087WSY9;Q16881-4;Q16881-3;Q16881;E9PIR7;F8W809;A0A182DWI3;Q16881-5;Q16881-2;Q16881-6;E2QRB9;Q16881-7	10;10;10;10;10;9;9;9;9;9;9;8;8;4;2;2;1;1;1	10;10;10;10;10;9;9;9;9;9;9;8;8;4;2;2;1;1;1	10;10;10;10;10;9;9;9;9;9;9;8;8;4;2;2;1;1;1	Thioredoxin reductase 1, cytoplasmic	TXNRD1	tr|A0A087WSW9|A0A087WSW9_HUMAN Isoform of Q16881, Thioredoxin reductase 1, cytoplasmic OS=Homo sapiens GN=TXNRD1 PE=1 SV=1;tr|A0A087WSY9|A0A087WSY9_HUMAN Isoform of Q16881, Thioredoxin reductase 1, cytoplasmic OS=Homo sapiens GN=TXNRD1 PE=1 SV=2;sp|Q16881-	19	10	10	10	10	10	9	10	9	8	0	1	1	0	0	1	10	10	9	10	9	8	0	1	1	0	0	1	10	10	9	10	9	8	0	1	1	0	0	1	26.5	26.5
K7ERP4;A0A087X2I2;A0A087WT12;P36969-2;P36969;A0A0A0MTT1;K7EKX7;R4GNE4;K7ENB4;K7EJ20	K7ERP4;A0A087X2I2;A0A087WT12;P36969-2;P36969;A0A0A0MTT1;K7EKX7;R4GNE4;K7ENB4;K7EJ20	2;2;2;2;2;1;1;1;1;1	2;2;2;2;2;1;1;1;1;1	2;2;2;2;2;1;1;1;1;1	Glutathione peroxidase;Phospholipid hydroperoxide glutathione peroxidase, mitochondrial	GPX4	tr|K7ERP4|K7ERP4_HUMAN Isoform of P36969, Glutathione peroxidase (Fragment) OS=Homo sapiens GN=GPX4 PE=1 SV=1;tr|A0A087X2I2|A0A087X2I2_HUMAN Isoform of P36969, Glutathione peroxidase OS=Homo sapiens GN=GPX4 PE=1 SV=1;tr|A0A087WT12|A0A087WT12_HUMAN Isoform	10	2	2	2	1	1	1	1	1	1	1	2	2	1	0	2	1	1	1	1	1	1	1	2	2	1	0	2	1	1	1	1	1	1	1	2	2	1	0	2	14.8	14.8
A0A087WT35;P78356-2;P78356	A0A087WT35;P78356-2;P78356	1;1;1	1;1;1	1;1;1	Phosphatidylinositol 5-phosphate 4-kinase type-2 beta	PIP4K2B	tr|A0A087WT35|A0A087WT35_HUMAN Isoform of P78356, Phosphatidylinositol 5-phosphate 4-kinase type-2 beta (Fragment) OS=Homo sapiens GN=PIP4K2B PE=1 SV=1;sp|P78356-2|PI42B_HUMAN Isoform of P78356, Isoform 2 of Phosphatidylinositol 5-phosphate 4-kinase type-2	3	1	1	1	1	1	1	1	1	1	0	0	0	0	0	0	1	1	1	1	1	1	0	0	0	0	0	0	1	1	1	1	1	1	0	0	0	0	0	0	19.7	19.7
A0A087WT45;Q4V328-3;Q4V328-2;Q4V328;A0A087WXA6;A0A075B793;Q4V328-4	A0A087WT45;Q4V328-3;Q4V328-2;Q4V328;A0A087WXA6;A0A075B793;Q4V328-4	3;3;3;3;2;2;2	3;3;3;3;2;2;2	3;3;3;3;2;2;2	GRIP1-associated protein 1	GRIPAP1	tr|A0A087WT45|A0A087WT45_HUMAN Isoform of Q4V328, GRIP1-associated protein 1 OS=Homo sapiens GN=GRIPAP1 PE=1 SV=1;sp|Q4V328-3|GRAP1_HUMAN Isoform of Q4V328, Isoform 3 of GRIP1-associated protein 1 OS=Homo sapiens GN=GRIPAP1;sp|Q4V328-2|GRAP1_HUMAN Isoform	7	3	3	3	2	2	1	2	2	1	0	0	0	0	0	0	2	2	1	2	2	1	0	0	0	0	0	0	2	2	1	2	2	1	0	0	0	0	0	0	6.4	6.4
G3V4F2;A0A087X0W7;A0A087WT95;Q86TX2;P49753;P49753-2	G3V4F2;A0A087X0W7;A0A087WT95;Q86TX2;P49753;P49753-2	2;2;2;2;2;1	2;2;2;2;2;1	2;2;2;2;2;1	Acyl-coenzyme A thioesterase 1;Acyl-coenzyme A thioesterase 2, mitochondrial	ACOT1;ACOT2	tr|G3V4F2|G3V4F2_HUMAN Isoform of Q86TX2, Acyl-coenzyme A thioesterase 1 OS=Homo sapiens GN=ACOT1 PE=1 SV=1;tr|A0A087X0W7|A0A087X0W7_HUMAN Isoform of P49753, Acyl-coenzyme A thioesterase 2, mitochondrial OS=Homo sapiens GN=ACOT2 PE=1 SV=1;tr|A0A087WT95|A0A	6	2	2	2	1	1	1	0	1	0	0	0	2	0	0	2	1	1	1	0	1	0	0	0	2	0	0	2	1	1	1	0	1	0	0	0	2	0	0	2	7.8	7.8
E9PR95;E9PSC3;E9PLC5;E9PLB3;E9PIP1;E9PPB5;E9PQS1;A0A087WT99;Q9H0W9-3;Q9H0W9-2;Q9H0W9	E9PR95;E9PSC3;E9PLC5;E9PLB3;E9PIP1;E9PPB5;E9PQS1;A0A087WT99;Q9H0W9-3;Q9H0W9-2;Q9H0W9	1;1;1;1;1;1;1;1;1;1;1	1;1;1;1;1;1;1;1;1;1;1	1;1;1;1;1;1;1;1;1;1;1	Ester hydrolase C11orf54	C11orf54	tr|E9PR95|E9PR95_HUMAN Isoform of Q9H0W9, Ester hydrolase C11orf54 (Fragment) OS=Homo sapiens GN=C11orf54 PE=1 SV=8;tr|E9PSC3|E9PSC3_HUMAN Isoform of Q9H0W9, Ester hydrolase C11orf54 (Fragment) OS=Homo sapiens GN=C11orf54 PE=1 SV=8;tr|E9PLC5|E9PLC5_HUMAN I	11	1	1	1	1	1	1	1	1	1	0	0	0	0	0	0	1	1	1	1	1	1	0	0	0	0	0	0	1	1	1	1	1	1	0	0	0	0	0	0	22.4	22.4
A0A087WTA5;E7ERK9;Q9UI10-3;Q9UI10;Q9UI10-2;H7C2L8;A0A087WW69	A0A087WTA5;E7ERK9;Q9UI10-3;Q9UI10;Q9UI10-2	3;3;3;3;3;1;1	3;3;3;3;3;1;1	3;3;3;3;3;1;1	Translation initiation factor eIF-2B subunit delta	EIF2B4	tr|A0A087WTA5|A0A087WTA5_HUMAN Isoform of Q9UI10, Translation initiation factor eIF-2B subunit delta OS=Homo sapiens GN=EIF2B4 PE=1 SV=1;tr|E7ERK9|E7ERK9_HUMAN Isoform of Q9UI10, Translation initiation factor eIF-2B subunit delta OS=Homo sapiens GN=EIF2B4	7	3	3	3	1	1	1	1	1	1	0	1	1	0	0	2	1	1	1	1	1	1	0	1	1	0	0	2	1	1	1	1	1	1	0	1	1	0	0	2	10	10
A0A087WZS4;A0A087X1V2;A0A087WVU1;A0A0D9SF98;A0A087WWJ5;H7BYX6;A0A087WTE4;A0A087WTF6;A0A087WX77;A0A087WWD4;A0A087WV75;P13591-4;P13591-3;P13591-1;P13591	A0A087WZS4;A0A087X1V2;A0A087WVU1;A0A0D9SF98;A0A087WWJ5;H7BYX6;A0A087WTE4;A0A087WTF6;A0A087WX77;A0A087WWD4;A0A087WV75;P13591-4;P13591-3;P13591-1;P13591	1;1;1;1;1;1;1;1;1;1;1;1;1;1;1	1;1;1;1;1;1;1;1;1;1;1;1;1;1;1	1;1;1;1;1;1;1;1;1;1;1;1;1;1;1	Neural cell adhesion molecule 1	NCAM1	tr|A0A087WZS4|A0A087WZS4_HUMAN Isoform of P13591, Neural cell adhesion molecule 1 (Fragment) OS=Homo sapiens GN=NCAM1 PE=1 SV=6;tr|A0A087X1V2|A0A087X1V2_HUMAN Isoform of P13591, Neural cell adhesion molecule 1 (Fragment) OS=Homo sapiens GN=NCAM1 PE=1 SV=6;	15	1	1	1	0	0	0	0	0	0	1	0	0	1	1	0	0	0	0	0	0	0	1	0	0	1	1	0	0	0	0	0	0	0	1	0	0	1	1	0	9.6	9.6
A0A087WTY9;Q9Y605	A0A087WTY9;Q9Y605	1;1	1;1	1;1	MORF4 family-associated protein 1	MRFAP1	tr|A0A087WTY9|A0A087WTY9_HUMAN Isoform of Q9Y605, MORF4 family-associated protein 1 OS=Homo sapiens GN=MRFAP1 PE=1 SV=1;sp|Q9Y605|MOFA1_HUMAN MORF4 family-associated protein 1 OS=Homo sapiens GN=MRFAP1 PE=1 SV=1	2	1	1	1	1	1	1	1	1	1	0	0	0	0	0	0	1	1	1	1	1	1	0	0	0	0	0	0	1	1	1	1	1	1	0	0	0	0	0	0	23.3	23.3
H0YHJ8;H0YI58;H0YI50;A0A087WU02;Q96RQ1	H0YHJ8;H0YI58;H0YI50;A0A087WU02;Q96RQ1	1;1;1;1;1	1;1;1;1;1	1;1;1;1;1	Endoplasmic reticulum-Golgi intermediate compartment protein 2	ERGIC2	tr|H0YHJ8|H0YHJ8_HUMAN Isoform of Q96RQ1, Endoplasmic reticulum-Golgi intermediate compartment protein 2 (Fragment) OS=Homo sapiens GN=ERGIC2 PE=1 SV=1;tr|H0YI58|H0YI58_HUMAN Isoform of Q96RQ1, Endoplasmic reticulum-Golgi intermediate compartment protein 2	5	1	1	1	1	1	1	1	1	1	0	0	0	0	0	0	1	1	1	1	1	1	0	0	0	0	0	0	1	1	1	1	1	1	0	0	0	0	0	0	38.6	38.6
A0A087WU64;A6NMQ1;P09884	A0A087WU64;A6NMQ1;P09884	1;1;1	1;1;1	1;1;1	DNA polymerase;DNA polymerase alpha catalytic subunit	POLA1	tr|A0A087WU64|A0A087WU64_HUMAN Isoform of P09884, DNA polymerase OS=Homo sapiens GN=POLA1 PE=1 SV=1;tr|A6NMQ1|A6NMQ1_HUMAN Isoform of P09884, DNA polymerase OS=Homo sapiens GN=POLA1 PE=1 SV=1;sp|P09884|DPOLA_HUMAN DNA polymerase alpha catalytic subunit OS=	3	1	1	1	1	1	0	1	0	1	0	0	0	0	0	0	1	1	0	1	0	1	0	0	0	0	0	0	1	1	0	1	0	1	0	0	0	0	0	0	1.1	1.1
A0A087WU65;Q9NRW7;B7Z7G7	A0A087WU65;Q9NRW7;B7Z7G7	2;2;1	2;2;1	1;1;1	Vacuolar protein sorting-associated protein 45	VPS45	tr|A0A087WU65|A0A087WU65_HUMAN Isoform of Q9NRW7, Vacuolar protein sorting-associated protein 45 OS=Homo sapiens GN=VPS45 PE=1 SV=1;sp|Q9NRW7|VPS45_HUMAN Vacuolar protein sorting-associated protein 45 OS=Homo sapiens GN=VPS45 PE=1 SV=1;tr|B7Z7G7|B7Z7G7_HUM	3	2	2	1	1	1	1	1	1	1	0	2	2	0	1	2	1	1	1	1	1	1	0	2	2	0	1	2	1	1	1	1	1	1	0	1	1	0	1	1	5.1	5.1
A0A087WUB1	A0A087WUB1	1	1	1		CCDC129	tr|A0A087WUB1|A0A087WUB1_HUMAN Isoform of Q6ZRS4, Coiled-coil domain-containing protein 129 OS=Homo sapiens GN=CCDC129 PE=4 SV=1	1	1	1	1	1	1	1	1	1	1	0	0	0	0	0	0	1	1	1	1	1	1	0	0	0	0	0	0	1	1	1	1	1	1	0	0	0	0	0	0	1.4	1.4
A0A087WUB9;Q8WYA6;Q8WYA6-4;Q8WYA6-3;Q8WYA6-2;A2A2P1	A0A087WUB9;Q8WYA6;Q8WYA6-4;Q8WYA6-3;Q8WYA6-2	6;6;5;4;4;1	6;6;5;4;4;1	6;6;5;4;4;1	Beta-catenin-like protein 1	CTNNBL1	tr|A0A087WUB9|A0A087WUB9_HUMAN Isoform of Q8WYA6, Beta-catenin-like protein 1 OS=Homo sapiens GN=CTNNBL1 PE=1 SV=1;sp|Q8WYA6|CTBL1_HUMAN Beta-catenin-like protein 1 OS=Homo sapiens GN=CTNNBL1 PE=1 SV=1;sp|Q8WYA6-4|CTBL1_HUMAN Isoform of Q8WYA6, Isoform 4 o	6	6	6	6	6	6	6	5	4	4	1	1	1	1	1	1	6	6	6	5	4	4	1	1	1	1	1	1	6	6	6	5	4	4	1	1	1	1	1	1	10	10
E9PL01;A0A087WUC6;Q15005;E9PI68;E9PRB9	E9PL01;A0A087WUC6;Q15005;E9PI68	5;5;5;4;2	5;5;5;4;2	5;5;5;4;2	Signal peptidase complex subunit 2	SPCS2	tr|E9PL01|E9PL01_HUMAN Isoform of Q15005, Signal peptidase complex subunit 2 OS=Homo sapiens GN=SPCS2 PE=1 SV=1;tr|A0A087WUC6|A0A087WUC6_HUMAN Isoform of Q15005, Signal peptidase complex subunit 2 OS=Homo sapiens GN=SPCS2 PE=1 SV=1;sp|Q15005|SPCS2_HUMAN Si	5	5	5	5	3	1	2	4	3	4	0	0	0	0	0	0	3	1	2	4	3	4	0	0	0	0	0	0	3	1	2	4	3	4	0	0	0	0	0	0	36.9	36.9
A0A087WUD1	A0A087WUD1	1	1	1		ZNF787	tr|A0A087WUD1|A0A087WUD1_HUMAN Isoform of Q6DD87, Zinc finger protein 787 OS=Homo sapiens GN=ZNF787 PE=1 SV=1	1	1	1	1	1	0	1	1	1	1	0	0	0	0	0	0	1	0	1	1	1	1	0	0	0	0	0	0	1	0	1	1	1	1	0	0	0	0	0	0	4.2	4.2
A0A087WUD3;Q9NRP0;Q9NRP0-2	A0A087WUD3;Q9NRP0;Q9NRP0-2	1;1;1	1;1;1	1;1;1	Oligosaccharyltransferase complex subunit OSTC	OSTC	tr|A0A087WUD3|A0A087WUD3_HUMAN Isoform of Q9NRP0, Oligosaccharyltransferase complex subunit OSTC OS=Homo sapiens GN=OSTC PE=1 SV=1;sp|Q9NRP0|OSTC_HUMAN Oligosaccharyltransferase complex subunit OSTC OS=Homo sapiens GN=OSTC PE=1 SV=1;sp|Q9NRP0-2|OSTC_HUMAN	3	1	1	1	1	1	1	1	1	1	0	0	0	0	0	0	1	1	1	1	1	1	0	0	0	0	0	0	1	1	1	1	1	1	0	0	0	0	0	0	14.5	14.5
M0R1C2;M0R180;M0QXP5;M0R3C7;A0A087WUE9;Q92797-2;Q92797	M0R1C2;M0R180;M0QXP5;M0R3C7;A0A087WUE9;Q92797-2;Q92797	1;1;1;1;1;1;1	1;1;1;1;1;1;1	1;1;1;1;1;1;1	Symplekin	SYMPK	tr|M0R1C2|M0R1C2_HUMAN Isoform of Q92797, Symplekin (Fragment) OS=Homo sapiens GN=SYMPK PE=1 SV=1;tr|M0R180|M0R180_HUMAN Isoform of Q92797, Symplekin (Fragment) OS=Homo sapiens GN=SYMPK PE=1 SV=1;tr|M0QXP5|M0QXP5_HUMAN Isoform of Q92797, Symplekin (Fragmen	7	1	1	1	1	1	1	1	1	1	0	0	0	0	0	0	1	1	1	1	1	1	0	0	0	0	0	0	1	1	1	1	1	1	0	0	0	0	0	0	13.9	13.9
A0A087WUH1	A0A087WUH1	1	1	1		TRIM46	tr|A0A087WUH1|A0A087WUH1_HUMAN Isoform of Q7Z4K8, Tripartite motif-containing protein 46 OS=Homo sapiens GN=TRIM46 PE=1 SV=1	1	1	1	1	0	0	0	0	0	0	0	0	0	1	0	0	0	0	0	0	0	0	0	0	0	1	0	0	0	0	0	0	0	0	0	0	0	1	0	0	2.1	2.1
A0A087WUL2;P49720;A0A087WXQ8;A0A087WY10	A0A087WUL2;P49720;A0A087WXQ8;A0A087WY10	4;4;3;3	4;4;3;3	4;4;3;3	Proteasome subunit beta type-3	PSMB3	tr|A0A087WUL2|A0A087WUL2_HUMAN Isoform of P49720, Proteasome subunit beta type-3 (Fragment) OS=Homo sapiens GN=PSMB3 PE=1 SV=1;sp|P49720|PSB3_HUMAN Proteasome subunit beta type-3 OS=Homo sapiens GN=PSMB3 PE=1 SV=2;tr|A0A087WXQ8|A0A087WXQ8_HUMAN Isoform of	4	4	4	4	4	4	4	4	4	4	1	3	1	2	1	2	4	4	4	4	4	4	1	3	1	2	1	2	4	4	4	4	4	4	1	3	1	2	1	2	37.9	37.9
A0A087WZG9;B4DSP0;A0A087WXK2;A0A087WUL4;A0A087WX23;Q86TG7-2;Q86TG7	A0A087WZG9;B4DSP0;A0A087WXK2;A0A087WUL4;A0A087WX23;Q86TG7-2;Q86TG7	2;2;2;2;2;2;2	2;2;2;2;2;2;2	2;2;2;2;2;2;2	Retrotransposon-derived protein PEG10	PEG10	tr|A0A087WZG9|A0A087WZG9_HUMAN Isoform of Q86TG7, Retrotransposon-derived protein PEG10 OS=Homo sapiens GN=PEG10 PE=1 SV=1;tr|B4DSP0|B4DSP0_HUMAN Isoform of Q86TG7, HCG1642748, isoform CRA_b OS=Homo sapiens GN=PEG10 PE=1 SV=1;tr|A0A087WXK2|A0A087WXK2_HUMAN	7	2	2	2	2	1	2	2	2	1	0	0	0	0	0	0	2	1	2	2	2	1	0	0	0	0	0	0	2	1	2	2	2	1	0	0	0	0	0	0	8.6	8.6
A0A087X1F5;A0A087WYV9;A0A087WUM0;P57105	A0A087X1F5;A0A087WYV9;A0A087WUM0;P57105	3;3;3;3	3;3;3;3	3;3;3;3	Synaptojanin-2-binding protein	SYNJ2BP-COX16;SYNJ2BP	tr|A0A087X1F5|A0A087X1F5_HUMAN Isoform of A0A087WUM0, SYNJ2BP-COX16 readthrough (Fragment) OS=Homo sapiens GN=SYNJ2BP-COX16 PE=4 SV=6;tr|A0A087WYV9|A0A087WYV9_HUMAN Isoform of A0A087WUM0, SYNJ2BP-COX16 readthrough OS=Homo sapiens GN=SYNJ2BP-COX16 PE=4 SV=1	4	3	3	3	2	1	1	2	3	2	0	0	0	0	0	0	2	1	1	2	3	2	0	0	0	0	0	0	2	1	1	2	3	2	0	0	0	0	0	0	32.9	32.9
A0A087WUQ6;P07203;P07203-2	A0A087WUQ6;P07203	4;4;1	4;4;1	4;4;1	Glutathione peroxidase;Glutathione peroxidase 1	GPX1	tr|A0A087WUQ6|A0A087WUQ6_HUMAN Isoform of P07203, Glutathione peroxidase OS=Homo sapiens GN=GPX1 PE=1 SV=1;sp|P07203|GPX1_HUMAN Glutathione peroxidase 1 OS=Homo sapiens GN=GPX1 PE=1 SV=4	3	4	4	4	2	2	3	3	3	3	0	3	2	0	0	2	2	2	3	3	3	3	0	3	2	0	0	2	2	2	3	3	3	3	0	3	2	0	0	2	26.7	26.7
E7ETK0;A0A087WUS0;P62847-2;P62847-3;P62847;P62847-4	E7ETK0;A0A087WUS0;P62847-2;P62847-3;P62847;P62847-4	5;5;5;5;5;5	5;5;5;5;5;5	5;5;5;5;5;5	40S ribosomal protein S24	RPS24	tr|E7ETK0|E7ETK0_HUMAN Isoform of P62847, 40S ribosomal protein S24 OS=Homo sapiens GN=RPS24 PE=1 SV=1;tr|A0A087WUS0|A0A087WUS0_HUMAN Isoform of P62847, 40S ribosomal protein S24 OS=Homo sapiens GN=RPS24 PE=1 SV=1;sp|P62847-2|RS24_HUMAN Isoform of P62847,	6	5	5	5	4	4	4	4	4	3	1	3	2	1	1	4	4	4	4	4	4	3	1	3	2	1	1	4	4	4	4	4	4	3	1	3	2	1	1	4	35.9	35.9
A0A087WUT6;O60841	A0A087WUT6;O60841	8;8	8;8	8;8	Eukaryotic translation initiation factor 5B	EIF5B	tr|A0A087WUT6|A0A087WUT6_HUMAN Isoform of O60841, Eukaryotic translation initiation factor 5B OS=Homo sapiens GN=EIF5B PE=1 SV=1;sp|O60841|IF2P_HUMAN Eukaryotic translation initiation factor 5B OS=Homo sapiens GN=EIF5B PE=1 SV=4	2	8	8	8	7	8	8	7	7	8	0	1	1	1	1	2	7	8	8	7	7	8	0	1	1	1	1	2	7	8	8	7	7	8	0	1	1	1	1	2	12.4	12.4
A0A087X0G7;A0A087WUW6;A0A087X1B1;Q9Y6K9-3;Q9Y6K9;Q9Y6K9-2;A0A087WV30;C9JH59;C9J2V2;C9JN51	A0A087X0G7;A0A087WUW6;A0A087X1B1;Q9Y6K9-3;Q9Y6K9;Q9Y6K9-2	3;3;3;3;3;3;1;1;1;1	3;3;3;3;3;3;1;1;1;1	3;3;3;3;3;3;1;1;1;1	NF-kappa-B essential modulator	IKBKG	tr|A0A087X0G7|A0A087X0G7_HUMAN Isoform of Q9Y6K9, NF-kappa-B essential modulator OS=Homo sapiens GN=IKBKG PE=1 SV=1;tr|A0A087WUW6|A0A087WUW6_HUMAN Isoform of Q9Y6K9, NF-kappa-B essential modulator OS=Homo sapiens GN=IKBKG PE=1 SV=1;tr|A0A087X1B1|A0A087X1B1	10	3	3	3	3	3	3	2	3	3	0	0	0	0	0	0	3	3	3	2	3	3	0	0	0	0	0	0	3	3	3	2	3	3	0	0	0	0	0	0	13.1	13.1
A0A087WV25;O95684-2;O95684;O95684-3	A0A087WV25;O95684-2;O95684;O95684-3	3;3;3;2	3;3;3;2	3;3;3;2	FGFR1 oncogene partner	FGFR1OP	tr|A0A087WV25|A0A087WV25_HUMAN Isoform of O95684, FGFR1 oncogene partner OS=Homo sapiens GN=FGFR1OP PE=1 SV=1;sp|O95684-2|FR1OP_HUMAN Isoform of O95684, Isoform 2 of FGFR1 oncogene partner OS=Homo sapiens GN=FGFR1OP;sp|O95684|FR1OP_HUMAN FGFR1 oncogene par	4	3	3	3	3	2	3	2	2	2	0	0	0	0	0	0	3	2	3	2	2	2	0	0	0	0	0	0	3	2	3	2	2	2	0	0	0	0	0	0	15.7	15.7
A0A087WV29;Q9H0A0-2;Q9H0A0	A0A087WV29;Q9H0A0-2;Q9H0A0	5;5;5	5;5;5	5;5;5	N-acetyltransferase 10	NAT10	tr|A0A087WV29|A0A087WV29_HUMAN Isoform of Q9H0A0, RNA cytidine acetyltransferase OS=Homo sapiens GN=NAT10 PE=1 SV=1;sp|Q9H0A0-2|NAT10_HUMAN Isoform of Q9H0A0, Isoform 2 of RNA cytidine acetyltransferase OS=Homo sapiens GN=NAT10;sp|Q9H0A0|NAT10_HUMAN RNA cy	3	5	5	5	3	3	3	5	4	4	0	0	0	0	0	1	3	3	3	5	4	4	0	0	0	0	0	1	3	3	3	5	4	4	0	0	0	0	0	1	7.6	7.6
A0A087WVC1;Q9BQ39	A0A087WVC1;Q9BQ39	4;4	3;3	3;3	ATP-dependent RNA helicase DDX50	DDX50	tr|A0A087WVC1|A0A087WVC1_HUMAN Isoform of Q9BQ39, ATP-dependent RNA helicase DDX50 OS=Homo sapiens GN=DDX50 PE=1 SV=1;sp|Q9BQ39|DDX50_HUMAN ATP-dependent RNA helicase DDX50 OS=Homo sapiens GN=DDX50 PE=1 SV=1	2	4	3	3	4	4	4	4	4	4	1	1	1	1	1	1	3	3	3	3	3	3	0	0	0	0	0	0	3	3	3	3	3	3	0	0	0	0	0	0	7.7	5.6
B1APF7;B1APG1;B1APG0;B1APG2;B1APF8;B1APF9;B1APG3;A0A087WVC4;A0A0A0MS54;P22694-8;P22694-4;P22694-3;P22694;P22694-5;P22694-7;P22694-6;P22694-9;P22694-2	B1APF7;B1APG1;B1APG0;B1APG2;B1APF8;B1APF9;B1APG3;A0A087WVC4;A0A0A0MS54;P22694-8;P22694-4;P22694-3;P22694;P22694-5;P22694-7;P22694-6;P22694-9;P22694-2	1;1;1;1;1;1;1;1;1;1;1;1;1;1;1;1;1;1	1;1;1;1;1;1;1;1;1;1;1;1;1;1;1;1;1;1	1;1;1;1;1;1;1;1;1;1;1;1;1;1;1;1;1;1	cAMP-dependent protein kinase catalytic subunit beta	PRKACB	tr|B1APF7|B1APF7_HUMAN Isoform of P22694, cAMP-dependent protein kinase catalytic subunit beta (Fragment) OS=Homo sapiens GN=PRKACB PE=1 SV=1;tr|B1APG1|B1APG1_HUMAN Isoform of P22694, cAMP-dependent protein kinase catalytic subunit beta (Fragment) OS=Homo	18	1	1	1	1	1	1	1	1	1	0	1	1	1	1	1	1	1	1	1	1	1	0	1	1	1	1	1	1	1	1	1	1	1	0	1	1	1	1	1	6.5	6.5
A0A087WVJ0;A0A0A0MSH4;A0A0C4DGW3;A0A087X2A4;A0A087WWM1;P15941-7;P15941-17;P15941-11;P15941-8;P15941-4;P15941-3;P15941;P15941-2;B1AVQ7;A0A087X0L2;A0A0A0MRB3;P15941-15;P15941-6;A6ZIE4;A6ZIE3;P15941-12;P15941-16;P15941-9;P15941-13;P15941-10;A0A087X061;A0A087WZZ6;Q7Z536	A0A087WVJ0;A0A0A0MSH4;A0A0C4DGW3;A0A087X2A4;A0A087WWM1;P15941-7;P15941-17;P15941-11;P15941-8;P15941-4;P15941-3;P15941;P15941-2;B1AVQ7;A0A087X0L2;A0A0A0MRB3;P15941-15;P15941-6;A6ZIE4;A6ZIE3;P15941-12;P15941-16;P15941-9;P15941-13;P15941-10	4;4;4;4;4;4;4;4;4;4;4;4;4;3;3;3;3;3;2;2;2;2;2;2;2;1;1;1	4;4;4;4;4;4;4;4;4;4;4;4;4;3;3;3;3;3;2;2;2;2;2;2;2;1;1;1	4;4;4;4;4;4;4;4;4;4;4;4;4;3;3;3;3;3;2;2;2;2;2;2;2;1;1;1	Mucin-1;Mucin-1 subunit alpha;Mucin-1 subunit beta	MUC1	tr|A0A087WVJ0|A0A087WVJ0_HUMAN Isoform of P15941, Mucin-1 (Fragment) OS=Homo sapiens GN=MUC1 PE=1 SV=1;tr|A0A0A0MSH4|A0A0A0MSH4_HUMAN Isoform of P15941, Mucin-1 OS=Homo sapiens GN=MUC1 PE=1 SV=1;tr|A0A0C4DGW3|A0A0C4DGW3_HUMAN Isoform of P15941, Mucin-1 OS=	28	4	4	4	0	0	0	2	2	1	0	4	3	2	0	3	0	0	0	2	2	1	0	4	3	2	0	3	0	0	0	2	2	1	0	4	3	2	0	3	24.6	24.6
A0A087WVM4;B7ZM99;Q6UB35;Q4VXM1;Q4VXM0	A0A087WVM4;B7ZM99;Q6UB35	3;3;3;1;1	3;3;3;1;1	3;3;3;1;1	Monofunctional C1-tetrahydrofolate synthase, mitochondrial	MTHFD1L	tr|A0A087WVM4|A0A087WVM4_HUMAN Isoform of Q6UB35, Monofunctional C1-tetrahydrofolate synthase, mitochondrial OS=Homo sapiens GN=MTHFD1L PE=1 SV=1;tr|B7ZM99|B7ZM99_HUMAN Isoform of Q6UB35, MTHFD1L protein OS=Homo sapiens GN=MTHFD1L PE=1 SV=1;sp|Q6UB35|C1TM_	5	3	3	3	1	1	1	0	0	0	1	0	1	1	0	1	1	1	1	0	0	0	1	0	1	1	0	1	1	1	1	0	0	0	1	0	1	1	0	1	3.5	3.5
A0A087WVQ6;Q00610-2;Q00610;J3KS13;P53675-2;P53675;A0A087WX41;K7EJJ5;J3KSQ2;J3QL20;J3KRF5;F5H5N6;A0A087WV74;A0A087WXH4	A0A087WVQ6;Q00610-2;Q00610	71;71;71;22;13;13;12;8;7;5;4;1;1;1	71;71;71;22;13;13;12;8;7;5;4;1;1;1	71;71;71;22;13;13;12;8;7;5;4;1;1;1	Clathrin heavy chain;Clathrin heavy chain 1	CLTC	tr|A0A087WVQ6|A0A087WVQ6_HUMAN Isoform of Q00610, Clathrin heavy chain OS=Homo sapiens GN=CLTC PE=1 SV=1;sp|Q00610-2|CLH1_HUMAN Isoform of Q00610, Isoform 2 of Clathrin heavy chain 1 OS=Homo sapiens GN=CLTC;sp|Q00610|CLH1_HUMAN Clathrin heavy chain 1 OS=Ho	14	71	71	71	39	38	38	40	40	38	55	51	58	62	59	59	39	38	38	40	40	38	55	51	58	62	59	59	39	38	38	40	40	38	55	51	58	62	59	59	54.7	54.7
A0A087WYS3;H7C4X9;A0A087WVZ6;Q9ULU4-17;Q9ULU4-15;Q9ULU4-8;Q9ULU4-21;Q9ULU4-18;Q9ULU4-14;Q9ULU4-12;Q9ULU4-22;Q9ULU4-16;Q9ULU4-9;Q9ULU4-5;Q9ULU4-20;Q9ULU4;Q9ULU4-13;Q9ULU4-10;Q9ULU4-11;Q9ULU4-7;Q9ULU4-19;Q5TH12;A0A087WV57;Q9ULU4-2;Q9ULU4-4;Q9ULU4-3;Q9ULU4-6;Q9ULU4-23	A0A087WYS3;H7C4X9;A0A087WVZ6;Q9ULU4-17;Q9ULU4-15;Q9ULU4-8;Q9ULU4-21;Q9ULU4-18;Q9ULU4-14;Q9ULU4-12;Q9ULU4-22;Q9ULU4-16;Q9ULU4-9;Q9ULU4-5;Q9ULU4-20;Q9ULU4;Q9ULU4-13;Q9ULU4-10;Q9ULU4-11;Q9ULU4-7;Q9ULU4-19;Q5TH12;A0A087WV57;Q9ULU4-2;Q9ULU4-4;Q9ULU4-3;Q9ULU4-6;Q9ULU4-23	2;2;2;2;2;2;2;2;2;2;2;2;2;2;2;2;2;2;2;2;2;1;1;1;1;1;1;1	2;2;2;2;2;2;2;2;2;2;2;2;2;2;2;2;2;2;2;2;2;1;1;1;1;1;1;1	2;2;2;2;2;2;2;2;2;2;2;2;2;2;2;2;2;2;2;2;2;1;1;1;1;1;1;1	Protein kinase C-binding protein 1	ZMYND8	tr|A0A087WYS3|A0A087WYS3_HUMAN Isoform of Q9ULU4, Protein kinase C-binding protein 1 OS=Homo sapiens GN=ZMYND8 PE=1 SV=1;tr|H7C4X9|H7C4X9_HUMAN Isoform of Q9ULU4, Protein kinase C-binding protein 1 (Fragment) OS=Homo sapiens GN=ZMYND8 PE=1 SV=2;tr|A0A087WV	28	2	2	2	0	0	0	0	0	1	0	1	1	0	0	1	0	0	0	0	0	1	0	1	1	0	0	1	0	0	0	0	0	1	0	1	1	0	0	1	3.3	3.3
A0A087WVZ9;A0A0A0MQR7;P19388;A0A087WVN5;A0A087WWX0	A0A087WVZ9;A0A0A0MQR7;P19388;A0A087WVN5;A0A087WWX0	2;2;2;1;1	2;2;2;1;1	2;2;2;1;1	DNA-directed RNA polymerases I, II, and III subunit RPABC1	POLR2E	tr|A0A087WVZ9|A0A087WVZ9_HUMAN Isoform of P19388, DNA-directed RNA polymerases I, II, and III subunit RPABC1 OS=Homo sapiens GN=POLR2E PE=1 SV=1;tr|A0A0A0MQR7|A0A0A0MQR7_HUMAN Isoform of P19388, DNA-directed RNA polymerases I, II, and III subunit RPABC1 OS	5	2	2	2	1	1	1	1	1	1	0	1	1	0	1	2	1	1	1	1	1	1	0	1	1	0	1	2	1	1	1	1	1	1	0	1	1	0	1	2	16.8	16.8
A0A087WW88;Q9UQN3-2;Q9UQN3;C9J0A7	A0A087WW88;Q9UQN3-2;Q9UQN3;C9J0A7	2;2;2;1	2;2;2;1	2;2;2;1	Charged multivesicular body protein 2b	CHMP2B	tr|A0A087WW88|A0A087WW88_HUMAN Isoform of Q9UQN3, Charged multivesicular body protein 2b (Fragment) OS=Homo sapiens GN=CHMP2B PE=1 SV=1;sp|Q9UQN3-2|CHM2B_HUMAN Isoform of Q9UQN3, Isoform 2 of Charged multivesicular body protein 2b OS=Homo sapiens GN=CHMP2B	4	2	2	2	2	2	2	1	2	2	0	0	0	0	0	0	2	2	2	1	2	2	0	0	0	0	0	0	2	2	2	1	2	2	0	0	0	0	0	0	10.6	10.6
F8W8R3;A0A087WWF6;P49005;H7C1B3;C9JHC7	F8W8R3;A0A087WWF6;P49005;H7C1B3;C9JHC7	2;2;2;1;1	2;2;2;1;1	2;2;2;1;1	DNA polymerase delta subunit 2	POLD2	tr|F8W8R3|F8W8R3_HUMAN Isoform of P49005, DNA polymerase delta subunit 2 OS=Homo sapiens GN=POLD2 PE=1 SV=1;tr|A0A087WWF6|A0A087WWF6_HUMAN Isoform of P49005, DNA polymerase delta subunit 2 OS=Homo sapiens GN=POLD2 PE=1 SV=1;sp|P49005|DPOD2_HUMAN DNA polyme	5	2	2	2	2	2	2	2	2	1	0	1	1	0	0	1	2	2	2	2	2	1	0	1	1	0	0	1	2	2	2	2	2	1	0	1	1	0	0	1	6.4	6.4
A0A087WWS1;Q96FV9;R4GMN4	A0A087WWS1;Q96FV9;R4GMN4	2;2;1	2;2;1	2;2;1	THO complex subunit 1	THOC1	tr|A0A087WWS1|A0A087WWS1_HUMAN Isoform of Q96FV9, THO complex subunit 1 OS=Homo sapiens GN=THOC1 PE=1 SV=1;sp|Q96FV9|THOC1_HUMAN THO complex subunit 1 OS=Homo sapiens GN=THOC1 PE=1 SV=1;tr|R4GMN4|R4GMN4_HUMAN Isoform of Q96FV9, THO complex subunit 1 (Fragm	3	2	2	2	2	1	1	2	2	1	0	0	0	0	0	0	2	1	1	2	2	1	0	0	0	0	0	0	2	1	1	2	2	1	0	0	0	0	0	0	4.6	4.6
A0A087WX29;Q13148;K7EJM5;K7EN94;B1AKP7;G3V162;A0A087X260;A0A087WYY0;A0A087WXQ5;A0A087WV68;Q13148-4	A0A087WX29;Q13148;K7EJM5;K7EN94;B1AKP7;G3V162;A0A087X260;A0A087WYY0	3;3;2;2;2;2;2;2;1;1;1	3;3;2;2;2;2;2;2;1;1;1	3;3;2;2;2;2;2;2;1;1;1	TAR DNA-binding protein 43	TARDBP	tr|A0A087WX29|A0A087WX29_HUMAN Isoform of Q13148, TAR DNA-binding protein 43 (Fragment) OS=Homo sapiens GN=TARDBP PE=1 SV=1;sp|Q13148|TADBP_HUMAN TAR DNA-binding protein 43 OS=Homo sapiens GN=TARDBP PE=1 SV=1;tr|K7EJM5|K7EJM5_HUMAN Isoform of Q13148, TAR D	11	3	3	3	3	3	3	3	3	3	1	1	1	1	1	1	3	3	3	3	3	3	1	1	1	1	1	1	3	3	3	3	3	3	1	1	1	1	1	1	17.3	17.3
A0A087WX58;K7EPS6;Q7Z4V5-2;Q7Z4V5	A0A087WX58;K7EPS6;Q7Z4V5-2;Q7Z4V5	1;1;1;1	1;1;1;1	1;1;1;1	Hepatoma-derived growth factor-related protein 2	HDGFRP2	tr|A0A087WX58|A0A087WX58_HUMAN Isoform of Q7Z4V5, Hepatoma-derived growth factor-related protein 2 (Fragment) OS=Homo sapiens GN=HDGFRP2 PE=1 SV=1;tr|K7EPS6|K7EPS6_HUMAN Isoform of Q7Z4V5, Hepatoma-derived growth factor-related protein 2 (Fragment) OS=Homo	4	1	1	1	1	1	1	1	1	1	0	0	0	0	0	1	1	1	1	1	1	1	0	0	0	0	0	1	1	1	1	1	1	1	0	0	0	0	0	1	22.1	22.1
A0A087WXB0;O15126;A0A087WU14;A0A087WTX8;A0A087WZA6;O15126-2	A0A087WXB0;O15126;A0A087WU14	3;3;2;1;1;1	3;3;2;1;1;1	3;3;2;1;1;1	Secretory carrier-associated membrane protein 1	SCAMP1	tr|A0A087WXB0|A0A087WXB0_HUMAN Isoform of O15126, Secretory carrier-associated membrane protein OS=Homo sapiens GN=SCAMP1 PE=1 SV=1;sp|O15126|SCAM1_HUMAN Secretory carrier-associated membrane protein 1 OS=Homo sapiens GN=SCAMP1 PE=1 SV=2;tr|A0A087WU14|A0A0	6	3	3	3	2	2	2	3	2	2	0	1	1	0	1	1	2	2	2	3	2	2	0	1	1	0	1	1	2	2	2	3	2	2	0	1	1	0	1	1	19.9	19.9
A0A087WXC5;E7ESZ7;O95299;O95299-2;Q8N1B9;C9J6X0	A0A087WXC5;E7ESZ7;O95299;O95299-2;Q8N1B9;C9J6X0	2;2;2;2;1;1	2;2;2;2;1;1	2;2;2;2;1;1	NADH dehydrogenase [ubiquinone] 1 alpha subcomplex subunit 10, mitochondrial	NDUFA10	tr|A0A087WXC5|A0A087WXC5_HUMAN Isoform of O95299, NADH dehydrogenase [ubiquinone] 1 alpha subcomplex subunit 10, mitochondrial OS=Homo sapiens GN=NDUFA10 PE=1 SV=1;tr|E7ESZ7|E7ESZ7_HUMAN Isoform of O95299, NADH dehydrogenase [ubiquinone] 1 alpha subcomplex	6	2	2	2	2	2	2	2	2	2	0	0	0	0	0	0	2	2	2	2	2	2	0	0	0	0	0	0	2	2	2	2	2	2	0	0	0	0	0	0	10.4	10.4
A0A087X1Z0;A0A087WXD8;B4DKF8;E5RJ29;Q9NYI0-3;Q9NYI0-2;Q9NYI0	A0A087X1Z0;A0A087WXD8;B4DKF8;E5RJ29;Q9NYI0-3;Q9NYI0-2;Q9NYI0	1;1;1;1;1;1;1	1;1;1;1;1;1;1	1;1;1;1;1;1;1	PH and SEC7 domain-containing protein 3	PSD3	tr|A0A087X1Z0|A0A087X1Z0_HUMAN Isoform of Q9NYI0, PH and SEC7 domain-containing protein 3 OS=Homo sapiens GN=PSD3 PE=1 SV=1;tr|A0A087WXD8|A0A087WXD8_HUMAN Isoform of Q9NYI0, PH and SEC7 domain-containing protein 3 OS=Homo sapiens GN=PSD3 PE=1 SV=1;tr|B4DKF	7	1	1	1	0	0	0	0	0	0	0	0	0	0	1	0	0	0	0	0	0	0	0	0	0	0	1	0	0	0	0	0	0	0	0	0	0	0	1	0	3.7	3.7
A0A087WXI5;P12830;P12830-2;H3BVI7;H3BNC6;A0A087WX17;A0A087WU43	A0A087WXI5;P12830;P12830-2	5;5;4;1;1;1;1	4;4;3;1;1;1;1	4;4;3;1;1;1;1	Cadherin-1;E-Cad/CTF1;E-Cad/CTF2;E-Cad/CTF3	CDH1	tr|A0A087WXI5|A0A087WXI5_HUMAN Isoform of P12830, Cadherin-1 OS=Homo sapiens GN=CDH1 PE=1 SV=1;sp|P12830|CADH1_HUMAN Cadherin-1 OS=Homo sapiens GN=CDH1 PE=1 SV=3;sp|P12830-2|CADH1_HUMAN Isoform of P12830, Isoform 2 of Cadherin-1 OS=Homo sapiens GN=CDH1	7	5	4	4	0	0	0	3	3	2	0	3	3	0	0	3	0	0	0	2	2	1	0	3	3	0	0	3	0	0	0	2	2	1	0	3	3	0	0	3	6.5	5.3
A0A087WXK8;Q9H4H8-2;Q9H4H8	A0A087WXK8;Q9H4H8-2;Q9H4H8	1;1;1	1;1;1	1;1;1	Protein FAM83D	FAM83D	tr|A0A087WXK8|A0A087WXK8_HUMAN Isoform of Q9H4H8, Chromosome 20 open reading frame 129 OS=Homo sapiens GN=FAM83D PE=1 SV=1;sp|Q9H4H8-2|FA83D_HUMAN Isoform of Q9H4H8, Isoform 2 of Protein FAM83D OS=Homo sapiens GN=FAM83D;sp|Q9H4H8|FA83D_HUMAN Protein FAM83D	3	1	1	1	0	0	0	0	0	1	0	0	0	0	0	0	0	0	0	0	0	1	0	0	0	0	0	0	0	0	0	0	0	1	0	0	0	0	0	0	1.5	1.5
B7Z879;A0A087WXL6;Q9H270	B7Z879;A0A087WXL6;Q9H270	1;1;1	1;1;1	1;1;1	Vacuolar protein sorting-associated protein 11 homolog	VPS11	tr|B7Z879|B7Z879_HUMAN Isoform of Q9H270, Vacuolar protein sorting-associated protein 11 homolog OS=Homo sapiens GN=VPS11 PE=1 SV=1;tr|A0A087WXL6|A0A087WXL6_HUMAN Isoform of Q9H270, Vacuolar protein sorting 11 (Yeast), isoform CRA_a OS=Homo sapiens GN=VPS1	3	1	1	1	0	0	0	0	0	0	0	1	0	0	0	1	0	0	0	0	0	0	0	1	0	0	0	1	0	0	0	0	0	0	0	1	0	0	0	1	1.2	1.2
A0A087WXM6;J3QQT2;J3KRX5;A0A0A6YYL6;P18621;P18621-3;J3KRB3;A0A087WWH0;J3QS96;J3QLC8;A0A0A0MRF8;P18621-2;A0A087WY81;J3KSJ0	A0A087WXM6;J3QQT2;J3KRX5;A0A0A6YYL6;P18621;P18621-3;J3KRB3;A0A087WWH0;J3QS96;J3QLC8;A0A0A0MRF8;P18621-2	5;5;5;5;5;5;4;4;4;4;4;4;2;1	5;5;5;5;5;5;4;4;4;4;4;4;2;1	5;5;5;5;5;5;4;4;4;4;4;4;2;1	60S ribosomal protein L17	RPL17;RPL17-C18orf32	tr|A0A087WXM6|A0A087WXM6_HUMAN Isoform of P18621, 60S ribosomal protein L17 (Fragment) OS=Homo sapiens GN=RPL17 PE=3 SV=1;tr|J3QQT2|J3QQT2_HUMAN Isoform of P18621, 60S ribosomal protein L17 (Fragment) OS=Homo sapiens GN=RPL17 PE=3 SV=1;tr|J3KRX5|J3KRX5_HUM	14	5	5	5	5	5	5	5	4	5	2	4	3	1	2	4	5	5	5	5	4	5	2	4	3	1	2	4	5	5	5	5	4	5	2	4	3	1	2	4	34.9	34.9
A0A087WXS7;O43681;K7ERW9	A0A087WXS7;O43681	4;4;1	4;4;1	4;4;1	ATPase ASNA1	ASNA1	tr|A0A087WXS7|A0A087WXS7_HUMAN Isoform of O43681, ATPase ASNA1 OS=Homo sapiens GN=ASNA1 PE=1 SV=1;sp|O43681|ASNA_HUMAN ATPase ASNA1 OS=Homo sapiens GN=ASNA1 PE=1 SV=2	3	4	4	4	2	2	4	3	3	4	0	1	1	1	0	1	2	2	4	3	3	4	0	1	1	1	0	1	2	2	4	3	3	4	0	1	1	1	0	1	17.5	17.5
Q96E92;A0A087WXX9;P54646;Q13131;Q13131-2	Q96E92;A0A087WXX9;P54646;Q13131;Q13131-2	1;1;1;1;1	1;1;1;1;1	1;1;1;1;1	5-AMP-activated protein kinase catalytic subunit alpha-2;5-AMP-activated protein kinase catalytic subunit alpha-1	PRKAA1;PRKAA2	tr|Q96E92|Q96E92_HUMAN Isoform of Q13131, 5-AMP-activated protein kinase catalytic subunit alpha-1 OS=Homo sapiens GN=PRKAA1 PE=1 SV=1;tr|A0A087WXX9|A0A087WXX9_HUMAN Isoform of P54646, Non-specific serine/threonine protein kinase OS=Homo sapiens GN=PRKAA2	5	1	1	1	0	0	0	0	0	0	0	0	1	0	0	1	0	0	0	0	0	0	0	0	1	0	0	1	0	0	0	0	0	0	0	0	1	0	0	1	8.2	8.2
A0A087WY55;Q9NP79;Q5TGM0;Q9NP79-2	A0A087WY55;Q9NP79;Q5TGM0;Q9NP79-2	4;4;3;3	4;4;3;3	4;4;3;3	Vacuolar protein sorting-associated protein VTA1 homolog	VTA1	tr|A0A087WY55|A0A087WY55_HUMAN Isoform of Q9NP79, Chromosome 6 open reading frame 55, isoform CRA_b OS=Homo sapiens GN=VTA1 PE=1 SV=1;sp|Q9NP79|VTA1_HUMAN Vacuolar protein sorting-associated protein VTA1 homolog OS=Homo sapiens GN=VTA1 PE=1 SV=1;tr|Q5TGM0|	4	4	4	4	3	3	3	3	3	3	1	2	3	2	1	2	3	3	3	3	3	3	1	2	3	2	1	2	3	3	3	3	3	3	1	2	3	2	1	2	18.6	18.6
C9JJ47;A0A087WY71;E9PFW3;Q96CW1-2;Q96CW1;C9JTK4;C9JGT8	C9JJ47;A0A087WY71;E9PFW3;Q96CW1-2;Q96CW1;C9JTK4;C9JGT8	2;2;2;2;2;1;1	2;2;2;2;2;1;1	2;2;2;2;2;1;1	AP-2 complex subunit mu	AP2M1	tr|C9JJ47|C9JJ47_HUMAN Isoform of Q96CW1, AP-2 complex subunit mu (Fragment) OS=Homo sapiens GN=AP2M1 PE=1 SV=1;tr|A0A087WY71|A0A087WY71_HUMAN Isoform of Q96CW1, AP-2 complex subunit mu OS=Homo sapiens GN=AP2M1 PE=1 SV=1;tr|E9PFW3|E9PFW3_HUMAN Isoform of Q	7	2	2	2	0	0	0	0	0	0	0	1	1	0	1	2	0	0	0	0	0	0	0	1	1	0	1	2	0	0	0	0	0	0	0	1	1	0	1	2	9.5	9.5
A0A087WY82;Q9Y624;Q9Y624-2	A0A087WY82;Q9Y624;Q9Y624-2	6;6;4	6;6;4	6;6;4	Junctional adhesion molecule A	F11R	tr|A0A087WY82|A0A087WY82_HUMAN Isoform of Q9Y624, Junctional adhesion molecule A OS=Homo sapiens GN=F11R PE=1 SV=1;sp|Q9Y624|JAM1_HUMAN Junctional adhesion molecule A OS=Homo sapiens GN=F11R PE=1 SV=1;sp|Q9Y624-2|JAM1_HUMAN Isoform of Q9Y624, Isoform 2 of	3	6	6	6	1	0	1	2	2	2	1	5	5	3	2	5	1	0	1	2	2	2	1	5	5	3	2	5	1	0	1	2	2	2	1	5	5	3	2	5	31.5	31.5
D6RAW0;D6RFM0;D6RAH7;H9KV45;A0A0A0MQU3;A0A087WY85;P62837-2;P62837;P61077;P61077-2;P61077-3	D6RAW0;D6RFM0;D6RAH7;H9KV45;A0A0A0MQU3;A0A087WY85;P62837-2;P62837;P61077;P61077-2;P61077-3	1;1;1;1;1;1;1;1;1;1;1	1;1;1;1;1;1;1;1;1;1;1	1;1;1;1;1;1;1;1;1;1;1	Ubiquitin-conjugating enzyme E2 D2;Ubiquitin-conjugating enzyme E2 D3	UBE2D3;UBE2D2	tr|D6RAW0|D6RAW0_HUMAN Isoform of P61077, Ubiquitin-conjugating enzyme E2 D3 (Fragment) OS=Homo sapiens GN=UBE2D3 PE=3 SV=1;tr|D6RFM0|D6RFM0_HUMAN Isoform of P62837, Ubiquitin-conjugating enzyme E2 D2 (Fragment) OS=Homo sapiens GN=UBE2D2 PE=3 SV=1;tr|D6RAH	11	1	1	1	1	1	1	1	1	1	0	0	0	0	0	0	1	1	1	1	1	1	0	0	0	0	0	0	1	1	1	1	1	1	0	0	0	0	0	0	15.3	15.3
C9JPV1;A0A087WYN0;A0A087WY96;P31641-2;P31641	C9JPV1;A0A087WYN0;A0A087WY96;P31641-2;P31641	1;1;1;1;1	1;1;1;1;1	1;1;1;1;1	Transporter;Sodium- and chloride-dependent taurine transporter	SLC6A6	tr|C9JPV1|C9JPV1_HUMAN Isoform of P31641, Transporter (Fragment) OS=Homo sapiens GN=SLC6A6 PE=1 SV=1;tr|A0A087WYN0|A0A087WYN0_HUMAN Isoform of P31641, Transporter OS=Homo sapiens GN=SLC6A6 PE=1 SV=1;tr|A0A087WY96|A0A087WY96_HUMAN Isoform of P31641, Transpo	5	1	1	1	0	0	0	0	0	0	1	1	1	1	1	1	0	0	0	0	0	0	1	1	1	1	1	1	0	0	0	0	0	0	1	1	1	1	1	1	15.6	15.6
A0A087WYF6;F8W7U3;J3KP36;E7ESD2;A0A0A0MR88;A0A096LPC5;Q9Y4E1-5;Q9Y4E1-3;Q9Y4E1-6;Q9Y4E1-2;Q9Y4E1;Q9Y4E1-4;Q641Q2-2;Q641Q2;Q5SRD0;B1AP61	A0A087WYF6;F8W7U3;J3KP36;E7ESD2;A0A0A0MR88;A0A096LPC5;Q9Y4E1-5;Q9Y4E1-3;Q9Y4E1-6;Q9Y4E1-2;Q9Y4E1;Q9Y4E1-4;Q641Q2-2;Q641Q2;Q5SRD0	3;3;3;3;3;3;3;3;3;3;3;3;3;3;2;1	3;3;3;3;3;3;3;3;3;3;3;3;3;3;2;1	3;3;3;3;3;3;3;3;3;3;3;3;3;3;2;1	WASH complex subunit FAM21C;WASH complex subunit FAM21A;Putative WASH complex subunit FAM21	FAM21A;FAM21C;FAM21D	tr|A0A087WYF6|A0A087WYF6_HUMAN Isoform of Q641Q2, WASH complex subunit 2A OS=Homo sapiens GN=WASHC2A PE=1 SV=1;tr|F8W7U3|F8W7U3_HUMAN Isoform of Q641Q2, WASH complex subunit 2A OS=Homo sapiens GN=WASHC2A PE=1 SV=1;tr|J3KP36|J3KP36_HUMAN Isoform of Q9Y4E1,	16	3	3	3	2	2	3	1	2	1	0	0	0	0	0	0	2	2	3	1	2	1	0	0	0	0	0	0	2	2	3	1	2	1	0	0	0	0	0	0	4.9	4.9
A0A087WYN9;Q7Z478	A0A087WYN9;Q7Z478	4;4	4;4	4;4	ATP-dependent RNA helicase DHX29	DHX29	tr|A0A087WYN9|A0A087WYN9_HUMAN Isoform of Q7Z478, ATP-dependent RNA helicase DHX29 OS=Homo sapiens GN=DHX29 PE=1 SV=1;sp|Q7Z478|DHX29_HUMAN ATP-dependent RNA helicase DHX29 OS=Homo sapiens GN=DHX29 PE=1 SV=2	2	4	4	4	0	1	1	3	3	2	0	1	1	0	0	1	0	1	1	3	3	2	0	1	1	0	0	1	0	1	1	3	3	2	0	1	1	0	0	1	3.9	3.9
A0A087WYR0;P09132;D6RBG4;A0A087WWU9;P09132-2	A0A087WYR0;P09132	3;3;1;1;1	3;3;1;1;1	3;3;1;1;1	Signal recognition particle 19 kDa protein	SRP19	tr|A0A087WYR0|A0A087WYR0_HUMAN Isoform of P09132, Signal recognition particle 19 kDa protein OS=Homo sapiens GN=SRP19 PE=1 SV=1;sp|P09132|SRP19_HUMAN Signal recognition particle 19 kDa protein OS=Homo sapiens GN=SRP19 PE=1 SV=3	5	3	3	3	1	3	1	3	2	2	0	0	0	0	0	0	1	3	1	3	2	2	0	0	0	0	0	0	1	3	1	3	2	2	0	0	0	0	0	0	32.5	32.5
A0A087WYS1;E7EUC7;Q16851;C9JQU9;C9J6Q0	A0A087WYS1;E7EUC7;Q16851	10;10;10;4;1	10;10;10;4;1	1;1;1;0;1	UTP--glucose-1-phosphate uridylyltransferase	UGP2	tr|A0A087WYS1|A0A087WYS1_HUMAN Isoform of Q16851, UTP--glucose-1-phosphate uridylyltransferase OS=Homo sapiens GN=UGP2 PE=1 SV=1;tr|E7EUC7|E7EUC7_HUMAN Isoform of Q16851, UTP--glucose-1-phosphate uridylyltransferase OS=Homo sapiens GN=UGP2 PE=1 SV=1;sp|Q16	5	10	10	1	10	10	8	7	9	8	1	2	2	1	0	2	10	10	8	7	9	8	1	2	2	1	0	2	1	1	0	0	1	1	0	0	0	0	0	0	26	26
B7Z385;A0A087X0J3;A0A087WZ15;E9PDI2;P40123-2;P40123;P40123-3;F8WEW0;F8WDB9	B7Z385;A0A087X0J3;A0A087WZ15;E9PDI2;P40123-2;P40123;P40123-3	3;3;3;3;3;3;2;1;1	2;2;2;2;2;2;1;1;1	2;2;2;2;2;2;1;1;1	Adenylyl cyclase-associated protein;Adenylyl cyclase-associated protein 2	CAP2	tr|B7Z385|B7Z385_HUMAN Isoform of P40123, Adenylyl cyclase-associated protein OS=Homo sapiens GN=CAP2 PE=1 SV=1;tr|A0A087X0J3|A0A087X0J3_HUMAN Isoform of P40123, Adenylyl cyclase-associated protein OS=Homo sapiens GN=CAP2 PE=1 SV=1;tr|A0A087WZ15|A0A087WZ15	9	3	2	2	2	2	2	2	2	1	0	0	0	0	0	0	2	2	2	1	1	1	0	0	0	0	0	0	2	2	2	1	1	1	0	0	0	0	0	0	9.3	7.1
A0A087WZ40;Q14244-5;Q14244-3;Q14244-6;Q14244;Q14244-7;Q14244-2;Q14244-4	A0A087WZ40;Q14244-5;Q14244-3;Q14244-6;Q14244;Q14244-7;Q14244-2;Q14244-4	3;3;3;3;3;3;2;2	3;3;3;3;3;3;2;2	3;3;3;3;3;3;2;2	Ensconsin	MAP7	tr|A0A087WZ40|A0A087WZ40_HUMAN Isoform of Q14244, Ensconsin OS=Homo sapiens GN=MAP7 PE=1 SV=1;sp|Q14244-5|MAP7_HUMAN Isoform of Q14244, Isoform 5 of Ensconsin OS=Homo sapiens GN=MAP7;sp|Q14244-3|MAP7_HUMAN Isoform of Q14244, Isoform 3 of Ensconsin OS=Homo	8	3	3	3	1	1	1	3	2	3	0	0	0	0	0	0	1	1	1	3	2	3	0	0	0	0	0	0	1	1	1	3	2	3	0	0	0	0	0	0	4.6	4.6
C9JXK9;C9JUT4;A0A087WZF1;Q93052	C9JXK9;C9JUT4;A0A087WZF1;Q93052	4;4;4;4	4;4;4;4	4;4;4;4	Lipoma-preferred partner	LPP	tr|C9JXK9|C9JXK9_HUMAN Isoform of Q93052, Lipoma-preferred partner (Fragment) OS=Homo sapiens GN=LPP PE=1 SV=1;tr|C9JUT4|C9JUT4_HUMAN Isoform of Q93052, LIM domain containing preferred translocation partner in lipoma, isoform CRA_e OS=Homo sapiens GN=LPP P	4	4	4	4	2	4	3	1	1	3	0	1	0	1	1	0	2	4	3	1	1	3	0	1	0	1	1	0	2	4	3	1	1	3	0	1	0	1	1	0	21	21
A0A087WZG2;Q04912-2;Q04912;J3KQS7;Q04912-5;H2E272;H7C074;Q04912-3;Q04912-4;Q04912-6	A0A087WZG2;Q04912-2;Q04912;J3KQS7;Q04912-5	3;3;3;2;2;1;1;1;1;1	3;3;3;2;2;1;1;1;1;1	3;3;3;2;2;1;1;1;1;1	Receptor protein-tyrosine kinase;Macrophage-stimulating protein receptor;Macrophage-stimulating protein receptor alpha chain;Macrophage-stimulating protein receptor beta chain	MST1R	tr|A0A087WZG2|A0A087WZG2_HUMAN Isoform of Q04912, Macrophage-stimulating protein receptor OS=Homo sapiens GN=MST1R PE=1 SV=1;sp|Q04912-2|RON_HUMAN Isoform of Q04912, Isoform Delta-RON of Macrophage-stimulating protein receptor OS=Homo sapiens GN=MST1R;sp|Q	10	3	3	3	0	0	0	1	1	1	0	3	3	0	0	3	0	0	0	1	1	1	0	3	3	0	0	3	0	0	0	1	1	1	0	3	3	0	0	3	3.6	3.6
M0R264;Q5J8M5;A0A087WZK0;P49366-2;P49366-3;P49366;M0R0J4;M0QYZ7;M0R1T4;M0R253;M0QX43;M0R1T2;B4E3M2;M0R0V2	M0R264;Q5J8M5;A0A087WZK0;P49366-2;P49366-3;P49366;M0R0J4;M0QYZ7;M0R1T4;M0R253;M0QX43;M0R1T2;B4E3M2;M0R0V2	2;2;2;2;2;2;1;1;1;1;1;1;1;1	2;2;2;2;2;2;1;1;1;1;1;1;1;1	2;2;2;2;2;2;1;1;1;1;1;1;1;1	Deoxyhypusine synthase	DHPS	tr|M0R264|M0R264_HUMAN Isoform of P49366, Deoxyhypusine synthase (Fragment) OS=Homo sapiens GN=DHPS PE=1 SV=1;tr|Q5J8M5|Q5J8M5_HUMAN Isoform of P49366, Deoxyhypusine synthase OS=Homo sapiens GN=DHPS PE=1 SV=1;tr|A0A087WZK0|A0A087WZK0_HUMAN Isoform of P4936	14	2	2	2	1	2	1	2	2	1	0	0	0	0	0	0	1	2	1	2	2	1	0	0	0	0	0	0	1	2	1	2	2	1	0	0	0	0	0	0	18.1	18.1
A0A087X2E5;A0A087WZN1;O43837-2;O43837;A0A0D9SG66;O43837-3	A0A087X2E5;A0A087WZN1;O43837-2;O43837	4;4;4;4;1;1	4;4;4;4;1;1	4;4;4;4;1;1	Isocitrate dehydrogenase [NAD] subunit, mitochondrial;Isocitrate dehydrogenase [NAD] subunit beta, mitochondrial	IDH3B	tr|A0A087X2E5|A0A087X2E5_HUMAN Isoform of O43837, Isocitrate dehydrogenase [NAD] subunit, mitochondrial OS=Homo sapiens GN=IDH3B PE=1 SV=1;tr|A0A087WZN1|A0A087WZN1_HUMAN Isoform of O43837, Isocitrate dehydrogenase [NAD] subunit, mitochondrial OS=Homo sapie	6	4	4	4	3	3	2	3	3	3	0	3	3	0	0	4	3	3	2	3	3	3	0	3	3	0	0	4	3	3	2	3	3	3	0	3	3	0	0	4	12	12
A0A087X105;A0A087WZW4;A0A087X1W8;A0A0A0MTJ8;A0A087WZR6;X5DQS5;Q9BY67-5;Q9BY67;Q9BY67-4;Q9BY67-3;F5H125;H0YG94;A0A087X0T8;Q9BY67-2	A0A087X105;A0A087WZW4;A0A087X1W8;A0A0A0MTJ8;A0A087WZR6;X5DQS5;Q9BY67-5;Q9BY67;Q9BY67-4;Q9BY67-3;F5H125;H0YG94;A0A087X0T8;Q9BY67-2	2;2;2;2;2;2;2;2;2;2;1;1;1;1	2;2;2;2;2;2;2;2;2;2;1;1;1;1	2;2;2;2;2;2;2;2;2;2;1;1;1;1	Cell adhesion molecule 1	CADM1	tr|A0A087X105|A0A087X105_HUMAN Isoform of Q9BY67, Cell adhesion molecule 1 OS=Homo sapiens GN=CADM1 PE=1 SV=1;tr|A0A087WZW4|A0A087WZW4_HUMAN Isoform of Q9BY67, Cell adhesion molecule 1 OS=Homo sapiens GN=CADM1 PE=1 SV=1;tr|A0A087X1W8|A0A087X1W8_HUMAN Isofo	14	2	2	2	1	1	1	0	0	0	1	0	0	2	2	0	1	1	1	0	0	0	1	0	0	2	2	0	1	1	1	0	0	0	1	0	0	2	2	0	10.5	10.5
A0A087X020;Q9Y3A5;F8WE72	A0A087X020;Q9Y3A5;F8WE72	3;3;2	3;3;2	3;3;2	Ribosome maturation protein SBDS	SBDS	tr|A0A087X020|A0A087X020_HUMAN Isoform of Q9Y3A5, Ribosome maturation protein SBDS OS=Homo sapiens GN=SBDS PE=1 SV=1;sp|Q9Y3A5|SBDS_HUMAN Ribosome maturation protein SBDS OS=Homo sapiens GN=SBDS PE=1 SV=4;tr|F8WE72|F8WE72_HUMAN Isoform of Q9Y3A5, Ribosome	3	3	3	3	2	2	2	3	3	3	0	0	0	0	0	0	2	2	2	3	3	3	0	0	0	0	0	0	2	2	2	3	3	3	0	0	0	0	0	0	14.8	14.8
A0A087X054;Q9Y4L1;E9PJ21;A0A087WWI4;K7EQK2;Q9Y4L1-2;J3KTF1;J3QL06;Q9BST8;J3QQH7;J3QLE9;A0A087X214;A0A087WW13	A0A087X054;Q9Y4L1;E9PJ21;A0A087WWI4;K7EQK2;Q9Y4L1-2	23;23;16;16;16;14;7;6;4;4;4;2;2	23;23;16;16;16;14;7;6;4;4;4;2;2	23;23;16;16;16;14;7;6;4;4;4;2;2	Hypoxia up-regulated protein 1	HYOU1	tr|A0A087X054|A0A087X054_HUMAN Isoform of Q9Y4L1, Hypoxia up-regulated protein 1 OS=Homo sapiens GN=HYOU1 PE=1 SV=1;sp|Q9Y4L1|HYOU1_HUMAN Hypoxia up-regulated protein 1 OS=Homo sapiens GN=HYOU1 PE=1 SV=1;tr|E9PJ21|E9PJ21_HUMAN Isoform of Q9Y4L1, Hypoxia up	13	23	23	23	20	21	20	19	19	18	1	13	11	4	9	13	20	21	20	19	19	18	1	13	11	4	9	13	20	21	20	19	19	18	1	13	11	4	9	13	37.6	37.6
A0A087X091	A0A087X091	1	1	1		WDR13	tr|A0A087X091|A0A087X091_HUMAN Isoform of Q9H1Z4, WD repeat-containing protein 13 (Fragment) OS=Homo sapiens GN=WDR13 PE=1 SV=1	1	1	1	1	0	0	0	0	0	0	0	1	1	0	0	1	0	0	0	0	0	0	0	1	1	0	0	1	0	0	0	0	0	0	0	1	1	0	0	1	7.5	7.5
E9PKT6;A0A087X0D5;P09668	E9PKT6;A0A087X0D5;P09668	1;1;1	1;1;1	1;1;1	Pro-cathepsin H;Cathepsin H mini chain;Cathepsin H;Cathepsin H heavy chain;Cathepsin H light chain	CTSH	tr|E9PKT6|E9PKT6_HUMAN Isoform of P09668, Pro-cathepsin H (Fragment) OS=Homo sapiens GN=CTSH PE=1 SV=1;tr|A0A087X0D5|A0A087X0D5_HUMAN Isoform of P09668, Pro-cathepsin H OS=Homo sapiens GN=CTSH PE=1 SV=1;sp|P09668|CATH_HUMAN Pro-cathepsin H OS=Homo sapiens	3	1	1	1	0	0	0	1	0	0	0	1	0	0	1	1	0	0	0	1	0	0	0	1	0	0	1	1	0	0	0	1	0	0	0	1	0	0	1	1	9.7	9.7
A0A087X0K1;Q9Y376	A0A087X0K1;Q9Y376	7;7	7;7	7;7	Calcium-binding protein 39	CAB39	tr|A0A087X0K1|A0A087X0K1_HUMAN Isoform of Q9Y376, Calcium-binding protein 39 OS=Homo sapiens GN=CAB39 PE=1 SV=1;sp|Q9Y376|CAB39_HUMAN Calcium-binding protein 39 OS=Homo sapiens GN=CAB39 PE=1 SV=1	2	7	7	7	5	6	6	7	7	7	0	0	0	0	0	0	5	6	6	7	7	7	0	0	0	0	0	0	5	6	6	7	7	7	0	0	0	0	0	0	15.6	15.6
A0A087X0K9;G5E9E7;G3V1L9;Q07157-2;Q07157;H0YKB1	A0A087X0K9;G5E9E7;G3V1L9;Q07157-2;Q07157	5;5;5;5;5;1	5;5;5;5;5;1	5;5;5;5;5;1	Tight junction protein ZO-1	TJP1	tr|A0A087X0K9|A0A087X0K9_HUMAN Isoform of Q07157, Tight junction protein ZO-1 OS=Homo sapiens GN=TJP1 PE=1 SV=1;tr|G5E9E7|G5E9E7_HUMAN Isoform of Q07157, Tight junction protein 1 (Zona occludens 1), isoform CRA_e OS=Homo sapiens GN=TJP1 PE=1 SV=1;tr|G3V1L9	6	5	5	5	3	3	3	2	3	3	0	1	0	0	0	1	3	3	3	2	3	3	0	1	0	0	0	1	3	3	3	2	3	3	0	1	0	0	0	1	3.9	3.9
A0A087X0R6;Q9UMY4-2;Q9UMY4;O60493-3;Q9UMY4-3	A0A087X0R6;Q9UMY4-2;Q9UMY4;O60493-3;Q9UMY4-3	2;2;2;1;1	1;1;1;0;1	1;1;1;0;1	Sorting nexin-12;Sorting nexin-3	SNX12;SNX3	tr|A0A087X0R6|A0A087X0R6_HUMAN Isoform of Q9UMY4, Sorting nexin-12 OS=Homo sapiens GN=SNX12 PE=1 SV=1;sp|Q9UMY4-2|SNX12_HUMAN Isoform of Q9UMY4, Isoform 2 of Sorting nexin-12 OS=Homo sapiens GN=SNX12;sp|Q9UMY4|SNX12_HUMAN Sorting nexin-12 OS=Homo sapiens G	5	2	1	1	2	1	1	1	1	2	0	0	0	0	0	0	1	0	0	0	0	1	0	0	0	0	0	0	1	0	0	0	0	1	0	0	0	0	0	0	9.3	5.2
A0A087X0S5;P12109	A0A087X0S5;P12109	1;1	1;1	1;1	Collagen alpha-1(VI) chain	COL6A1	tr|A0A087X0S5|A0A087X0S5_HUMAN Isoform of P12109, Collagen alpha-1(VI) chain OS=Homo sapiens GN=COL6A1 PE=1 SV=1;sp|P12109|CO6A1_HUMAN Collagen alpha-1(VI) chain OS=Homo sapiens GN=COL6A1 PE=1 SV=3	2	1	1	1	1	1	1	1	0	0	0	0	0	0	0	0	1	1	1	1	0	0	0	0	0	0	0	0	1	1	1	1	0	0	0	0	0	0	0	0	1.9	1.9
A0A087X0U3;P43003-2;P43003;A0A087WT87;E7EUS7;E7EUV6;M0QY32;M0R106;M0R063;P48664-2;P48664	A0A087X0U3;P43003-2;P43003;A0A087WT87	3;3;3;2;1;1;1;1;1;1;1	3;3;3;2;1;1;1;1;1;1;1	3;3;3;2;1;1;1;1;1;1;1	Amino acid transporter;Excitatory amino acid transporter 1	SLC1A3	tr|A0A087X0U3|A0A087X0U3_HUMAN Isoform of P43003, Amino acid transporter OS=Homo sapiens GN=SLC1A3 PE=1 SV=1;sp|P43003-2|EAA1_HUMAN Isoform of P43003, Isoform 2 of Excitatory amino acid transporter 1 OS=Homo sapiens GN=SLC1A3;sp|P43003|EAA1_HUMAN Excitator	11	3	3	3	0	0	0	0	0	0	0	1	2	0	1	2	0	0	0	0	0	0	0	1	2	0	1	2	0	0	0	0	0	0	0	1	2	0	1	2	10.2	10.2
A0A087X0V5;P29728-2;P29728;F8W1C5;P29728-3	A0A087X0V5;P29728-2;P29728;F8W1C5	6;6;6;3;1	6;6;6;3;1	6;6;6;3;1	2-5-oligoadenylate synthase 2	OAS2	tr|A0A087X0V5|A0A087X0V5_HUMAN Isoform of P29728, 2-5-oligoadenylate synthase 2 OS=Homo sapiens GN=OAS2 PE=1 SV=1;sp|P29728-2|OAS2_HUMAN Isoform of P29728, Isoform p69 of 2-5-oligoadenylate synthase 2 OS=Homo sapiens GN=OAS2;sp|P29728|OAS2_HUMAN 2-5-	5	6	6	6	0	0	0	0	0	0	0	5	4	1	0	6	0	0	0	0	0	0	0	5	4	1	0	6	0	0	0	0	0	0	0	5	4	1	0	6	11.6	11.6
A0A087X0W9;Q8N6M0-2;Q8N6M0	A0A087X0W9;Q8N6M0-2;Q8N6M0	1;1;1	1;1;1	1;1;1	OTU domain-containing protein 6B	OTUD6B	tr|A0A087X0W9|A0A087X0W9_HUMAN Isoform of Q8N6M0, OTU domain containing 6B, isoform CRA_b OS=Homo sapiens GN=OTUD6B PE=1 SV=1;sp|Q8N6M0-2|OTU6B_HUMAN Isoform of Q8N6M0, Isoform 2 of OTU domain-containing protein 6B OS=Homo sapiens GN=OTUD6B;sp|Q8N6M0|OTU6B	3	1	1	1	1	1	1	1	1	0	0	0	0	0	0	0	1	1	1	1	1	0	0	0	0	0	0	0	1	1	1	1	1	0	0	0	0	0	0	0	8.7	8.7
A0A087X0X3;P52272-2;P52272;M0QZM1;M0R019;M0R2I7;M0R2T0;M0QY96;M0QYL3;M0QYQ7;M0R0N3;M0R0Y6	A0A087X0X3;P52272-2;P52272	20;20;20;9;8;6;6;4;3;3;3;2	20;20;20;9;8;6;6;4;3;3;3;2	20;20;20;9;8;6;6;4;3;3;3;2	Heterogeneous nuclear ribonucleoprotein M	HNRNPM	tr|A0A087X0X3|A0A087X0X3_HUMAN Isoform of P52272, Heterogeneous nuclear ribonucleoprotein M OS=Homo sapiens GN=HNRNPM PE=1 SV=1;sp|P52272-2|HNRPM_HUMAN Isoform of P52272, Isoform 2 of Heterogeneous nuclear ribonucleoprotein M OS=Homo sapiens GN=HNRNPM;sp|P	12	20	20	20	20	20	20	19	20	18	2	7	8	5	2	9	20	20	20	19	20	18	2	7	8	5	2	9	20	20	20	19	20	18	2	7	8	5	2	9	34.2	34.2
A0A087X0Z7;H0YJ66;Q9Y394-2;Q9Y394;H0YJE4;H0YJR8	A0A087X0Z7;H0YJ66;Q9Y394-2;Q9Y394;H0YJE4	5;5;5;5;3;2	5;5;5;5;3;2	5;5;5;5;3;2	Dehydrogenase/reductase SDR family member 7	DHRS7	tr|A0A087X0Z7|A0A087X0Z7_HUMAN Isoform of Q9Y394, Dehydrogenase/reductase SDR family member 7 OS=Homo sapiens GN=DHRS7 PE=1 SV=1;tr|H0YJ66|H0YJ66_HUMAN Isoform of Q9Y394, Dehydrogenase/reductase SDR family member 7 (Fragment) OS=Homo sapiens GN=DHRS7 PE=1	6	5	5	5	3	3	4	5	5	5	0	0	0	0	0	0	3	3	4	5	5	5	0	0	0	0	0	0	3	3	4	5	5	5	0	0	0	0	0	0	14.1	14.1
A0A087X106;CON__O43790;CON__Q14533;O43790;Q14533;CON__Q6NT21;CON__P78385;P78385;CON__P78386;A6NCN2;P78386;F5GYI5;CON__Q61726;CON__Q9NSB4;Q9NSB4	A0A087X106;CON__O43790;CON__Q14533;O43790;Q14533;CON__Q6NT21;CON__P78385;P78385;CON__P78386;A6NCN2;P78386;F5GYI5;CON__Q61726	10;10;10;10;10;8;8;8;7;7;7;6;5;1;1	9;9;9;9;9;7;7;7;6;7;6;6;4;1;1	9;9;9;9;9;7;7;7;6;7;6;6;4;1;1	Keratin, type II cuticular Hb6;Keratin, type II cuticular Hb1;Keratin, type II cuticular Hb3;Putative keratin-87 protein;Keratin, type II cuticular Hb5	KRT81;KRT86;KRT83;KRT87P;KRT85	tr|A0A087X106|A0A087X106_HUMAN Isoform of Q14533, Keratin, type II cuticular Hb1 OS=Homo sapiens GN=KRT81 PE=1 SV=1;;;sp|O43790|KRT86_HUMAN Keratin, type II cuticular Hb6 OS=Homo sapiens GN=KRT86 PE=1 SV=1;sp|Q14533|KRT81_HUMAN Keratin, type II cuticular H	15	10	9	9	6	7	6	8	8	10	1	1	2	1	0	4	5	6	5	7	7	9	1	1	2	1	0	4	5	6	5	7	7	9	1	1	2	1	0	4	19.8	18.4
A0A087X142;A6NMH6;A6NFQ9;F8W8I8;Q92599-2;Q92599-4;Q92599;Q92599-3;C9JV02;A0A0A0MRP8;C9J4G8	A0A087X142;A6NMH6;A6NFQ9;F8W8I8;Q92599-2;Q92599-4;Q92599;Q92599-3;C9JV02	4;4;4;4;4;4;4;3;2;1;1	3;3;3;3;3;3;3;2;1;1;1	3;3;3;3;3;3;3;2;1;1;1	Septin-8	2008-09-01	tr|A0A087X142|A0A087X142_HUMAN Isoform of Q92599, Septin-8 OS=Homo sapiens GN=SEPT8 PE=1 SV=1;tr|A6NMH6|A6NMH6_HUMAN Isoform of Q92599, Septin-8 OS=Homo sapiens GN=SEPT8 PE=1 SV=1;tr|A6NFQ9|A6NFQ9_HUMAN Isoform of Q92599, Septin-8 OS=Homo sapiens GN=SEPT8	11	4	3	3	4	4	4	4	4	4	0	0	0	0	0	0	3	3	3	3	3	3	0	0	0	0	0	0	3	3	3	3	3	3	0	0	0	0	0	0	12.9	11
A0A087X1A5;O95793-2;O95793-3;O95793;Q5JW30;F6UDC6;Q5JW28;G5EA18;E5RJN7;E7EVI1;A0A0A0MTC4;A0A0A0MTD1;F8VPI7;E7EPX0;A0A0A0MTC6;E7EVJ4;E9PH62;A0A0A0MTC5;Q9NUL3-4;Q9NUL3-6;Q9NUL3-8;Q9NUL3-3;Q9NUL3-7;Q9NUL3-2;Q9NUL3	A0A087X1A5;O95793-2;O95793-3;O95793;Q5JW30	6;6;6;6;5;1;1;1;1;1;1;1;1;1;1;1;1;1;1;1;1;1;1;1;1	6;6;6;6;5;1;1;1;1;1;1;1;1;1;1;1;1;1;1;1;1;1;1;1;1	6;6;6;6;5;1;1;1;1;1;1;1;1;1;1;1;1;1;1;1;1;1;1;1;1	Double-stranded RNA-binding protein Staufen homolog 1	STAU1	tr|A0A087X1A5|A0A087X1A5_HUMAN Isoform of O95793, Double-stranded RNA-binding protein Staufen homolog 1 OS=Homo sapiens GN=STAU1 PE=1 SV=1;sp|O95793-2|STAU1_HUMAN Isoform of O95793, Isoform Short of Double-stranded RNA-binding protein Staufen homolog 1 OS=	25	6	6	6	6	6	6	6	6	6	0	0	0	0	0	1	6	6	6	6	6	6	0	0	0	0	0	1	6	6	6	6	6	6	0	0	0	0	0	1	16.8	16.8
A0A087X1B2;B9A018;Q53GS9-2;Q53GS9;Q53GS9-3;A0A087WW31	A0A087X1B2;B9A018;Q53GS9-2;Q53GS9;Q53GS9-3	4;4;4;4;3;1	4;4;4;4;3;1	4;4;4;4;3;1	U4/U6.U5 tri-snRNP-associated protein 2	USP39	tr|A0A087X1B2|A0A087X1B2_HUMAN Isoform of Q53GS9, U4/U6.U5 tri-snRNP-associated protein 2 OS=Homo sapiens GN=USP39 PE=1 SV=1;tr|B9A018|B9A018_HUMAN Isoform of Q53GS9, U4/U6.U5 tri-snRNP-associated protein 2 OS=Homo sapiens GN=USP39 PE=1 SV=1;sp|Q53GS9-2|SN	6	4	4	4	4	3	3	3	4	2	0	1	1	0	0	1	4	3	3	3	4	2	0	1	1	0	0	1	4	3	3	3	4	2	0	1	1	0	0	1	14	14
A0A087X1E4;P53365-3;P53365;P53365-2;E9PPY7;E9PRV8	A0A087X1E4;P53365-3;P53365;P53365-2	4;4;4;3;1;1	4;4;4;3;1;1	4;4;4;3;1;1	Arfaptin-2	ARFIP2	tr|A0A087X1E4|A0A087X1E4_HUMAN Isoform of P53365, Arfaptin-2 OS=Homo sapiens GN=ARFIP2 PE=1 SV=1;sp|P53365-3|ARFP2_HUMAN Isoform of P53365, Isoform 3 of Arfaptin-2 OS=Homo sapiens GN=ARFIP2;sp|P53365|ARFP2_HUMAN Arfaptin-2 OS=Homo sapiens GN=ARFIP2 PE=1 SV	6	4	4	4	2	2	2	1	2	3	1	1	3	1	1	1	2	2	2	1	2	3	1	1	3	1	1	1	2	2	2	1	2	3	1	1	3	1	1	1	13.4	13.4
A0A087X1G1;H7BYD0;Q16718-2;Q16718;F8WAS3;A0A087WXR5;C9IZN5	A0A087X1G1;H7BYD0;Q16718-2;Q16718;F8WAS3;A0A087WXR5;C9IZN5	2;2;2;2;1;1;1	2;2;2;2;1;1;1	2;2;2;2;1;1;1	NADH dehydrogenase [ubiquinone] 1 alpha subcomplex subunit 5	NDUFA5	tr|A0A087X1G1|A0A087X1G1_HUMAN Isoform of Q16718, NADH dehydrogenase [ubiquinone] 1 alpha subcomplex subunit 5 OS=Homo sapiens GN=NDUFA5 PE=1 SV=1;tr|H7BYD0|H7BYD0_HUMAN Isoform of Q16718, NADH dehydrogenase [ubiquinone] 1 alpha subcomplex subunit 5 (Fragm	7	2	2	2	1	2	2	2	2	2	0	1	1	0	1	1	1	2	2	2	2	2	0	1	1	0	1	1	1	2	2	2	2	2	0	1	1	0	1	1	24.8	24.8
A0A087X1G7;A0A0B4J1S4;O60613;A0A0J9YX89	A0A087X1G7;A0A0B4J1S4;O60613;A0A0J9YX89	2;2;2;1	2;2;2;1	2;2;2;1	15 kDa selenoprotein	2015-09-01	tr|A0A087X1G7|A0A087X1G7_HUMAN Isoform of O60613, Selenoprotein F OS=Homo sapiens GN=SELENOF PE=1 SV=1;tr|A0A0B4J1S4|A0A0B4J1S4_HUMAN Isoform of O60613, Selenoprotein F OS=Homo sapiens GN=SELENOF PE=1 SV=1;sp|O60613|SEP15_HUMAN Selenoprotein F OS=Homo sapi	4	2	2	2	2	2	2	2	2	2	0	0	0	0	0	0	2	2	2	2	2	2	0	0	0	0	0	0	2	2	2	2	2	2	0	0	0	0	0	0	17.7	17.7
A0A087X1H5;Q15057;H7C3K3;A0A0U1RQT1	A0A087X1H5;Q15057;H7C3K3;A0A0U1RQT1	2;2;1;1	2;2;1;1	2;2;1;1	Arf-GAP with coiled-coil, ANK repeat and PH domain-containing protein 2	ACAP2	tr|A0A087X1H5|A0A087X1H5_HUMAN Isoform of Q15057, Arf-GAP with coiled-coil, ANK repeat and PH domain-containing protein 2 OS=Homo sapiens GN=ACAP2 PE=1 SV=1;sp|Q15057|ACAP2_HUMAN Arf-GAP with coiled-coil, ANK repeat and PH domain-containing protein 2 OS=Ho	4	2	2	2	1	1	1	2	1	1	0	0	0	0	0	1	1	1	1	2	1	1	0	0	0	0	0	1	1	1	1	2	1	1	0	0	0	0	0	1	4.1	4.1
A0A087X1I8;Q7Z3E5-2;Q7Z3E5;C9JW07;H7C3U7;H7BZY2	A0A087X1I8;Q7Z3E5-2;Q7Z3E5;C9JW07	3;3;3;2;1;1	3;3;3;2;1;1	3;3;3;2;1;1	LisH domain-containing protein ARMC9	ARMC9	tr|A0A087X1I8|A0A087X1I8_HUMAN Isoform of Q7Z3E5, LisH domain-containing protein ARMC9 OS=Homo sapiens GN=ARMC9 PE=1 SV=1;sp|Q7Z3E5-2|ARMC9_HUMAN Isoform of Q7Z3E5, Isoform 2 of LisH domain-containing protein ARMC9 OS=Homo sapiens GN=ARMC9;sp|Q7Z3E5|ARMC9_	6	3	3	3	3	3	3	1	2	1	0	0	0	0	0	0	3	3	3	1	2	1	0	0	0	0	0	0	3	3	3	1	2	1	0	0	0	0	0	0	4.4	4.4
A0A087X1K9;O75608-2;O75608;E5RGR0;B4DP64;E5RJ48	A0A087X1K9;O75608-2;O75608;E5RGR0;B4DP64	4;4;4;3;2;1	4;4;4;3;2;1	4;4;4;3;2;1	Acyl-protein thioesterase 1	LYPLA1	tr|A0A087X1K9|A0A087X1K9_HUMAN Isoform of O75608, Acyl-protein thioesterase 1 OS=Homo sapiens GN=LYPLA1 PE=1 SV=1;sp|O75608-2|LYPA1_HUMAN Isoform of O75608, Isoform 2 of Acyl-protein thioesterase 1 OS=Homo sapiens GN=LYPLA1;sp|O75608|LYPA1_HUMAN Acyl-prote	6	4	4	4	3	3	3	3	3	3	3	3	3	2	2	4	3	3	3	3	3	3	3	3	3	2	2	4	3	3	3	3	3	3	3	3	3	2	2	4	33.7	33.7
F8WC38;A0A087X1N3;O75818-2;O75818	F8WC38;A0A087X1N3;O75818-2;O75818	1;1;1;1	1;1;1;1	1;1;1;1	Ribonuclease P protein subunit p40	RPP40	tr|F8WC38|F8WC38_HUMAN Isoform of O75818, Ribonuclease P protein subunit p40 OS=Homo sapiens GN=RPP40 PE=1 SV=1;tr|A0A087X1N3|A0A087X1N3_HUMAN Isoform of O75818, Ribonuclease P 40kDa subunit, isoform CRA_c OS=Homo sapiens GN=RPP40 PE=1 SV=1;sp|O75818-2|RPP	4	1	1	1	0	0	0	0	0	0	0	1	1	0	0	1	0	0	0	0	0	0	0	1	1	0	0	1	0	0	0	0	0	0	0	1	1	0	0	1	11.5	11.5
A0A087X1X9;Q8IYB5-3;Q8IYB5-2;Q8IYB5	A0A087X1X9;Q8IYB5-3;Q8IYB5-2;Q8IYB5	1;1;1;1	1;1;1;1	1;1;1;1	Stromal membrane-associated protein 1	SMAP1	tr|A0A087X1X9|A0A087X1X9_HUMAN Isoform of Q8IYB5, Stromal membrane-associated protein 1 OS=Homo sapiens GN=SMAP1 PE=1 SV=1;sp|Q8IYB5-3|SMAP1_HUMAN Isoform of Q8IYB5, Isoform 3 of Stromal membrane-associated protein 1 OS=Homo sapiens GN=SMAP1;sp|Q8IYB5-2|SM	4	1	1	1	1	1	1	1	1	1	0	0	0	0	0	0	1	1	1	1	1	1	0	0	0	0	0	0	1	1	1	1	1	1	0	0	0	0	0	0	2.6	2.6
A0A087X1Z3;Q9UL46;H0YM70;H0YLG1;H0YLD2;H0YKU2	A0A087X1Z3;Q9UL46;H0YM70	7;7;5;1;1;1	7;7;5;1;1;1	7;7;5;1;1;1	Proteasome activator complex subunit 2	PSME2	tr|A0A087X1Z3|A0A087X1Z3_HUMAN Isoform of Q9UL46, Proteasome activator complex subunit 2 OS=Homo sapiens GN=PSME2 PE=1 SV=1;sp|Q9UL46|PSME2_HUMAN Proteasome activator complex subunit 2 OS=Homo sapiens GN=PSME2 PE=1 SV=4;tr|H0YM70|H0YM70_HUMAN Isoform of Q9	6	7	7	7	6	6	6	6	6	5	2	4	5	3	3	4	6	6	6	6	6	5	2	4	5	3	3	4	6	6	6	6	6	5	2	4	5	3	3	4	28	28
A0A087X256;Q2M389;F8VYH7;Q2M389-2	A0A087X256;Q2M389;F8VYH7;Q2M389-2	2;2;1;1	2;2;1;1	2;2;1;1	WASH complex subunit 7	KIAA1033	tr|A0A087X256|A0A087X256_HUMAN Isoform of Q2M389, WASH complex subunit 4 OS=Homo sapiens GN=WASHC4 PE=1 SV=1;sp|Q2M389|WASC4_HUMAN WASH complex subunit 4 OS=Homo sapiens GN=WASHC4 PE=1 SV=2;tr|F8VYH7|F8VYH7_HUMAN Isoform of Q2M389, WASH complex subunit 4 O	4	2	2	2	1	1	1	1	1	1	0	1	1	0	0	1	1	1	1	1	1	1	0	1	1	0	0	1	1	1	1	1	1	1	0	1	1	0	0	1	2.2	2.2
A0A087X279;P09913	A0A087X279;P09913	6;6	6;6	6;6	Interferon-induced protein with tetratricopeptide repeats 2	IFIT2	tr|A0A087X279|A0A087X279_HUMAN Isoform of P09913, Interferon-induced protein with tetratricopeptide repeats 2 OS=Homo sapiens GN=IFIT2 PE=1 SV=1;sp|P09913|IFIT2_HUMAN Interferon-induced protein with tetratricopeptide repeats 2 OS=Homo sapiens GN=IFIT2 PE=1	2	6	6	6	0	0	0	0	0	0	0	4	5	0	0	5	0	0	0	0	0	0	0	4	5	0	0	5	0	0	0	0	0	0	0	4	5	0	0	5	18	18
A0A087X2D0;P84103-2;P84103	A0A087X2D0;P84103-2;P84103	2;2;2	1;1;1	1;1;1	Serine/arginine-rich splicing factor 3	SRSF3	tr|A0A087X2D0|A0A087X2D0_HUMAN Isoform of P84103, Serine/arginine-rich-splicing factor 3 OS=Homo sapiens GN=SRSF3 PE=1 SV=1;sp|P84103-2|SRSF3_HUMAN Isoform of P84103, Isoform 2 of Serine/arginine-rich splicing factor 3 OS=Homo sapiens GN=SRSF3;sp|P84103|SR	3	2	1	1	2	2	2	2	2	2	1	2	2	2	2	2	1	1	1	1	1	1	1	1	1	1	1	1	1	1	1	1	1	1	1	1	1	1	1	1	24.2	9.5
A0A087X2D8;O60271-9;O60271-4;O60271-2;O60271;O60271-5;O60271-3;H0YBE9;E9PFH7;A0A087WYG2;Q9UPT6;D6RHI8	A0A087X2D8;O60271-9;O60271-4;O60271-2;O60271;O60271-5;O60271-3	7;7;7;7;7;6;6;2;2;2;2;1	7;7;7;7;7;6;6;2;2;2;2;1	6;6;6;6;6;5;5;2;1;1;1;1	C-Jun-amino-terminal kinase-interacting protein 4	SPAG9	tr|A0A087X2D8|A0A087X2D8_HUMAN Isoform of O60271, C-Jun-amino-terminal kinase-interacting protein 4 OS=Homo sapiens GN=SPAG9 PE=1 SV=1;sp|O60271-9|JIP4_HUMAN Isoform of O60271, Isoform 6 of C-Jun-amino-terminal kinase-interacting protein 4 OS=Homo sapiens	12	7	7	6	5	5	4	5	5	6	0	1	1	0	1	1	5	5	4	5	5	6	0	1	1	0	1	1	5	5	4	5	5	6	0	1	1	0	1	1	9.6	9.6
G3V4V5;H0YJP0;A0A087X2H1;Q9ULT8	G3V4V5;H0YJP0;A0A087X2H1;Q9ULT8	1;1;1;1	1;1;1;1	1;1;1;1	E3 ubiquitin-protein ligase HECTD1	HECTD1	tr|G3V4V5|G3V4V5_HUMAN Isoform of Q9ULT8, E3 ubiquitin-protein ligase HECTD1 (Fragment) OS=Homo sapiens GN=HECTD1 PE=1 SV=1;tr|H0YJP0|H0YJP0_HUMAN Isoform of Q9ULT8, E3 ubiquitin-protein ligase HECTD1 (Fragment) OS=Homo sapiens GN=HECTD1 PE=1 SV=2;tr|A0A08	4	1	1	1	1	0	0	0	0	0	0	0	0	0	0	0	1	0	0	0	0	0	0	0	0	0	0	0	1	0	0	0	0	0	0	0	0	0	0	0	2.2	2.2
A0A087X2I1;P62333;H0YJC0;H0YJS8;H0YJX2;H0YJE9;H0YJT1	A0A087X2I1;P62333;H0YJC0	11;11;7;5;1;1;1	11;11;7;5;1;1;1	11;11;7;5;1;1;1	26S protease regulatory subunit 10B	PSMC6	tr|A0A087X2I1|A0A087X2I1_HUMAN Isoform of P62333, 26S protease regulatory subunit 10B OS=Homo sapiens GN=PSMC6 PE=1 SV=1;sp|P62333|PRS10_HUMAN 26S protease regulatory subunit 10B OS=Homo sapiens GN=PSMC6 PE=1 SV=1;tr|H0YJC0|H0YJC0_HUMAN Isoform of P62333,	7	11	11	11	9	8	9	8	9	8	6	4	4	4	4	6	9	8	9	8	9	8	6	4	4	4	4	6	9	8	9	8	9	8	6	4	4	4	4	6	38.2	38.2
A0A096LNZ9;A0A096LPJ4;P05161	A0A096LNZ9;A0A096LPJ4;P05161	4;4;4	4;4;4	4;4;4	Ubiquitin-like protein ISG15	ISG15	tr|A0A096LNZ9|A0A096LNZ9_HUMAN Isoform of P05161, Ubiquitin-like protein ISG15 (Fragment) OS=Homo sapiens GN=ISG15 PE=1 SV=6;tr|A0A096LPJ4|A0A096LPJ4_HUMAN Isoform of P05161, Ubiquitin-like protein ISG15 OS=Homo sapiens GN=ISG15 PE=1 SV=1;sp|P05161|ISG15_H	3	4	4	4	2	2	2	2	2	2	0	4	3	1	0	2	2	2	2	2	2	2	0	4	3	1	0	2	2	2	2	2	2	2	0	4	3	1	0	2	35.7	35.7
C9JFE4;A0A096LP07;A0A096LPJ3;A8K070;Q13098-5;Q13098;Q13098-7;Q13098-6;J3QQX0;J3QS88;J3KTB0;J3QLT0;J3KSA5;J3KRJ4	C9JFE4;A0A096LP07;A0A096LPJ3;A8K070;Q13098-5;Q13098;Q13098-7;Q13098-6	4;4;4;4;4;4;4;2;1;1;1;1;1;1	4;4;4;4;4;4;4;2;1;1;1;1;1;1	4;4;4;4;4;4;4;2;1;1;1;1;1;1	COP9 signalosome complex subunit 1	GPS1	tr|C9JFE4|C9JFE4_HUMAN Isoform of Q13098, COP9 signalosome complex subunit 1 OS=Homo sapiens GN=GPS1 PE=1 SV=2;tr|A0A096LP07|A0A096LP07_HUMAN Isoform of Q13098, COP9 signalosome complex subunit 1 OS=Homo sapiens GN=GPS1 PE=1 SV=1;tr|A0A096LPJ3|A0A096LPJ3_H	14	4	4	4	4	4	4	4	4	4	0	1	1	1	1	1	4	4	4	4	4	4	0	1	1	1	1	1	4	4	4	4	4	4	0	1	1	1	1	1	13.4	13.4
A0A096LP25;Q6ZSR9;A0A096LNZ0	A0A096LP25;Q6ZSR9;A0A096LNZ0	2;2;1	2;2;1	2;2;1	Uncharacterized protein FLJ45252	AAK1	tr|A0A096LP25|A0A096LP25_HUMAN Isoform of Q2M2I8, AP2-associated protein kinase 1 (Fragment) OS=Homo sapiens GN=AAK1 PE=1 SV=1;sp|Q6ZSR9|YJ005_HUMAN Uncharacterized protein FLJ45252 OS=Homo sapiens PE=2 SV=2;tr|A0A096LNZ0|A0A096LNZ0_HUMAN Isoform of Q2M2I8	3	2	2	2	0	1	0	1	1	2	0	0	0	0	0	0	0	1	0	1	1	2	0	0	0	0	0	0	0	1	0	1	1	2	0	0	0	0	0	0	6.7	6.7
A0A096LP26;A0A096LP75;C4AMC7;Q6VEQ5;A8K0Z3;A8MWX3	A0A096LP26;A0A096LP75;C4AMC7;Q6VEQ5;A8K0Z3;A8MWX3	1;1;1;1;1;1	1;1;1;1;1;1	1;1;1;1;1;1	Putative WAS protein family homolog 3;WAS protein family homolog 2;WAS protein family homolog 1;Putative WAS protein family homolog 4	WASH3P;WASH2P;WASH1;WASH4P	tr|A0A096LP26|A0A096LP26_HUMAN Isoform of A0A096LP75, Uncharacterized protein OS=Homo sapiens PE=4 SV=1;tr|A0A096LP75|A0A096LP75_HUMAN Uncharacterized protein OS=Homo sapiens PE=4 SV=1;sp|C4AMC7|WASH3_HUMAN Putative WAS protein family homolog 3 OS=Homo sap	6	1	1	1	1	1	0	0	1	0	0	0	0	0	0	0	1	1	0	0	1	0	0	0	0	0	0	0	1	1	0	0	1	0	0	0	0	0	0	0	3.7	3.7
A0A096LPI6;A0A096LNH5;H7C2G3;A0A0B4J2H4;H7C1F6;A0A0B4J2D5;P30042-2;P30042;A0A096LNJ1;A0A096LP73;F2Z2Q0;A0A096LP12	A0A096LPI6;A0A096LNH5;H7C2G3;A0A0B4J2H4;H7C1F6;A0A0B4J2D5;P30042-2;P30042	3;2;2;2;2;2;2;2;1;1;1;1	3;2;2;2;2;2;2;2;1;1;1;1	2;2;2;2;2;2;2;2;1;1;1;1	ES1 protein homolog, mitochondrial	C21orf33	tr|A0A096LPI6|A0A096LPI6_HUMAN Uncharacterized protein (Fragment) OS=Homo sapiens PE=4 SV=2;tr|A0A096LNH5|A0A096LNH5_HUMAN Isoform of P30042, Uncharacterized protein OS=Homo sapiens GN=LOC102724023 PE=4 SV=1;tr|H7C2G3|H7C2G3_HUMAN Isoform of P30042, ES1 pr	12	3	3	2	3	3	2	3	3	3	0	1	1	0	0	1	3	3	2	3	3	3	0	1	1	0	0	1	2	2	1	2	2	2	0	0	0	0	0	0	17.2	17.2
A0A0A0MQS1;Q53H96-2;Q53H96;B5MD87;F8WEI0	A0A0A0MQS1;Q53H96-2;Q53H96;B5MD87	4;4;4;2;1	4;4;4;2;1	4;4;4;2;1	Pyrroline-5-carboxylate reductase;Pyrroline-5-carboxylate reductase 3	PYCRL	tr|A0A0A0MQS1|A0A0A0MQS1_HUMAN Isoform of Q53H96, Pyrroline-5-carboxylate reductase OS=Homo sapiens GN=PYCRL PE=1 SV=1;sp|Q53H96-2|P5CR3_HUMAN Isoform of Q53H96, Isoform 2 of Pyrroline-5-carboxylate reductase 3 OS=Homo sapiens GN=PYCRL;sp|Q53H96|P5CR3_HUMA	5	4	4	4	3	2	3	3	3	2	1	1	1	1	1	1	3	2	3	3	3	2	1	1	1	1	1	1	3	2	3	3	3	2	1	1	1	1	1	1	17.1	17.1
U3KQC1;A0A0A0MQU0;Q9BV38;K7EIR0	U3KQC1;A0A0A0MQU0;Q9BV38;K7EIR0	3;3;3;2	3;3;3;2	3;3;3;2	WD repeat-containing protein 18	WDR18	tr|U3KQC1|U3KQC1_HUMAN Isoform of Q9BV38, WD repeat-containing protein 18 (Fragment) OS=Homo sapiens GN=WDR18 PE=1 SV=1;tr|A0A0A0MQU0|A0A0A0MQU0_HUMAN Isoform of Q9BV38, WD repeat-containing protein 18 (Fragment) OS=Homo sapiens GN=WDR18 PE=1 SV=1;sp|Q9BV3	4	3	3	3	1	1	0	2	2	2	0	0	0	0	0	1	1	1	0	2	2	2	0	0	0	0	0	1	1	1	0	2	2	2	0	0	0	0	0	1	6.9	6.9
A0A0A0MQU1;Q27J81-2;Q27J81	A0A0A0MQU1;Q27J81-2;Q27J81	3;3;3	3;3;3	3;3;3	Inverted formin-2	INF2	tr|A0A0A0MQU1|A0A0A0MQU1_HUMAN Isoform of Q27J81, Inverted formin-2 (Fragment) OS=Homo sapiens GN=INF2 PE=1 SV=1;sp|Q27J81-2|INF2_HUMAN Isoform of Q27J81, Isoform 2 of Inverted formin-2 OS=Homo sapiens GN=INF2;sp|Q27J81|INF2_HUMAN Inverted formin-2 OS=Homo	3	3	3	3	3	2	3	2	3	2	0	0	0	0	0	1	3	2	3	2	3	2	0	0	0	0	0	1	3	2	3	2	3	2	0	0	0	0	0	1	8.1	8.1
A0A0A0MQZ2;B7ZCA0;Q96PV0-3;Q96PV0-2;Q96PV0-4;Q96PV0;A0A140T8W4;A0A1B0GW70	A0A0A0MQZ2;B7ZCA0;Q96PV0-3;Q96PV0-2;Q96PV0-4;Q96PV0;A0A140T8W4;A0A1B0GW70	2;2;2;2;2;2;1;1	2;2;2;2;2;2;1;1	2;2;2;2;2;2;1;1	Ras/Rap GTPase-activating protein SynGAP	SYNGAP1	tr|A0A0A0MQZ2|A0A0A0MQZ2_HUMAN Isoform of Q96PV0, Ras/Rap GTPase-activating protein SynGAP (Fragment) OS=Homo sapiens GN=SYNGAP1 PE=1 SV=1;tr|B7ZCA0|B7ZCA0_HUMAN Isoform of Q96PV0, Ras/Rap GTPase-activating protein SynGAP (Fragment) OS=Homo sapiens GN=SYNG	8	2	2	2	0	0	0	0	0	0	1	0	0	2	0	0	0	0	0	0	0	0	1	0	0	2	0	0	0	0	0	0	0	0	1	0	0	2	0	0	1.6	1.6
A0A0A0MR02;P45880-2;P45880;P45880-1;Q5JSD2;Q5JSD1;A2A3S1	A0A0A0MR02;P45880-2;P45880;P45880-1;Q5JSD2;Q5JSD1	12;12;12;12;7;7;4	12;12;12;12;7;7;4	12;12;12;12;7;7;4	Voltage-dependent anion-selective channel protein 2	VDAC2	tr|A0A0A0MR02|A0A0A0MR02_HUMAN Isoform of P45880, Voltage-dependent anion-selective channel protein 2 (Fragment) OS=Homo sapiens GN=VDAC2 PE=1 SV=1;sp|P45880-2|VDAC2_HUMAN Isoform of P45880, Isoform 2 of Voltage-dependent anion-selective channel protein 2	7	12	12	12	12	11	10	11	11	10	0	1	1	0	0	0	12	11	10	11	11	10	0	1	1	0	0	0	12	11	10	11	11	10	0	1	1	0	0	0	47.2	47.2
Q5T092;A0A0A0MR06;Q5T091;O15258;Q5T093	Q5T092;A0A0A0MR06;Q5T091;O15258;Q5T093	3;3;3;3;2	3;3;3;3;2	3;3;3;3;2	Protein RER1	RER1	tr|Q5T092|Q5T092_HUMAN Isoform of O15258, Protein RER1 (Fragment) OS=Homo sapiens GN=RER1 PE=1 SV=1;tr|A0A0A0MR06|A0A0A0MR06_HUMAN Isoform of O15258, Protein RER1 (Fragment) OS=Homo sapiens GN=RER1 PE=1 SV=1;tr|Q5T091|Q5T091_HUMAN Isoform of O15258, Protei	5	3	3	3	3	2	2	2	2	3	0	0	0	0	0	0	3	2	2	2	2	3	0	0	0	0	0	0	3	2	2	2	2	3	0	0	0	0	0	0	30.4	30.4
A0A0A0MR50;Q13619-2;Q13619	A0A0A0MR50;Q13619-2;Q13619	6;6;6	3;3;3	3;3;3	Cullin-4A	CUL4A	tr|A0A0A0MR50|A0A0A0MR50_HUMAN Isoform of Q13619, Cullin-4A OS=Homo sapiens GN=CUL4A PE=1 SV=1;sp|Q13619-2|CUL4A_HUMAN Isoform of Q13619, Isoform 2 of Cullin-4A OS=Homo sapiens GN=CUL4A;sp|Q13619|CUL4A_HUMAN Cullin-4A OS=Homo sapiens GN=CUL4A PE=1 SV=3	3	6	3	3	1	2	2	2	2	1	2	4	5	3	5	6	1	1	1	1	1	1	0	2	3	0	3	3	1	1	1	1	1	1	0	2	3	0	3	3	10.6	6.1
A0A0C4DG68;A0A0A0MR59;Q8TB72-4;Q8TB72-3;Q8TB72-2;Q8TB72	A0A0C4DG68;A0A0A0MR59;Q8TB72-4;Q8TB72-3;Q8TB72-2;Q8TB72	2;2;2;2;1;1	1;1;1;1;0;0	1;1;1;1;0;0	Pumilio homolog 2	PUM2	tr|A0A0C4DG68|A0A0C4DG68_HUMAN Isoform of Q8TB72, Pumilio homolog 2 (Fragment) OS=Homo sapiens GN=PUM2 PE=1 SV=1;tr|A0A0A0MR59|A0A0A0MR59_HUMAN Isoform of Q8TB72, Pumilio homolog 2 OS=Homo sapiens GN=PUM2 PE=1 SV=1;sp|Q8TB72-4|PUM2_HUMAN Isoform of Q8TB72,	6	2	1	1	1	1	1	1	1	2	0	0	0	0	0	0	0	0	0	0	0	1	0	0	0	0	0	0	0	0	0	0	0	1	0	0	0	0	0	0	2.9	1.7
A0A0A0MR66;P98175-4;P98175-3;P98175-2;P98175	A0A0A0MR66;P98175-4;P98175-3;P98175-2;P98175	1;1;1;1;1	1;1;1;1;1	1;1;1;1;1	RNA-binding protein 10	RBM10	tr|A0A0A0MR66|A0A0A0MR66_HUMAN Isoform of P98175, RNA binding motif protein 10, isoform CRA_d OS=Homo sapiens GN=RBM10 PE=1 SV=1;sp|P98175-4|RBM10_HUMAN Isoform of P98175, Isoform 4 of RNA-binding protein 10 OS=Homo sapiens GN=RBM10;sp|P98175-3|RBM10_HUMAN	5	1	1	1	0	1	0	1	0	1	0	0	0	0	0	0	0	1	0	1	0	1	0	0	0	0	0	0	0	1	0	1	0	1	0	0	0	0	0	0	1.6	1.6
A0A0A0MR74;O75907	A0A0A0MR74;O75907	1;1	1;1	1;1	Diacylglycerol O-acyltransferase 1	DGAT1	tr|A0A0A0MR74|A0A0A0MR74_HUMAN Isoform of O75907, Diacylglycerol O-acyltransferase 1 OS=Homo sapiens GN=DGAT1 PE=1 SV=1;sp|O75907|DGAT1_HUMAN Diacylglycerol O-acyltransferase 1 OS=Homo sapiens GN=DGAT1 PE=1 SV=2	2	1	1	1	0	0	0	1	0	0	0	0	0	0	0	0	0	0	0	1	0	0	0	0	0	0	0	0	0	0	0	1	0	0	0	0	0	0	0	0	5.1	5.1
A0A0A0MRA5;B7Z4B8;Q9BUJ2-4;Q9BUJ2-2;Q9BUJ2;M0R3F1;Q9BUJ2-3;M0QYZ0;M0R203;M0QYM5;M0QZV6;M0R0K8;M0QYI8;Q9BUJ2-5	A0A0A0MRA5;B7Z4B8;Q9BUJ2-4;Q9BUJ2-2;Q9BUJ2;M0R3F1;Q9BUJ2-3;M0QYZ0	6;6;6;6;6;5;5;4;1;1;1;1;1;1	6;6;6;6;6;5;5;4;1;1;1;1;1;1	6;6;6;6;6;5;5;4;1;1;1;1;1;1	Heterogeneous nuclear ribonucleoprotein U-like protein 1	HNRNPUL1	tr|A0A0A0MRA5|A0A0A0MRA5_HUMAN Isoform of Q9BUJ2, Heterogeneous nuclear ribonucleoprotein U-like protein 1 OS=Homo sapiens GN=HNRNPUL1 PE=1 SV=1;tr|B7Z4B8|B7Z4B8_HUMAN Isoform of Q9BUJ2, Heterogeneous nuclear ribonucleoprotein U-like protein 1 OS=Homo sapi	14	6	6	6	4	3	4	3	3	4	1	3	2	2	1	2	4	3	4	3	3	4	1	3	2	2	1	2	4	3	4	3	3	4	1	3	2	2	1	2	12.7	12.7
A0A0A0MRE1;B4DJ07;A0A0A0MSB8;Q9UPT5-2;Q9UPT5-5;Q9UPT5-1;Q9UPT5-6;Q9UPT5;C9JME6;C9JKC2;B5MCY9;K7ERQ5;Q9UPT5-4	A0A0A0MRE1;B4DJ07;A0A0A0MSB8;Q9UPT5-2;Q9UPT5-5;Q9UPT5-1;Q9UPT5-6;Q9UPT5	3;3;3;3;3;3;3;3;1;1;1;1;1	3;3;3;3;3;3;3;3;1;1;1;1;1	3;3;3;3;3;3;3;3;1;1;1;1;1	Exocyst complex component 7	EXOC7	tr|A0A0A0MRE1|A0A0A0MRE1_HUMAN Isoform of Q9UPT5, Exocyst complex component 7 (Fragment) OS=Homo sapiens GN=EXOC7 PE=1 SV=1;tr|B4DJ07|B4DJ07_HUMAN Isoform of Q9UPT5, Exocyst complex component 7 OS=Homo sapiens GN=EXOC7 PE=1 SV=1;tr|A0A0A0MSB8|A0A0A0MSB8_HU	13	3	3	3	2	3	2	2	3	3	0	0	0	0	0	1	2	3	2	2	3	3	0	0	0	0	0	1	2	3	2	2	3	3	0	0	0	0	0	1	8.3	8.3
G3V5X4;A0A0A0MRE3;Q8WXH0;Q8WXH0-2;A0A0C4DH87;A0A0C4DGK3;Q8WXH0-9;Q8WXH0-8;Q8WXH0-6;Q8WXH0-11;Q8WXH0-12;Q8WXH0-5;Q8WXH0-10;Q8WXH0-4;Q8WXH0-3;Q8WXH0-13;Q8WXH0-7	G3V5X4;A0A0A0MRE3;Q8WXH0;Q8WXH0-2	5;5;4;4;1;1;1;1;1;1;1;1;1;1;1;1;1	5;5;4;4;1;1;1;1;1;1;1;1;1;1;1;1;1	5;5;4;4;1;1;1;1;1;1;1;1;1;1;1;1;1	Nesprin-2	SYNE2	tr|G3V5X4|G3V5X4_HUMAN Isoform of Q8WXH0, Nesprin-2 OS=Homo sapiens GN=SYNE2 PE=1 SV=1;tr|A0A0A0MRE3|A0A0A0MRE3_HUMAN Isoform of Q8WXH0, Nesprin-2 OS=Homo sapiens GN=SYNE2 PE=1 SV=1;sp|Q8WXH0|SYNE2_HUMAN Nesprin-2 OS=Homo sapiens GN=SYNE2 PE=1 SV=3;sp|Q8WX	17	5	5	5	2	1	1	3	4	4	0	0	1	0	0	1	2	1	1	3	4	4	0	0	1	0	0	1	2	1	1	3	4	4	0	0	1	0	0	1	1.1	1.1
A0A0A0MRE5;Q9ULH1;Q9ULH1-2;H0YBF7;E5RHD7	A0A0A0MRE5;Q9ULH1;Q9ULH1-2;H0YBF7	4;4;4;3;1	4;4;4;3;1	3;3;3;2;1	Arf-GAP with SH3 domain, ANK repeat and PH domain-containing protein 1	ASAP1	tr|A0A0A0MRE5|A0A0A0MRE5_HUMAN Isoform of Q9ULH1, Arf-GAP with SH3 domain, ANK repeat and PH domain-containing protein 1 OS=Homo sapiens GN=ASAP1 PE=1 SV=1;sp|Q9ULH1|ASAP1_HUMAN Arf-GAP with SH3 domain, ANK repeat and PH domain-containing protein 1 OS=Homo	5	4	4	3	3	4	4	3	3	3	0	0	0	0	0	0	3	4	4	3	3	3	0	0	0	0	0	0	2	3	3	2	2	2	0	0	0	0	0	0	5.1	5.1
H7BYL6;A0A0A0MRE9;A0A0A0MRF6;Q99996-5;Q99996-3;Q99996-2;Q99996;Q99996-6	H7BYL6;A0A0A0MRE9;A0A0A0MRF6;Q99996-5;Q99996-3;Q99996-2;Q99996;Q99996-6	1;1;1;1;1;1;1;1	1;1;1;1;1;1;1;1	1;1;1;1;1;1;1;1	A-kinase anchor protein 9	AKAP9	tr|H7BYL6|H7BYL6_HUMAN Isoform of Q99996, A-kinase anchor protein 9 (Fragment) OS=Homo sapiens GN=AKAP9 PE=1 SV=1;tr|A0A0A0MRE9|A0A0A0MRE9_HUMAN Isoform of Q99996, A-kinase anchor protein 9 OS=Homo sapiens GN=AKAP9 PE=1 SV=1;tr|A0A0A0MRF6|A0A0A0MRF6_HUMAN	8	1	1	1	0	0	0	0	0	0	0	0	0	1	1	0	0	0	0	0	0	0	0	0	0	1	1	0	0	0	0	0	0	0	0	0	0	1	1	0	0.7	0.7
A0A0A0MRG2;E9PG40;P05067-10;P05067-3;P05067-4;P05067-5;P05067-6;P05067-7;P05067-11;P05067-8;P05067-9;P05067;H7C0V9	A0A0A0MRG2;E9PG40;P05067-10;P05067-3;P05067-4;P05067-5;P05067-6;P05067-7;P05067-11;P05067-8;P05067-9;P05067	4;4;4;4;4;4;4;4;4;4;4;4;1	4;4;4;4;4;4;4;4;4;4;4;4;1	4;4;4;4;4;4;4;4;4;4;4;4;1	Amyloid beta A4 protein;N-APP;Soluble APP-alpha;Soluble APP-beta;C99;Beta-amyloid protein 42;Beta-amyloid protein 40;C83;P3(42);P3(40);C80;Gamma-secretase C-terminal fragment 59;Gamma-secretase C-terminal fragment 57;Gamma-secretase C-terminal fragment 50;C31	APP	tr|A0A0A0MRG2|A0A0A0MRG2_HUMAN Isoform of P05067, Amyloid beta A4 protein OS=Homo sapiens GN=APP PE=1 SV=1;tr|E9PG40|E9PG40_HUMAN Isoform of P05067, Amyloid beta A4 protein OS=Homo sapiens GN=APP PE=1 SV=1;sp|P05067-10|A4_HUMAN Isoform of P05067, Isoform A	13	4	4	4	1	2	0	3	2	2	0	0	0	0	0	1	1	2	0	3	2	2	0	0	0	0	0	1	1	2	0	3	2	2	0	0	0	0	0	1	7.9	7.9
A0A0A0MRH6;Q5JRA6-4;Q5JRA6-2;Q5JRA6	A0A0A0MRH6;Q5JRA6-4;Q5JRA6-2;Q5JRA6	2;2;2;2	2;2;2;2	2;2;2;2	Melanoma inhibitory activity protein 3	MIA3	tr|A0A0A0MRH6|A0A0A0MRH6_HUMAN Isoform of Q5JRA6, Melanoma inhibitory activity protein 3 (Fragment) OS=Homo sapiens GN=MIA3 PE=1 SV=6;sp|Q5JRA6-4|MIA3_HUMAN Isoform of Q5JRA6, Isoform 4 of Melanoma inhibitory activity protein 3 OS=Homo sapiens GN=MIA3;sp|Q	4	2	2	2	2	2	1	2	2	1	0	0	0	0	0	0	2	2	1	2	2	1	0	0	0	0	0	0	2	2	1	2	2	1	0	0	0	0	0	0	2.5	2.5
A0A0A0MRI2;Q9UNH7-2;Q9UNH7	A0A0A0MRI2;Q9UNH7-2;Q9UNH7	2;2;2	2;2;2	2;2;2	Sorting nexin-6;Sorting nexin-6, N-terminally processed	SNX6	tr|A0A0A0MRI2|A0A0A0MRI2_HUMAN Isoform of Q9UNH7, Sorting nexin OS=Homo sapiens GN=SNX6 PE=1 SV=1;sp|Q9UNH7-2|SNX6_HUMAN Isoform of Q9UNH7, Isoform 2 of Sorting nexin-6 OS=Homo sapiens GN=SNX6;sp|Q9UNH7|SNX6_HUMAN Sorting nexin-6 OS=Homo sapiens GN=SNX6 PE	3	2	2	2	2	2	2	2	2	2	0	1	1	0	1	1	2	2	2	2	2	2	0	1	1	0	1	1	2	2	2	2	2	2	0	1	1	0	1	1	2.9	2.9
F6S8N6;A0A0A0MRJ6;H7BY58;P22061;P22061-2;C9J0F2	F6S8N6;A0A0A0MRJ6;H7BY58;P22061;P22061-2	5;5;5;5;5;1	5;5;5;5;5;1	5;5;5;5;5;1	Protein-L-isoaspartate O-methyltransferase;Protein-L-isoaspartate(D-aspartate) O-methyltransferase	PCMT1	tr|F6S8N6|F6S8N6_HUMAN Isoform of P22061, Protein-L-isoaspartate(D-aspartate) O-methyltransferase OS=Homo sapiens GN=PCMT1 PE=1 SV=1;tr|A0A0A0MRJ6|A0A0A0MRJ6_HUMAN Isoform of P22061, Protein-L-isoaspartate O-methyltransferase OS=Homo sapiens GN=PCMT1 PE=1	6	5	5	5	5	5	5	5	5	5	0	1	2	1	1	1	5	5	5	5	5	5	0	1	2	1	1	1	5	5	5	5	5	5	0	1	2	1	1	1	35.2	35.2
A0A0A0MRK6;Q13505-3;Q13505;A0A0C4DFQ1;Q13505-2	A0A0A0MRK6;Q13505-3;Q13505;A0A0C4DFQ1;Q13505-2	2;2;2;1;1	2;2;2;1;1	2;2;2;1;1	Metaxin-1	MTX1	tr|A0A0A0MRK6|A0A0A0MRK6_HUMAN Isoform of Q13505, Metaxin 1, isoform CRA_b OS=Homo sapiens GN=MTX1 PE=1 SV=1;sp|Q13505-3|MTX1_HUMAN Isoform of Q13505, Isoform 3 of Metaxin-1 OS=Homo sapiens GN=MTX1;sp|Q13505|MTX1_HUMAN Metaxin-1 OS=Homo sapiens GN=MTX1 PE=	5	2	2	2	2	2	2	2	2	2	0	0	0	0	0	0	2	2	2	2	2	2	0	0	0	0	0	0	2	2	2	2	2	2	0	0	0	0	0	0	6.7	6.7
A0A0A0MRM8;Q9UM54-6;A0A0D9SGC1;E7EW20;Q9UM54-5;Q9UM54-2;Q9UM54-4;Q9UM54-1;Q9UM54	A0A0A0MRM8;Q9UM54-6;A0A0D9SGC1;E7EW20;Q9UM54-5;Q9UM54-2;Q9UM54-4;Q9UM54-1;Q9UM54	7;7;6;6;6;6;6;6;6	7;7;6;6;6;6;6;6;6	7;7;6;6;6;6;6;6;6	Unconventional myosin-VI	MYO6	tr|A0A0A0MRM8|A0A0A0MRM8_HUMAN Isoform of Q9UM54, Unconventional myosin-VI OS=Homo sapiens GN=MYO6 PE=1 SV=1;sp|Q9UM54-6|MYO6_HUMAN Isoform of Q9UM54, Isoform 6 of Unconventional myosin-VI OS=Homo sapiens GN=MYO6;tr|A0A0D9SGC1|A0A0D9SGC1_HUMAN Isoform of Q	9	7	7	7	3	3	1	3	3	4	1	2	1	1	0	4	3	3	1	3	3	4	1	2	1	1	0	4	3	3	1	3	3	4	1	2	1	1	0	4	7.6	7.6
A0A0A0MRM9;Q14978;Q14978-3;Q14978-2;S4R349;S4R402;S4R341	A0A0A0MRM9;Q14978;Q14978-3;Q14978-2;S4R349	4;4;4;4;2;1;1	4;4;4;4;2;1;1	4;4;4;4;2;1;1	Nucleolar and coiled-body phosphoprotein 1	NOLC1	tr|A0A0A0MRM9|A0A0A0MRM9_HUMAN Isoform of Q14978, Nucleolar and coiled-body phosphoprotein 1 (Fragment) OS=Homo sapiens GN=NOLC1 PE=1 SV=1;sp|Q14978|NOLC1_HUMAN Nucleolar and coiled-body phosphoprotein 1 OS=Homo sapiens GN=NOLC1 PE=1 SV=2;sp|Q14978-3|NOLC1	7	4	4	4	3	2	2	2	2	2	0	1	0	0	0	1	3	2	2	2	2	2	0	1	0	0	0	1	3	2	2	2	2	2	0	1	0	0	0	1	9.9	9.9
A0A0A0MRN7;Q6YP21-3;Q6YP21;Q6YP21-2;A0A0A0MRN6	A0A0A0MRN7;Q6YP21-3;Q6YP21;Q6YP21-2	3;3;3;2;1	3;3;3;2;1	3;3;3;2;1	Kynurenine--oxoglutarate transaminase 3	CCBL2	tr|A0A0A0MRN7|A0A0A0MRN7_HUMAN Isoform of Q6YP21, Kynurenine--oxoglutarate transaminase 3 (Fragment) OS=Homo sapiens GN=KYAT3 PE=1 SV=1;sp|Q6YP21-3|KAT3_HUMAN Isoform of Q6YP21, Isoform 3 of Kynurenine--oxoglutarate transaminase 3 OS=Homo sapiens GN=KYAT3;	5	3	3	3	1	1	1	1	1	1	0	2	2	1	1	3	1	1	1	1	1	1	0	2	2	1	1	3	1	1	1	1	1	1	0	2	2	1	1	3	20.2	20.2
A0A0A0MRP6;B7ZLQ5;P28370-2;P28370	A0A0A0MRP6;B7ZLQ5;P28370-2;P28370	2;2;2;2	1;1;1;1	1;1;1;1	Probable global transcription activator SNF2L1	SMARCA1	tr|A0A0A0MRP6|A0A0A0MRP6_HUMAN Isoform of P28370, Probable global transcription activator SNF2L1 OS=Homo sapiens GN=SMARCA1 PE=1 SV=1;tr|B7ZLQ5|B7ZLQ5_HUMAN Isoform of P28370, Probable global transcription activator SNF2L1 OS=Homo sapiens GN=SMARCA1 PE=1 S	4	2	1	1	1	1	1	1	1	1	0	1	1	0	0	1	1	1	1	1	1	1	0	0	0	0	0	0	1	1	1	1	1	1	0	0	0	0	0	0	2	1.1
A0A0A0MRR7;P09234;Q5TAL2	A0A0A0MRR7;P09234;Q5TAL2	2;2;1	2;2;1	2;2;1	U1 small nuclear ribonucleoprotein C	SNRPC	tr|A0A0A0MRR7|A0A0A0MRR7_HUMAN Isoform of P09234, U1 small nuclear ribonucleoprotein C OS=Homo sapiens GN=SNRPC PE=1 SV=1;sp|P09234|RU1C_HUMAN U1 small nuclear ribonucleoprotein C OS=Homo sapiens GN=SNRPC PE=1 SV=1;tr|Q5TAL2|Q5TAL2_HUMAN Isoform of P09234,	3	2	2	2	2	2	2	1	2	2	0	0	0	0	0	0	2	2	2	1	2	2	0	0	0	0	0	0	2	2	2	1	2	2	0	0	0	0	0	0	11.7	11.7
B6VEX4;A0A0A0MRT6;Q8IZP0-11;Q8IZP0-10;Q8IZP0-8;Q8IZP0-7;Q8IZP0-2;Q8IZP0-4;Q8IZP0-3;Q8IZP0-5;Q8IZP0-6;Q8IZP0-9;Q8IZP0-12;Q8IZP0	B6VEX4;A0A0A0MRT6;Q8IZP0-11;Q8IZP0-10;Q8IZP0-8;Q8IZP0-7;Q8IZP0-2;Q8IZP0-4;Q8IZP0-3;Q8IZP0-5;Q8IZP0-6;Q8IZP0-9;Q8IZP0-12;Q8IZP0	2;2;2;2;2;2;2;2;2;2;2;2;2;2	2;2;2;2;2;2;2;2;2;2;2;2;2;2	2;2;2;2;2;2;2;2;2;2;2;2;2;2	Abl interactor 1	ABI1	tr|B6VEX4|B6VEX4_HUMAN Isoform of Q8IZP0, Abl interactor 1 OS=Homo sapiens GN=ABI1 PE=1 SV=1;tr|A0A0A0MRT6|A0A0A0MRT6_HUMAN Isoform of Q8IZP0, Abl interactor 1 OS=Homo sapiens GN=ABI1 PE=1 SV=1;sp|Q8IZP0-11|ABI1_HUMAN Isoform of Q8IZP0, Isoform 11 of Abl i	14	2	2	2	1	1	1	1	1	0	1	2	1	1	0	2	1	1	1	1	1	0	1	2	1	1	0	2	1	1	1	1	1	0	1	2	1	1	0	2	6.9	6.9
B4DZ84;D3DX48;A0A0A0MRU0;A0A0D9SFF8;D3DX49;A0A0C4DH75;Q14168-6;Q14168-2;Q14168-3;Q14168;Q14168-4;E5RFN8;A0A087X0C7;E5RK50;E5RJK0;E5RK44;E5RI32;E5RIU3;A0A087WVY2;E5RI47	B4DZ84;D3DX48;A0A0A0MRU0;A0A0D9SFF8;D3DX49;A0A0C4DH75;Q14168-6;Q14168-2;Q14168-3;Q14168;Q14168-4;E5RFN8;A0A087X0C7;E5RK50;E5RJK0;E5RK44;E5RI32;E5RIU3;A0A087WVY2;E5RI47	2;2;2;2;2;2;2;2;2;2;2;1;1;1;1;1;1;1;1;1	1;1;1;1;1;1;1;1;1;1;1;1;1;1;1;1;1;1;1;1	1;1;1;1;1;1;1;1;1;1;1;1;1;1;1;1;1;1;1;1	MAGUK p55 subfamily member 2	MPP2	tr|B4DZ84|B4DZ84_HUMAN Isoform of Q14168, MAGUK p55 subfamily member 2 OS=Homo sapiens GN=MPP2 PE=1 SV=1;tr|D3DX48|D3DX48_HUMAN Isoform of Q14168, MAGUK p55 subfamily member 2 OS=Homo sapiens GN=MPP2 PE=1 SV=1;tr|A0A0A0MRU0|A0A0A0MRU0_HUMAN Isoform of Q141	20	2	1	1	0	0	0	1	1	0	0	0	1	1	1	0	0	0	0	1	1	0	0	0	0	0	0	0	0	0	0	1	1	0	0	0	0	0	0	0	4.1	1.8
A0A0A0MRV0;Q9P2E9-3;Q9P2E9-2;Q9P2E9;A0A087WVV2;F8W7S5;A0A087WU26;A2A2S5;V9GY78	A0A0A0MRV0;Q9P2E9-3;Q9P2E9-2;Q9P2E9;A0A087WVV2;F8W7S5	23;23;23;23;20;18;10;3;1	23;23;23;23;20;18;10;3;1	23;23;23;23;20;18;10;3;1	Ribosome-binding protein 1	RRBP1	tr|A0A0A0MRV0|A0A0A0MRV0_HUMAN Isoform of Q9P2E9, Ribosome-binding protein 1 OS=Homo sapiens GN=RRBP1 PE=1 SV=1;sp|Q9P2E9-3|RRBP1_HUMAN Isoform of Q9P2E9, Isoform 2 of Ribosome-binding protein 1 OS=Homo sapiens GN=RRBP1;sp|Q9P2E9-2|RRBP1_HUMAN Isoform of Q	9	23	23	23	19	17	17	20	19	18	0	0	0	0	0	3	19	17	17	20	19	18	0	0	0	0	0	3	19	17	17	20	19	18	0	0	0	0	0	3	23.7	23.7
A0A0A0MRW6;Q9H6R4-3;Q9H6R4-2;Q9H6R4-4;Q9H6R4	A0A0A0MRW6;Q9H6R4-3;Q9H6R4-2;Q9H6R4-4;Q9H6R4	1;1;1;1;1	1;1;1;1;1	1;1;1;1;1	Nucleolar protein 6	NOL6	tr|A0A0A0MRW6|A0A0A0MRW6_HUMAN Isoform of Q9H6R4, Nucleolar protein 6 OS=Homo sapiens GN=NOL6 PE=1 SV=1;sp|Q9H6R4-3|NOL6_HUMAN Isoform of Q9H6R4, Isoform 3 of Nucleolar protein 6 OS=Homo sapiens GN=NOL6;sp|Q9H6R4-2|NOL6_HUMAN Isoform of Q9H6R4, Isoform 2 o	5	1	1	1	1	1	0	1	1	1	0	0	0	0	0	1	1	1	0	1	1	1	0	0	0	0	0	1	1	1	0	1	1	1	0	0	0	0	0	1	2	2
H0YC17;E7EMV7;A0A0A0MRZ4;Q15025-7;Q15025-8;Q15025-5;Q15025-6;Q15025-4;Q15025-3;Q15025-2;Q15025	H0YC17;E7EMV7;A0A0A0MRZ4;Q15025-7;Q15025-8;Q15025-5;Q15025-6;Q15025-4;Q15025-3;Q15025-2;Q15025	1;1;1;1;1;1;1;1;1;1;1	1;1;1;1;1;1;1;1;1;1;1	1;1;1;1;1;1;1;1;1;1;1	TNFAIP3-interacting protein 1	TNIP1	tr|H0YC17|H0YC17_HUMAN Isoform of Q15025, TNFAIP3-interacting protein 1 (Fragment) OS=Homo sapiens GN=TNIP1 PE=1 SV=1;tr|E7EMV7|E7EMV7_HUMAN Isoform of Q15025, TNFAIP3-interacting protein 1 OS=Homo sapiens GN=TNIP1 PE=1 SV=1;tr|A0A0A0MRZ4|A0A0A0MRZ4_HUMAN	11	1	1	1	0	0	0	0	0	0	1	1	1	1	1	1	0	0	0	0	0	0	1	1	1	1	1	1	0	0	0	0	0	0	1	1	1	1	1	1	7.5	7.5
A0A0A0MS51;A0A0A0MT01;P06396-2;P06396-4;P06396-3;P06396;Q5T0I1;A0A0U1RQL8;Q5T0I0;Q5T0H8	A0A0A0MS51;A0A0A0MT01;P06396-2;P06396-4;P06396-3;P06396	9;9;9;9;9;9;2;2;2;1	9;9;9;9;9;9;2;2;2;1	2;2;2;2;2;2;0;0;0;0	Gelsolin	GSN	tr|A0A0A0MS51|A0A0A0MS51_HUMAN Isoform of P06396, Gelsolin OS=Homo sapiens GN=GSN PE=1 SV=1;tr|A0A0A0MT01|A0A0A0MT01_HUMAN Gelsolin OS=Homo sapiens GN=GSN PE=1 SV=1;sp|P06396-2|GELS_HUMAN Isoform of P06396, Isoform 2 of Gelsolin OS=Homo sapiens GN=GSN;sp|P	10	9	9	2	7	8	8	8	9	7	1	5	3	2	0	6	7	8	8	8	9	7	1	5	3	2	0	6	2	2	2	2	2	2	0	1	0	0	0	2	17.5	17.5
A0A0A0MS99;I3L4X2;P33527-8;P33527-6;P33527-7;P33527-5;P33527-4;P33527-2;P33527-3;P33527;P33527-9	A0A0A0MS99;I3L4X2;P33527-8;P33527-6;P33527-7;P33527-5;P33527-4;P33527-2;P33527-3;P33527;P33527-9	3;3;3;3;3;3;3;3;3;3;3	3;3;3;3;3;3;3;3;3;3;3	3;3;3;3;3;3;3;3;3;3;3	Multidrug resistance-associated protein 1	ABCC1	tr|A0A0A0MS99|A0A0A0MS99_HUMAN Isoform of P33527, Multidrug resistance-associated protein 1 OS=Homo sapiens GN=ABCC1 PE=1 SV=1;tr|I3L4X2|I3L4X2_HUMAN Isoform of P33527, Multidrug resistance-associated protein 1 (Fragment) OS=Homo sapiens GN=ABCC1 PE=1 SV=1	11	3	3	3	0	0	0	0	0	0	1	2	3	1	0	2	0	0	0	0	0	0	1	2	3	1	0	2	0	0	0	0	0	0	1	2	3	1	0	2	3.2	3.2
E9PF18;A0A0A0MSE2;Q16836;Q16836-3;Q16836-2	E9PF18;A0A0A0MSE2;Q16836;Q16836-3;Q16836-2	4;4;4;4;4	4;4;4;4;4	4;4;4;4;4	Hydroxyacyl-coenzyme A dehydrogenase, mitochondrial	HADH	tr|E9PF18|E9PF18_HUMAN Isoform of Q16836, Hydroxyacyl-coenzyme A dehydrogenase, mitochondrial OS=Homo sapiens GN=HADH PE=1 SV=1;tr|A0A0A0MSE2|A0A0A0MSE2_HUMAN Isoform of Q16836, Hydroxyacyl-coenzyme A dehydrogenase, mitochondrial OS=Homo sapiens GN=HADH PE	5	4	4	4	3	3	3	3	3	1	1	1	2	0	1	1	3	3	3	3	3	1	1	1	2	0	1	1	3	3	3	3	3	1	1	1	2	0	1	1	20.4	20.4
C9JHU6;C9JUM0;B5MCU4;A0A0A0MSH6;B5MDU6;Q9H6V9-4;Q9H6V9-3;Q9H6V9;Q9H6V9-2	C9JHU6;C9JUM0;B5MCU4;A0A0A0MSH6;B5MDU6;Q9H6V9-4;Q9H6V9-3;Q9H6V9;Q9H6V9-2	1;1;1;1;1;1;1;1;1	1;1;1;1;1;1;1;1;1	1;1;1;1;1;1;1;1;1	UPF0554 protein C2orf43	LDAH;C2orf43	tr|C9JHU6|C9JHU6_HUMAN Isoform of Q9H6V9, Lipid droplet-associated hydrolase (Fragment) OS=Homo sapiens GN=LDAH PE=1 SV=1;tr|C9JUM0|C9JUM0_HUMAN Isoform of Q9H6V9, Lipid droplet-associated hydrolase (Fragment) OS=Homo sapiens GN=LDAH PE=1 SV=1;tr|B5MCU4|B5	9	1	1	1	1	1	1	1	1	1	0	1	1	0	1	1	1	1	1	1	1	1	0	1	1	0	1	1	1	1	1	1	1	1	0	1	1	0	1	1	7.7	7.7
A0A0A0MSI8;O00471;F8W9B8	A0A0A0MSI8;O00471;F8W9B8	2;2;1	2;2;1	2;2;1	Exocyst complex component 5	EXOC5	tr|A0A0A0MSI8|A0A0A0MSI8_HUMAN Isoform of O00471, Exocyst complex component 5 OS=Homo sapiens GN=EXOC5 PE=1 SV=1;sp|O00471|EXOC5_HUMAN Exocyst complex component 5 OS=Homo sapiens GN=EXOC5 PE=1 SV=1;tr|F8W9B8|F8W9B8_HUMAN Isoform of O00471, Exocyst complex	3	2	2	2	0	0	0	0	0	0	0	1	1	0	0	2	0	0	0	0	0	0	0	1	1	0	0	2	0	0	0	0	0	0	0	1	1	0	0	2	3.7	3.7
A0A0A0MSK5;Q5JTV8;J3KN66;Q5JTV8-3;H0YD16;Q5JTV8-2;H0YDU3;H0Y4R4	A0A0A0MSK5;Q5JTV8;J3KN66;Q5JTV8-3;H0YD16	8;8;7;7;4;3;2;2	8;8;7;7;4;3;2;2	8;8;7;7;4;3;2;2	Torsin-1A-interacting protein 1	TOR1AIP1	tr|A0A0A0MSK5|A0A0A0MSK5_HUMAN Isoform of Q5JTV8, Torsin-1A-interacting protein 1 OS=Homo sapiens GN=TOR1AIP1 PE=1 SV=1;sp|Q5JTV8|TOIP1_HUMAN Torsin-1A-interacting protein 1 OS=Homo sapiens GN=TOR1AIP1 PE=1 SV=2;tr|J3KN66|J3KN66_HUMAN Isoform of Q5JTV8, To	8	8	8	8	8	7	8	7	7	7	0	0	0	0	0	0	8	7	8	7	7	7	0	0	0	0	0	0	8	7	8	7	7	7	0	0	0	0	0	0	22.9	22.9
A0A0A0MSN7;O60678-2;O60678	A0A0A0MSN7;O60678-2;O60678	2;2;2	2;2;2	2;2;2	Protein arginine N-methyltransferase 3	PRMT3	tr|A0A0A0MSN7|A0A0A0MSN7_HUMAN Isoform of O60678, Protein arginine N-methyltransferase 3 OS=Homo sapiens GN=PRMT3 PE=1 SV=1;sp|O60678-2|ANM3_HUMAN Isoform of O60678, Isoform 2 of Protein arginine N-methyltransferase 3 OS=Homo sapiens GN=PRMT3;sp|O60678|ANM	3	2	2	2	1	2	2	2	2	2	0	0	0	0	0	0	1	2	2	2	2	2	0	0	0	0	0	0	1	2	2	2	2	2	0	0	0	0	0	0	5.5	5.5
A0A0G2JI50;E9PD43;A0A0A0MT02;A0A0A0MSN9;P18615;P18615-3;A2ABK4;P18615-4	A0A0G2JI50;E9PD43;A0A0A0MT02;A0A0A0MSN9;P18615;P18615-3	3;3;3;3;3;3;1;1	3;3;3;3;3;3;1;1	3;3;3;3;3;3;1;1	Negative elongation factor E	NELFE	tr|A0A0G2JI50|A0A0G2JI50_HUMAN Isoform of P18615, Negative elongation factor E (Fragment) OS=Homo sapiens GN=NELFE PE=1 SV=1;tr|E9PD43|E9PD43_HUMAN Isoform of P18615, Negative elongation factor E (Fragment) OS=Homo sapiens GN=NELFE PE=1 SV=1;tr|A0A0A0MT02|	8	3	3	3	3	2	3	2	3	2	0	0	0	0	0	0	3	2	3	2	3	2	0	0	0	0	0	0	3	2	3	2	3	2	0	0	0	0	0	0	16.7	16.7
A0A0A0MSR7;Q96M53-2;Q96M53	A0A0A0MSR7;Q96M53-2;Q96M53	1;1;1	1;1;1	1;1;1	Protein TBATA	TBATA	tr|A0A0A0MSR7|A0A0A0MSR7_HUMAN Isoform of Q96M53, Protein TBATA OS=Homo sapiens GN=TBATA PE=4 SV=1;sp|Q96M53-2|TBATA_HUMAN Isoform of Q96M53, Isoform 2 of Protein TBATA OS=Homo sapiens GN=TBATA;sp|Q96M53|TBATA_HUMAN Protein TBATA OS=Homo sapiens GN=TBATA P	3	1	1	1	0	0	0	0	1	0	0	0	0	0	0	0	0	0	0	0	1	0	0	0	0	0	0	0	0	0	0	0	1	0	0	0	0	0	0	0	4.5	4.5
C9JRP1;A0A0A0MST8;E9PFN4;Q9Y6M7-11;Q9Y6M7-14;Q9Y6M7-10;Q9Y6M7-4;Q9Y6M7-3;Q9Y6M7-2;Q9Y6M7-9;Q9Y6M7-6;Q9Y6M7-13;Q9Y6M7-12;Q9Y6M7;Q9Y6M7-8;Q9Y6M7-7;H7C3C4;Q9Y6M7-5	C9JRP1;A0A0A0MST8;E9PFN4;Q9Y6M7-11;Q9Y6M7-14;Q9Y6M7-10;Q9Y6M7-4;Q9Y6M7-3;Q9Y6M7-2;Q9Y6M7-9;Q9Y6M7-6;Q9Y6M7-13;Q9Y6M7-12;Q9Y6M7;Q9Y6M7-8;Q9Y6M7-7;H7C3C4;Q9Y6M7-5	2;2;2;2;2;2;2;2;2;2;2;2;2;2;2;2;1;1	2;2;2;2;2;2;2;2;2;2;2;2;2;2;2;2;1;1	2;2;2;2;2;2;2;2;2;2;2;2;2;2;2;2;1;1	Anion exchange protein;Sodium bicarbonate cotransporter 3	SLC4A7	tr|C9JRP1|C9JRP1_HUMAN Isoform of Q9Y6M7, Anion exchange protein (Fragment) OS=Homo sapiens GN=SLC4A7 PE=1 SV=1;tr|A0A0A0MST8|A0A0A0MST8_HUMAN Isoform of Q9Y6M7, Anion exchange protein OS=Homo sapiens GN=SLC4A7 PE=1 SV=1;tr|E9PFN4|E9PFN4_HUMAN Isoform of Q	18	2	2	2	0	0	0	0	0	0	1	2	2	2	2	2	0	0	0	0	0	0	1	2	2	2	2	2	0	0	0	0	0	0	1	2	2	2	2	2	2.8	2.8
A0A0G2JKZ1;A2AB90;A0A0G2JH37;A0A0A0MSV9;O15533-2;O15533;O15533-3;Q6P1N7;C9JA35;A0A0A0MT98;O15533-4	A0A0G2JKZ1;A2AB90;A0A0G2JH37;A0A0A0MSV9;O15533-2;O15533;O15533-3;Q6P1N7;C9JA35;A0A0A0MT98;O15533-4	2;2;2;2;2;2;2;1;1;1;1	2;2;2;2;2;2;2;1;1;1;1	2;2;2;2;2;2;2;1;1;1;1	Tapasin	TAPBP	tr|A0A0G2JKZ1|A0A0G2JKZ1_HUMAN Isoform of O15533, Tapasin OS=Homo sapiens GN=TAPBP PE=1 SV=1;tr|A2AB90|A2AB90_HUMAN Isoform of O15533, Tapasin OS=Homo sapiens GN=TAPBP PE=1 SV=1;tr|A0A0G2JH37|A0A0G2JH37_HUMAN Isoform of O15533, Tapasin OS=Homo sapiens GN=T	11	2	2	2	2	1	1	1	2	1	0	0	0	0	0	0	2	1	1	1	2	1	0	0	0	0	0	0	2	1	1	1	2	1	0	0	0	0	0	0	5.1	5.1
A0A0A0MSW3;P35658-2;P35658-4;P35658;P35658-3;P35658-5;H0Y837;E9PKD2;B7ZAV2	A0A0A0MSW3;P35658-2;P35658-4;P35658;P35658-3;P35658-5;H0Y837	5;5;5;5;5;4;3;2;2	5;5;5;5;5;4;3;2;2	5;5;5;5;5;4;3;2;2	Nuclear pore complex protein Nup214	NUP214	tr|A0A0A0MSW3|A0A0A0MSW3_HUMAN Isoform of P35658, Nuclear pore complex protein Nup214 OS=Homo sapiens GN=NUP214 PE=1 SV=1;sp|P35658-2|NU214_HUMAN Isoform of P35658, Isoform 2 of Nuclear pore complex protein Nup214 OS=Homo sapiens GN=NUP214;sp|P35658-4|NU21	9	5	5	5	4	4	5	5	4	4	0	0	0	0	0	0	4	4	5	5	4	4	0	0	0	0	0	0	4	4	5	5	4	4	0	0	0	0	0	0	6	6
B3KYB6;A0A0A0MSW4;P48739;P48739-2;P48739-3	B3KYB6;A0A0A0MSW4;P48739;P48739-2;P48739-3	2;2;2;2;2	2;2;2;2;2	2;2;2;2;2	Phosphatidylinositol transfer protein beta isoform	PITPNB	tr|B3KYB6|B3KYB6_HUMAN Isoform of P48739, Phosphatidylinositol transfer protein beta isoform (Fragment) OS=Homo sapiens GN=PITPNB PE=1 SV=1;tr|A0A0A0MSW4|A0A0A0MSW4_HUMAN Isoform of P48739, Phosphatidylinositol transfer protein beta isoform OS=Homo sapiens	5	2	2	2	2	1	1	2	2	2	0	0	0	0	0	0	2	1	1	2	2	2	0	0	0	0	0	0	2	1	1	2	2	2	0	0	0	0	0	0	17.5	17.5
A0A0G2JI85;A0A0G2JNZ7;A0A0A0MSX3;Q08345-2;Q08345-6;Q08345;Q08345-5	A0A0G2JI85;A0A0G2JNZ7;A0A0A0MSX3;Q08345-2;Q08345-6;Q08345;Q08345-5	1;1;1;1;1;1;1	1;1;1;1;1;1;1	1;1;1;1;1;1;1	Epithelial discoidin domain-containing receptor 1	DDR1	tr|A0A0G2JI85|A0A0G2JI85_HUMAN Isoform of Q08345, Epithelial discoidin domain-containing receptor 1 (Fragment) OS=Homo sapiens GN=DDR1 PE=1 SV=1;tr|A0A0G2JNZ7|A0A0G2JNZ7_HUMAN Isoform of Q08345, Epithelial discoidin domain-containing receptor 1 OS=Homo sap	7	1	1	1	0	0	0	0	0	0	0	1	1	0	0	1	0	0	0	0	0	0	0	1	1	0	0	1	0	0	0	0	0	0	0	1	1	0	0	1	2.6	2.6
A0A0A0MT09;Q12972-2;Q12972	A0A0A0MT09;Q12972-2;Q12972	1;1;1	1;1;1	1;1;1	Nuclear inhibitor of protein phosphatase 1;Activator of RNA decay	PPP1R8	tr|A0A0A0MT09|A0A0A0MT09_HUMAN Isoform of Q12972, Nuclear inhibitor of protein phosphatase 1 (Fragment) OS=Homo sapiens GN=PPP1R8 PE=1 SV=1;sp|Q12972-2|PP1R8_HUMAN Isoform of Q12972, Isoform Beta of Nuclear inhibitor of protein phosphatase 1 OS=Homo sapien	3	1	1	1	1	1	1	1	1	0	0	0	0	0	0	0	1	1	1	1	1	0	0	0	0	0	0	0	1	1	1	1	1	0	0	0	0	0	0	0	10.2	10.2
A0A0A0MT16;Q86UQ4;Q86UQ4-4	A0A0A0MT16;Q86UQ4;Q86UQ4-4	1;1;1	1;1;1	1;1;1	ATP-binding cassette sub-family A member 13	ABCA13	tr|A0A0A0MT16|A0A0A0MT16_HUMAN Isoform of Q86UQ4, ATP-binding cassette sub-family A member 13 OS=Homo sapiens GN=ABCA13 PE=1 SV=1;sp|Q86UQ4|ABCAD_HUMAN ATP-binding cassette sub-family A member 13 OS=Homo sapiens GN=ABCA13 PE=2 SV=3;sp|Q86UQ4-4|ABCAD_HUMAN	3	1	1	1	0	0	0	0	0	0	1	0	0	0	1	1	0	0	0	0	0	0	1	0	0	0	1	1	0	0	0	0	0	0	1	0	0	0	1	1	0.2	0.2
A0A0A0MT60;Q5T1M5-2;Q5T1M5	A0A0A0MT60;Q5T1M5-2;Q5T1M5	2;2;2	2;2;2	2;2;2	Peptidyl-prolyl cis-trans isomerase;FK506-binding protein 15	FKBP15	tr|A0A0A0MT60|A0A0A0MT60_HUMAN Isoform of Q5T1M5, Peptidylprolyl isomerase (Fragment) OS=Homo sapiens GN=FKBP15 PE=1 SV=1;sp|Q5T1M5-2|FKB15_HUMAN Isoform of Q5T1M5, Isoform 2 of FK506-binding protein 15 OS=Homo sapiens GN=FKBP15;sp|Q5T1M5|FKB15_HUMAN FK506	3	2	2	2	1	1	0	1	0	1	0	0	0	0	0	1	1	1	0	1	0	1	0	0	0	0	0	1	1	1	0	1	0	1	0	0	0	0	0	1	2.4	2.4
A0A0A0MTB8;Q8NI36	A0A0A0MTB8;Q8NI36	2;2	2;2	2;2	WD repeat-containing protein 36	WDR36	tr|A0A0A0MTB8|A0A0A0MTB8_HUMAN Isoform of Q8NI36, WD repeat-containing protein 36 OS=Homo sapiens GN=WDR36 PE=1 SV=1;sp|Q8NI36|WDR36_HUMAN WD repeat-containing protein 36 OS=Homo sapiens GN=WDR36 PE=1 SV=1	2	2	2	2	1	1	0	2	1	1	0	1	1	0	0	1	1	1	0	2	1	1	0	1	1	0	0	1	1	1	0	2	1	1	0	1	1	0	0	1	4.7	4.7
A0A0A0MTR7;A0A0A0MTC1;Q63HN8;Q63HN8-4;Q63HN8-6	A0A0A0MTR7;A0A0A0MTC1;Q63HN8;Q63HN8-4	5;5;5;5;1	5;5;5;5;1	5;5;5;5;1	E3 ubiquitin-protein ligase RNF213	RNF213	tr|A0A0A0MTR7|A0A0A0MTR7_HUMAN Isoform of Q63HN8, E3 ubiquitin-protein ligase RNF213 OS=Homo sapiens GN=RNF213 PE=1 SV=1;tr|A0A0A0MTC1|A0A0A0MTC1_HUMAN Isoform of Q63HN8, E3 ubiquitin-protein ligase RNF213 OS=Homo sapiens GN=RNF213 PE=1 SV=1;sp|Q63HN8|RN21	5	5	5	5	1	1	0	1	1	1	0	3	2	0	1	5	1	1	0	1	1	1	0	3	2	0	1	5	1	1	0	1	1	1	0	3	2	0	1	5	1.2	1.2
A0A0A0MTH3;Q13418-2;Q13418;Q13418-3;A0A087WWY6	A0A0A0MTH3;Q13418-2;Q13418;Q13418-3	6;6;6;5;1	6;6;6;5;1	6;6;6;5;1	Integrin-linked protein kinase	ILK	tr|A0A0A0MTH3|A0A0A0MTH3_HUMAN Isoform of Q13418, Integrin-linked protein kinase OS=Homo sapiens GN=ILK PE=1 SV=1;sp|Q13418-2|ILK_HUMAN Isoform of Q13418, Isoform 2 of Integrin-linked protein kinase OS=Homo sapiens GN=ILK;sp|Q13418|ILK_HUMAN Integrin-linke	5	6	6	6	4	4	4	4	4	4	1	4	4	4	3	4	4	4	4	4	4	4	1	4	4	4	3	4	4	4	4	4	4	4	1	4	4	4	3	4	15.3	15.3
A0A0R4J2G3;A0A0A0MTJ9;Q6PIU2;Q6PIU2-2;Q6PIU2-3;H7C046	A0A0R4J2G3;A0A0A0MTJ9;Q6PIU2;Q6PIU2-2;Q6PIU2-3;H7C046	4;4;4;4;3;2	4;4;4;4;3;2	4;4;4;4;3;2	Neutral cholesterol ester hydrolase 1	NCEH1	tr|A0A0R4J2G3|A0A0R4J2G3_HUMAN Isoform of Q6PIU2, Arylacetamide deacetylase-like 1 OS=Homo sapiens GN=NCEH1 PE=1 SV=1;tr|A0A0A0MTJ9|A0A0A0MTJ9_HUMAN Isoform of Q6PIU2, Neutral cholesterol ester hydrolase 1 OS=Homo sapiens GN=NCEH1 PE=1 SV=1;sp|Q6PIU2|NCEH1	6	4	4	4	4	4	4	4	2	3	0	1	1	0	0	1	4	4	4	4	2	3	0	1	1	0	0	1	4	4	4	4	2	3	0	1	1	0	0	1	15.5	15.5
A0A0A0MTN0;Q13617;Q13617-2;Q5T2B5	A0A0A0MTN0;Q13617;Q13617-2;Q5T2B5	5;5;5;3	5;5;5;3	5;5;5;3	Cullin-2	CUL2	tr|A0A0A0MTN0|A0A0A0MTN0_HUMAN Isoform of Q13617, Cullin-2 OS=Homo sapiens GN=CUL2 PE=1 SV=1;sp|Q13617|CUL2_HUMAN Cullin-2 OS=Homo sapiens GN=CUL2 PE=1 SV=2;sp|Q13617-2|CUL2_HUMAN Isoform of Q13617, Isoform 2 of Cullin-2 OS=Homo sapiens GN=CUL2;tr|Q5T2B5|Q	4	5	5	5	4	4	3	4	4	4	1	1	1	2	1	1	4	4	3	4	4	4	1	1	1	2	1	1	4	4	3	4	4	4	1	1	1	2	1	1	7.1	7.1
A0A0A0MTS2;P06744;P06744-2;K7EQ48;A0A0J9YXP8;A0A0J9YX90;A0A0J9YYH3;K7EPY4;K7EP41;K7ELR7;K7ENA0;K7EIL4;K7ERK8;K7ERC6;Q8N196	A0A0A0MTS2;P06744;P06744-2;K7EQ48;A0A0J9YXP8;A0A0J9YX90;A0A0J9YYH3	15;15;15;13;10;10;10;5;4;2;2;1;1;1;1	15;15;15;13;10;10;10;5;4;2;2;1;1;1;1	11;11;11;10;9;9;9;5;4;2;2;1;1;1;1	Glucose-6-phosphate isomerase	GPI	tr|A0A0A0MTS2|A0A0A0MTS2_HUMAN Isoform of P06744, Glucose-6-phosphate isomerase (Fragment) OS=Homo sapiens GN=GPI PE=1 SV=1;sp|P06744|G6PI_HUMAN Glucose-6-phosphate isomerase OS=Homo sapiens GN=GPI PE=1 SV=4;sp|P06744-2|G6PI_HUMAN Isoform of P06744, Isofor	15	15	15	11	13	15	15	14	15	14	2	4	3	3	3	4	13	15	15	14	15	14	2	4	3	3	3	4	9	11	11	10	11	10	2	2	2	2	2	2	31.1	31.1
G3V2Y2;A0A0A6YYA0;Q86XR7-2;Q9Y3B3-2;Q9Y3B3	G3V2Y2;A0A0A6YYA0;Q86XR7-2;Q9Y3B3-2;Q9Y3B3	1;1;1;1;1	1;1;1;1;1	1;1;1;1;1	Transmembrane emp24 domain-containing protein 7	TMED7;TMED7-TICAM2	tr|G3V2Y2|G3V2Y2_HUMAN Isoform of Q9Y3B3, Transmembrane emp24 domain-containing protein 7 (Fragment) OS=Homo sapiens GN=TMED7 PE=3 SV=8;tr|A0A0A6YYA0|A0A0A6YYA0_HUMAN Protein TMED7-TICAM2 OS=Homo sapiens GN=TMED7-TICAM2 PE=3 SV=1;sp|Q86XR7-2|TCAM2_HUMAN Is	5	1	1	1	1	1	1	1	1	1	0	0	0	0	0	0	1	1	1	1	1	1	0	0	0	0	0	0	1	1	1	1	1	1	0	0	0	0	0	0	14.8	14.8
E5RIS5;I3L376;E5RGC5;A0A0A6YYB9;J3KS67;C9JYS5;Q96ET8-2;Q96ET8-3;Q9NYZ1;Q96ET8	E5RIS5;I3L376;E5RGC5;A0A0A6YYB9;J3KS67;C9JYS5;Q96ET8-2;Q96ET8-3;Q9NYZ1;Q96ET8	1;1;1;1;1;1;1;1;1;1	1;1;1;1;1;1;1;1;1;1	1;1;1;1;1;1;1;1;1;1	Golgi apparatus membrane protein TVP23 homolog;Golgi apparatus membrane protein TVP23 homolog C;Golgi apparatus membrane protein TVP23 homolog B	TVP23C;TVP23B;TVP23C-CDRT4	tr|E5RIS5|E5RIS5_HUMAN Isoform of Q96ET8, Golgi apparatus membrane protein TVP23 homolog B OS=Homo sapiens GN=TVP23C PE=1 SV=1;tr|I3L376|I3L376_HUMAN Isoform of Q96ET8, Golgi apparatus membrane protein TVP23 homolog B OS=Homo sapiens GN=TVP23B PE=1 SV=1;tr	10	1	1	1	0	0	0	0	0	0	0	0	1	0	0	1	0	0	0	0	0	0	0	0	1	0	0	1	0	0	0	0	0	0	0	0	1	0	0	1	73	73
A0A0A6YYC7;Q96JP5-2;Q96JP5	A0A0A6YYC7;Q96JP5-2;Q96JP5	1;1;1	1;1;1	1;1;1	E3 ubiquitin-protein ligase ZFP91	ZFP91-CNTF;ZFP91	tr|A0A0A6YYC7|A0A0A6YYC7_HUMAN HCG2042749, isoform CRA_d OS=Homo sapiens GN=ZFP91-CNTF PE=4 SV=1;sp|Q96JP5-2|ZFP91_HUMAN Isoform of Q96JP5, Isoform 2 of E3 ubiquitin-protein ligase ZFP91 OS=Homo sapiens GN=ZFP91;sp|Q96JP5|ZFP91_HUMAN E3 ubiquitin-protein l	3	1	1	1	1	0	1	1	1	1	0	0	0	0	0	0	1	0	1	1	1	1	0	0	0	0	0	0	1	0	1	1	1	1	0	0	0	0	0	0	4.2	4.2
A0A0A6YYF2;Q16787-1;Q16787;A0A0A0MTS5;A0A0A0MSA0;Q16787-4;Q16787-3;K7EIP4;K7ERM0	A0A0A6YYF2;Q16787-1;Q16787;A0A0A0MTS5;A0A0A0MSA0;Q16787-4;Q16787-3;K7EIP4	29;29;29;28;28;28;28;20;1	29;29;29;28;28;28;28;20;1	29;29;29;28;28;28;28;20;1	Laminin subunit alpha-3	LAMA3	tr|A0A0A6YYF2|A0A0A6YYF2_HUMAN Isoform of Q16787, HCG1811249, isoform CRA_e OS=Homo sapiens GN=LAMA3 PE=1 SV=1;sp|Q16787-1|LAMA3_HUMAN Isoform of Q16787, Isoform 1 of Laminin subunit alpha-3 OS=Homo sapiens GN=LAMA3;sp|Q16787|LAMA3_HUMAN Laminin subunit al	9	29	29	29	0	2	0	17	19	16	5	20	18	2	1	22	0	2	0	17	19	16	5	20	18	2	1	22	0	2	0	17	19	16	5	20	18	2	1	22	23.7	23.7
A0A0A6YYH1;Q7Z6K5;Q7Z6K5-2	A0A0A6YYH1;Q7Z6K5;Q7Z6K5-2	1;1;1	1;1;1	1;1;1	Arpin	C15orf38-AP3S2;ARPIN	tr|A0A0A6YYH1|A0A0A6YYH1_HUMAN Protein C15orf38-AP3S2 OS=Homo sapiens GN=C15orf38-AP3S2 PE=4 SV=1;sp|Q7Z6K5|ARPIN_HUMAN Arpin OS=Homo sapiens GN=ARPIN PE=1 SV=1;sp|Q7Z6K5-2|ARPIN_HUMAN Isoform of Q7Z6K5, Isoform C15orf38-AP3S2 of Arpin OS=Homo sapiens GN=A	3	1	1	1	1	1	1	1	1	1	0	0	0	0	0	0	1	1	1	1	1	1	0	0	0	0	0	0	1	1	1	1	1	1	0	0	0	0	0	0	3	3
Q96HJ9-2;A0A0A6YYJ8;Q9Y383-3;Q9Y383-2;Q9Y383;B8ZZ10;A8MYV2;Q9NQ29-2;Q9NQ29-3;Q9NQ29;B8ZZ09	Q96HJ9-2;A0A0A6YYJ8;Q9Y383-3;Q9Y383-2;Q9Y383;B8ZZ10;A8MYV2;Q9NQ29-2;Q9NQ29-3;Q9NQ29	4;4;4;4;4;2;2;2;2;2;1	4;4;4;4;4;2;2;2;2;2;1	4;4;4;4;4;2;2;2;2;2;1	Putative RNA-binding protein Luc7-like 2;Putative RNA-binding protein Luc7-like 1	LUC7L2;LUC7L	sp|Q96HJ9-2|FMC1_HUMAN Isoform of Q96HJ9, Isoform 2 of Protein FMC1 homolog OS=Homo sapiens GN=FMC1;tr|A0A0A6YYJ8|A0A0A6YYJ8_HUMAN Isoform of Q9Y383, Putative RNA-binding protein Luc7-like 2 OS=Homo sapiens GN=LUC7L2 PE=4 SV=1;sp|Q9Y383-3|LC7L2_HUMAN Isofo	11	4	4	4	4	4	4	4	4	4	0	1	0	0	0	1	4	4	4	4	4	4	0	1	0	0	0	1	4	4	4	4	4	4	0	1	0	0	0	1	10	10
A0A0A6YYL4;P57737-3;P57737-2;P57737-4;P57737;I3L1U7;I3L0X9;I3L3T0;Q9Y3D7	A0A0A6YYL4;P57737-3;P57737-2;P57737-4;P57737	3;3;2;2;2;1;1;1;1	3;3;2;2;2;1;1;1;1	3;3;2;2;2;1;1;1;1	Coronin;Coronin-7	CORO7-PAM16;CORO7	tr|A0A0A6YYL4|A0A0A6YYL4_HUMAN Isoform of Q9Y3D7, Coronin OS=Homo sapiens GN=CORO7-PAM16 PE=3 SV=1;sp|P57737-3|CORO7_HUMAN Isoform of P57737, Isoform 3 of Coronin-7 OS=Homo sapiens GN=CORO7;sp|P57737-2|CORO7_HUMAN Isoform of P57737, Isoform 2 of Coronin-7	9	3	3	3	1	1	1	2	1	1	0	0	0	0	0	2	1	1	1	2	1	1	0	0	0	0	0	2	1	1	1	2	1	1	0	0	0	0	0	2	6.1	6.1
A0A0B4J1W3;Q9BXJ9;Q9BXJ9-4;Q6N069;Q6N069-5;Q6N069-4;Q6N069-3;Q6N069-2	A0A0B4J1W3;Q9BXJ9;Q9BXJ9-4	10;10;7;3;2;2;2;2	10;10;7;3;2;2;2;2	10;10;7;3;2;2;2;2	N-alpha-acetyltransferase 15, NatA auxiliary subunit	NAA15	tr|A0A0B4J1W3|A0A0B4J1W3_HUMAN Isoform of Q9BXJ9, N-alpha-acetyltransferase 15, NatA auxiliary subunit OS=Homo sapiens GN=NAA15 PE=1 SV=1;sp|Q9BXJ9|NAA15_HUMAN N-alpha-acetyltransferase 15, NatA auxiliary subunit OS=Homo sapiens GN=NAA15 PE=1 SV=1;sp|Q9BXJ	8	10	10	10	3	3	4	3	4	3	1	7	6	5	7	6	3	3	4	3	4	3	1	7	6	5	7	6	3	3	4	3	4	3	1	7	6	5	7	6	14.7	14.7
A0A0B4J1Z1;C9JAB2;Q16629-3;Q16629-2;Q16629-4;Q16629	A0A0B4J1Z1;C9JAB2;Q16629-3;Q16629-2;Q16629-4;Q16629	3;3;3;3;3;3	3;3;3;3;3;3	2;2;2;2;2;2	Serine/arginine-rich splicing factor 7	SRSF7	tr|A0A0B4J1Z1|A0A0B4J1Z1_HUMAN Isoform of Q16629, Serine/arginine-rich-splicing factor 7 OS=Homo sapiens GN=SRSF7 PE=1 SV=1;tr|C9JAB2|C9JAB2_HUMAN Isoform of Q16629, Serine/arginine-rich-splicing factor 7 OS=Homo sapiens GN=SRSF7 PE=1 SV=1;sp|Q16629-3|SRSF	6	3	3	2	3	2	2	3	2	3	0	2	1	1	1	1	3	2	2	3	2	3	0	2	1	1	1	1	2	1	1	2	1	2	0	1	0	0	0	0	25.5	25.5
P0DOY3;P0DOY2;A0A0B4J231;P0CG04;B9A064	P0DOY3;P0DOY2;A0A0B4J231;P0CG04;B9A064	1;1;1;1;1	1;1;1;1;1	1;1;1;1;1	Ig lambda-1 chain C regions;Immunoglobulin lambda-like polypeptide 5	IGLL5;IGLC1	sp|P0DOY3|IGLC3_HUMAN Immunoglobulin lambda constant 3 OS=Homo sapiens GN=IGLC3 PE=1 SV=1;sp|P0DOY2|IGLC2_HUMAN Immunoglobulin lambda constant 2 OS=Homo sapiens GN=IGLC2 PE=1 SV=1;tr|A0A0B4J231|A0A0B4J231_HUMAN Isoform of B9A064, Immunoglobulin lambda-like	5	1	1	1	0	0	0	0	0	0	0	0	0	0	0	1	0	0	0	0	0	0	0	0	0	0	0	1	0	0	0	0	0	0	0	0	0	0	0	1	18.9	18.9
F8VV32;A0A0B4J259;P61626	F8VV32;A0A0B4J259;P61626	1;1;1	1;1;1	1;1;1	Lysozyme;Lysozyme C	LYZ	tr|F8VV32|F8VV32_HUMAN Isoform of P61626, Lysozyme C OS=Homo sapiens GN=LYZ PE=1 SV=1;tr|A0A0B4J259|A0A0B4J259_HUMAN Isoform of P61626, Lysozyme C OS=Homo sapiens GN=LYZ PE=1 SV=1;sp|P61626|LYSC_HUMAN Lysozyme C OS=Homo sapiens GN=LYZ PE=1 SV=1	3	1	1	1	0	0	0	0	0	0	1	1	1	1	1	0	0	0	0	0	0	0	1	1	1	1	1	0	0	0	0	0	0	0	1	1	1	1	1	0	11.5	11.5
Q5W0H4;A0A0B4J2C3;P13693;J3KPG2;P13693-2;H0YCX0;E9PJF7;Q56UQ5	Q5W0H4;A0A0B4J2C3;P13693;J3KPG2;P13693-2	5;5;5;4;3;2;2;1	5;5;5;4;3;2;2;1	5;5;5;4;3;2;2;1	Translationally-controlled tumor protein	TPT1	tr|Q5W0H4|Q5W0H4_HUMAN Isoform of P13693, Translationally-controlled tumor protein OS=Homo sapiens GN=TPT1 PE=1 SV=1;tr|A0A0B4J2C3|A0A0B4J2C3_HUMAN Isoform of P13693, Translationally-controlled tumor protein OS=Homo sapiens GN=TPT1 PE=1 SV=1;sp|P13693|TCTP	8	5	5	5	5	4	5	4	4	4	0	1	1	0	0	1	5	4	5	4	4	4	0	1	1	0	0	1	5	4	5	4	4	4	0	1	1	0	0	1	31.4	31.4
A0A0B4J2E5;Q15269	A0A0B4J2E5;Q15269	2;2	1;1	1;1	Periodic tryptophan protein 2 homolog	PWP2	tr|A0A0B4J2E5|A0A0B4J2E5_HUMAN Uncharacterized protein OS=Homo sapiens GN=LOC102724159 PE=1 SV=1;sp|Q15269|PWP2_HUMAN Periodic tryptophan protein 2 homolog OS=Homo sapiens GN=PWP2 PE=2 SV=2	2	2	1	1	1	1	1	2	2	2	0	1	1	0	0	1	0	0	0	1	1	1	0	0	0	0	0	0	0	0	0	1	1	1	0	0	0	0	0	0	4.1	2.7
A0A0C4DFL7;Q16850;H7C0D0;Q16850-2	A0A0C4DFL7;Q16850;H7C0D0;Q16850-2	2;2;1;1	2;2;1;1	2;2;1;1	Lanosterol 14-alpha demethylase	CYP51A1	tr|A0A0C4DFL7|A0A0C4DFL7_HUMAN Isoform of Q16850, Lanosterol 14-alpha demethylase OS=Homo sapiens GN=CYP51A1 PE=1 SV=1;sp|Q16850|CP51A_HUMAN Lanosterol 14-alpha demethylase OS=Homo sapiens GN=CYP51A1 PE=1 SV=3;tr|H7C0D0|H7C0D0_HUMAN Isoform of Q16850, Lano	4	2	2	2	2	2	2	2	1	0	0	0	0	0	0	0	2	2	2	2	1	0	0	0	0	0	0	0	2	2	2	2	1	0	0	0	0	0	0	0	5.1	5.1
G3V267;G3V5T0;A0A0C4DFM0;G3V4T6;H0YJN8;A0A0A0MR33;O43708-2;O43708	G3V267;G3V5T0;A0A0C4DFM0;G3V4T6;H0YJN8;A0A0A0MR33;O43708-2;O43708	2;2;2;2;1;1;1;1	2;2;2;2;1;1;1;1	2;2;2;2;1;1;1;1	Maleylacetoacetate isomerase	GSTZ1	tr|G3V267|G3V267_HUMAN Isoform of O43708, Maleylacetoacetate isomerase OS=Homo sapiens GN=GSTZ1 PE=1 SV=1;tr|G3V5T0|G3V5T0_HUMAN Isoform of O43708, Maleylacetoacetate isomerase OS=Homo sapiens GN=GSTZ1 PE=1 SV=1;tr|A0A0C4DFM0|A0A0C4DFM0_HUMAN Isoform of O4	8	2	2	2	0	0	0	0	0	0	0	2	1	0	0	1	0	0	0	0	0	0	0	2	1	0	0	1	0	0	0	0	0	0	0	2	1	0	0	1	17.5	17.5
A0A0C4DFM1;Q92544	A0A0C4DFM1;Q92544	2;2	2;2	2;2	Transmembrane 9 superfamily member 4	TM9SF4	tr|A0A0C4DFM1|A0A0C4DFM1_HUMAN Isoform of Q92544, Transmembrane 9 superfamily member OS=Homo sapiens GN=TM9SF4 PE=1 SV=1;sp|Q92544|TM9S4_HUMAN Transmembrane 9 superfamily member 4 OS=Homo sapiens GN=TM9SF4 PE=1 SV=2	2	2	2	2	0	1	0	1	0	1	0	2	2	2	2	2	0	1	0	1	0	1	0	2	2	2	2	2	0	1	0	1	0	1	0	2	2	2	2	2	5.3	5.3
A0A0C4DFN1;Q8IWA4	A0A0C4DFN1;Q8IWA4	1;1	1;1	1;1	Mitofusin-1	MFN1	tr|A0A0C4DFN1|A0A0C4DFN1_HUMAN Isoform of Q8IWA4, Mitofusin-1 OS=Homo sapiens GN=MFN1 PE=1 SV=1;sp|Q8IWA4|MFN1_HUMAN Mitofusin-1 OS=Homo sapiens GN=MFN1 PE=1 SV=2	2	1	1	1	1	1	1	1	1	1	0	0	0	0	0	0	1	1	1	1	1	1	0	0	0	0	0	0	1	1	1	1	1	1	0	0	0	0	0	0	1.9	1.9
C9JU75;H0Y2P2;A0A0C4DFP4;Q96IV0-3;Q96IV0-5;Q96IV0-2;Q96IV0	C9JU75;H0Y2P2;A0A0C4DFP4;Q96IV0-3;Q96IV0-5;Q96IV0-2;Q96IV0	1;1;1;1;1;1;1	1;1;1;1;1;1;1	1;1;1;1;1;1;1	Peptide-N(4)-(N-acetyl-beta-glucosaminyl)asparagine amidase	NGLY1	tr|C9JU75|C9JU75_HUMAN Isoform of Q96IV0, Peptide-N(4)-(N-acetyl-beta-glucosaminyl)asparagine amidase (Fragment) OS=Homo sapiens GN=NGLY1 PE=1 SV=1;tr|H0Y2P2|H0Y2P2_HUMAN Isoform of Q96IV0, Peptide-N(4)-(N-acetyl-beta-glucosaminyl)asparagine amidase (Fragm	7	1	1	1	0	0	0	1	0	1	0	0	0	0	0	0	0	0	0	1	0	1	0	0	0	0	0	0	0	0	0	1	0	1	0	0	0	0	0	0	23.7	23.7
A0A0C4DFR8;Q9UBK9;S4R2Z4	A0A0C4DFR8;Q9UBK9;S4R2Z4	2;2;1	2;2;1	2;2;1	Protein UXT	UXT	tr|A0A0C4DFR8|A0A0C4DFR8_HUMAN Isoform of Q9UBK9, Protein UXT OS=Homo sapiens GN=UXT PE=1 SV=1;sp|Q9UBK9|UXT_HUMAN Protein UXT OS=Homo sapiens GN=UXT PE=1 SV=1;tr|S4R2Z4|S4R2Z4_HUMAN Isoform of Q9UBK9, Protein UXT OS=Homo sapiens GN=UXT PE=1 SV=1	3	2	2	2	1	1	1	1	1	1	0	1	1	0	0	2	1	1	1	1	1	1	0	1	1	0	0	2	1	1	1	1	1	1	0	1	1	0	0	2	14.2	14.2
A0A0C4DFT3;Q12959-4;Q12959-2;Q12959-5;Q12959-3;Q12959-6;Q12959;Q12959-7;E7EQD7;Q12959-8;Q12959-9;B4E2H8;C9JUA9;C9JN61;C9JCP6;A8MUT6;C9J110;F2Z2L0;C9IYP1;H7C166	A0A0C4DFT3;Q12959-4;Q12959-2;Q12959-5;Q12959-3;Q12959-6;Q12959;Q12959-7;E7EQD7;Q12959-8;Q12959-9	8;8;8;7;7;7;7;7;5;5;5;3;2;2;2;2;1;1;1;1	8;8;8;7;7;7;7;7;5;5;5;3;2;2;2;2;1;1;1;1	8;8;8;7;7;7;7;7;5;5;5;3;2;2;2;2;1;1;1;1	Disks large homolog 1	DLG1	tr|A0A0C4DFT3|A0A0C4DFT3_HUMAN Isoform of Q12959, Disks large homolog 1 OS=Homo sapiens GN=DLG1 PE=1 SV=1;sp|Q12959-4|DLG1_HUMAN Isoform of Q12959, Isoform 4 of Disks large homolog 1 OS=Homo sapiens GN=DLG1;sp|Q12959-2|DLG1_HUMAN Isoform of Q12959, Isoform	20	8	8	8	3	4	2	4	4	4	1	2	3	2	1	4	3	4	2	4	4	4	1	2	3	2	1	4	3	4	2	4	4	4	1	2	3	2	1	4	16.7	16.7
A0A0C4DFU2;P04179-4;P04179;F5H3C5;F5H4R2;A0A0C4DFU1;F5GYZ5;P04179-2;G8JLJ2;A0A0C4DG56;P04179-3;G5E9P6;F5GXZ9	A0A0C4DFU2;P04179-4;P04179;F5H3C5;F5H4R2;A0A0C4DFU1;F5GYZ5;P04179-2;G8JLJ2;A0A0C4DG56;P04179-3	10;10;10;9;9;9;9;9;7;5;5;3;3	10;10;10;9;9;9;9;9;7;5;5;3;3	10;10;10;9;9;9;9;9;7;5;5;3;3	Superoxide dismutase;Superoxide dismutase [Mn], mitochondrial	SOD2	tr|A0A0C4DFU2|A0A0C4DFU2_HUMAN Isoform of P04179, Superoxide dismutase OS=Homo sapiens GN=SOD2 PE=1 SV=1;sp|P04179-4|SODM_HUMAN Isoform of P04179, Isoform 4 of Superoxide dismutase [Mn], mitochondrial OS=Homo sapiens GN=SOD2;sp|P04179|SODM_HUMAN Superoxide	13	10	10	10	10	9	9	9	10	9	0	0	0	1	0	1	10	9	9	9	10	9	0	0	0	1	0	1	10	9	9	9	10	9	0	0	0	1	0	1	39.6	39.6
C9JHL4;A0A0C4DFX9;Q9H3P2;H7C3C2;F8W954;F8WF98;H7C2M8;H7C0W2;C9JEM7;H7C2C7;H0Y3X6	C9JHL4;A0A0C4DFX9;Q9H3P2;H7C3C2;F8W954;F8WF98;H7C2M8;H7C0W2;C9JEM7;H7C2C7;H0Y3X6	2;2;2;1;1;1;1;1;1;1;1	2;2;2;1;1;1;1;1;1;1;1	2;2;2;1;1;1;1;1;1;1;1	Negative elongation factor A	NELFA	tr|C9JHL4|C9JHL4_HUMAN Isoform of Q9H3P2, Negative elongation factor A (Fragment) OS=Homo sapiens GN=NELFA PE=1 SV=1;tr|A0A0C4DFX9|A0A0C4DFX9_HUMAN Isoform of Q9H3P2, Negative elongation factor A OS=Homo sapiens GN=NELFA PE=1 SV=1;sp|Q9H3P2|NELFA_HUMAN Neg	11	2	2	2	2	1	1	2	2	2	0	0	0	0	0	0	2	1	1	2	2	2	0	0	0	0	0	0	2	1	1	2	2	2	0	0	0	0	0	0	8.2	8.2
C9J9K3;A0A0C4DG17;P08865;F8WD59	C9J9K3;A0A0C4DG17;P08865;F8WD59	13;13;13;7	13;13;13;7	13;13;13;7	40S ribosomal protein SA	RPSA	tr|C9J9K3|C9J9K3_HUMAN Isoform of P08865, 40S ribosomal protein SA (Fragment) OS=Homo sapiens GN=RPSA PE=1 SV=8;tr|A0A0C4DG17|A0A0C4DG17_HUMAN Isoform of P08865, 40S ribosomal protein SA OS=Homo sapiens GN=RPSA PE=1 SV=1;sp|P08865|RSSA_HUMAN 40S ribosomal	4	13	13	13	12	12	12	11	12	11	11	13	13	13	11	12	12	12	12	11	12	11	11	13	13	13	11	12	12	12	12	11	12	11	11	13	13	13	11	12	64.6	64.6
E7ENN3;A0A0C4DG40;Q8NF91-4;Q8NF91;Q8NF91-10;Q8NF91-8;Q8NF91-2;Q8NF91-7	E7ENN3;A0A0C4DG40;Q8NF91-4;Q8NF91;Q8NF91-10;Q8NF91-8;Q8NF91-2;Q8NF91-7	2;2;2;2;1;1;1;1	2;2;2;2;1;1;1;1	2;2;2;2;1;1;1;1	Nesprin-1	SYNE1	tr|E7ENN3|E7ENN3_HUMAN Isoform of Q8NF91, Nesprin-1 OS=Homo sapiens GN=SYNE1 PE=1 SV=2;tr|A0A0C4DG40|A0A0C4DG40_HUMAN Isoform of Q8NF91, Nesprin-1 OS=Homo sapiens GN=SYNE1 PE=1 SV=1;sp|Q8NF91-4|SYNE1_HUMAN Isoform of Q8NF91, Isoform 4 of Nesprin-1 OS=Homo	8	2	2	2	1	1	1	1	1	1	1	1	1	1	0	0	1	1	1	1	1	1	1	1	1	1	0	0	1	1	1	1	1	1	1	1	1	1	0	0	0.3	0.3
A0A0C4DG44;O43464-2;O43464-4;O43464-3;O43464	A0A0C4DG44;O43464-2;O43464-4;O43464-3;O43464	1;1;1;1;1	1;1;1;1;1	1;1;1;1;1	Serine protease HTRA2, mitochondrial	HTRA2	tr|A0A0C4DG44|A0A0C4DG44_HUMAN Isoform of O43464, Serine protease HTRA2, mitochondrial (Fragment) OS=Homo sapiens GN=HTRA2 PE=1 SV=1;sp|O43464-2|HTRA2_HUMAN Isoform of O43464, Isoform 2 of Serine protease HTRA2, mitochondrial OS=Homo sapiens GN=HTRA2;sp|O4	5	1	1	1	1	0	1	1	1	0	0	0	0	0	0	0	1	0	1	1	1	0	0	0	0	0	0	0	1	0	1	1	1	0	0	0	0	0	0	0	2.8	2.8
A0A0C4DG49;P15151-3;P15151-2;P15151;A0A0A0MSA9;P15151-4	A0A0C4DG49;P15151-3;P15151-2;P15151;A0A0A0MSA9;P15151-4	2;2;2;2;1;1	2;2;2;2;1;1	2;2;2;2;1;1	Poliovirus receptor	PVR	tr|A0A0C4DG49|A0A0C4DG49_HUMAN Isoform of P15151, Poliovirus receptor OS=Homo sapiens GN=PVR PE=1 SV=1;sp|P15151-3|PVR_HUMAN Isoform of P15151, Isoform Gamma of Poliovirus receptor OS=Homo sapiens GN=PVR;sp|P15151-2|PVR_HUMAN Isoform of P15151, Isoform Bet	6	2	2	2	0	0	0	1	1	1	1	0	0	0	0	0	0	0	0	1	1	1	1	0	0	0	0	0	0	0	0	1	1	1	1	0	0	0	0	0	6.2	6.2
F5GYV5;H7BZV4;A0A0C4DG62;F8WCT1;F5H7X4;Q66PJ3-7;Q66PJ3-4;Q66PJ3-3;Q66PJ3-2;Q66PJ3	F5GYV5;H7BZV4;A0A0C4DG62;F8WCT1;F5H7X4;Q66PJ3-7;Q66PJ3-4;Q66PJ3-3;Q66PJ3-2;Q66PJ3	2;2;2;2;2;2;2;2;2;2	2;2;2;2;2;2;2;2;2;2	2;2;2;2;2;2;2;2;2;2	ADP-ribosylation factor-like protein 6-interacting protein 4	ARL6IP4	tr|F5GYV5|F5GYV5_HUMAN Isoform of Q66PJ3, ADP-ribosylation factor-like protein 6-interacting protein 4 (Fragment) OS=Homo sapiens GN=ARL6IP4 PE=1 SV=1;tr|H7BZV4|H7BZV4_HUMAN Isoform of Q66PJ3, ADP-ribosylation factor-like protein 6-interacting protein 4 (F	10	2	2	2	0	0	0	2	2	2	0	0	0	0	0	0	0	0	0	2	2	2	0	0	0	0	0	0	0	0	0	2	2	2	0	0	0	0	0	0	16.6	16.6
A0A0C4DG88;P14859-4;P14859-5;P14859-3;P14859;P14859-2;P14859-6	A0A0C4DG88;P14859-4;P14859-5;P14859-3;P14859;P14859-2;P14859-6	2;2;2;2;2;2;2	2;2;2;2;2;2;2	2;2;2;2;2;2;2	POU domain protein;POU domain, class 2, transcription factor 1	POU2F1	tr|A0A0C4DG88|A0A0C4DG88_HUMAN Isoform of P14859, POU domain protein (Fragment) OS=Homo sapiens GN=POU2F1 PE=1 SV=1;sp|P14859-4|PO2F1_HUMAN Isoform of P14859, Isoform 4 of POU domain, class 2, transcription factor 1 OS=Homo sapiens GN=POU2F1;sp|P14859-5|PO	7	2	2	2	2	1	1	1	1	2	0	0	0	0	0	0	2	1	1	1	1	2	0	0	0	0	0	0	2	1	1	1	1	2	0	0	0	0	0	0	7	7
A0A0C4DG89;Q7L014;D6RJA6	A0A0C4DG89;Q7L014;D6RJA6	3;3;2	3;3;2	3;3;2	Probable ATP-dependent RNA helicase DDX46	DDX46	tr|A0A0C4DG89|A0A0C4DG89_HUMAN Isoform of Q7L014, Probable ATP-dependent RNA helicase DDX46 OS=Homo sapiens GN=DDX46 PE=1 SV=1;sp|Q7L014|DDX46_HUMAN Probable ATP-dependent RNA helicase DDX46 OS=Homo sapiens GN=DDX46 PE=1 SV=2;tr|D6RJA6|D6RJA6_HUMAN Isoform	3	3	3	3	0	1	1	1	1	0	0	3	3	0	1	3	0	1	1	1	1	0	0	3	3	0	1	3	0	1	1	1	1	0	0	3	3	0	1	3	3.8	3.8
F8WAW4;F1LLU7;C9JB63;A0A0C4DGA2;O75521-2;O75521;F8W6J1	F8WAW4;F1LLU7;C9JB63;A0A0C4DGA2;O75521-2;O75521;F8W6J1	4;4;4;4;4;4;2	4;4;4;4;4;4;2	4;4;4;4;4;4;2	Enoyl-CoA delta isomerase 2, mitochondrial	ECI2	tr|F8WAW4|F8WAW4_HUMAN Isoform of O75521, Enoyl-CoA delta isomerase 2, mitochondrial OS=Homo sapiens GN=ECI2 PE=1 SV=1;tr|F1LLU7|F1LLU7_HUMAN Isoform of O75521, Enoyl-CoA delta isomerase 2, mitochondrial OS=Homo sapiens GN=ECI2 PE=1 SV=1;tr|C9JB63|C9JB63_H	7	4	4	4	3	3	4	4	3	4	0	0	0	0	0	0	3	3	4	4	3	4	0	0	0	0	0	0	3	3	4	4	3	4	0	0	0	0	0	0	46.4	46.4
A0A0C4DGA6;Q14527-2;Q14527;H7C5K0	A0A0C4DGA6;Q14527-2;Q14527;H7C5K0	2;2;2;1	2;2;2;1	2;2;2;1	Helicase-like transcription factor	HLTF	tr|A0A0C4DGA6|A0A0C4DGA6_HUMAN Isoform of Q14527, Helicase-like transcription factor OS=Homo sapiens GN=HLTF PE=1 SV=1;sp|Q14527-2|HLTF_HUMAN Isoform of Q14527, Isoform 2 of Helicase-like transcription factor OS=Homo sapiens GN=HLTF;sp|Q14527|HLTF_HUMAN He	4	2	2	2	2	2	1	1	1	0	0	0	0	0	0	0	2	2	1	1	1	0	0	0	0	0	0	0	2	2	1	1	1	0	0	0	0	0	0	0	2.7	2.7
A0A0C4DGA7;O94929-2;O94929-3;O94929;D6RHE7	A0A0C4DGA7;O94929-2;O94929-3;O94929;D6RHE7	2;2;2;2;1	2;2;2;2;1	2;2;2;2;1	Actin-binding LIM protein 3	ABLIM3	tr|A0A0C4DGA7|A0A0C4DGA7_HUMAN Isoform of O94929, Actin-binding LIM protein 3 OS=Homo sapiens GN=ABLIM3 PE=1 SV=1;sp|O94929-2|ABLM3_HUMAN Isoform of O94929, Isoform 2 of Actin-binding LIM protein 3 OS=Homo sapiens GN=ABLIM3;sp|O94929-3|ABLM3_HUMAN Isoform	5	2	2	2	2	2	1	1	0	1	0	0	0	0	0	0	2	2	1	1	0	1	0	0	0	0	0	0	2	2	1	1	0	1	0	0	0	0	0	0	3.5	3.5
D6RCL3;A0A0C4DGB1;Q9UNQ2	D6RCL3;A0A0C4DGB1;Q9UNQ2	1;1;1	1;1;1	1;1;1	Probable dimethyladenosine transferase	DIMT1	tr|D6RCL3|D6RCL3_HUMAN Isoform of Q9UNQ2, rRNA adenine N(6)-methyltransferase OS=Homo sapiens GN=DIMT1 PE=1 SV=1;tr|A0A0C4DGB1|A0A0C4DGB1_HUMAN Isoform of Q9UNQ2, rRNA adenine N(6)-methyltransferase OS=Homo sapiens GN=DIMT1 PE=1 SV=1;sp|Q9UNQ2|DIM1_HUMAN P	3	1	1	1	0	0	0	0	0	0	0	1	0	0	0	1	0	0	0	0	0	0	0	1	0	0	0	1	0	0	0	0	0	0	0	1	0	0	0	1	7.1	7.1
A0A0C4DGB6;CON__P02768-1;P02768;H0YA55;D6RHD5;B7WNR0;C9JKR2;P02768-2;A0A087WWT3;P02768-3;H7C013	A0A0C4DGB6;CON__P02768-1;P02768;H0YA55;D6RHD5;B7WNR0;C9JKR2;P02768-2;A0A087WWT3;P02768-3	20;20;20;17;16;16;13;13;12;12;7	16;16;16;13;13;13;10;10;9;9;6	16;16;16;13;13;13;10;10;9;9;6	Serum albumin	ALB	tr|A0A0C4DGB6|A0A0C4DGB6_HUMAN Isoform of P02768, Serum albumin OS=Homo sapiens GN=ALB PE=1 SV=1;;sp|P02768|ALBU_HUMAN Serum albumin OS=Homo sapiens GN=ALB PE=1 SV=2;tr|H0YA55|H0YA55_HUMAN Isoform of P02768, Serum albumin (Fragment) OS=Homo sapiens GN=ALB	11	20	16	16	5	7	15	4	4	4	11	5	3	9	7	6	1	4	12	0	2	1	11	5	3	8	7	6	1	4	12	0	2	1	11	5	3	8	7	6	34.4	29.3
A0A0C4DGG1;Q9UKS6;E9PIY1;H0YDM6;E9PJ33;E9PJ75;E9PNM9	A0A0C4DGG1;Q9UKS6;E9PIY1	6;6;3;2;1;1;1	6;6;3;2;1;1;1	6;6;3;2;1;1;1	Protein kinase C and casein kinase substrate in neurons protein 3	PACSIN3	tr|A0A0C4DGG1|A0A0C4DGG1_HUMAN Isoform of Q9UKS6, Protein kinase C and casein kinase substrate in neurons protein 3 (Fragment) OS=Homo sapiens GN=PACSIN3 PE=1 SV=1;sp|Q9UKS6|PACN3_HUMAN Protein kinase C and casein kinase substrate in neurons protein 3 OS=H	7	6	6	6	1	0	0	2	2	1	1	6	2	2	0	4	1	0	0	2	2	1	1	6	2	2	0	4	1	0	0	2	2	1	1	6	2	2	0	4	22.7	22.7
F5GWX5;A0A0C4DGG9;Q14839;Q14839-2;Q8TDI0;K7EMY3;F2Z2R5;Q12873-2;Q12873;Q12873-3	F5GWX5;A0A0C4DGG9;Q14839;Q14839-2	10;10;10;10;4;3;2;1;1;1	10;10;10;10;4;3;2;1;1;1	9;9;9;9;4;3;2;1;1;1	Chromodomain-helicase-DNA-binding protein 4	CHD4	tr|F5GWX5|F5GWX5_HUMAN Isoform of Q14839, Chromodomain-helicase-DNA-binding protein 4 OS=Homo sapiens GN=CHD4 PE=1 SV=1;tr|A0A0C4DGG9|A0A0C4DGG9_HUMAN Isoform of Q14839, Chromodomain-helicase-DNA-binding protein 4 OS=Homo sapiens GN=CHD4 PE=1 SV=1;sp|Q1483	10	10	10	9	6	6	6	5	5	5	0	1	1	0	0	2	6	6	6	5	5	5	0	1	1	0	0	2	6	6	6	5	5	5	0	1	1	0	0	2	6.5	6.5
A0A0C4DGN4;Q96DA0;I3L1H9;I3L3X0	A0A0C4DGN4;Q96DA0;I3L1H9;I3L3X0	2;2;1;1	2;2;1;1	2;2;1;1	Zymogen granule protein 16 homolog B	ZG16B	tr|A0A0C4DGN4|A0A0C4DGN4_HUMAN Isoform of Q96DA0, Zymogen granule protein 16 homolog B OS=Homo sapiens GN=ZG16B PE=1 SV=1;sp|Q96DA0|ZG16B_HUMAN Zymogen granule protein 16 homolog B OS=Homo sapiens GN=ZG16B PE=1 SV=3;tr|I3L1H9|I3L1H9_HUMAN Isoform of Q96DA0	4	2	2	2	0	0	2	0	0	0	0	0	0	0	0	0	0	0	2	0	0	0	0	0	0	0	0	0	0	0	2	0	0	0	0	0	0	0	0	0	10.7	10.7
A0A0C4DGQ5;P04632;K7EM73;K7ELJ7;K7EIV0;A0A075B7C0;K7EKD8;U3KQE2;K7ES78;U3KPR7;K7EMQ1;Q96L46	A0A0C4DGQ5;P04632;K7EM73;K7ELJ7;K7EIV0;A0A075B7C0;K7EKD8;U3KQE2	6;6;5;5;4;4;4;3;2;2;1;1	6;6;5;5;4;4;4;3;2;2;1;1	6;6;5;5;4;4;4;3;2;2;1;1	Calpain small subunit 1	CAPNS1	tr|A0A0C4DGQ5|A0A0C4DGQ5_HUMAN Isoform of P04632, Calpain small subunit 1 OS=Homo sapiens GN=CAPNS1 PE=1 SV=1;sp|P04632|CPNS1_HUMAN Calpain small subunit 1 OS=Homo sapiens GN=CAPNS1 PE=1 SV=1;tr|K7EM73|K7EM73_HUMAN Isoform of P04632, Calpain small subunit	12	6	6	6	6	6	6	6	6	6	0	3	3	2	2	2	6	6	6	6	6	6	0	3	3	2	2	2	6	6	6	6	6	6	0	3	3	2	2	2	37	37
A0A0C4DGQ6;Q96P16-3;Q96P16;K7EP82	A0A0C4DGQ6;Q96P16-3;Q96P16	4;4;4;1	2;2;2;1	2;2;2;1	Regulation of nuclear pre-mRNA domain-containing protein 1A	RPRD1A	tr|A0A0C4DGQ6|A0A0C4DGQ6_HUMAN Isoform of Q96P16, Regulation of nuclear pre-mRNA domain-containing protein 1A OS=Homo sapiens GN=RPRD1A PE=1 SV=1;sp|Q96P16-3|RPR1A_HUMAN Isoform of Q96P16, Isoform 2 of Regulation of nuclear pre-mRNA domain-containing prote	4	4	2	2	2	1	0	2	3	2	0	0	0	0	0	1	2	1	0	1	1	1	0	0	0	0	0	1	2	1	0	1	1	1	0	0	0	0	0	1	14.9	9.3
J3KRS1;A0A0C4DGQ8;Q6IAN0	J3KRS1;A0A0C4DGQ8;Q6IAN0	1;1;1	1;1;1	1;1;1	Dehydrogenase/reductase SDR family member 7B	DHRS7B	tr|J3KRS1|J3KRS1_HUMAN Isoform of Q6IAN0, Dehydrogenase/reductase SDR family member 7B (Fragment) OS=Homo sapiens GN=DHRS7B PE=1 SV=1;tr|A0A0C4DGQ8|A0A0C4DGQ8_HUMAN Isoform of Q6IAN0, Dehydrogenase/reductase SDR family member 7B OS=Homo sapiens GN=DHRS7B P	3	1	1	1	1	1	1	1	1	0	0	0	0	0	0	0	1	1	1	1	1	0	0	0	0	0	0	0	1	1	1	1	1	0	0	0	0	0	0	0	12	12
A0A0C4DGS1;P39656-3;P39656;P39656-2;U3KQ84	A0A0C4DGS1;P39656-3;P39656;P39656-2;U3KQ84	7;7;7;6;4	7;7;7;6;4	7;7;7;6;4	Dolichyl-diphosphooligosaccharide--protein glycosyltransferase 48 kDa subunit	DDOST	tr|A0A0C4DGS1|A0A0C4DGS1_HUMAN Isoform of P39656, Dolichyl-diphosphooligosaccharide--protein glycosyltransferase 48 kDa subunit OS=Homo sapiens GN=DDOST PE=1 SV=1;sp|P39656-3|OST48_HUMAN Isoform of P39656, Isoform 3 of Dolichyl-diphosphooligosaccharide--pr	5	7	7	7	7	7	6	7	7	5	0	0	0	0	0	0	7	7	6	7	7	5	0	0	0	0	0	0	7	7	6	7	7	5	0	0	0	0	0	0	21.2	21.2
A0A0C4DGV3;B7Z8V7;Q4G0N4-3;Q4G0N4-2;Q4G0N4	A0A0C4DGV3;B7Z8V7;Q4G0N4-3;Q4G0N4-2;Q4G0N4	3;3;3;3;3	3;3;3;3;3	3;3;3;3;3	NAD kinase 2, mitochondrial	NADK2	tr|A0A0C4DGV3|A0A0C4DGV3_HUMAN Isoform of Q4G0N4, NAD kinase 2, mitochondrial OS=Homo sapiens GN=NADK2 PE=1 SV=1;tr|B7Z8V7|B7Z8V7_HUMAN Isoform of Q4G0N4, NAD kinase 2, mitochondrial OS=Homo sapiens GN=NADK2 PE=1 SV=1;sp|Q4G0N4-3|NAKD2_HUMAN Isoform of Q4G	5	3	3	3	1	1	1	2	1	2	0	3	2	1	3	3	1	1	1	2	1	2	0	3	2	1	3	3	1	1	1	2	1	2	0	3	2	1	3	3	17.4	17.4
B4DEK9;A0A0C4DGV8;Q13214-2;Q13214	B4DEK9;A0A0C4DGV8;Q13214-2;Q13214	1;1;1;1	1;1;1;1	1;1;1;1	Semaphorin-3B	SEMA3B	tr|B4DEK9|B4DEK9_HUMAN Isoform of Q13214, Semaphorin-3B OS=Homo sapiens GN=SEMA3B PE=1 SV=1;tr|A0A0C4DGV8|A0A0C4DGV8_HUMAN Isoform of Q13214, Semaphorin-3B OS=Homo sapiens GN=SEMA3B PE=1 SV=1;sp|Q13214-2|SEM3B_HUMAN Isoform of Q13214, Isoform 2 of Semaphor	4	1	1	1	0	0	0	0	0	0	0	1	1	0	0	1	0	0	0	0	0	0	0	1	1	0	0	1	0	0	0	0	0	0	0	1	1	0	0	1	4.4	4.4
H7C5F7;B4DGY6;A0A0C4DGW0;Q9NV92	H7C5F7;B4DGY6;A0A0C4DGW0;Q9NV92	1;1;1;1	1;1;1;1	1;1;1;1	NEDD4 family-interacting protein 2	NDFIP2	tr|H7C5F7|H7C5F7_HUMAN Isoform of Q9NV92, NEDD4 family-interacting protein 2 OS=Homo sapiens GN=NDFIP2 PE=1 SV=2;tr|B4DGY6|B4DGY6_HUMAN Isoform of Q9NV92, NEDD4 family-interacting protein 2 OS=Homo sapiens GN=NDFIP2 PE=1 SV=1;tr|A0A0C4DGW0|A0A0C4DGW0_HUMAN	4	1	1	1	0	0	0	0	0	0	0	1	1	0	1	1	0	0	0	0	0	0	0	1	1	0	1	1	0	0	0	0	0	0	0	1	1	0	1	1	9.6	9.6
A0A0C4DGW6;A6NDU8	A0A0C4DGW6;A6NDU8	1;1	1;1	1;1	UPF0600 protein C5orf51	C5orf51	tr|A0A0C4DGW6|A0A0C4DGW6_HUMAN Isoform of A6NDU8, UPF0600 protein C5orf51 OS=Homo sapiens GN=C5orf51 PE=1 SV=1;sp|A6NDU8|CE051_HUMAN UPF0600 protein C5orf51 OS=Homo sapiens GN=C5orf51 PE=1 SV=1	2	1	1	1	1	1	1	1	1	1	0	0	0	0	0	0	1	1	1	1	1	1	0	0	0	0	0	0	1	1	1	1	1	1	0	0	0	0	0	0	9.2	9.2
A0A0C4DGX4;Q13616	A0A0C4DGX4;Q13616	5;5	5;5	5;5	Cullin-1	CUL1	tr|A0A0C4DGX4|A0A0C4DGX4_HUMAN Isoform of Q13616, Cullin-1 OS=Homo sapiens GN=CUL1 PE=1 SV=1;sp|Q13616|CUL1_HUMAN Cullin-1 OS=Homo sapiens GN=CUL1 PE=1 SV=2	2	5	5	5	3	1	3	4	2	2	0	1	1	0	0	1	3	1	3	4	2	2	0	1	1	0	0	1	3	1	3	4	2	2	0	1	1	0	0	1	9.4	9.4
B4DLR2;A0A0D9SEN1;Q12884;Q12884-2;C9J131	B4DLR2;A0A0D9SEN1;Q12884;Q12884-2	4;4;4;2;1	4;4;4;2;1	4;4;4;2;1	Prolyl endopeptidase FAP;Antiplasmin-cleaving enzyme FAP, soluble form	FAP	tr|B4DLR2|B4DLR2_HUMAN Isoform of Q12884, Prolyl endopeptidase FAP OS=Homo sapiens GN=FAP PE=1 SV=1;tr|A0A0D9SEN1|A0A0D9SEN1_HUMAN Isoform of Q12884, Prolyl endopeptidase FAP OS=Homo sapiens GN=FAP PE=1 SV=1;sp|Q12884|SEPR_HUMAN Prolyl endopeptidase FAP OS	5	4	4	4	0	0	0	0	0	0	0	2	2	1	0	2	0	0	0	0	0	0	0	2	2	1	0	2	0	0	0	0	0	0	0	2	2	1	0	2	6.5	6.5
E7ENQ1;G3XAA2;H7C360;G5E948;E7EN19;A0A0D9SEY1;O95819-4;O95819-2;O95819;O95819-5;O95819-6;O95819-3;C9J840;E7EX83;A0A0D9SG62;H7C0P6	E7ENQ1;G3XAA2;H7C360;G5E948;E7EN19;A0A0D9SEY1;O95819-4;O95819-2;O95819;O95819-5;O95819-6;O95819-3;C9J840;E7EX83;A0A0D9SG62	4;4;4;4;4;4;4;4;4;4;4;4;3;3;3;1	1;1;1;1;1;1;1;1;1;1;1;1;1;1;1;1	1;1;1;1;1;1;1;1;1;1;1;1;1;1;1;1	Mitogen-activated protein kinase kinase kinase kinase 4	MAP4K4	tr|E7ENQ1|E7ENQ1_HUMAN Isoform of O95819, Mitogen-activated protein kinase kinase kinase kinase 4 OS=Homo sapiens GN=MAP4K4 PE=1 SV=1;tr|G3XAA2|G3XAA2_HUMAN Isoform of O95819, Mitogen-activated protein kinase kinase kinase kinase 4 OS=Homo sapiens GN=MAP4K	16	4	1	1	0	0	0	0	0	0	2	2	2	3	1	3	0	0	0	0	0	0	1	1	1	1	1	1	0	0	0	0	0	0	1	1	1	1	1	1	4.2	1.5
A0A0D9SFB3;A0A0D9SG12;A0A0D9SF53;O00571;O00571-2;A0A0J9YVQ7;O15523-3;A0A087WX09;A0A087WVZ1;B4DLA0;A0A0J9YYH6;C9J8G5;C9J081;D6RCM4;Q9NQI0-3;Q9NQI0-2;Q9NQI0-4;Q9NQI0	A0A0D9SFB3;A0A0D9SG12;A0A0D9SF53;O00571;O00571-2	16;16;16;16;15;5;3;2;2;2;2;2;2;1;1;1;1;1	15;15;15;15;14;5;3;2;2;2;2;2;2;1;1;1;1;1	6;6;6;6;5;2;0;2;1;2;1;0;0;0;0;0;0;0	ATP-dependent RNA helicase DDX3X	DDX3X	tr|A0A0D9SFB3|A0A0D9SFB3_HUMAN Isoform of O00571, ATP-dependent RNA helicase DDX3X OS=Homo sapiens GN=DDX3X PE=1 SV=1;tr|A0A0D9SG12|A0A0D9SG12_HUMAN Isoform of O00571, ATP-dependent RNA helicase DDX3X OS=Homo sapiens GN=DDX3X PE=1 SV=1;tr|A0A0D9SF53|A0A0D9	18	16	15	6	13	12	13	11	13	11	4	9	10	5	8	10	12	11	12	10	12	10	3	8	9	4	7	9	6	5	6	4	6	4	2	2	3	1	1	2	33.6	31.9
A0A0D9SF54;A0A0D9SGF6;Q13813-3;Q13813;Q13813-2;A0A1B0GTB7;A0A0D9SFH4;A0A0D9SFF6	A0A0D9SF54;A0A0D9SGF6;Q13813-3;Q13813;Q13813-2	62;62;62;62;62;1;1;1	62;62;62;62;62;1;1;1	62;62;62;62;62;1;1;1	Spectrin alpha chain, non-erythrocytic 1	SPTAN1	tr|A0A0D9SF54|A0A0D9SF54_HUMAN Isoform of Q13813, Spectrin alpha chain, non-erythrocytic 1 OS=Homo sapiens GN=SPTAN1 PE=1 SV=1;tr|A0A0D9SGF6|A0A0D9SGF6_HUMAN Isoform of Q13813, Spectrin alpha chain, non-erythrocytic 1 OS=Homo sapiens GN=SPTAN1 PE=1 SV=1;sp	8	62	62	62	52	54	51	49	48	48	5	12	15	6	5	18	52	54	51	49	48	48	5	12	15	6	5	18	52	54	51	49	48	48	5	12	15	6	5	18	32.7	32.7
A0A0D9SF63;Q9BZK7;C9JLJ1;C9JCK0;C9JBN1;A0A0D9SF25;A0A1B0GUU2;F8W9D8;C9IYU9;A0A1B0GVH3	A0A0D9SF63;Q9BZK7;C9JLJ1;C9JCK0;C9JBN1;A0A0D9SF25;A0A1B0GUU2;F8W9D8;C9IYU9	3;3;2;2;2;2;2;2;2;1	3;3;2;2;2;2;2;2;2;1	3;3;2;2;2;2;2;2;2;1	F-box-like/WD repeat-containing protein TBL1XR1	TBL1XR1	tr|A0A0D9SF63|A0A0D9SF63_HUMAN Isoform of Q9BZK7, F-box-like/WD repeat-containing protein TBL1XR1 OS=Homo sapiens GN=TBL1XR1 PE=1 SV=1;sp|Q9BZK7|TBL1R_HUMAN F-box-like/WD repeat-containing protein TBL1XR1 OS=Homo sapiens GN=TBL1XR1 PE=1 SV=1;tr|C9JLJ1|C9JL	10	3	3	3	2	3	2	2	3	2	0	0	0	0	0	0	2	3	2	2	3	2	0	0	0	0	0	0	2	3	2	2	3	2	0	0	0	0	0	0	9.1	9.1
H0YDN9;E9PQP3;A0A0D9SF70;G5E9L0;Q8N6H7-3;Q8N6H7-2;Q8N6H7	H0YDN9;E9PQP3;A0A0D9SF70;G5E9L0;Q8N6H7-3;Q8N6H7-2;Q8N6H7	1;1;1;1;1;1;1	1;1;1;1;1;1;1	1;1;1;1;1;1;1	ADP-ribosylation factor GTPase-activating protein 2	ARFGAP2	tr|H0YDN9|H0YDN9_HUMAN Isoform of Q8N6H7, ADP-ribosylation factor GTPase-activating protein 2 (Fragment) OS=Homo sapiens GN=ARFGAP2 PE=1 SV=1;tr|E9PQP3|E9PQP3_HUMAN Isoform of Q8N6H7, ADP-ribosylation factor GTPase-activating protein 2 (Fragment) OS=Homo s	7	1	1	1	1	1	1	1	1	1	0	0	0	0	0	0	1	1	1	1	1	1	0	0	0	0	0	0	1	1	1	1	1	1	0	0	0	0	0	0	7.6	7.6
A0A0D9SG53;A0A0D9SGB2;Q5JXI0;A0A0D9SFI6;A0A0D9SFB0;Q5JXH9;A0A0D9SFZ9;Q5JXH8;Q5JXH7;Q5JXI3;Q5JXI2;Q5JXI8;Q13642-3;Q13642-1;Q13642-5;Q13642-4;Q13642	A0A0D9SG53;A0A0D9SGB2;Q5JXI0;A0A0D9SFI6;A0A0D9SFB0;Q5JXH9;A0A0D9SFZ9;Q5JXH8;Q5JXH7;Q5JXI3;Q5JXI2;Q5JXI8;Q13642-3;Q13642-1;Q13642-5;Q13642-4;Q13642	1;1;1;1;1;1;1;1;1;1;1;1;1;1;1;1;1	1;1;1;1;1;1;1;1;1;1;1;1;1;1;1;1;1	1;1;1;1;1;1;1;1;1;1;1;1;1;1;1;1;1	Four and a half LIM domains protein 1	FHL1	tr|A0A0D9SG53|A0A0D9SG53_HUMAN Isoform of Q13642, Four and a half LIM domains protein 1 (Fragment) OS=Homo sapiens GN=FHL1 PE=1 SV=1;tr|A0A0D9SGB2|A0A0D9SGB2_HUMAN Isoform of Q13642, Four and a half LIM domains protein 1 (Fragment) OS=Homo sapiens GN=FHL1	17	1	1	1	1	1	1	0	0	0	0	0	0	0	0	0	1	1	1	0	0	0	0	0	0	0	0	0	1	1	1	0	0	0	0	0	0	0	0	0	9.2	9.2
A0A0D9SFL2;M0QYH2;Q96T60-2;Q96T60	A0A0D9SFL2;M0QYH2;Q96T60-2;Q96T60	1;1;1;1	1;1;1;1	1;1;1;1	Bifunctional polynucleotide phosphatase/kinase;Polynucleotide 3-phosphatase;Polynucleotide 5-hydroxyl-kinase	PNKP	tr|A0A0D9SFL2|A0A0D9SFL2_HUMAN Isoform of Q96T60, Bifunctional polynucleotide phosphatase/kinase OS=Homo sapiens GN=PNKP PE=1 SV=1;tr|M0QYH2|M0QYH2_HUMAN Isoform of Q96T60, Bifunctional polynucleotide phosphatase/kinase OS=Homo sapiens GN=PNKP PE=1 SV=1;sp	4	1	1	1	0	1	0	1	1	1	1	1	1	0	1	1	0	1	0	1	1	1	1	1	1	0	1	1	0	1	0	1	1	1	1	1	1	0	1	1	2.7	2.7
A0A0D9SFS2;Q15654	A0A0D9SFS2;Q15654	2;2	2;2	2;2	Thyroid receptor-interacting protein 6	TRIP6	tr|A0A0D9SFS2|A0A0D9SFS2_HUMAN Isoform of Q15654, Thyroid receptor-interacting protein 6 OS=Homo sapiens GN=TRIP6 PE=1 SV=1;sp|Q15654|TRIP6_HUMAN Thyroid receptor-interacting protein 6 OS=Homo sapiens GN=TRIP6 PE=1 SV=3	2	2	2	2	2	2	2	2	2	2	0	0	0	0	0	0	2	2	2	2	2	2	0	0	0	0	0	0	2	2	2	2	2	2	0	0	0	0	0	0	15.6	15.6
A0A0D9SG77;A0A1B0GVL3;Q05086-2;Q05086-3;Q05086;A0A0D9SGI3	A0A0D9SG77;A0A1B0GVL3;Q05086-2;Q05086-3;Q05086;A0A0D9SGI3	2;2;2;2;2;1	2;2;2;2;2;1	2;2;2;2;2;1	Ubiquitin-protein ligase E3A	UBE3A	tr|A0A0D9SG77|A0A0D9SG77_HUMAN Isoform of Q05086, Ubiquitin-protein ligase E3A OS=Homo sapiens GN=UBE3A PE=1 SV=1;tr|A0A1B0GVL3|A0A1B0GVL3_HUMAN Isoform of Q05086, Ubiquitin-protein ligase E3A OS=Homo sapiens GN=UBE3A PE=1 SV=1;sp|Q05086-2|UBE3A_HUMAN Isof	6	2	2	2	2	1	2	0	1	1	0	0	0	0	0	0	2	1	2	0	1	1	0	0	0	0	0	0	2	1	2	0	1	1	0	0	0	0	0	0	3.5	3.5
Q30118;A0A0G2JH46;A0A0G2JMH6;P01903;Q08AS3;Q5Y7H0;A0A140TA34;P01906	Q30118;A0A0G2JH46;A0A0G2JMH6;P01903;Q08AS3;Q5Y7H0;A0A140TA34;P01906	2;2;2;2;1;1;1;1	2;2;2;2;1;1;1;1	2;2;2;2;1;1;1;1	HLA class II histocompatibility antigen, DR alpha chain;HLA class II histocompatibility antigen, DQ alpha 2 chain	HLA-DRA;HLA-DQA1;HLA-DQA2	tr|Q30118|Q30118_HUMAN Isoform of P01903, HLA class II histocompatibility antigen, DR alpha chain OS=Homo sapiens GN=HLA-DRA PE=1 SV=1;tr|A0A0G2JH46|A0A0G2JH46_HUMAN Isoform of P01903, HLA class II histocompatibility antigen, DR alpha chain OS=Homo sapiens	8	2	2	2	0	0	0	0	0	0	1	1	2	2	0	2	0	0	0	0	0	0	1	1	2	2	0	2	0	0	0	0	0	0	1	1	2	2	0	2	12.7	12.7
A0A140T8Z0;A0A0G2JH68;O60610-2;O60610-3;O60610;H9KV28;B4E2I7;E5RJ79	A0A140T8Z0;A0A0G2JH68;O60610-2;O60610-3;O60610;H9KV28	10;10;10;10;10;9;2;1	10;10;10;10;10;9;2;1	10;10;10;10;10;9;2;1	Protein diaphanous homolog 1	DIAPH1	tr|A0A140T8Z0|A0A140T8Z0_HUMAN Isoform of O60610, Protein diaphanous homolog 1 OS=Homo sapiens GN=DIAPH1 PE=1 SV=1;tr|A0A0G2JH68|A0A0G2JH68_HUMAN Isoform of O60610, Protein diaphanous homolog 1 OS=Homo sapiens GN=DIAPH1 PE=1 SV=1;sp|O60610-2|DIAP1_HUMAN Is	8	10	10	10	4	6	4	6	7	7	0	3	2	0	1	2	4	6	4	6	7	7	0	3	2	0	1	2	4	6	4	6	7	7	0	3	2	0	1	2	10.1	10.1
A0A0G2JHC2;Q6NYC8;Q6NYC8-3;Q6NYC8-2	A0A0G2JHC2;Q6NYC8;Q6NYC8-3;Q6NYC8-2	3;3;2;2	3;3;2;2	3;3;2;2	Phostensin	PPP1R18	tr|A0A0G2JHC2|A0A0G2JHC2_HUMAN Isoform of Q6NYC8, Phostensin OS=Homo sapiens GN=PPP1R18 PE=1 SV=1;sp|Q6NYC8|PPR18_HUMAN Phostensin OS=Homo sapiens GN=PPP1R18 PE=1 SV=1;sp|Q6NYC8-3|PPR18_HUMAN Isoform of Q6NYC8, Isoform 3 of Phostensin OS=Homo sapiens GN=PP	4	3	3	3	3	2	2	3	3	2	0	0	0	0	0	0	3	2	2	3	3	2	0	0	0	0	0	0	3	2	2	3	3	2	0	0	0	0	0	0	12.9	12.9
A0A0G2JIC6;Q9Y676	A0A0G2JIC6;Q9Y676	3;3	3;3	3;3	28S ribosomal protein S18b, mitochondrial	MRPS18B	tr|A0A0G2JIC6|A0A0G2JIC6_HUMAN Isoform of Q9Y676, 28S ribosomal protein S18b, mitochondrial OS=Homo sapiens GN=MRPS18B PE=1 SV=1;sp|Q9Y676|RT18B_HUMAN 28S ribosomal protein S18b, mitochondrial OS=Homo sapiens GN=MRPS18B PE=1 SV=1	2	3	3	3	3	3	3	2	3	2	0	0	0	0	0	0	3	3	3	2	3	2	0	0	0	0	0	0	3	3	3	2	3	2	0	0	0	0	0	0	21.4	21.4
A0A0G2JIW1;P0DMV9;P0DMV8;P0DMV8-2;V9GZ37	A0A0G2JIW1;P0DMV9;P0DMV8;P0DMV8-2;V9GZ37	28;28;28;24;17	26;26;26;22;16	14;14;14;11;7	Heat shock 70 kDa protein 1B;Heat shock 70 kDa protein 1A	HSPA1B;HSPA1A	tr|A0A0G2JIW1|A0A0G2JIW1_HUMAN Isoform of P0DMV9, Heat shock 70 kDa protein 1B OS=Homo sapiens GN=HSPA1B PE=1 SV=1;sp|P0DMV9|HS71B_HUMAN Heat shock 70 kDa protein 1B OS=Homo sapiens GN=HSPA1B PE=1 SV=1;sp|P0DMV8|HS71A_HUMAN Heat shock 70 kDa protein 1A OS=	5	28	26	14	23	23	24	22	24	23	20	21	20	20	22	20	21	21	22	20	22	21	19	20	19	19	21	19	11	12	12	11	12	12	10	10	8	9	10	10	50.2	47
A2ACR1;A0A0G2JJA7;P28065-2;P28065;A2ACR0;A0A0G2JJQ0	A2ACR1;A0A0G2JJA7;P28065-2;P28065;A2ACR0;A0A0G2JJQ0	2;2;2;2;1;1	2;2;2;2;1;1	2;2;2;2;1;1	Proteasome subunit beta type;Proteasome subunit beta type-9	PSMB9	tr|A2ACR1|A2ACR1_HUMAN Isoform of P28065, Proteasome subunit beta type OS=Homo sapiens GN=PSMB9 PE=1 SV=1;tr|A0A0G2JJA7|A0A0G2JJA7_HUMAN Isoform of P28065, Proteasome subunit beta type OS=Homo sapiens GN=PSMB9 PE=1 SV=1;sp|P28065-2|PSB9_HUMAN Isoform of P2	6	2	2	2	2	2	2	2	2	2	0	0	0	0	0	0	2	2	2	2	2	2	0	0	0	0	0	0	2	2	2	2	2	2	0	0	0	0	0	0	11.2	11.2
A0A0G2JNZ5;A0A0G2JLB3;P04062-4;P04062-2;P04062;A0A0G2JNZ0;P04062-3;P04062-5	A0A0G2JNZ5;A0A0G2JLB3;P04062-4;P04062-2;P04062;A0A0G2JNZ0;P04062-3;P04062-5	3;3;3;3;3;2;2;2	3;3;3;3;3;2;2;2	3;3;3;3;3;2;2;2	Glucosylceramidase	GBA	tr|A0A0G2JNZ5|A0A0G2JNZ5_HUMAN Isoform of P04062, Glucosylceramidase OS=Homo sapiens GN=GBA PE=1 SV=1;tr|A0A0G2JLB3|A0A0G2JLB3_HUMAN Isoform of P04062, Glucosylceramidase OS=Homo sapiens GN=GBA PE=1 SV=1;sp|P04062-4|GLCM_HUMAN Isoform of P04062, Isoform 4	8	3	3	3	2	2	2	2	2	2	0	1	1	0	1	2	2	2	2	2	2	2	0	1	1	0	1	2	2	2	2	2	2	2	0	1	1	0	1	2	8.5	8.5
A0A0G2JMB2;P01876;P01877	A0A0G2JMB2;P01876;P01877	2;2;1	2;2;1	2;2;1	Ig alpha-1 chain C region;Ig alpha-2 chain C region	IGHA1;IGHA2	tr|A0A0G2JMB2|A0A0G2JMB2_HUMAN Isoform of P01877, Immunoglobulin heavy constant alpha 2 (Fragment) OS=Homo sapiens GN=IGHA2 PE=1 SV=1;sp|P01876|IGHA1_HUMAN Immunoglobulin heavy constant alpha 1 OS=Homo sapiens GN=IGHA1 PE=1 SV=2;sp|P01877|IGHA2_HUMAN Immun	3	2	2	2	1	1	1	1	1	1	1	0	0	0	0	0	1	1	1	1	1	1	1	0	0	0	0	0	1	1	1	1	1	1	1	0	0	0	0	0	16.5	16.5
A0A0G2JMZ8;Q16625-4;Q16625-2;Q16625-3;Q16625;Q16625-5	A0A0G2JMZ8;Q16625-4;Q16625-2;Q16625-3;Q16625;Q16625-5	2;2;2;2;2;1	2;2;2;2;2;1	2;2;2;2;2;1	Occludin	OCLN	tr|A0A0G2JMZ8|A0A0G2JMZ8_HUMAN Isoform of Q16625, Occludin OS=Homo sapiens GN=OCLN PE=1 SV=1;sp|Q16625-4|OCLN_HUMAN Isoform of Q16625, Isoform 4 of Occludin OS=Homo sapiens GN=OCLN;sp|Q16625-2|OCLN_HUMAN Isoform of Q16625, Isoform 2 of Occludin OS=Homo sap	6	2	2	2	0	0	0	1	1	0	0	1	2	0	0	1	0	0	0	1	1	0	0	1	2	0	0	1	0	0	0	1	1	0	0	1	2	0	0	1	7.7	7.7
A0A0G2JNZ2;A0A0G2JPP5;Q14160;Q14160-3;A0A0G2JMS7;Q14160-2;H0YCG0	A0A0G2JNZ2;A0A0G2JPP5;Q14160;Q14160-3;A0A0G2JMS7;Q14160-2	9;9;9;9;8;8;2	9;9;9;9;8;8;2	8;8;8;8;8;8;2	Protein scribble homolog	SCRIB	tr|A0A0G2JNZ2|A0A0G2JNZ2_HUMAN Isoform of Q14160, Protein scribble homolog OS=Homo sapiens GN=SCRIB PE=1 SV=1;tr|A0A0G2JPP5|A0A0G2JPP5_HUMAN Isoform of Q14160, Protein scribble homolog OS=Homo sapiens GN=SCRIB PE=1 SV=1;sp|Q14160|SCRIB_HUMAN Protein scribb	7	9	9	8	3	2	3	4	3	3	1	5	3	1	1	3	3	2	3	4	3	3	1	5	3	1	1	3	2	1	2	3	2	2	1	5	3	1	1	2	9.1	9.1
B7Z683;A0A0G2JQ41;A0A1C7CYZ0;Q12979-4;Q12979-2;Q12979;I3L379;I3L1U8;I3L2P5;H0Y554;P11274-2;P11274	B7Z683;A0A0G2JQ41;A0A1C7CYZ0;Q12979-4;Q12979-2;Q12979;I3L379;I3L1U8;I3L2P5;H0Y554;P11274-2;P11274	2;2;2;2;2;2;1;1;1;1;1;1	2;2;2;2;2;2;1;1;1;1;1;1	2;2;2;2;2;2;1;1;1;1;1;1	Active breakpoint cluster region-related protein;Breakpoint cluster region protein	ABR;BCR	tr|B7Z683|B7Z683_HUMAN Isoform of Q12979, Active breakpoint cluster region-related protein OS=Homo sapiens GN=ABR PE=1 SV=1;tr|A0A0G2JQ41|A0A0G2JQ41_HUMAN Isoform of Q12979, Active breakpoint cluster region-related protein (Fragment) OS=Homo sapiens GN=ABR	12	2	2	2	1	2	1	2	1	1	0	0	0	0	0	0	1	2	1	2	1	1	0	0	0	0	0	0	1	2	1	2	1	1	0	0	0	0	0	0	3.6	3.6
A0A0G2JR38;E9PHT6;Q9NVE7;H0YA26	A0A0G2JR38;E9PHT6;Q9NVE7;H0YA26	2;2;2;1	2;2;2;1	2;2;2;1	Pantothenate kinase 4	PANK4	tr|A0A0G2JR38|A0A0G2JR38_HUMAN Isoform of Q9NVE7, Pantothenate kinase 4 OS=Homo sapiens GN=PANK4 PE=1 SV=1;tr|E9PHT6|E9PHT6_HUMAN Isoform of Q9NVE7, Pantothenate kinase 4 (Fragment) OS=Homo sapiens GN=PANK4 PE=1 SV=2;sp|Q9NVE7|PANK4_HUMAN Pantothenate kina	4	2	2	2	0	1	0	0	1	1	0	1	2	0	1	1	0	1	0	0	1	1	0	1	2	0	1	1	0	1	0	0	1	1	0	1	2	0	1	1	4.1	4.1
A0A0J9YYL3;A0A0J9YVP6;Q9UHX1-4;Q9UHX1-6;Q9UHX1-2;A0A0J9YXJ8;A0A0J9YXX5;Q9UHX1-3;Q9UHX1-5;Q9UHX1;A0A0J9YVR6;E9PQ56;A0A0J9YWM1;H0YEM1;E9PMU7;E9PN18;H0YCP8;E9PL19	A0A0J9YYL3;A0A0J9YVP6;Q9UHX1-4;Q9UHX1-6;Q9UHX1-2;A0A0J9YXJ8;A0A0J9YXX5;Q9UHX1-3;Q9UHX1-5;Q9UHX1;A0A0J9YVR6;E9PQ56;A0A0J9YWM1;H0YEM1;E9PMU7;E9PN18	12;12;12;12;12;11;11;11;11;11;9;9;8;8;6;6;5;3	12;12;12;12;12;11;11;11;11;11;9;9;8;8;6;6;5;3	12;12;12;12;12;11;11;11;11;11;9;9;8;8;6;6;5;3	Poly(U)-binding-splicing factor PUF60	PUF60	tr|A0A0J9YYL3|A0A0J9YYL3_HUMAN Isoform of Q9UHX1, Poly(U)-binding-splicing factor PUF60 (Fragment) OS=Homo sapiens GN=PUF60 PE=1 SV=1;tr|A0A0J9YVP6|A0A0J9YVP6_HUMAN Isoform of Q9UHX1, Poly(U)-binding-splicing factor PUF60 (Fragment) OS=Homo sapiens GN=PUF6	18	12	12	12	12	12	9	12	12	12	0	2	2	0	0	2	12	12	9	12	12	12	0	2	2	0	0	2	12	12	9	12	12	12	0	2	2	0	0	2	33.9	33.9
A0A0J9YWL0;Q9Y4K1	A0A0J9YWL0;Q9Y4K1	2;2	2;2	2;2	Absent in melanoma 1 protein	AIM1	tr|A0A0J9YWL0|A0A0J9YWL0_HUMAN Isoform of Q9Y4K1, Absent in melanoma 1 protein OS=Homo sapiens GN=AIM1 PE=1 SV=1;sp|Q9Y4K1|AIM1_HUMAN Absent in melanoma 1 protein OS=Homo sapiens GN=AIM1 PE=1 SV=3	2	2	2	2	1	1	2	2	2	2	0	0	0	0	0	0	1	1	2	2	2	2	0	0	0	0	0	0	1	1	2	2	2	2	0	0	0	0	0	0	1.8	1.8
A0A0M3HER1;A0A0J9YXC7;P48059;P48059-4;P48059-2;P48059-5;P48059-3	A0A0M3HER1;A0A0J9YXC7;P48059;P48059-4;P48059-2;P48059-5;P48059-3	1;1;1;1;1;1;1	1;1;1;1;1;1;1	1;1;1;1;1;1;1	LIM and senescent cell antigen-like-containing domain protein 1	LIMS1	tr|A0A0M3HER1|A0A0M3HER1_HUMAN Isoform of P48059, LIM and senescent cell antigen-like-containing domain protein 1 (Fragment) OS=Homo sapiens GN=LIMS1 PE=1 SV=1;tr|A0A0J9YXC7|A0A0J9YXC7_HUMAN Isoform of P0CW19, LIM and senescent cell antigen-like-containing	7	1	1	1	0	0	0	0	0	0	0	1	0	0	0	0	0	0	0	0	0	0	0	1	0	0	0	0	0	0	0	0	0	0	0	1	0	0	0	0	5.7	5.7
J3QT77;A0A0J9YYG4;A0A0J9YXF2;Q15165-3;Q15165-1;Q15165	J3QT77;A0A0J9YYG4;A0A0J9YXF2;Q15165-3;Q15165-1;Q15165	1;1;1;1;1;1	1;1;1;1;1;1	1;1;1;1;1;1	Serum paraoxonase/arylesterase 2	PON2	tr|J3QT77|J3QT77_HUMAN Isoform of Q15165, Serum paraoxonase/arylesterase 2 OS=Homo sapiens GN=PON2 PE=1 SV=1;tr|A0A0J9YYG4|A0A0J9YYG4_HUMAN Isoform of Q15165, Serum paraoxonase/arylesterase 2 OS=Homo sapiens GN=PON2 PE=1 SV=1;tr|A0A0J9YXF2|A0A0J9YXF2_HUMAN	6	1	1	1	1	1	1	1	1	1	0	0	0	0	0	0	1	1	1	1	1	1	0	0	0	0	0	0	1	1	1	1	1	1	0	0	0	0	0	0	4.7	4.7
A0A0R4J2E8;A8MXP9;P43243;D6REM6;D6R991;B3KM87;P43243-2;H0Y8T4;D6R8Z5;D6RBI2;D6RBK5;D6RE02;D6RIA2;Q68E03;D6RB45;A0A1B0GX04;D6R9F3;D6RAM9;D6RAY2;D6RBS2;D6RCM3;D6REK4	A0A0R4J2E8;A8MXP9;P43243;D6REM6;D6R991;B3KM87;P43243-2	14;14;14;12;8;8;8;5;2;2;2;2;2;2;1;1;1;1;1;1;1;1	14;14;14;12;8;8;8;5;2;2;2;2;2;2;1;1;1;1;1;1;1;1	14;14;14;12;8;8;8;5;2;2;2;2;2;2;1;1;1;1;1;1;1;1	Matrin-3	MATR3	tr|A0A0R4J2E8|A0A0R4J2E8_HUMAN Isoform of P43243, Matrin-3 OS=Homo sapiens GN=MATR3 PE=1 SV=1;tr|A8MXP9|A8MXP9_HUMAN Isoform of P43243, Matrin-3 OS=Homo sapiens GN=MATR3 PE=1 SV=1;sp|P43243|MATR3_HUMAN Matrin-3 OS=Homo sapiens GN=MATR3 PE=1 SV=2;tr|D6REM6|	22	14	14	14	12	14	14	11	13	12	0	3	3	2	2	2	12	14	14	11	13	12	0	3	3	2	2	2	12	14	14	11	13	12	0	3	3	2	2	2	24	24
D6RD48;D6RAZ7;D6RIU2;D6RDP6;D6RHU6;D6RDY1;D6RA76;D6RC11;D6R9S8;D6RCE6;D6RFX6;D6RDI6;D6RCR8;A0A0R4J2F2;Q9NY35-2;Q9NY35;H0Y8T9	D6RD48;D6RAZ7;D6RIU2;D6RDP6;D6RHU6;D6RDY1;D6RA76;D6RC11;D6R9S8;D6RCE6;D6RFX6;D6RDI6;D6RCR8;A0A0R4J2F2;Q9NY35-2;Q9NY35;H0Y8T9	2;2;2;2;2;2;2;2;2;2;2;2;2;2;2;2;1	2;2;2;2;2;2;2;2;2;2;2;2;2;2;2;2;1	2;2;2;2;2;2;2;2;2;2;2;2;2;2;2;2;1	Claudin domain-containing protein 1	CLDND1	tr|D6RD48|D6RD48_HUMAN Isoform of Q9NY35, Claudin domain-containing protein 1 (Fragment) OS=Homo sapiens GN=CLDND1 PE=1 SV=1;tr|D6RAZ7|D6RAZ7_HUMAN Isoform of Q9NY35, Claudin domain-containing protein 1 OS=Homo sapiens GN=CLDND1 PE=1 SV=1;tr|D6RIU2|D6RIU2_	17	2	2	2	0	0	0	0	0	0	0	0	0	2	0	0	0	0	0	0	0	0	0	0	0	2	0	0	0	0	0	0	0	0	0	0	0	2	0	0	29.2	29.2
E3W994;J3KR49;A0A0U1RQI6;E7ERI8;E7EW49;O75122;O75122-3;C9J668;H7C4X8;D6RBU8;B3KR06;E7ENG2;H0Y5T1;F8WA11;O75122-2;Q7Z460-2;Q7Z460-4;Q7Z460-5;Q7Z460-3	E3W994;J3KR49;A0A0U1RQI6;E7ERI8;E7EW49;O75122;O75122-3	3;3;3;3;3;3;3;1;1;1;1;1;1;1;1;1;1;1;1	3;3;3;3;3;3;3;1;1;1;1;1;1;1;1;1;1;1;1	2;2;2;2;2;2;2;1;1;1;1;1;0;0;1;0;0;0;0	CLIP-associating protein 2	CLASP2	tr|E3W994|E3W994_HUMAN Isoform of O75122, CLIP-associating protein 2 OS=Homo sapiens GN=CLASP2 PE=1 SV=2;tr|J3KR49|J3KR49_HUMAN Isoform of O75122, CLIP-associating protein 2 OS=Homo sapiens GN=CLASP2 PE=1 SV=1;tr|A0A0U1RQI6|A0A0U1RQI6_HUMAN Isoform of O751	19	3	3	2	1	2	1	1	1	2	0	0	0	0	0	0	1	2	1	1	1	2	0	0	0	0	0	0	0	1	0	0	0	1	0	0	0	0	0	0	3.2	3.2
F8VSC5;A0A0U1RQQ9;Q6P3W7;H0YIK6	F8VSC5;A0A0U1RQQ9;Q6P3W7;H0YIK6	2;2;2;1	2;2;2;1	2;2;2;1	SCY1-like protein 2	SCYL2	tr|F8VSC5|F8VSC5_HUMAN Isoform of Q6P3W7, SCY1-like protein 2 (Fragment) OS=Homo sapiens GN=SCYL2 PE=1 SV=1;tr|A0A0U1RQQ9|A0A0U1RQQ9_HUMAN Isoform of Q6P3W7, SCY1-like protein 2 OS=Homo sapiens GN=SCYL2 PE=1 SV=1;sp|Q6P3W7|SCYL2_HUMAN SCY1-like protein 2 O	4	2	2	2	2	2	2	2	2	2	0	0	0	0	1	1	2	2	2	2	2	2	0	0	0	0	1	1	2	2	2	2	2	2	0	0	0	0	1	1	4.3	4.3
A0A0U1RR39;A0A1B0GW38;A0A0U1RQX8;P22681	A0A0U1RR39;A0A1B0GW38;A0A0U1RQX8;P22681	1;1;1;1	1;1;1;1	1;1;1;1	E3 ubiquitin-protein ligase CBL	CBL	tr|A0A0U1RR39|A0A0U1RR39_HUMAN Isoform of P22681, E3 ubiquitin-protein ligase CBL OS=Homo sapiens GN=CBL PE=1 SV=1;tr|A0A1B0GW38|A0A1B0GW38_HUMAN Isoform of P22681, E3 ubiquitin-protein ligase CBL (Fragment) OS=Homo sapiens GN=CBL PE=1 SV=1;tr|A0A0U1RQX8|A	4	1	1	1	0	0	0	1	0	0	0	0	0	0	0	0	0	0	0	1	0	0	0	0	0	0	0	0	0	0	0	1	0	0	0	0	0	0	0	0	2.7	2.7
A0A0U1RR22;Q9UNF0-2;Q9UNF0;B0QYG7;B0QYG8	A0A0U1RR22;Q9UNF0-2;Q9UNF0;B0QYG7;B0QYG8	3;3;3;2;2	3;3;3;2;2	3;3;3;2;2	Protein kinase C and casein kinase substrate in neurons protein 2	PACSIN2	tr|A0A0U1RR22|A0A0U1RR22_HUMAN Isoform of Q9UNF0, Protein kinase C and casein kinase substrate in neurons protein 2 (Fragment) OS=Homo sapiens GN=PACSIN2 PE=1 SV=1;sp|Q9UNF0-2|PACN2_HUMAN Isoform of Q9UNF0, Isoform 2 of Protein kinase C and casein kinase s	5	3	3	3	1	1	1	1	2	1	2	0	1	2	1	1	1	1	1	1	2	1	2	0	1	2	1	1	1	1	1	1	2	1	2	0	1	2	1	1	7.1	7.1
A0A0U1RR32;A0A0U1RRH7;Q99878;Q96KK5;Q9BTM1;P20671;P0C0S8;H0YFX9;Q16777;Q6FI13;Q9BTM1-2	A0A0U1RR32;A0A0U1RRH7;Q99878;Q96KK5;Q9BTM1;P20671;P0C0S8;H0YFX9;Q16777;Q6FI13;Q9BTM1-2	5;5;5;5;5;5;5;4;4;4;4	2;2;2;2;2;2;2;2;2;2;1	1;1;1;1;1;1;1;1;1;1;1	Histone H2A type 1-J;Histone H2A type 1-H;Histone H2A.J;Histone H2A type 1-D;Histone H2A type 1;Histone H2A;Histone H2A type 2-C;Histone H2A type 2-A	HIST1H2AJ;HIST1H2AH;H2AFJ;HIST1H2AD;HIST1H2AG;HIST2H2AC;HIST2H2AA3	tr|A0A0U1RR32|A0A0U1RR32_HUMAN Isoform of A0A0U1RRH7, Histone H2A OS=Homo sapiens GN=hCG_2039566 PE=3 SV=1;tr|A0A0U1RRH7|A0A0U1RRH7_HUMAN Histone H2A OS=Homo sapiens PE=3 SV=1;sp|Q99878|H2A1J_HUMAN Histone H2A type 1-J OS=Homo sapiens GN=HIST1H2AJ PE=1 SV=	11	5	2	1	4	4	4	4	4	4	3	3	3	1	4	3	2	2	2	2	2	2	0	1	1	1	1	1	1	1	1	1	1	1	0	0	0	0	0	0	44.4	17.8
J3QT38;A0A0U1RRB6;Q9Y2D4-2;Q9Y2D4	J3QT38;A0A0U1RRB6;Q9Y2D4-2;Q9Y2D4	1;1;1;1	1;1;1;1	1;1;1;1	Exocyst complex component 6B	EXOC6B	tr|J3QT38|J3QT38_HUMAN Isoform of Q9Y2D4, Exocyst complex component OS=Homo sapiens GN=EXOC6B PE=1 SV=1;tr|A0A0U1RRB6|A0A0U1RRB6_HUMAN Isoform of Q9Y2D4, Exocyst complex component OS=Homo sapiens GN=EXOC6B PE=1 SV=1;sp|Q9Y2D4-2|EXC6B_HUMAN Isoform of Q9Y2D	4	1	1	1	0	0	0	0	0	0	0	0	0	0	0	1	0	0	0	0	0	0	0	0	0	0	0	1	0	0	0	0	0	0	0	0	0	0	0	1	2.1	2.1
A0A0U1RRM1;Q8WXI9;A0A0U1RR30;Q86YP4-2;Q86YP4;Q86YP4-3	A0A0U1RRM1;Q8WXI9;A0A0U1RR30	3;3;2;1;1;1	3;3;2;1;1;1	3;3;2;1;1;1	Transcriptional repressor p66-beta	GATAD2B	tr|A0A0U1RRM1|A0A0U1RRM1_HUMAN Isoform of Q8WXI9, Transcriptional repressor p66-beta OS=Homo sapiens GN=GATAD2B PE=1 SV=1;sp|Q8WXI9|P66B_HUMAN Transcriptional repressor p66-beta OS=Homo sapiens GN=GATAD2B PE=1 SV=1;tr|A0A0U1RR30|A0A0U1RR30_HUMAN Isoform of	6	3	3	3	3	3	2	3	3	3	0	0	0	0	0	0	3	3	2	3	3	3	0	0	0	0	0	0	3	3	2	3	3	3	0	0	0	0	0	0	9.7	9.7
A0A0U1RRM4;P26599;P26599-2;P26599-3;A6NLN1;A0A0D9SF20;K7EKJ7;K7EK45;A0A087WUW5;A0A087WU68;K7ELW5;K7ES59	A0A0U1RRM4;P26599;P26599-2;P26599-3;A6NLN1;A0A0D9SF20	9;9;9;9;8;5;3;3;2;2;1;1	9;9;9;9;8;5;3;3;2;2;1;1	8;8;8;8;7;4;3;3;1;2;1;1	Polypyrimidine tract-binding protein 1	PTBP1	tr|A0A0U1RRM4|A0A0U1RRM4_HUMAN Isoform of P26599, Polypyrimidine tract-binding protein 1 OS=Homo sapiens GN=PTBP1 PE=1 SV=1;sp|P26599|PTBP1_HUMAN Polypyrimidine tract-binding protein 1 OS=Homo sapiens GN=PTBP1 PE=1 SV=1;sp|P26599-2|PTBP1_HUMAN Isoform of P	12	9	9	8	9	9	9	7	9	7	2	2	2	2	0	2	9	9	9	7	9	7	2	2	2	2	0	2	8	8	8	6	8	6	2	2	2	2	0	2	29.1	29.1
A0A0U1RRM6;Q8N8S7-3;Q8N8S7-2;Q8N8S7;A0A075B6E5;A0A0U1RQP7	A0A0U1RRM6;Q8N8S7-3;Q8N8S7-2;Q8N8S7	5;5;5;5;2;1	5;5;5;5;2;1	5;5;5;5;2;1	Protein enabled homolog	ENAH	tr|A0A0U1RRM6|A0A0U1RRM6_HUMAN Isoform of Q8N8S7, Protein enabled homolog OS=Homo sapiens GN=ENAH PE=1 SV=1;sp|Q8N8S7-3|ENAH_HUMAN Isoform of Q8N8S7, Isoform 3 of Protein enabled homolog OS=Homo sapiens GN=ENAH;sp|Q8N8S7-2|ENAH_HUMAN Isoform of Q8N8S7, Iso	6	5	5	5	5	4	5	1	3	2	0	0	0	0	0	0	5	4	5	1	3	2	0	0	0	0	0	0	5	4	5	1	3	2	0	0	0	0	0	0	11	11
A0A0X1KG71;Q8WX92	A0A0X1KG71;Q8WX92	4;4	4;4	4;4	Negative elongation factor B	NELFB	tr|A0A0X1KG71|A0A0X1KG71_HUMAN Isoform of Q8WX92, Negative elongation factor B OS=Homo sapiens GN=NELFB PE=1 SV=1;sp|Q8WX92|NELFB_HUMAN Negative elongation factor B OS=Homo sapiens GN=NELFB PE=1 SV=1	2	4	4	4	2	2	1	2	1	1	0	3	2	2	2	3	2	2	1	2	1	1	0	3	2	2	2	3	2	2	1	2	1	1	0	3	2	2	2	3	9.1	9.1
A0A140T9I0;A0A140T9X5;A0A140T913;P01892;A0A140T955;A0A140T933	A0A140T9I0;A0A140T9X5;A0A140T913;P01892;A0A140T955;A0A140T933	18;18;18;18;16;16	18;18;18;18;16;16	1;1;1;1;1;1	HLA class I histocompatibility antigen, A-2 alpha chain	HLA-A	tr|A0A140T9I0|A0A140T9I0_HUMAN Isoform of P01891, HLA class I histocompatibility antigen, A-3 alpha chain (Fragment) OS=Homo sapiens GN=HLA-A PE=1 SV=1;tr|A0A140T9X5|A0A140T9X5_HUMAN Isoform of P01891, HLA class I histocompatibility antigen, A-3 alpha chai	6	18	18	1	8	8	8	6	6	6	14	15	15	14	14	15	8	8	8	6	6	6	14	15	15	14	14	15	0	0	0	0	0	0	0	1	1	1	0	1	52.3	52.3
A0A140T947;O60231;A0A140T9T4;Q5SQH5;A0A140T8Y5;A2AB15	A0A140T947;O60231;A0A140T9T4;Q5SQH5;A0A140T8Y5	4;4;3;3;3;1	4;4;3;3;3;1	4;4;3;3;3;1	Putative pre-mRNA-splicing factor ATP-dependent RNA helicase DHX16	DHX16	tr|A0A140T947|A0A140T947_HUMAN Isoform of O60231, Putative pre-mRNA-splicing factor ATP-dependent RNA helicase DHX16 (Fragment) OS=Homo sapiens GN=DHX16 PE=1 SV=1;sp|O60231|DHX16_HUMAN Putative pre-mRNA-splicing factor ATP-dependent RNA helicase DHX16 OS=H	6	4	4	4	1	2	1	2	0	2	0	0	2	1	1	2	1	2	1	2	0	2	0	0	2	1	1	2	1	2	1	2	0	2	0	0	2	1	1	2	8.8	8.8
A0A140T9T7;Q03518	A0A140T9T7;Q03518	5;5	5;5	5;5	Antigen peptide transporter 1	TAP1	tr|A0A140T9T7|A0A140T9T7_HUMAN Isoform of Q03518, Antigen peptide transporter 1 OS=Homo sapiens GN=TAP1 PE=1 SV=1;sp|Q03518|TAP1_HUMAN Antigen peptide transporter 1 OS=Homo sapiens GN=TAP1 PE=1 SV=2	2	5	5	5	3	3	3	5	4	5	0	0	0	0	0	0	3	3	3	5	4	5	0	0	0	0	0	0	3	3	3	5	4	5	0	0	0	0	0	0	12.1	12.1
A0A1B0GVC7;B7Z413;A0A1B0GTB0;A0A1B0GTU8;A0A1B0GUT7;A0A1B0GVW0;O75787-2;O75787;A0A1B0GVZ1;H7C240;A0A1B0GWD6;A0A1B0GW13;A0A1B0GVI9;A0A1B0GV60;A0A1B0GWJ8;H7C3E1;B7Z1I9;A0A1B0GU12;A0A1B0GVB9;A0A1C7CYW4	A0A1B0GVC7;B7Z413;A0A1B0GTB0;A0A1B0GTU8;A0A1B0GUT7;A0A1B0GVW0;O75787-2;O75787;A0A1B0GVZ1;H7C240;A0A1B0GWD6;A0A1B0GW13;A0A1B0GVI9;A0A1B0GV60;A0A1B0GWJ8;H7C3E1;B7Z1I9;A0A1B0GU12;A0A1B0GVB9;A0A1C7CYW4	2;2;2;2;2;2;2;2;1;1;1;1;1;1;1;1;1;1;1;1	2;2;2;2;2;2;2;2;1;1;1;1;1;1;1;1;1;1;1;1	2;2;2;2;2;2;2;2;1;1;1;1;1;1;1;1;1;1;1;1	Renin receptor	ATP6AP2	tr|A0A1B0GVC7|A0A1B0GVC7_HUMAN Isoform of Q8NBJ9, Renin receptor OS=Homo sapiens GN=ATP6AP2 PE=1 SV=1;tr|B7Z413|B7Z413_HUMAN Isoform of Q8NBJ9, Renin receptor OS=Homo sapiens GN=ATP6AP2 PE=1 SV=1;tr|A0A1B0GTB0|A0A1B0GTB0_HUMAN Isoform of Q8NBJ9, Renin rece	20	2	2	2	2	2	2	2	2	2	0	1	1	0	0	1	2	2	2	2	2	2	0	1	1	0	0	1	2	2	2	2	2	2	0	1	1	0	0	1	12	12
A0A1B0GTB8;A0A1B0GWC0;A0A1B0GVF3;P23786;A0A1B0GV75;A0A1B0GTM0	A0A1B0GTB8;A0A1B0GWC0;A0A1B0GVF3;P23786;A0A1B0GV75	4;4;4;4;3;1	4;4;4;4;3;1	4;4;4;4;3;1	Carnitine O-palmitoyltransferase 2, mitochondrial	CPT2	tr|A0A1B0GTB8|A0A1B0GTB8_HUMAN Isoform of P23786, Carnitine O-palmitoyltransferase 2, mitochondrial OS=Homo sapiens GN=CPT2 PE=1 SV=1;tr|A0A1B0GWC0|A0A1B0GWC0_HUMAN Isoform of P23786, Carnitine O-palmitoyltransferase 2, mitochondrial OS=Homo sapiens GN=CPT	6	4	4	4	1	0	2	1	2	0	0	0	0	0	0	2	1	0	2	1	2	0	0	0	0	0	0	2	1	0	2	1	2	0	0	0	0	0	0	2	10.9	10.9
A0A1B0GTY1;A0A1B0GUC3;A0A1B0GV98;A0A1B0GTC5;A0A1B0GU26;A0A1B0GTC3;A0A1B0GVH5;Q9C0B1	A0A1B0GTY1;A0A1B0GUC3;A0A1B0GV98;A0A1B0GTC5;A0A1B0GU26;A0A1B0GTC3;A0A1B0GVH5;Q9C0B1	2;2;2;2;2;2;2;2	2;2;2;2;2;2;2;2	2;2;2;2;2;2;2;2	Alpha-ketoglutarate-dependent dioxygenase FTO	FTO	tr|A0A1B0GTY1|A0A1B0GTY1_HUMAN Isoform of Q9C0B1, Alpha-ketoglutarate-dependent dioxygenase FTO OS=Homo sapiens GN=FTO PE=1 SV=1;tr|A0A1B0GUC3|A0A1B0GUC3_HUMAN Isoform of Q9C0B1, Alpha-ketoglutarate-dependent dioxygenase FTO OS=Homo sapiens GN=FTO PE=1 SV=	8	2	2	2	1	1	2	0	1	1	0	0	0	0	0	0	1	1	2	0	1	1	0	0	0	0	0	0	1	1	2	0	1	1	0	0	0	0	0	0	5.7	5.7
A0A1B0GTF3;O43301	A0A1B0GTF3;O43301	1;1	1;1	1;1	Heat shock 70 kDa protein 12A	HSPA12A	tr|A0A1B0GTF3|A0A1B0GTF3_HUMAN Isoform of O43301, Heat shock 70 kDa protein 12A OS=Homo sapiens GN=HSPA12A PE=1 SV=1;sp|O43301|HS12A_HUMAN Heat shock 70 kDa protein 12A OS=Homo sapiens GN=HSPA12A PE=1 SV=2	2	1	1	1	0	0	0	0	0	0	0	0	0	0	0	1	0	0	0	0	0	0	0	0	0	0	0	1	0	0	0	0	0	0	0	0	0	0	0	1	1.9	1.9
A0A1B0GWJ0;A0A1B0GTJ7;P30566;A0A1B0GTG9;A0A1B0GWF8;A0A0A6YY92;P30566-2;A0A096LNY4;A0A096LNY5;A0A096LNY6;A0A096LP92;B4DEP1;A0A096LPA2;A0A096LP72	A0A1B0GWJ0;A0A1B0GTJ7;P30566;A0A1B0GTG9;A0A1B0GWF8;A0A0A6YY92;P30566-2;A0A096LNY4;A0A096LNY5;A0A096LNY6	4;4;4;3;3;3;3;2;2;2;1;1;1;1	4;4;4;3;3;3;3;2;2;2;1;1;1;1	4;4;4;3;3;3;3;2;2;2;1;1;1;1	Adenylosuccinate lyase	ADSL	tr|A0A1B0GWJ0|A0A1B0GWJ0_HUMAN Isoform of P30566, Adenylosuccinate lyase OS=Homo sapiens GN=ADSL PE=1 SV=1;tr|A0A1B0GTJ7|A0A1B0GTJ7_HUMAN Isoform of P30566, Adenylosuccinate lyase OS=Homo sapiens GN=ADSL PE=1 SV=1;sp|P30566|PUR8_HUMAN Adenylosuccinate lyas	14	4	4	4	3	3	3	3	2	3	0	0	0	0	0	2	3	3	3	3	2	3	0	0	0	0	0	2	3	3	3	3	2	3	0	0	0	0	0	2	9.2	9.2
F5GZ78;A0A1B0GTU4;P49023-2;P49023;P49023-3;A0A1B0GU60;F5H836;P49023-4;A0A1B0GV30	F5GZ78;A0A1B0GTU4;P49023-2;P49023;P49023-3;A0A1B0GU60;F5H836	7;7;7;7;7;5;4;3;1	7;7;7;7;7;5;4;3;1	7;7;7;7;7;5;4;3;1	Paxillin	PXN	tr|F5GZ78|F5GZ78_HUMAN Isoform of P49023, Paxillin OS=Homo sapiens GN=PXN PE=1 SV=1;tr|A0A1B0GTU4|A0A1B0GTU4_HUMAN Isoform of P49023, Paxillin OS=Homo sapiens GN=PXN PE=1 SV=1;sp|P49023-2|PAXI_HUMAN Isoform of P49023, Isoform Alpha of Paxillin OS=Homo sapi	9	7	7	7	6	6	5	7	7	7	0	0	1	0	0	0	6	6	5	7	7	7	0	0	1	0	0	0	6	6	5	7	7	7	0	0	1	0	0	0	20.7	20.7
A0A1B0GTW1;Q9UDY2-6;Q9UDY2-3;Q9UDY2;Q9UDY2-7;Q9UDY2-5;Q9UDY2-4;Q9UDY2-2	A0A1B0GTW1;Q9UDY2-6;Q9UDY2-3;Q9UDY2;Q9UDY2-7;Q9UDY2-5;Q9UDY2-4;Q9UDY2-2	10;10;10;10;10;7;7;7	10;10;10;10;10;7;7;7	10;10;10;10;10;7;7;7	Tight junction protein ZO-2	TJP2	tr|A0A1B0GTW1|A0A1B0GTW1_HUMAN Isoform of Q9UDY2, Tight junction protein ZO-2 OS=Homo sapiens GN=TJP2 PE=1 SV=1;sp|Q9UDY2-6|ZO2_HUMAN Isoform of Q9UDY2, Isoform 6 of Tight junction protein ZO-2 OS=Homo sapiens GN=TJP2;sp|Q9UDY2-3|ZO2_HUMAN Isoform of Q9UDY	8	10	10	10	5	7	6	8	6	9	0	0	2	0	0	3	5	7	6	8	6	9	0	0	2	0	0	3	5	7	6	8	6	9	0	0	2	0	0	3	11.3	11.3
H7BXK7;A0A1B0GU38;P50452-2;P50452;C9JVA8	H7BXK7;A0A1B0GU38;P50452-2;P50452;C9JVA8	4;4;4;4;3	2;2;2;2;2	2;2;2;2;2	Serpin B8	SERPINB8	tr|H7BXK7|H7BXK7_HUMAN Isoform of P50452, Serpin B8 (Fragment) OS=Homo sapiens GN=SERPINB8 PE=1 SV=1;tr|A0A1B0GU38|A0A1B0GU38_HUMAN Isoform of P50452, Serpin B8 OS=Homo sapiens GN=SERPINB8 PE=1 SV=1;sp|P50452-2|SPB8_HUMAN Isoform of P50452, Isoform 2 of Se	5	4	2	2	2	2	2	3	3	2	0	1	1	0	0	1	1	1	1	2	2	1	0	0	0	0	0	0	1	1	1	2	2	1	0	0	0	0	0	0	22.2	12.7
A0A1B0GUH6;A0A1B0GUA3;Q96EK5	A0A1B0GUH6;A0A1B0GUA3;Q96EK5	1;1;1	1;1;1	1;1;1	KIF1-binding protein	KIAA1279	tr|A0A1B0GUH6|A0A1B0GUH6_HUMAN Isoform of Q96EK5, KIF1-binding protein (Fragment) OS=Homo sapiens GN=KIF1BP PE=1 SV=1;tr|A0A1B0GUA3|A0A1B0GUA3_HUMAN Isoform of Q96EK5, KIF1-binding protein OS=Homo sapiens GN=KIF1BP PE=1 SV=1;sp|Q96EK5|KBP_HUMAN KIF1-bindin	3	1	1	1	1	1	0	0	0	0	0	0	0	0	0	1	1	1	0	0	0	0	0	0	0	0	0	1	1	1	0	0	0	0	0	0	0	0	0	1	6.1	6.1
A0A1B0GUZ7;Q14156-2;Q14156;Q14156-3	A0A1B0GUZ7;Q14156-2;Q14156;Q14156-3	2;2;2;1	2;2;2;1	2;2;2;1	Protein EFR3 homolog A	EFR3A	tr|A0A1B0GUZ7|A0A1B0GUZ7_HUMAN Isoform of Q14156, Protein EFR3 homolog A OS=Homo sapiens GN=EFR3A PE=1 SV=1;sp|Q14156-2|EFR3A_HUMAN Isoform of Q14156, Isoform 2 of Protein EFR3 homolog A OS=Homo sapiens GN=EFR3A;sp|Q14156|EFR3A_HUMAN Protein EFR3 homolog A	4	2	2	2	0	0	0	0	0	0	0	1	1	2	1	1	0	0	0	0	0	0	0	1	1	2	1	1	0	0	0	0	0	0	0	1	1	2	1	1	3.3	3.3
A0A1B0GV23;A0A1B0GVD5;A0A1B0GWE8;P07339;A0A1B0GW44;A0A1B0GVP3;A0A1B0GU92;A0A1B0GU03;F8WD96;C9JH19;H7C469;F8W787;H7C1V0;A0A1B0GV01	A0A1B0GV23;A0A1B0GVD5;A0A1B0GWE8;P07339;A0A1B0GW44;A0A1B0GVP3;A0A1B0GU92;A0A1B0GU03;F8WD96;C9JH19;H7C469	12;12;12;12;11;10;10;10;8;8;7;5;4;1	12;12;12;12;11;10;10;10;8;8;7;5;4;1	12;12;12;12;11;10;10;10;8;8;7;5;4;1	Cathepsin D;Cathepsin D light chain;Cathepsin D heavy chain	CTSD	tr|A0A1B0GV23|A0A1B0GV23_HUMAN Isoform of P07339, Cathepsin D OS=Homo sapiens GN=CTSD PE=1 SV=1;tr|A0A1B0GVD5|A0A1B0GVD5_HUMAN Isoform of P07339, Cathepsin D OS=Homo sapiens GN=CTSD PE=1 SV=1;tr|A0A1B0GWE8|A0A1B0GWE8_HUMAN Isoform of P07339, Cathepsin D OS	14	12	12	12	12	11	11	10	11	10	5	8	9	5	5	7	12	11	11	10	11	10	5	8	9	5	5	7	12	11	11	10	11	10	5	8	9	5	5	7	37.7	37.7
A0A1B0GV93;Q53GQ0;A0A1B0GW85;A0A1B0GU83;E9PI21;Q53GQ0-2	A0A1B0GV93;Q53GQ0;A0A1B0GW85;A0A1B0GU83;E9PI21;Q53GQ0-2	2;2;1;1;1;1	2;2;1;1;1;1	2;2;1;1;1;1	Very-long-chain 3-oxoacyl-CoA reductase	HSD17B12	tr|A0A1B0GV93|A0A1B0GV93_HUMAN Isoform of Q53GQ0, Very-long-chain 3-oxoacyl-CoA reductase OS=Homo sapiens GN=HSD17B12 PE=1 SV=1;sp|Q53GQ0|DHB12_HUMAN Very-long-chain 3-oxoacyl-CoA reductase OS=Homo sapiens GN=HSD17B12 PE=1 SV=2;tr|A0A1B0GW85|A0A1B0GW85_HUM	6	2	2	2	1	2	1	2	2	1	0	1	1	0	1	1	1	2	1	2	2	1	0	1	1	0	1	1	1	2	1	2	2	1	0	1	1	0	1	1	9.1	9.1
H0Y5R6;A0A1B0GVN9;P06132	H0Y5R6;A0A1B0GVN9;P06132	2;2;2	2;2;2	2;2;2	Uroporphyrinogen decarboxylase	UROD	tr|H0Y5R6|H0Y5R6_HUMAN Isoform of P06132, Uroporphyrinogen decarboxylase (Fragment) OS=Homo sapiens GN=UROD PE=1 SV=1;tr|A0A1B0GVN9|A0A1B0GVN9_HUMAN Isoform of P06132, Uroporphyrinogen decarboxylase OS=Homo sapiens GN=UROD PE=1 SV=1;sp|P06132|DCUP_HUMAN Ur	3	2	2	2	2	2	2	1	2	2	0	0	0	0	0	0	2	2	2	1	2	2	0	0	0	0	0	0	2	2	2	1	2	2	0	0	0	0	0	0	9.2	9.2
A0A1B0GVP4	A0A1B0GVP4	1	1	1			tr|A0A1B0GVP4|A0A1B0GVP4_HUMAN Isoform of Q8N3X6, Ligand-dependent nuclear receptor corepressor-like protein OS=Homo sapiens GN=LCORL PE=1 SV=1	1	1	1	1	0	0	0	0	0	0	1	1	1	1	1	1	0	0	0	0	0	0	1	1	1	1	1	1	0	0	0	0	0	0	1	1	1	1	1	1	0.6	0.6
R4GN77;R4GND1;A0A1B0GX65;Q96LR5;Q969T4	R4GN77;R4GND1;A0A1B0GX65;Q96LR5;Q969T4	1;1;1;1;1	1;1;1;1;1	1;1;1;1;1	Ubiquitin-conjugating enzyme E2 E2;Ubiquitin-conjugating enzyme E2 E3	UBE2E3;UBE2E2	tr|R4GN77|R4GN77_HUMAN Isoform of Q969T4, Ubiquitin-conjugating enzyme E2 E3 (Fragment) OS=Homo sapiens GN=UBE2E3 PE=1 SV=1;tr|R4GND1|R4GND1_HUMAN Isoform of Q969T4, Ubiquitin-conjugating enzyme E2 E3 OS=Homo sapiens GN=UBE2E3 PE=1 SV=8;tr|A0A1B0GX65|A0A1B	5	1	1	1	0	0	0	0	0	1	0	0	0	0	0	0	0	0	0	0	0	1	0	0	0	0	0	0	0	0	0	0	0	1	0	0	0	0	0	0	14.6	14.6
I3L276;I3L4P8;A0A1B0GXH0;I3L463;I3L159;I3L1F5;P30519	I3L276;I3L4P8;A0A1B0GXH0;I3L463;I3L159;I3L1F5;P30519	1;1;1;1;1;1;1	1;1;1;1;1;1;1	1;1;1;1;1;1;1	Heme oxygenase 2	HMOX2	tr|I3L276|I3L276_HUMAN Isoform of P30519, Heme oxygenase 2 (Fragment) OS=Homo sapiens GN=HMOX2 PE=1 SV=1;tr|I3L4P8|I3L4P8_HUMAN Isoform of P30519, Heme oxygenase 2 (Fragment) OS=Homo sapiens GN=HMOX2 PE=1 SV=8;tr|A0A1B0GXH0|A0A1B0GXH0_HUMAN Isoform of P305	7	1	1	1	1	0	0	1	1	1	0	0	0	0	0	0	1	0	0	1	1	1	0	0	0	0	0	0	1	0	0	1	1	1	0	0	0	0	0	0	14.5	14.5
A0A1C7CYX9;Q16555-2;Q16555;E5RFU4;E9PD68;Q14194;Q14194-2	A0A1C7CYX9;Q16555-2;Q16555	20;20;20;3;3;3;3	20;20;20;3;3;3;3	17;17;17;3;1;1;1	Dihydropyrimidinase-related protein 2	DPYSL2	tr|A0A1C7CYX9|A0A1C7CYX9_HUMAN Isoform of Q16555, Dihydropyrimidinase-related protein 2 OS=Homo sapiens GN=DPYSL2 PE=1 SV=1;sp|Q16555-2|DPYL2_HUMAN Isoform of Q16555, Isoform 2 of Dihydropyrimidinase-related protein 2 OS=Homo sapiens GN=DPYSL2;sp|Q16555|DP	7	20	20	17	18	18	18	15	17	12	10	9	10	13	12	11	18	18	18	15	17	12	10	9	10	13	12	11	15	15	15	12	14	9	8	7	9	11	10	10	44.8	44.8
F8WC54;A0AVL1;Q13443-2;Q13443	F8WC54;A0AVL1;Q13443-2;Q13443	2;2;2;2	2;2;2;2	2;2;2;2	Disintegrin and metalloproteinase domain-containing protein 9	ADAM9	tr|F8WC54|F8WC54_HUMAN Isoform of Q13443, Disintegrin and metalloproteinase domain-containing protein 9 OS=Homo sapiens GN=ADAM9 PE=1 SV=1;tr|A0AVL1|A0AVL1_HUMAN Isoform of Q13443, ADAM9 protein OS=Homo sapiens GN=ADAM9 PE=1 SV=1;sp|Q13443-2|ADAM9_HUMAN Is	4	2	2	2	0	0	0	0	0	0	1	1	0	0	0	0	0	0	0	0	0	0	1	1	0	0	0	0	0	0	0	0	0	0	1	1	0	0	0	0	4.1	4.1
A0AVT1;A0AVT1-2;H0Y8S8;A0AVT1-4;A0AVT1-3	A0AVT1;A0AVT1-2;H0Y8S8	10;8;6;2;2	10;8;6;2;2	10;8;6;2;2	Ubiquitin-like modifier-activating enzyme 6	UBA6	sp|A0AVT1|UBA6_HUMAN Ubiquitin-like modifier-activating enzyme 6 OS=Homo sapiens GN=UBA6 PE=1 SV=1;sp|A0AVT1-2|UBA6_HUMAN Isoform of A0AVT1, Isoform 2 of Ubiquitin-like modifier-activating enzyme 6 OS=Homo sapiens GN=UBA6;tr|H0Y8S8|H0Y8S8_HUMAN Isoform of	5	10	10	10	7	9	8	10	9	8	2	2	5	2	2	4	7	9	8	10	9	8	2	2	5	2	2	4	7	9	8	10	9	8	2	2	5	2	2	4	12	12
H0YGJ6;A0JP02;B4DJX4;Q9HAU0-5;Q9HAU0-8;Q9HAU0;Q9HAU0-2;Q9HAU0-4;Q9HAU0-6	H0YGJ6;A0JP02;B4DJX4;Q9HAU0-5;Q9HAU0-8;Q9HAU0;Q9HAU0-2;Q9HAU0-4;Q9HAU0-6	1;1;1;1;1;1;1;1;1	1;1;1;1;1;1;1;1;1	1;1;1;1;1;1;1;1;1	Pleckstrin homology domain-containing family A member 5	PLEKHA5	tr|H0YGJ6|H0YGJ6_HUMAN Isoform of Q9HAU0, Pleckstrin homology domain-containing family A member 5 (Fragment) OS=Homo sapiens GN=PLEKHA5 PE=1 SV=1;tr|A0JP02|A0JP02_HUMAN Isoform of Q9HAU0, PLEKHA5 protein OS=Homo sapiens GN=PLEKHA5 PE=1 SV=1;tr|B4DJX4|B4DJX	9	1	1	1	0	0	0	0	0	1	0	0	0	0	0	0	0	0	0	0	0	1	0	0	0	0	0	0	0	0	0	0	0	1	0	0	0	0	0	0	5	5
A0MZ66-8;A0MZ66-4;A0MZ66-5;A0MZ66-6;A0MZ66;A0MZ66-3;A0MZ66-7;A0MZ66-2	A0MZ66-8;A0MZ66-4;A0MZ66-5;A0MZ66-6;A0MZ66;A0MZ66-3;A0MZ66-7;A0MZ66-2	2;2;2;2;2;2;1;1	2;2;2;2;2;2;1;1	2;2;2;2;2;2;1;1	Shootin-1	KIAA1598	sp|A0MZ66-8|SHOT1_HUMAN Isoform of A0MZ66, Isoform 8 of Shootin-1 OS=Homo sapiens GN=SHTN1;sp|A0MZ66-4|SHOT1_HUMAN Isoform of A0MZ66, Isoform 4 of Shootin-1 OS=Homo sapiens GN=SHTN1;sp|A0MZ66-5|SHOT1_HUMAN Isoform of A0MZ66, Isoform 5 of Shootin-1 OS=Homo	8	2	2	2	1	2	1	1	2	2	0	0	0	0	0	0	1	2	1	1	2	2	0	0	0	0	0	0	1	2	1	1	2	2	0	0	0	0	0	0	6	6
A2A274;Q99798	A2A274;Q99798	14;14	14;14	14;14	Aconitate hydratase, mitochondrial	ACO2	tr|A2A274|A2A274_HUMAN Isoform of Q99798, Aconitate hydratase, mitochondrial OS=Homo sapiens GN=ACO2 PE=1 SV=1;sp|Q99798|ACON_HUMAN Aconitate hydratase, mitochondrial OS=Homo sapiens GN=ACO2 PE=1 SV=2	2	14	14	14	11	10	11	10	11	10	2	4	5	1	2	7	11	10	11	10	11	10	2	4	5	1	2	7	11	10	11	10	11	10	2	4	5	1	2	7	26.1	26.1
A2A2V1;P04156-2;P04156;X6RKS3	A2A2V1;P04156-2;P04156;X6RKS3	3;3;3;2	3;3;3;2	3;3;3;2	Major prion protein	PRNP	tr|A2A2V1|A2A2V1_HUMAN Isoform of P04156, Major prion protein (Fragment) OS=Homo sapiens GN=PRNP PE=1 SV=1;sp|P04156-2|PRIO_HUMAN Isoform of P04156, Isoform 2 of Major prion protein OS=Homo sapiens GN=PRNP;sp|P04156|PRIO_HUMAN Major prion protein OS=Homo s	4	3	3	3	0	1	1	1	1	1	1	3	3	3	2	3	0	1	1	1	1	1	1	3	3	3	2	3	0	1	1	1	1	1	1	3	3	3	2	3	20.1	20.1
Q5TCT4;A2A2V2;P42696-2;P42696;H7C5M1	Q5TCT4;A2A2V2;P42696-2;P42696;H7C5M1	2;2;2;2;1	2;2;2;2;1	2;2;2;2;1	RNA-binding protein 34	RBM34	tr|Q5TCT4|Q5TCT4_HUMAN Isoform of P42696, RNA-binding protein 34 (Fragment) OS=Homo sapiens GN=RBM34 PE=1 SV=1;tr|A2A2V2|A2A2V2_HUMAN Isoform of P42696, RNA-binding protein 34 (Fragment) OS=Homo sapiens GN=RBM34 PE=1 SV=1;sp|P42696-2|RBM34_HUMAN Isoform of	5	2	2	2	1	1	1	2	1	1	0	0	0	0	0	0	1	1	1	2	1	1	0	0	0	0	0	0	1	1	1	2	1	1	0	0	0	0	0	0	16.1	16.1
J3KQY4;D6RHZ1;D6RIH3;D6RCE9;D6RD44;A2RQR6;Q96EI5;Q96EI5-2	J3KQY4;D6RHZ1;D6RIH3;D6RCE9;D6RD44;A2RQR6;Q96EI5;Q96EI5-2	1;1;1;1;1;1;1;1	1;1;1;1;1;1;1;1	1;1;1;1;1;1;1;1	Transcription elongation factor A protein-like 4	TCEAL4	tr|J3KQY4|J3KQY4_HUMAN Isoform of Q96EI5, Transcription elongation factor A protein-like 4 (Fragment) OS=Homo sapiens GN=TCEAL4 PE=1 SV=1;tr|D6RHZ1|D6RHZ1_HUMAN Isoform of Q96EI5, Transcription elongation factor A protein-like 4 (Fragment) OS=Homo sapiens	8	1	1	1	0	0	1	0	0	1	0	0	0	0	0	0	0	0	1	0	0	1	0	0	0	0	0	0	0	0	1	0	0	1	0	0	0	0	0	0	22	22
H0Y843;A4FU69-3;A4FU69	H0Y843;A4FU69-3;A4FU69	1;1;1	1;1;1	1;1;1	EF-hand calcium-binding domain-containing protein 5	EFCAB5	tr|H0Y843|H0Y843_HUMAN Isoform of A4FU69, EF-hand calcium-binding domain-containing protein 5 (Fragment) OS=Homo sapiens GN=EFCAB5 PE=1 SV=1;sp|A4FU69-3|EFCB5_HUMAN Isoform of A4FU69, Isoform 3 of EF-hand calcium-binding domain-containing protein 5 OS=Homo	3	1	1	1	1	1	1	1	1	1	0	0	0	0	0	0	1	1	1	1	1	1	0	0	0	0	0	0	1	1	1	1	1	1	0	0	0	0	0	0	0.8	0.8
A4UGR9-2;A4UGR9-3;A4UGR9;A4UGR9-8	A4UGR9-2;A4UGR9-3;A4UGR9;A4UGR9-8	3;3;3;3	3;3;3;3	3;3;3;3	Xin actin-binding repeat-containing protein 2	XIRP2	sp|A4UGR9-2|XIRP2_HUMAN Isoform of A4UGR9, Isoform 2 of Xin actin-binding repeat-containing protein 2 OS=Homo sapiens GN=XIRP2;sp|A4UGR9-3|XIRP2_HUMAN Isoform of A4UGR9, Isoform 3 of Xin actin-binding repeat-containing protein 2 OS=Homo sapiens GN=XIRP2;sp	4	3	3	3	1	2	1	1	1	1	0	1	0	0	0	0	1	2	1	1	1	1	0	1	0	0	0	0	1	2	1	1	1	1	0	1	0	0	0	0	1.2	1.2
F5H4Q5;A5D8V6	F5H4Q5;A5D8V6	3;3	3;3	3;3	Vacuolar protein sorting-associated protein 37C	VPS37C	tr|F5H4Q5|F5H4Q5_HUMAN Isoform of A5D8V6, Vacuolar protein sorting-associated protein 37C (Fragment) OS=Homo sapiens GN=VPS37C PE=1 SV=1;sp|A5D8V6|VP37C_HUMAN Vacuolar protein sorting-associated protein 37C OS=Homo sapiens GN=VPS37C PE=1 SV=2	2	3	3	3	0	0	0	0	0	0	2	2	1	3	1	1	0	0	0	0	0	0	2	2	1	3	1	1	0	0	0	0	0	0	2	2	1	3	1	1	28.4	28.4
A5YKK6-2;A5YKK6;A5YKK6-3;A5YKK6-4;H3BVC9;H3BMZ2	A5YKK6-2;A5YKK6;A5YKK6-3	7;7;5;3;1;1	7;7;5;3;1;1	7;7;5;3;1;1	CCR4-NOT transcription complex subunit 1	CNOT1	sp|A5YKK6-2|CNOT1_HUMAN Isoform of A5YKK6, Isoform 2 of CCR4-NOT transcription complex subunit 1 OS=Homo sapiens GN=CNOT1;sp|A5YKK6|CNOT1_HUMAN CCR4-NOT transcription complex subunit 1 OS=Homo sapiens GN=CNOT1 PE=1 SV=2;sp|A5YKK6-3|CNOT1_HUMAN Isoform of A	6	7	7	7	4	4	3	4	3	3	3	6	5	2	4	7	4	4	3	4	3	3	3	6	5	2	4	7	4	4	3	4	3	3	3	6	5	2	4	7	3.2	3.2
A6NDF3;Q9BVG4	A6NDF3;Q9BVG4	1;1	1;1	1;1	Protein PBDC1	PBDC1	tr|A6NDF3|A6NDF3_HUMAN Isoform of Q9BVG4, Protein PBDC1 OS=Homo sapiens GN=PBDC1 PE=1 SV=2;sp|Q9BVG4|PBDC1_HUMAN Protein PBDC1 OS=Homo sapiens GN=PBDC1 PE=1 SV=1	2	1	1	1	1	1	1	1	1	1	0	0	0	0	0	0	1	1	1	1	1	1	0	0	0	0	0	0	1	1	1	1	1	1	0	0	0	0	0	0	4.7	4.7
A6NDG6;H3BV17	A6NDG6;H3BV17	2;1	2;1	2;1	Phosphoglycolate phosphatase	PGP	sp|A6NDG6|PGP_HUMAN Glycerol-3-phosphate phosphatase OS=Homo sapiens GN=PGP PE=1 SV=1;tr|H3BV17|H3BV17_HUMAN Isoform of A6NDG6, Glycerol-3-phosphate phosphatase (Fragment) OS=Homo sapiens GN=PGP PE=1 SV=1	2	2	2	2	1	2	2	2	2	2	0	0	0	0	0	0	1	2	2	2	2	2	0	0	0	0	0	0	1	2	2	2	2	2	0	0	0	0	0	0	9	9
A6NEP9;Q8NG11-2;Q8NG11;H7BXY6;Q8NG11-3	A6NEP9;Q8NG11-2;Q8NG11;H7BXY6;Q8NG11-3	2;2;2;1;1	2;2;2;1;1	2;2;2;1;1	Tetraspanin;Tetraspanin-14	TSPAN14	tr|A6NEP9|A6NEP9_HUMAN Isoform of Q8NG11, Tetraspanin (Fragment) OS=Homo sapiens GN=TSPAN14 PE=1 SV=2;sp|Q8NG11-2|TSN14_HUMAN Isoform of Q8NG11, Isoform 2 of Tetraspanin-14 OS=Homo sapiens GN=TSPAN14;sp|Q8NG11|TSN14_HUMAN Tetraspanin-14 OS=Homo sapiens GN=	5	2	2	2	0	0	0	0	0	0	0	1	1	2	1	1	0	0	0	0	0	0	0	1	1	2	1	1	0	0	0	0	0	0	0	1	1	2	1	1	12.6	12.6
C9J762;A6NF29;P45983-5;P45983-3;P45983-2;P45983-4;P45983	C9J762;A6NF29;P45983-5;P45983-3;P45983-2;P45983-4;P45983	1;1;1;1;1;1;1	1;1;1;1;1;1;1	1;1;1;1;1;1;1	Mitogen-activated protein kinase 8	MAPK8	tr|C9J762|C9J762_HUMAN Isoform of P45983, Mitogen-activated protein kinase 8 (Fragment) OS=Homo sapiens GN=MAPK8 PE=1 SV=1;tr|A6NF29|A6NF29_HUMAN Isoform of P45983, Mitogen-activated protein kinase OS=Homo sapiens GN=MAPK8 PE=1 SV=1;sp|P45983-5|MK08_HUMAN	7	1	1	1	0	0	0	1	1	0	0	1	1	0	0	1	0	0	0	1	1	0	0	1	1	0	0	1	0	0	0	1	1	0	0	1	1	0	0	1	9.2	9.2
A6NFX8;Q9UKK9;A6NJU6;A6NCQ0;C9JYY9;H0YEY4	A6NFX8;Q9UKK9;A6NJU6;A6NCQ0	7;7;6;4;2;2	7;7;6;4;2;2	7;7;6;4;2;2	ADP-sugar pyrophosphatase	NUDT5	tr|A6NFX8|A6NFX8_HUMAN Isoform of Q9UKK9, ADP-sugar pyrophosphatase OS=Homo sapiens GN=NUDT5 PE=1 SV=1;sp|Q9UKK9|NUDT5_HUMAN ADP-sugar pyrophosphatase OS=Homo sapiens GN=NUDT5 PE=1 SV=1;tr|A6NJU6|A6NJU6_HUMAN Isoform of Q9UKK9, ADP-sugar pyrophosphatase OS	6	7	7	7	6	6	6	7	7	7	0	0	0	0	0	0	6	6	6	7	7	7	0	0	0	0	0	0	6	6	6	7	7	7	0	0	0	0	0	0	31	31
H3BMT0;H3BTV5;H3BU16;A6NGP5;H3BMV3;Q9H910-2;Q9H910;Q9H910-3;H3BMM8;B4E1P3	H3BMT0;H3BTV5;H3BU16;A6NGP5;H3BMV3;Q9H910-2;Q9H910;Q9H910-3	3;3;3;3;3;3;3;3;1;1	3;3;3;3;3;3;3;3;1;1	3;3;3;3;3;3;3;3;1;1	Hematological and neurological expressed 1-like protein	HN1L	tr|H3BMT0|H3BMT0_HUMAN Isoform of Q9H910, Hematological and neurological-expressed 1-like protein (Fragment) OS=Homo sapiens GN=HN1L PE=1 SV=1;tr|H3BTV5|H3BTV5_HUMAN Isoform of Q9H910, Hematological and neurological-expressed 1-like protein (Fragment) OS=H	10	3	3	3	3	3	3	3	3	2	0	0	0	0	0	0	3	3	3	3	3	2	0	0	0	0	0	0	3	3	3	3	3	2	0	0	0	0	0	0	39.1	39.1
B5MCK8;P36268-2;A6NGU5;P36268;P19440;P36268-3;E7ET76;E7ETR7;B5MC36;A0A0C4DG87;B5MC34;Q14390;P19440-3;B5MD39;P19440-2	B5MCK8;P36268-2;A6NGU5;P36268;P19440;P36268-3;E7ET76	3;3;3;3;3;3;2;1;1;1;1;1;1;1;1	3;3;3;3;3;3;2;1;1;1;1;1;1;1;1	3;3;3;3;3;3;2;1;1;1;1;1;1;1;1	Inactive gamma-glutamyltranspeptidase 2;Putative gamma-glutamyltranspeptidase 3;Putative gamma-glutamyltranspeptidase 3 heavy chain;Putative gamma-glutamyltranspeptidase 3 light chain;Gamma-glutamyltranspeptidase 1;Gamma-glutamyltranspeptidase 1 heavy chain;Gamma-glutamyltranspeptidase 1 light chain	GGT2;GGT3P;GGT1	tr|B5MCK8|B5MCK8_HUMAN Isoform of P36268, Inactive gamma-glutamyltranspeptidase 2 OS=Homo sapiens GN=GGT2 PE=4 SV=2;sp|P36268-2|GGT2_HUMAN Isoform of P36268, Isoform 2 of Inactive gamma-glutamyltranspeptidase 2 OS=Homo sapiens GN=GGT2;sp|A6NGU5|GGT3_HUMAN	15	3	3	3	1	1	1	0	1	0	1	1	0	1	1	0	1	1	1	0	1	0	1	1	0	1	1	0	1	1	1	0	1	0	1	1	0	1	1	0	5.7	5.7
E9PS11;A6NGW1;O95070	E9PS11;A6NGW1;O95070	1;1;1	1;1;1	1;1;1	Protein YIF1A	YIF1A	tr|E9PS11|E9PS11_HUMAN Isoform of O95070, Protein YIF1A OS=Homo sapiens GN=YIF1A PE=1 SV=1;tr|A6NGW1|A6NGW1_HUMAN Isoform of O95070, Protein YIF1A OS=Homo sapiens GN=YIF1A PE=1 SV=1;sp|O95070|YIF1A_HUMAN Protein YIF1A OS=Homo sapiens GN=YIF1A PE=1 SV=2	3	1	1	1	0	0	1	1	1	0	0	1	0	1	0	0	0	0	1	1	1	0	0	1	0	1	0	0	0	0	1	1	1	0	0	1	0	1	0	0	19	19
A6NH27;O95229-2;O95229	A6NH27;O95229-2;O95229	1;1;1	1;1;1	1;1;1	ZW10 interactor	ZWINT	tr|A6NH27|A6NH27_HUMAN Isoform of O95229, ZW10 interactor OS=Homo sapiens GN=ZWINT PE=1 SV=1;sp|O95229-2|ZWINT_HUMAN Isoform of O95229, Isoform 2 of ZW10 interactor OS=Homo sapiens GN=ZWINT;sp|O95229|ZWINT_HUMAN ZW10 interactor OS=Homo sapiens GN=ZWINT PE=	3	1	1	1	1	1	1	0	1	0	0	0	0	0	0	0	1	1	1	0	1	0	0	0	0	0	0	0	1	1	1	0	1	0	0	0	0	0	0	0	7.6	7.6
A6NHL2-2;A6NHL2	A6NHL2-2;A6NHL2	5;5	1;1	1;1	Tubulin alpha chain-like 3	TUBAL3	sp|A6NHL2-2|TBAL3_HUMAN Isoform of A6NHL2, Isoform 2 of Tubulin alpha chain-like 3 OS=Homo sapiens GN=TUBAL3;sp|A6NHL2|TBAL3_HUMAN Tubulin alpha chain-like 3 OS=Homo sapiens GN=TUBAL3 PE=1 SV=2	2	5	1	1	5	5	5	5	5	5	2	3	4	4	3	4	1	1	1	1	1	1	0	1	1	1	1	1	1	1	1	1	1	1	0	1	1	1	1	1	11.3	4.2
J3KTL8;A6NHR9-2;A6NHR9;A6NHR9-3	J3KTL8;A6NHR9-2;A6NHR9;A6NHR9-3	5;5;5;4	5;5;5;4	5;5;5;4	Structural maintenance of chromosomes flexible hinge domain-containing protein 1	SMCHD1	tr|J3KTL8|J3KTL8_HUMAN Isoform of A6NHR9, Structural maintenance of chromosomes flexible hinge domain-containing protein 1 (Fragment) OS=Homo sapiens GN=SMCHD1 PE=1 SV=1;sp|A6NHR9-2|SMHD1_HUMAN Isoform of A6NHR9, Isoform 2 of Structural maintenance of chro	4	5	5	5	3	3	2	4	4	3	0	3	2	0	0	3	3	3	2	4	4	3	0	3	2	0	0	3	3	3	2	4	4	3	0	3	2	0	0	3	4.5	4.5
A6NJA2;P54578-2;P54578-3;P54578;J3QQT6;J3KS55	A6NJA2;P54578-2;P54578-3;P54578	12;12;12;12;1;1	12;12;12;12;1;1	12;12;12;12;1;1	Ubiquitin carboxyl-terminal hydrolase;Ubiquitin carboxyl-terminal hydrolase 14	USP14	tr|A6NJA2|A6NJA2_HUMAN Isoform of P54578, Ubiquitin carboxyl-terminal hydrolase 14 OS=Homo sapiens GN=USP14 PE=1 SV=2;sp|P54578-2|UBP14_HUMAN Isoform of P54578, Isoform 2 of Ubiquitin carboxyl-terminal hydrolase 14 OS=Homo sapiens GN=USP14;sp|P54578-3|UBP1	6	12	12	12	8	9	7	10	11	9	2	5	6	3	3	6	8	9	7	10	11	9	2	5	6	3	3	6	8	9	7	10	11	9	2	5	6	3	3	6	28.1	28.1
A6NKE1;O43617-2;O43617;A0A087WWM0	A6NKE1;O43617-2;O43617;A0A087WWM0	2;2;2;1	2;2;2;1	2;2;2;1	Trafficking protein particle complex subunit 3	TRAPPC3	tr|A6NKE1|A6NKE1_HUMAN Isoform of O43617, Trafficking protein particle complex subunit 3 OS=Homo sapiens GN=TRAPPC3 PE=1 SV=1;sp|O43617-2|TPPC3_HUMAN Isoform of O43617, Isoform 2 of Trafficking protein particle complex subunit 3 OS=Homo sapiens GN=TRAPPC3;	4	2	2	2	0	0	0	0	0	0	1	2	1	2	1	2	0	0	0	0	0	0	1	2	1	2	1	2	0	0	0	0	0	0	1	2	1	2	1	2	13.6	13.6
A6NL76;F8WB63;B8ZZJ2;C9JFL5;F6UVQ4;F6QUT6;F8WCH0	A6NL76;F8WB63;B8ZZJ2;C9JFL5;F6UVQ4;F6QUT6	12;8;8;8;8;8;3	1;0;0;0;0;0;0	1;0;0;0;0;0;0		ACTA1;ACTG2;ACTA2	tr|A6NL76|A6NL76_HUMAN Isoform of P68133, Actin, alpha skeletal muscle OS=Homo sapiens GN=ACTA1 PE=1 SV=3;tr|F8WB63|F8WB63_HUMAN Isoform of P63267, Actin, gamma-enteric smooth muscle OS=Homo sapiens GN=ACTG2 PE=1 SV=1;tr|B8ZZJ2|B8ZZJ2_HUMAN Isoform of P632	7	12	1	1	8	8	8	8	8	8	9	11	11	11	10	11	0	0	0	0	0	0	0	0	0	0	0	1	0	0	0	0	0	0	0	0	0	0	0	1	40.9	5.5
A6NMA8;O95825;H7C0X3;A6NND8;A6NHJ8	A6NMA8;O95825;H7C0X3;A6NND8;A6NHJ8	2;2;1;1;1	2;2;1;1;1	2;2;1;1;1	Quinone oxidoreductase-like protein 1	CRYZL1	tr|A6NMA8|A6NMA8_HUMAN Isoform of O95825, Quinone oxidoreductase-like protein 1 OS=Homo sapiens GN=CRYZL1 PE=1 SV=1;sp|O95825|QORL1_HUMAN Quinone oxidoreductase-like protein 1 OS=Homo sapiens GN=CRYZL1 PE=1 SV=2;tr|H7C0X3|H7C0X3_HUMAN Isoform of O95825, Qu	5	2	2	2	2	1	2	1	1	1	0	0	0	0	0	0	2	1	2	1	1	1	0	0	0	0	0	0	2	1	2	1	1	1	0	0	0	0	0	0	12.3	12.3
E9PJK1;E9PRJ8;H0YDL9;H0YDJ9;E9PIF1;A6NMH8;P60033;E9PM31;H0YEE2	E9PJK1;E9PRJ8;H0YDL9;H0YDJ9;E9PIF1;A6NMH8;P60033	4;4;4;4;4;4;4;1;1	4;4;4;4;4;4;4;1;1	4;4;4;4;4;4;4;1;1	Tetraspanin;CD81 antigen	CD81	tr|E9PJK1|E9PJK1_HUMAN Isoform of P60033, Tetraspanin OS=Homo sapiens GN=CD81 PE=1 SV=1;tr|E9PRJ8|E9PRJ8_HUMAN Isoform of P60033, Tetraspanin (Fragment) OS=Homo sapiens GN=CD81 PE=1 SV=1;tr|H0YDL9|H0YDL9_HUMAN Isoform of P60033, Tetraspanin (Fragment) OS=H	9	4	4	4	2	2	2	2	1	2	4	3	2	4	4	2	2	2	2	2	1	2	4	3	2	4	4	2	2	2	2	2	1	2	4	3	2	4	4	2	39.4	39.4
A6NMQ3;Q5T5H1;O43768-2;O43768;O43768-9;O43768-3;O43768-4;O43768-8;O43768-6;O43768-5;O43768-7	A6NMQ3;Q5T5H1;O43768-2;O43768;O43768-9;O43768-3;O43768-4;O43768-8;O43768-6;O43768-5;O43768-7	2;2;2;2;2;2;2;1;1;1;1	2;2;2;2;2;2;2;1;1;1;1	2;2;2;2;2;2;2;1;1;1;1	Alpha-endosulfine	ENSA	tr|A6NMQ3|A6NMQ3_HUMAN Isoform of O43768, Alpha-endosulfine OS=Homo sapiens GN=ENSA PE=1 SV=2;tr|Q5T5H1|Q5T5H1_HUMAN Isoform of O43768, Alpha-endosulfine OS=Homo sapiens GN=ENSA PE=1 SV=1;sp|O43768-2|ENSA_HUMAN Isoform of O43768, Isoform 2 of Alpha-endosul	11	2	2	2	1	1	2	1	2	1	0	0	0	0	0	0	1	1	2	1	2	1	0	0	0	0	0	0	1	1	2	1	2	1	0	0	0	0	0	0	28.6	28.6
A6NMY6;H0YN52;H0YNB8;H0YKN4;H0YLE2	A6NMY6	23;7;5;5;2	1;0;0;0;0	1;0;0;0;0	Putative annexin A2-like protein	ANXA2P2	sp|A6NMY6|AXA2L_HUMAN Putative annexin A2-like protein OS=Homo sapiens GN=ANXA2P2 PE=5 SV=2	5	23	1	1	21	21	22	22	21	21	16	19	21	18	19	20	0	0	0	0	0	0	0	0	0	0	0	1	0	0	0	0	0	0	0	0	0	0	0	1	58.4	4.1
A6NNI4;G8JLH6;P21926;F5GXT1;A0A087WU13	A6NNI4;G8JLH6;P21926;F5GXT1;A0A087WU13	4;4;4;2;2	4;4;4;2;2	4;4;4;2;2	Tetraspanin;CD9 antigen	CD9	tr|A6NNI4|A6NNI4_HUMAN Isoform of P21926, Tetraspanin OS=Homo sapiens GN=CD9 PE=1 SV=1;tr|G8JLH6|G8JLH6_HUMAN Isoform of P21926, Tetraspanin (Fragment) OS=Homo sapiens GN=CD9 PE=1 SV=1;sp|P21926|CD9_HUMAN CD9 antigen OS=Homo sapiens GN=CD9 PE=1 SV=4;tr|F5G	5	4	4	4	0	0	0	3	3	2	2	4	4	4	2	4	0	0	0	3	3	2	2	4	4	4	2	4	0	0	0	3	3	2	2	4	4	4	2	4	13.8	13.8
A6NP24;Q08257;C9JH92;Q08257-3;Q08257-2	A6NP24;Q08257;C9JH92;Q08257-3	6;6;5;5;2	6;6;5;5;2	6;6;5;5;2	Quinone oxidoreductase	CRYZ	tr|A6NP24|A6NP24_HUMAN Isoform of Q08257, Quinone oxidoreductase (Fragment) OS=Homo sapiens GN=CRYZ PE=1 SV=1;sp|Q08257|QOR_HUMAN Quinone oxidoreductase OS=Homo sapiens GN=CRYZ PE=1 SV=1;tr|C9JH92|C9JH92_HUMAN Isoform of Q08257, Quinone oxidoreductase (Fra	5	6	6	6	5	5	5	5	5	5	1	2	4	1	0	3	5	5	5	5	5	5	1	2	4	1	0	3	5	5	5	5	5	5	1	2	4	1	0	3	39.5	39.5
A6NP52;O60831	A6NP52;O60831	1;1	1;1	1;1	PRA1 family protein 2	PRAF2	tr|A6NP52|A6NP52_HUMAN Isoform of O60831, PRA1 family protein OS=Homo sapiens GN=PRAF2 PE=1 SV=1;sp|O60831|PRAF2_HUMAN PRA1 family protein 2 OS=Homo sapiens GN=PRAF2 PE=1 SV=1	2	1	1	1	1	1	1	1	1	1	0	0	0	0	0	0	1	1	1	1	1	1	0	0	0	0	0	0	1	1	1	1	1	1	0	0	0	0	0	0	6.9	6.9
Q5JUP1;A6PVM9	Q5JUP1;A6PVM9	1;1	1;1	1;1		AIF1L	tr|Q5JUP1|Q5JUP1_HUMAN Isoform of Q9BQI0, Allograft inflammatory factor 1-like OS=Homo sapiens GN=AIF1L PE=1 SV=1;tr|A6PVM9|A6PVM9_HUMAN Isoform of Q9BQI0, Allograft inflammatory factor 1-like OS=Homo sapiens GN=AIF1L PE=1 SV=1	2	1	1	1	0	0	0	0	0	0	0	0	0	1	1	0	0	0	0	0	0	0	0	0	0	1	1	0	0	0	0	0	0	0	0	0	0	1	1	0	39.1	39.1
A6PVN5;Q15257-3;Q15257-2;Q15257;F6WIT2;Q5T949;Q5T948;A6PVN9;Q15257-4;Q68CR8;B7ZBQ0;A6PVN7;A6PVN8;C9IZ76;A6PVN6;B7ZBP9;B7ZBP7;B4DDQ6;H0Y6E5	A6PVN5;Q15257-3;Q15257-2;Q15257;F6WIT2;Q5T949;Q5T948;A6PVN9;Q15257-4;Q68CR8	6;6;6;6;5;4;4;4;4;3;2;2;2;2;2;1;1;1;1	6;6;6;6;5;4;4;4;4;3;2;2;2;2;2;1;1;1;1	6;6;6;6;5;4;4;4;4;3;2;2;2;2;2;1;1;1;1	Serine/threonine-protein phosphatase 2A activator	PPP2R4;DKFZp781M17165	tr|A6PVN5|A6PVN5_HUMAN Isoform of Q15257, Serine/threonine-protein phosphatase 2A activator OS=Homo sapiens GN=PTPA PE=1 SV=1;sp|Q15257-3|PTPA_HUMAN Isoform of Q15257, Isoform 3 of Serine/threonine-protein phosphatase 2A activator OS=Homo sapiens GN=PTPA;s	19	6	6	6	6	6	6	6	6	6	0	0	0	0	0	0	6	6	6	6	6	6	0	0	0	0	0	0	6	6	6	6	6	6	0	0	0	0	0	0	27.1	27.1
A6QRJ0;P49184;Q5HY40	A6QRJ0;P49184;Q5HY40	2;2;1	2;2;1	2;2;1	Deoxyribonuclease-1-like 1	DNASE1L1	tr|A6QRJ0|A6QRJ0_HUMAN Isoform of P49184, Deoxyribonuclease-1-like 1 (Fragment) OS=Homo sapiens GN=DNASE1L1 PE=1 SV=1;sp|P49184|DNSL1_HUMAN Deoxyribonuclease-1-like 1 OS=Homo sapiens GN=DNASE1L1 PE=1 SV=1;tr|Q5HY40|Q5HY40_HUMAN Isoform of P49184, Deoxyribo	3	2	2	2	0	0	0	0	0	0	0	1	1	1	2	1	0	0	0	0	0	0	0	1	1	1	2	1	0	0	0	0	0	0	0	1	1	1	2	1	16.8	16.8
Q17RB0;A6ZKI3	Q17RB0;A6ZKI3	1;1	1;1	1;1	Protein FAM127C;Protein FAM127A	FAM127C;FAM127A	sp|Q17RB0|F127C_HUMAN Protein FAM127C OS=Homo sapiens GN=FAM127C PE=1 SV=1;sp|A6ZKI3|F127A_HUMAN Isoform of O15255, Protein FAM127A OS=Homo sapiens GN=FAM127A PE=1 SV=1	2	1	1	1	0	0	0	1	1	1	0	0	0	0	0	0	0	0	0	1	1	1	0	0	0	0	0	0	0	0	0	1	1	1	0	0	0	0	0	0	12.4	12.4
A8K0C1;C9JU10;Q86YJ6-5;Q86YJ6-3;Q86YJ6-2;Q86YJ6-4;Q86YJ6	A8K0C1;C9JU10;Q86YJ6-5;Q86YJ6-3;Q86YJ6-2;Q86YJ6-4;Q86YJ6	1;1;1;1;1;1;1	1;1;1;1;1;1;1	1;1;1;1;1;1;1	Threonine synthase-like 2	THNSL2	tr|A8K0C1|A8K0C1_HUMAN Isoform of Q86YJ6, Threonine synthase-like 2 OS=Homo sapiens GN=THNSL2 PE=1 SV=1;tr|C9JU10|C9JU10_HUMAN Isoform of Q86YJ6, Threonine synthase-like 2 OS=Homo sapiens GN=THNSL2 PE=1 SV=1;sp|Q86YJ6-5|THNS2_HUMAN Isoform of Q86YJ6, Isofo	7	1	1	1	0	0	0	0	0	0	1	1	1	1	0	0	0	0	0	0	0	0	1	1	1	1	0	0	0	0	0	0	0	0	1	1	1	1	0	0	4.9	4.9
A8K878;P55145;H7C2D6	A8K878;P55145	5;5;2	5;5;2	5;5;2	Mesencephalic astrocyte-derived neurotrophic factor	MANF	tr|A8K878|A8K878_HUMAN Isoform of P55145, Mesencephalic astrocyte-derived neurotrophic factor OS=Homo sapiens GN=MANF PE=1 SV=1;sp|P55145|MANF_HUMAN Mesencephalic astrocyte-derived neurotrophic factor OS=Homo sapiens GN=MANF PE=1 SV=3	3	5	5	5	4	5	5	3	4	3	0	0	0	0	0	0	4	5	5	3	4	3	0	0	0	0	0	0	4	5	5	3	4	3	0	0	0	0	0	0	31.4	31.4
A8MQ02;J3KN01;P55196-3;P55196;P55196-5;Q5TIG5;P55196-2;P55196-6;P55196-1;H0Y8U8;H0Y948;F8W9I4;E9PFY5;H0Y8L4;H0Y7R8	A8MQ02;J3KN01;P55196-3;P55196;P55196-5;Q5TIG5;P55196-2;P55196-6;P55196-1	6;6;6;6;6;5;5;5;5;1;1;1;1;1;1	6;6;6;6;6;5;5;5;5;1;1;1;1;1;1	6;6;6;6;6;5;5;5;5;1;1;1;1;1;1	Afadin	MLLT4	tr|A8MQ02|A8MQ02_HUMAN Isoform of P55196, Afadin OS=Homo sapiens GN=AFDN PE=1 SV=2;tr|J3KN01|J3KN01_HUMAN Isoform of P55196, Afadin OS=Homo sapiens GN=AFDN PE=1 SV=1;sp|P55196-3|AFAD_HUMAN Isoform of P55196, Isoform 3 of Afadin OS=Homo sapiens GN=AFDN;sp|P	15	6	6	6	3	3	3	4	5	4	0	0	0	0	0	0	3	3	3	4	5	4	0	0	0	0	0	0	3	3	3	4	5	4	0	0	0	0	0	0	6	6
B8A4K4;A8MQ03	B8A4K4;A8MQ03	1;1	1;1	1;1	Cysteine-rich tail protein 1	CYSRT1	tr|B8A4K4|B8A4K4_HUMAN Isoform of A8MQ03, Cysteine-rich tail protein 1 OS=Homo sapiens GN=CYSRT1 PE=1 SV=1;sp|A8MQ03|CRTP1_HUMAN Cysteine-rich tail protein 1 OS=Homo sapiens GN=CYSRT1 PE=1 SV=1	2	1	1	1	0	0	0	1	1	1	0	0	0	0	0	0	0	0	0	1	1	1	0	0	0	0	0	0	0	0	0	1	1	1	0	0	0	0	0	0	14.1	14.1
M0QYV0;A8MT37;P49840	M0QYV0;A8MT37;P49840	2;2;2	2;2;2	2;2;2	Glycogen synthase kinase-3 alpha	GSK3A	tr|M0QYV0|M0QYV0_HUMAN Uncharacterized protein (Fragment) OS=Homo sapiens PE=3 SV=1;tr|A8MT37|A8MT37_HUMAN Isoform of P49840, Glycogen synthase kinase-3 alpha OS=Homo sapiens GN=GSK3A PE=1 SV=2;sp|P49840|GSK3A_HUMAN Glycogen synthase kinase-3 alpha OS=Homo	3	2	2	2	2	1	1	1	1	1	0	0	0	0	0	1	2	1	1	1	1	1	0	0	0	0	0	1	2	1	1	1	1	1	0	0	0	0	0	1	13.8	13.8
A8MT40;Q8NCN5;H3BQG3	A8MT40;Q8NCN5;H3BQG3	4;4;2	4;4;2	4;4;2	Pyruvate dehydrogenase phosphatase regulatory subunit, mitochondrial	PDPR	tr|A8MT40|A8MT40_HUMAN Isoform of Q8NCN5, Pyruvate dehydrogenase phosphatase regulatory subunit, mitochondrial OS=Homo sapiens GN=PDPR PE=1 SV=2;sp|Q8NCN5|PDPR_HUMAN Pyruvate dehydrogenase phosphatase regulatory subunit, mitochondrial OS=Homo sapiens GN=PD	3	4	4	4	1	1	1	1	1	0	0	2	3	0	2	3	1	1	1	1	1	0	0	2	3	0	2	3	1	1	1	1	1	0	0	2	3	0	2	3	7.4	7.4
A8MTY9;O14972-2;O14972;A8MY26	A8MTY9;O14972-2;O14972;A8MY26	2;2;2;1	2;2;2;1	2;2;2;1	Down syndrome critical region protein 3	DSCR3	tr|A8MTY9|A8MTY9_HUMAN Isoform of O14972, Down syndrome critical region protein 3 OS=Homo sapiens GN=DSCR3 PE=1 SV=1;sp|O14972-2|DSCR3_HUMAN Isoform of O14972, Isoform 2 of Down syndrome critical region protein 3 OS=Homo sapiens GN=DSCR3;sp|O14972|DSCR3_HU	4	2	2	2	1	1	1	1	1	1	0	0	1	0	0	1	1	1	1	1	1	1	0	0	1	0	0	1	1	1	1	1	1	1	0	0	1	0	0	1	12.4	12.4
E9PSH3;E9PN41;E9PPX8;A8MVV6;J3KQ42;O14817	E9PSH3;E9PN41;E9PPX8;A8MVV6;J3KQ42;O14817	1;1;1;1;1;1	1;1;1;1;1;1	1;1;1;1;1;1	Tetraspanin;Tetraspanin-4	TSPAN4	tr|E9PSH3|E9PSH3_HUMAN Isoform of O14817, Tetraspanin-4 (Fragment) OS=Homo sapiens GN=TSPAN4 PE=1 SV=1;tr|E9PN41|E9PN41_HUMAN Isoform of O14817, Tetraspanin-4 (Fragment) OS=Homo sapiens GN=TSPAN4 PE=1 SV=1;tr|E9PPX8|E9PPX8_HUMAN Isoform of O14817, Tetraspa	6	1	1	1	0	0	0	0	0	0	1	0	0	1	1	0	0	0	0	0	0	0	1	0	0	1	1	0	0	0	0	0	0	0	1	0	0	1	1	0	25	25
Q49AN9;F5H013;P62308;A8MWD9	Q49AN9;F5H013;P62308;A8MWD9	1;1;1;1	1;1;1;1	1;1;1;1	Small nuclear ribonucleoprotein G;Putative small nuclear ribonucleoprotein G-like protein 15	SNRPG;SNRPGP15	tr|Q49AN9|Q49AN9_HUMAN Isoform of P62308, SNRPG protein OS=Homo sapiens GN=SNRPG PE=1 SV=1;tr|F5H013|F5H013_HUMAN Isoform of P62308, Small nuclear ribonucleoprotein G OS=Homo sapiens GN=SNRPG PE=1 SV=1;sp|P62308|RUXG_HUMAN Small nuclear ribonucleoprotein G	4	1	1	1	0	0	0	1	0	1	0	0	0	0	0	0	0	0	0	1	0	1	0	0	0	0	0	0	0	0	0	1	0	1	0	0	0	0	0	0	18.8	18.8
F8W808;A8MWP7;P41227-2;P41227;H0Y8T0;C9JN83;C9JW55;Q9BSU3	F8W808;A8MWP7;P41227-2;P41227;H0Y8T0;C9JN83;C9JW55;Q9BSU3	3;3;3;3;2;2;2;2	3;3;3;3;2;2;2;2	3;3;3;3;2;2;2;2	N-alpha-acetyltransferase 10;N-alpha-acetyltransferase 11	NAA10;NAA11	tr|F8W808|F8W808_HUMAN Isoform of P41227, N-alpha-acetyltransferase 10 OS=Homo sapiens GN=NAA10 PE=1 SV=1;tr|A8MWP7|A8MWP7_HUMAN Isoform of P41227, N-alpha-acetyltransferase 10 OS=Homo sapiens GN=NAA10 PE=1 SV=1;sp|P41227-2|NAA10_HUMAN Isoform of P41227, I	8	3	3	3	1	1	1	1	1	1	1	2	2	1	1	1	1	1	1	1	1	1	1	2	2	1	1	1	1	1	1	1	1	1	1	2	2	1	1	1	18.9	18.9
A8MXR1;Q9H7B4-2;Q9H7B4-3;Q9H7B4	A8MXR1;Q9H7B4-2;Q9H7B4-3;Q9H7B4	1;1;1;1	1;1;1;1	1;1;1;1	Histone-lysine N-methyltransferase SMYD3	SMYD3	tr|A8MXR1|A8MXR1_HUMAN Isoform of Q9H7B4, Histone-lysine N-methyltransferase SMYD3 (Fragment) OS=Homo sapiens GN=SMYD3 PE=1 SV=9;sp|Q9H7B4-2|SMYD3_HUMAN Isoform of Q9H7B4, Isoform 2 of Histone-lysine N-methyltransferase SMYD3 OS=Homo sapiens GN=SMYD3;sp|Q9	4	1	1	1	1	0	1	1	1	0	0	0	0	0	0	0	1	0	1	1	1	0	0	0	0	0	0	0	1	0	1	1	1	0	0	0	0	0	0	0	5.4	5.4
F5GYS3;A8MXU7;Q92934	F5GYS3;A8MXU7;Q92934	1;1;1	1;1;1	1;1;1	Bcl2-associated agonist of cell death	BAD	tr|F5GYS3|F5GYS3_HUMAN Isoform of Q92934, Bcl2-associated agonist of cell death OS=Homo sapiens GN=BAD PE=1 SV=1;tr|A8MXU7|A8MXU7_HUMAN Isoform of Q92934, Bcl2-associated agonist of cell death OS=Homo sapiens GN=BAD PE=1 SV=1;sp|Q92934|BAD_HUMAN Bcl2-assoc	3	1	1	1	1	1	0	1	1	1	0	0	0	0	0	0	1	1	0	1	1	1	0	0	0	0	0	0	1	1	0	1	1	1	0	0	0	0	0	0	10.2	10.2
A8MZB2;P61599	A8MZB2;P61599	1;1	1;1	1;1	N-alpha-acetyltransferase 20	NAA20	tr|A8MZB2|A8MZB2_HUMAN Isoform of P61599, N-acetyltransferase 5 (ARD1 homolog, S. cerevisiae), isoform CRA_a OS=Homo sapiens GN=NAA20 PE=1 SV=1;sp|P61599|NAA20_HUMAN N-alpha-acetyltransferase 20 OS=Homo sapiens GN=NAA20 PE=1 SV=1	2	1	1	1	1	1	1	1	1	1	0	0	0	0	0	0	1	1	1	1	1	1	0	0	0	0	0	0	1	1	1	1	1	1	0	0	0	0	0	0	6.6	6.6
A8MZF9;P55039;J3QRI9;J3QKW7;J3QR71;J3QL90;J3KRL5;J3QKV7;J3QLF3	A8MZF9;P55039;J3QRI9;J3QKW7;J3QR71	5;5;4;4;3;2;2;2;1	5;5;4;4;3;2;2;2;1	5;5;4;4;3;2;2;2;1	Developmentally-regulated GTP-binding protein 2	DRG2	tr|A8MZF9|A8MZF9_HUMAN Isoform of P55039, Developmentally-regulated GTP-binding protein 2 OS=Homo sapiens GN=DRG2 PE=1 SV=1;sp|P55039|DRG2_HUMAN Developmentally-regulated GTP-binding protein 2 OS=Homo sapiens GN=DRG2 PE=1 SV=1;tr|J3QRI9|J3QRI9_HUMAN Isofor	9	5	5	5	4	4	4	4	4	4	1	2	2	2	1	3	4	4	4	4	4	4	1	2	2	2	1	3	4	4	4	4	4	4	1	2	2	2	1	3	19.5	19.5
M0R088;E9PCT1;A9Z1X7;Q8IYB3-2;Q8IYB3;M0R1E7;M0QXG5	M0R088;E9PCT1;A9Z1X7;Q8IYB3-2;Q8IYB3	3;3;3;3;3;1;1	3;3;3;3;3;1;1	3;3;3;3;3;1;1	Serine/arginine repetitive matrix protein 1	SRRM1	tr|M0R088|M0R088_HUMAN Isoform of Q8IYB3, Serine/arginine repetitive matrix protein 1 (Fragment) OS=Homo sapiens GN=SRRM1 PE=1 SV=1;tr|E9PCT1|E9PCT1_HUMAN Isoform of Q8IYB3, Serine/arginine repetitive matrix protein 1 OS=Homo sapiens GN=SRRM1 PE=1 SV=3;tr|	7	3	3	3	2	3	3	3	3	2	0	0	0	0	0	0	2	3	3	3	3	2	0	0	0	0	0	0	2	3	3	3	3	2	0	0	0	0	0	0	5.7	5.7
Q6UW50;B0QY01;O60784;O60784-2;F8WB30;F8WAW7;F8WE29;F8WBB0;V9GZ68;H7BYN7;V9GYF4;B0QY02;O60784-3;O60784-4	Q6UW50;B0QY01;O60784;O60784-2;F8WB30;F8WAW7;F8WE29;F8WBB0;V9GZ68;H7BYN7;V9GYF4;B0QY02;O60784-3;O60784-4	2;2;2;2;1;1;1;1;1;1;1;1;1;1	2;2;2;2;1;1;1;1;1;1;1;1;1;1	2;2;2;2;1;1;1;1;1;1;1;1;1;1	Target of Myb protein 1	TOM1	tr|Q6UW50|Q6UW50_HUMAN Isoform of O60784, TOM1 OS=Homo sapiens GN=TOM1 PE=1 SV=1;tr|B0QY01|B0QY01_HUMAN Isoform of O60784, Target of Myb protein 1 (Fragment) OS=Homo sapiens GN=TOM1 PE=1 SV=8;sp|O60784|TOM1_HUMAN Target of Myb protein 1 OS=Homo sapiens GN=	14	2	2	2	0	0	0	0	0	0	1	2	2	1	1	2	0	0	0	0	0	0	1	2	2	1	1	2	0	0	0	0	0	0	1	2	2	1	1	2	13.9	13.9
B0QY89;Q9Y262;Q9Y262-2;B0QY90;C9JHP4;C9K0Q7;H7C3A0	B0QY89;Q9Y262;Q9Y262-2;B0QY90	17;17;16;10;8;8;5	17;17;16;10;8;8;5	17;17;16;10;8;8;5	Eukaryotic translation initiation factor 3 subunit L	EIF3L	tr|B0QY89|B0QY89_HUMAN Isoform of Q9Y262, Eukaryotic translation initiation factor 3 subunit L OS=Homo sapiens GN=EIF3L PE=1 SV=1;sp|Q9Y262|EIF3L_HUMAN Eukaryotic translation initiation factor 3 subunit L OS=Homo sapiens GN=EIF3L PE=1 SV=1;sp|Q9Y262-2|EIF3	7	17	17	17	12	13	11	13	13	11	5	12	11	8	12	12	12	13	11	13	13	11	5	12	11	8	12	12	12	13	11	13	13	11	5	12	11	8	12	12	35.1	35.1
B0QYK0;Q01844-6;Q01844-3;Q01844;Q01844-5;H7BY36;A0A0D9SFL3;C9JGE3;Q01844-4;Q01844-2	B0QYK0;Q01844-6;Q01844-3;Q01844;Q01844-5;H7BY36;A0A0D9SFL3;C9JGE3;Q01844-4;Q01844-2	2;2;2;2;2;1;1;1;1;1	2;2;2;2;2;1;1;1;1;1	2;2;2;2;2;1;1;1;1;1	RNA-binding protein EWS	EWSR1	tr|B0QYK0|B0QYK0_HUMAN Isoform of Q01844, RNA-binding protein EWS OS=Homo sapiens GN=EWSR1 PE=1 SV=1;sp|Q01844-6|EWS_HUMAN Isoform of Q01844, Isoform 6 of RNA-binding protein EWS OS=Homo sapiens GN=EWSR1;sp|Q01844-3|EWS_HUMAN Isoform of Q01844, Isoform 3 o	10	2	2	2	2	2	2	2	2	2	1	1	1	1	1	1	2	2	2	2	2	2	1	1	1	1	1	1	2	2	2	2	2	2	1	1	1	1	1	1	6.1	6.1
H3BQQ9;B0QYN7;P63279;H3BPC4;H3BRD1	H3BQQ9;B0QYN7;P63279;H3BPC4	3;3;3;2;1	3;3;3;2;1	3;3;3;2;1	SUMO-conjugating enzyme UBC9	UBE2I	tr|H3BQQ9|H3BQQ9_HUMAN Isoform of P63279, SUMO-conjugating enzyme (Fragment) OS=Homo sapiens GN=UBE2I PE=1 SV=1;tr|B0QYN7|B0QYN7_HUMAN Isoform of P63279, SUMO-conjugating enzyme OS=Homo sapiens GN=UBE2I PE=1 SV=1;sp|P63279|UBC9_HUMAN SUMO-conjugating enzym	5	3	3	3	3	3	3	3	3	3	0	0	0	0	0	0	3	3	3	3	3	3	0	0	0	0	0	0	3	3	3	3	3	3	0	0	0	0	0	0	21.9	21.9
B0QZ18;Q99829;A6PVH9;F2Z2V0;E7ENH5;Q5JX56;Q5JX58;Q5JX59;Q5JX60;Q5JX44;Q5JX55;Q5JX45;Q5JX54;Q5JX61;Q5JX52;Q5JX57;E7EV27;H0Y524	B0QZ18;Q99829;A6PVH9;F2Z2V0;E7ENH5;Q5JX56;Q5JX58;Q5JX59;Q5JX60;Q5JX44	9;9;8;8;6;5;5;5;5;5;4;4;3;3;3;2;2;2	9;9;8;8;6;5;5;5;5;5;4;4;3;3;3;2;2;2	9;9;8;8;6;5;5;5;5;5;4;4;3;3;3;2;2;2	Copine-1	CPNE1	tr|B0QZ18|B0QZ18_HUMAN Isoform of Q99829, Copine-1 OS=Homo sapiens GN=CPNE1 PE=1 SV=1;sp|Q99829|CPNE1_HUMAN Copine-1 OS=Homo sapiens GN=CPNE1 PE=1 SV=1;tr|A6PVH9|A6PVH9_HUMAN Isoform of Q99829, Copine-1 OS=Homo sapiens GN=CPNE1 PE=1 SV=1;tr|F2Z2V0|F2Z2V0_H	18	9	9	9	8	7	8	8	8	8	5	6	6	6	6	6	8	7	8	8	8	8	5	6	6	6	6	6	8	7	8	8	8	8	5	6	6	6	6	6	17.7	17.7
B0S8I6;Q14320;Q9Y247	B0S8I6;Q14320;Q9Y247	4;4;2	4;4;2	4;4;2	Protein FAM50A;Protein FAM50B	FAM50A;FAM50B	tr|B0S8I6|B0S8I6_HUMAN Isoform of Q14320, Protein FAM50A (Fragment) OS=Homo sapiens GN=FAM50A PE=1 SV=1;sp|Q14320|FA50A_HUMAN Protein FAM50A OS=Homo sapiens GN=FAM50A PE=1 SV=2;sp|Q9Y247|FA50B_HUMAN Protein FAM50B OS=Homo sapiens GN=FAM50B PE=1 SV=1	3	4	4	4	3	4	4	4	4	3	0	0	0	0	0	0	3	4	4	4	4	3	0	0	0	0	0	0	3	4	4	4	4	3	0	0	0	0	0	0	19.6	19.6
B0YIW2;P02656	B0YIW2;P02656	1;1	1;1	1;1	Apolipoprotein C-III	APOC3	tr|B0YIW2|B0YIW2_HUMAN Isoform of P02656, Apolipoprotein C-III OS=Homo sapiens GN=APOC3 PE=1 SV=1;sp|P02656|APOC3_HUMAN Apolipoprotein C-III OS=Homo sapiens GN=APOC3 PE=1 SV=1	2	1	1	1	1	1	1	1	1	0	0	0	0	0	0	0	1	1	1	1	1	0	0	0	0	0	0	0	1	1	1	1	1	0	0	0	0	0	0	0	13.7	13.7
B0YIW6;P48444;P48444-2;Q6P1Q5;E9PK34	B0YIW6;P48444;P48444-2;Q6P1Q5	10;10;7;5;2	10;10;7;5;2	10;10;7;5;2	Coatomer subunit delta	ARCN1	tr|B0YIW6|B0YIW6_HUMAN Isoform of P48444, Archain 1, isoform CRA_a OS=Homo sapiens GN=ARCN1 PE=1 SV=1;sp|P48444|COPD_HUMAN Coatomer subunit delta OS=Homo sapiens GN=ARCN1 PE=1 SV=1;sp|P48444-2|COPD_HUMAN Isoform of P48444, Isoform 2 of Coatomer subunit del	5	10	10	10	7	7	7	7	7	7	3	6	6	5	5	6	7	7	7	7	7	7	3	6	6	5	5	6	7	7	7	7	7	7	3	6	6	5	5	6	19	19
B1AHA8;P09601	B1AHA8;P09601	1;1	1;1	1;1	Heme oxygenase 1	HMOX1	tr|B1AHA8|B1AHA8_HUMAN Isoform of P09601, Heme oxygenase 1 (Fragment) OS=Homo sapiens GN=HMOX1 PE=1 SV=1;sp|P09601|HMOX1_HUMAN Heme oxygenase 1 OS=Homo sapiens GN=HMOX1 PE=1 SV=1	2	1	1	1	1	0	1	0	0	0	0	0	0	0	0	0	1	0	1	0	0	0	0	0	0	0	0	0	1	0	1	0	0	0	0	0	0	0	0	0	12.8	12.8
B1AJQ6;Q86Y82	B1AJQ6;Q86Y82	1;1	1;1	1;1	Syntaxin-12	STX12	tr|B1AJQ6|B1AJQ6_HUMAN Isoform of Q86Y82, Syntaxin-12 (Fragment) OS=Homo sapiens GN=STX12 PE=1 SV=2;sp|Q86Y82|STX12_HUMAN Syntaxin-12 OS=Homo sapiens GN=STX12 PE=1 SV=1	2	1	1	1	1	1	1	1	1	1	0	0	0	1	0	0	1	1	1	1	1	1	0	0	0	1	0	0	1	1	1	1	1	1	0	0	0	1	0	0	7	7
B1AJY7;O75832;B1AJY5;O75832-2;B1AJY6	B1AJY7;O75832;B1AJY5;O75832-2	3;3;2;2;1	3;3;2;2;1	3;3;2;2;1	26S proteasome non-ATPase regulatory subunit 10	PSMD10	tr|B1AJY7|B1AJY7_HUMAN Isoform of O75832, 26S proteasome non-ATPase regulatory subunit 10 OS=Homo sapiens GN=PSMD10 PE=1 SV=1;sp|O75832|PSD10_HUMAN 26S proteasome non-ATPase regulatory subunit 10 OS=Homo sapiens GN=PSMD10 PE=1 SV=1;tr|B1AJY5|B1AJY5_HUMAN I	5	3	3	3	3	2	3	3	3	3	1	1	1	1	1	1	3	2	3	3	3	3	1	1	1	1	1	1	3	2	3	3	3	3	1	1	1	1	1	1	21.2	21.2
B1AKC9;P29323-2;P29323-3;P29323;P54762-5;P54762	B1AKC9;P29323-2;P29323-3;P29323;P54762-5;P54762	4;4;4;4;2;2	3;3;3;3;1;1	3;3;3;3;1;1	Receptor protein-tyrosine kinase;Ephrin type-B receptor 2;Ephrin type-B receptor 1	EPHB2;EPHB1	tr|B1AKC9|B1AKC9_HUMAN Isoform of P29323, Ephrin type-B receptor 2 OS=Homo sapiens GN=EPHB2 PE=1 SV=1;sp|P29323-2|EPHB2_HUMAN Isoform of P29323, Isoform 2 of Ephrin type-B receptor 2 OS=Homo sapiens GN=EPHB2;sp|P29323-3|EPHB2_HUMAN Isoform of P29323, Isofo	6	4	3	3	0	0	0	0	0	0	1	2	3	1	1	3	0	0	0	0	0	0	0	2	3	1	1	3	0	0	0	0	0	0	0	2	3	1	1	3	6.1	5.3
G3V1R5;B1AKJ5;O43847;O43847-2;F5H7V1;H0Y5G9	G3V1R5;B1AKJ5;O43847;O43847-2;F5H7V1;H0Y5G9	4;4;4;4;3;2	4;4;4;4;3;2	4;4;4;4;3;2	Nardilysin	NRD1	tr|G3V1R5|G3V1R5_HUMAN Isoform of O43847, Nardilysin OS=Homo sapiens GN=NRDC PE=1 SV=1;tr|B1AKJ5|B1AKJ5_HUMAN Isoform of O43847, Nardilysin OS=Homo sapiens GN=NRDC PE=1 SV=1;sp|O43847|NRDC_HUMAN Nardilysin OS=Homo sapiens GN=NRDC PE=1 SV=2;sp|O43847-2|NRDC	6	4	4	4	3	3	3	3	3	3	1	1	1	0	0	1	3	3	3	3	3	3	1	1	1	0	0	1	3	3	3	3	3	3	1	1	1	0	0	1	4	4
F8WCR2;B1AKV4;B1AKV2;F6UTR7;B1AKV6;B1AKV3;Q9NVA1-4;Q9NVA1-2;Q9NVA1	F8WCR2;B1AKV4;B1AKV2;F6UTR7;B1AKV6;B1AKV3;Q9NVA1-4;Q9NVA1-2;Q9NVA1	1;1;1;1;1;1;1;1;1	1;1;1;1;1;1;1;1;1	1;1;1;1;1;1;1;1;1	Ubiquinol-cytochrome-c reductase complex assembly factor 1	UQCC1	tr|F8WCR2|F8WCR2_HUMAN Isoform of Q9NVA1, Ubiquinol-cytochrome-c reductase complex assembly factor 1 OS=Homo sapiens GN=UQCC1 PE=1 SV=1;tr|B1AKV4|B1AKV4_HUMAN Isoform of Q9NVA1, Ubiquinol-cytochrome-c reductase complex assembly factor 1 OS=Homo sapiens GN=	9	1	1	1	1	1	1	0	0	0	0	0	0	0	0	0	1	1	1	0	0	0	0	0	0	0	0	0	1	1	1	0	0	0	0	0	0	0	0	0	9.7	9.7
B1AKZ5;Q15121;Q15121-2	B1AKZ5;Q15121;Q15121-2	1;1;1	1;1;1	1;1;1	Astrocytic phosphoprotein PEA-15	PEA15	tr|B1AKZ5|B1AKZ5_HUMAN Isoform of Q15121, Astrocytic phosphoprotein PEA-15 OS=Homo sapiens GN=PEA15 PE=1 SV=1;sp|Q15121|PEA15_HUMAN Astrocytic phosphoprotein PEA-15 OS=Homo sapiens GN=PEA15 PE=1 SV=2;sp|Q15121-2|PEA15_HUMAN Isoform of Q15121, Isoform 2 of	3	1	1	1	0	1	1	1	1	1	0	0	0	0	0	0	0	1	1	1	1	1	0	0	0	0	0	0	0	1	1	1	1	1	0	0	0	0	0	0	11.1	11.1
E7EUY6;E9PDQ5;B1ALK7;Q14155-6;Q14155-1;Q14155-5;Q14155-2;Q14155-3;Q14155	E7EUY6;E9PDQ5;B1ALK7;Q14155-6;Q14155-1;Q14155-5;Q14155-2;Q14155-3;Q14155	2;2;2;2;2;2;2;2;2	2;2;2;2;2;2;2;2;2	2;2;2;2;2;2;2;2;2	Rho guanine nucleotide exchange factor 7	ARHGEF7	tr|E7EUY6|E7EUY6_HUMAN Isoform of Q14155, Rho guanine nucleotide exchange factor 7 (Fragment) OS=Homo sapiens GN=ARHGEF7 PE=1 SV=1;tr|E9PDQ5|E9PDQ5_HUMAN Isoform of Q14155, Rho guanine nucleotide exchange factor 7 OS=Homo sapiens GN=ARHGEF7 PE=1 SV=1;tr|B1	9	2	2	2	2	2	2	2	2	2	0	0	0	0	0	0	2	2	2	2	2	2	0	0	0	0	0	0	2	2	2	2	2	2	0	0	0	0	0	0	6	6
B1AMU7;B1AMU3;Q9Y3B2;R4GNH9;R4GMQ7;B1AMU4	B1AMU7;B1AMU3;Q9Y3B2;R4GNH9;R4GMQ7;B1AMU4	2;2;2;1;1;1	2;2;2;1;1;1	2;2;2;1;1;1	Exosome complex component CSL4	EXOSC1	tr|B1AMU7|B1AMU7_HUMAN Isoform of Q9Y3B2, Exosome complex component CSL4 (Fragment) OS=Homo sapiens GN=EXOSC1 PE=1 SV=2;tr|B1AMU3|B1AMU3_HUMAN Isoform of Q9Y3B2, Exosome complex component CSL4 OS=Homo sapiens GN=EXOSC1 PE=1 SV=1;sp|Q9Y3B2|EXOS1_HUMAN Exoso	6	2	2	2	1	1	0	1	2	1	0	0	0	0	0	0	1	1	0	1	2	1	0	0	0	0	0	0	1	1	0	1	2	1	0	0	0	0	0	0	16.4	16.4
B1ANH5;B1ANH6;Q16774;B1ANH0;B1ANG9;B1ANH2;Q16774-2;Q16774-3;B1ANH3	B1ANH5;B1ANH6;Q16774;B1ANH0;B1ANG9;B1ANH2;Q16774-2;Q16774-3	3;3;3;2;2;2;2;2;1	3;3;3;2;2;2;2;2;1	3;3;3;2;2;2;2;2;1	Guanylate kinase	GUK1	tr|B1ANH5|B1ANH5_HUMAN Isoform of Q16774, Guanylate kinase OS=Homo sapiens GN=GUK1 PE=1 SV=1;tr|B1ANH6|B1ANH6_HUMAN Isoform of Q16774, Guanylate kinase OS=Homo sapiens GN=GUK1 PE=1 SV=1;sp|Q16774|KGUA_HUMAN Guanylate kinase OS=Homo sapiens GN=GUK1 PE=1 SV=	9	3	3	3	3	2	3	2	3	3	0	0	0	0	0	0	3	2	3	2	3	3	0	0	0	0	0	0	3	2	3	2	3	3	0	0	0	0	0	0	13.6	13.6
B1ANR0;Q13310-2;Q13310;Q13310-3;H0Y5F5;B1ANR1;H0YCC8;H0YEQ8;H0YEU6	B1ANR0;Q13310-2;Q13310;Q13310-3;H0Y5F5	13;13;13;13;9;5;4;3;3	6;6;6;6;4;2;2;1;2	5;5;5;5;4;1;2;0;2	Polyadenylate-binding protein;Polyadenylate-binding protein 4	PABPC4	tr|B1ANR0|B1ANR0_HUMAN Isoform of Q13310, Polyadenylate-binding protein OS=Homo sapiens GN=PABPC4 PE=1 SV=1;sp|Q13310-2|PABP4_HUMAN Isoform of Q13310, Isoform 2 of Polyadenylate-binding protein 4 OS=Homo sapiens GN=PABPC4;sp|Q13310|PABP4_HUMAN Polyadenylat	9	13	6	5	11	11	11	11	11	10	7	5	5	8	7	7	6	6	6	6	6	5	2	1	1	2	2	1	5	5	5	5	5	4	2	1	1	2	2	1	27.3	12.2
G3V4W0;B4DY08;B2R5W2;G3V4C1;P07910-2;G3V2Q1;P07910-4;P07910;G3V576;G3V5X6;G3V3K6;G3V251;G3V555;G3V575;P07910-3;B4DSU6;G3V2D6;A0A0G2JPF8;A0A0G2JNQ3;P0DMR1;O60812;B7ZW38;B2RXH8;G3V4M8;G3V5V7;G3V2H6;E5RG71;B3KT61;Q86SE5;Q86SE5-3	G3V4W0;B4DY08;B2R5W2;G3V4C1;P07910-2;G3V2Q1;P07910-4;P07910;G3V576;G3V5X6;G3V3K6;G3V251;G3V555;G3V575;P07910-3;B4DSU6;G3V2D6;A0A0G2JPF8;A0A0G2JNQ3;P0DMR1;O60812;B7ZW38;B2RXH8	14;14;14;14;14;13;13;13;12;8;8;8;8;8;8;7;7;7;7;7;7;7;7;6;6;5;1;1;1;1	14;14;14;14;14;13;13;13;12;8;8;8;8;8;8;7;7;7;7;7;7;7;7;6;6;5;1;1;1;1	14;14;14;14;14;13;13;13;12;8;8;8;8;8;8;7;7;7;7;7;7;7;7;6;6;5;1;1;1;1	Heterogeneous nuclear ribonucleoproteins C1/C2;Heterogeneous nuclear ribonucleoprotein C-like 4;Heterogeneous nuclear ribonucleoprotein C-like 1;Heterogeneous nuclear ribonucleoprotein C-like 3;Heterogeneous nuclear ribonucleoprotein C-like 2	HNRNPC;HNRNPCL4;HNRNPCL1;HNRNPCL3;HNRNPCL2	tr|G3V4W0|G3V4W0_HUMAN Isoform of P07910, Heterogeneous nuclear ribonucleoproteins C1/C2 (Fragment) OS=Homo sapiens GN=HNRNPC PE=1 SV=1;tr|B4DY08|B4DY08_HUMAN Isoform of P07910, Heterogeneous nuclear ribonucleoproteins C1/C2 OS=Homo sapiens GN=HNRNPC PE=1	30	14	14	14	14	13	11	10	12	13	4	5	5	5	4	5	14	13	11	10	12	13	4	5	5	5	4	5	14	13	11	10	12	13	4	5	5	5	4	5	49.2	49.2
B2RNG4;E7EWP9;REV__O75420;REV__Q6Y7W6-4;REV__Q6Y7W6-5;REV__Q6Y7W6;REV__Q6Y7W6-3;REV__I1E4Y6;Q9BYJ4-2;Q9BYJ4;Q9NQ38-2;Q9NQ38;Q9NQ38-3	B2RNG4;E7EWP9;REV__O75420;REV__Q6Y7W6-4;REV__Q6Y7W6-5;REV__Q6Y7W6;REV__Q6Y7W6-3;REV__I1E4Y6;Q9BYJ4-2;Q9BYJ4;Q9NQ38-2;Q9NQ38;Q9NQ38-3	1;1;1;1;1;1;1;1;1;1;1;1;1	1;1;1;1;1;1;1;1;1;1;1;1;1	1;1;1;1;1;1;1;1;1;1;1;1;1	Tripartite motif-containing protein 34;Serine protease inhibitor Kazal-type 5;Hemofiltrate peptide HF6478;Hemofiltrate peptide HF7665	TRIM6-TRIM34;SPINK5;TRIM34	tr|B2RNG4|B2RNG4_HUMAN TRIM6-TRIM34 readthrough OS=Homo sapiens GN=TRIM6-TRIM34 PE=2 SV=1;tr|E7EWP9|E7EWP9_HUMAN Isoform of Q9NQ38, Serine protease inhibitor Kazal-type 5 (Fragment) OS=Homo sapiens GN=SPINK5 PE=1 SV=1;sp|O75420|GGYF1_HUMAN GRB10-interactin	13	1	1	1	1	1	1	1	1	1	0	0	0	0	0	0	1	1	1	1	1	1	0	0	0	0	0	0	1	1	1	1	1	1	0	0	0	0	0	0	0.8	0.8
H3BMM1;H3BRD5;B2RTY4-5;B2RTY4-2;B2RTY4;B2RTY4-4;H3BV44;B2RTY4-3	H3BMM1;H3BRD5;B2RTY4-5;B2RTY4-2;B2RTY4;B2RTY4-4;H3BV44;B2RTY4-3	2;2;2;2;2;2;1;1	2;2;2;2;2;2;1;1	2;2;2;2;2;2;1;1	Unconventional myosin-IXa	MYO9A	tr|H3BMM1|H3BMM1_HUMAN Isoform of B2RTY4, Unconventional myosin-IXa OS=Homo sapiens GN=MYO9A PE=1 SV=1;tr|H3BRD5|H3BRD5_HUMAN Isoform of B2RTY4, Unconventional myosin-IXa OS=Homo sapiens GN=MYO9A PE=1 SV=1;sp|B2RTY4-5|MYO9A_HUMAN Isoform of B2RTY4, Isoform	8	2	2	2	0	0	0	0	0	0	0	2	2	2	1	0	0	0	0	0	0	0	0	2	2	2	1	0	0	0	0	0	0	0	0	2	2	2	1	0	1.9	1.9
B3KS98;O15372;A0A087WZK9;E5RFW7;E5RFH0;E5RHC7;E5RH59;E5RGU4;E5RJT0	B3KS98;O15372;A0A087WZK9;E5RFW7;E5RFH0	4;4;3;2;2;1;1;1;1	4;4;3;2;2;1;1;1;1	4;4;3;2;2;1;1;1;1	Eukaryotic translation initiation factor 3 subunit H	EIF3H	tr|B3KS98|B3KS98_HUMAN Isoform of O15372, Eukaryotic translation initiation factor 3 subunit H OS=Homo sapiens GN=EIF3S3 PE=1 SV=1;sp|O15372|EIF3H_HUMAN Eukaryotic translation initiation factor 3 subunit H OS=Homo sapiens GN=EIF3H PE=1 SV=1;tr|A0A087WZK9|A	9	4	4	4	4	4	4	4	4	3	0	2	1	1	0	2	4	4	4	4	4	3	0	2	1	1	0	2	4	4	4	4	4	3	0	2	1	1	0	2	14.2	14.2
B3KTM8;Q9UBU8-2;Q9UBU8;H0YNE0;A0A0A0MT59;H0YMJ0;H0YLJ3;Q9UBU8-3;Q15014	B3KTM8;Q9UBU8-2;Q9UBU8;H0YNE0;A0A0A0MT59;H0YMJ0;H0YLJ3;Q9UBU8-3;Q15014	2;2;2;1;1;1;1;1;1	2;2;2;1;1;1;1;1;1	2;2;2;1;1;1;1;1;1	Mortality factor 4-like protein 1;Mortality factor 4-like protein 2	MORF4L1;MORF4L2	tr|B3KTM8|B3KTM8_HUMAN Isoform of Q9UBU8, Mortality factor 4-like protein 1 OS=Homo sapiens GN=MORF4L1 PE=1 SV=1;sp|Q9UBU8-2|MO4L1_HUMAN Isoform of Q9UBU8, Isoform 2 of Mortality factor 4-like protein 1 OS=Homo sapiens GN=MORF4L1;sp|Q9UBU8|MO4L1_HUMAN Mort	9	2	2	2	2	2	1	1	0	2	0	0	0	0	0	0	2	2	1	1	0	2	0	0	0	0	0	0	2	2	1	1	0	2	0	0	0	0	0	0	6.6	6.6
B3KVN2;P49354-2;P49354	B3KVN2;P49354-2;P49354	1;1;1	1;1;1	1;1;1	Protein farnesyltransferase/geranylgeranyltransferase type-1 subunit alpha	FNTA	tr|B3KVN2|B3KVN2_HUMAN Isoform of P49354, Farnesyltransferase, CAAX box, alpha, isoform CRA_c OS=Homo sapiens GN=FNTA PE=1 SV=1;sp|P49354-2|FNTA_HUMAN Isoform of P49354, Isoform 2 of Protein farnesyltransferase/geranylgeranyltransferase type-1 subunit alph	3	1	1	1	1	1	1	1	1	1	0	0	0	0	0	0	1	1	1	1	1	1	0	0	0	0	0	0	1	1	1	1	1	1	0	0	0	0	0	0	5.7	5.7
B4DDD8;P12081-4;P12081;E7ETE2;B4E1C5;B3KWE1;P12081-3;P12081-2;D6RF05	B4DDD8;P12081-4;P12081;E7ETE2;B4E1C5;B3KWE1;P12081-3;P12081-2	5;5;5;4;4;4;4;4;1	5;5;5;4;4;4;4;4;1	4;4;4;3;3;3;3;3;1	Histidine--tRNA ligase, cytoplasmic	HARS	tr|B4DDD8|B4DDD8_HUMAN Isoform of P12081, Histidine--tRNA ligase, cytoplasmic OS=Homo sapiens GN=HARS PE=1 SV=1;sp|P12081-4|SYHC_HUMAN Isoform of P12081, Isoform 4 of Histidine--tRNA ligase, cytoplasmic OS=Homo sapiens GN=HARS;sp|P12081|SYHC_HUMAN Histidin	9	5	5	4	5	5	5	5	5	5	0	0	0	0	0	0	5	5	5	5	5	5	0	0	0	0	0	0	4	4	4	4	4	4	0	0	0	0	0	0	16.1	16.1
B4DDF4;B4DUT8;Q99439;A0A087X271;Q99439-2;K7ES69;A0A087X1X5;H3BVI6;A0A087WV51;H3BQH0	B4DDF4;B4DUT8;Q99439;A0A087X271;Q99439-2;K7ES69;A0A087X1X5;H3BVI6	7;7;7;6;5;4;4;4;1;1	6;6;6;5;4;3;4;4;1;1	6;6;6;5;4;3;4;4;1;1	Calponin;Calponin-2	CNN2	tr|B4DDF4|B4DDF4_HUMAN Isoform of Q99439, Calponin OS=Homo sapiens GN=CNN2 PE=1 SV=1;tr|B4DUT8|B4DUT8_HUMAN Isoform of Q99439, Calponin OS=Homo sapiens GN=CNN2 PE=1 SV=1;sp|Q99439|CNN2_HUMAN Calponin-2 OS=Homo sapiens GN=CNN2 PE=1 SV=4;tr|A0A087X271|A0A087	10	7	6	6	5	6	5	5	4	5	0	1	1	0	0	1	5	6	5	5	4	5	0	0	0	0	0	0	5	6	5	5	4	5	0	0	0	0	0	0	31.2	27.5
B4DDK6;O14925;Q5SRD1	B4DDK6;O14925;Q5SRD1	1;1;1	1;1;1	1;1;1	Mitochondrial import inner membrane translocase subunit Tim23;Putative mitochondrial import inner membrane translocase subunit Tim23B	TIMM23B;TIMM23	tr|B4DDK6|B4DDK6_HUMAN Isoform of Q5SRD1, Putative mitochondrial import inner membrane translocase subunit Tim23B OS=Homo sapiens GN=TIMM23B PE=2 SV=1;sp|O14925|TIM23_HUMAN Mitochondrial import inner membrane translocase subunit Tim23 OS=Homo sapiens GN=TI	3	1	1	1	1	1	1	1	1	1	0	0	0	0	0	0	1	1	1	1	1	1	0	0	0	0	0	0	1	1	1	1	1	1	0	0	0	0	0	0	12.1	12.1
B4DEM9;Q9Y2S7	B4DEM9;Q9Y2S7	2;2	2;2	2;2	Polymerase delta-interacting protein 2	POLDIP2	tr|B4DEM9|B4DEM9_HUMAN Isoform of Q9Y2S7, Polymerase delta-interacting protein 2 OS=Homo sapiens GN=POLDIP2 PE=1 SV=1;sp|Q9Y2S7|PDIP2_HUMAN Polymerase delta-interacting protein 2 OS=Homo sapiens GN=POLDIP2 PE=1 SV=1	2	2	2	2	0	1	0	1	0	2	0	0	0	0	0	0	0	1	0	1	0	2	0	0	0	0	0	0	0	1	0	1	0	2	0	0	0	0	0	0	6.9	6.9
B4DEZ3;K7EJE1;E7ENQ6;Q9P0J0;Q9P0J0-2;U3KQP3	B4DEZ3;K7EJE1;E7ENQ6;Q9P0J0;Q9P0J0-2;U3KQP3	3;3;3;3;3;2	3;3;3;3;3;2	3;3;3;3;3;2	NADH dehydrogenase [ubiquinone] 1 alpha subcomplex subunit 13	NDUFA13	tr|B4DEZ3|B4DEZ3_HUMAN Isoform of Q9P0J0, NADH dehydrogenase [ubiquinone] 1 alpha subcomplex subunit 13 OS=Homo sapiens GN=NDUFA13 PE=2 SV=1;tr|K7EJE1|K7EJE1_HUMAN Isoform of Q9P0J0, NADH dehydrogenase [ubiquinone] 1 alpha subcomplex subunit 13 OS=Homo sap	6	3	3	3	3	2	2	2	2	2	0	0	0	0	0	0	3	2	2	2	2	2	0	0	0	0	0	0	3	2	2	2	2	2	0	0	0	0	0	0	25.8	25.8
K7EMQ8;J3QKS7;B4DGM3;Q969G3-6;Q969G3-5;Q969G3-3;Q969G3-2;Q969G3-4;Q969G3;H7C048	K7EMQ8;J3QKS7;B4DGM3;Q969G3-6;Q969G3-5;Q969G3-3;Q969G3-2;Q969G3-4;Q969G3;H7C048	3;3;3;3;3;3;3;3;3;2	3;3;3;3;3;3;3;3;3;2	3;3;3;3;3;3;3;3;3;2	SWI/SNF-related matrix-associated actin-dependent regulator of chromatin subfamily E member 1	SMARCE1	tr|K7EMQ8|K7EMQ8_HUMAN Isoform of Q969G3, SWI/SNF-related matrix-associated actin-dependent regulator of chromatin subfamily E member 1 (Fragment) OS=Homo sapiens GN=SMARCE1 PE=1 SV=1;tr|J3QKS7|J3QKS7_HUMAN Isoform of Q969G3, SWI/SNF-related matrix-associa	10	3	3	3	3	3	3	3	3	3	0	0	0	0	0	0	3	3	3	3	3	3	0	0	0	0	0	0	3	3	3	3	3	3	0	0	0	0	0	0	22.6	22.6
J3QKT5;J3KTC1;B4DHE8;Q96DH6-2;Q96DH6	J3QKT5;J3KTC1;B4DHE8;Q96DH6-2;Q96DH6	1;1;1;1;1	1;1;1;1;1	1;1;1;1;1	RNA-binding protein Musashi homolog 2	MSI2	tr|J3QKT5|J3QKT5_HUMAN Isoform of Q96DH6, RNA-binding protein Musashi homolog 2 OS=Homo sapiens GN=MSI2 PE=1 SV=1;tr|J3KTC1|J3KTC1_HUMAN Isoform of Q96DH6, RNA-binding protein Musashi homolog 2 (Fragment) OS=Homo sapiens GN=MSI2 PE=1 SV=8;tr|B4DHE8|B4DHE8_	5	1	1	1	1	1	1	1	1	1	0	0	0	0	0	0	1	1	1	1	1	1	0	0	0	0	0	0	1	1	1	1	1	1	0	0	0	0	0	0	15.2	15.2
B4DIH5;P61201;P61201-2;H0YKU5;H0YM03;H0YMC2	B4DIH5;P61201;P61201-2;H0YKU5	6;6;6;3;2;1	6;6;6;3;2;1	6;6;6;3;2;1	COP9 signalosome complex subunit 2	COPS2	tr|B4DIH5|B4DIH5_HUMAN Isoform of P61201, COP9 signalosome complex subunit 2 OS=Homo sapiens GN=COPS2 PE=1 SV=1;sp|P61201|CSN2_HUMAN COP9 signalosome complex subunit 2 OS=Homo sapiens GN=COPS2 PE=1 SV=1;sp|P61201-2|CSN2_HUMAN Isoform of P61201, Isoform 2 o	6	6	6	6	6	6	5	5	6	6	0	0	0	0	0	2	6	6	5	5	6	6	0	0	0	0	0	2	6	6	5	5	6	6	0	0	0	0	0	2	17.2	17.2
B4DJ81;P28331-3;P28331-4;P28331-5;P28331;P28331-2	B4DJ81;P28331-3;P28331-4;P28331-5;P28331;P28331-2	10;10;10;10;10;10	10;10;10;10;10;10	10;10;10;10;10;10	NADH-ubiquinone oxidoreductase 75 kDa subunit, mitochondrial	NDUFS1	tr|B4DJ81|B4DJ81_HUMAN Isoform of P28331, NADH-ubiquinone oxidoreductase 75 kDa subunit, mitochondrial OS=Homo sapiens GN=NDUFS1 PE=1 SV=1;sp|P28331-3|NDUS1_HUMAN Isoform of P28331, Isoform 3 of NADH-ubiquinone oxidoreductase 75 kDa subunit, mitochondrial	6	10	10	10	9	10	10	10	10	7	0	3	2	0	1	3	9	10	10	10	10	7	0	3	2	0	1	3	9	10	10	10	10	7	0	3	2	0	1	3	26.2	26.2
B4DVT3;B4DJL6;Q96SY0-4;Q96SY0-3;Q96SY0;H3BRY6	B4DVT3;B4DJL6;Q96SY0-4;Q96SY0-3;Q96SY0;H3BRY6	2;2;2;2;2;1	2;2;2;2;2;1	2;2;2;2;2;1	von Willebrand factor A domain-containing protein 9	VWA9	tr|B4DVT3|B4DVT3_HUMAN Isoform of Q96SY0, Integrator complex subunit 14 OS=Homo sapiens GN=INTS14 PE=1 SV=1;tr|B4DJL6|B4DJL6_HUMAN Isoform of Q96SY0, Integrator complex subunit 14 OS=Homo sapiens GN=INTS14 PE=1 SV=1;sp|Q96SY0-4|VWA9_HUMAN Isoform of Q96SY0	6	2	2	2	1	1	2	2	2	2	0	0	0	0	0	0	1	1	2	2	2	2	0	0	0	0	0	0	1	1	2	2	2	2	0	0	0	0	0	0	8.1	8.1
B4DJV2;O75390;A0A0C4DGI3;H0YIC4;F8VTT8;F8W4S1;H0YH82;F8VRP1;F8VX68;F8VPF9;F8VU34;F8VPA1;F8VR34;F8W1S4;F8W642;F8W0J2;F8VZK9;F8VX07;F8VWQ5;F8VRI6	B4DJV2;O75390;A0A0C4DGI3;H0YIC4	9;9;7;5;3;3;3;2;2;2;2;2;2;2;1;1;1;1;1;1	9;9;7;5;3;3;3;2;2;2;2;2;2;2;1;1;1;1;1;1	8;8;7;5;2;2;3;2;2;2;1;2;1;2;1;0;1;1;0;1	Citrate synthase;Citrate synthase, mitochondrial	CS	tr|B4DJV2|B4DJV2_HUMAN Isoform of O75390, Citrate synthase OS=Homo sapiens GN=CS PE=1 SV=1;sp|O75390|CISY_HUMAN Citrate synthase, mitochondrial OS=Homo sapiens GN=CS PE=1 SV=2;tr|A0A0C4DGI3|A0A0C4DGI3_HUMAN Isoform of O75390, Citrate synthase OS=Homo sapie	20	9	9	8	5	4	5	4	4	5	4	5	7	5	7	7	5	4	5	4	4	5	4	5	7	5	7	7	4	3	4	3	3	4	3	4	6	4	6	6	27.6	27.6
B4DK69;Q04828;P52895;S4R3P0;H0Y804;S4R3Z2;A0A0A0MSS8;P52895-2;P42330-2;P42330	B4DK69;Q04828;P52895;S4R3P0;H0Y804;S4R3Z2;A0A0A0MSS8;P52895-2;P42330-2;P42330	2;2;2;1;1;1;1;1;1;1	2;2;2;1;1;1;1;1;1;1	2;2;2;1;1;1;1;1;1;1	Aldo-keto reductase family 1 member C1;Aldo-keto reductase family 1 member C2;Aldo-keto reductase family 1 member C3	AKR1C2;AKR1C1;AKR1C3	tr|B4DK69|B4DK69_HUMAN Isoform of P52895, Aldo-keto reductase family 1 member C2 OS=Homo sapiens GN=AKR1C2 PE=1 SV=1;sp|Q04828|AK1C1_HUMAN Aldo-keto reductase family 1 member C1 OS=Homo sapiens GN=AKR1C1 PE=1 SV=1;sp|P52895|AK1C2_HUMAN Aldo-keto reductase	10	2	2	2	1	1	1	1	1	1	0	0	1	0	0	0	1	1	1	1	1	1	0	0	1	0	0	0	1	1	1	1	1	1	0	0	1	0	0	0	10.1	10.1
B4DKB2;P42892-3;P42892-2;P42892-4;P42892	B4DKB2;P42892-3;P42892-2;P42892-4;P42892	2;2;2;2;2	2;2;2;2;2	2;2;2;2;2	Endothelin-converting enzyme 1	ECE1	tr|B4DKB2|B4DKB2_HUMAN Isoform of P42892, Endothelin-converting enzyme 1 OS=Homo sapiens GN=ECE1 PE=1 SV=1;sp|P42892-3|ECE1_HUMAN Isoform of P42892, Isoform C of Endothelin-converting enzyme 1 OS=Homo sapiens GN=ECE1;sp|P42892-2|ECE1_HUMAN Isoform of P4289	5	2	2	2	0	0	0	0	0	0	1	0	1	2	0	2	0	0	0	0	0	0	1	0	1	2	0	2	0	0	0	0	0	0	1	0	1	2	0	2	3.8	3.8
B4DKY1;P49589-2;P49589;P49589-3;C9JLN0;E9PRS8;E9PLP0	B4DKY1;P49589-2;P49589;P49589-3	11;11;11;11;1;1;1	11;11;11;11;1;1;1	11;11;11;11;1;1;1	Cysteine--tRNA ligase, cytoplasmic	CARS	tr|B4DKY1|B4DKY1_HUMAN Isoform of P49589, Cysteine--tRNA ligase, cytoplasmic OS=Homo sapiens GN=CARS PE=1 SV=1;sp|P49589-2|SYCC_HUMAN Isoform of P49589, Isoform 2 of Cysteine--tRNA ligase, cytoplasmic OS=Homo sapiens GN=CARS;sp|P49589|SYCC_HUMAN Cysteine--	7	11	11	11	11	11	11	9	10	9	0	0	0	0	0	0	11	11	11	9	10	9	0	0	0	0	0	0	11	11	11	9	10	9	0	0	0	0	0	0	17.2	17.2
B4DLN1;P52815;I3L1E8	B4DLN1;P52815	6;5;1	6;5;1	5;5;0	39S ribosomal protein L12, mitochondrial	MRPL12	tr|B4DLN1|B4DLN1_HUMAN cDNA FLJ60124, highly similar to Mitochondrial dicarboxylate carrier OS=Homo sapiens PE=2 SV=1;sp|P52815|RM12_HUMAN 39S ribosomal protein L12, mitochondrial OS=Homo sapiens GN=MRPL12 PE=1 SV=2	3	6	6	5	6	6	6	6	6	5	0	0	0	0	0	1	6	6	6	6	6	5	0	0	0	0	0	1	5	5	5	5	5	5	0	0	0	0	0	1	20.4	20.4
C9J168;B4DP31;C9JKT9;C9JUN4	C9J168;B4DP31;C9JKT9;C9JUN4	3;3;2;2	1;1;1;1	1;1;1;1		PRPSAP1	tr|C9J168|C9J168_HUMAN Isoform of Q14558, Phosphoribosyl pyrophosphate synthase-associated protein 1 (Fragment) OS=Homo sapiens GN=PRPSAP1 PE=1 SV=1;tr|B4DP31|B4DP31_HUMAN Isoform of Q14558, Phosphoribosyl pyrophosphate synthase-associated protein 1 OS=Hom	4	3	1	1	2	2	2	2	1	1	0	1	1	1	1	2	0	0	0	0	0	0	0	0	0	0	0	1	0	0	0	0	0	0	0	0	0	0	0	1	17.4	4.8
F5H2D0;B4DPQ0;P00736	F5H2D0;B4DPQ0;P00736	1;1;1	1;1;1	1;1;1	Complement C1r subcomponent;Complement C1r subcomponent heavy chain;Complement C1r subcomponent light chain	C1R	tr|F5H2D0|F5H2D0_HUMAN Isoform of P00736, Complement C1r subcomponent OS=Homo sapiens GN=C1R PE=1 SV=3;tr|B4DPQ0|B4DPQ0_HUMAN Isoform of P00736, Complement C1r subcomponent OS=Homo sapiens GN=C1R PE=1 SV=1;sp|P00736|C1R_HUMAN Complement C1r subcomponent OS	3	1	1	1	0	0	0	0	0	0	0	1	1	0	1	1	0	0	0	0	0	0	0	1	1	0	1	1	0	0	0	0	0	0	0	1	1	0	1	1	2.2	2.2
B4DQ67;P49590-2;P49590;D6R9M5;D6RB22;D6RJE6	B4DQ67;P49590-2;P49590	3;3;3;1;1;1	2;2;2;1;1;1	2;2;2;1;1;1	Probable histidine--tRNA ligase, mitochondrial	HARS2	tr|B4DQ67|B4DQ67_HUMAN Isoform of P49590, Probable histidine--tRNA ligase, mitochondrial OS=Homo sapiens GN=HARS2 PE=1 SV=1;sp|P49590-2|SYHM_HUMAN Isoform of P49590, Isoform 2 of Probable histidine--tRNA ligase, mitochondrial OS=Homo sapiens GN=HARS2;sp|P4	6	3	2	2	2	2	1	2	2	2	0	2	2	0	0	1	1	1	0	1	1	1	0	2	2	0	0	1	1	1	0	1	1	1	0	2	2	0	0	1	9.6	6.3
B4DR80;Q9Y6E0-2;H0Y630;Q9Y6E0;Q5JV98;Q5JV99	B4DR80;Q9Y6E0-2;H0Y630;Q9Y6E0;Q5JV98	9;9;8;8;5;4	9;9;8;8;5;4	3;3;2;2;2;2	Serine/threonine-protein kinase 24;Serine/threonine-protein kinase 24 36 kDa subunit;Serine/threonine-protein kinase 24 12 kDa subunit	STK24	tr|B4DR80|B4DR80_HUMAN Isoform of Q9Y6E0, Serine/threonine-protein kinase 24 OS=Homo sapiens GN=STK24 PE=1 SV=1;sp|Q9Y6E0-2|STK24_HUMAN Isoform of Q9Y6E0, Isoform A of Serine/threonine-protein kinase 24 OS=Homo sapiens GN=STK24;tr|H0Y630|H0Y630_HUMAN Isofo	6	9	9	3	9	8	8	9	8	9	2	3	4	2	2	4	9	8	8	9	8	9	2	3	4	2	2	4	3	3	3	3	3	3	0	0	1	0	0	1	23.3	23.3
C9JEN3;C9IYT2;F8WDY4;C9IZ27;C9JW19;C9JWV9;B4DUD2;Q969X1;C9JM62;C9JAK9;C9JN47;C9JI44;C9JDV0;C9JAP5	C9JEN3;C9IYT2;F8WDY4;C9IZ27;C9JW19;C9JWV9;B4DUD2;Q969X1;C9JM62;C9JAK9;C9JN47;C9JI44;C9JDV0;C9JAP5	2;2;2;2;2;2;2;2;1;1;1;1;1;1	2;2;2;2;2;2;2;2;1;1;1;1;1;1	2;2;2;2;2;2;2;2;1;1;1;1;1;1	Protein lifeguard 3	TMBIM1	tr|C9JEN3|C9JEN3_HUMAN Isoform of Q969X1, Protein lifeguard 3 (Fragment) OS=Homo sapiens GN=TMBIM1 PE=1 SV=1;tr|C9IYT2|C9IYT2_HUMAN Isoform of Q969X1, Protein lifeguard 3 (Fragment) OS=Homo sapiens GN=TMBIM1 PE=1 SV=1;tr|F8WDY4|F8WDY4_HUMAN Isoform of Q969	14	2	2	2	1	1	1	1	1	1	2	2	2	2	1	2	1	1	1	1	1	1	2	2	2	2	1	2	1	1	1	1	1	1	2	2	2	2	1	2	24.5	24.5
J3QS39;J3QTR3;F5H6Q2;F5GYU3;F5H2Z3;F5H265;B4DV12;F5H388;F5H747;F5GXK7;J3QKN0;Q5PY61;Q96C32;P62987;P62979;P0CG47;P0CG48;M0R1V7;M0R1M6;M0R2S1;J3QSA3;F5GZ39	J3QS39;J3QTR3;F5H6Q2;F5GYU3;F5H2Z3;F5H265;B4DV12;F5H388;F5H747;F5GXK7;J3QKN0;Q5PY61;Q96C32;P62987;P62979;P0CG47;P0CG48;M0R1V7;M0R1M6;M0R2S1;J3QSA3;F5GZ39	5;5;5;5;5;5;5;5;5;5;5;5;5;5;5;5;5;4;4;4;3;3	5;5;5;5;5;5;5;5;5;5;5;5;5;5;5;5;5;4;4;4;3;3	5;5;5;5;5;5;5;5;5;5;5;5;5;5;5;5;5;4;4;4;3;3	Ubiquitin-60S ribosomal protein L40;Ubiquitin;60S ribosomal protein L40;Ubiquitin-40S ribosomal protein S27a;Ubiquitin;40S ribosomal protein S27a;Polyubiquitin-B;Ubiquitin;Polyubiquitin-C;Ubiquitin	UBB;RPS27A;UBC;UBA52	tr|J3QS39|J3QS39_HUMAN Isoform of P0CG47, Polyubiquitin-B (Fragment) OS=Homo sapiens GN=UBB PE=1 SV=1;tr|J3QTR3|J3QTR3_HUMAN Isoform of P62979, Ubiquitin-40S ribosomal protein S27a (Fragment) OS=Homo sapiens GN=RPS27A PE=1 SV=1;tr|F5H6Q2|F5H6Q2_HUMAN Isofo	22	5	5	5	5	5	5	5	5	5	5	5	5	5	5	5	5	5	5	5	5	5	5	5	5	5	5	5	5	5	5	5	5	5	5	5	5	5	5	5	50.5	50.5
B4DWR3;P61758	B4DWR3;P61758	5;5	5;5	5;5	Prefoldin subunit 3	VBP1	tr|B4DWR3|B4DWR3_HUMAN Isoform of P61758, Prefoldin subunit 3 OS=Homo sapiens GN=VBP1 PE=1 SV=1;sp|P61758|PFD3_HUMAN Prefoldin subunit 3 OS=Homo sapiens GN=VBP1 PE=1 SV=3	2	5	5	5	5	5	4	5	5	5	0	0	1	0	0	0	5	5	4	5	5	5	0	0	1	0	0	0	5	5	4	5	5	5	0	0	1	0	0	0	26.6	26.6
J3KQF4;E7ENJ7;B4DXD0;Q2TAA8	J3KQF4;E7ENJ7;B4DXD0;Q2TAA8	1;1;1;1	1;1;1;1	1;1;1;1	Translin-associated factor X-interacting protein 1	TSNAXIP1	tr|J3KQF4|J3KQF4_HUMAN Isoform of Q2TAA8, Translin-associated factor X-interacting protein 1 (Fragment) OS=Homo sapiens GN=TSNAXIP1 PE=1 SV=1;tr|E7ENJ7|E7ENJ7_HUMAN Isoform of Q2TAA8, Translin-associated factor X-interacting protein 1 OS=Homo sapiens GN=TS	4	1	1	1	0	0	0	0	0	0	0	0	0	0	0	1	0	0	0	0	0	0	0	0	0	0	0	1	0	0	0	0	0	0	0	0	0	0	0	1	4.2	4.2
B4DXZ6;P51114;P51114-2;E9PFF5;P51114-3;E7EU85;H7C4S4;C9JAJ4;C9JZE0;C9JY20	B4DXZ6;P51114;P51114-2;E9PFF5;P51114-3;E7EU85	13;13;12;11;11;10;3;2;1;1	13;13;12;11;11;10;3;2;1;1	12;12;11;10;10;9;3;2;1;1	Fragile X mental retardation syndrome-related protein 1	FXR1	tr|B4DXZ6|B4DXZ6_HUMAN Isoform of P51114, Fragile X mental retardation syndrome-related protein 1 OS=Homo sapiens GN=FXR1 PE=1 SV=1;sp|P51114|FXR1_HUMAN Fragile X mental retardation syndrome-related protein 1 OS=Homo sapiens GN=FXR1 PE=1 SV=3;sp|P51114-2|F	10	13	13	12	9	8	8	8	9	8	1	4	2	2	1	6	9	8	8	8	9	8	1	4	2	2	1	6	8	7	7	7	9	8	1	4	2	2	1	6	32.6	32.6
B4DY09;Q12905;X6R6Z1;A0A0A0MRL0	B4DY09;Q12905	10;10;3;2	10;10;3;2	10;10;3;2	Interleukin enhancer-binding factor 2	ILF2	tr|B4DY09|B4DY09_HUMAN Isoform of Q12905, Interleukin enhancer-binding factor 2 OS=Homo sapiens GN=ILF2 PE=1 SV=1;sp|Q12905|ILF2_HUMAN Interleukin enhancer-binding factor 2 OS=Homo sapiens GN=ILF2 PE=1 SV=2	4	10	10	10	10	10	10	7	9	8	4	4	3	3	3	4	10	10	10	7	9	8	4	4	3	3	3	4	10	10	10	7	9	8	4	4	3	3	3	4	45.2	45.2
Q8NBY1;B4E0Y9;Q9P289;Q9P289-2;Q9P289-3;C9JJV0	Q8NBY1;B4E0Y9;Q9P289;Q9P289-2;Q9P289-3	7;7;7;6;6;3	2;2;2;1;2;1	1;1;1;0;1;0	Serine/threonine-protein kinase 26	STK26	tr|Q8NBY1|Q8NBY1_HUMAN Isoform of Q9P289, Serine/threonine-protein kinase 26 OS=Homo sapiens GN=STK26 PE=1 SV=1;tr|B4E0Y9|B4E0Y9_HUMAN Isoform of Q9P289, Serine/threonine-protein kinase 26 OS=Homo sapiens GN=STK26 PE=1 SV=1;sp|Q9P289|STK26_HUMAN Serine/thr	6	7	2	1	6	4	5	6	5	6	2	3	3	2	2	3	1	0	1	1	1	1	0	1	1	0	0	1	0	0	0	0	0	0	0	1	1	0	0	1	18.6	9.7
B4E1G1;Q9BUN8-2;Q9BUN8;E5RGY0	B4E1G1;Q9BUN8-2;Q9BUN8;E5RGY0	2;2;2;1	2;2;2;1	2;2;2;1	Derlin-1	DERL1	tr|B4E1G1|B4E1G1_HUMAN Isoform of Q9BUN8, Derlin OS=Homo sapiens GN=DERL1 PE=1 SV=1;sp|Q9BUN8-2|DERL1_HUMAN Isoform of Q9BUN8, Isoform 2 of Derlin-1 OS=Homo sapiens GN=DERL1;sp|Q9BUN8|DERL1_HUMAN Derlin-1 OS=Homo sapiens GN=DERL1 PE=1 SV=1;tr|E5RGY0|E5RGY0	4	2	2	2	1	1	1	1	1	1	0	1	1	0	2	2	1	1	1	1	1	1	0	1	1	0	2	2	1	1	1	1	1	1	0	1	1	0	2	2	12.6	12.6
H0Y8X9;H0Y9S7;H0Y9V7;B4E2Q0;P98194-2;P98194-4;P98194;P98194-3;P98194-5;P98194-8;P98194-9;P98194-6;P98194-7	H0Y8X9;H0Y9S7;H0Y9V7;B4E2Q0;P98194-2;P98194-4;P98194;P98194-3;P98194-5;P98194-8;P98194-9;P98194-6;P98194-7	1;1;1;1;1;1;1;1;1;1;1;1;1	1;1;1;1;1;1;1;1;1;1;1;1;1	1;1;1;1;1;1;1;1;1;1;1;1;1	Calcium-transporting ATPase;Calcium-transporting ATPase type 2C member 1	ATP2C1	tr|H0Y8X9|H0Y8X9_HUMAN Isoform of P98194, Calcium-transporting ATPase type 2C member 1 (Fragment) OS=Homo sapiens GN=ATP2C1 PE=1 SV=1;tr|H0Y9S7|H0Y9S7_HUMAN Isoform of P98194, Calcium-transporting ATPase type 2C member 1 (Fragment) OS=Homo sapiens GN=ATP2C	13	1	1	1	0	0	0	0	0	0	0	0	0	1	0	0	0	0	0	0	0	0	0	0	0	1	0	0	0	0	0	0	0	0	0	0	0	1	0	0	5.6	5.6
B4E3S0;Q9ULV4;Q9ULV4-2;Q9ULV4-3;H0YHL7	B4E3S0;Q9ULV4;Q9ULV4-2;Q9ULV4-3;H0YHL7	7;7;7;7;5	7;7;7;7;5	7;7;7;7;5	Coronin;Coronin-1C	CORO1C	tr|B4E3S0|B4E3S0_HUMAN Isoform of Q9ULV4, Coronin OS=Homo sapiens GN=CORO1C PE=1 SV=1;sp|Q9ULV4|COR1C_HUMAN Coronin-1C OS=Homo sapiens GN=CORO1C PE=1 SV=1;sp|Q9ULV4-2|COR1C_HUMAN Isoform of Q9ULV4, Isoform 2 of Coronin-1C OS=Homo sapiens GN=CORO1C;sp|Q9ULV	5	7	7	7	7	7	7	6	7	5	2	3	3	1	3	3	7	7	7	6	7	5	2	3	3	1	3	3	7	7	7	6	7	5	2	3	3	1	3	3	27.6	27.6
B5MBZ0;Q9HC35-2;Q9HC35	B5MBZ0;Q9HC35-2;Q9HC35	4;4;4	4;4;4	4;4;4	Echinoderm microtubule-associated protein-like 4	EML4	tr|B5MBZ0|B5MBZ0_HUMAN Isoform of Q9HC35, Echinoderm microtubule-associated protein-like 4 OS=Homo sapiens GN=EML4 PE=1 SV=3;sp|Q9HC35-2|EMAL4_HUMAN Isoform of Q9HC35, Isoform 2 of Echinoderm microtubule-associated protein-like 4 OS=Homo sapiens GN=EML4;sp	3	4	4	4	3	3	3	3	2	2	0	0	0	0	0	0	3	3	3	3	2	2	0	0	0	0	0	0	3	3	3	3	2	2	0	0	0	0	0	0	7.2	7.2
B5MC59;P35244	B5MC59;P35244	1;1	1;1	1;1	Replication protein A 14 kDa subunit	RPA3	tr|B5MC59|B5MC59_HUMAN Isoform of P35244, Replication protein A 14 kDa subunit OS=Homo sapiens GN=RPA3 PE=1 SV=1;sp|P35244|RFA3_HUMAN Replication protein A 14 kDa subunit OS=Homo sapiens GN=RPA3 PE=1 SV=1	2	1	1	1	1	1	1	1	1	1	0	1	1	0	1	1	1	1	1	1	1	1	0	1	1	0	1	1	1	1	1	1	1	1	0	1	1	0	1	1	20.7	20.7
B5MCA4;P16422;C9JKY3	B5MCA4;P16422;C9JKY3	4;4;2	4;4;2	4;4;2	Epithelial cell adhesion molecule	EPCAM	tr|B5MCA4|B5MCA4_HUMAN Isoform of P16422, Epithelial cell adhesion molecule OS=Homo sapiens GN=EPCAM PE=1 SV=1;sp|P16422|EPCAM_HUMAN Epithelial cell adhesion molecule OS=Homo sapiens GN=EPCAM PE=1 SV=2;tr|C9JKY3|C9JKY3_HUMAN Isoform of P16422, Epithelial c	3	4	4	4	0	0	0	2	2	2	2	4	4	1	0	4	0	0	0	2	2	2	2	4	4	1	0	4	0	0	0	2	2	2	2	4	4	1	0	4	22.8	22.8
B5MCF9;O00541-2;O00541	B5MCF9;O00541-2;O00541	2;2;2	2;2;2	2;2;2	Pescadillo homolog	PES1	tr|B5MCF9|B5MCF9_HUMAN Isoform of O00541, Pescadillo homolog OS=Homo sapiens GN=PES1 PE=1 SV=1;sp|O00541-2|PESC_HUMAN Isoform of O00541, Isoform 2 of Pescadillo homolog OS=Homo sapiens GN=PES1;sp|O00541|PESC_HUMAN Pescadillo homolog OS=Homo sapiens GN=PES1	3	2	2	2	2	2	2	2	2	1	0	0	0	0	0	0	2	2	2	2	2	1	0	0	0	0	0	0	2	2	2	2	2	1	0	0	0	0	0	0	3.2	3.2
B5MCN0;Q8NHH9-3;Q8NHH9-5;Q8NHH9-4;Q8NHH9-2;Q8NHH9;C9JQQ5	B5MCN0;Q8NHH9-3;Q8NHH9-5;Q8NHH9-4;Q8NHH9-2;Q8NHH9;C9JQQ5	2;2;2;2;2;2;1	2;2;2;2;2;2;1	2;2;2;2;2;2;1	Atlastin-2	ATL2	tr|B5MCN0|B5MCN0_HUMAN Isoform of Q8NHH9, Atlastin-2 OS=Homo sapiens GN=ATL2 PE=1 SV=1;sp|Q8NHH9-3|ATLA2_HUMAN Isoform of Q8NHH9, Isoform 3 of Atlastin-2 OS=Homo sapiens GN=ATL2;sp|Q8NHH9-5|ATLA2_HUMAN Isoform of Q8NHH9, Isoform 5 of Atlastin-2 OS=Homo sap	7	2	2	2	2	2	2	2	2	1	0	0	0	0	0	0	2	2	2	2	2	1	0	0	0	0	0	0	2	2	2	2	2	1	0	0	0	0	0	0	8.2	8.2
B5MCN5;Q6ZUX3-2;Q6ZUX3	B5MCN5;Q6ZUX3-2;Q6ZUX3	1;1;1	1;1;1	1;1;1	Protein FAM179A	FAM179A	tr|B5MCN5|B5MCN5_HUMAN Isoform of Q6ZUX3, TOG array regulator of axonemal microtubules 2 (Fragment) OS=Homo sapiens GN=TOGARAM2 PE=4 SV=1;sp|Q6ZUX3-2|TGRM2_HUMAN Isoform of Q6ZUX3, Isoform 2 of TOG array regulator of axonemal microtubules protein 2 OS=Homo	3	1	1	1	0	0	0	0	0	0	0	0	1	0	0	0	0	0	0	0	0	0	0	0	1	0	0	0	0	0	0	0	0	0	0	0	1	0	0	0	10.5	10.5
B5MDF5;P62826;J3KQE5;F5H018;H0YFC6;B4DV51;A0A087X0W0	B5MDF5;P62826;J3KQE5;F5H018	11;11;10;9;5;5;1	11;11;10;9;5;5;1	11;11;10;9;5;5;1	GTP-binding nuclear protein Ran	RAN	tr|B5MDF5|B5MDF5_HUMAN Isoform of P62826, GTP-binding nuclear protein Ran OS=Homo sapiens GN=RAN PE=1 SV=1;sp|P62826|RAN_HUMAN GTP-binding nuclear protein Ran OS=Homo sapiens GN=RAN PE=1 SV=3;tr|J3KQE5|J3KQE5_HUMAN Isoform of P62826, GTP-binding nuclear pr	7	11	11	11	5	5	5	5	5	5	7	9	9	6	7	10	5	5	5	5	5	5	7	9	9	6	7	10	5	5	5	5	5	5	7	9	9	6	7	10	43.8	43.8
E7EW69;E7EX04;B5ME97;Q9P0V9-3;Q9P0V9;Q9P0V9-2;F5GYV2;F5H1F2	E7EW69;E7EX04;B5ME97;Q9P0V9-3;Q9P0V9;Q9P0V9-2	4;4;4;4;4;4;1;1	4;4;4;4;4;4;1;1	4;4;4;4;4;4;1;1	Septin-10	2010-09-01	tr|E7EW69|E7EW69_HUMAN Isoform of Q9P0V9, Septin-10 OS=Homo sapiens GN=SEPT10 PE=1 SV=1;tr|E7EX04|E7EX04_HUMAN Isoform of Q9P0V9, Septin-10 OS=Homo sapiens GN=SEPT10 PE=1 SV=1;tr|B5ME97|B5ME97_HUMAN Isoform of Q9P0V9, Septin 10, isoform CRA_c OS=Homo sapie	8	4	4	4	2	2	2	2	2	3	1	2	2	3	2	2	2	2	2	2	2	3	1	2	2	3	2	2	2	2	2	2	2	3	1	2	2	3	2	2	9.3	9.3
B7WP74;Q9HCG8	B7WP74;Q9HCG8	1;1	1;1	1;1	Pre-mRNA-splicing factor CWC22 homolog	CWC22	tr|B7WP74|B7WP74_HUMAN Isoform of Q9HCG8, Pre-mRNA-splicing factor CWC22 homolog (Fragment) OS=Homo sapiens GN=CWC22 PE=1 SV=1;sp|Q9HCG8|CWC22_HUMAN Pre-mRNA-splicing factor CWC22 homolog OS=Homo sapiens GN=CWC22 PE=1 SV=3	2	1	1	1	1	0	0	0	1	1	0	0	0	0	0	0	1	0	0	0	1	1	0	0	0	0	0	0	1	0	0	0	1	1	0	0	0	0	0	0	1.5	1.5
Q5T8U5;B7Z1G8;O15260-2;O15260	Q5T8U5;B7Z1G8;O15260-2;O15260	1;1;1;1	1;1;1;1	1;1;1;1	Surfeit locus protein 4	SURF4	tr|Q5T8U5|Q5T8U5_HUMAN Isoform of O15260, Surfeit 4 OS=Homo sapiens GN=SURF4 PE=1 SV=1;tr|B7Z1G8|B7Z1G8_HUMAN Isoform of O15260, Surfeit 4, isoform CRA_b OS=Homo sapiens GN=SURF4 PE=1 SV=1;sp|O15260-2|SURF4_HUMAN Isoform of O15260, Isoform 2 of Surfeit loc	4	1	1	1	1	1	1	1	1	1	0	1	0	1	1	1	1	1	1	1	1	1	0	1	0	1	1	1	1	1	1	1	1	1	0	1	0	1	1	1	5.4	5.4
Q5T8D3-4;Q5T8D3-2;B7Z2R7;Q5T8D3-3	Q5T8D3-4;Q5T8D3-2;B7Z2R7;Q5T8D3-3	1;1;1;1	1;1;1;1	1;1;1;1	Acyl-CoA-binding domain-containing protein 5	ACBD5	sp|Q5T8D3-4|ACBD5_HUMAN Isoform of Q5T8D3, Isoform 4 of Acyl-CoA-binding domain-containing protein 5 OS=Homo sapiens GN=ACBD5;sp|Q5T8D3-2|ACBD5_HUMAN Isoform of Q5T8D3, Isoform 2 of Acyl-CoA-binding domain-containing protein 5 OS=Homo sapiens GN=ACBD5;tr|B	4	1	1	1	0	1	1	0	1	1	0	0	0	0	0	0	0	1	1	0	1	1	0	0	0	0	0	0	0	1	1	0	1	1	0	0	0	0	0	0	4.6	4.6
B7Z2Y2;Q14746-2;Q14746	B7Z2Y2;Q14746-2;Q14746	3;3;3	3;3;3	3;3;3	Conserved oligomeric Golgi complex subunit 2	COG2	tr|B7Z2Y2|B7Z2Y2_HUMAN Isoform of Q14746, Conserved oligomeric Golgi complex subunit 2 OS=Homo sapiens GN=COG2 PE=1 SV=1;sp|Q14746-2|COG2_HUMAN Isoform of Q14746, Isoform 2 of Conserved oligomeric Golgi complex subunit 2 OS=Homo sapiens GN=COG2;sp|Q14746|C	3	3	3	3	0	0	0	0	0	0	1	2	1	1	1	3	0	0	0	0	0	0	1	2	1	1	1	3	0	0	0	0	0	0	1	2	1	1	1	3	6.9	6.9
B7Z3Z9;E7EPM6;P33121-2;P33121-3;P33121;H0Y9U7;D6RER0;H0Y9Z9;Q9ULC5-4;Q9ULC5;Q9ULC5-3	B7Z3Z9;E7EPM6;P33121-2;P33121-3;P33121;H0Y9U7;D6RER0	6;6;6;6;6;3;3;2;1;1;1	6;6;6;6;6;3;3;2;1;1;1	6;6;6;6;6;3;3;2;1;1;1	Long-chain-fatty-acid--CoA ligase 1	ACSL1	tr|B7Z3Z9|B7Z3Z9_HUMAN Isoform of P33121, Long-chain-fatty-acid--CoA ligase 1 OS=Homo sapiens GN=ACSL1 PE=1 SV=1;tr|E7EPM6|E7EPM6_HUMAN Isoform of P33121, Long-chain-fatty-acid--CoA ligase 1 OS=Homo sapiens GN=ACSL1 PE=1 SV=1;sp|P33121-2|ACSL1_HUMAN Isofor	11	6	6	6	4	5	4	5	4	3	1	2	1	1	0	2	4	5	4	5	4	3	1	2	1	1	0	2	4	5	4	5	4	3	1	2	1	1	0	2	13.1	13.1
B7Z524;H0YDX7;J3QT46;Q9Y450-4;Q9Y450;H0YES5	B7Z524;H0YDX7;J3QT46;Q9Y450-4;Q9Y450;H0YES5	2;2;2;2;2;1	2;2;2;2;2;1	2;2;2;2;2;1	HBS1-like protein	HBS1L	tr|B7Z524|B7Z524_HUMAN Isoform of Q9Y450, HBS1-like protein OS=Homo sapiens GN=HBS1L PE=1 SV=1;tr|H0YDX7|H0YDX7_HUMAN Isoform of Q9Y450, HBS1-like protein (Fragment) OS=Homo sapiens GN=HBS1L PE=1 SV=1;tr|J3QT46|J3QT46_HUMAN Isoform of Q9Y450, HBS1-like pro	6	2	2	2	1	2	2	2	2	2	0	0	0	0	0	1	1	2	2	2	2	2	0	0	0	0	0	1	1	2	2	2	2	2	0	0	0	0	0	1	7.3	7.3
K7EJX0;B7Z5N5;Q15796-2;Q15796;H0YMP2;H0YL71;K7ESI8;K7EL92;H3BP09;K7ERC7;H3BVD1;P84022-3;P84022-2;P84022;O15198-2;O15198	K7EJX0;B7Z5N5;Q15796-2;Q15796;H0YMP2;H0YL71;K7ESI8;K7EL92;H3BP09;K7ERC7;H3BVD1;P84022-3;P84022-2;P84022;O15198-2;O15198	2;2;2;2;1;1;1;1;1;1;1;1;1;1;1;1	2;2;2;2;1;1;1;1;1;1;1;1;1;1;1;1	2;2;2;2;1;1;1;1;1;1;1;1;1;1;1;1	Mothers against decapentaplegic homolog;Mothers against decapentaplegic homolog 2;Mothers against decapentaplegic homolog 3;Mothers against decapentaplegic homolog 9	SMAD2;SMAD3;SMAD9	tr|K7EJX0|K7EJX0_HUMAN Isoform of Q15796, Mothers against decapentaplegic homolog 2 (Fragment) OS=Homo sapiens GN=SMAD2 PE=1 SV=1;tr|B7Z5N5|B7Z5N5_HUMAN Isoform of Q15796, Mothers against decapentaplegic homolog OS=Homo sapiens GN=SMAD2 PE=1 SV=1;sp|Q15796	16	2	2	2	1	1	1	1	1	1	0	1	0	0	0	0	1	1	1	1	1	1	0	1	0	0	0	0	1	1	1	1	1	1	0	1	0	0	0	0	11.5	11.5
B7Z6D5;Q96GQ7;A0A087X059	B7Z6D5;Q96GQ7;A0A087X059	4;4;2	4;4;2	4;4;2	Probable ATP-dependent RNA helicase DDX27	DDX27	tr|B7Z6D5|B7Z6D5_HUMAN Isoform of Q96GQ7, Probable ATP-dependent RNA helicase DDX27 OS=Homo sapiens GN=DDX27 PE=1 SV=1;sp|Q96GQ7|DDX27_HUMAN Probable ATP-dependent RNA helicase DDX27 OS=Homo sapiens GN=DDX27 PE=1 SV=2;tr|A0A087X059|A0A087X059_HUMAN Isoform	3	4	4	4	3	2	1	2	2	3	0	2	2	0	1	1	3	2	1	2	2	3	0	2	2	0	1	1	3	2	1	2	2	3	0	2	2	0	1	1	5.6	5.6
B7Z7F3;Q9H6Z4-3;Q9H6Z4-2;Q9H6Z4;K7EIJ4;K7ENJ2;K7EID7;K7ENB9;K7EPW1	B7Z7F3;Q9H6Z4-3;Q9H6Z4-2;Q9H6Z4;K7EIJ4	3;3;3;3;2;1;1;1;1	3;3;3;3;2;1;1;1;1	3;3;3;3;2;1;1;1;1	Ran-binding protein 3	RANBP3	tr|B7Z7F3|B7Z7F3_HUMAN Isoform of Q9H6Z4, Ran-binding protein 3 OS=Homo sapiens GN=RANBP3 PE=1 SV=1;sp|Q9H6Z4-3|RANB3_HUMAN Isoform of Q9H6Z4, Isoform 3 of Ran-binding protein 3 OS=Homo sapiens GN=RANBP3;sp|Q9H6Z4-2|RANB3_HUMAN Isoform of Q9H6Z4, Isoform 2	9	3	3	3	3	3	3	3	3	3	0	0	0	0	0	0	3	3	3	3	3	3	0	0	0	0	0	0	3	3	3	3	3	3	0	0	0	0	0	0	9.5	9.5
B7Z9I1;Q5T4U5;P11310;P11310-2;E9PJM9;E9PRX4	B7Z9I1;Q5T4U5;P11310;P11310-2	5;5;5;5;2;1	5;5;5;5;2;1	5;5;5;5;2;1	Medium-chain specific acyl-CoA dehydrogenase, mitochondrial	ACADM	tr|B7Z9I1|B7Z9I1_HUMAN Isoform of P11310, Medium-chain-specific acyl-CoA dehydrogenase, mitochondrial OS=Homo sapiens GN=ACADM PE=1 SV=1;tr|Q5T4U5|Q5T4U5_HUMAN Isoform of P11310, Acyl-Coenzyme A dehydrogenase, C-4 to C-12 straight chain, isoform CRA_a OS=H	6	5	5	5	2	2	2	3	3	3	1	3	2	2	1	2	2	2	2	3	3	3	1	3	2	2	1	2	2	2	2	3	3	3	1	3	2	2	1	2	14.5	14.5
B7ZAX5;Q01415-2;Q01415;H0YLL3;H0YLL8;H0YK10	B7ZAX5;Q01415-2;Q01415;H0YLL3;H0YLL8;H0YK10	2;2;2;1;1;1	2;2;2;1;1;1	2;2;2;1;1;1	N-acetylgalactosamine kinase	GALK2	tr|B7ZAX5|B7ZAX5_HUMAN Isoform of Q01415, N-acetylgalactosamine kinase OS=Homo sapiens GN=GALK2 PE=1 SV=1;sp|Q01415-2|GALK2_HUMAN Isoform of Q01415, Isoform 2 of N-acetylgalactosamine kinase OS=Homo sapiens GN=GALK2;sp|Q01415|GALK2_HUMAN N-acetylgalactosam	6	2	2	2	1	1	1	1	1	1	0	2	1	0	1	2	1	1	1	1	1	1	0	2	1	0	1	2	1	1	1	1	1	1	0	2	1	0	1	2	5.3	5.3
B7ZC39;B7ZC38;Q9NR46;Q9NR46-2;F8WFB9	B7ZC39;B7ZC38;Q9NR46;Q9NR46-2;F8WFB9	2;2;2;2;1	2;2;2;2;1	2;2;2;2;1	Endophilin-B2	SH3GLB2	tr|B7ZC39|B7ZC39_HUMAN Isoform of Q9NR46, Endophilin-B2 OS=Homo sapiens GN=SH3GLB2 PE=1 SV=1;tr|B7ZC38|B7ZC38_HUMAN Isoform of Q9NR46, Endophilin-B2 OS=Homo sapiens GN=SH3GLB2 PE=1 SV=1;sp|Q9NR46|SHLB2_HUMAN Endophilin-B2 OS=Homo sapiens GN=SH3GLB2 PE=1 SV	5	2	2	2	1	1	1	1	1	1	0	1	1	0	0	1	1	1	1	1	1	1	0	1	1	0	0	1	1	1	1	1	1	1	0	1	1	0	0	1	7.5	7.5
B7ZKQ9;Q8WTV0-4;Q8WTV0-2;Q8WTV0-5;Q8WTV0;F5H4X0;Q8WTV0-3;F5H5E8	B7ZKQ9;Q8WTV0-4;Q8WTV0-2;Q8WTV0-5;Q8WTV0;F5H4X0;Q8WTV0-3	5;5;5;4;4;3;3;2	5;5;5;4;4;3;3;2	5;5;5;4;4;3;3;2	Scavenger receptor class B member 1	SCARB1	tr|B7ZKQ9|B7ZKQ9_HUMAN Isoform of Q8WTV0, SCARB1 protein OS=Homo sapiens GN=SCARB1 PE=1 SV=1;sp|Q8WTV0-4|SCRB1_HUMAN Isoform of Q8WTV0, Isoform 4 of Scavenger receptor class B member 1 OS=Homo sapiens GN=SCARB1;sp|Q8WTV0-2|SCRB1_HUMAN Isoform of Q8WTV0, Is	8	5	5	5	2	2	3	0	0	1	0	1	1	3	2	1	2	2	3	0	0	1	0	1	1	3	2	1	2	2	3	0	0	1	0	1	1	3	2	1	13.1	13.1
B8ZZF5;Q9H8M9;C9J5M4	B8ZZF5;Q9H8M9;C9J5M4	2;2;1	2;2;1	2;2;1	Protein eva-1 homolog A	EVA1A	tr|B8ZZF5|B8ZZF5_HUMAN Isoform of Q9H8M9, Protein eva-1 homolog A OS=Homo sapiens GN=EVA1A PE=1 SV=1;sp|Q9H8M9|EVA1A_HUMAN Protein eva-1 homolog A OS=Homo sapiens GN=EVA1A PE=1 SV=1;tr|C9J5M4|C9J5M4_HUMAN Isoform of Q9H8M9, Protein eva-1 homolog A (Fragmen	3	2	2	2	1	1	1	0	0	0	1	2	1	2	1	2	1	1	1	0	0	0	1	2	1	2	1	2	1	1	1	0	0	0	1	2	1	2	1	2	17.9	17.9
C9J128;C9J2Z6;C9J173;B8ZZF6;E7ET59;E7EUX4;E7ENF2;P49441	C9J128;C9J2Z6;C9J173;B8ZZF6;E7ET59;E7EUX4;E7ENF2;P49441	1;1;1;1;1;1;1;1	1;1;1;1;1;1;1;1	1;1;1;1;1;1;1;1	Inositol polyphosphate 1-phosphatase	INPP1	tr|C9J128|C9J128_HUMAN Isoform of P49441, Inositol polyphosphate 1-phosphatase (Fragment) OS=Homo sapiens GN=INPP1 PE=1 SV=1;tr|C9J2Z6|C9J2Z6_HUMAN Isoform of P49441, Inositol polyphosphate 1-phosphatase (Fragment) OS=Homo sapiens GN=INPP1 PE=1 SV=1;tr|C9J	8	1	1	1	1	1	1	1	1	1	0	0	0	0	0	1	1	1	1	1	1	1	0	0	0	0	0	1	1	1	1	1	1	1	0	0	0	0	0	1	17.6	17.6
B8ZZF8;Q9Y4Y9	B8ZZF8;Q9Y4Y9	1;1	1;1	1;1	U6 snRNA-associated Sm-like protein LSm5	LSM5	tr|B8ZZF8|B8ZZF8_HUMAN Isoform of Q9Y4Y9, U6 snRNA-associated Sm-like protein LSm5 OS=Homo sapiens GN=LSM5 PE=1 SV=1;sp|Q9Y4Y9|LSM5_HUMAN U6 snRNA-associated Sm-like protein LSm5 OS=Homo sapiens GN=LSM5 PE=1 SV=3	2	1	1	1	1	1	1	1	1	1	0	0	0	0	0	0	1	1	1	1	1	1	0	0	0	0	0	0	1	1	1	1	1	1	0	0	0	0	0	0	29.7	29.7
B8ZZG1;Q9NZW5;C9J4Q3;C9JGI8;Q14168-5	B8ZZG1;Q9NZW5	7;7;3;1;1	7;7;3;1;1	6;6;3;1;0	MAGUK p55 subfamily member 6	MPP6	tr|B8ZZG1|B8ZZG1_HUMAN Isoform of Q9NZW5, MAGUK p55 subfamily member 6 OS=Homo sapiens GN=MPP6 PE=1 SV=1;sp|Q9NZW5|MPP6_HUMAN MAGUK p55 subfamily member 6 OS=Homo sapiens GN=MPP6 PE=1 SV=2	5	7	7	6	2	1	1	1	2	3	1	4	5	5	2	3	2	1	1	1	2	3	1	4	5	5	2	3	2	1	1	1	2	3	1	4	4	4	1	3	22.7	22.7
B8ZZJ0;B9A032;B8ZZN6;P63165	B8ZZJ0;B9A032;B8ZZN6;P63165	1;1;1;1	1;1;1;1	1;1;1;1	Small ubiquitin-related modifier 1	SUMO1	tr|B8ZZJ0|B8ZZJ0_HUMAN Isoform of P63165, Small ubiquitin-related modifier 1 OS=Homo sapiens GN=SUMO1 PE=1 SV=1;tr|B9A032|B9A032_HUMAN Isoform of P63165, Small ubiquitin-related modifier 1 OS=Homo sapiens GN=SUMO1 PE=1 SV=1;tr|B8ZZN6|B8ZZN6_HUMAN Isoform o	4	1	1	1	1	1	1	1	1	1	0	0	0	0	0	1	1	1	1	1	1	1	0	0	0	0	0	1	1	1	1	1	1	1	0	0	0	0	0	1	27.6	27.6
B8ZZQ6;P06454-2;P06454;B8ZZA1;B8ZZW7;H7C2N1	B8ZZQ6;P06454-2;P06454;B8ZZA1;B8ZZW7;H7C2N1	6;6;6;5;5;5	6;6;6;5;5;5	6;6;6;5;5;5	Prothymosin alpha;Prothymosin alpha, N-terminally processed;Thymosin alpha-1	PTMA	tr|B8ZZQ6|B8ZZQ6_HUMAN Isoform of P06454, Prothymosin alpha OS=Homo sapiens GN=PTMA PE=1 SV=1;sp|P06454-2|PTMA_HUMAN Isoform of P06454, Isoform 2 of Prothymosin alpha OS=Homo sapiens GN=PTMA;sp|P06454|PTMA_HUMAN Prothymosin alpha OS=Homo sapiens GN=PTMA PE	6	6	6	6	6	6	5	5	5	6	0	0	0	0	0	0	6	6	5	5	5	6	0	0	0	0	0	0	6	6	5	5	5	6	0	0	0	0	0	0	37.4	37.4
B8ZZU8;Q15370;Q15370-2;I3L0M9	B8ZZU8;Q15370;Q15370-2;I3L0M9	4;4;4;3	4;4;4;3	4;4;4;3	Transcription elongation factor B polypeptide 2	TCEB2	tr|B8ZZU8|B8ZZU8_HUMAN Isoform of Q15370, Elongin-B OS=Homo sapiens GN=ELOB PE=1 SV=1;sp|Q15370|ELOB_HUMAN Elongin-B OS=Homo sapiens GN=ELOB PE=1 SV=1;sp|Q15370-2|ELOB_HUMAN Isoform of Q15370, Isoform 2 of Elongin-B OS=Homo sapiens GN=ELOB;tr|I3L0M9|I3L0M9	4	4	4	4	4	4	4	2	4	4	0	0	0	0	0	0	4	4	4	2	4	4	0	0	0	0	0	0	4	4	4	2	4	4	0	0	0	0	0	0	32.7	32.7
H7C463;C9J406;B9A067;Q16891-3;Q16891-2;Q16891-4;Q16891	H7C463;C9J406;B9A067;Q16891-3;Q16891-2;Q16891-4;Q16891	11;11;11;11;11;11;11	11;11;11;11;11;11;11	11;11;11;11;11;11;11	MICOS complex subunit MIC60	IMMT	tr|H7C463|H7C463_HUMAN Isoform of Q16891, MICOS complex subunit MIC60 (Fragment) OS=Homo sapiens GN=IMMT PE=1 SV=1;tr|C9J406|C9J406_HUMAN Isoform of Q16891, MICOS complex subunit MIC60 OS=Homo sapiens GN=IMMT PE=1 SV=1;tr|B9A067|B9A067_HUMAN Isoform of Q16	7	11	11	11	10	9	10	10	9	10	0	1	0	0	1	0	10	9	10	10	9	10	0	1	0	0	1	0	10	9	10	10	9	10	0	1	0	0	1	0	24.5	24.5
J3KMX2;B9EGA3;Q92925-3;Q92925-2;Q92925;J3QWB6	J3KMX2;B9EGA3;Q92925-3;Q92925-2;Q92925;J3QWB6	2;2;2;2;2;1	2;2;2;2;2;1	2;2;2;2;2;1	SWI/SNF-related matrix-associated actin-dependent regulator of chromatin subfamily D member 2	SMARCD2	tr|J3KMX2|J3KMX2_HUMAN Isoform of Q92925, SWI/SNF-related matrix-associated actin-dependent regulator of chromatin subfamily D member 2 OS=Homo sapiens GN=SMARCD2 PE=1 SV=1;tr|B9EGA3|B9EGA3_HUMAN Isoform of Q92925, SMARCD2 protein OS=Homo sapiens GN=SMARCD	6	2	2	2	2	1	2	2	2	2	0	1	1	0	1	1	2	1	2	2	2	2	0	1	1	0	1	1	2	1	2	2	2	2	0	1	1	0	1	1	7.2	7.2
B9ZVT1;Q8IXT5;E5RJW8;E5RHG1;E5RJ83;E5RJV8	B9ZVT1;Q8IXT5;E5RJW8;E5RHG1;E5RJ83;E5RJV8	2;2;1;1;1;1	2;2;1;1;1;1	2;2;1;1;1;1	RNA-binding protein 12B	RBM12B	tr|B9ZVT1|B9ZVT1_HUMAN Isoform of Q8IXT5, RNA-binding protein 12B OS=Homo sapiens GN=RBM12B PE=1 SV=2;sp|Q8IXT5|RB12B_HUMAN RNA-binding protein 12B OS=Homo sapiens GN=RBM12B PE=1 SV=2;tr|E5RJW8|E5RJW8_HUMAN Isoform of Q8IXT5, RNA-binding protein 12B (Fragm	6	2	2	2	2	2	2	2	1	2	0	0	0	0	0	0	2	2	2	2	1	2	0	0	0	0	0	0	2	2	2	2	1	2	0	0	0	0	0	0	3	3
CON__Q92764;C4AM86;Q92764;CON__O76013;CON__REFSEQ:XP_986630;O76013-2;O76013	CON__Q92764;C4AM86;Q92764;CON__O76013;CON__REFSEQ:XP_986630;O76013-2;O76013	3;3;3;2;2;2;2	1;1;1;1;1;1;1	1;1;1;1;1;1;1	Keratin, type I cuticular Ha5;Keratin, type I cuticular Ha6	KRT35;KRT36	;tr|C4AM86|C4AM86_HUMAN Isoform of Q92764, Keratin, type I cuticular Ha5 OS=Homo sapiens GN=KRT35 PE=1 SV=1;sp|Q92764|KRT35_HUMAN Keratin, type I cuticular Ha5 OS=Homo sapiens GN=KRT35 PE=2 SV=5;;;sp|O76013-2|KRT36_HUMAN Isoform of O76013, Isoform 2 of Ker	7	3	1	1	0	0	0	1	1	1	1	1	1	1	1	2	0	0	0	0	0	0	0	0	0	0	0	1	0	0	0	0	0	0	0	0	0	0	0	1	7.5	3.8
C9JKT3;C9IYB4;Q15118;Q15118-2	C9JKT3;C9IYB4;Q15118;Q15118-2	1;1;1;1	1;1;1;1	1;1;1;1	[Pyruvate dehydrogenase (acetyl-transferring)] kinase isozyme 1, mitochondrial	PDK1	tr|C9JKT3|C9JKT3_HUMAN Isoform of Q15118, [Pyruvate dehydrogenase (acetyl-transferring)] kinase isozyme 1, mitochondrial (Fragment) OS=Homo sapiens GN=PDK1 PE=1 SV=1;tr|C9IYB4|C9IYB4_HUMAN Isoform of Q15118, [Pyruvate dehydrogenase (acetyl-transferring)] k	4	1	1	1	0	0	0	0	0	0	0	1	1	0	1	1	0	0	0	0	0	0	0	1	1	0	1	1	0	0	0	0	0	0	0	1	1	0	1	1	8.4	8.4
C9IZ83;H7C3L7;Q99543-2;Q99543	C9IZ83;H7C3L7;Q99543-2;Q99543	2;2;2;2	2;2;2;2	2;2;2;2	DnaJ homolog subfamily C member 2;DnaJ homolog subfamily C member 2, N-terminally processed	DNAJC2	tr|C9IZ83|C9IZ83_HUMAN Isoform of Q99543, DnaJ homolog subfamily C member 2 (Fragment) OS=Homo sapiens GN=DNAJC2 PE=1 SV=1;tr|H7C3L7|H7C3L7_HUMAN Isoform of Q99543, DnaJ homolog subfamily C member 2 (Fragment) OS=Homo sapiens GN=DNAJC2 PE=1 SV=1;sp|Q99543-	4	2	2	2	0	0	0	1	1	0	0	1	1	0	0	1	0	0	0	1	1	0	0	1	1	0	0	1	0	0	0	1	1	0	0	1	1	0	0	1	15.4	15.4
C9IZG4;O60888-3;O60888;O60888-2	C9IZG4;O60888-3;O60888;O60888-2	1;1;1;1	1;1;1;1	1;1;1;1	Protein CutA	CUTA	tr|C9IZG4|C9IZG4_HUMAN Isoform of O60888, Protein CutA OS=Homo sapiens GN=CUTA PE=1 SV=1;sp|O60888-3|CUTA_HUMAN Isoform of O60888, Isoform C of Protein CutA OS=Homo sapiens GN=CUTA;sp|O60888|CUTA_HUMAN Protein CutA OS=Homo sapiens GN=CUTA PE=1 SV=2;sp|O608	4	1	1	1	1	1	1	1	1	1	0	0	0	0	0	0	1	1	1	1	1	1	0	0	0	0	0	0	1	1	1	1	1	1	0	0	0	0	0	0	10.4	10.4
C9J3L8;C9J5W0;E9PAL7;C9IZQ1;P43307;P43307-2	C9J3L8;C9J5W0;E9PAL7;C9IZQ1;P43307;P43307-2	2;2;2;2;2;1	2;2;2;2;2;1	2;2;2;2;2;1	Translocon-associated protein subunit alpha	SSR1	tr|C9J3L8|C9J3L8_HUMAN Isoform of P43307, Translocon-associated protein subunit alpha OS=Homo sapiens GN=SSR1 PE=1 SV=1;tr|C9J5W0|C9J5W0_HUMAN Isoform of P43307, Translocon-associated protein subunit alpha OS=Homo sapiens GN=SSR1 PE=1 SV=1;tr|E9PAL7|E9PAL7	6	2	2	2	2	2	2	1	2	1	0	0	0	0	0	0	2	2	2	1	2	1	0	0	0	0	0	0	2	2	2	1	2	1	0	0	0	0	0	0	9.8	9.8
C9J050;C9JEJ2;P49585;H7BZN1;H7C1T3;Q9Y5K3-2;Q9Y5K3-4;Q9Y5K3-3;Q9Y5K3	C9J050;C9JEJ2;P49585;H7BZN1;H7C1T3;Q9Y5K3-2;Q9Y5K3-4;Q9Y5K3-3;Q9Y5K3	2;2;2;1;1;1;1;1;1	2;2;2;1;1;1;1;1;1	2;2;2;1;1;1;1;1;1	Choline-phosphate cytidylyltransferase A;Choline-phosphate cytidylyltransferase B	PCYT1A;PCYT1B	tr|C9J050|C9J050_HUMAN Isoform of P49585, Choline-phosphate cytidylyltransferase A (Fragment) OS=Homo sapiens GN=PCYT1A PE=1 SV=1;tr|C9JEJ2|C9JEJ2_HUMAN Isoform of P49585, Choline-phosphate cytidylyltransferase A OS=Homo sapiens GN=PCYT1A PE=1 SV=1;sp|P495	9	2	2	2	1	1	0	0	1	0	1	1	1	0	1	0	1	1	0	0	1	0	1	1	1	0	1	0	1	1	0	0	1	0	1	1	1	0	1	0	6.8	6.8
C9J0I9;Q86WB0-3;Q86WB0-2;Q86WB0	C9J0I9;Q86WB0-3;Q86WB0-2;Q86WB0	1;1;1;1	1;1;1;1	1;1;1;1	Nuclear-interacting partner of ALK	ZC3HC1	tr|C9J0I9|C9J0I9_HUMAN Isoform of Q86WB0, Nuclear-interacting partner of ALK OS=Homo sapiens GN=ZC3HC1 PE=1 SV=1;sp|Q86WB0-3|NIPA_HUMAN Isoform of Q86WB0, Isoform 3 of Nuclear-interacting partner of ALK OS=Homo sapiens GN=ZC3HC1;sp|Q86WB0-2|NIPA_HUMAN Isof	4	1	1	1	1	0	0	0	0	1	0	0	0	0	0	0	1	0	0	0	0	1	0	0	0	0	0	0	1	0	0	0	0	1	0	0	0	0	0	0	3.5	3.5
C9J0K6;P30626-3;P30626-2;P30626;B4DHQ6	C9J0K6;P30626-3;P30626-2;P30626;B4DHQ6	8;8;8;8;4	8;8;8;8;4	8;8;8;8;4	Sorcin	SRI	tr|C9J0K6|C9J0K6_HUMAN Isoform of P30626, Sorcin OS=Homo sapiens GN=SRI PE=1 SV=1;sp|P30626-3|SORCN_HUMAN Isoform of P30626, Isoform 3 of Sorcin OS=Homo sapiens GN=SRI;sp|P30626-2|SORCN_HUMAN Isoform of P30626, Isoform 2 of Sorcin OS=Homo sapiens GN=SRI;sp	5	8	8	8	1	1	2	2	2	2	6	2	1	2	2	5	1	1	2	2	2	2	6	2	1	2	2	5	1	1	2	2	2	2	6	2	1	2	2	5	59.4	59.4
C9J1N1;P15882-2	C9J1N1;P15882-2	1;1	1;1	1;1		CHN1	tr|C9J1N1|C9J1N1_HUMAN Isoform of P15882, N-chimaerin (Fragment) OS=Homo sapiens GN=CHN1 PE=1 SV=8;sp|P15882-2|CHIN_HUMAN Isoform of P15882, Isoform Alpha-1 of N-chimaerin OS=Homo sapiens GN=CHN1	2	1	1	1	0	0	0	0	0	0	0	0	0	0	1	0	0	0	0	0	0	0	0	0	0	0	1	0	0	0	0	0	0	0	0	0	0	0	1	0	6.7	6.7
D6RBD7;C9J1V9;O43324-2;O43324;H0YAL7;D6RCQ0;H0YAH9	D6RBD7;C9J1V9;O43324-2;O43324;H0YAL7	5;5;5;5;4;2;1	5;5;5;5;4;2;1	5;5;5;5;4;2;1	Eukaryotic translation elongation factor 1 epsilon-1	EEF1E1;EEF1E1-BLOC1S5	tr|D6RBD7|D6RBD7_HUMAN Isoform of O43324, Eukaryotic translation elongation factor 1 epsilon-1 OS=Homo sapiens GN=EEF1E1 PE=4 SV=1;tr|C9J1V9|C9J1V9_HUMAN EEF1E1-BLOC1S5 readthrough (NMD candidate) OS=Homo sapiens GN=EEF1E1-BLOC1S5 PE=4 SV=2;sp|O43324-2|MCA	7	5	5	5	4	4	5	5	5	5	1	1	1	0	0	2	4	4	5	5	5	5	1	1	1	0	0	2	4	4	5	5	5	5	1	1	1	0	0	2	32.7	32.7
C9J2G3;C9JQQ2;Q9NWU1-2;Q9NWU1;F8VNS3	C9J2G3;C9JQQ2;Q9NWU1-2;Q9NWU1;F8VNS3	2;2;2;2;1	2;2;2;2;1	2;2;2;2;1	3-oxoacyl-[acyl-carrier-protein] synthase, mitochondrial	OXSM	tr|C9J2G3|C9J2G3_HUMAN Isoform of Q9NWU1, 3-oxoacyl-[acyl-carrier-protein] synthase, mitochondrial (Fragment) OS=Homo sapiens GN=OXSM PE=1 SV=1;tr|C9JQQ2|C9JQQ2_HUMAN Isoform of Q9NWU1, 3-oxoacyl-[acyl-carrier-protein] synthase, mitochondrial (Fragment) OS	5	2	2	2	2	2	2	1	2	0	0	0	0	0	0	0	2	2	2	1	2	0	0	0	0	0	0	0	2	2	2	1	2	0	0	0	0	0	0	0	14.5	14.5
C9J2Y9;P30876;C9J4M6	C9J2Y9;P30876;C9J4M6	6;6;5	6;6;5	6;6;5	DNA-directed RNA polymerase;DNA-directed RNA polymerase II subunit RPB2	POLR2B	tr|C9J2Y9|C9J2Y9_HUMAN Isoform of P30876, DNA-directed RNA polymerase subunit beta OS=Homo sapiens GN=POLR2B PE=1 SV=2;sp|P30876|RPB2_HUMAN DNA-directed RNA polymerase II subunit RPB2 OS=Homo sapiens GN=POLR2B PE=1 SV=1;tr|C9J4M6|C9J4M6_HUMAN Isoform of P3	3	6	6	6	5	5	5	5	5	4	0	1	0	0	0	0	5	5	5	5	5	4	0	1	0	0	0	0	5	5	5	5	5	4	0	1	0	0	0	0	6.9	6.9
C9J3F6;Q92609;Q92609-2	C9J3F6;Q92609;Q92609-2	3;3;3	3;3;3	3;3;3	TBC1 domain family member 5	TBC1D5	tr|C9J3F6|C9J3F6_HUMAN Isoform of Q92609, TBC1 domain family member 5 OS=Homo sapiens GN=TBC1D5 PE=1 SV=1;sp|Q92609|TBCD5_HUMAN TBC1 domain family member 5 OS=Homo sapiens GN=TBC1D5 PE=1 SV=1;sp|Q92609-2|TBCD5_HUMAN Isoform of Q92609, Isoform 2 of TBC1 dom	3	3	3	3	3	2	3	3	3	3	0	0	0	0	0	0	3	2	3	3	3	3	0	0	0	0	0	0	3	2	3	3	3	3	0	0	0	0	0	0	7.4	7.4
C9J4Z3;P61513;G5E9R3;M0R0A1;Q6P4E4;E9PEL3;M0R2L6	C9J4Z3;P61513;G5E9R3;M0R0A1;Q6P4E4;E9PEL3;M0R2L6	3;3;2;2;2;2;2	3;3;2;2;2;2;2	3;3;2;2;2;2;2	60S ribosomal protein L37a	RPL37A	tr|C9J4Z3|C9J4Z3_HUMAN Isoform of P61513, 60S ribosomal protein L37a OS=Homo sapiens GN=RPL37A PE=1 SV=1;sp|P61513|RL37A_HUMAN 60S ribosomal protein L37a OS=Homo sapiens GN=RPL37A PE=1 SV=2;tr|G5E9R3|G5E9R3_HUMAN Isoform of P61513, 60S ribosomal protein L3	7	3	3	3	3	2	2	3	2	3	0	0	0	0	0	0	3	2	2	3	2	3	0	0	0	0	0	0	3	2	2	3	2	3	0	0	0	0	0	0	39.7	39.7
C9J5D1;E7EQ69;Q9GZZ1;C9JZU6;C9J5J3;A0A0D9SF32;A0A087WWJ2;Q9GZZ1-2;B0AZT5;F8WCK0	C9J5D1;E7EQ69;Q9GZZ1;C9JZU6;C9J5J3;A0A0D9SF32;A0A087WWJ2;Q9GZZ1-2	5;5;5;3;3;3;3;3;2;1	5;5;5;3;3;3;3;3;2;1	5;5;5;3;3;3;3;3;2;1	N-alpha-acetyltransferase 50	NAA50	tr|C9J5D1|C9J5D1_HUMAN Isoform of Q9GZZ1, N-alpha-acetyltransferase 50 OS=Homo sapiens GN=NAA50 PE=1 SV=1;tr|E7EQ69|E7EQ69_HUMAN Isoform of Q9GZZ1, N-alpha-acetyltransferase 50 OS=Homo sapiens GN=NAA50 PE=1 SV=1;sp|Q9GZZ1|NAA50_HUMAN N-alpha-acetyltransfer	10	5	5	5	4	3	4	3	4	4	0	2	2	0	1	1	4	3	4	3	4	4	0	2	2	0	1	1	4	3	4	3	4	4	0	2	2	0	1	1	31	31
C9JJV6;C9JZL8;C9J5M0;C9JC07;Q96S97	C9JJV6;C9JZL8;C9J5M0;C9JC07;Q96S97	1;1;1;1;1	1;1;1;1;1	1;1;1;1;1	Myeloid-associated differentiation marker	MYADM	tr|C9JJV6|C9JJV6_HUMAN Isoform of Q96S97, Myeloid-associated differentiation marker (Fragment) OS=Homo sapiens GN=MYADM PE=1 SV=8;tr|C9JZL8|C9JZL8_HUMAN Isoform of Q96S97, Myeloid-associated differentiation marker (Fragment) OS=Homo sapiens GN=MYADM PE=1 S	5	1	1	1	0	0	0	0	0	0	0	1	0	1	1	0	0	0	0	0	0	0	0	1	0	1	1	0	0	0	0	0	0	0	0	1	0	1	1	0	15.8	15.8
C9J5N1;Q9BTE6;Q9BTE6-2;Q9BTE6-3;L7N2F4;K7EQ85	C9J5N1;Q9BTE6;Q9BTE6-2;Q9BTE6-3;L7N2F4	3;3;3;3;2;1	3;3;3;3;2;1	3;3;3;3;2;1	Alanyl-tRNA editing protein Aarsd1	PTGES3L-AARSD1;AARSD1	tr|C9J5N1|C9J5N1_HUMAN Isoform of Q9BTE6, PTGES3L-AARSD1 readthrough OS=Homo sapiens GN=PTGES3L-AARSD1 PE=1 SV=1;sp|Q9BTE6|AASD1_HUMAN Alanyl-tRNA editing protein Aarsd1 OS=Homo sapiens GN=AARSD1 PE=1 SV=2;sp|Q9BTE6-2|AASD1_HUMAN Isoform of Q9BTE6, Isoform	6	3	3	3	2	1	2	2	1	2	0	2	1	0	0	2	2	1	2	2	1	2	0	2	1	0	0	2	2	1	2	2	1	2	0	2	1	0	0	2	9.1	9.1
C9J647;Q9NXE4-2;Q9NXE4;Q9NXE4-4;F8WF03;F2Z2I0;F2Z2W5;H7BXF4;B1PBA3;Q9NXE4-3	C9J647;Q9NXE4-2;Q9NXE4;Q9NXE4-4;F8WF03;F2Z2I0;F2Z2W5;H7BXF4;B1PBA3;Q9NXE4-3	2;2;2;2;1;1;1;1;1;1	2;2;2;2;1;1;1;1;1;1	2;2;2;2;1;1;1;1;1;1	Sphingomyelin phosphodiesterase 4	SMPD4	tr|C9J647|C9J647_HUMAN Isoform of Q9NXE4, Sphingomyelin phosphodiesterase 4 (Fragment) OS=Homo sapiens GN=SMPD4 PE=1 SV=1;sp|Q9NXE4-2|NSMA3_HUMAN Isoform of Q9NXE4, Isoform 2 of Sphingomyelin phosphodiesterase 4 OS=Homo sapiens GN=SMPD4;sp|Q9NXE4|NSMA3_HUM	10	2	2	2	2	2	1	2	1	2	0	0	0	0	0	0	2	2	1	2	1	2	0	0	0	0	0	0	2	2	1	2	1	2	0	0	0	0	0	0	21.5	21.5
C9J6A7;Q96AT9-5;Q96AT9-3;C9JCL8;C9IYE8;E7ESZ6;C9J8S0;Q2QD12;E9PBG9	C9J6A7;Q96AT9-5;Q96AT9-3;C9JCL8;C9IYE8;E7ESZ6;C9J8S0;Q2QD12	3;3;3;2;2;2;2;2;1	3;3;3;2;2;2;2;2;1	1;1;1;1;1;1;1;0;1	Ribulose-phosphate 3-epimerase;Ribulose-phosphate 3-epimerase-like protein 1	RPE;RPEL1	tr|C9J6A7|C9J6A7_HUMAN Isoform of Q96AT9, Ribulose-phosphate 3-epimerase (Fragment) OS=Homo sapiens GN=RPE PE=1 SV=1;sp|Q96AT9-5|RPE_HUMAN Isoform of Q96AT9, Isoform 5 of Ribulose-phosphate 3-epimerase OS=Homo sapiens GN=RPE;sp|Q96AT9-3|RPE_HUMAN Isoform o	9	3	3	1	2	2	2	2	2	2	1	0	0	1	1	0	2	2	2	2	2	2	1	0	0	1	1	0	0	0	0	0	0	0	1	0	0	1	1	0	17.6	17.6
C9J6C5;Q9BYG3	C9J6C5;Q9BYG3	2;2	2;2	2;2	MKI67 FHA domain-interacting nucleolar phosphoprotein	NIFK	tr|C9J6C5|C9J6C5_HUMAN Isoform of Q9BYG3, MKI67 FHA domain-interacting nucleolar phosphoprotein (Fragment) OS=Homo sapiens GN=NIFK PE=1 SV=1;sp|Q9BYG3|MK67I_HUMAN MKI67 FHA domain-interacting nucleolar phosphoprotein OS=Homo sapiens GN=NIFK PE=1 SV=1	2	2	2	2	2	2	2	1	2	1	0	0	0	0	0	0	2	2	2	1	2	1	0	0	0	0	0	0	2	2	2	1	2	1	0	0	0	0	0	0	22.3	22.3
F8W9I8;C9J6Y3;C9JKR6;G3XAC1;Q9BXS9-7;Q9BXS9-2;Q9BXS9-3;Q9BXS9	F8W9I8;C9J6Y3;C9JKR6;G3XAC1;Q9BXS9-7;Q9BXS9-2;Q9BXS9-3;Q9BXS9	1;1;1;1;1;1;1;1	1;1;1;1;1;1;1;1	1;1;1;1;1;1;1;1	Solute carrier family 26 member 6	SLC26A6	tr|F8W9I8|F8W9I8_HUMAN Isoform of Q9BXS9, Solute carrier family 26 member 6 OS=Homo sapiens GN=SLC26A6 PE=1 SV=1;tr|C9J6Y3|C9J6Y3_HUMAN Isoform of Q9BXS9, Solute carrier family 26 member 6 (Fragment) OS=Homo sapiens GN=SLC26A6 PE=1 SV=1;tr|C9JKR6|C9JKR6_HU	8	1	1	1	0	0	0	0	0	0	0	1	1	0	0	1	0	0	0	0	0	0	0	1	1	0	0	1	0	0	0	0	0	0	0	1	1	0	0	1	12.5	12.5
C9J712;P35080	C9J712;P35080	4;4	4;4	1;1	Profilin-2	PFN2	tr|C9J712|C9J712_HUMAN Isoform of P35080, Profilin OS=Homo sapiens GN=PFN2 PE=1 SV=1;sp|P35080|PROF2_HUMAN Profilin-2 OS=Homo sapiens GN=PFN2 PE=1 SV=3	2	4	4	1	4	4	3	3	3	4	1	1	1	1	1	1	4	4	3	3	3	4	1	1	1	1	1	1	1	1	1	1	1	1	0	0	0	0	0	0	40.7	40.7
C9J7K9;O15162-2;O15162;C9J0H3;H7C5I5;C9J9P4;C9JE06	C9J7K9;O15162-2;O15162;C9J0H3;H7C5I5;C9J9P4;C9JE06	4;4;4;2;2;2;2	4;4;4;2;2;2;2	4;4;4;2;2;2;2	Phospholipid scramblase 1	PLSCR1	tr|C9J7K9|C9J7K9_HUMAN Isoform of O15162, Phospholipid scramblase OS=Homo sapiens GN=PLSCR1 PE=1 SV=1;sp|O15162-2|PLS1_HUMAN Isoform of O15162, Isoform 2 of Phospholipid scramblase 1 OS=Homo sapiens GN=PLSCR1;sp|O15162|PLS1_HUMAN Phospholipid scramblase 1	7	4	4	4	1	0	1	0	0	0	2	3	3	2	1	3	1	0	1	0	0	0	2	3	3	2	1	3	1	0	1	0	0	0	2	3	3	2	1	3	18.3	18.3
C9J880;Q68CQ7-2;Q68CQ7;C9JNB0;C9JY96;C9JPK4;C9JA13	C9J880;Q68CQ7-2;Q68CQ7;C9JNB0;C9JY96;C9JPK4;C9JA13	2;2;2;1;1;1;1	2;2;2;1;1;1;1	2;2;2;1;1;1;1	Glycosyltransferase 8 domain-containing protein 1	GLT8D1	tr|C9J880|C9J880_HUMAN Isoform of Q68CQ7, Glycosyltransferase 8 domain-containing protein 1 (Fragment) OS=Homo sapiens GN=GLT8D1 PE=1 SV=1;sp|Q68CQ7-2|GL8D1_HUMAN Isoform of Q68CQ7, Isoform 2 of Glycosyltransferase 8 domain-containing protein 1 OS=Homo sap	7	2	2	2	2	2	2	2	2	1	0	1	1	1	1	1	2	2	2	2	2	1	0	1	1	1	1	1	2	2	2	2	2	1	0	1	1	1	1	1	19	19
C9JBT4;C9J896;P16220-2;P16220;C9J4L5;H7C1R5;H7C3I0;E7EWP8;P16220-3	C9JBT4;C9J896;P16220-2;P16220;C9J4L5;H7C1R5;H7C3I0;E7EWP8;P16220-3	2;2;2;2;1;1;1;1;1	2;2;2;2;1;1;1;1;1	2;2;2;2;1;1;1;1;1	Cyclic AMP-responsive element-binding protein 1	CREB1	tr|C9JBT4|C9JBT4_HUMAN Isoform of P16220, Cyclic AMP-responsive element-binding protein 1 (Fragment) OS=Homo sapiens GN=CREB1 PE=1 SV=1;tr|C9J896|C9J896_HUMAN Isoform of P16220, Cyclic AMP-responsive element-binding protein 1 (Fragment) OS=Homo sapiens GN=	9	2	2	2	2	2	2	2	2	2	0	0	0	0	0	0	2	2	2	2	2	2	0	0	0	0	0	0	2	2	2	2	2	2	0	0	0	0	0	0	25.3	25.3
C9J8T6;Q14061	C9J8T6;Q14061	1;1	1;1	1;1	Cytochrome c oxidase copper chaperone	COX17	tr|C9J8T6|C9J8T6_HUMAN Isoform of Q14061, Cytochrome c oxidase copper chaperone OS=Homo sapiens GN=COX17 PE=1 SV=1;sp|Q14061|COX17_HUMAN Cytochrome c oxidase copper chaperone OS=Homo sapiens GN=COX17 PE=1 SV=2	2	1	1	1	1	1	1	1	1	1	0	0	0	0	0	0	1	1	1	1	1	1	0	0	0	0	0	0	1	1	1	1	1	1	0	0	0	0	0	0	16.3	16.3
C9JA08;Q96D46;C9J0B9;C9IY70;C9IZW9;C9K0C2	C9JA08;Q96D46;C9J0B9	4;4;2;1;1;1	4;4;2;1;1;1	4;4;2;1;1;1	60S ribosomal export protein NMD3	NMD3	tr|C9JA08|C9JA08_HUMAN Isoform of Q96D46, 60S ribosomal export protein NMD3 OS=Homo sapiens GN=NMD3 PE=1 SV=1;sp|Q96D46|NMD3_HUMAN 60S ribosomal export protein NMD3 OS=Homo sapiens GN=NMD3 PE=1 SV=1;tr|C9J0B9|C9J0B9_HUMAN Isoform of Q96D46, 60S ribosomal e	6	4	4	4	1	1	1	1	1	1	0	1	2	0	1	2	1	1	1	1	1	1	0	1	2	0	1	2	1	1	1	1	1	1	0	1	2	0	1	2	9.8	9.8
C9JA28;Q9UNL2;Q9UNL2-2	C9JA28;Q9UNL2;Q9UNL2-2	1;1;1	1;1;1	1;1;1	Translocon-associated protein subunit gamma	SSR3	tr|C9JA28|C9JA28_HUMAN Isoform of Q9UNL2, Translocon-associated protein subunit gamma OS=Homo sapiens GN=SSR3 PE=1 SV=1;sp|Q9UNL2|SSRG_HUMAN Translocon-associated protein subunit gamma OS=Homo sapiens GN=SSR3 PE=1 SV=1;sp|Q9UNL2-2|SSRG_HUMAN Isoform of Q9U	3	1	1	1	1	1	1	1	1	1	0	0	0	0	0	0	1	1	1	1	1	1	0	0	0	0	0	0	1	1	1	1	1	1	0	0	0	0	0	0	8	8
C9JAF7;O95721	C9JAF7;O95721	3;3	3;3	3;3	Synaptosomal-associated protein;Synaptosomal-associated protein 29	SNAP29	tr|C9JAF7|C9JAF7_HUMAN Isoform of O95721, Synaptosomal-associated protein 29 (Fragment) OS=Homo sapiens GN=SNAP29 PE=1 SV=1;sp|O95721|SNP29_HUMAN Synaptosomal-associated protein 29 OS=Homo sapiens GN=SNAP29 PE=1 SV=1	2	3	3	3	3	3	3	3	3	3	0	0	0	0	0	0	3	3	3	3	3	3	0	0	0	0	0	0	3	3	3	3	3	3	0	0	0	0	0	0	23.8	23.8
C9JAW5;C9JNU6;Q9Y241	C9JAW5;C9JNU6;Q9Y241	1;1;1	1;1;1	1;1;1	HIG1 domain family member 1A, mitochondrial	HIGD1A	tr|C9JAW5|C9JAW5_HUMAN Uncharacterized protein OS=Homo sapiens PE=4 SV=1;tr|C9JNU6|C9JNU6_HUMAN Isoform of Q9Y241, HIG1 domain family member 1A, mitochondrial OS=Homo sapiens GN=HIGD1A PE=4 SV=1;sp|Q9Y241|HIG1A_HUMAN HIG1 domain family member 1A, mitochond	3	1	1	1	1	1	1	1	1	1	0	0	0	0	0	0	1	1	1	1	1	1	0	0	0	0	0	0	1	1	1	1	1	1	0	0	0	0	0	0	21.7	21.7
H7C585;C9JAX1;Q16595-2;Q16595-3;Q16595	H7C585;C9JAX1;Q16595-2;Q16595-3;Q16595	1;1;1;1;1	1;1;1;1;1	1;1;1;1;1	Frataxin, mitochondrial;Frataxin intermediate form;Frataxin(56-210);Frataxin(78-210);Frataxin mature form	FXN	tr|H7C585|H7C585_HUMAN Isoform of Q16595, Frataxin, mitochondrial (Fragment) OS=Homo sapiens GN=FXN PE=1 SV=1;tr|C9JAX1|C9JAX1_HUMAN Isoform of Q16595, Frataxin, mitochondrial OS=Homo sapiens GN=FXN PE=1 SV=1;sp|Q16595-2|FRDA_HUMAN Isoform of Q16595, Isofo	5	1	1	1	1	1	1	1	1	1	0	0	0	0	0	0	1	1	1	1	1	1	0	0	0	0	0	0	1	1	1	1	1	1	0	0	0	0	0	0	11.1	11.1
C9JBL0;E9PHV6;P23497-7;P23497-6;P23497-5;P23497-2;P23497-3;P23497;P23497-4;H7BYP4;U5Y3L1;Q9H930-3;Q9H930-1;Q9H930-2;Q9H930	C9JBL0;E9PHV6;P23497-7;P23497-6;P23497-5;P23497-2;P23497-3;P23497;P23497-4;H7BYP4;U5Y3L1;Q9H930-3;Q9H930-1;Q9H930-2;Q9H930	2;2;2;2;2;2;2;2;2;1;1;1;1;1;1	2;2;2;2;2;2;2;2;2;1;1;1;1;1;1	2;2;2;2;2;2;2;2;2;1;1;1;1;1;1	Nuclear autoantigen Sp-100;Nuclear body protein SP140-like protein	SP100;SP140L	tr|C9JBL0|C9JBL0_HUMAN Isoform of P23497, Nuclear autoantigen Sp-100 (Fragment) OS=Homo sapiens GN=SP100 PE=1 SV=8;tr|E9PHV6|E9PHV6_HUMAN Isoform of P23497, Nuclear autoantigen Sp-100 OS=Homo sapiens GN=SP100 PE=1 SV=1;sp|P23497-7|SP100_HUMAN Isoform of P2	15	2	2	2	2	2	1	2	2	2	0	0	0	0	0	0	2	2	1	2	2	2	0	0	0	0	0	0	2	2	1	2	2	2	0	0	0	0	0	0	11.5	11.5
E9PNC7;C9JCC6;Q14919;Q14919-2;E9PQX9	E9PNC7;C9JCC6;Q14919;Q14919-2;E9PQX9	2;2;2;2;1	2;2;2;2;1	2;2;2;2;1	Dr1-associated corepressor	DRAP1	tr|E9PNC7|E9PNC7_HUMAN Isoform of Q14919, Dr1-associated corepressor (Fragment) OS=Homo sapiens GN=DRAP1 PE=1 SV=8;tr|C9JCC6|C9JCC6_HUMAN Isoform of Q14919, Dr1-associated corepressor OS=Homo sapiens GN=DRAP1 PE=1 SV=1;sp|Q14919|NC2A_HUMAN Dr1-associated c	5	2	2	2	2	1	1	1	2	1	0	0	0	0	0	0	2	1	1	1	2	1	0	0	0	0	0	0	2	1	1	1	2	1	0	0	0	0	0	0	13.5	13.5
F8WCN7;C9JCD9;P41223;P41223-2	F8WCN7;C9JCD9;P41223;P41223-2	1;1;1;1	1;1;1;1	1;1;1;1	Protein BUD31 homolog	BUD31	tr|F8WCN7|F8WCN7_HUMAN Isoform of P41223, Protein BUD31 homolog OS=Homo sapiens GN=BUD31 PE=1 SV=1;tr|C9JCD9|C9JCD9_HUMAN Isoform of P41223, Protein BUD31 homolog OS=Homo sapiens GN=BUD31 PE=1 SV=1;sp|P41223|BUD31_HUMAN Protein BUD31 homolog OS=Homo sapien	4	1	1	1	1	1	1	1	1	1	0	0	0	0	0	0	1	1	1	1	1	1	0	0	0	0	0	0	1	1	1	1	1	1	0	0	0	0	0	0	54.1	54.1
C9JCN8;P15408-3;P15408;P15408-2	C9JCN8;P15408-3;P15408;P15408-2	2;2;2;1	2;2;2;1	2;2;2;1	Fos-related antigen 2	FOSL2	tr|C9JCN8|C9JCN8_HUMAN Isoform of P15408, Fos-related antigen 2 (Fragment) OS=Homo sapiens GN=FOSL2 PE=1 SV=1;sp|P15408-3|FOSL2_HUMAN Isoform of P15408, Isoform 3 of Fos-related antigen 2 OS=Homo sapiens GN=FOSL2;sp|P15408|FOSL2_HUMAN Fos-related antigen 2	4	2	2	2	1	2	2	2	2	1	0	0	0	0	0	0	1	2	2	2	2	1	0	0	0	0	0	0	1	2	2	2	2	1	0	0	0	0	0	0	17.3	17.3
C9JEZ4;Q9UKI2	C9JEZ4;Q9UKI2	1;1	1;1	1;1	Cdc42 effector protein 3	CDC42EP3	tr|C9JEZ4|C9JEZ4_HUMAN Isoform of Q9UKI2, Cdc42 effector protein 3 (Fragment) OS=Homo sapiens GN=CDC42EP3 PE=1 SV=8;sp|Q9UKI2|BORG2_HUMAN Cdc42 effector protein 3 OS=Homo sapiens GN=CDC42EP3 PE=1 SV=1	2	1	1	1	1	1	1	0	0	0	0	0	0	0	0	0	1	1	1	0	0	0	0	0	0	0	0	0	1	1	1	0	0	0	0	0	0	0	0	0	8.4	8.4
C9JFR7;P99999;CON__P62894	C9JFR7;P99999	6;6;1	6;6;1	6;6;1	Cytochrome c	CYCS	tr|C9JFR7|C9JFR7_HUMAN Isoform of P99999, Cytochrome c (Fragment) OS=Homo sapiens GN=CYCS PE=1 SV=1;sp|P99999|CYC_HUMAN Cytochrome c OS=Homo sapiens GN=CYCS PE=1 SV=2	3	6	6	6	6	6	6	6	6	6	0	1	0	0	0	0	6	6	6	6	6	6	0	1	0	0	0	0	6	6	6	6	6	6	0	1	0	0	0	0	41.6	41.6
C9JG87;Q9NYK5;Q9NYK5-2	C9JG87;Q9NYK5;Q9NYK5-2	3;3;3	3;3;3	3;3;3	39S ribosomal protein L39, mitochondrial	MRPL39	tr|C9JG87|C9JG87_HUMAN Isoform of Q9NYK5, 39S ribosomal protein L39, mitochondrial (Fragment) OS=Homo sapiens GN=MRPL39 PE=1 SV=1;sp|Q9NYK5|RM39_HUMAN 39S ribosomal protein L39, mitochondrial OS=Homo sapiens GN=MRPL39 PE=1 SV=3;sp|Q9NYK5-2|RM39_HUMAN Isofo	3	3	3	3	2	2	2	3	2	2	0	0	0	0	0	0	2	2	2	3	2	2	0	0	0	0	0	0	2	2	2	3	2	2	0	0	0	0	0	0	12.5	12.5
C9JIF9;P13798;H7C393;F8WEH5;C9JLK2;H7C1U0	C9JIF9;P13798;H7C393	3;3;2;1;1;1	3;3;2;1;1;1	3;3;2;1;1;1	Acylamino-acid-releasing enzyme	APEH	tr|C9JIF9|C9JIF9_HUMAN Isoform of P13798, Acylamino-acid-releasing enzyme OS=Homo sapiens GN=APEH PE=1 SV=1;sp|P13798|ACPH_HUMAN Acylamino-acid-releasing enzyme OS=Homo sapiens GN=APEH PE=1 SV=4;tr|H7C393|H7C393_HUMAN Isoform of P13798, Acylamino-acid-rele	6	3	3	3	2	2	2	3	2	2	0	0	2	1	0	2	2	2	2	3	2	2	0	0	2	1	0	2	2	2	2	3	2	2	0	0	2	1	0	2	5.4	5.4
C9JIR6;O75688-5;O75688-4;O75688-2;O75688;B8ZZF0	C9JIR6;O75688-5;O75688-4;O75688-2;O75688;B8ZZF0	3;3;3;3;3;2	3;3;3;3;3;2	2;2;2;2;2;1	Protein phosphatase 1B	PPM1B	tr|C9JIR6|C9JIR6_HUMAN Isoform of O75688, Protein phosphatase 1B (Fragment) OS=Homo sapiens GN=PPM1B PE=1 SV=1;sp|O75688-5|PPM1B_HUMAN Isoform of O75688, Isoform 5 of Protein phosphatase 1B OS=Homo sapiens GN=PPM1B;sp|O75688-4|PPM1B_HUMAN Isoform of O75688	6	3	3	2	3	3	3	3	3	3	0	0	0	0	0	0	3	3	3	3	3	3	0	0	0	0	0	0	2	2	2	2	2	2	0	0	0	0	0	0	11.4	11.4
C9JIZ6;P07602;P07602-2;P07602-3;A0A0J9YXB8;Q5BJH1	C9JIZ6;P07602;P07602-2;P07602-3	5;5;5;5;2;2	5;5;5;5;2;2	5;5;5;5;2;2	Prosaposin;Saposin-A;Saposin-B-Val;Saposin-B;Saposin-C;Saposin-D	PSAP	tr|C9JIZ6|C9JIZ6_HUMAN Isoform of P07602, Prosaposin OS=Homo sapiens GN=PSAP PE=1 SV=2;sp|P07602|SAP_HUMAN Prosaposin OS=Homo sapiens GN=PSAP PE=1 SV=2;sp|P07602-2|SAP_HUMAN Isoform of P07602, Isoform Sap-mu-6 of Prosaposin OS=Homo sapiens GN=PSAP;sp|P0760	6	5	5	5	5	4	5	5	4	4	0	0	0	0	0	0	5	4	5	5	4	4	0	0	0	0	0	0	5	4	5	5	4	4	0	0	0	0	0	0	10.1	10.1
C9JJ19;P82930	C9JJ19;P82930	2;2	2;2	2;2	28S ribosomal protein S34, mitochondrial	MRPS34	tr|C9JJ19|C9JJ19_HUMAN Isoform of P82930, 28S ribosomal protein S34, mitochondrial OS=Homo sapiens GN=MRPS34 PE=1 SV=2;sp|P82930|RT34_HUMAN 28S ribosomal protein S34, mitochondrial OS=Homo sapiens GN=MRPS34 PE=1 SV=2	2	2	2	2	2	1	2	2	2	2	0	0	0	0	0	0	2	1	2	2	2	2	0	0	0	0	0	0	2	1	2	2	2	2	0	0	0	0	0	0	10.2	10.2
C9JJT5;C9JU26;G3V325;P56134-4;P56134-3;P56134-2;P56134	C9JJT5;C9JU26;G3V325;P56134-4;P56134-3;P56134-2;P56134	2;2;2;2;2;2;2	2;2;2;2;2;2;2	2;2;2;2;2;2;2	ATP synthase subunit f, mitochondrial	ATP5J2-PTCD1;ATP5J2	tr|C9JJT5|C9JJT5_HUMAN Isoform of G3V325, ATP5J2-PTCD1 readthrough OS=Homo sapiens GN=ATP5J2-PTCD1 PE=4 SV=2;tr|C9JU26|C9JU26_HUMAN Isoform of P56134, ATP synthase subunit f, mitochondrial OS=Homo sapiens GN=ATP5J2 PE=1 SV=1;tr|G3V325|G3V325_HUMAN ATP5J2-P	7	2	2	2	2	2	2	2	2	2	0	1	0	0	0	0	2	2	2	2	2	2	0	1	0	0	0	0	2	2	2	2	2	2	0	1	0	0	0	0	44.4	44.4
C9JL85;P58546	C9JL85;P58546	2;2	2;2	2;2	Myotrophin	MTPN	tr|C9JL85|C9JL85_HUMAN Isoform of P58546, Myotrophin OS=Homo sapiens GN=MTPN PE=1 SV=1;sp|P58546|MTPN_HUMAN Myotrophin OS=Homo sapiens GN=MTPN PE=1 SV=2	2	2	2	2	2	2	2	2	2	2	1	1	1	0	1	1	2	2	2	2	2	2	1	1	1	0	1	1	2	2	2	2	2	2	1	1	1	0	1	1	51.9	51.9
C9JLU1;P52434-3;P52434;P52434-4	C9JLU1;P52434-3;P52434;P52434-4	1;1;1;1	1;1;1;1	1;1;1;1	DNA-directed RNA polymerases I, II, and III subunit RPABC3	POLR2H	tr|C9JLU1|C9JLU1_HUMAN Isoform of P52434, DNA-directed RNA polymerases I, II, and III subunit RPABC3 (Fragment) OS=Homo sapiens GN=POLR2H PE=1 SV=8;sp|P52434-3|RPAB3_HUMAN Isoform of P52434, Isoform 3 of DNA-directed RNA polymerases I, II, and III subunit	4	1	1	1	0	0	0	0	0	0	1	1	1	1	1	1	0	0	0	0	0	0	1	1	1	1	1	1	0	0	0	0	0	0	1	1	1	1	1	1	8.8	8.8
I3L2L5;I3L4Q0;C9JLW8	I3L2L5;I3L4Q0;C9JLW8	1;1;1	1;1;1	1;1;1	Protein FAM195B	FAM195B	tr|I3L2L5|I3L2L5_HUMAN Isoform of C9JLW8, Mapk-regulated corepressor-interacting protein 1 OS=Homo sapiens GN=MCRIP1 PE=1 SV=1;tr|I3L4Q0|I3L4Q0_HUMAN Isoform of C9JLW8, HCG1818442, isoform CRA_a OS=Homo sapiens GN=MCRIP1 PE=1 SV=1;sp|C9JLW8|MCRI1_HUMAN Map	3	1	1	1	1	1	1	1	1	1	0	0	0	0	0	0	1	1	1	1	1	1	0	0	0	0	0	0	1	1	1	1	1	1	0	0	0	0	0	0	12	12
C9JXB8;C9JNW5;P83731	C9JXB8;C9JNW5;P83731	3;3;3	3;3;3	3;3;3	60S ribosomal protein L24	RPL24	tr|C9JXB8|C9JXB8_HUMAN Isoform of P83731, 60S ribosomal protein L24 OS=Homo sapiens GN=RPL24 PE=1 SV=1;tr|C9JNW5|C9JNW5_HUMAN Isoform of P83731, 60S ribosomal protein L24 OS=Homo sapiens GN=RPL24 PE=1 SV=1;sp|P83731|RL24_HUMAN 60S ribosomal protein L24 OS=	3	3	3	3	3	3	3	3	3	3	1	2	1	2	0	2	3	3	3	3	3	3	1	2	1	2	0	2	3	3	3	3	3	3	1	2	1	2	0	2	24.8	24.8
C9JP16;O75718	C9JP16;O75718	5;5	5;5	5;5	Cartilage-associated protein	CRTAP	tr|C9JP16|C9JP16_HUMAN Isoform of O75718, Cartilage-associated protein OS=Homo sapiens GN=CRTAP PE=1 SV=1;sp|O75718|CRTAP_HUMAN Cartilage-associated protein OS=Homo sapiens GN=CRTAP PE=1 SV=1	2	5	5	5	4	4	4	3	3	2	0	1	1	1	1	1	4	4	4	3	3	2	0	1	1	1	1	1	4	4	4	3	3	2	0	1	1	1	1	1	12.8	12.8
C9JPC9	C9JPC9	1	1	1		USP42	tr|C9JPC9|C9JPC9_HUMAN Isoform of Q9H9J4, Ubiquitin carboxyl-terminal hydrolase 42 (Fragment) OS=Homo sapiens GN=USP42 PE=1 SV=9	1	1	1	1	0	1	1	0	0	0	0	1	0	0	0	0	0	1	1	0	0	0	0	1	0	0	0	0	0	1	1	0	0	0	0	1	0	0	0	0	1.9	1.9
C9JQD4;O43447;H0YEL5;O43447-2;A6NM32	C9JQD4;O43447;H0YEL5;O43447-2	3;3;2;2;1	3;3;2;2;1	3;3;2;2;1	Peptidyl-prolyl cis-trans isomerase;Peptidyl-prolyl cis-trans isomerase H	PPIH	tr|C9JQD4|C9JQD4_HUMAN Isoform of O43447, Peptidyl-prolyl cis-trans isomerase (Fragment) OS=Homo sapiens GN=PPIH PE=1 SV=1;sp|O43447|PPIH_HUMAN Peptidyl-prolyl cis-trans isomerase H OS=Homo sapiens GN=PPIH PE=1 SV=1;tr|H0YEL5|H0YEL5_HUMAN Isoform of O43447	5	3	3	3	2	2	2	3	3	2	0	0	0	0	0	0	2	2	2	3	3	2	0	0	0	0	0	0	2	2	2	3	3	2	0	0	0	0	0	0	19.4	19.4
C9JQG7;Q9Y232-3;Q9Y232-4;Q9Y232-2;Q9Y232	C9JQG7;Q9Y232-3;Q9Y232-4;Q9Y232-2;Q9Y232	1;1;1;1;1	1;1;1;1;1	1;1;1;1;1	Chromodomain Y-like protein	CDYL	tr|C9JQG7|C9JQG7_HUMAN Isoform of Q9Y232, Chromodomain Y-like protein (Fragment) OS=Homo sapiens GN=CDYL PE=1 SV=1;sp|Q9Y232-3|CDYL1_HUMAN Isoform of Q9Y232, Isoform 3 of Chromodomain Y-like protein OS=Homo sapiens GN=CDYL;sp|Q9Y232-4|CDYL1_HUMAN Isoform o	5	1	1	1	1	0	0	1	1	1	0	0	0	0	0	0	1	0	0	1	1	1	0	0	0	0	0	0	1	0	0	1	1	1	0	0	0	0	0	0	7.6	7.6
E7ENC1;F8WBI9;E9PEC3;E7ETT4;E7EUY3;E7ETT1;E9PDR0;C9JQS9;E7EX59;P05166;P05166-2	E7ENC1;F8WBI9;E9PEC3;E7ETT4;E7EUY3;E7ETT1;E9PDR0;C9JQS9;E7EX59;P05166;P05166-2	1;1;1;1;1;1;1;1;1;1;1	1;1;1;1;1;1;1;1;1;1;1	1;1;1;1;1;1;1;1;1;1;1	Propionyl-CoA carboxylase beta chain, mitochondrial	PCCB	tr|E7ENC1|E7ENC1_HUMAN Isoform of P05166, Propionyl-CoA carboxylase beta chain, mitochondrial OS=Homo sapiens GN=PCCB PE=1 SV=1;tr|F8WBI9|F8WBI9_HUMAN Isoform of P05166, Propionyl-CoA carboxylase beta chain, mitochondrial OS=Homo sapiens GN=PCCB PE=1 SV=1;	11	1	1	1	1	1	1	1	1	1	0	0	0	0	0	0	1	1	1	1	1	1	0	0	0	0	0	0	1	1	1	1	1	1	0	0	0	0	0	0	5.3	5.3
C9JQV0;Q9BRJ6;H7C0T1;H7C2R9	C9JQV0;Q9BRJ6	3;3;1;1	3;3;1;1	3;3;1;1	Uncharacterized protein C7orf50	C7orf50	tr|C9JQV0|C9JQV0_HUMAN Isoform of Q9BRJ6, Uncharacterized protein C7orf50 (Fragment) OS=Homo sapiens GN=C7orf50 PE=1 SV=1;sp|Q9BRJ6|CG050_HUMAN Uncharacterized protein C7orf50 OS=Homo sapiens GN=C7orf50 PE=1 SV=1	4	3	3	3	3	2	3	3	3	3	0	0	0	0	0	0	3	2	3	3	3	3	0	0	0	0	0	0	3	2	3	3	3	3	0	0	0	0	0	0	29.7	29.7
C9JRR5;F8WCG5;Q3SYG4-5;Q3SYG4-6;Q3SYG4-2;Q3SYG4-4;Q3SYG4-7;Q3SYG4-3;Q3SYG4	C9JRR5;F8WCG5;Q3SYG4-5;Q3SYG4-6;Q3SYG4-2;Q3SYG4-4;Q3SYG4-7;Q3SYG4-3;Q3SYG4	1;1;1;1;1;1;1;1;1	1;1;1;1;1;1;1;1;1	1;1;1;1;1;1;1;1;1	Protein PTHB1	BBS9	tr|C9JRR5|C9JRR5_HUMAN Isoform of Q3SYG4, Protein PTHB1 (Fragment) OS=Homo sapiens GN=BBS9 PE=1 SV=1;tr|F8WCG5|F8WCG5_HUMAN Isoform of Q3SYG4, Protein PTHB1 OS=Homo sapiens GN=BBS9 PE=1 SV=1;sp|Q3SYG4-5|PTHB1_HUMAN Isoform of Q3SYG4, Isoform 5 of Protein P	9	1	1	1	1	1	1	1	1	1	1	1	1	1	1	1	1	1	1	1	1	1	1	1	1	1	1	1	1	1	1	1	1	1	1	1	1	1	1	1	15.8	15.8
C9JRZ6;F8WAR4;Q9NX63	C9JRZ6;F8WAR4;Q9NX63	3;3;3	3;3;3	3;3;3	MICOS complex subunit MIC19	CHCHD3	tr|C9JRZ6|C9JRZ6_HUMAN Isoform of Q9NX63, MICOS complex subunit OS=Homo sapiens GN=CHCHD3 PE=1 SV=1;tr|F8WAR4|F8WAR4_HUMAN Isoform of Q9NX63, MICOS complex subunit OS=Homo sapiens GN=CHCHD3 PE=1 SV=1;sp|Q9NX63|MIC19_HUMAN MICOS complex subunit MIC19 OS=Hom	3	3	3	3	3	3	3	3	3	3	0	0	0	0	0	0	3	3	3	3	3	3	0	0	0	0	0	0	3	3	3	3	3	3	0	0	0	0	0	0	14.7	14.7
C9JS50;Q687X5;Q687X5-2	C9JS50;Q687X5;Q687X5-2	5;5;3	5;5;3	5;5;3	Metalloreductase STEAP4	STEAP4	tr|C9JS50|C9JS50_HUMAN Isoform of Q687X5, Metalloreductase STEAP4 OS=Homo sapiens GN=STEAP4 PE=1 SV=1;sp|Q687X5|STEA4_HUMAN Metalloreductase STEAP4 OS=Homo sapiens GN=STEAP4 PE=1 SV=1;sp|Q687X5-2|STEA4_HUMAN Isoform of Q687X5, Isoform 2 of Metalloreductase	3	5	5	5	0	0	0	0	0	0	0	5	5	0	0	5	0	0	0	0	0	0	0	5	5	0	0	5	0	0	0	0	0	0	0	5	5	0	0	5	23.3	23.3
C9JYI3;C9JTY4;Q9NUT2-5;Q9NUT2-4;Q9NUT2-3;Q9NUT2-2;Q9NUT2	C9JYI3;C9JTY4;Q9NUT2-5;Q9NUT2-4;Q9NUT2-3;Q9NUT2-2;Q9NUT2	1;1;1;1;1;1;1	1;1;1;1;1;1;1	1;1;1;1;1;1;1	ATP-binding cassette sub-family B member 8, mitochondrial	ABCB8	tr|C9JYI3|C9JYI3_HUMAN Isoform of Q9NUT2, ATP-binding cassette sub-family B member 8, mitochondrial OS=Homo sapiens GN=ABCB8 PE=1 SV=1;tr|C9JTY4|C9JTY4_HUMAN Isoform of Q9NUT2, ATP-binding cassette sub-family B member 8, mitochondrial OS=Homo sapiens GN=AB	7	1	1	1	0	0	0	0	0	0	0	0	0	1	0	0	0	0	0	0	0	0	0	0	0	1	0	0	0	0	0	0	0	0	0	0	0	1	0	0	2.4	2.4
C9JU35;Q9NPL8;C9JR82	C9JU35;Q9NPL8	3;3;1	3;3;1	3;3;1	Complex I assembly factor TIMMDC1, mitochondrial	TIMMDC1	tr|C9JU35|C9JU35_HUMAN Isoform of Q9NPL8, Complex I assembly factor TIMMDC1, mitochondrial OS=Homo sapiens GN=TIMMDC1 PE=1 SV=1;sp|Q9NPL8|TIDC1_HUMAN Complex I assembly factor TIMMDC1, mitochondrial OS=Homo sapiens GN=TIMMDC1 PE=1 SV=2	3	3	3	3	2	1	1	1	1	2	0	0	0	0	0	0	2	1	1	1	1	2	0	0	0	0	0	0	2	1	1	1	1	2	0	0	0	0	0	0	22.5	22.5
C9JUM8;Q8TCB0	C9JUM8;Q8TCB0	1;1	1;1	1;1	Interferon-induced protein 44	IFI44	tr|C9JUM8|C9JUM8_HUMAN Isoform of Q8TCB0, Interferon-induced protein 44 (Fragment) OS=Homo sapiens GN=IFI44 PE=1 SV=1;sp|Q8TCB0|IFI44_HUMAN Interferon-induced protein 44 OS=Homo sapiens GN=IFI44 PE=2 SV=2	2	1	1	1	0	0	0	0	0	0	0	1	1	0	0	1	0	0	0	0	0	0	0	1	1	0	0	1	0	0	0	0	0	0	0	1	1	0	0	1	5.6	5.6
C9JVY5;Q9Y2D5;Q9Y2D5-5;Q9Y2D5-7;Q9Y2D5-6;Q9Y2D5-4	C9JVY5;Q9Y2D5;Q9Y2D5-5;Q9Y2D5-7;Q9Y2D5-6;Q9Y2D5-4	2;2;2;2;2;2	2;2;2;2;2;2	2;2;2;2;2;2	A-kinase anchor protein 2	AKAP2	tr|C9JVY5|C9JVY5_HUMAN Isoform of Q9Y2D5, A-kinase anchor protein 2 (Fragment) OS=Homo sapiens GN=AKAP2 PE=1 SV=1;sp|Q9Y2D5|AKAP2_HUMAN A-kinase anchor protein 2 OS=Homo sapiens GN=AKAP2 PE=1 SV=3;sp|Q9Y2D5-5|AKAP2_HUMAN Isoform of Q9Y2D5, Isoform 3 of A-k	6	2	2	2	2	1	1	0	1	1	0	0	0	0	0	0	2	1	1	0	1	1	0	0	0	0	0	0	2	1	1	0	1	1	0	0	0	0	0	0	5.4	5.4
C9JW69;P18754;P18754-2;C9JRH2;C9JMJ4;C9J3R0;C9JQZ4	C9JW69;P18754;P18754-2;C9JRH2;C9JMJ4;C9J3R0;C9JQZ4	11;11;11;9;9;9;9	11;11;11;9;9;9;9	11;11;11;9;9;9;9	Regulator of chromosome condensation	RCC1	tr|C9JW69|C9JW69_HUMAN Isoform of P18754, Regulator of chromosome condensation (Fragment) OS=Homo sapiens GN=RCC1 PE=1 SV=1;sp|P18754|RCC1_HUMAN Regulator of chromosome condensation OS=Homo sapiens GN=RCC1 PE=1 SV=1;sp|P18754-2|RCC1_HUMAN Isoform of P18754	7	11	11	11	6	6	5	6	7	5	1	5	5	3	5	6	6	6	5	6	7	5	1	5	5	3	5	6	6	6	5	6	7	5	1	5	5	3	5	6	34.4	34.4
C9JWC5;Q8IYM9-2;Q8IYM9;H7C376;H7C262;H7C2K0;C9JIU5	C9JWC5;Q8IYM9-2;Q8IYM9;H7C376;H7C262;H7C2K0;C9JIU5	2;2;2;1;1;1;1	2;2;2;1;1;1;1	2;2;2;1;1;1;1	E3 ubiquitin-protein ligase TRIM22	TRIM22	tr|C9JWC5|C9JWC5_HUMAN Isoform of Q8IYM9, E3 ubiquitin-protein ligase TRIM22 (Fragment) OS=Homo sapiens GN=TRIM22 PE=1 SV=1;sp|Q8IYM9-2|TRI22_HUMAN Isoform of Q8IYM9, Isoform 2 of E3 ubiquitin-protein ligase TRIM22 OS=Homo sapiens GN=TRIM22;sp|Q8IYM9|TRI22	7	2	2	2	0	0	0	0	0	0	0	1	1	0	0	2	0	0	0	0	0	0	0	1	1	0	0	2	0	0	0	0	0	0	0	1	1	0	0	2	11.5	11.5
C9JY26;Q9BZG1-4;Q9BZG1;C9JBG0;Q96PJ7;E7ES60;Q9BZG1-2;J3QLC6	C9JY26;Q9BZG1-4;Q9BZG1;C9JBG0;Q96PJ7;E7ES60;Q9BZG1-2	4;4;4;3;2;2;2;1	4;4;4;3;2;2;2;1	4;4;4;3;2;2;2;1	Ras-related protein Rab-34	RAB34	tr|C9JY26|C9JY26_HUMAN Isoform of Q9BZG1, Ras-related protein Rab-34, isoform NARR (Fragment) OS=Homo sapiens GN=RAB34 PE=1 SV=9;sp|Q9BZG1-4|RAB34_HUMAN Isoform of Q9BZG1, Isoform 4 of Ras-related protein Rab-34 OS=Homo sapiens GN=RAB34;sp|Q9BZG1|RAB34_HUM	8	4	4	4	2	2	0	0	0	0	1	2	2	3	1	4	2	2	0	0	0	0	1	2	2	3	1	4	2	2	0	0	0	0	1	2	2	3	1	4	22.1	22.1
C9JYM0;O75817	C9JYM0;O75817	1;1	1;1	1;1	Ribonuclease P protein subunit p20	POP7	tr|C9JYM0|C9JYM0_HUMAN Isoform of O75817, Ribonuclease P protein subunit p20 (Fragment) OS=Homo sapiens GN=POP7 PE=1 SV=1;sp|O75817|POP7_HUMAN Ribonuclease P protein subunit p20 OS=Homo sapiens GN=POP7 PE=1 SV=2	2	1	1	1	1	1	1	1	1	1	0	0	0	0	0	0	1	1	1	1	1	1	0	0	0	0	0	0	1	1	1	1	1	1	0	0	0	0	0	0	10.9	10.9
C9JZ87;Q9NUM4;F2Z3N7	C9JZ87;Q9NUM4;F2Z3N7	3;3;2	3;3;2	3;3;2	Transmembrane protein 106B	TMEM106B	tr|C9JZ87|C9JZ87_HUMAN Isoform of Q9NUM4, Transmembrane protein 106B (Fragment) OS=Homo sapiens GN=TMEM106B PE=1 SV=1;sp|Q9NUM4|T106B_HUMAN Transmembrane protein 106B OS=Homo sapiens GN=TMEM106B PE=1 SV=2;tr|F2Z3N7|F2Z3N7_HUMAN Isoform of Q9NUM4, Transmemb	3	3	3	3	0	0	0	0	0	0	1	2	2	3	2	2	0	0	0	0	0	0	1	2	2	3	2	2	0	0	0	0	0	0	1	2	2	3	2	2	38.2	38.2
C9K025;P18077;F8WBS5;F8WB72	C9K025;P18077;F8WBS5;F8WB72	3;3;2;2	3;3;2;2	3;3;2;2	60S ribosomal protein L35a	RPL35A	tr|C9K025|C9K025_HUMAN Isoform of P18077, 60S ribosomal protein L35a (Fragment) OS=Homo sapiens GN=RPL35A PE=1 SV=1;sp|P18077|RL35A_HUMAN 60S ribosomal protein L35a OS=Homo sapiens GN=RPL35A PE=1 SV=2;tr|F8WBS5|F8WBS5_HUMAN Isoform of P18077, 60S ribosomal	4	3	3	3	2	3	3	3	2	2	0	0	0	0	0	1	2	3	3	3	2	2	0	0	0	0	0	1	2	3	3	3	2	2	0	0	0	0	0	1	29.8	29.8
CON__A2A4G1	CON__A2A4G1	8	1	0				1	8	1	0	2	2	2	5	5	4	7	5	6	6	5	5	0	0	0	0	0	0	1	0	0	0	0	0	0	0	0	0	0	0	0	0	0	0	0	0	15.4	2
CON__ENSEMBL:ENSBTAP00000007350;CON__P01030;A0A140TA49;A0A140TA44;A0A140TA32;A0A0G2JPR0;P0C0L4-2;P0C0L4	CON__ENSEMBL:ENSBTAP00000007350;CON__P01030	4;3;1;1;1;1;1;1	4;3;1;1;1;1;1;1	4;3;1;1;1;1;1;1			;	8	4	4	4	2	2	2	1	1	2	0	2	0	0	0	2	2	2	2	1	1	2	0	2	0	0	0	2	2	2	2	1	1	2	0	2	0	0	0	2	3.4	3.4
CON__Q3MHN5;CON__ENSEMBL:ENSBTAP00000018229;D6RBJ7;D6RF35;P02774-2;P02774;P02774-3	CON__Q3MHN5;CON__ENSEMBL:ENSBTAP00000018229;D6RBJ7;D6RF35;P02774-2;P02774;P02774-3	2;2;1;1;1;1;1	2;2;1;1;1;1;1	2;2;1;1;1;1;1	Vitamin D-binding protein	GC	;;tr|D6RBJ7|D6RBJ7_HUMAN Isoform of P02774, Vitamin D-binding protein OS=Homo sapiens GN=GC PE=1 SV=1;tr|D6RF35|D6RF35_HUMAN Isoform of P02774, Vitamin D-binding protein OS=Homo sapiens GN=GC PE=1 SV=1;sp|P02774-2|VTDB_HUMAN Isoform of P02774, Isoform 2 of	7	2	2	2	0	1	0	2	0	0	0	0	0	0	0	0	0	1	0	2	0	0	0	0	0	0	0	0	0	1	0	2	0	0	0	0	0	0	0	0	7	7
CON__ENSEMBL:ENSBTAP00000024146;P20742-2;P01023;P20742	CON__ENSEMBL:ENSBTAP00000024146	6;1;1;1	6;1;1;1	6;1;1;1				4	6	6	6	1	1	1	1	0	0	5	2	4	5	1	2	1	1	1	1	0	0	5	2	4	5	1	2	1	1	1	1	0	0	5	2	4	5	1	2	5	5
CON__ENSEMBL:ENSBTAP00000034412	CON__ENSEMBL:ENSBTAP00000034412	1	1	1				1	1	1	1	0	0	0	0	0	0	1	1	0	1	0	1	0	0	0	0	0	0	1	1	0	1	0	1	0	0	0	0	0	0	1	1	0	1	0	1	6	6
K7ERE3;CON__ENSEMBL:ENSP00000377550;P13646-3;P13646;CON__P13646-1;P13646-2;K7EMD9	K7ERE3;CON__ENSEMBL:ENSP00000377550;P13646-3;P13646;CON__P13646-1;P13646-2;K7EMD9	8;8;8;8;7;6;4	2;2;2;2;2;2;1	2;2;2;2;2;2;1	Keratin, type I cytoskeletal 13	KRT13	tr|K7ERE3|K7ERE3_HUMAN Isoform of P13646, Keratin, type I cytoskeletal 13 OS=Homo sapiens GN=KRT13 PE=1 SV=1;;sp|P13646-3|K1C13_HUMAN Isoform of P13646, Isoform 3 of Keratin, type I cytoskeletal 13 OS=Homo sapiens GN=KRT13;sp|P13646|K1C13_HUMAN Keratin, ty	7	8	2	2	1	2	2	4	4	3	6	6	8	6	7	4	0	0	0	0	0	0	0	1	2	1	2	0	0	0	0	0	0	0	0	1	2	1	2	0	19.3	5.5
E9PIT3;CON__P00735;P00734	E9PIT3;CON__P00735;P00734	1;1;1	1;1;1	1;1;1	Prothrombin;Activation peptide fragment 1;Activation peptide fragment 2;Thrombin light chain;Thrombin heavy chain	F2	tr|E9PIT3|E9PIT3_HUMAN Isoform of P00734, Prothrombin OS=Homo sapiens GN=F2 PE=1 SV=1;;sp|P00734|THRB_HUMAN Prothrombin OS=Homo sapiens GN=F2 PE=1 SV=2	3	1	1	1	0	0	0	0	0	0	1	0	0	0	0	0	0	0	0	0	0	0	1	0	0	0	0	0	0	0	0	0	0	0	1	0	0	0	0	0	2.6	2.6
CON__P00761	CON__P00761	5	5	5				1	5	5	5	4	4	4	4	4	4	4	4	4	4	4	5	4	4	4	4	4	4	4	4	4	4	4	5	4	4	4	4	4	4	4	4	4	4	4	5	31.2	31.2
CON__P01966;G3V1N2;P69905	CON__P01966	4;1;1	4;1;1	4;1;1				3	4	4	4	4	4	4	4	4	4	2	3	3	3	2	3	4	4	4	4	4	4	2	3	3	3	2	3	4	4	4	4	4	4	2	3	3	3	2	3	40.8	40.8
CON__P02533;P02533;CON__Q61782;K7ENV3;CON__P35900;CON__Q9D312;P35900	CON__P02533;P02533	31;31;5;2;2;2;2	31;31;5;2;2;2;2	8;8;2;0;0;0;0	Keratin, type I cytoskeletal 14	KRT14	;sp|P02533|K1C14_HUMAN Keratin, type I cytoskeletal 14 OS=Homo sapiens GN=KRT14 PE=1 SV=4	7	31	31	8	11	6	5	28	28	27	18	18	17	16	13	15	11	6	5	28	28	27	18	18	17	16	13	15	2	1	0	7	8	6	3	4	4	3	3	3	68	68
CON__P02538;P02538;CON__Q8VED5;Q8IWY7	CON__P02538;P02538	35;35;8;2	26;26;2;1	2;2;0;0	Keratin, type II cytoskeletal 6A	KRT6A	;sp|P02538|K2C6A_HUMAN Keratin, type II cytoskeletal 6A OS=Homo sapiens GN=KRT6A PE=1 SV=3	4	35	26	2	15	9	8	30	31	31	24	22	20	21	15	18	10	4	4	24	25	25	17	16	14	14	10	14	1	0	0	2	2	2	1	1	1	1	1	1	54.6	45
CON__P02584	CON__P02584	5	1	1				1	5	1	1	5	4	5	4	5	4	0	1	1	0	1	1	1	1	1	1	1	1	0	0	0	0	0	0	1	1	1	1	1	1	0	0	0	0	0	0	50	11.4
CON__P02662	CON__P02662	4	4	4				1	4	4	4	0	0	0	0	0	0	1	4	3	4	2	2	0	0	0	0	0	0	1	4	3	4	2	2	0	0	0	0	0	0	1	4	3	4	2	2	28.1	28.1
CON__P02666	CON__P02666	1	1	1				1	1	1	1	0	0	0	0	0	0	1	1	1	1	1	1	0	0	0	0	0	0	1	1	1	1	1	1	0	0	0	0	0	0	1	1	1	1	1	1	9.1	9.1
CON__P02769	CON__P02769	28	28	24				1	28	28	24	20	19	16	25	14	16	13	12	10	11	7	7	20	19	16	25	14	16	13	12	10	11	7	7	16	16	13	21	12	13	13	12	10	10	7	7	55.7	55.7
CON__P04259	CON__P04259	34	2	0				1	34	2	0	13	8	8	27	28	28	24	21	19	21	15	17	0	0	0	0	0	0	2	1	1	2	2	1	0	0	0	0	0	0	0	0	0	0	0	0	52.8	4.8
CON__P05787;P05787;P05787-2;F8VUG2;F8W1U3;CON__H-INV:HIT000292931;F8VP67;CON__Q9H552;CON__H-INV:HIT000016045;CON__Q9DCV7;CON__Q3KNV1;CON__P08729;P08729;F8VQY3;CON__Q9NSB2;CON__Q6ISB0;Q9NSB2;H0YIB2;CON__REFSEQ:XP_092267	CON__P05787;P05787;P05787-2;F8VUG2;F8W1U3;CON__H-INV:HIT000292931	34;34;34;22;19;17;14;9;5;4;4;4;4;3;3;3;3;2;2	26;26;26;17;14;14;11;5;2;0;0;0;0;3;0;0;0;2;2	25;25;25;16;14;14;11;5;2;0;0;0;0;3;0;0;0;2;2	Keratin, type II cytoskeletal 8	KRT8	;sp|P05787|K2C8_HUMAN Keratin, type II cytoskeletal 8 OS=Homo sapiens GN=KRT8 PE=1 SV=7;sp|P05787-2|K2C8_HUMAN Isoform of P05787, Isoform 2 of Keratin, type II cytoskeletal 8 OS=Homo sapiens GN=KRT8;tr|F8VUG2|F8VUG2_HUMAN Isoform of P05787, Keratin, type I	19	34	26	25	27	29	28	32	33	33	5	11	10	6	4	9	21	23	23	25	26	26	1	8	7	3	2	7	20	22	22	24	25	25	1	7	6	2	2	6	58	49.7
CON__P08730-1	CON__P08730-1	7	1	1				1	7	1	1	1	2	2	4	3	3	5	4	5	5	4	4	0	0	0	1	0	1	0	0	0	0	0	0	0	0	0	1	0	1	0	0	0	0	0	0	15.1	2.7
CON__P08779;P08779;K7ENW6	CON__P08779;P08779	19;19;6	8;8;5	6;6;3	Keratin, type I cytoskeletal 16	KRT16	;sp|P08779|K1C16_HUMAN Keratin, type I cytoskeletal 16 OS=Homo sapiens GN=KRT16 PE=1 SV=4	3	19	8	6	4	1	1	9	9	9	15	13	10	13	15	8	0	0	0	0	0	0	8	5	3	5	8	2	0	0	0	0	0	0	6	3	3	4	6	2	45.5	24.1
CON__P12763;P02765	CON__P12763	8;2	8;2	8;2				2	8	8	8	6	6	5	8	6	4	3	3	3	3	3	3	6	6	5	8	6	4	3	3	3	3	3	3	6	6	5	8	6	4	3	3	3	3	3	3	27.9	27.9
CON__P13645;P13645;CON__P02535-1;CON__Q148H6;CON__Q7Z3Y7;Q7Z3Y7;CON__Q7Z3Z0;CON__Q7Z3Y8;CON__Q2M2I5;Q7Z3Z0;Q7Z3Y8;Q2M2I5;CON__Q14525;CON__Q9UE12;CON__Q15323;CON__A2A5Y0;CON__Q14532;CON__A2AB72;CON__O76015;CON__Q7Z3Y9;CON__O76014;Q14525;Q15323;Q14532;O76014;O76015;Q7Z3Y9	CON__P13645;P13645	30;30;8;3;3;3;2;2;2;2;2;2;1;1;1;1;1;1;1;1;1;1;1;1;1;1;1	27;27;6;1;1;1;1;1;1;1;1;1;0;0;0;0;0;0;0;0;0;0;0;0;0;0;0	26;26;5;1;1;1;1;1;0;1;1;0;0;0;0;0;0;0;0;0;0;0;0;0;0;0;0	Keratin, type I cytoskeletal 10	KRT10	;sp|P13645|K1C10_HUMAN Keratin, type I cytoskeletal 10 OS=Homo sapiens GN=KRT10 PE=1 SV=6	27	30	27	26	10	6	8	9	8	6	26	27	28	29	27	25	9	6	8	8	7	5	24	25	26	26	25	23	9	6	8	8	7	5	23	24	25	25	24	22	60.2	56
CON__P13647;P13647;H0YI76;F8W0C6;H0YIN9;F8VV57;F8VU69	CON__P13647;P13647	32;32;13;12;10;4;1	19;19;10;2;6;4;1	6;6;3;0;1;2;0	Keratin, type II cytoskeletal 5	KRT5	;sp|P13647|K2C5_HUMAN Keratin, type II cytoskeletal 5 OS=Homo sapiens GN=KRT5 PE=1 SV=3	7	32	19	6	10	7	7	24	25	25	22	19	18	17	17	17	4	1	2	14	15	15	13	11	10	8	11	11	0	0	0	4	5	5	4	3	3	2	4	2	47.8	32.7
CON__P15497;F8W696;P02647	CON__P15497	18;1;1	18;1;1	18;1;1				3	18	18	18	18	18	18	17	17	17	3	3	2	3	3	3	18	18	18	17	17	17	3	3	2	3	3	3	18	18	18	17	17	17	3	3	2	3	3	3	57.4	57.4
CON__P17697	CON__P17697	2	2	2				1	2	2	2	0	0	0	0	0	0	0	1	1	0	1	0	0	0	0	0	0	0	0	1	1	0	1	0	0	0	0	0	0	0	0	1	1	0	1	0	5	5
CON__P19013;P19013;F8VX05;F8VZR6	CON__P19013;P19013	6;6;1;1	3;3;1;1	3;3;1;1	Keratin, type II cytoskeletal 4	KRT4	;sp|P19013|K2C4_HUMAN Keratin, type II cytoskeletal 4 OS=Homo sapiens GN=KRT4 PE=1 SV=4	4	6	3	3	3	3	3	3	2	2	2	3	4	5	3	3	0	0	0	0	0	0	0	0	1	2	0	1	0	0	0	0	0	0	0	0	1	2	0	1	11.4	6.7
CON__P20930;P20930	CON__P20930;P20930	1;1	1;1	1;1	Filaggrin	FLG	;sp|P20930|FILA_HUMAN Filaggrin OS=Homo sapiens GN=FLG PE=1 SV=3	2	1	1	1	0	0	0	0	0	0	0	0	0	1	0	0	0	0	0	0	0	0	0	0	0	1	0	0	0	0	0	0	0	0	0	0	0	1	0	0	1.6	1.6
CON__P34955	CON__P34955	4	4	4				1	4	4	4	4	2	4	1	2	1	1	0	2	1	1	2	4	2	4	1	2	1	1	0	2	1	1	2	4	2	4	1	2	1	1	0	2	1	1	2	12.7	12.7
CON__P35527;P35527;K7EQQ3	CON__P35527;P35527;K7EQQ3	28;28;17	28;28;17	28;28;17	Keratin, type I cytoskeletal 9	KRT9	;sp|P35527|K1C9_HUMAN Keratin, type I cytoskeletal 9 OS=Homo sapiens GN=KRT9 PE=1 SV=3;tr|K7EQQ3|K7EQQ3_HUMAN Isoform of P35527, Keratin, type I cytoskeletal 9 OS=Homo sapiens GN=KRT9 PE=1 SV=1	3	28	28	28	8	5	5	7	6	7	28	25	24	25	23	18	8	5	5	7	6	7	28	25	24	25	23	18	8	5	5	7	6	7	28	25	24	25	23	18	61.8	61.8
CON__P35908;CON__Q9R0H5	CON__P35908	38;2	1;0	1;0				2	38	1	1	6	6	6	8	6	9	34	32	34	35	31	27	0	0	0	0	0	0	0	0	0	1	0	0	0	0	0	0	0	0	0	0	0	1	0	0	72.7	5.6
CON__P41361;P01008	CON__P41361;P01008	2;1	2;1	2;1	Antithrombin-III	SERPINC1	;sp|P01008|ANT3_HUMAN Antithrombin-III OS=Homo sapiens GN=SERPINC1 PE=1 SV=1	2	2	2	2	1	1	0	0	0	1	1	2	1	2	2	1	1	1	0	0	0	1	1	2	1	2	2	1	1	1	0	0	0	1	1	2	1	2	2	1	5.4	5.4
CON__P81644	CON__P81644	5	5	5				1	5	5	5	3	3	2	3	2	2	3	1	2	1	1	1	3	3	2	3	2	2	3	1	2	1	1	1	3	3	2	3	2	2	3	1	2	1	1	1	36	36
CON__Q03247	CON__Q03247	2	1	1				1	2	1	1	0	0	0	0	0	0	2	0	0	1	0	2	0	0	0	0	0	0	1	0	0	1	0	1	0	0	0	0	0	0	1	0	0	1	0	1	8.2	4.4
CON__Q04695;Q04695;F5GWP8;K7EPJ9;K7ESE1	CON__Q04695;Q04695;F5GWP8	21;21;18;9;5	8;8;6;4;1	4;4;3;3;0	Keratin, type I cytoskeletal 17	KRT17	;sp|Q04695|K1C17_HUMAN Keratin, type I cytoskeletal 17 OS=Homo sapiens GN=KRT17 PE=1 SV=2;tr|F5GWP8|F5GWP8_HUMAN Isoform of Q04695, Keratin, type I cytoskeletal 17 OS=Homo sapiens GN=KRT17 PE=1 SV=2	5	21	8	4	7	6	6	18	16	18	16	14	13	12	9	14	3	2	2	7	6	7	6	6	5	4	3	6	2	1	1	3	3	3	2	2	1	1	0	2	43.5	19.2
CON__Q29443;CON__Q0IIK2	CON__Q29443;CON__Q0IIK2	2;2	2;2	1;1			;	2	2	2	1	1	1	1	0	0	1	1	0	0	0	0	0	1	1	1	0	0	1	1	0	0	0	0	0	1	1	1	0	0	1	0	0	0	0	0	0	3.9	3.9
CON__Q0VCM5	CON__Q0VCM5	1	1	1				1	1	1	1	1	0	0	0	0	0	0	0	0	0	0	0	1	0	0	0	0	0	0	0	0	0	0	0	1	0	0	0	0	0	0	0	0	0	0	0	1	1
CON__Q1A7A4	CON__Q1A7A4	7	7	7				1	7	7	7	0	0	0	0	0	0	3	2	0	7	5	3	0	0	0	0	0	0	3	2	0	7	5	3	0	0	0	0	0	0	3	2	0	7	5	3	5.4	5.4
CON__Q28085	CON__Q28085	5	5	5				1	5	5	5	5	4	4	4	2	3	0	0	0	0	0	0	5	4	4	4	2	3	0	0	0	0	0	0	5	4	4	4	2	3	0	0	0	0	0	0	5.5	5.5
CON__Q28107	CON__Q28107	2	2	2				1	2	2	2	0	0	0	0	0	0	1	2	0	1	1	0	0	0	0	0	0	0	1	2	0	1	1	0	0	0	0	0	0	0	1	2	0	1	1	0	1.2	1.2
CON__Q28194	CON__Q28194	12	1	1				1	12	1	1	3	4	4	3	3	3	6	10	10	5	7	7	0	1	1	0	0	0	0	0	0	0	0	0	0	1	1	0	0	0	0	0	0	0	0	0	12.2	1.2
CON__Q29RQ1	CON__Q29RQ1	4	4	4				1	4	4	4	0	0	0	0	0	0	1	0	1	3	4	0	0	0	0	0	0	0	1	0	1	3	4	0	0	0	0	0	0	0	1	0	1	3	4	0	7.2	7.2
CON__Q2KIS7;E9PHK0;P05452	CON__Q2KIS7;E9PHK0;P05452	3;2;2	3;2;2	3;2;2	Tetranectin	CLEC3B	;tr|E9PHK0|E9PHK0_HUMAN Isoform of P05452, Tetranectin OS=Homo sapiens GN=CLEC3B PE=1 SV=1;sp|P05452|TETN_HUMAN Tetranectin OS=Homo sapiens GN=CLEC3B PE=1 SV=3	3	3	3	3	3	3	3	3	3	3	0	0	0	0	0	0	3	3	3	3	3	3	0	0	0	0	0	0	3	3	3	3	3	3	0	0	0	0	0	0	22.8	22.8
CON__Q2UVX4	CON__Q2UVX4	10	9	9				1	10	9	9	4	4	3	2	3	3	7	5	3	4	3	3	4	4	3	2	3	3	6	4	2	3	2	2	4	4	3	2	3	3	6	4	2	3	2	2	8.1	7.4
CON__Q2YDI2;O43929-2;O43929-3;O43929	CON__Q2YDI2;O43929-2;O43929-3;O43929	1;1;1;1	1;1;1;1	1;1;1;1	Origin recognition complex subunit 4	ORC4	;sp|O43929-2|ORC4_HUMAN Isoform of O43929, Isoform 2 of Origin recognition complex subunit 4 OS=Homo sapiens GN=ORC4;sp|O43929-3|ORC4_HUMAN Isoform of O43929, Isoform 3 of Origin recognition complex subunit 4 OS=Homo sapiens GN=ORC4;sp|O43929|ORC4_HUMAN Or	4	1	1	1	1	1	1	1	1	1	0	0	1	0	0	1	1	1	1	1	1	1	0	0	1	0	0	1	1	1	1	1	1	1	0	0	1	0	0	1	2.1	2.1
CON__Q32MB2;Q86Y46;H0YIC5;CON__Q7RTS7;F8W1S1;Q86Y46-2;Q7RTS7;CON__Q3SY84;Q3SY84;H0YIG3	CON__Q32MB2;Q86Y46;H0YIC5;CON__Q7RTS7;F8W1S1;Q86Y46-2;Q7RTS7	6;6;4;4;4;4;4;2;2;1	3;3;2;1;1;3;1;1;1;1	1;1;1;0;0;1;0;0;0;0	Keratin, type II cytoskeletal 73;Keratin, type II cytoskeletal 74	KRT73;KRT74	;sp|Q86Y46|K2C73_HUMAN Keratin, type II cytoskeletal 73 OS=Homo sapiens GN=KRT73 PE=1 SV=1;tr|H0YIC5|H0YIC5_HUMAN Isoform of Q86Y46, Keratin, type II cytoskeletal 73 (Fragment) OS=Homo sapiens GN=KRT73 PE=1 SV=1;;tr|F8W1S1|F8W1S1_HUMAN Isoform of Q7RTS7, K	10	6	3	1	2	2	2	2	2	1	4	5	5	5	4	3	1	1	1	1	1	0	1	2	2	2	2	1	0	0	0	0	1	0	0	0	0	0	0	0	9.1	6.1
CON__Q3KUS7	CON__Q3KUS7	1	1	1				1	1	1	1	1	0	0	0	0	0	0	0	0	0	0	0	1	0	0	0	0	0	0	0	0	0	0	0	1	0	0	0	0	0	0	0	0	0	0	0	1.4	1.4
CON__Q3MHN2;P02748	CON__Q3MHN2	8;2	8;2	8;2				2	8	8	8	0	0	0	0	0	0	5	1	1	8	7	4	0	0	0	0	0	0	5	1	1	8	7	4	0	0	0	0	0	0	5	1	1	8	7	4	18.4	18.4
CON__Q3SX09;CON__P02070;E9PFT6;P68871;P02042;A8MUF7;F8W6P5;E9PEW8;E9PBW4;P69892;P69891;P02100	CON__Q3SX09	11;3;2;2;2;1;1;1;1;1;1;1	11;3;2;2;2;1;1;1;1;1;1;1	11;3;2;2;2;1;1;1;1;1;1;1				12	11	11	11	9	9	8	8	8	8	8	7	7	7	7	7	9	9	8	8	8	8	8	7	7	7	7	7	9	9	8	8	8	8	8	7	7	7	7	7	61.2	61.2
CON__Q3SX14	CON__Q3SX14	9	2	2				1	9	2	2	7	8	7	8	8	7	1	4	3	2	0	4	2	2	1	2	1	2	0	0	0	0	0	0	2	2	1	2	1	2	0	0	0	0	0	0	17	5.4
CON__Q3SX28;H0YL80;K7EP68;U3KQK2	CON__Q3SX28	22;5;5;3	1;0;0;0	0;0;0;0				4	22	1	0	22	22	22	19	20	18	3	3	3	3	0	3	1	1	1	0	0	0	0	0	0	0	0	0	0	0	0	0	0	0	0	0	0	0	0	0	59.2	4.6
CON__Q3SZH5	CON__Q3SZH5	2	2	2				1	2	2	2	1	1	1	1	1	1	1	1	0	1	0	0	1	1	1	1	1	1	1	1	0	1	0	0	1	1	1	1	1	1	1	1	0	1	0	0	5.4	5.4
CON__Q9Z2K1;CON__Q3ZAW8	CON__Q9Z2K1;CON__Q3ZAW8	9;9	1;1	1;1			;	2	9	1	1	3	1	1	5	5	5	7	7	5	6	7	5	0	0	0	0	0	0	0	1	1	1	1	1	0	0	0	0	0	0	0	1	1	1	1	1	18.1	1.9
CON__Q3ZBD7	CON__Q3ZBD7	5	1	1				1	5	1	1	5	4	5	5	4	5	0	2	1	1	1	2	1	0	1	1	0	1	0	0	0	0	0	0	1	0	1	1	0	1	0	0	0	0	0	0	15.6	4.8
CON__Q3ZBS7;P04004	CON__Q3ZBS7	7;1	7;1	7;1				2	7	7	7	2	1	2	2	2	1	6	7	6	5	4	7	2	1	2	2	2	1	6	7	6	5	4	7	2	1	2	2	2	1	6	7	6	5	4	7	17.1	17.1
CON__Q5D862;Q5D862	CON__Q5D862;Q5D862	4;4	4;4	4;4	Filaggrin-2	FLG2	;sp|Q5D862|FILA2_HUMAN Filaggrin-2 OS=Homo sapiens GN=FLG2 PE=1 SV=1	2	4	4	4	0	0	0	0	0	0	4	2	2	3	1	1	0	0	0	0	0	0	4	2	2	3	1	1	0	0	0	0	0	0	4	2	2	3	1	1	2.7	2.7
CON__Q5XKE5;Q5XKE5	CON__Q5XKE5;Q5XKE5	8;8	3;3	3;3	Keratin, type II cytoskeletal 79	KRT79	;sp|Q5XKE5|K2C79_HUMAN Keratin, type II cytoskeletal 79 OS=Homo sapiens GN=KRT79 PE=1 SV=2	2	8	3	3	3	3	3	3	3	3	7	3	3	4	3	3	0	0	0	0	0	0	3	0	0	0	0	0	0	0	0	0	0	0	3	0	0	0	0	0	14.6	6.4
CON__Q6KB66-1;Q6KB66-2;Q6KB66;Q6KB66-3;CON__Q0VBK2	CON__Q6KB66-1;Q6KB66-2;Q6KB66;Q6KB66-3	3;3;3;3;1	3;3;3;3;1	3;3;3;3;1	Keratin, type II cytoskeletal 80	KRT80	;sp|Q6KB66-2|K2C80_HUMAN Isoform of Q6KB66, Isoform 2 of Keratin, type II cytoskeletal 80 OS=Homo sapiens GN=KRT80;sp|Q6KB66|K2C80_HUMAN Keratin, type II cytoskeletal 80 OS=Homo sapiens GN=KRT80 PE=1 SV=2;sp|Q6KB66-3|K2C80_HUMAN Isoform of Q6KB66, Isoform	5	3	3	3	0	0	0	2	3	2	0	0	0	0	0	0	0	0	0	2	3	2	0	0	0	0	0	0	0	0	0	2	3	2	0	0	0	0	0	0	8.2	8.2
CON__Q8N1N4-2;CON__Q7RTT2;Q8N1N4;Q8N1N4-2	CON__Q8N1N4-2;CON__Q7RTT2;Q8N1N4;Q8N1N4-2	4;4;4;3	2;2;2;1	2;2;2;1	Keratin, type II cytoskeletal 78	KRT78	;;sp|Q8N1N4|K2C78_HUMAN Keratin, type II cytoskeletal 78 OS=Homo sapiens GN=KRT78 PE=2 SV=2;sp|Q8N1N4-2|K2C78_HUMAN Isoform of Q8N1N4, Isoform 2 of Keratin, type II cytoskeletal 78 OS=Homo sapiens GN=KRT78	4	4	2	2	1	1	1	1	1	1	3	2	3	3	3	2	0	0	0	0	0	0	2	1	2	2	2	1	0	0	0	0	0	0	2	1	2	2	2	1	6.9	4
CON__Q7Z794;Q7Z794	CON__Q7Z794;Q7Z794	13;13	10;10	7;7	Keratin, type II cytoskeletal 1b	KRT77	;sp|Q7Z794|K2C1B_HUMAN Keratin, type II cytoskeletal 1b OS=Homo sapiens GN=KRT77 PE=2 SV=3	2	13	10	7	3	3	3	3	3	3	3	3	4	10	6	3	1	1	1	0	0	0	1	1	2	8	4	1	0	0	0	0	0	0	1	1	2	6	4	1	26.1	21.5
CON__Q86YZ3;Q86YZ3	CON__Q86YZ3;Q86YZ3	9;9	9;9	9;9	Hornerin	HRNR	;sp|Q86YZ3|HORN_HUMAN Hornerin OS=Homo sapiens GN=HRNR PE=1 SV=2	2	9	9	9	0	1	0	0	0	0	5	4	5	5	3	4	0	1	0	0	0	0	5	4	5	5	3	4	0	1	0	0	0	0	5	4	5	5	3	4	10.4	10.4
CON__Q95121	CON__Q95121	1	1	1				1	1	1	1	0	0	0	0	0	0	1	0	0	1	1	0	0	0	0	0	0	0	1	0	0	1	1	0	0	0	0	0	0	0	1	0	0	1	1	0	2.9	2.9
CON__Q9TTE1	CON__Q9TTE1	1	1	1				1	1	1	1	1	1	1	1	0	1	0	0	0	0	0	0	1	1	1	1	0	1	0	0	0	0	0	0	1	1	1	1	0	1	0	0	0	0	0	0	2.9	2.9
D3YTB1;F8W727;P62910	D3YTB1;F8W727;P62910	2;2;2	2;2;2	2;2;2	60S ribosomal protein L32	RPL32	tr|D3YTB1|D3YTB1_HUMAN Isoform of P62910, 60S ribosomal protein L32 (Fragment) OS=Homo sapiens GN=RPL32 PE=1 SV=1;tr|F8W727|F8W727_HUMAN Isoform of P62910, 60S ribosomal protein L32 OS=Homo sapiens GN=RPL32 PE=1 SV=1;sp|P62910|RL32_HUMAN 60S ribosomal prot	3	2	2	2	2	2	2	2	2	2	0	2	0	0	0	0	2	2	2	2	2	2	0	2	0	0	0	0	2	2	2	2	2	2	0	2	0	0	0	0	20.3	20.3
Q9NYL2-2;D4Q8H0	Q9NYL2-2;D4Q8H0	1;1	1;1	1;1		pk	sp|Q9NYL2-2|M3K20_HUMAN Isoform of Q9NYL2, Isoform 2 of Mitogen-activated protein kinase kinase kinase 20 OS=Homo sapiens GN=MAP3K20;tr|D4Q8H0|D4Q8H0_HUMAN Mitogen-activated protein kinase kinase kinase MLT OS=Homo sapiens GN=pk PE=1 SV=1	2	1	1	1	1	1	1	1	1	1	1	1	1	0	1	1	1	1	1	1	1	1	1	1	1	0	1	1	1	1	1	1	1	1	1	1	1	0	1	1	3.5	3.5
D6R956;P09936;D6R974;D6RE83;D6RF53	D6R956;P09936;D6R974;D6RE83	4;4;3;3;1	4;4;3;3;1	4;4;3;3;1	Ubiquitin carboxyl-terminal hydrolase;Ubiquitin carboxyl-terminal hydrolase isozyme L1	UCHL1	tr|D6R956|D6R956_HUMAN Isoform of P09936, Ubiquitin carboxyl-terminal hydrolase OS=Homo sapiens GN=UCHL1 PE=1 SV=1;sp|P09936|UCHL1_HUMAN Ubiquitin carboxyl-terminal hydrolase isozyme L1 OS=Homo sapiens GN=UCHL1 PE=1 SV=2;tr|D6R974|D6R974_HUMAN Isoform of P	5	4	4	4	4	4	4	3	2	3	0	0	0	0	0	0	4	4	4	3	2	3	0	0	0	0	0	0	4	4	4	3	2	3	0	0	0	0	0	0	26.1	26.1
D6R967;H0Y9D8;Q9H2U2-6;Q9H2U2-3;Q9H2U2;Q9H2U2-2	D6R967;H0Y9D8;Q9H2U2-6;Q9H2U2-3;Q9H2U2;Q9H2U2-2	1;1;1;1;1;1	1;1;1;1;1;1	1;1;1;1;1;1	Inorganic pyrophosphatase 2, mitochondrial	PPA2	tr|D6R967|D6R967_HUMAN Isoform of Q9H2U2, Inorganic pyrophosphatase 2, mitochondrial (Fragment) OS=Homo sapiens GN=PPA2 PE=1 SV=1;tr|H0Y9D8|H0Y9D8_HUMAN Isoform of Q9H2U2, Inorganic pyrophosphatase 2, mitochondrial (Fragment) OS=Homo sapiens GN=PPA2 PE=1 S	6	1	1	1	1	1	1	1	1	1	0	0	0	0	0	0	1	1	1	1	1	1	0	0	0	0	0	0	1	1	1	1	1	1	0	0	0	0	0	0	6.8	6.8
D6RA48;D6RBS3;D6RAK2;D6R9U2;D6RD15;D6RB69;D6RHZ8;D6RF69;P26572	D6RA48;D6RBS3;D6RAK2;D6R9U2;D6RD15;D6RB69;D6RHZ8;D6RF69;P26572	1;1;1;1;1;1;1;1;1	1;1;1;1;1;1;1;1;1	1;1;1;1;1;1;1;1;1	Alpha-1,3-mannosyl-glycoprotein 2-beta-N-acetylglucosaminyltransferase	MGAT1	tr|D6RA48|D6RA48_HUMAN Isoform of P26572, Alpha-1,3-mannosyl-glycoprotein 2-beta-N-acetylglucosaminyltransferase (Fragment) OS=Homo sapiens GN=MGAT1 PE=1 SV=1;tr|D6RBS3|D6RBS3_HUMAN Isoform of P26572, Alpha-1,3-mannosyl-glycoprotein 2-beta-N-acetylglucosam	9	1	1	1	0	0	0	0	0	0	0	1	1	1	0	1	0	0	0	0	0	0	0	1	1	1	0	1	0	0	0	0	0	0	0	1	1	1	0	1	14.7	14.7
D6RIZ4;D6RA47;D6RE79;Q14728;D6R9N3	D6RIZ4;D6RA47;D6RE79;Q14728;D6R9N3	2;2;2;2;1	2;2;2;2;1	2;2;2;2;1	Major facilitator superfamily domain-containing protein 10	MFSD10	tr|D6RIZ4|D6RIZ4_HUMAN Isoform of Q14728, Major facilitator superfamily domain-containing protein 10 OS=Homo sapiens GN=MFSD10 PE=1 SV=1;tr|D6RA47|D6RA47_HUMAN Isoform of Q14728, Major facilitator superfamily domain-containing protein 10 OS=Homo sapiens GN	5	2	2	2	1	2	1	2	1	1	0	0	0	0	0	1	1	2	1	2	1	1	0	0	0	0	0	1	1	2	1	2	1	1	0	0	0	0	0	1	6.2	6.2
D6RAA6;P57088;J3KN43;D6RBY2	D6RAA6;P57088;J3KN43;D6RBY2	2;2;1;1	2;2;1;1	2;2;1;1	Transmembrane protein 33	TMEM33	tr|D6RAA6|D6RAA6_HUMAN Isoform of P57088, Transmembrane protein 33 (Fragment) OS=Homo sapiens GN=TMEM33 PE=1 SV=1;sp|P57088|TMM33_HUMAN Transmembrane protein 33 OS=Homo sapiens GN=TMEM33 PE=1 SV=2;tr|J3KN43|J3KN43_HUMAN Isoform of P57088, Transmembrane pro	4	2	2	2	2	2	2	2	2	2	0	1	0	0	0	0	2	2	2	2	2	2	0	1	0	0	0	0	2	2	2	2	2	2	0	1	0	0	0	0	9.5	9.5
D6RHU2;D6RAI5;Q13423	D6RHU2;D6RAI5;Q13423	2;2;2	2;2;2	2;2;2	NAD(P) transhydrogenase, mitochondrial	NNT	tr|D6RHU2|D6RHU2_HUMAN Isoform of Q13423, NAD(P) transhydrogenase, mitochondrial (Fragment) OS=Homo sapiens GN=NNT PE=1 SV=1;tr|D6RAI5|D6RAI5_HUMAN Isoform of Q13423, NAD(P) transhydrogenase, mitochondrial (Fragment) OS=Homo sapiens GN=NNT PE=1 SV=1;sp|Q13	3	2	2	2	2	2	2	2	2	2	0	0	0	0	0	0	2	2	2	2	2	2	0	0	0	0	0	0	2	2	2	2	2	2	0	0	0	0	0	0	15.1	15.1
D6RAN4;P32969;H0Y9V9;H0Y9R4;E7ESE0	D6RAN4;P32969;H0Y9V9;H0Y9R4;E7ESE0	6;6;5;4;3	6;6;5;4;3	6;6;5;4;3	60S ribosomal protein L9	RPL9	tr|D6RAN4|D6RAN4_HUMAN Isoform of P32969, 60S ribosomal protein L9 (Fragment) OS=Homo sapiens GN=RPL9 PE=1 SV=8;sp|P32969|RL9_HUMAN 60S ribosomal protein L9 OS=Homo sapiens GN=RPL9 PE=1 SV=1;tr|H0Y9V9|H0Y9V9_HUMAN Isoform of P32969, 60S ribosomal protein L	5	6	6	6	5	5	5	5	6	4	1	3	3	2	2	2	5	5	5	5	6	4	1	3	3	2	2	2	5	5	5	5	6	4	1	3	3	2	2	2	45.3	45.3
D6RAN6;F6SKB8;Q9NVZ3-3;Q9NVZ3-4;Q9NVZ3;Q9NVZ3-2	D6RAN6;F6SKB8;Q9NVZ3-3;Q9NVZ3-4;Q9NVZ3;Q9NVZ3-2	1;1;1;1;1;1	1;1;1;1;1;1	1;1;1;1;1;1	Adaptin ear-binding coat-associated protein 2	NECAP2	tr|D6RAN6|D6RAN6_HUMAN Isoform of Q9NVZ3, Adaptin ear-binding coat-associated protein 2 OS=Homo sapiens GN=NECAP2 PE=1 SV=1;tr|F6SKB8|F6SKB8_HUMAN Isoform of Q9NVZ3, Adaptin ear-binding coat-associated protein 2 OS=Homo sapiens GN=NECAP2 PE=1 SV=1;sp|Q9NVZ	6	1	1	1	1	1	1	1	1	1	0	0	0	0	0	0	1	1	1	1	1	1	0	0	0	0	0	0	1	1	1	1	1	1	0	0	0	0	0	0	26.7	26.7
D6RB05;P42680	D6RB05;P42680	1;1	1;1	1;1	Tyrosine-protein kinase Tec	TEC	tr|D6RB05|D6RB05_HUMAN Isoform of P42680, Tyrosine-protein kinase Tec OS=Homo sapiens GN=TEC PE=1 SV=1;sp|P42680|TEC_HUMAN Tyrosine-protein kinase Tec OS=Homo sapiens GN=TEC PE=1 SV=2	2	1	1	1	0	0	0	0	0	0	0	0	1	0	0	0	0	0	0	0	0	0	0	0	1	0	0	0	0	0	0	0	0	0	0	0	1	0	0	0	14	14
D6RC52;D6RCB9;Q9NX24;H0YC83;J3QSY4	D6RC52;D6RCB9;Q9NX24;H0YC83;J3QSY4	2;2;2;1;1	2;2;2;1;1	2;2;2;1;1	H/ACA ribonucleoprotein complex subunit 2	NHP2	tr|D6RC52|D6RC52_HUMAN Isoform of Q9NX24, H/ACA ribonucleoprotein complex subunit 2 (Fragment) OS=Homo sapiens GN=NHP2 PE=1 SV=1;tr|D6RCB9|D6RCB9_HUMAN Isoform of Q9NX24, H/ACA ribonucleoprotein complex subunit 2 (Fragment) OS=Homo sapiens GN=NHP2 PE=1 SV=	5	2	2	2	2	2	2	2	2	2	0	0	0	0	0	0	2	2	2	2	2	2	0	0	0	0	0	0	2	2	2	2	2	2	0	0	0	0	0	0	22	22
D6RCD0;Q8NBQ5	D6RCD0;Q8NBQ5	1;1	1;1	1;1	Estradiol 17-beta-dehydrogenase 11	HSD17B11	tr|D6RCD0|D6RCD0_HUMAN Isoform of Q8NBQ5, Estradiol 17-beta-dehydrogenase 11 OS=Homo sapiens GN=HSD17B11 PE=1 SV=2;sp|Q8NBQ5|DHB11_HUMAN Estradiol 17-beta-dehydrogenase 11 OS=Homo sapiens GN=HSD17B11 PE=1 SV=3	2	1	1	1	1	1	1	1	0	0	0	0	0	0	0	0	1	1	1	1	0	0	0	0	0	0	0	0	1	1	1	1	0	0	0	0	0	0	0	0	5.9	5.9
D6RDM7;P61086-3;P61086;D6RFX1;P61086-2	D6RDM7;P61086-3;P61086	5;5;5;1;1	5;5;5;1;1	5;5;5;1;1	Ubiquitin-conjugating enzyme E2 K	UBE2K	tr|D6RDM7|D6RDM7_HUMAN Isoform of P61086, Ubiquitin-conjugating enzyme E2 K (Fragment) OS=Homo sapiens GN=UBE2K PE=1 SV=1;sp|P61086-3|UBE2K_HUMAN Isoform of P61086, Isoform 3 of Ubiquitin-conjugating enzyme E2 K OS=Homo sapiens GN=UBE2K;sp|P61086|UBE2K_HUM	5	5	5	5	5	5	5	5	5	3	0	1	0	0	0	0	5	5	5	5	5	3	0	1	0	0	0	0	5	5	5	5	5	3	0	1	0	0	0	0	36.6	36.6
D6RGI3;D6RER5;Q9NVA2;Q9NVA2-2;D6RDU5;H0Y9G8;D6RDP1;D6R9Y6;H0Y961;B1AMS2;Q14141-3;Q14141-2;Q14141-4;Q14141	D6RGI3;D6RER5;Q9NVA2;Q9NVA2-2;D6RDU5	6;6;6;5;3;2;2;2;2;2;2;2;2;2	6;6;6;5;3;2;2;2;2;2;2;2;2;2	5;5;5;4;2;2;2;2;2;1;1;1;1;1	Septin-11	2011-09-01	tr|D6RGI3|D6RGI3_HUMAN Isoform of Q9NVA2, Septin 11, isoform CRA_b OS=Homo sapiens GN=SEPT11 PE=1 SV=1;tr|D6RER5|D6RER5_HUMAN Isoform of Q9NVA2, Septin-11 OS=Homo sapiens GN=SEPT11 PE=1 SV=1;sp|Q9NVA2|SEP11_HUMAN Septin-11 OS=Homo sapiens GN=SEPT11 PE=1 SV	14	6	6	5	6	6	6	6	5	6	1	2	2	2	2	3	6	6	6	6	5	6	1	2	2	2	2	3	5	5	5	5	4	5	1	2	2	2	2	3	17.9	17.9
D6REX3;O94979-6;O94979-3;O94979-10;O94979-4;O94979-9;O94979-2;O94979;O94979-8;D6RHZ5;H7BXG7;O94979-7;O94979-5;H0YAB3;H0Y9T9;H0Y9K1;H0Y8V7;H0YAF5;H0Y8W8;D6RE64;D6RCQ9;H0Y9V3	D6REX3;O94979-6;O94979-3;O94979-10;O94979-4;O94979-9;O94979-2;O94979;O94979-8;D6RHZ5;H7BXG7;O94979-7;O94979-5	13;13;13;13;13;13;13;13;13;11;10;10;7;6;3;3;3;2;2;1;1;1	13;13;13;13;13;13;13;13;13;11;10;10;7;6;3;3;3;2;2;1;1;1	13;13;13;13;13;13;13;13;13;11;10;10;7;6;3;3;3;2;2;1;1;1	Protein transport protein Sec31A	SEC31A	tr|D6REX3|D6REX3_HUMAN Isoform of O94979, Protein transport protein Sec31A OS=Homo sapiens GN=SEC31A PE=1 SV=1;sp|O94979-6|SC31A_HUMAN Isoform of O94979, Isoform 6 of Protein transport protein Sec31A OS=Homo sapiens GN=SEC31A;sp|O94979-3|SC31A_HUMAN Isofor	22	13	13	13	8	9	7	6	5	6	3	6	5	6	6	6	8	9	7	6	5	6	3	6	5	6	6	6	8	9	7	6	5	6	3	6	5	6	6	6	11.8	11.8
D6RFH4;H3BUX2;J3KNF8;O43169	D6RFH4;H3BUX2;J3KNF8;O43169	2;2;2;2	2;2;2;2	2;2;2;2	Cytochrome b5 type B	CYB5B	tr|D6RFH4|D6RFH4_HUMAN Isoform of O43169, Cytochrome b5 type B OS=Homo sapiens GN=CYB5B PE=1 SV=1;tr|H3BUX2|H3BUX2_HUMAN Isoform of O43169, Cytochrome b5 type B OS=Homo sapiens GN=CYB5B PE=1 SV=1;tr|J3KNF8|J3KNF8_HUMAN Isoform of O43169, Cytochrome b5 type	4	2	2	2	2	2	2	2	2	2	0	0	0	0	0	0	2	2	2	2	2	2	0	0	0	0	0	0	2	2	2	2	2	2	0	0	0	0	0	0	35.1	35.1
D6RFL4;P08571	D6RFL4;P08571	2;2	2;2	2;2	Monocyte differentiation antigen CD14;Monocyte differentiation antigen CD14, urinary form;Monocyte differentiation antigen CD14, membrane-bound form	CD14	tr|D6RFL4|D6RFL4_HUMAN Isoform of P08571, Monocyte differentiation antigen CD14 (Fragment) OS=Homo sapiens GN=CD14 PE=1 SV=1;sp|P08571|CD14_HUMAN Monocyte differentiation antigen CD14 OS=Homo sapiens GN=CD14 PE=1 SV=2	2	2	2	2	0	0	0	0	0	0	0	2	2	0	0	2	0	0	0	0	0	0	0	2	2	0	0	2	0	0	0	0	0	0	0	2	2	0	0	2	18.8	18.8
D6RFW1;Q96EQ0	D6RFW1;Q96EQ0	1;1	1;1	1;1	Small glutamine-rich tetratricopeptide repeat-containing protein beta	SGTB	tr|D6RFW1|D6RFW1_HUMAN Isoform of Q96EQ0, Small glutamine-rich tetratricopeptide repeat-containing protein beta (Fragment) OS=Homo sapiens GN=SGTB PE=1 SV=1;sp|Q96EQ0|SGTB_HUMAN Small glutamine-rich tetratricopeptide repeat-containing protein beta OS=Homo	2	1	1	1	1	1	1	0	1	1	0	0	0	0	0	0	1	1	1	0	1	1	0	0	0	0	0	0	1	1	1	0	1	1	0	0	0	0	0	0	8.2	8.2
D6RG15;Q6IBS0;H0Y858	D6RG15;Q6IBS0;H0Y858	6;6;3	5;5;2	5;5;2	Twinfilin-2	TWF2	tr|D6RG15|D6RG15_HUMAN Isoform of Q6IBS0, Twinfilin-2 OS=Homo sapiens GN=TWF2 PE=1 SV=1;sp|Q6IBS0|TWF2_HUMAN Twinfilin-2 OS=Homo sapiens GN=TWF2 PE=1 SV=2;tr|H0Y858|H0Y858_HUMAN Uncharacterized protein (Fragment) OS=Homo sapiens PE=4 SV=1	3	6	5	5	5	5	5	5	6	5	0	0	0	0	0	0	5	4	4	4	5	4	0	0	0	0	0	0	5	4	4	4	5	4	0	0	0	0	0	0	38.2	35.4
D6RG39;D6RIT9;Q9NX40-3;Q9NX40-2;Q9NX40-4;Q9NX40;D6R918;D6RBC5;D6RDI5;D6RI08;D6RA54;D6RC55;D6RDK1;D6RIV2;D6R9T5;D6RDK6;D6RBN5	D6RG39;D6RIT9;Q9NX40-3;Q9NX40-2;Q9NX40-4;Q9NX40;D6R918;D6RBC5;D6RDI5;D6RI08;D6RA54;D6RC55;D6RDK1;D6RIV2;D6R9T5;D6RDK6;D6RBN5	2;2;2;2;2;2;1;1;1;1;1;1;1;1;1;1;1	2;2;2;2;2;2;1;1;1;1;1;1;1;1;1;1;1	2;2;2;2;2;2;1;1;1;1;1;1;1;1;1;1;1	OCIA domain-containing protein 1	OCIAD1	tr|D6RG39|D6RG39_HUMAN Isoform of Q9NX40, OCIA domain-containing protein 1 (Fragment) OS=Homo sapiens GN=OCIAD1 PE=1 SV=1;tr|D6RIT9|D6RIT9_HUMAN Isoform of Q9NX40, OCIA domain-containing protein 1 (Fragment) OS=Homo sapiens GN=OCIAD1 PE=1 SV=1;sp|Q9NX40-3|	17	2	2	2	2	2	2	2	2	2	0	0	0	0	0	0	2	2	2	2	2	2	0	0	0	0	0	0	2	2	2	2	2	2	0	0	0	0	0	0	17	17
D6RGE2;Q96CN7	D6RGE2;Q96CN7	3;3	3;3	3;3	Isochorismatase domain-containing protein 1	ISOC1	tr|D6RGE2|D6RGE2_HUMAN Isoform of Q96CN7, Isochorismatase domain-containing protein 1 (Fragment) OS=Homo sapiens GN=ISOC1 PE=1 SV=1;sp|Q96CN7|ISOC1_HUMAN Isochorismatase domain-containing protein 1 OS=Homo sapiens GN=ISOC1 PE=1 SV=3	2	3	3	3	2	2	2	2	2	2	0	0	0	0	0	1	2	2	2	2	2	2	0	0	0	0	0	1	2	2	2	2	2	2	0	0	0	0	0	1	21.3	21.3
D6RIE3;D6RGV5;H0UI06;P14406;D6R9C3	D6RIE3;D6RGV5;H0UI06;P14406;D6R9C3	2;2;2;2;1	2;2;2;2;1	2;2;2;2;1	Cytochrome c oxidase subunit 7A2, mitochondrial	COX7A2	tr|D6RIE3|D6RIE3_HUMAN Isoform of P14406, Cytochrome c oxidase subunit 7A2, mitochondrial OS=Homo sapiens GN=COX7A2 PE=1 SV=1;tr|D6RGV5|D6RGV5_HUMAN Isoform of P14406, Cytochrome c oxidase subunit 7A2, mitochondrial (Fragment) OS=Homo sapiens GN=COX7A2 PE=	5	2	2	2	2	2	1	2	1	1	0	0	0	0	0	0	2	2	1	2	1	1	0	0	0	0	0	0	2	2	1	2	1	1	0	0	0	0	0	0	25.3	25.3
D6RHU3;P55212-2;P55212	D6RHU3;P55212-2;P55212	1;1;1	1;1;1	1;1;1	Caspase-6;Caspase-6 subunit p18;Caspase-6 subunit p11	CASP6	tr|D6RHU3|D6RHU3_HUMAN Isoform of P55212, Caspase-6 (Fragment) OS=Homo sapiens GN=CASP6 PE=1 SV=1;sp|P55212-2|CASP6_HUMAN Isoform of P55212, Isoform Beta of Caspase-6 OS=Homo sapiens GN=CASP6;sp|P55212|CASP6_HUMAN Caspase-6 OS=Homo sapiens GN=CASP6 PE=1 SV	3	1	1	1	1	1	1	1	1	1	0	0	0	0	0	0	1	1	1	1	1	1	0	0	0	0	0	0	1	1	1	1	1	1	0	0	0	0	0	0	7.7	7.7
D6RHU4;Q53FE4-2;Q53FE4	D6RHU4;Q53FE4-2;Q53FE4	1;1;1	1;1;1	1;1;1	Uncharacterized protein C4orf17	C4orf17	tr|D6RHU4|D6RHU4_HUMAN Isoform of Q53FE4, Uncharacterized protein C4orf17 OS=Homo sapiens GN=C4orf17 PE=4 SV=1;sp|Q53FE4-2|CD017_HUMAN Isoform of Q53FE4, Isoform 2 of Uncharacterized protein C4orf17 OS=Homo sapiens GN=C4orf17;sp|Q53FE4|CD017_HUMAN Uncharac	3	1	1	1	0	0	0	0	0	0	0	0	0	0	1	0	0	0	0	0	0	0	0	0	0	0	1	0	0	0	0	0	0	0	0	0	0	0	1	0	4.8	4.8
D6RHX1;Q8TAX7	D6RHX1;Q8TAX7	2;2	2;2	2;2	Mucin-7	MUC7	tr|D6RHX1|D6RHX1_HUMAN Isoform of Q8TAX7, Mucin-7 (Fragment) OS=Homo sapiens GN=MUC7 PE=1 SV=1;sp|Q8TAX7|MUC7_HUMAN Mucin-7 OS=Homo sapiens GN=MUC7 PE=1 SV=2	2	2	2	2	0	0	2	0	0	0	0	0	0	0	0	0	0	0	2	0	0	0	0	0	0	0	0	0	0	0	2	0	0	0	0	0	0	0	0	0	15.4	15.4
D6RI04;Q53HV7	D6RI04;Q53HV7	1;1	1;1	1;1	Single-strand selective monofunctional uracil DNA glycosylase	SMUG1	tr|D6RI04|D6RI04_HUMAN Isoform of Q53HV7, Single-strand selective monofunctional uracil DNA glycosylase OS=Homo sapiens GN=SMUG1 PE=1 SV=1;sp|Q53HV7|SMUG1_HUMAN Single-strand selective monofunctional uracil DNA glycosylase OS=Homo sapiens GN=SMUG1 PE=1 SV=	2	1	1	1	0	0	0	0	0	0	0	1	0	0	0	1	0	0	0	0	0	0	0	1	0	0	0	1	0	0	0	0	0	0	0	1	0	0	0	1	7.5	7.5
E9PCZ3;D6RJC3;E7EQN9;O15327;E9PHC0	E9PCZ3;D6RJC3;E7EQN9;O15327;E9PHC0	3;3;3;3;2	3;3;3;3;2	3;3;3;3;2	Type II inositol 3,4-bisphosphate 4-phosphatase	INPP4B	tr|E9PCZ3|E9PCZ3_HUMAN Isoform of O15327, Type II inositol 3,4-bisphosphate 4-phosphatase (Fragment) OS=Homo sapiens GN=INPP4B PE=1 SV=1;tr|D6RJC3|D6RJC3_HUMAN Isoform of O15327, Type II inositol 3,4-bisphosphate 4-phosphatase (Fragment) OS=Homo sapiens GN	5	3	3	3	0	0	0	0	1	1	0	0	0	0	0	2	0	0	0	0	1	1	0	0	0	0	0	2	0	0	0	0	1	1	0	0	0	0	0	2	6.5	6.5
E1CEI4;P48506;A0A0C4DGB2;H0YAB6	E1CEI4;P48506;A0A0C4DGB2	3;3;2;1	3;3;2;1	3;3;2;1	Glutamate--cysteine ligase catalytic subunit	GCLC	tr|E1CEI4|E1CEI4_HUMAN Isoform of P48506, Glutamate--cysteine ligase catalytic subunit OS=Homo sapiens GN=GCLC PE=1 SV=1;sp|P48506|GSH1_HUMAN Glutamate--cysteine ligase catalytic subunit OS=Homo sapiens GN=GCLC PE=1 SV=2;tr|A0A0C4DGB2|A0A0C4DGB2_HUMAN Isof	4	3	3	3	3	3	2	3	3	3	0	0	0	0	0	0	3	3	2	3	3	3	0	0	0	0	0	0	3	3	2	3	3	3	0	0	0	0	0	0	4.8	4.8
E5RFP0;Q8WVJ2	E5RFP0;Q8WVJ2	1;1	1;1	1;1	NudC domain-containing protein 2	NUDCD2	tr|E5RFP0|E5RFP0_HUMAN Isoform of Q8WVJ2, NudC domain-containing protein 2 OS=Homo sapiens GN=NUDCD2 PE=1 SV=1;sp|Q8WVJ2|NUDC2_HUMAN NudC domain-containing protein 2 OS=Homo sapiens GN=NUDCD2 PE=1 SV=1	2	1	1	1	1	1	1	1	1	1	0	0	0	0	0	0	1	1	1	1	1	1	0	0	0	0	0	0	1	1	1	1	1	1	0	0	0	0	0	0	13.6	13.6
E5RFX4;Q96KB5;Q96KB5-2	E5RFX4;Q96KB5;Q96KB5-2	1;1;1	1;1;1	1;1;1	Lymphokine-activated killer T-cell-originated protein kinase	PBK	tr|E5RFX4|E5RFX4_HUMAN Isoform of Q96KB5, Lymphokine-activated killer T-cell-originated protein kinase (Fragment) OS=Homo sapiens GN=PBK PE=1 SV=2;sp|Q96KB5|TOPK_HUMAN Lymphokine-activated killer T-cell-originated protein kinase OS=Homo sapiens GN=PBK PE=1	3	1	1	1	1	1	1	1	1	1	0	1	1	1	1	1	1	1	1	1	1	1	0	1	1	1	1	1	1	1	1	1	1	1	0	1	1	1	1	1	8.6	8.6
E5RFX7;E5RG77;O94903;H0YBG2	E5RFX7;E5RG77;O94903;H0YBG2	2;2;2;1	2;2;2;1	2;2;2;1	Proline synthase co-transcribed bacterial homolog protein	PROSC	tr|E5RFX7|E5RFX7_HUMAN Isoform of O94903, Pyridoxal phosphate-binding protein (Fragment) OS=Homo sapiens GN=PLPBP PE=1 SV=1;tr|E5RG77|E5RG77_HUMAN Isoform of O94903, Pyridoxal phosphate-binding protein (Fragment) OS=Homo sapiens GN=PLPBP PE=1 SV=1;sp|O9490	4	2	2	2	1	1	1	1	1	1	0	1	2	0	1	2	1	1	1	1	1	1	0	1	2	0	1	2	1	1	1	1	1	1	0	1	2	0	1	2	21.9	21.9
E5RGG1;H9KVE0;Q9UJW0-2;Q9UJW0;Q9UJW0-3;E5RK21	E5RGG1;H9KVE0;Q9UJW0-2;Q9UJW0;Q9UJW0-3;E5RK21	2;2;2;2;2;1	2;2;2;2;2;1	2;2;2;2;2;1	Dynactin subunit 4	DCTN4	tr|E5RGG1|E5RGG1_HUMAN Isoform of Q9UJW0, Dynactin subunit 4 (Fragment) OS=Homo sapiens GN=DCTN4 PE=1 SV=1;tr|H9KVE0|H9KVE0_HUMAN Isoform of Q9UJW0, Dynactin subunit 4 (Fragment) OS=Homo sapiens GN=DCTN4 PE=1 SV=1;sp|Q9UJW0-2|DCTN4_HUMAN Isoform of Q9UJW0,	6	2	2	2	0	0	0	1	2	2	0	0	0	0	0	0	0	0	0	1	2	2	0	0	0	0	0	0	0	0	0	1	2	2	0	0	0	0	0	0	21.9	21.9
E5RGS4;O60925	E5RGS4;O60925	1;1	1;1	1;1	Prefoldin subunit 1	PFDN1	tr|E5RGS4|E5RGS4_HUMAN Isoform of O60925, Prefoldin subunit 1 OS=Homo sapiens GN=PFDN1 PE=1 SV=1;sp|O60925|PFD1_HUMAN Prefoldin subunit 1 OS=Homo sapiens GN=PFDN1 PE=1 SV=2	2	1	1	1	1	0	1	1	1	1	0	0	0	0	0	0	1	0	1	1	1	1	0	0	0	0	0	0	1	0	1	1	1	1	0	0	0	0	0	0	9.4	9.4
E5RGS9;Q9NRG0	E5RGS9;Q9NRG0	1;1	1;1	1;1	Chromatin accessibility complex protein 1	CHRAC1	tr|E5RGS9|E5RGS9_HUMAN Isoform of Q9NRG0, Chromatin accessibility complex protein 1 OS=Homo sapiens GN=CHRAC1 PE=1 SV=1;sp|Q9NRG0|CHRC1_HUMAN Chromatin accessibility complex protein 1 OS=Homo sapiens GN=CHRAC1 PE=1 SV=1	2	1	1	1	1	1	1	1	1	1	0	0	0	0	0	0	1	1	1	1	1	1	0	0	0	0	0	0	1	1	1	1	1	1	0	0	0	0	0	0	32.1	32.1
E5RGX5;Q93045;Q93045-2	E5RGX5;Q93045;Q93045-2	2;2;2	1;1;1	1;1;1	Stathmin;Stathmin-2	STMN2	tr|E5RGX5|E5RGX5_HUMAN Isoform of Q93045, Stathmin OS=Homo sapiens GN=STMN2 PE=1 SV=1;sp|Q93045|STMN2_HUMAN Stathmin-2 OS=Homo sapiens GN=STMN2 PE=1 SV=3;sp|Q93045-2|STMN2_HUMAN Isoform of Q93045, Isoform 2 of Stathmin-2 OS=Homo sapiens GN=STMN2	3	2	1	1	2	2	2	2	2	2	0	0	0	0	0	0	1	1	1	1	1	1	0	0	0	0	0	0	1	1	1	1	1	1	0	0	0	0	0	0	11.3	6
E5RH53;Q96DB5-3;Q96DB5-2;Q96DB5;H0YB83;H0YB03;E5RGC8;H0YC27;H0YC67;H0YBD9;H0YAP5	E5RH53;Q96DB5-3;Q96DB5-2;Q96DB5;H0YB83;H0YB03	5;5;5;5;4;3;2;2;2;2;1	5;5;5;5;4;3;2;2;2;2;1	5;5;5;5;4;3;2;2;2;2;1	Regulator of microtubule dynamics protein 1	RMDN1	tr|E5RH53|E5RH53_HUMAN Isoform of Q96DB5, Regulator of microtubule dynamics protein 1 OS=Homo sapiens GN=RMDN1 PE=1 SV=1;sp|Q96DB5-3|RMD1_HUMAN Isoform of Q96DB5, Isoform 3 of Regulator of microtubule dynamics protein 1 OS=Homo sapiens GN=RMDN1;sp|Q96DB5-2	11	5	5	5	4	2	5	4	4	4	0	0	0	0	0	0	4	2	5	4	4	4	0	0	0	0	0	0	4	2	5	4	4	4	0	0	0	0	0	0	20.6	20.6
E5RIW3;E5RJD8;E5RHG6;O75347;O75347-2	E5RIW3;E5RJD8;E5RHG6;O75347;O75347-2	2;2;2;2;1	2;2;2;2;1	2;2;2;2;1	Tubulin-specific chaperone A	TBCA	tr|E5RIW3|E5RIW3_HUMAN Isoform of O75347, Tubulin-specific chaperone A OS=Homo sapiens GN=TBCA PE=1 SV=1;tr|E5RJD8|E5RJD8_HUMAN Isoform of O75347, Tubulin-specific chaperone A OS=Homo sapiens GN=TBCA PE=1 SV=1;tr|E5RHG6|E5RHG6_HUMAN Isoform of O75347, Tubu	5	2	2	2	2	2	2	2	2	2	0	0	0	0	0	0	2	2	2	2	2	2	0	0	0	0	0	0	2	2	2	2	2	2	0	0	0	0	0	0	33.3	33.3
E5RHG8;Q15369;R4GMY8;Q15369-2	E5RHG8;Q15369;R4GMY8;Q15369-2	3;3;2;2	3;3;2;2	3;3;2;2	Transcription elongation factor B polypeptide 1	TCEB1	tr|E5RHG8|E5RHG8_HUMAN Isoform of Q15369, Elongin-C (Fragment) OS=Homo sapiens GN=ELOC PE=1 SV=1;sp|Q15369|ELOC_HUMAN Elongin-C OS=Homo sapiens GN=ELOC PE=1 SV=1;tr|R4GMY8|R4GMY8_HUMAN Isoform of Q15369, Elongin-C OS=Homo sapiens GN=ELOC PE=1 SV=1;sp|Q1536	4	3	3	3	3	3	3	3	3	3	0	0	0	0	0	0	3	3	3	3	3	3	0	0	0	0	0	0	3	3	3	3	3	3	0	0	0	0	0	0	51.7	51.7
E5RHT6;F8W1U7;F8VWH9;Q8N6T3-5;Q8N6T3-3;Q8N6T3;Q8N6T3-2;E5RHC5;Q8N6T3-4;E5RHH7	E5RHT6;F8W1U7;F8VWH9;Q8N6T3-5;Q8N6T3-3;Q8N6T3;Q8N6T3-2;E5RHC5;Q8N6T3-4	3;3;3;3;3;3;3;2;2;1	3;3;3;3;3;3;3;2;2;1	3;3;3;3;3;3;3;2;2;1	ADP-ribosylation factor GTPase-activating protein 1	ARFGAP1	tr|E5RHT6|E5RHT6_HUMAN Isoform of Q8N6T3, ADP-ribosylation factor GTPase-activating protein 1 (Fragment) OS=Homo sapiens GN=ARFGAP1 PE=1 SV=2;tr|F8W1U7|F8W1U7_HUMAN Isoform of Q8N6T3, ADP-ribosylation factor GTPase-activating protein 1 (Fragment) OS=Homo s	10	3	3	3	2	2	3	3	3	2	0	0	0	0	0	0	2	2	3	3	3	2	0	0	0	0	0	0	2	2	3	3	3	2	0	0	0	0	0	0	19.3	19.3
E5RHW4;O94905;E5RJ09;O94905-2;O94905-3	E5RHW4;O94905;E5RJ09;O94905-2;O94905-3	4;4;2;2;2	2;2;2;1;1	2;2;2;1;1	Erlin-2	ERLIN2	tr|E5RHW4|E5RHW4_HUMAN Isoform of O94905, Erlin-2 (Fragment) OS=Homo sapiens GN=ERLIN2 PE=1 SV=1;sp|O94905|ERLN2_HUMAN Erlin-2 OS=Homo sapiens GN=ERLIN2 PE=1 SV=1;tr|E5RJ09|E5RJ09_HUMAN Isoform of O94905, Erlin-2 (Fragment) OS=Homo sapiens GN=ERLIN2 PE=1 S	5	4	2	2	4	4	4	4	4	3	0	0	0	0	0	0	2	2	2	2	2	1	0	0	0	0	0	0	2	2	2	2	2	1	0	0	0	0	0	0	18	10.9
E5RIH5;Q6NXR4	E5RIH5;Q6NXR4	1;1	1;1	1;1	TELO2-interacting protein 2	TTI2	tr|E5RIH5|E5RIH5_HUMAN Isoform of Q6NXR4, TELO2-interacting protein 2 OS=Homo sapiens GN=TTI2 PE=1 SV=1;sp|Q6NXR4|TTI2_HUMAN TELO2-interacting protein 2 OS=Homo sapiens GN=TTI2 PE=1 SV=1	2	1	1	1	0	0	0	0	0	0	0	0	1	0	0	1	0	0	0	0	0	0	0	0	1	0	0	1	0	0	0	0	0	0	0	0	1	0	0	1	4.4	4.4
E5RIM3;Q9Y263;H0YBW4;H0YC16	E5RIM3;Q9Y263;H0YBW4	3;3;2;1	3;3;2;1	3;3;2;1	Phospholipase A-2-activating protein	PLAA	tr|E5RIM3|E5RIM3_HUMAN Isoform of Q9Y263, Phospholipase A-2-activating protein OS=Homo sapiens GN=PLAA PE=1 SV=1;sp|Q9Y263|PLAP_HUMAN Phospholipase A-2-activating protein OS=Homo sapiens GN=PLAA PE=1 SV=2;tr|H0YBW4|H0YBW4_HUMAN Isoform of Q9Y263, Phospholi	4	3	3	3	1	1	1	1	1	1	0	1	2	0	0	2	1	1	1	1	1	1	0	1	2	0	0	2	1	1	1	1	1	1	0	1	2	0	0	2	9.2	9.2
E5RIP4;Q15043-2;Q15043-3;Q15043;E5RFZ8;E5RGA7;E5RJ40;E5RJG5	E5RIP4;Q15043-2;Q15043-3;Q15043;E5RFZ8;E5RGA7;E5RJ40;E5RJG5	3;3;3;3;2;2;2;2	3;3;3;3;2;2;2;2	3;3;3;3;2;2;2;2	Zinc transporter ZIP14	SLC39A14	tr|E5RIP4|E5RIP4_HUMAN Isoform of Q15043, Zinc transporter ZIP14 (Fragment) OS=Homo sapiens GN=SLC39A14 PE=1 SV=2;sp|Q15043-2|S39AE_HUMAN Isoform of Q15043, Isoform 2 of Zinc transporter ZIP14 OS=Homo sapiens GN=SLC39A14;sp|Q15043-3|S39AE_HUMAN Isoform of	8	3	3	3	1	1	0	0	0	0	2	1	2	3	3	2	1	1	0	0	0	0	2	1	2	3	3	2	1	1	0	0	0	0	2	1	2	3	3	2	29	29
E5RJR5;P63208;E5RGM3;E7ERH2;F8W8N3;P63208-2	E5RJR5;P63208;E5RGM3;E7ERH2;F8W8N3;P63208-2	4;4;3;3;3;3	4;4;3;3;3;3	3;3;2;2;2;2	S-phase kinase-associated protein 1	SKP1	tr|E5RJR5|E5RJR5_HUMAN Isoform of P63208, S-phase kinase-associated protein 1 OS=Homo sapiens GN=SKP1 PE=1 SV=1;sp|P63208|SKP1_HUMAN S-phase kinase-associated protein 1 OS=Homo sapiens GN=SKP1 PE=1 SV=2;tr|E5RGM3|E5RGM3_HUMAN Isoform of P63208, S-phase kin	6	4	4	3	3	4	4	4	4	3	0	0	1	0	0	2	3	4	4	4	4	3	0	0	1	0	0	2	2	3	3	3	3	3	0	0	1	0	0	2	33.1	33.1
E7EM64;Q7L5N1	E7EM64;Q7L5N1	3;3	3;3	3;3	COP9 signalosome complex subunit 6	COPS6	tr|E7EM64|E7EM64_HUMAN Isoform of Q7L5N1, COP9 signalosome complex subunit 6 OS=Homo sapiens GN=COPS6 PE=1 SV=1;sp|Q7L5N1|CSN6_HUMAN COP9 signalosome complex subunit 6 OS=Homo sapiens GN=COPS6 PE=1 SV=1	2	3	3	3	3	3	3	3	3	2	0	0	0	0	0	0	3	3	3	3	3	2	0	0	0	0	0	0	3	3	3	3	3	2	0	0	0	0	0	0	12.9	12.9
E7EMB6;E7ETB3;Q9ULA0;B9ZVU2;F8WAN0	E7EMB6;E7ETB3;Q9ULA0	4;4;4;1;1	4;4;4;1;1	4;4;4;1;1	Aspartyl aminopeptidase	DNPEP	tr|E7EMB6|E7EMB6_HUMAN Isoform of Q9ULA0, Aspartyl aminopeptidase OS=Homo sapiens GN=DNPEP PE=1 SV=2;tr|E7ETB3|E7ETB3_HUMAN Isoform of Q9ULA0, Aspartyl aminopeptidase OS=Homo sapiens GN=DNPEP PE=1 SV=2;sp|Q9ULA0|DNPEP_HUMAN Aspartyl aminopeptidase OS=Homo	5	4	4	4	4	3	4	4	4	4	0	0	0	0	0	0	4	3	4	4	4	4	0	0	0	0	0	0	4	3	4	4	4	4	0	0	0	0	0	0	12.7	12.7
J3QLD9;E7EMK3;Q14254;K7EKW9	J3QLD9;E7EMK3;Q14254	7;7;7;3	7;7;7;3	7;7;7;3	Flotillin-2	FLOT2	tr|J3QLD9|J3QLD9_HUMAN Isoform of Q14254, Flotillin-2 OS=Homo sapiens GN=FLOT2 PE=1 SV=1;tr|E7EMK3|E7EMK3_HUMAN Isoform of Q14254, Flotillin-2 OS=Homo sapiens GN=FLOT2 PE=1 SV=1;sp|Q14254|FLOT2_HUMAN Flotillin-2 OS=Homo sapiens GN=FLOT2 PE=1 SV=2	4	7	7	7	4	3	3	2	2	3	1	6	6	5	5	4	4	3	3	2	2	3	1	6	6	5	5	4	4	3	3	2	2	3	1	6	6	5	5	4	21.3	21.3
E7EMN6;G1AUC5;Q6NXS1;P41236;E7EUI7	E7EMN6;G1AUC5;Q6NXS1;P41236;E7EUI7	2;2;2;2;1	2;2;2;2;1	2;2;2;2;1	Protein phosphatase inhibitor 2-like protein 3;Protein phosphatase inhibitor 2	PPP1R2;PPP1R2P3	tr|E7EMN6|E7EMN6_HUMAN Isoform of P41236, Protein phosphatase inhibitor 2 (Fragment) OS=Homo sapiens GN=PPP1R2 PE=1 SV=1;tr|G1AUC5|G1AUC5_HUMAN Isoform of Q6NXS1, Protein phosphatase inhibitor 2-like protein OS=Homo sapiens GN=PPP1R2P3 PE=1 SV=1;sp|Q6NXS1|	5	2	2	2	2	2	2	2	2	2	0	0	0	0	0	0	2	2	2	2	2	2	0	0	0	0	0	0	2	2	2	2	2	2	0	0	0	0	0	0	14.7	14.7
E7EMP6;Q96FZ2	E7EMP6;Q96FZ2	1;1	1;1	1;1	Embryonic stem cell-specific 5-hydroxymethylcytosine-binding protein	HMCES	tr|E7EMP6|E7EMP6_HUMAN Isoform of Q96FZ2, Embryonic stem cell-specific 5-hydroxymethylcytosine-binding protein OS=Homo sapiens GN=HMCES PE=1 SV=1;sp|Q96FZ2|HMCES_HUMAN Embryonic stem cell-specific 5-hydroxymethylcytosine-binding protein OS=Homo sapiens GN=	2	1	1	1	1	0	0	1	1	1	0	0	0	0	0	0	1	0	0	1	1	1	0	0	0	0	0	0	1	0	0	1	1	1	0	0	0	0	0	0	3.5	3.5
G3V2V8;J3KMY5;H0YIZ1;G3V3E8;E7EMS2;G3V3D1;P61916-2;P61916	G3V2V8;J3KMY5;H0YIZ1;G3V3E8;E7EMS2;G3V3D1;P61916-2;P61916	2;2;2;2;2;2;2;2	2;2;2;2;2;2;2;2	2;2;2;2;2;2;2;2	Epididymal secretory protein E1	NPC2	tr|G3V2V8|G3V2V8_HUMAN Isoform of P61916, Epididymal secretory protein E1 (Fragment) OS=Homo sapiens GN=NPC2 PE=1 SV=1;tr|J3KMY5|J3KMY5_HUMAN Isoform of P61916, Epididymal secretory protein E1 OS=Homo sapiens GN=NPC2 PE=1 SV=1;tr|H0YIZ1|H0YIZ1_HUMAN Isofor	8	2	2	2	2	2	2	2	2	2	0	0	0	0	0	0	2	2	2	2	2	2	0	0	0	0	0	0	2	2	2	2	2	2	0	0	0	0	0	0	32	32
E7EN32;O00255-3;O00255-2;O00255	E7EN32;O00255-3;O00255-2;O00255	1;1;1;1	1;1;1;1	1;1;1;1	Menin	MEN1	tr|E7EN32|E7EN32_HUMAN Isoform of O00255, Menin OS=Homo sapiens GN=MEN1 PE=1 SV=1;sp|O00255-3|MEN1_HUMAN Isoform of O00255, Isoform 3 of Menin OS=Homo sapiens GN=MEN1;sp|O00255-2|MEN1_HUMAN Isoform of O00255, Isoform 2 of Menin OS=Homo sapiens GN=MEN1;sp|O	4	1	1	1	0	0	0	1	0	0	0	0	0	0	0	0	0	0	0	1	0	0	0	0	0	0	0	0	0	0	0	1	0	0	0	0	0	0	0	0	2.9	2.9
E7ENJ6;Q9BXS5;Q9BXS5-2;K7EJL1;K7EK69;K7EQ90;K7ERH5;K7ER75;K7EPJ8;K7EL08;K7ENA7	E7ENJ6;Q9BXS5;Q9BXS5-2;K7EJL1	3;3;3;2;1;1;1;1;1;1;1	1;1;1;0;0;1;0;1;1;0;1	1;1;1;0;0;1;0;1;1;0;1	AP-1 complex subunit mu-1	AP1M1	tr|E7ENJ6|E7ENJ6_HUMAN Isoform of Q9BXS5, AP-1 complex subunit mu-1 OS=Homo sapiens GN=AP1M1 PE=1 SV=1;sp|Q9BXS5|AP1M1_HUMAN AP-1 complex subunit mu-1 OS=Homo sapiens GN=AP1M1 PE=1 SV=3;sp|Q9BXS5-2|AP1M1_HUMAN Isoform of Q9BXS5, Isoform 2 of AP-1 complex s	11	3	1	1	0	1	1	1	1	1	1	1	2	1	1	1	0	1	1	1	1	1	0	0	0	0	0	0	0	1	1	1	1	1	0	0	0	0	0	0	8.4	3
E7ENV7;Q86YQ8;Q86YQ8-2;Q8IYJ1;Q9HCH3;A0A0J9YWU8;A0A0J9YWA1;A0A087WX62;Q8IYJ1-2	E7ENV7;Q86YQ8;Q86YQ8-2	6;6;3;2;2;1;1;1;1	5;5;2;1;1;1;1;1;1	5;5;2;1;1;1;1;1;1	Copine-8	CPNE8	tr|E7ENV7|E7ENV7_HUMAN Isoform of Q86YQ8, Copine-8 OS=Homo sapiens GN=CPNE8 PE=1 SV=2;sp|Q86YQ8|CPNE8_HUMAN Copine-8 OS=Homo sapiens GN=CPNE8 PE=1 SV=2;sp|Q86YQ8-2|CPNE8_HUMAN Isoform of Q86YQ8, Isoform 2 of Copine-8 OS=Homo sapiens GN=CPNE8	9	6	5	5	1	1	1	1	1	1	4	3	3	5	5	4	0	0	0	0	0	0	3	2	2	4	4	3	0	0	0	0	0	0	3	2	2	4	4	3	14.5	12.9
E7EV99;E7ENY0;P35611-2;P35611-6;P35611-4;P35611;P35611-3;H0Y9H2;A0A0A0MSR2;P35611-5;H0YG19	E7EV99;E7ENY0;P35611-2;P35611-6;P35611-4;P35611;P35611-3;H0Y9H2;A0A0A0MSR2;P35611-5	4;4;4;4;4;4;4;3;2;2;1	4;4;4;4;4;4;4;3;2;2;1	4;4;4;4;4;4;4;3;2;2;1	Alpha-adducin	ADD1	tr|E7EV99|E7EV99_HUMAN Isoform of P35611, Alpha-adducin OS=Homo sapiens GN=ADD1 PE=1 SV=1;tr|E7ENY0|E7ENY0_HUMAN Isoform of P35611, Alpha-adducin OS=Homo sapiens GN=ADD1 PE=1 SV=1;sp|P35611-2|ADDA_HUMAN Isoform of P35611, Isoform 2 of Alpha-adducin OS=Homo	11	4	4	4	3	2	2	2	2	3	0	1	0	1	1	1	3	2	2	2	2	3	0	1	0	1	1	1	3	2	2	2	2	3	0	1	0	1	1	1	9.2	9.2
E7EPA1;O60256-3;O60256;C9JDU5;C9JJS3;C9K0K7;O60256-4;O60256-2;C9JDH0;E7EW35;I3L331;I3L164;I3L4G9;I3L0S1	E7EPA1;O60256-3;O60256;C9JDU5;C9JJS3;C9K0K7;O60256-4;O60256-2;C9JDH0;E7EW35	4;4;4;3;3;3;3;3;2;2;1;1;1;1	4;4;4;3;3;3;3;3;2;2;1;1;1;1	4;4;4;3;3;3;3;3;2;2;1;1;1;1	Phosphoribosyl pyrophosphate synthase-associated protein 2	PRPSAP2	tr|E7EPA1|E7EPA1_HUMAN Isoform of O60256, Phosphoribosyl pyrophosphate synthase-associated protein 2 (Fragment) OS=Homo sapiens GN=PRPSAP2 PE=1 SV=1;sp|O60256-3|KPRB_HUMAN Isoform of O60256, Isoform 3 of Phosphoribosyl pyrophosphate synthase-associated pro	14	4	4	4	3	3	3	3	4	3	0	1	1	0	1	1	3	3	3	3	4	3	0	1	1	0	1	1	3	3	3	3	4	3	0	1	1	0	1	1	19.8	19.8
E7EPB3;P50914	E7EPB3;P50914	4;4	4;4	4;4	60S ribosomal protein L14	RPL14	tr|E7EPB3|E7EPB3_HUMAN Isoform of P50914, 60S ribosomal protein L14 OS=Homo sapiens GN=RPL14 PE=1 SV=1;sp|P50914|RL14_HUMAN 60S ribosomal protein L14 OS=Homo sapiens GN=RPL14 PE=1 SV=4	2	4	4	4	4	4	4	4	4	4	0	1	1	1	1	1	4	4	4	4	4	4	0	1	1	1	1	1	4	4	4	4	4	4	0	1	1	1	1	1	36.3	36.3
F5H228;E7EWP2;E7EPJ7;O75962-5;O75962-2;O75962-4;O75962	F5H228;E7EWP2;E7EPJ7;O75962-5;O75962-2;O75962-4;O75962	2;2;2;2;2;2;2	2;2;2;2;2;2;2	2;2;2;2;2;2;2	Triple functional domain protein	TRIO	tr|F5H228|F5H228_HUMAN Isoform of O75962, Triple functional domain protein OS=Homo sapiens GN=TRIO PE=1 SV=1;tr|E7EWP2|E7EWP2_HUMAN Isoform of O75962, Triple functional domain protein OS=Homo sapiens GN=TRIO PE=1 SV=2;tr|E7EPJ7|E7EPJ7_HUMAN Isoform of O759	7	2	2	2	2	2	2	2	1	2	0	1	0	0	0	0	2	2	2	2	1	2	0	1	0	0	0	0	2	2	2	2	1	2	0	1	0	0	0	0	1.3	1.3
E7EPN9;Q9Y520-3;Q9Y520-6;Q9Y520-4;Q9Y520-5;Q9Y520;Q9Y520-7;Q9Y520-2;A0A0A0MS30	E7EPN9;Q9Y520-3;Q9Y520-6;Q9Y520-4;Q9Y520-5;Q9Y520;Q9Y520-7;Q9Y520-2	5;5;5;5;5;5;5;4;1	5;5;5;5;5;5;5;4;1	5;5;5;5;5;5;5;4;1	Protein PRRC2C	PRRC2C	tr|E7EPN9|E7EPN9_HUMAN Isoform of Q9Y520, Protein PRRC2C OS=Homo sapiens GN=PRRC2C PE=1 SV=1;sp|Q9Y520-3|PRC2C_HUMAN Isoform of Q9Y520, Isoform 3 of Protein PRRC2C OS=Homo sapiens GN=PRRC2C;sp|Q9Y520-6|PRC2C_HUMAN Isoform of Q9Y520, Isoform 6 of Protein PR	9	5	5	5	3	1	3	3	2	3	0	1	0	0	0	0	3	1	3	3	2	3	0	1	0	0	0	0	3	1	3	3	2	3	0	1	0	0	0	0	3.2	3.2
E7EPT4;P19404	E7EPT4;P19404	3;3	3;3	3;3	NADH dehydrogenase [ubiquinone] flavoprotein 2, mitochondrial	NDUFV2	tr|E7EPT4|E7EPT4_HUMAN Isoform of P19404, NADH dehydrogenase [ubiquinone] flavoprotein 2, mitochondrial OS=Homo sapiens GN=NDUFV2 PE=1 SV=1;sp|P19404|NDUV2_HUMAN NADH dehydrogenase [ubiquinone] flavoprotein 2, mitochondrial OS=Homo sapiens GN=NDUFV2 PE=1 S	2	3	3	3	3	3	3	3	2	3	0	0	0	0	0	0	3	3	3	3	2	3	0	0	0	0	0	0	3	3	3	3	2	3	0	0	0	0	0	0	16.7	16.7
E7EPW2;P82663-3;P82663-2;P82663	E7EPW2;P82663-3;P82663-2;P82663	2;2;2;2	2;2;2;2	2;2;2;2	28S ribosomal protein S25, mitochondrial	MRPS25	tr|E7EPW2|E7EPW2_HUMAN Isoform of P82663, 28S ribosomal protein S25, mitochondrial OS=Homo sapiens GN=MRPS25 PE=1 SV=1;sp|P82663-3|RT25_HUMAN Isoform of P82663, Isoform 3 of 28S ribosomal protein S25, mitochondrial OS=Homo sapiens GN=MRPS25;sp|P82663-2|RT2	4	2	2	2	2	2	2	1	2	2	0	0	0	0	0	0	2	2	2	1	2	2	0	0	0	0	0	0	2	2	2	1	2	2	0	0	0	0	0	0	22.7	22.7
E7EQ61;Q9GZZ9;E7EWE1;Q9GZZ9-2	E7EQ61;Q9GZZ9;E7EWE1;Q9GZZ9-2	2;2;1;1	2;2;1;1	2;2;1;1	Ubiquitin-like modifier-activating enzyme 5	UBA5	tr|E7EQ61|E7EQ61_HUMAN Isoform of Q9GZZ9, Ubiquitin-like modifier-activating enzyme 5 OS=Homo sapiens GN=UBA5 PE=1 SV=1;sp|Q9GZZ9|UBA5_HUMAN Ubiquitin-like modifier-activating enzyme 5 OS=Homo sapiens GN=UBA5 PE=1 SV=1;tr|E7EWE1|E7EWE1_HUMAN Isoform of Q9G	4	2	2	2	2	2	2	2	2	1	0	1	1	0	0	0	2	2	2	2	2	1	0	1	1	0	0	0	2	2	2	2	2	1	0	1	1	0	0	0	9	9
E7EQG2;Q14240;Q14240-2;J3KSN7;J3KT04;J3KS93;E7EMV8;J3QQP0;E9PBH4;F8WE11	E7EQG2;Q14240;Q14240-2	9;9;9;3;2;2;2;1;1;1	2;2;2;0;0;0;0;0;0;0	2;2;2;0;0;0;0;0;0;0	Eukaryotic initiation factor 4A-II;Eukaryotic initiation factor 4A-II, N-terminally processed	EIF4A2	tr|E7EQG2|E7EQG2_HUMAN Isoform of Q14240, Eukaryotic initiation factor 4A-II OS=Homo sapiens GN=EIF4A2 PE=1 SV=1;sp|Q14240|IF4A2_HUMAN Eukaryotic initiation factor 4A-II OS=Homo sapiens GN=EIF4A2 PE=1 SV=2;sp|Q14240-2|IF4A2_HUMAN Isoform of Q14240, Isoform	10	9	2	2	9	9	9	9	9	9	3	4	4	4	4	5	2	2	2	2	2	2	0	0	0	0	0	1	2	2	2	2	2	2	0	0	0	0	0	1	28.5	7.5
E7EQI7;Q12768	E7EQI7;Q12768	2;2	2;2	2;2	WASH complex subunit strumpellin	KIAA0196	tr|E7EQI7|E7EQI7_HUMAN Isoform of Q12768, WASH complex subunit 5 OS=Homo sapiens GN=WASHC5 PE=1 SV=1;sp|Q12768|WASC5_HUMAN WASH complex subunit 5 OS=Homo sapiens GN=WASHC5 PE=1 SV=1	2	2	2	2	1	2	2	2	2	2	0	0	0	0	0	0	1	2	2	2	2	2	0	0	0	0	0	0	1	2	2	2	2	2	0	0	0	0	0	0	2.4	2.4
E7EQJ3;H0YBZ8;E7ESL3;H0YBZ2;P04233-3;P04233-2;P04233	E7EQJ3;H0YBZ8;E7ESL3;H0YBZ2;P04233-3;P04233-2;P04233	1;1;1;1;1;1;1	1;1;1;1;1;1;1	1;1;1;1;1;1;1	HLA class II histocompatibility antigen gamma chain	CD74	tr|E7EQJ3|E7EQJ3_HUMAN Isoform of P04233, HLA class II histocompatibility antigen gamma chain OS=Homo sapiens GN=CD74 PE=1 SV=1;tr|H0YBZ8|H0YBZ8_HUMAN Isoform of P04233, HLA class II histocompatibility antigen gamma chain (Fragment) OS=Homo sapiens GN=CD74	7	1	1	1	0	0	0	1	1	1	0	0	0	0	0	0	0	0	0	1	1	1	0	0	0	0	0	0	0	0	0	1	1	1	0	0	0	0	0	0	11.5	11.5
E7EQR4;P15311	E7EQR4;P15311	26;26	17;17	16;16	Ezrin	EZR	tr|E7EQR4|E7EQR4_HUMAN Isoform of P15311, Ezrin OS=Homo sapiens GN=EZR PE=1 SV=3;sp|P15311|EZRI_HUMAN Ezrin OS=Homo sapiens GN=EZR PE=1 SV=4	2	26	17	16	19	16	20	21	24	20	7	13	12	10	7	13	11	9	12	13	16	14	3	7	7	5	4	8	11	8	11	12	15	13	3	7	7	5	4	8	43.2	30.5
E9PES6;E7ES08;E7EQU1;O15347	E9PES6;E7ES08;E7EQU1;O15347	4;4;4;4	4;4;4;4	4;4;4;4	High mobility group protein B3	HMGB3	tr|E9PES6|E9PES6_HUMAN Isoform of O15347, High mobility group protein B3 (Fragment) OS=Homo sapiens GN=HMGB3 PE=1 SV=1;tr|E7ES08|E7ES08_HUMAN Isoform of O15347, High mobility group protein B3 (Fragment) OS=Homo sapiens GN=HMGB3 PE=1 SV=1;tr|E7EQU1|E7EQU1_H	4	4	4	4	4	4	4	4	4	4	0	0	0	0	0	0	4	4	4	4	4	4	0	0	0	0	0	0	4	4	4	4	4	4	0	0	0	0	0	0	26.1	26.1
E7ER68;Q658Y4;H0YBR6	E7ER68;Q658Y4	3;3;1	3;3;1	3;3;1	Protein FAM91A1	FAM91A1	tr|E7ER68|E7ER68_HUMAN Isoform of Q658Y4, Protein FAM91A1 OS=Homo sapiens GN=FAM91A1 PE=1 SV=1;sp|Q658Y4|F91A1_HUMAN Protein FAM91A1 OS=Homo sapiens GN=FAM91A1 PE=1 SV=3	3	3	3	3	2	1	2	2	2	2	0	1	1	1	1	1	2	1	2	2	2	2	0	1	1	1	1	1	2	1	2	2	2	2	0	1	1	1	1	1	7.6	7.6
E7ERK3;P54289-4;P54289-5;P54289-3;P54289-2;P54289	E7ERK3;P54289-4;P54289-5;P54289-3;P54289-2;P54289	2;2;2;2;2;2	2;2;2;2;2;2	2;2;2;2;2;2	Voltage-dependent calcium channel subunit alpha-2/delta-1;Voltage-dependent calcium channel subunit alpha-2-1;Voltage-dependent calcium channel subunit delta-1	CACNA2D1	tr|E7ERK3|E7ERK3_HUMAN Isoform of P54289, Voltage-dependent calcium channel subunit alpha-2/delta-1 OS=Homo sapiens GN=CACNA2D1 PE=1 SV=1;sp|P54289-4|CA2D1_HUMAN Isoform of P54289, Isoform 4 of Voltage-dependent calcium channel subunit alpha-2/delta-1 OS=H	6	2	2	2	0	0	0	0	0	0	1	0	0	1	2	0	0	0	0	0	0	0	1	0	0	1	2	0	0	0	0	0	0	0	1	0	0	1	2	0	8.7	8.7
H3BRH3;E7ERS3;Q86VM9	H3BRH3;E7ERS3;Q86VM9	1;1;1	1;1;1	1;1;1	Zinc finger CCCH domain-containing protein 18	ZC3H18	tr|H3BRH3|H3BRH3_HUMAN Isoform of Q86VM9, Zinc finger CCCH domain-containing protein 18 (Fragment) OS=Homo sapiens GN=ZC3H18 PE=1 SV=1;tr|E7ERS3|E7ERS3_HUMAN Isoform of Q86VM9, Zinc finger CCCH domain-containing protein 18 OS=Homo sapiens GN=ZC3H18 PE=1 SV	3	1	1	1	1	1	1	1	1	1	0	0	0	0	0	0	1	1	1	1	1	1	0	0	0	0	0	0	1	1	1	1	1	1	0	0	0	0	0	0	12.8	12.8
E7ES68;G5E9D5;Q9BQ52-4;Q9BQ52;Q9BQ52-3;Q9BQ52-2;H7C2I4;V9GYS7	E7ES68;G5E9D5;Q9BQ52-4;Q9BQ52;Q9BQ52-3;Q9BQ52-2;H7C2I4	4;4;4;4;3;3;2;1	4;4;4;4;3;3;2;1	4;4;4;4;3;3;2;1	Zinc phosphodiesterase ELAC protein 2	ELAC2	tr|E7ES68|E7ES68_HUMAN Isoform of Q9BQ52, Zinc phosphodiesterase ELAC protein 2 (Fragment) OS=Homo sapiens GN=ELAC2 PE=1 SV=2;tr|G5E9D5|G5E9D5_HUMAN Isoform of Q9BQ52, ElaC homolog 2 (E. coli), isoform CRA_a OS=Homo sapiens GN=ELAC2 PE=1 SV=1;sp|Q9BQ52-4|R	8	4	4	4	3	3	2	3	3	3	0	1	2	0	0	2	3	3	2	3	3	3	0	1	2	0	0	2	3	3	2	3	3	3	0	1	2	0	0	2	9.4	9.4
E7ES96;P49768-2;P49768;P49768-3;P49768-5;P49768-6;P49768-7;G3V3Z0;E5RFW4;G3V499;G3V2G7;E5RG63;B1AP22;P49768-4;P49810-3;P49810	E7ES96;P49768-2;P49768;P49768-3;P49768-5;P49768-6;P49768-7	3;3;3;2;2;2;2;1;1;1;1;1;1;1;1;1	3;3;3;2;2;2;2;1;1;1;1;1;1;1;1;1	3;3;3;2;2;2;2;1;1;1;1;1;1;1;1;1	Presenilin;Presenilin-1;Presenilin-1 NTF subunit;Presenilin-1 CTF subunit;Presenilin-1 CTF12	PSEN1	tr|E7ES96|E7ES96_HUMAN Isoform of P49768, Presenilin OS=Homo sapiens GN=PSEN1 PE=1 SV=1;sp|P49768-2|PSN1_HUMAN Isoform of P49768, Isoform 2 of Presenilin-1 OS=Homo sapiens GN=PSEN1;sp|P49768|PSN1_HUMAN Presenilin-1 OS=Homo sapiens GN=PSEN1 PE=1 SV=1;sp|P49	16	3	3	3	1	0	0	1	1	1	0	1	1	1	1	2	1	0	0	1	1	1	0	1	1	1	1	2	1	0	0	1	1	1	0	1	1	1	1	2	12.5	12.5
H0YBP1;E7ESA6;Q05397-2;Q05397-7;Q05397;Q05397-5;B4DWJ1;E9PEI4;H0YB16;H0YBZ1;Q05397-6;E5RHD8;E5RI03;H0YB99;Q05397-4;Q05397-3	H0YBP1;E7ESA6;Q05397-2;Q05397-7;Q05397;Q05397-5;B4DWJ1;E9PEI4;H0YB16;H0YBZ1;Q05397-6;E5RHD8	7;7;7;7;7;7;6;6;6;6;6;4;2;1;1;1	7;7;7;7;7;7;6;6;6;6;6;4;2;1;1;1	7;7;7;7;7;7;6;6;6;6;6;4;2;1;1;1	Focal adhesion kinase 1	PTK2	tr|H0YBP1|H0YBP1_HUMAN Isoform of Q05397, Focal adhesion kinase 1 (Fragment) OS=Homo sapiens GN=PTK2 PE=1 SV=1;tr|E7ESA6|E7ESA6_HUMAN Isoform of Q05397, Focal adhesion kinase 1 OS=Homo sapiens GN=PTK2 PE=1 SV=1;sp|Q05397-2|FAK1_HUMAN Isoform of Q05397, Iso	16	7	7	7	5	6	6	5	5	6	0	1	0	0	1	1	5	6	6	5	5	6	0	1	0	0	1	1	5	6	6	5	5	6	0	1	0	0	1	1	8.9	8.9
E7ESC6;Q9UIA9;E5RIW1;H0YBE1;A0A087WTZ2;Q9H2T7	E7ESC6;Q9UIA9	5;5;2;1;1;1	5;5;2;1;1;1	5;5;2;1;1;1	Exportin-7	XPO7	tr|E7ESC6|E7ESC6_HUMAN Isoform of Q9UIA9, Exportin-7 OS=Homo sapiens GN=XPO7 PE=1 SV=1;sp|Q9UIA9|XPO7_HUMAN Exportin-7 OS=Homo sapiens GN=XPO7 PE=1 SV=3	6	5	5	5	1	1	1	1	1	1	1	3	2	0	1	3	1	1	1	1	1	1	1	3	2	0	1	3	1	1	1	1	1	1	1	3	2	0	1	3	5.7	5.7
E7ESI2;G3V5T9;P24941-2;P24941;Q00526;G3V317;K7EJ83	E7ESI2;G3V5T9;P24941-2;P24941;Q00526	6;6;6;6;3;2;2	4;4;4;4;1;1;1	4;4;4;4;1;1;1	Cyclin-dependent kinase 2;Cyclin-dependent kinase 3	CDK2;CDK3	tr|E7ESI2|E7ESI2_HUMAN Isoform of P24941, Cyclin-dependent kinase 2 OS=Homo sapiens GN=CDK2 PE=1 SV=1;tr|G3V5T9|G3V5T9_HUMAN Isoform of P24941, Cyclin-dependent kinase 2 OS=Homo sapiens GN=CDK2 PE=1 SV=1;sp|P24941-2|CDK2_HUMAN Isoform of P24941, Isoform 2	7	6	4	4	5	5	5	4	4	3	2	2	3	2	2	3	3	3	3	2	2	1	0	0	1	0	0	1	3	3	3	2	2	1	0	0	1	0	0	1	31.1	23.1
E7ESP4;E7EMF1;E9PB77;D6RG08	E7ESP4;E7EMF1;E9PB77	17;15;11;3	1;1;1;0	1;1;1;0		ITGA2	tr|E7ESP4|E7ESP4_HUMAN Isoform of P17301, Integrin alpha-2 OS=Homo sapiens GN=ITGA2 PE=1 SV=1;tr|E7EMF1|E7EMF1_HUMAN Isoform of P17301, Integrin alpha-2 OS=Homo sapiens GN=ITGA2 PE=1 SV=1;tr|E9PB77|E9PB77_HUMAN Isoform of P17301, Integrin alpha-2 OS=Homo s	4	17	1	1	2	1	2	5	5	5	6	15	13	6	3	14	0	0	0	0	0	0	0	0	0	0	0	1	0	0	0	0	0	0	0	0	0	0	0	1	28.7	2.1
E7ET40;P00749-2;P00749	E7ET40;P00749-2;P00749	3;3;3	3;3;3	3;3;3	Urokinase-type plasminogen activator;Urokinase-type plasminogen activator long chain A;Urokinase-type plasminogen activator short chain A;Urokinase-type plasminogen activator chain B	PLAU	tr|E7ET40|E7ET40_HUMAN Isoform of P00749, Urokinase-type plasminogen activator OS=Homo sapiens GN=PLAU PE=1 SV=1;sp|P00749-2|UROK_HUMAN Isoform of P00749, Isoform 2 of Urokinase-type plasminogen activator OS=Homo sapiens GN=PLAU;sp|P00749|UROK_HUMAN Urokin	3	3	3	3	0	0	0	0	0	0	3	2	3	2	2	2	0	0	0	0	0	0	3	2	3	2	2	2	0	0	0	0	0	0	3	2	3	2	2	2	9.4	9.4
E7ETU9;O00469;O00469-2;O00469-3;C9JXZ0	E7ETU9;O00469;O00469-2;O00469-3	14;14;14;8;4	14;14;14;8;4	14;14;14;8;4	Procollagen-lysine,2-oxoglutarate 5-dioxygenase 2	PLOD2	tr|E7ETU9|E7ETU9_HUMAN Isoform of O00469, Procollagen-lysine,2-oxoglutarate 5-dioxygenase 2 OS=Homo sapiens GN=PLOD2 PE=1 SV=1;sp|O00469|PLOD2_HUMAN Procollagen-lysine,2-oxoglutarate 5-dioxygenase 2 OS=Homo sapiens GN=PLOD2 PE=1 SV=2;sp|O00469-2|PLOD2_HUMA	5	14	14	14	14	13	13	10	11	10	1	1	2	2	2	2	14	13	13	10	11	10	1	1	2	2	2	2	14	13	13	10	11	10	1	1	2	2	2	2	26.3	26.3
E7ETY4;E9PC69;Q7KZI7-10;Q7KZI7-13;Q7KZI7-7;Q7KZI7-2;Q7KZI7-15;Q7KZI7-5;Q7KZI7-16;Q7KZI7-4;Q7KZI7-9;Q7KZI7-12;Q7KZI7-14;Q7KZI7-3;Q7KZI7-6;Q7KZI7-11;Q7KZI7-8;Q7KZI7;F5H6N2;F5H4F6	E7ETY4;E9PC69;Q7KZI7-10;Q7KZI7-13;Q7KZI7-7;Q7KZI7-2;Q7KZI7-15;Q7KZI7-5;Q7KZI7-16;Q7KZI7-4;Q7KZI7-9;Q7KZI7-12;Q7KZI7-14;Q7KZI7-3;Q7KZI7-6;Q7KZI7-11;Q7KZI7-8;Q7KZI7	3;3;3;3;3;3;3;3;3;3;3;3;3;3;3;3;3;3;1;1	3;3;3;3;3;3;3;3;3;3;3;3;3;3;3;3;3;3;1;1	3;3;3;3;3;3;3;3;3;3;3;3;3;3;3;3;3;3;1;1	Serine/threonine-protein kinase MARK2	MARK2	tr|E7ETY4|E7ETY4_HUMAN Isoform of Q7KZI7, Non-specific serine/threonine protein kinase OS=Homo sapiens GN=MARK2 PE=1 SV=1;tr|E9PC69|E9PC69_HUMAN Isoform of Q7KZI7, Non-specific serine/threonine protein kinase OS=Homo sapiens GN=MARK2 PE=1 SV=3;sp|Q7KZI7-10	20	3	3	3	1	1	0	2	1	2	0	0	0	0	0	1	1	1	0	2	1	2	0	0	0	0	0	1	1	1	0	2	1	2	0	0	0	0	0	1	6.7	6.7
E7ETZ4;Q9Y6E2;E9PFD4;B5MCE7;Q75MG1;B5MCH7;E9PFE3;C9JF98;F8WDX8;E7EMS9;Q9Y6E2-2	E7ETZ4;Q9Y6E2;E9PFD4;B5MCE7;Q75MG1;B5MCH7	3;3;2;2;2;2;1;1;1;1;1	2;2;1;1;2;1;1;1;1;1;1	2;2;1;1;2;1;1;1;1;1;1	Basic leucine zipper and W2 domain-containing protein 2	BZW2	tr|E7ETZ4|E7ETZ4_HUMAN Isoform of Q9Y6E2, Basic leucine zipper and W2 domain-containing protein 2 (Fragment) OS=Homo sapiens GN=BZW2 PE=1 SV=1;sp|Q9Y6E2|BZW2_HUMAN Basic leucine zipper and W2 domain-containing protein 2 OS=Homo sapiens GN=BZW2 PE=1 SV=1;tr	11	3	2	2	3	3	3	3	3	3	0	1	1	0	0	1	2	2	2	2	2	2	0	1	1	0	0	1	2	2	2	2	2	2	0	1	1	0	0	1	8.6	6.9
E7EU96;Q8NEV1;P68400	E7EU96;Q8NEV1;P68400	4;4;4	4;4;4	4;4;4	Casein kinase II subunit alpha 3;Casein kinase II subunit alpha	CSNK2A1;CSNK2A3	tr|E7EU96|E7EU96_HUMAN Isoform of P68400, Casein kinase II subunit alpha OS=Homo sapiens GN=CSNK2A1 PE=1 SV=1;sp|Q8NEV1|CSK23_HUMAN Casein kinase II subunit alpha 3 OS=Homo sapiens GN=CSNK2A3 PE=1 SV=2;sp|P68400|CSK21_HUMAN Casein kinase II subunit alpha O	3	4	4	4	4	4	4	3	4	4	0	0	0	0	0	0	4	4	4	3	4	4	0	0	0	0	0	0	4	4	4	3	4	4	0	0	0	0	0	0	11.7	11.7
E7EV07	E7EV07	1	1	1		ARHGEF4	tr|E7EV07|E7EV07_HUMAN Isoform of Q9NR80, Rho guanine nucleotide exchange factor 4 OS=Homo sapiens GN=ARHGEF4 PE=1 SV=2	1	1	1	1	0	0	0	0	0	0	0	1	1	1	1	0	0	0	0	0	0	0	0	1	1	1	1	0	0	0	0	0	0	0	0	1	1	1	1	0	0.5	0.5
E7EVA0;P27816;P27816-6;P27816-2;P27816-5;P27816-4;H0Y2V1;H7C4C5;F8W9U4;B5MEG9;H7C456;A0A0J9YVV8;A0A0J9YW37;P27816-7	E7EVA0;P27816;P27816-6;P27816-2	22;22;21;16;8;6;5;5;5;4;3;2;2;2	22;22;21;16;8;6;5;5;5;4;3;2;2;2	22;22;21;16;8;6;5;5;5;4;3;2;2;2	Microtubule-associated protein;Microtubule-associated protein 4	MAP4	tr|E7EVA0|E7EVA0_HUMAN Isoform of P27816, Microtubule-associated protein OS=Homo sapiens GN=MAP4 PE=1 SV=1;sp|P27816|MAP4_HUMAN Microtubule-associated protein 4 OS=Homo sapiens GN=MAP4 PE=1 SV=3;sp|P27816-6|MAP4_HUMAN Isoform of P27816, Isoform 6 of Microt	14	22	22	22	21	21	19	18	16	18	0	1	1	0	0	1	21	21	19	18	16	18	0	1	1	0	0	1	21	21	19	18	16	18	0	1	1	0	0	1	12.7	12.7
G5E9S8;G3V2E7;F8W6L3;G3V3H3;G3V5R9;E7EVH7;Q07866-8;Q07866-2;Q07866-3;Q07866;Q07866-7;Q07866-5;Q07866-10;Q07866-6;Q07866-4;Q07866-9;H0YJU9;H0YJL0;H0YJT3;H0YG16;H0YGB8;G3V2P7	G5E9S8;G3V2E7;F8W6L3;G3V3H3;G3V5R9;E7EVH7;Q07866-8;Q07866-2;Q07866-3;Q07866;Q07866-7;Q07866-5;Q07866-10;Q07866-6;Q07866-4;Q07866-9	8;8;8;8;8;8;8;8;8;8;8;8;8;8;8;8;3;3;3;3;1;1	8;8;8;8;8;8;8;8;8;8;8;8;8;8;8;8;3;3;3;3;1;1	5;5;5;5;5;5;5;5;5;5;5;5;5;5;5;5;3;3;3;3;1;1	Kinesin light chain 1	KLC1	tr|G5E9S8|G5E9S8_HUMAN Isoform of Q07866, Kinesin light chain 1 OS=Homo sapiens GN=KLC1 PE=1 SV=1;tr|G3V2E7|G3V2E7_HUMAN Isoform of Q07866, Kinesin light chain 1 OS=Homo sapiens GN=KLC1 PE=1 SV=1;tr|F8W6L3|F8W6L3_HUMAN Isoform of Q07866, Kinesin light chai	22	8	8	5	8	8	7	8	7	7	0	2	1	0	1	2	8	8	7	8	7	7	0	2	1	0	1	2	5	5	4	5	5	4	0	2	1	0	1	2	19.7	19.7
E7EVJ5;Q96F07-2;Q96F07;A0A087WVE1;A0A087WTQ3;A0A087WWZ1	E7EVJ5;Q96F07-2;Q96F07	11;11;10;3;3;3	1;1;1;1;1;1	1;1;1;1;1;1	Cytoplasmic FMR1-interacting protein 2	CYFIP2	tr|E7EVJ5|E7EVJ5_HUMAN Isoform of Q96F07, Cytoplasmic FMR1-interacting protein 2 OS=Homo sapiens GN=CYFIP2 PE=1 SV=1;sp|Q96F07-2|CYFP2_HUMAN Isoform of Q96F07, Isoform 2 of Cytoplasmic FMR1-interacting protein 2 OS=Homo sapiens GN=CYFIP2;sp|Q96F07|CYFP2_HU	6	11	1	1	1	2	2	5	3	3	3	8	7	4	1	9	0	0	0	1	1	0	0	1	1	1	0	1	0	0	0	1	1	0	0	1	1	1	0	1	10.7	1.1
E7EVS6;G5E9R0;C9JZR7;C9JUM1;C9JTX5	E7EVS6;G5E9R0;C9JZR7;C9JUM1;C9JTX5	13;11;10;9;8	1;0;0;0;0	1;0;0;0;0		ACTB	tr|E7EVS6|E7EVS6_HUMAN Isoform of P60709, Actin, cytoplasmic 1 (Fragment) OS=Homo sapiens GN=ACTB PE=1 SV=8;tr|G5E9R0|G5E9R0_HUMAN Isoform of P60709, Actin, cytoplasmic 1 OS=Homo sapiens GN=ACTB PE=1 SV=1;tr|C9JZR7|C9JZR7_HUMAN Isoform of P60709, Actin, cy	5	13	1	1	9	10	10	9	9	9	10	11	11	10	10	12	0	1	1	0	0	0	0	1	1	0	0	0	0	1	1	0	0	0	0	1	1	0	0	0	92.6	9.8
E7EVU5;E7EW50;J3KS51;O75376-2;O75376;A0A088AWL3;O75376-3	E7EVU5;E7EW50;J3KS51;O75376-2;O75376;A0A088AWL3;O75376-3	2;2;2;2;2;1;1	2;2;2;2;2;1;1	2;2;2;2;2;1;1	Nuclear receptor corepressor 1	NCOR1	tr|E7EVU5|E7EVU5_HUMAN Isoform of O75376, Nuclear receptor corepressor 1 (Fragment) OS=Homo sapiens GN=NCOR1 PE=1 SV=1;tr|E7EW50|E7EW50_HUMAN Isoform of O75376, Nuclear receptor corepressor 1 (Fragment) OS=Homo sapiens GN=NCOR1 PE=1 SV=1;tr|J3KS51|J3KS51_H	7	2	2	2	2	2	2	2	2	2	0	0	0	0	0	0	2	2	2	2	2	2	0	0	0	0	0	0	2	2	2	2	2	2	0	0	0	0	0	0	6	6
E7EVX8;Q8WWY3;E7EU94;E7ESX0;E7EN72;Q8WWY3-2;Q8WWY3-4;Q8WWY3-3	E7EVX8;Q8WWY3;E7EU94;E7ESX0;E7EN72;Q8WWY3-2;Q8WWY3-4	3;3;2;2;2;2;2;1	3;3;2;2;2;2;2;1	3;3;2;2;2;2;2;1	U4/U6 small nuclear ribonucleoprotein Prp31	PRPF31	tr|E7EVX8|E7EVX8_HUMAN Isoform of Q8WWY3, U4/U6 small nuclear ribonucleoprotein Prp31 OS=Homo sapiens GN=PRPF31 PE=1 SV=1;sp|Q8WWY3|PRP31_HUMAN U4/U6 small nuclear ribonucleoprotein Prp31 OS=Homo sapiens GN=PRPF31 PE=1 SV=2;tr|E7EU94|E7EU94_HUMAN Isoform o	8	3	3	3	0	1	1	1	2	2	0	1	0	0	1	1	0	1	1	1	2	2	0	1	0	0	1	1	0	1	1	1	2	2	0	1	0	0	1	1	9.9	9.9
E7EVY3;H0Y9H6;A0A0A0MR45;H0YD33	E7EVY3;H0Y9H6;A0A0A0MR45;H0YD33	9;8;7;7	1;1;1;1	1;1;1;1		CAST	tr|E7EVY3|E7EVY3_HUMAN Isoform of P20810, Calpastatin OS=Homo sapiens GN=CAST PE=1 SV=1;tr|H0Y9H6|H0Y9H6_HUMAN Isoform of P20810, Calpastatin (Fragment) OS=Homo sapiens GN=CAST PE=1 SV=1;tr|A0A0A0MR45|A0A0A0MR45_HUMAN Isoform of P20810, Calpastatin OS=Homo	4	9	1	1	9	7	8	9	9	9	0	0	0	0	0	0	1	1	1	1	1	1	0	0	0	0	0	0	1	1	1	1	1	1	0	0	0	0	0	0	26.6	3.2
E7EWK3;Q9H2U1-3;Q9H2U1;Q9H2U1-2;H7C514;H7C5F5	E7EWK3;Q9H2U1-3;Q9H2U1;Q9H2U1-2	5;5;5;4;1;1	5;5;5;4;1;1	5;5;5;4;1;1	ATP-dependent RNA helicase DHX36	DHX36	tr|E7EWK3|E7EWK3_HUMAN Isoform of Q9H2U1, ATP-dependent RNA helicase DHX36 (Fragment) OS=Homo sapiens GN=DHX36 PE=1 SV=1;sp|Q9H2U1-3|DHX36_HUMAN Isoform of Q9H2U1, Isoform 3 of ATP-dependent RNA helicase DHX36 OS=Homo sapiens GN=DHX36;sp|Q9H2U1|DHX36_HUMAN	6	5	5	5	1	1	1	1	1	1	1	1	2	2	1	4	1	1	1	1	1	1	1	1	2	2	1	4	1	1	1	1	1	1	1	1	2	2	1	4	8.7	8.7
E9PID8;E7EWR4;P33240-2;P33240;A0A0A0MT56;Q9H0L4	E9PID8;E7EWR4;P33240-2;P33240;A0A0A0MT56;Q9H0L4	4;4;4;4;2;2	4;4;4;4;2;2	4;4;4;4;2;2	Cleavage stimulation factor subunit 2;Cleavage stimulation factor subunit 2 tau variant	CSTF2;CSTF2T	tr|E9PID8|E9PID8_HUMAN Isoform of P33240, Cleavage stimulation factor subunit 2 OS=Homo sapiens GN=CSTF2 PE=1 SV=1;tr|E7EWR4|E7EWR4_HUMAN Isoform of P33240, Cleavage stimulation factor subunit 2 OS=Homo sapiens GN=CSTF2 PE=1 SV=1;sp|P33240-2|CSTF2_HUMAN Is	6	4	4	4	3	1	4	3	3	2	0	0	0	0	0	2	3	1	4	3	3	2	0	0	0	0	0	2	3	1	4	3	3	2	0	0	0	0	0	2	14.6	14.6
E7EX17;P23588-2;P23588;F8VX11;F8W0K0;F8VSC7;F8VP89	E7EX17;P23588-2;P23588	5;5;5;2;1;1;1	5;5;5;2;1;1;1	5;5;5;2;1;1;1	Eukaryotic translation initiation factor 4B	EIF4B	tr|E7EX17|E7EX17_HUMAN Isoform of P23588, Eukaryotic translation initiation factor 4B OS=Homo sapiens GN=EIF4B PE=1 SV=1;sp|P23588-2|IF4B_HUMAN Isoform of P23588, Isoform 2 of Eukaryotic translation initiation factor 4B OS=Homo sapiens GN=EIF4B;sp|P23588|I	7	5	5	5	3	4	4	3	4	4	1	1	1	1	1	1	3	4	4	3	4	4	1	1	1	1	1	1	3	4	4	3	4	4	1	1	1	1	1	1	9.3	9.3
E7EX40;Q7L804;Q7L804-2;Q6WKZ4-1;Q6WKZ4-3;Q6WKZ4	E7EX40;Q7L804;Q7L804-2;Q6WKZ4-1;Q6WKZ4-3;Q6WKZ4	1;1;1;1;1;1	1;1;1;1;1;1	1;1;1;1;1;1	Rab11 family-interacting protein 2;Rab11 family-interacting protein 1	RAB11FIP1;RAB11FIP2	tr|E7EX40|E7EX40_HUMAN Isoform of Q6WKZ4, Rab11 family-interacting protein 1 OS=Homo sapiens GN=RAB11FIP1 PE=1 SV=1;sp|Q7L804|RFIP2_HUMAN Rab11 family-interacting protein 2 OS=Homo sapiens GN=RAB11FIP2 PE=1 SV=1;sp|Q7L804-2|RFIP2_HUMAN Isoform of Q7L804, I	6	1	1	1	1	1	1	1	1	0	0	0	0	0	0	0	1	1	1	1	1	0	0	0	0	0	0	0	1	1	1	1	1	0	0	0	0	0	0	0	2.4	2.4
E9PGZ1;E7EX44;Q05682-5;Q05682-3;Q05682-4;Q05682-6;Q05682-2;Q05682;C9J813;C9JEK3;C9JE79;F8WE61	E9PGZ1;E7EX44;Q05682-5;Q05682-3;Q05682-4;Q05682-6;Q05682-2;Q05682;C9J813	12;12;12;12;11;11;11;11;9;3;1;1	12;12;12;12;11;11;11;11;9;3;1;1	12;12;12;12;11;11;11;11;9;3;1;1	Caldesmon	CALD1	tr|E9PGZ1|E9PGZ1_HUMAN Isoform of Q05682, Caldesmon OS=Homo sapiens GN=CALD1 PE=1 SV=1;tr|E7EX44|E7EX44_HUMAN Isoform of Q05682, Caldesmon OS=Homo sapiens GN=CALD1 PE=1 SV=1;sp|Q05682-5|CALD1_HUMAN Isoform of Q05682, Isoform 5 of Caldesmon OS=Homo sapiens	12	12	12	12	11	12	12	10	11	9	0	0	0	0	0	0	11	12	12	10	11	9	0	0	0	0	0	0	11	12	12	10	11	9	0	0	0	0	0	0	28.7	28.7
E7EX73;Q04637-5;E9PGM1;E7EUU4;Q04637-4;Q04637-3;Q04637;Q04637-8;Q04637-9;Q04637-6;Q04637-7;C9J6B6;C9JF13;C9J2Z7;C9K073;H7C044;H7C0V6;F8WCF2;C9JWH7;C9J556;REV__Q8NEG2-2;REV__F5H7J8;C9JHW9;C9JSU8;C9JWW9;REV__Q8NEG2;REV__C9JQZ6;REV__J3KQX6;A0A0A0MSA7;A0A0U1RQK7;O43432-4;O43432;O43432-3	E7EX73;Q04637-5;E9PGM1;E7EUU4;Q04637-4;Q04637-3;Q04637;Q04637-8;Q04637-9;Q04637-6;Q04637-7	21;21;20;20;20;20;20;20;20;19;19;10;9;7;7;6;3;2;1;1;1;1;1;1;1;1;1;1;1;1;1;1;1	21;21;20;20;20;20;20;20;20;19;19;10;9;7;7;6;3;2;1;1;1;1;1;1;1;1;1;1;1;1;1;1;1	21;21;20;20;20;20;20;20;20;19;19;10;9;7;7;6;3;2;1;1;1;1;1;1;1;1;1;1;1;1;1;1;1	Eukaryotic translation initiation factor 4 gamma 1	EIF4G1	tr|E7EX73|E7EX73_HUMAN Isoform of Q04637, Eukaryotic translation initiation factor 4 gamma 1 OS=Homo sapiens GN=EIF4G1 PE=1 SV=1;sp|Q04637-5|IF4G1_HUMAN Isoform of Q04637, Isoform D of Eukaryotic translation initiation factor 4 gamma 1 OS=Homo sapiens GN=E	33	21	21	21	19	18	19	19	17	18	0	4	1	0	0	5	19	18	19	19	17	18	0	4	1	0	0	5	19	18	19	19	17	18	0	4	1	0	0	5	20.1	20.1
E7EX90;Q14203-5;Q14203-2;Q14203-3;Q14203-4;Q14203-6;Q14203;Q6AWB1;E7EWF7	E7EX90;Q14203-5;Q14203-2;Q14203-3;Q14203-4;Q14203-6;Q14203	11;11;11;11;11;11;11;5;4	11;11;11;11;11;11;11;5;4	11;11;11;11;11;11;11;5;4	Dynactin subunit 1	DCTN1	tr|E7EX90|E7EX90_HUMAN Isoform of Q14203, Dynactin subunit 1 OS=Homo sapiens GN=DCTN1 PE=1 SV=1;sp|Q14203-5|DCTN1_HUMAN Isoform of Q14203, Isoform 5 of Dynactin subunit 1 OS=Homo sapiens GN=DCTN1;sp|Q14203-2|DCTN1_HUMAN Isoform of Q14203, Isoform p135 of D	9	11	11	11	8	7	8	6	8	6	1	1	1	0	1	2	8	7	8	6	8	6	1	1	1	0	1	2	8	7	8	6	8	6	1	1	1	0	1	2	12.6	12.6
F8VZJ2;H0YHX9;Q13765;E9PAV3-2;E9PAV3;F8W0W4;F8W1N5;F8VNW4;F8VZ58;Q9BZK3	F8VZJ2;H0YHX9;Q13765;E9PAV3-2;E9PAV3;F8W0W4;F8W1N5;F8VNW4	5;5;5;5;5;4;3;3;1;1	5;5;5;5;5;4;3;3;1;1	5;5;5;5;5;4;3;3;1;1	Nascent polypeptide-associated complex subunit alpha;Nascent polypeptide-associated complex subunit alpha, muscle-specific form	NACA	tr|F8VZJ2|F8VZJ2_HUMAN Isoform of E9PAV3, Nascent polypeptide-associated complex subunit alpha OS=Homo sapiens GN=NACA PE=1 SV=1;tr|H0YHX9|H0YHX9_HUMAN Isoform of E9PAV3, Nascent polypeptide-associated complex subunit alpha (Fragment) OS=Homo sapiens GN=NA	10	5	5	5	4	4	3	3	3	4	1	3	2	2	2	4	4	4	3	3	3	4	1	3	2	2	2	4	4	4	3	3	3	4	1	3	2	2	2	4	51.5	51.5
E9PG39;E9PC15;Q53H12;A0A0G2JLD0;A0A0G2JLG5	E9PG39;E9PC15;Q53H12;A0A0G2JLD0;A0A0G2JLG5	3;3;3;2;2	3;3;3;2;2	3;3;3;2;2	Acylglycerol kinase, mitochondrial	AGK	tr|E9PG39|E9PG39_HUMAN Isoform of Q53H12, Acylglycerol kinase, mitochondrial OS=Homo sapiens GN=AGK PE=1 SV=1;tr|E9PC15|E9PC15_HUMAN Isoform of Q53H12, Acylglycerol kinase, mitochondrial OS=Homo sapiens GN=AGK PE=1 SV=1;sp|Q53H12|AGK_HUMAN Acylglycerol kin	5	3	3	3	2	3	3	2	2	1	0	0	0	0	0	0	2	3	3	2	2	1	0	0	0	0	0	0	2	3	3	2	2	1	0	0	0	0	0	0	17.2	17.2
E9PC52;Q16576;Q16576-2;Q5JP01;Q5JP02;Q5JNZ6	E9PC52;Q16576;Q16576-2;Q5JP01	7;7;6;4;2;1	7;7;6;4;2;1	4;4;3;2;0;1	Histone-binding protein RBBP7	RBBP7	tr|E9PC52|E9PC52_HUMAN Isoform of Q16576, Histone-binding protein RBBP7 OS=Homo sapiens GN=RBBP7 PE=1 SV=1;sp|Q16576|RBBP7_HUMAN Histone-binding protein RBBP7 OS=Homo sapiens GN=RBBP7 PE=1 SV=1;sp|Q16576-2|RBBP7_HUMAN Isoform of Q16576, Isoform 2 of Histon	6	7	7	4	4	4	4	5	4	4	3	5	4	2	4	4	4	4	4	5	4	4	3	5	4	2	4	4	2	2	2	3	2	2	0	3	2	0	2	1	22.4	22.4
F5H7V9;E9PC84;J3QSU6;P24821-6;P24821-5;P24821-2;P24821-3;P24821-4;P24821	F5H7V9;E9PC84;J3QSU6;P24821-6;P24821-5;P24821-2;P24821-3;P24821-4;P24821	2;2;2;2;2;2;2;2;2	2;2;2;2;2;2;2;2;2	2;2;2;2;2;2;2;2;2	Tenascin	TNC	tr|F5H7V9|F5H7V9_HUMAN Isoform of P24821, Tenascin OS=Homo sapiens GN=TNC PE=1 SV=1;tr|E9PC84|E9PC84_HUMAN Isoform of P24821, Tenascin OS=Homo sapiens GN=TNC PE=1 SV=1;tr|J3QSU6|J3QSU6_HUMAN Isoform of P24821, Tenascin OS=Homo sapiens GN=TNC PE=1 SV=1;sp|P	9	2	2	2	1	1	1	1	0	1	0	1	0	0	0	1	1	1	1	1	0	1	0	1	0	0	0	1	1	1	1	1	0	1	0	1	0	0	0	1	1.3	1.3
E9PC90;P14635-2;P14635;H0YA62;D6RHI0;H0YMP3;H1UBN3;O95067	E9PC90;P14635-2;P14635;H0YA62;D6RHI0;H0YMP3;H1UBN3;O95067	2;2;2;1;1;1;1;1	2;2;2;1;1;1;1;1	2;2;2;1;1;1;1;1	G2/mitotic-specific cyclin-B1;G2/mitotic-specific cyclin-B2	CCNB1;CCNB2;CCNB2V	tr|E9PC90|E9PC90_HUMAN Isoform of P14635, G2/mitotic-specific cyclin-B1 (Fragment) OS=Homo sapiens GN=CCNB1 PE=1 SV=1;sp|P14635-2|CCNB1_HUMAN Isoform of P14635, Isoform 2 of G2/mitotic-specific cyclin-B1 OS=Homo sapiens GN=CCNB1;sp|P14635|CCNB1_HUMAN G2/mi	8	2	2	2	0	1	1	1	1	1	1	1	1	0	1	2	0	1	1	1	1	1	1	1	1	0	1	2	0	1	1	1	1	1	1	1	1	0	1	2	9.2	9.2
E9PCG9;Q02338	E9PCG9;Q02338	1;1	1;1	1;1	D-beta-hydroxybutyrate dehydrogenase, mitochondrial	BDH1	tr|E9PCG9|E9PCG9_HUMAN Isoform of Q02338, D-beta-hydroxybutyrate dehydrogenase, mitochondrial OS=Homo sapiens GN=BDH1 PE=1 SV=1;sp|Q02338|BDH_HUMAN D-beta-hydroxybutyrate dehydrogenase, mitochondrial OS=Homo sapiens GN=BDH1 PE=1 SV=3	2	1	1	1	1	1	1	1	1	1	0	0	0	0	0	0	1	1	1	1	1	1	0	0	0	0	0	0	1	1	1	1	1	1	0	0	0	0	0	0	10.2	10.2
E9PCT3;P51636-3;P51636	E9PCT3;P51636-3;P51636	1;1;1	1;1;1	1;1;1	Caveolin;Caveolin-2	CAV2	tr|E9PCT3|E9PCT3_HUMAN Isoform of P51636, Caveolin OS=Homo sapiens GN=CAV2 PE=1 SV=1;sp|P51636-3|CAV2_HUMAN Isoform of P51636, Isoform C of Caveolin-2 OS=Homo sapiens GN=CAV2;sp|P51636|CAV2_HUMAN Caveolin-2 OS=Homo sapiens GN=CAV2 PE=1 SV=2	3	1	1	1	0	0	0	0	0	0	0	0	1	0	0	1	0	0	0	0	0	0	0	0	1	0	0	1	0	0	0	0	0	0	0	0	1	0	0	1	22.1	22.1
E9PCY7;G8JLB6;P31943;D6RIU0;D6RBM0;E7EQJ0;D6RAM1;D6R9T0;D6RFM3;D6RIT2;D6RDU3;D6RJ04;D6RIH9;E5RGV0;E7EN40;D6RDL0;D6RF17;D6R9D3;E5RGH4;H0YB39;E5RJ94;H0YAQ2;H0YBG7;H0YBD7	E9PCY7;G8JLB6;P31943;D6RIU0;D6RBM0;E7EQJ0;D6RAM1;D6R9T0;D6RFM3;D6RIT2;D6RDU3;D6RJ04;D6RIH9;E5RGV0;E7EN40;D6RDL0	10;10;10;8;8;7;7;7;7;7;7;7;7;6;6;5;4;3;3;3;2;2;2;2	10;10;10;8;8;7;7;7;7;7;7;7;7;6;6;5;4;3;3;3;2;2;2;2	6;6;6;6;6;6;6;6;6;6;6;6;6;4;5;5;4;3;1;0;2;1;0;0	Heterogeneous nuclear ribonucleoprotein H;Heterogeneous nuclear ribonucleoprotein H, N-terminally processed	HNRNPH1	tr|E9PCY7|E9PCY7_HUMAN Isoform of P31943, Heterogeneous nuclear ribonucleoprotein H OS=Homo sapiens GN=HNRNPH1 PE=1 SV=1;tr|G8JLB6|G8JLB6_HUMAN Isoform of P31943, Heterogeneous nuclear ribonucleoprotein H OS=Homo sapiens GN=HNRNPH1 PE=1 SV=1;sp|P31943|HNRH	24	10	10	6	10	10	10	10	10	10	2	2	2	1	1	3	10	10	10	10	10	10	2	2	2	1	1	3	6	6	6	6	6	6	0	0	0	0	0	1	29.4	29.4
E9PD53;Q9NTJ3;Q9NTJ3-2;C9JR83;C9JVD8;C9J578;C9J9E4	E9PD53;Q9NTJ3;Q9NTJ3-2	5;5;4;2;1;1;1	5;5;4;2;1;1;1	5;5;4;2;1;1;1	Structural maintenance of chromosomes protein;Structural maintenance of chromosomes protein 4	SMC4	tr|E9PD53|E9PD53_HUMAN Isoform of Q9NTJ3, Structural maintenance of chromosomes protein OS=Homo sapiens GN=SMC4 PE=1 SV=1;sp|Q9NTJ3|SMC4_HUMAN Structural maintenance of chromosomes protein 4 OS=Homo sapiens GN=SMC4 PE=1 SV=2;sp|Q9NTJ3-2|SMC4_HUMAN Isoform	7	5	5	5	3	5	1	5	5	5	0	1	0	0	0	2	3	5	1	5	5	5	0	1	0	0	0	2	3	5	1	5	5	5	0	1	0	0	0	2	5.5	5.5
E9PDF6;O43795-2;O43795;E7EQD9;H7C2Y7;C9JYW1;C9JUP5;A0A0U1RRI3	E9PDF6;O43795-2;O43795	22;22;22;8;5;3;2;2	22;22;22;8;5;3;2;2	20;20;20;6;5;1;1;2	Unconventional myosin-Ib	MYO1B	tr|E9PDF6|E9PDF6_HUMAN Isoform of O43795, Unconventional myosin-Ib OS=Homo sapiens GN=MYO1B PE=1 SV=1;sp|O43795-2|MYO1B_HUMAN Isoform of O43795, Isoform 2 of Unconventional myosin-Ib OS=Homo sapiens GN=MYO1B;sp|O43795|MYO1B_HUMAN Unconventional myosin-Ib O	8	22	22	20	9	8	8	9	9	9	7	17	18	11	5	19	9	8	8	9	9	9	7	17	18	11	5	19	8	7	7	8	8	8	6	15	16	10	4	18	28.4	28.4
E9PDI4;O00515;A0A0J9YVY2;A0A0J9YYF6;A0A0J9YW63;H0Y901	E9PDI4;O00515	6;6;2;2;2;2	6;6;2;2;2;2	6;6;2;2;2;2	Ladinin-1	LAD1	tr|E9PDI4|E9PDI4_HUMAN Isoform of O00515, Ladinin-1 OS=Homo sapiens GN=LAD1 PE=1 SV=1;sp|O00515|LAD1_HUMAN Ladinin-1 OS=Homo sapiens GN=LAD1 PE=1 SV=2	6	6	6	6	0	0	0	4	5	4	0	1	1	0	0	1	0	0	0	4	5	4	0	1	1	0	0	1	0	0	0	4	5	4	0	1	1	0	0	1	21.3	21.3
E9PDN4	E9PDN4	1	1	1		SYT9	tr|E9PDN4|E9PDN4_HUMAN Isoform of Q86SS6, Synaptotagmin-9 OS=Homo sapiens GN=SYT9 PE=1 SV=2	1	1	1	1	1	0	1	1	1	1	0	0	0	0	0	0	1	0	1	1	1	1	0	0	0	0	0	0	1	0	1	1	1	1	0	0	0	0	0	0	5	5
H7C2F5;H3BLS9;H0YLQ3;E9PDP5;H0YM23;O75179-6;O75179-7;Q8IWZ3;Q8IWZ3-4;O75179-2;O75179;Q8IWZ3-6	H7C2F5;H3BLS9;H0YLQ3;E9PDP5;H0YM23;O75179-6;O75179-7;Q8IWZ3;Q8IWZ3-4;O75179-2;O75179;Q8IWZ3-6	1;1;1;1;1;1;1;1;1;1;1;1	1;1;1;1;1;1;1;1;1;1;1;1	1;1;1;1;1;1;1;1;1;1;1;1	Ankyrin repeat domain-containing protein 17;Ankyrin repeat and KH domain-containing protein 1	ANKHD1;ANKRD17	tr|H7C2F5|H7C2F5_HUMAN Isoform of Q8IWZ3, Ankyrin repeat and KH domain-containing protein 1 (Fragment) OS=Homo sapiens GN=ANKHD1 PE=1 SV=1;tr|H3BLS9|H3BLS9_HUMAN Isoform of Q8IWZ3, Ankyrin repeat and KH domain-containing protein 1 (Fragment) OS=Homo sapien	12	1	1	1	1	0	0	1	1	0	0	0	0	0	0	0	1	0	0	1	1	0	0	0	0	0	0	0	1	0	0	1	1	0	0	0	0	0	0	0	3.5	3.5
E9PDY7;G5E9V3;E9PFQ4;Q86SQ0-2;Q86SQ0-3;Q86SQ0	E9PDY7;G5E9V3;E9PFQ4;Q86SQ0-2;Q86SQ0-3;Q86SQ0	1;1;1;1;1;1	1;1;1;1;1;1	1;1;1;1;1;1	Pleckstrin homology-like domain family B member 2	PHLDB2	tr|E9PDY7|E9PDY7_HUMAN Isoform of Q86SQ0, Pleckstrin homology-like domain family B member 2 OS=Homo sapiens GN=PHLDB2 PE=1 SV=1;tr|G5E9V3|G5E9V3_HUMAN Isoform of Q86SQ0, Pleckstrin homology-like domain family B member 2 OS=Homo sapiens GN=PHLDB2 PE=1 SV=1;	6	1	1	1	1	1	1	1	1	1	0	0	0	0	0	0	1	1	1	1	1	1	0	0	0	0	0	0	1	1	1	1	1	1	0	0	0	0	0	0	5	5
E9PE17;I3L0E3;Q9Y2R5	E9PE17;I3L0E3;Q9Y2R5	2;2;2	2;2;2	2;2;2	28S ribosomal protein S17, mitochondrial	MRPS17;hCG_1984214	tr|E9PE17|E9PE17_HUMAN Isoform of Q9Y2R5, 28S ribosomal protein S17, mitochondrial (Fragment) OS=Homo sapiens GN=MRPS17 PE=1 SV=1;tr|I3L0E3|I3L0E3_HUMAN HCG1984214, isoform CRA_a OS=Homo sapiens GN=hCG_1984214 PE=4 SV=1;sp|Q9Y2R5|RT17_HUMAN 28S ribosomal p	3	2	2	2	2	2	2	2	2	2	0	0	0	0	0	0	2	2	2	2	2	2	0	0	0	0	0	0	2	2	2	2	2	2	0	0	0	0	0	0	29.5	29.5
E9PE20;P49458-2;P49458	E9PE20;P49458-2;P49458	3;3;3	3;3;3	3;3;3	Signal recognition particle 9 kDa protein	SRP9	tr|E9PE20|E9PE20_HUMAN Isoform of P49458, Signal recognition particle 9 kDa protein OS=Homo sapiens GN=SRP9 PE=1 SV=1;sp|P49458-2|SRP09_HUMAN Isoform of P49458, Isoform 2 of Signal recognition particle 9 kDa protein OS=Homo sapiens GN=SRP9;sp|P49458|SRP09_	3	3	3	3	3	2	1	3	2	1	0	0	0	0	0	0	3	2	1	3	2	1	0	0	0	0	0	0	3	2	1	3	2	1	0	0	0	0	0	0	42.4	42.4
E9PE72;P22413	E9PE72;P22413	2;2	2;2	2;2	Ectonucleotide pyrophosphatase/phosphodiesterase family member 1;Alkaline phosphodiesterase I;Nucleotide pyrophosphatase	ENPP1	tr|E9PE72|E9PE72_HUMAN Isoform of P22413, Ectonucleotide pyrophosphatase/phosphodiesterase family member 1 OS=Homo sapiens GN=ENPP1 PE=1 SV=1;sp|P22413|ENPP1_HUMAN Ectonucleotide pyrophosphatase/phosphodiesterase family member 1 OS=Homo sapiens GN=ENPP1 PE	2	2	2	2	1	1	0	0	0	0	0	0	0	1	0	0	1	1	0	0	0	0	0	0	0	1	0	0	1	1	0	0	0	0	0	0	0	1	0	0	10.8	10.8
E9PEE8;P18564-2;P18564;A0A087WXP3	E9PEE8;P18564-2;P18564;A0A087WXP3	2;2;2;1	2;2;2;1	2;2;2;1	Integrin beta;Integrin beta-6	ITGB6	tr|E9PEE8|E9PEE8_HUMAN Isoform of P18564, Integrin beta OS=Homo sapiens GN=ITGB6 PE=1 SV=1;sp|P18564-2|ITB6_HUMAN Isoform of P18564, Isoform 2 of Integrin beta-6 OS=Homo sapiens GN=ITGB6;sp|P18564|ITB6_HUMAN Integrin beta-6 OS=Homo sapiens GN=ITGB6 PE=1 SV	4	2	2	2	1	1	1	1	1	0	1	1	1	1	1	2	1	1	1	1	1	0	1	1	1	1	1	2	1	1	1	1	1	0	1	1	1	1	1	2	3.6	3.6
H0YDD4;E9PEJ4;P10515	H0YDD4;E9PEJ4;P10515	4;4;4	4;4;4	4;4;4	Acetyltransferase component of pyruvate dehydrogenase complex;Dihydrolipoyllysine-residue acetyltransferase component of pyruvate dehydrogenase complex, mitochondrial	DLAT	tr|H0YDD4|H0YDD4_HUMAN Isoform of P10515, Acetyltransferase component of pyruvate dehydrogenase complex (Fragment) OS=Homo sapiens GN=DLAT PE=1 SV=1;tr|E9PEJ4|E9PEJ4_HUMAN Isoform of P10515, Acetyltransferase component of pyruvate dehydrogenase complex OS=	3	4	4	4	4	4	4	3	4	4	0	1	0	0	1	1	4	4	4	3	4	4	0	1	0	0	1	1	4	4	4	3	4	4	0	1	0	0	1	1	14.8	14.8
Q5JWQ6;E9PEP6;O14786;E7EX60;Q5T7F0;O14786-3;O14786-2;Q5JWQ4	Q5JWQ6;E9PEP6;O14786;E7EX60;Q5T7F0;O14786-3;O14786-2	3;3;3;2;2;2;2;1	3;3;3;2;2;2;2;1	3;3;3;2;2;2;2;1	Neuropilin-1	NRP1	tr|Q5JWQ6|Q5JWQ6_HUMAN Isoform of O14786, Neuropilin OS=Homo sapiens GN=NRP1 PE=1 SV=1;tr|E9PEP6|E9PEP6_HUMAN Isoform of O14786, Neuropilin OS=Homo sapiens GN=NRP1 PE=1 SV=2;sp|O14786|NRP1_HUMAN Neuropilin-1 OS=Homo sapiens GN=NRP1 PE=1 SV=3;tr|E7EX60|E7EX	8	3	3	3	0	0	0	0	0	0	2	0	0	2	3	0	0	0	0	0	0	0	2	0	0	2	3	0	0	0	0	0	0	0	2	0	0	2	3	0	6.8	6.8
E9PF10;O75694;O75694-2;D6RA13	E9PF10;O75694;O75694-2	10;10;9;1	10;10;9;1	10;10;9;1	Nuclear pore complex protein Nup155	NUP155	tr|E9PF10|E9PF10_HUMAN Isoform of O75694, Nuclear pore complex protein Nup155 OS=Homo sapiens GN=NUP155 PE=1 SV=1;sp|O75694|NU155_HUMAN Nuclear pore complex protein Nup155 OS=Homo sapiens GN=NUP155 PE=1 SV=1;sp|O75694-2|NU155_HUMAN Isoform of O75694, Isofo	4	10	10	10	9	9	8	9	8	9	0	0	1	0	0	0	9	9	8	9	8	9	0	0	1	0	0	0	9	9	8	9	8	9	0	0	1	0	0	0	11.9	11.9
E9PF19;Q9Y4P3;Q96E41	E9PF19;Q9Y4P3;Q96E41	2;2;1	2;2;1	2;2;1	Transducin beta-like protein 2	TBL2	tr|E9PF19|E9PF19_HUMAN Isoform of Q9Y4P3, Transducin beta-like protein 2 OS=Homo sapiens GN=TBL2 PE=1 SV=1;sp|Q9Y4P3|TBL2_HUMAN Transducin beta-like protein 2 OS=Homo sapiens GN=TBL2 PE=1 SV=1;tr|Q96E41|Q96E41_HUMAN Isoform of Q9Y4P3, TBL2 protein OS=Homo	3	2	2	2	2	2	2	2	2	1	0	0	0	0	0	0	2	2	2	2	2	1	0	0	0	0	0	0	2	2	2	2	2	1	0	0	0	0	0	0	6.3	6.3
F5GYT8;E9PG35;E9PHF7;Q96RQ3;G5E9X5	F5GYT8;E9PG35;E9PHF7;Q96RQ3;G5E9X5	3;3;3;3;2	3;3;3;3;2	3;3;3;3;2	Methylcrotonoyl-CoA carboxylase subunit alpha, mitochondrial	MCCC1	tr|F5GYT8|F5GYT8_HUMAN Isoform of Q96RQ3, Methylcrotonoyl-CoA carboxylase subunit alpha, mitochondrial OS=Homo sapiens GN=MCCC1 PE=1 SV=2;tr|E9PG35|E9PG35_HUMAN Isoform of Q96RQ3, Methylcrotonoyl-CoA carboxylase subunit alpha, mitochondrial (Fragment) OS=H	5	3	3	3	0	0	0	1	1	1	0	1	1	0	0	2	0	0	0	1	1	1	0	1	1	0	0	2	0	0	0	1	1	1	0	1	1	0	0	2	6.4	6.4
E9PG46;Q2M2I8-2;Q2M2I8	E9PG46;Q2M2I8-2;Q2M2I8	2;2;2	2;2;2	2;2;2	AP2-associated protein kinase 1	AAK1	tr|E9PG46|E9PG46_HUMAN Isoform of Q2M2I8, AP2-associated protein kinase 1 OS=Homo sapiens GN=AAK1 PE=1 SV=1;sp|Q2M2I8-2|AAK1_HUMAN Isoform of Q2M2I8, Isoform 2 of AP2-associated protein kinase 1 OS=Homo sapiens GN=AAK1;sp|Q2M2I8|AAK1_HUMAN AP2-associated p	3	2	2	2	1	2	1	2	2	2	0	0	0	0	0	0	1	2	1	2	2	2	0	0	0	0	0	0	1	2	1	2	2	2	0	0	0	0	0	0	5.2	5.2
E9PGT1;Q15631;H7C1D4;Q15631-2;A0A0J9YVW2	E9PGT1;Q15631;H7C1D4	5;5;3;2;1	5;5;3;2;1	5;5;3;2;1	Translin	TSN	tr|E9PGT1|E9PGT1_HUMAN Isoform of Q15631, Translin OS=Homo sapiens GN=TSN PE=1 SV=1;sp|Q15631|TSN_HUMAN Translin OS=Homo sapiens GN=TSN PE=1 SV=1;tr|H7C1D4|H7C1D4_HUMAN Isoform of Q15631, Translin (Fragment) OS=Homo sapiens GN=TSN PE=1 SV=1	5	5	5	5	4	4	4	4	4	2	0	0	0	0	0	1	4	4	4	4	4	2	0	0	0	0	0	1	4	4	4	4	4	2	0	0	0	0	0	1	31.8	31.8
E9PGT3;Q15418-3;Q15418-4;Q15418;Q15418-2;E9PMM7;E9PAN7	E9PGT3;Q15418-3;Q15418-4;Q15418;Q15418-2	6;6;6;6;6;2;1	6;6;6;6;6;2;1	4;4;4;4;4;1;1	Ribosomal protein S6 kinase;Ribosomal protein S6 kinase alpha-1	RPS6KA1	tr|E9PGT3|E9PGT3_HUMAN Isoform of Q15418, Ribosomal protein S6 kinase OS=Homo sapiens GN=RPS6KA1 PE=1 SV=1;sp|Q15418-3|KS6A1_HUMAN Isoform of Q15418, Isoform 3 of Ribosomal protein S6 kinase alpha-1 OS=Homo sapiens GN=RPS6KA1;sp|Q15418-4|KS6A1_HUMAN Isofor	7	6	6	4	4	5	4	6	5	6	0	0	1	0	0	1	4	5	4	6	5	6	0	0	1	0	0	1	2	3	2	4	3	4	0	0	0	0	0	1	11.5	11.5
E9PGT6;Q99627-2;Q99627;H7C3S9	E9PGT6;Q99627-2;Q99627;H7C3S9	2;2;2;1	2;2;2;1	2;2;2;1	COP9 signalosome complex subunit 8	COPS8	tr|E9PGT6|E9PGT6_HUMAN Isoform of Q99627, COP9 signalosome complex subunit 8 OS=Homo sapiens GN=COPS8 PE=1 SV=1;sp|Q99627-2|CSN8_HUMAN Isoform of Q99627, Isoform 2 of COP9 signalosome complex subunit 8 OS=Homo sapiens GN=COPS8;sp|Q99627|CSN8_HUMAN COP9 sig	4	2	2	2	2	2	2	2	2	2	0	0	0	0	0	0	2	2	2	2	2	2	0	0	0	0	0	0	2	2	2	2	2	2	0	0	0	0	0	0	20.8	20.8
E9PGZ4;Q9NTJ5-2;Q9NTJ5;C9JV50;F8WDN7;C9J3E3	E9PGZ4;Q9NTJ5-2;Q9NTJ5;C9JV50;F8WDN7	4;4;4;2;2;1	4;4;4;2;2;1	4;4;4;2;2;1	Phosphatidylinositide phosphatase SAC1	SACM1L	tr|E9PGZ4|E9PGZ4_HUMAN Isoform of Q9NTJ5, Phosphatidylinositide phosphatase SAC1 OS=Homo sapiens GN=SACM1L PE=1 SV=1;sp|Q9NTJ5-2|SAC1_HUMAN Isoform of Q9NTJ5, Isoform 2 of Phosphatidylinositide phosphatase SAC1 OS=Homo sapiens GN=SACM1L;sp|Q9NTJ5|SAC1_HUMA	6	4	4	4	3	4	2	2	2	3	0	1	1	1	1	1	3	4	2	2	2	3	0	1	1	1	1	1	3	4	2	2	2	3	0	1	1	1	1	1	9.3	9.3
H0Y8E4;E9PH70;Q9ULH0-3;Q9ULH0-2;Q9ULH0-4;Q9ULH0	H0Y8E4;E9PH70;Q9ULH0-3;Q9ULH0-2;Q9ULH0-4;Q9ULH0	1;1;1;1;1;1	1;1;1;1;1;1	1;1;1;1;1;1	Kinase D-interacting substrate of 220 kDa	KIDINS220	tr|H0Y8E4|H0Y8E4_HUMAN Isoform of Q9ULH0, Kinase D-interacting substrate of 220 kDa (Fragment) OS=Homo sapiens GN=KIDINS220 PE=1 SV=1;tr|E9PH70|E9PH70_HUMAN Isoform of Q9ULH0, Kinase D-interacting substrate of 220 kDa (Fragment) OS=Homo sapiens GN=KIDINS22	6	1	1	1	0	0	0	0	0	0	0	1	1	1	0	1	0	0	0	0	0	0	0	1	1	1	0	1	0	0	0	0	0	0	0	1	1	1	0	1	0.9	0.9
E9PH82;Q8NCA5-2;Q8NCA5;C9J3G8	E9PH82;Q8NCA5-2;Q8NCA5	3;3;3;1	3;3;3;1	3;3;3;1	Protein FAM98A	FAM98A	tr|E9PH82|E9PH82_HUMAN Isoform of Q8NCA5, Protein FAM98A OS=Homo sapiens GN=FAM98A PE=1 SV=1;sp|Q8NCA5-2|FA98A_HUMAN Isoform of Q8NCA5, Isoform 2 of Protein FAM98A OS=Homo sapiens GN=FAM98A;sp|Q8NCA5|FA98A_HUMAN Protein FAM98A OS=Homo sapiens GN=FAM98A PE=	4	3	3	3	3	2	2	3	3	3	0	1	1	0	1	1	3	2	2	3	3	3	0	1	1	0	1	1	3	2	2	3	3	3	0	1	1	0	1	1	16.3	16.3
E9PHA2;Q15003;C9JZP1;C9J470;H7C415;Q15003-2	E9PHA2;Q15003;C9JZP1;C9J470	3;3;2;2;1;1	3;3;2;2;1;1	3;3;2;2;1;1	Condensin complex subunit 2	NCAPH	tr|E9PHA2|E9PHA2_HUMAN Isoform of Q15003, Condensin complex subunit 2 OS=Homo sapiens GN=NCAPH PE=1 SV=1;sp|Q15003|CND2_HUMAN Condensin complex subunit 2 OS=Homo sapiens GN=NCAPH PE=1 SV=3;tr|C9JZP1|C9JZP1_HUMAN Isoform of Q15003, Condensin complex subunit	6	3	3	3	3	3	3	3	3	3	0	0	0	0	0	0	3	3	3	3	3	3	0	0	0	0	0	0	3	3	3	3	3	3	0	0	0	0	0	0	6.7	6.7
H0Y6N5;H0Y742;E9PHI4;O94901-6;O94901-5;O94901-8;O94901;O94901-9;H7C2K3	H0Y6N5;H0Y742;E9PHI4;O94901-6;O94901-5;O94901-8;O94901;O94901-9;H7C2K3	2;2;2;2;2;2;2;2;1	2;2;2;2;2;2;2;2;1	2;2;2;2;2;2;2;2;1	SUN domain-containing protein 1	SUN1	tr|H0Y6N5|H0Y6N5_HUMAN Isoform of O94901, SUN domain-containing protein 1 (Fragment) OS=Homo sapiens GN=SUN1 PE=1 SV=1;tr|H0Y742|H0Y742_HUMAN Isoform of O94901, SUN domain-containing protein 1 (Fragment) OS=Homo sapiens GN=SUN1 PE=1 SV=1;tr|E9PHI4|E9PHI4_H	9	2	2	2	2	2	2	2	2	2	0	0	0	0	0	0	2	2	2	2	2	2	0	0	0	0	0	0	2	2	2	2	2	2	0	0	0	0	0	0	4.4	4.4
F8WDS9;E9PHS0;O43813	F8WDS9;E9PHS0;O43813	1;1;1	1;1;1	1;1;1	LanC-like protein 1	LANCL1	tr|F8WDS9|F8WDS9_HUMAN Isoform of O43813, LanC-like protein 1 OS=Homo sapiens GN=LANCL1 PE=1 SV=1;tr|E9PHS0|E9PHS0_HUMAN Isoform of O43813, LanC-like protein 1 (Fragment) OS=Homo sapiens GN=LANCL1 PE=1 SV=1;sp|O43813|LANC1_HUMAN LanC-like protein 1 OS=Homo	3	1	1	1	1	1	1	1	1	1	0	1	1	1	1	1	1	1	1	1	1	1	0	1	1	1	1	1	1	1	1	1	1	1	0	1	1	1	1	1	14.6	14.6
E9PHV4;O15514	E9PHV4;O15514	1;1	1;1	1;1	DNA-directed RNA polymerase II subunit RPB4	POLR2D	tr|E9PHV4|E9PHV4_HUMAN Isoform of O15514, DNA-directed RNA polymerase II subunit RPB4 OS=Homo sapiens GN=POLR2D PE=1 SV=1;sp|O15514|RPB4_HUMAN DNA-directed RNA polymerase II subunit RPB4 OS=Homo sapiens GN=POLR2D PE=1 SV=1	2	1	1	1	1	0	1	0	1	1	0	0	0	0	0	0	1	0	1	0	1	1	0	0	0	0	0	0	1	0	1	0	1	1	0	0	0	0	0	0	13.6	13.6
E9PII3;E9PK52;E9PHY5;O43491-2;O43491-3;O43491-4;O43491;E9PRG1;E9PIG0;E9PQD2;H0Y5B0;E9PJP4;E9PPC9;E9PQN0;Q6ZSX4;Q6R5J7	E9PII3;E9PK52;E9PHY5;O43491-2;O43491-3;O43491-4;O43491	8;8;8;8;8;8;8;2;2;2;2;1;1;1;1;1	8;8;8;8;8;8;8;2;2;2;2;1;1;1;1;1	8;8;8;8;8;8;8;2;2;2;2;1;1;1;1;1	Band 4.1-like protein 2	EPB41L2	tr|E9PII3|E9PII3_HUMAN Isoform of O43491, Band 4.1-like protein 2 OS=Homo sapiens GN=EPB41L2 PE=1 SV=1;tr|E9PK52|E9PK52_HUMAN Isoform of O43491, Band 4.1-like protein 2 OS=Homo sapiens GN=EPB41L2 PE=1 SV=1;tr|E9PHY5|E9PHY5_HUMAN Isoform of O43491, Band 4.1	16	8	8	8	6	7	6	7	5	5	2	1	2	2	2	3	6	7	6	7	5	5	2	1	2	2	2	3	6	7	6	7	5	5	2	1	2	2	2	3	18.8	18.8
E9PI41;Q9NPD3	E9PI41;Q9NPD3	1;1	1;1	1;1	Exosome complex component RRP41	EXOSC4	tr|E9PI41|E9PI41_HUMAN Isoform of Q9NPD3, Exosome complex component RRP41 (Fragment) OS=Homo sapiens GN=EXOSC4 PE=1 SV=8;sp|Q9NPD3|EXOS4_HUMAN Exosome complex component RRP41 OS=Homo sapiens GN=EXOSC4 PE=1 SV=3	2	1	1	1	0	0	0	0	0	0	1	1	1	1	1	1	0	0	0	0	0	0	1	1	1	1	1	1	0	0	0	0	0	0	1	1	1	1	1	1	3.8	3.8
E9PIB2;G3V1A6;P57764;E9PQ48;E9PNZ0;E9PQR9	E9PIB2;G3V1A6;P57764;E9PQ48;E9PNZ0;E9PQR9	2;2;2;1;1;1	2;2;2;1;1;1	2;2;2;1;1;1	Gasdermin-D	GSDMD	tr|E9PIB2|E9PIB2_HUMAN Isoform of P57764, Gasdermin-D (Fragment) OS=Homo sapiens GN=GSDMD PE=1 SV=1;tr|G3V1A6|G3V1A6_HUMAN Isoform of P57764, Gasdermin domain containing 1, isoform CRA_d OS=Homo sapiens GN=GSDMD PE=1 SV=1;sp|P57764|GSDMD_HUMAN Gasdermin-D	6	2	2	2	1	1	1	1	1	1	1	1	1	1	1	1	1	1	1	1	1	1	1	1	1	1	1	1	1	1	1	1	1	1	1	1	1	1	1	1	9.7	9.7
E9PIJ1;E9PJF6;H0YCL9;H0Y360;Q01433-3;Q01433-5;Q01433-2;Q01433-4;Q01433	E9PIJ1;E9PJF6;H0YCL9;H0Y360;Q01433-3;Q01433-5;Q01433-2;Q01433-4;Q01433	1;1;1;1;1;1;1;1;1	1;1;1;1;1;1;1;1;1	1;1;1;1;1;1;1;1;1	AMP deaminase 2	AMPD2	tr|E9PIJ1|E9PIJ1_HUMAN Isoform of Q01433, AMP deaminase 2 (Fragment) OS=Homo sapiens GN=AMPD2 PE=1 SV=1;tr|E9PJF6|E9PJF6_HUMAN Isoform of Q01433, AMP deaminase 2 (Fragment) OS=Homo sapiens GN=AMPD2 PE=1 SV=1;tr|H0YCL9|H0YCL9_HUMAN Isoform of Q01433, AMP de	9	1	1	1	1	1	1	0	1	1	0	0	0	0	0	0	1	1	1	0	1	1	0	0	0	0	0	0	1	1	1	0	1	1	0	0	0	0	0	0	20.7	20.7
E9PIN3;Q9UBU9;Q9UBU9-2;B4E227;E9PLA7	E9PIN3;Q9UBU9;Q9UBU9-2;B4E227	5;5;4;3;2	5;5;4;3;2	5;5;4;3;2	Nuclear RNA export factor 1	NXF1	tr|E9PIN3|E9PIN3_HUMAN Isoform of Q9UBU9, Nuclear RNA export factor 1 (Fragment) OS=Homo sapiens GN=NXF1 PE=1 SV=1;sp|Q9UBU9|NXF1_HUMAN Nuclear RNA export factor 1 OS=Homo sapiens GN=NXF1 PE=1 SV=1;sp|Q9UBU9-2|NXF1_HUMAN Isoform of Q9UBU9, Isoform 2 of Nuc	5	5	5	5	2	1	2	3	2	3	0	2	2	2	1	2	2	1	2	3	2	3	0	2	2	2	1	2	2	1	2	3	2	3	0	2	2	2	1	2	10.8	10.8
E9PIQ7;O00165-5;O00165-3;O00165;O00165-2	E9PIQ7;O00165-5;O00165-3;O00165;O00165-2	1;1;1;1;1	1;1;1;1;1	1;1;1;1;1	HCLS1-associated protein X-1	HAX1	tr|E9PIQ7|E9PIQ7_HUMAN Isoform of O00165, HCLS1-associated protein X-1 OS=Homo sapiens GN=HAX1 PE=1 SV=1;sp|O00165-5|HAX1_HUMAN Isoform of O00165, Isoform 5 of HCLS1-associated protein X-1 OS=Homo sapiens GN=HAX1;sp|O00165-3|HAX1_HUMAN Isoform of O00165, I	5	1	1	1	1	1	1	1	1	1	0	0	0	0	0	0	1	1	1	1	1	1	0	0	0	0	0	0	1	1	1	1	1	1	0	0	0	0	0	0	16.6	16.6
E9PJ55;Q9NUJ3;R4GNF5;E9PP52;E9PMB0	E9PJ55;Q9NUJ3;R4GNF5;E9PP52;E9PMB0	2;2;1;1;1	2;2;1;1;1	2;2;1;1;1	T-complex protein 11-like protein 1	TCP11L1	tr|E9PJ55|E9PJ55_HUMAN Isoform of Q9NUJ3, T-complex protein 11-like protein 1 OS=Homo sapiens GN=TCP11L1 PE=1 SV=1;sp|Q9NUJ3|T11L1_HUMAN T-complex protein 11-like protein 1 OS=Homo sapiens GN=TCP11L1 PE=1 SV=1;tr|R4GNF5|R4GNF5_HUMAN Isoform of Q9NUJ3, T-co	5	2	2	2	1	2	2	2	2	1	0	0	1	0	0	1	1	2	2	2	2	1	0	0	1	0	0	1	1	2	2	2	2	1	0	0	1	0	0	1	3.7	3.7
E9PJ61;H0YI08;Q9Y6F6-6;Q9Y6F6-8;Q9Y6F6-3;Q9Y6F6-5;Q9Y6F6;Q9Y6F6-2;Q9Y6F6-4;Q9Y6F6-9;Q9Y6F6-7	E9PJ61;H0YI08;Q9Y6F6-6;Q9Y6F6-8;Q9Y6F6-3;Q9Y6F6-5;Q9Y6F6;Q9Y6F6-2;Q9Y6F6-4;Q9Y6F6-9;Q9Y6F6-7	2;2;2;2;2;2;2;2;2;2;2	2;2;2;2;2;2;2;2;2;2;2	2;2;2;2;2;2;2;2;2;2;2	Protein MRVI1	MRVI1	tr|E9PJ61|E9PJ61_HUMAN Isoform of Q9Y6F6, Protein MRVI1 OS=Homo sapiens GN=MRVI1 PE=1 SV=1;tr|H0YI08|H0YI08_HUMAN Isoform of Q9Y6F6, Protein MRVI1 OS=Homo sapiens GN=MRVI1 PE=1 SV=1;sp|Q9Y6F6-6|MRVI1_HUMAN Isoform of Q9Y6F6, Isoform 6 of Protein MRVI1 OS=H	11	2	2	2	1	1	1	1	1	1	0	1	1	0	0	1	1	1	1	1	1	1	0	1	1	0	0	1	1	1	1	1	1	1	0	1	1	0	0	1	3.7	3.7
E9PJ93	E9PJ93	1	1	1		USP48	tr|E9PJ93|E9PJ93_HUMAN Isoform of Q86UV5, Ubiquitin carboxyl-terminal hydrolase 48 (Fragment) OS=Homo sapiens GN=USP48 PE=1 SV=8	1	1	1	1	0	0	0	0	0	0	0	0	0	1	0	0	0	0	0	0	0	0	0	0	0	1	0	0	0	0	0	0	0	0	0	0	0	1	0	0	11	11
E9PKP4;E9PJA2;P09603-3;P09603-2;P09603	E9PKP4;E9PJA2;P09603-3;P09603-2;P09603	1;1;1;1;1	1;1;1;1;1	1;1;1;1;1	Macrophage colony-stimulating factor 1;Processed macrophage colony-stimulating factor 1	CSF1	tr|E9PKP4|E9PKP4_HUMAN Isoform of P09603, Macrophage colony-stimulating factor 1 (Fragment) OS=Homo sapiens GN=CSF1 PE=1 SV=1;tr|E9PJA2|E9PJA2_HUMAN Isoform of P09603, Macrophage colony-stimulating factor 1 (Fragment) OS=Homo sapiens GN=CSF1 PE=1 SV=1;sp|P	5	1	1	1	1	1	1	0	0	0	0	0	0	0	0	0	1	1	1	0	0	0	0	0	0	0	0	0	1	1	1	0	0	0	0	0	0	0	0	0	10.6	10.6
H0YF00;E9PJA7;E9PK09;E9PQN2;E9PKI6;E9PK91;Q9NYF8-4;Q9NYF8-3;Q9NYF8-2;Q9NYF8	H0YF00;E9PJA7;E9PK09;E9PQN2;E9PKI6;E9PK91;Q9NYF8-4;Q9NYF8-3;Q9NYF8-2;Q9NYF8	2;2;2;2;2;2;2;2;2;2	2;2;2;2;2;2;2;2;2;2	2;2;2;2;2;2;2;2;2;2	Bcl-2-associated transcription factor 1	BCLAF1	tr|H0YF00|H0YF00_HUMAN Isoform of Q9NYF8, Bcl-2-associated transcription factor 1 (Fragment) OS=Homo sapiens GN=BCLAF1 PE=1 SV=1;tr|E9PJA7|E9PJA7_HUMAN Isoform of Q9NYF8, Bcl-2-associated transcription factor 1 OS=Homo sapiens GN=BCLAF1 PE=1 SV=1;tr|E9PK09	10	2	2	2	2	2	1	2	2	2	0	0	0	0	0	0	2	2	1	2	2	2	0	0	0	0	0	0	2	2	1	2	2	2	0	0	0	0	0	0	19.5	19.5
E9PKZ2;E9PRY2;E9PJD1;Q8IXU6-2;Q8IXU6	E9PKZ2;E9PRY2;E9PJD1;Q8IXU6-2;Q8IXU6	1;1;1;1;1	1;1;1;1;1	1;1;1;1;1	Solute carrier family 35 member F2	SLC35F2	tr|E9PKZ2|E9PKZ2_HUMAN Isoform of Q8IXU6, Solute carrier family 35 member F2 OS=Homo sapiens GN=SLC35F2 PE=1 SV=1;tr|E9PRY2|E9PRY2_HUMAN Isoform of Q8IXU6, Solute carrier family 35 member F2 OS=Homo sapiens GN=SLC35F2 PE=1 SV=1;tr|E9PJD1|E9PJD1_HUMAN Isofo	5	1	1	1	0	0	0	0	0	0	0	1	1	1	1	1	0	0	0	0	0	0	0	1	1	1	1	1	0	0	0	0	0	0	0	1	1	1	1	1	77.8	77.8
E9PJD9;E9PLL6;P46776;E9PLX7	E9PJD9;E9PLL6;P46776	3;3;3;1	3;3;3;1	3;3;3;1	60S ribosomal protein L27a	RPL27A	tr|E9PJD9|E9PJD9_HUMAN Isoform of P46776, 60S ribosomal protein L27a OS=Homo sapiens GN=RPL27A PE=1 SV=1;tr|E9PLL6|E9PLL6_HUMAN Isoform of P46776, 60S ribosomal protein L27a OS=Homo sapiens GN=RPL27A PE=1 SV=1;sp|P46776|RL27A_HUMAN 60S ribosomal protein L2	4	3	3	3	3	2	3	3	2	3	1	3	3	2	2	3	3	2	3	3	2	3	1	3	3	2	2	3	3	2	3	3	2	3	1	3	3	2	2	3	36.3	36.3
E9PJF0;E9PQW4;P27361-2;P27361-3;P27361	E9PJF0;E9PQW4;P27361-2;P27361-3;P27361	5;5;5;5;5	2;2;2;2;2	2;2;2;2;2	Mitogen-activated protein kinase;Mitogen-activated protein kinase 3	MAPK3	tr|E9PJF0|E9PJF0_HUMAN Isoform of P27361, Mitogen-activated protein kinase OS=Homo sapiens GN=MAPK3 PE=1 SV=1;tr|E9PQW4|E9PQW4_HUMAN Isoform of P27361, Mitogen-activated protein kinase OS=Homo sapiens GN=MAPK3 PE=1 SV=1;sp|P27361-2|MK03_HUMAN Isoform of P2	5	5	2	2	1	1	1	0	0	1	2	2	3	2	2	4	0	0	0	0	0	0	1	1	1	1	1	2	0	0	0	0	0	0	1	1	1	1	1	2	20.6	9.8
E9PJI2;E9PPV8;F8W8G7;E9PPE7;E9PK67;E9PNI7;Q53GL7	E9PJI2;E9PPV8;F8W8G7;E9PPE7;E9PK67;E9PNI7;Q53GL7	1;1;1;1;1;1;1	1;1;1;1;1;1;1	1;1;1;1;1;1;1	Poly [ADP-ribose] polymerase 10	PARP10	tr|E9PJI2|E9PJI2_HUMAN Isoform of Q53GL7, Poly [ADP-ribose] polymerase 10 (Fragment) OS=Homo sapiens GN=PARP10 PE=1 SV=1;tr|E9PPV8|E9PPV8_HUMAN Isoform of Q53GL7, Poly [ADP-ribose] polymerase 10 (Fragment) OS=Homo sapiens GN=PARP10 PE=1 SV=1;tr|F8W8G7|F8W8	7	1	1	1	0	0	0	0	0	0	0	0	0	0	0	1	0	0	0	0	0	0	0	0	0	0	0	1	0	0	0	0	0	0	0	0	0	0	0	1	11.6	11.6
E9PK01;P29692;E9PPR1;E9PL12;E9PQ49;E9PI39;A0A087X1X7;E9PRY8;P29692-3;P29692-2;E9PMW7;E9PL71;E9PN91;E9PIZ1;H0YCK7;E9PQZ1;P29692-4;E9PK06;E9PKK3;E9PK72;E9PNW6;E9PQC9;E9PJD0;H0YE58;H0YE72	E9PK01;P29692;E9PPR1;E9PL12;E9PQ49;E9PI39;A0A087X1X7;E9PRY8;P29692-3;P29692-2;E9PMW7;E9PL71;E9PN91;E9PIZ1;H0YCK7;E9PQZ1;P29692-4	7;7;6;6;6;6;6;6;6;6;5;5;4;4;4;4;4;3;2;2;1;1;1;1;1	7;7;6;6;6;6;6;6;6;6;5;5;4;4;4;4;4;3;2;2;1;1;1;1;1	7;7;6;6;6;6;6;6;6;6;5;5;4;4;4;4;4;3;2;2;1;1;1;1;1	Elongation factor 1-delta	EEF1D	tr|E9PK01|E9PK01_HUMAN Isoform of P29692, Elongation factor 1-delta (Fragment) OS=Homo sapiens GN=EEF1D PE=1 SV=1;sp|P29692|EF1D_HUMAN Elongation factor 1-delta OS=Homo sapiens GN=EEF1D PE=1 SV=5;tr|E9PPR1|E9PPR1_HUMAN Isoform of P29692, Elongation factor	25	7	7	7	6	6	6	6	6	6	3	6	5	4	5	5	6	6	6	6	6	6	3	6	5	4	5	5	6	6	6	6	6	6	3	6	5	4	5	5	37.2	37.2
E9PK54	E9PK54	13	1	1		HSPA8	tr|E9PK54|E9PK54_HUMAN Isoform of P11142, Heat shock cognate 71 kDa protein (Fragment) OS=Homo sapiens GN=HSPA8 PE=1 SV=8	1	13	1	1	12	11	12	12	12	12	12	11	12	12	11	12	1	1	1	1	1	1	0	0	0	0	0	0	1	1	1	1	1	1	0	0	0	0	0	0	83.6	6.6
E9PK85	E9PK85	6	1	1		RRAS2	tr|E9PK85|E9PK85_HUMAN Isoform of P62070, Ras-related protein R-Ras2 (Fragment) OS=Homo sapiens GN=RRAS2 PE=1 SV=1	1	6	1	1	4	4	4	4	4	4	2	3	5	3	3	2	1	1	1	1	1	1	0	0	0	0	0	0	1	1	1	1	1	1	0	0	0	0	0	0	45.8	9
E9PKC5;Q01432-6;Q01432-3;Q01432;Q01432-5;Q01432-4	E9PKC5;Q01432-6;Q01432-3;Q01432;Q01432-5;Q01432-4	1;1;1;1;1;1	1;1;1;1;1;1	1;1;1;1;1;1	AMP deaminase 3	AMPD3	tr|E9PKC5|E9PKC5_HUMAN Isoform of Q01432, AMP deaminase OS=Homo sapiens GN=AMPD3 PE=1 SV=1;sp|Q01432-6|AMPD3_HUMAN Isoform of Q01432, Isoform 4 of AMP deaminase 3 OS=Homo sapiens GN=AMPD3;sp|Q01432-3|AMPD3_HUMAN Isoform of Q01432, Isoform 1C of AMP deamina	6	1	1	1	0	0	0	0	0	0	0	1	1	0	0	1	0	0	0	0	0	0	0	1	1	0	0	1	0	0	0	0	0	0	0	1	1	0	0	1	1.6	1.6
H0YEN2;E9PQP7;H7BXH2;E9PKF6;Q5H9R7-6;Q5H9R7-2;Q5H9R7;Q5H9R7-5;Q5H9R7-3;Q5H9R7-4	H0YEN2;E9PQP7;H7BXH2;E9PKF6;Q5H9R7-6;Q5H9R7-2;Q5H9R7;Q5H9R7-5;Q5H9R7-3;Q5H9R7-4	3;3;3;3;3;3;3;3;2;2	3;3;3;3;3;3;3;3;2;2	3;3;3;3;3;3;3;3;2;2	Serine/threonine-protein phosphatase 6 regulatory subunit 3	PPP6R3	tr|H0YEN2|H0YEN2_HUMAN Isoform of Q5H9R7, Serine/threonine-protein phosphatase 6 regulatory subunit 3 (Fragment) OS=Homo sapiens GN=PPP6R3 PE=1 SV=1;tr|E9PQP7|E9PQP7_HUMAN Isoform of Q5H9R7, Serine/threonine-protein phosphatase 6 regulatory subunit 3 OS=Ho	10	3	3	3	2	2	2	2	3	2	0	0	0	0	0	0	2	2	2	2	3	2	0	0	0	0	0	0	2	2	2	2	3	2	0	0	0	0	0	0	7.9	7.9
E9PKG1;H7C2I1;Q99873-3;Q99873-2;Q99873-4;Q99873;E9PQ98;E9PIX6;A0A087X1W2;E9PNR9;H0YDE4;E9PMW9;E9PMZ2;Q9NR22-2	E9PKG1;H7C2I1;Q99873-3;Q99873-2;Q99873-4;Q99873;E9PQ98;E9PIX6;A0A087X1W2;E9PNR9;H0YDE4	13;13;13;13;13;13;9;9;9;7;7;2;1;1	13;13;13;13;13;13;9;9;9;7;7;2;1;1	12;12;12;12;12;12;8;8;8;6;6;2;1;0	Protein arginine N-methyltransferase 1	PRMT1	tr|E9PKG1|E9PKG1_HUMAN Isoform of Q99873, Protein arginine N-methyltransferase 1 OS=Homo sapiens GN=PRMT1 PE=1 SV=1;tr|H7C2I1|H7C2I1_HUMAN Isoform of Q99873, Protein arginine N-methyltransferase 1 OS=Homo sapiens GN=PRMT1 PE=1 SV=1;sp|Q99873-3|ANM1_HUMAN I	14	13	13	12	9	7	7	8	7	7	5	9	9	6	10	11	9	7	7	8	7	7	5	9	9	6	10	11	8	6	6	7	7	7	4	8	8	5	9	10	44.6	44.6
E9PKL9;Q13630;E9PLH9;E9PP14;A0A0J9YX13;E9PP60;H0YE90	E9PKL9;Q13630;E9PLH9;E9PP14;A0A0J9YX13	6;6;5;5;5;2;1	6;6;5;5;5;2;1	6;6;5;5;5;2;1	GDP-L-fucose synthase	TSTA3	tr|E9PKL9|E9PKL9_HUMAN Isoform of Q13630, GDP-L-fucose synthase (Fragment) OS=Homo sapiens GN=TSTA3 PE=1 SV=1;sp|Q13630|FCL_HUMAN GDP-L-fucose synthase OS=Homo sapiens GN=TSTA3 PE=1 SV=1;tr|E9PLH9|E9PLH9_HUMAN Isoform of Q13630, GDP-L-fucose synthase (Frag	7	6	6	6	3	3	2	4	4	4	1	6	4	2	2	5	3	3	2	4	4	4	1	6	4	2	2	5	3	3	2	4	4	4	1	6	4	2	2	5	30.6	30.6
E9PKP0;H0YE52;H0YCP5;H0YEF3;E9PN81;Q8TDP1	E9PKP0;H0YE52;H0YCP5;H0YEF3;E9PN81;Q8TDP1	2;2;2;2;2;2	2;2;2;2;2;2	2;2;2;2;2;2	Ribonuclease H2 subunit C	RNASEH2C	tr|E9PKP0|E9PKP0_HUMAN Isoform of Q8TDP1, Ribonuclease H2 subunit C OS=Homo sapiens GN=RNASEH2C PE=1 SV=1;tr|H0YE52|H0YE52_HUMAN Isoform of Q8TDP1, Ribonuclease H2 subunit C (Fragment) OS=Homo sapiens GN=RNASEH2C PE=1 SV=1;tr|H0YCP5|H0YCP5_HUMAN Isoform of	6	2	2	2	1	1	0	1	1	1	1	0	0	1	0	1	1	1	0	1	1	1	1	0	0	1	0	1	1	1	0	1	1	1	1	0	0	1	0	1	29.6	29.6
E9PKP7;P17480-2;P17480;E9PMM2;E9PLT2	E9PKP7;P17480-2;P17480	4;4;4;1;1	4;4;4;1;1	4;4;4;1;1	Nucleolar transcription factor 1	UBTF	tr|E9PKP7|E9PKP7_HUMAN Isoform of P17480, Nucleolar transcription factor 1 OS=Homo sapiens GN=UBTF PE=1 SV=1;sp|P17480-2|UBF1_HUMAN Isoform of P17480, Isoform UBF2 of Nucleolar transcription factor 1 OS=Homo sapiens GN=UBTF;sp|P17480|UBF1_HUMAN Nucleolar t	5	4	4	4	3	3	3	2	3	2	0	1	1	2	1	1	3	3	3	2	3	2	0	1	1	2	1	1	3	3	3	2	3	2	0	1	1	2	1	1	9.1	9.1
E9PKZ0;P62917;E9PP36;G3V1A1;E9PKU4	E9PKZ0;P62917;E9PP36;G3V1A1;E9PKU4	2;2;1;1;1	2;2;1;1;1	2;2;1;1;1	60S ribosomal protein L8	RPL8	tr|E9PKZ0|E9PKZ0_HUMAN Isoform of P62917, 60S ribosomal protein L8 (Fragment) OS=Homo sapiens GN=RPL8 PE=1 SV=1;sp|P62917|RL8_HUMAN 60S ribosomal protein L8 OS=Homo sapiens GN=RPL8 PE=1 SV=2;tr|E9PP36|E9PP36_HUMAN Isoform of P62917, 60S ribosomal protein L	5	2	2	2	2	2	2	2	2	2	1	2	2	1	1	2	2	2	2	2	2	2	1	2	2	1	1	2	2	2	2	2	2	2	1	2	2	1	1	2	13.2	13.2
E9PLK3;P55786;P55786-2;A6NEC2;H0YDG0;E9PP11;H0YCQ5;A6NEC2-2;E9PJY4;E9PPD4;A6NEC2-3;E9PJ74;E9PRQ5	E9PLK3;P55786;P55786-2	22;22;19;8;4;4;3;3;2;2;2;1;1	22;22;19;8;4;4;3;3;2;2;2;1;1	22;22;19;8;4;4;3;3;2;2;2;1;1	Puromycin-sensitive aminopeptidase	NPEPPS	tr|E9PLK3|E9PLK3_HUMAN Isoform of P55786, Aminopeptidase OS=Homo sapiens GN=NPEPPS PE=1 SV=1;sp|P55786|PSA_HUMAN Puromycin-sensitive aminopeptidase OS=Homo sapiens GN=NPEPPS PE=1 SV=2;sp|P55786-2|PSA_HUMAN Isoform of P55786, Isoform 2 of Puromycin-sensitiv	13	22	22	22	19	18	20	20	21	19	1	4	2	1	1	3	19	18	20	20	21	19	1	4	2	1	1	3	19	18	20	20	21	19	1	4	2	1	1	3	28.7	28.7
E9PLT0;O75534-2;O75534;O75534-3;O75534-4;E9PNG3	E9PLT0;O75534-2;O75534;O75534-3;O75534-4	5;5;5;5;5;1	5;5;5;5;5;1	5;5;5;5;5;1	Cold shock domain-containing protein E1	CSDE1	tr|E9PLT0|E9PLT0_HUMAN Isoform of O75534, Cold shock domain-containing protein E1 OS=Homo sapiens GN=CSDE1 PE=1 SV=1;sp|O75534-2|CSDE1_HUMAN Isoform of O75534, Isoform 2 of Cold shock domain-containing protein E1 OS=Homo sapiens GN=CSDE1;sp|O75534|CSDE1_HU	6	5	5	5	4	3	3	4	5	4	0	0	0	0	0	0	4	3	3	4	5	4	0	0	0	0	0	0	4	3	3	4	5	4	0	0	0	0	0	0	10.9	10.9
E9PM04;H0YCN4;Q9BTE7	E9PM04;H0YCN4;Q9BTE7	1;1;1	1;1;1	1;1;1	DCN1-like protein;DCN1-like protein 5	DCUN1D5	tr|E9PM04|E9PM04_HUMAN Isoform of Q9BTE7, DCN1-like protein OS=Homo sapiens GN=DCUN1D5 PE=1 SV=1;tr|H0YCN4|H0YCN4_HUMAN Isoform of Q9BTE7, DCN1-like protein (Fragment) OS=Homo sapiens GN=DCUN1D5 PE=1 SV=1;sp|Q9BTE7|DCNL5_HUMAN DCN1-like protein 5 OS=Homo s	3	1	1	1	1	1	1	1	1	1	0	0	0	0	0	1	1	1	1	1	1	1	0	0	0	0	0	1	1	1	1	1	1	1	0	0	0	0	0	1	5.9	5.9
E9PM92;O00193;E9PRZ9;E9PQA1	E9PM92;O00193;E9PRZ9	4;4;3;1	4;4;3;1	4;4;3;1	Small acidic protein	C11orf58;SMAP	tr|E9PM92|E9PM92_HUMAN Isoform of O00193, Chromosome 11 open reading frame 58 OS=Homo sapiens GN=C11orf58 PE=1 SV=2;sp|O00193|SMAP_HUMAN Small acidic protein OS=Homo sapiens GN=SMAP PE=1 SV=1;tr|E9PRZ9|E9PRZ9_HUMAN Isoform of O00193, Chromosome 11 open rea	4	4	4	4	3	3	3	4	4	3	0	0	0	0	0	0	3	3	3	4	4	3	0	0	0	0	0	0	3	3	3	4	4	3	0	0	0	0	0	0	29.3	29.3
K7ELC8;E9PMD0;Q96R06	K7ELC8;E9PMD0;Q96R06	1;1;1	1;1;1	1;1;1	Sperm-associated antigen 5	SPAG5	tr|K7ELC8|K7ELC8_HUMAN Isoform of Q96R06, Sperm-associated antigen 5 (Fragment) OS=Homo sapiens GN=SPAG5 PE=1 SV=1;tr|E9PMD0|E9PMD0_HUMAN Uncharacterized protein (Fragment) OS=Homo sapiens PE=4 SV=1;sp|Q96R06|SPAG5_HUMAN Sperm-associated antigen 5 OS=Homo	3	1	1	1	0	0	1	0	0	0	0	0	0	0	0	0	0	0	1	0	0	0	0	0	0	0	0	0	0	0	1	0	0	0	0	0	0	0	0	0	8.1	8.1
E9PMQ6;Q00613-2;Q00613	E9PMQ6;Q00613-2;Q00613	1;1;1	1;1;1	1;1;1	Heat shock factor protein 1	HSF1	tr|E9PMQ6|E9PMQ6_HUMAN Isoform of Q00613, Heat shock factor protein 1 OS=Homo sapiens GN=HSF1 PE=1 SV=2;sp|Q00613-2|HSF1_HUMAN Isoform of Q00613, Isoform Short of Heat shock factor protein 1 OS=Homo sapiens GN=HSF1;sp|Q00613|HSF1_HUMAN Heat shock factor pr	3	1	1	1	1	1	1	0	1	1	0	0	0	0	0	0	1	1	1	0	1	1	0	0	0	0	0	0	1	1	1	0	1	1	0	0	0	0	0	0	3.2	3.2
E9PMR4;P48509;E9PRJ3	E9PMR4;P48509;E9PRJ3	3;3;2	3;3;2	3;3;2	Tetraspanin;CD151 antigen	CD151	tr|E9PMR4|E9PMR4_HUMAN Isoform of P48509, Tetraspanin OS=Homo sapiens GN=CD151 PE=1 SV=1;sp|P48509|CD151_HUMAN CD151 antigen OS=Homo sapiens GN=CD151 PE=1 SV=3;tr|E9PRJ3|E9PRJ3_HUMAN Isoform of P48509, Tetraspanin (Fragment) OS=Homo sapiens GN=CD151 PE=1 S	3	3	3	3	1	1	1	1	1	1	2	1	0	2	2	1	1	1	1	1	1	1	2	1	0	2	2	1	1	1	1	1	1	1	2	1	0	2	2	1	10.8	10.8
E9PN17;O75964	E9PN17;O75964	3;3	3;3	3;3	ATP synthase subunit g, mitochondrial	ATP5L	tr|E9PN17|E9PN17_HUMAN Isoform of O75964, ATP synthase subunit g, mitochondrial OS=Homo sapiens GN=ATP5L PE=1 SV=1;sp|O75964|ATP5L_HUMAN ATP synthase subunit g, mitochondrial OS=Homo sapiens GN=ATP5L PE=1 SV=3	2	3	3	3	3	3	3	3	2	3	0	0	0	0	0	0	3	3	3	3	2	3	0	0	0	0	0	0	3	3	3	3	2	3	0	0	0	0	0	0	51.3	51.3
E9PN51;F8W9K7;E9PPW7;O00217;E9PKH6	E9PN51;F8W9K7;E9PPW7;O00217;E9PKH6	3;3;3;3;2	3;3;3;3;2	3;3;3;3;2	NADH dehydrogenase [ubiquinone] iron-sulfur protein 8, mitochondrial	NDUFS8	tr|E9PN51|E9PN51_HUMAN Isoform of O00217, NADH dehydrogenase [ubiquinone] iron-sulfur protein 8, mitochondrial (Fragment) OS=Homo sapiens GN=NDUFS8 PE=1 SV=1;tr|F8W9K7|F8W9K7_HUMAN Isoform of O00217, NADH dehydrogenase [ubiquinone] iron-sulfur protein 8, m	5	3	3	3	2	2	2	2	2	2	0	1	1	0	0	2	2	2	2	2	2	2	0	1	1	0	0	2	2	2	2	2	2	2	0	1	1	0	0	2	29.1	29.1
E9PN89	E9PN89	20	1	1		HSPA8	tr|E9PN89|E9PN89_HUMAN Isoform of P11142, Heat shock cognate 71 kDa protein (Fragment) OS=Homo sapiens GN=HSPA8 PE=1 SV=1	1	20	1	1	17	16	17	17	16	17	18	18	18	18	18	19	0	0	0	0	0	0	0	0	0	0	0	1	0	0	0	0	0	0	0	0	0	0	0	1	61.2	3.5
E9PNA1;G3V150;O94766-2;O94766	E9PNA1;G3V150;O94766-2;O94766	1;1;1;1	1;1;1;1	1;1;1;1	Galactosylgalactosylxylosylprotein 3-beta-glucuronosyltransferase 3	B3GAT3	tr|E9PNA1|E9PNA1_HUMAN Isoform of O94766, Galactosylgalactosylxylosylprotein 3-beta-glucuronosyltransferase (Fragment) OS=Homo sapiens GN=B3GAT3 PE=1 SV=1;tr|G3V150|G3V150_HUMAN Isoform of O94766, Galactosylgalactosylxylosylprotein 3-beta-glucuronosyltrans	4	1	1	1	1	1	1	1	1	1	0	0	0	0	0	0	1	1	1	1	1	1	0	0	0	0	0	0	1	1	1	1	1	1	0	0	0	0	0	0	12.1	12.1
E9PNJ4;G0XQ39;Q13586-2;Q13586;E9PIQ8;H0YDB2	E9PNJ4;G0XQ39;Q13586-2;Q13586;E9PIQ8;H0YDB2	2;2;2;2;1;1	2;2;2;2;1;1	2;2;2;2;1;1	Stromal interaction molecule 1	STIM1	tr|E9PNJ4|E9PNJ4_HUMAN Isoform of Q13586, Stromal interaction molecule 1 OS=Homo sapiens GN=STIM1 PE=1 SV=1;tr|G0XQ39|G0XQ39_HUMAN Isoform of Q13586, STIM1L OS=Homo sapiens GN=STIM1 PE=1 SV=1;sp|Q13586-2|STIM1_HUMAN Isoform of Q13586, Isoform 2 of Stromal	6	2	2	2	2	2	2	2	2	2	0	0	0	0	0	0	2	2	2	2	2	2	0	0	0	0	0	0	2	2	2	2	2	2	0	0	0	0	0	0	5.9	5.9
E9PNK6;E9PPQ1;J3KNE7;Q16890-4;Q16890-3;Q16890-2;Q16890-5;Q16890	E9PNK6;E9PPQ1;J3KNE7;Q16890-4;Q16890-3;Q16890-2;Q16890-5;Q16890	1;1;1;1;1;1;1;1	1;1;1;1;1;1;1;1	1;1;1;1;1;1;1;1	Tumor protein D53	TPD52L1	tr|E9PNK6|E9PNK6_HUMAN Isoform of Q16890, Tumor protein D53 OS=Homo sapiens GN=TPD52L1 PE=1 SV=1;tr|E9PPQ1|E9PPQ1_HUMAN Isoform of Q16890, Tumor protein D53 OS=Homo sapiens GN=TPD52L1 PE=1 SV=1;tr|J3KNE7|J3KNE7_HUMAN Isoform of Q16890, Tumor protein D53 OS	8	1	1	1	0	0	0	1	1	1	0	0	0	0	0	0	0	0	0	1	1	1	0	0	0	0	0	0	0	0	0	1	1	1	0	0	0	0	0	0	8.4	8.4
E9PNM1;P37268-4;P37268-3;P37268-2;P37268-5;P37268	E9PNM1;P37268-4;P37268-3;P37268-2;P37268-5;P37268	1;1;1;1;1;1	1;1;1;1;1;1	1;1;1;1;1;1	Squalene synthase	FDFT1	tr|E9PNM1|E9PNM1_HUMAN Isoform of P37268, Squalene synthase OS=Homo sapiens GN=FDFT1 PE=1 SV=1;sp|P37268-4|FDFT_HUMAN Isoform of P37268, Isoform 4 of Squalene synthase OS=Homo sapiens GN=FDFT1;sp|P37268-3|FDFT_HUMAN Isoform of P37268, Isoform 3 of Squalene	6	1	1	1	1	1	0	1	1	1	0	0	0	0	0	0	1	1	0	1	1	1	0	0	0	0	0	0	1	1	0	1	1	1	0	0	0	0	0	0	4.4	4.4
E9PNW4;E9PR17;P13987;H0YET2	E9PNW4;E9PR17;P13987	3;3;3;1	3;3;3;1	3;3;3;1	CD59 glycoprotein	CD59	tr|E9PNW4|E9PNW4_HUMAN Isoform of P13987, CD59 glycoprotein OS=Homo sapiens GN=CD59 PE=1 SV=1;tr|E9PR17|E9PR17_HUMAN Isoform of P13987, CD59 glycoprotein OS=Homo sapiens GN=CD59 PE=1 SV=1;sp|P13987|CD59_HUMAN CD59 glycoprotein OS=Homo sapiens GN=CD59 PE=1	4	3	3	3	1	1	1	1	1	1	2	2	2	2	2	2	1	1	1	1	1	1	2	2	2	2	2	2	1	1	1	1	1	1	2	2	2	2	2	2	29.6	29.6
E9PP21;P21291;E9PS42;E9PND2	E9PP21;P21291;E9PS42;E9PND2	3;3;2;2	3;3;2;2	3;3;2;2	Cysteine and glycine-rich protein 1	CSRP1	tr|E9PP21|E9PP21_HUMAN Isoform of P21291, Cysteine and glycine-rich protein 1 OS=Homo sapiens GN=CSRP1 PE=1 SV=1;sp|P21291|CSRP1_HUMAN Cysteine and glycine-rich protein 1 OS=Homo sapiens GN=CSRP1 PE=1 SV=3;tr|E9PS42|E9PS42_HUMAN Isoform of P21291, Cysteine	4	3	3	3	3	3	3	3	3	2	0	1	1	1	1	1	3	3	3	3	3	2	0	1	1	1	1	1	3	3	3	3	3	2	0	1	1	1	1	1	25	25
E9PP76;J3KNF4;O14618	E9PP76;J3KNF4;O14618	1;1;1	1;1;1	1;1;1	Superoxide dismutase [Cu-Zn];Copper chaperone for superoxide dismutase	CCS	tr|E9PP76|E9PP76_HUMAN Isoform of O14618, Copper chaperone for superoxide dismutase (Fragment) OS=Homo sapiens GN=CCS PE=1 SV=1;tr|J3KNF4|J3KNF4_HUMAN Isoform of O14618, Copper chaperone for superoxide dismutase OS=Homo sapiens GN=CCS PE=1 SV=1;sp|O14618|C	3	1	1	1	1	1	1	1	1	1	0	0	0	0	0	0	1	1	1	1	1	1	0	0	0	0	0	0	1	1	1	1	1	1	0	0	0	0	0	0	19.1	19.1
E9PPG9;E9PQ57;P78406;B0QZ36	E9PPG9;E9PQ57;P78406	3;3;3;1	3;3;3;1	3;3;3;1	mRNA export factor	RAE1	tr|E9PPG9|E9PPG9_HUMAN Isoform of P78406, mRNA export factor OS=Homo sapiens GN=RAE1 PE=1 SV=1;tr|E9PQ57|E9PQ57_HUMAN Isoform of P78406, mRNA export factor OS=Homo sapiens GN=RAE1 PE=1 SV=1;sp|P78406|RAE1L_HUMAN mRNA export factor OS=Homo sapiens GN=RAE1 P	4	3	3	3	2	2	2	2	2	2	0	2	1	1	0	1	2	2	2	2	2	2	0	2	1	1	0	1	2	2	2	2	2	2	0	2	1	1	0	1	22.1	22.1
E9PPY3;O43159	E9PPY3;O43159	1;1	1;1	1;1	Ribosomal RNA-processing protein 8	RRP8	tr|E9PPY3|E9PPY3_HUMAN Isoform of O43159, Ribosomal RNA-processing protein 8 OS=Homo sapiens GN=RRP8 PE=1 SV=1;sp|O43159|RRP8_HUMAN Ribosomal RNA-processing protein 8 OS=Homo sapiens GN=RRP8 PE=1 SV=2	2	1	1	1	1	1	1	1	1	1	0	0	0	0	0	0	1	1	1	1	1	1	0	0	0	0	0	0	1	1	1	1	1	1	0	0	0	0	0	0	5.2	5.2
E9PQ61;O75152;E9PBY7;A0A1B0GTU1;A0A1B0GUI2	E9PQ61;O75152;E9PBY7;A0A1B0GTU1;A0A1B0GUI2	2;2;1;1;1	2;2;1;1;1	2;2;1;1;1	Zinc finger CCCH domain-containing protein 11A	ZC3H11A	tr|E9PQ61|E9PQ61_HUMAN Isoform of O75152, Zinc finger CCCH domain-containing protein 11A OS=Homo sapiens GN=ZC3H11A PE=1 SV=1;sp|O75152|ZC11A_HUMAN Zinc finger CCCH domain-containing protein 11A OS=Homo sapiens GN=ZC3H11A PE=1 SV=3;tr|E9PBY7|E9PBY7_HUMAN I	5	2	2	2	2	1	2	0	1	0	0	0	0	0	0	0	2	1	2	0	1	0	0	0	0	0	0	0	2	1	2	0	1	0	0	0	0	0	0	0	5.7	5.7
K9J7I2;E9PQ68;O95169-3;O95169-2;O95169	K9J7I2;E9PQ68;O95169-3;O95169-2;O95169	1;1;1;1;1	1;1;1;1;1	1;1;1;1;1	NADH dehydrogenase [ubiquinone] 1 beta subcomplex subunit 8, mitochondrial	NDUFB8	tr|K9J7I2|K9J7I2_HUMAN Isoform of O95169, Uncharacterized protein OS=Homo sapiens PE=1 SV=1;tr|E9PQ68|E9PQ68_HUMAN Isoform of O95169, Uncharacterized protein OS=Homo sapiens PE=1 SV=1;sp|O95169-3|NDUB8_HUMAN Isoform of O95169, Isoform 3 of NADH dehydrogena	5	1	1	1	1	1	1	1	0	1	0	0	0	0	0	0	1	1	1	1	0	1	0	0	0	0	0	0	1	1	1	1	0	1	0	0	0	0	0	0	17.8	17.8
E9PQA6;Q96EY5-3;Q96EY5;Q96EY5-2;E9PLL0;M0QZK6;E9PLZ8;E9PJW8	E9PQA6;Q96EY5-3;Q96EY5;Q96EY5-2;E9PLL0	4;4;4;3;2;1;1;1	4;4;4;3;2;1;1;1	4;4;4;3;2;1;1;1	Multivesicular body subunit 12A	MVB12A	tr|E9PQA6|E9PQA6_HUMAN Isoform of Q96EY5, Multivesicular body subunit 12A OS=Homo sapiens GN=MVB12A PE=1 SV=1;sp|Q96EY5-3|MB12A_HUMAN Isoform of Q96EY5, Isoform 3 of Multivesicular body subunit 12A OS=Homo sapiens GN=MVB12A;sp|Q96EY5|MB12A_HUMAN Multivesic	8	4	4	4	0	0	0	0	0	0	3	3	3	4	2	2	0	0	0	0	0	0	3	3	3	4	2	2	0	0	0	0	0	0	3	3	3	4	2	2	23.8	23.8
E9PQD6;P0DJI8;E9PR14;G3V1D9;A0A096LPE2;P0DJI9-2	E9PQD6;P0DJI8;E9PR14;G3V1D9;A0A096LPE2;P0DJI9-2	3;3;2;2;2;2	3;3;2;2;2;2	1;1;0;0;0;0	Serum amyloid A protein;Serum amyloid A-1 protein;Amyloid protein A;Serum amyloid protein A(2-104);Serum amyloid protein A(3-104);Serum amyloid protein A(2-103);Serum amyloid protein A(2-102);Serum amyloid protein A(4-101);Serum amyloid A-2 protein	SAA1;SAA2;SAA2-SAA4	tr|E9PQD6|E9PQD6_HUMAN Isoform of P0DJI8, Serum amyloid A protein OS=Homo sapiens GN=SAA1 PE=1 SV=1;sp|P0DJI8|SAA1_HUMAN Serum amyloid A-1 protein OS=Homo sapiens GN=SAA1 PE=1 SV=1;tr|E9PR14|E9PR14_HUMAN Isoform of P0DJI9, Serum amyloid A protein OS=Homo s	6	3	3	1	0	0	0	0	0	0	1	3	3	1	1	3	0	0	0	0	0	0	1	3	3	1	1	3	0	0	0	0	0	0	0	1	1	0	0	1	39.3	39.3
E9PQY2;Q9NQP4	E9PQY2;Q9NQP4	1;1	1;1	1;1	Prefoldin subunit 4	PFDN4	tr|E9PQY2|E9PQY2_HUMAN Isoform of Q9NQP4, Prefoldin subunit 4 OS=Homo sapiens GN=PFDN4 PE=1 SV=1;sp|Q9NQP4|PFD4_HUMAN Prefoldin subunit 4 OS=Homo sapiens GN=PFDN4 PE=1 SV=1	2	1	1	1	1	1	1	1	1	1	0	0	0	0	0	0	1	1	1	1	1	1	0	0	0	0	0	0	1	1	1	1	1	1	0	0	0	0	0	0	8.8	8.8
E9PR30;P62861	E9PR30;P62861	1;1	1;1	1;1	40S ribosomal protein S30	FAU	tr|E9PR30|E9PR30_HUMAN Isoform of P35544, 40S ribosomal protein S30 OS=Homo sapiens GN=FAU PE=1 SV=1;sp|P62861|RS30_HUMAN Isoform of P35544, 40S ribosomal protein S30 OS=Homo sapiens GN=FAU PE=1 SV=1	2	1	1	1	1	1	1	1	1	1	0	0	0	0	0	0	1	1	1	1	1	1	0	0	0	0	0	0	1	1	1	1	1	1	0	0	0	0	0	0	10.2	10.2
H0YDK8;E9PR38;H0YEH2;Q5T1Z4;Q5T1Z8;Q14671-4;Q14671-2;Q14671;Q14671-3;H0YDC5;H0YC97	H0YDK8;E9PR38;H0YEH2;Q5T1Z4;Q5T1Z8;Q14671-4;Q14671-2;Q14671;Q14671-3	3;3;3;3;3;3;3;3;3;1;1	3;3;3;3;3;3;3;3;3;1;1	2;2;2;2;2;2;2;2;2;1;1	Pumilio homolog 1	PUM1	tr|H0YDK8|H0YDK8_HUMAN Isoform of Q14671, Pumilio homolog 1 (Fragment) OS=Homo sapiens GN=PUM1 PE=1 SV=1;tr|E9PR38|E9PR38_HUMAN Isoform of Q14671, Pumilio homolog 1 OS=Homo sapiens GN=PUM1 PE=1 SV=1;tr|H0YEH2|H0YEH2_HUMAN Isoform of Q14671, Pumilio homolog	11	3	3	2	1	1	1	1	1	1	0	1	1	1	1	2	1	1	1	1	1	1	0	1	1	1	1	2	0	0	0	0	0	0	0	1	1	1	1	2	3.4	3.4
E9PRQ7;Q04323;E9PJ81;Q04323-2;A0A087WTZ5;E9PS08	E9PRQ7;Q04323;E9PJ81;Q04323-2;A0A087WTZ5	6;6;5;5;4;1	6;6;5;5;4;1	6;6;5;5;4;1	UBX domain-containing protein 1	UBXN1	tr|E9PRQ7|E9PRQ7_HUMAN Isoform of Q04323, UBX domain-containing protein 1 OS=Homo sapiens GN=UBXN1 PE=1 SV=1;sp|Q04323|UBXN1_HUMAN UBX domain-containing protein 1 OS=Homo sapiens GN=UBXN1 PE=1 SV=2;tr|E9PJ81|E9PJ81_HUMAN Isoform of Q04323, UBX domain-conta	6	6	6	6	6	5	5	5	6	5	0	1	1	0	0	1	6	5	5	5	6	5	0	1	1	0	0	1	6	5	5	5	6	5	0	1	1	0	0	1	42.7	42.7
E9PS17;Q96KG9-3;Q96KG9-2;Q96KG9;E9PK59;Q96KG9-5;Q96KG9-4;Q96KG9-6;E9PPN3;H0YDH0	E9PS17;Q96KG9-3;Q96KG9-2;Q96KG9;E9PK59;Q96KG9-5;Q96KG9-4;Q96KG9-6;E9PPN3	4;4;4;4;3;3;3;3;2;1	4;4;4;4;3;3;3;3;2;1	4;4;4;4;3;3;3;3;2;1	N-terminal kinase-like protein	SCYL1	tr|E9PS17|E9PS17_HUMAN Isoform of Q96KG9, N-terminal kinase-like protein OS=Homo sapiens GN=SCYL1 PE=1 SV=1;sp|Q96KG9-3|SCYL1_HUMAN Isoform of Q96KG9, Isoform 3 of N-terminal kinase-like protein OS=Homo sapiens GN=SCYL1;sp|Q96KG9-2|SCYL1_HUMAN Isoform of Q	10	4	4	4	2	2	2	3	2	3	0	0	1	0	0	1	2	2	2	3	2	3	0	0	1	0	0	1	2	2	2	3	2	3	0	0	1	0	0	1	9.4	9.4
H0YFP2;E9PS41;Q6RFH5-2;Q6RFH5	H0YFP2;E9PS41;Q6RFH5-2;Q6RFH5	1;1;1;1	1;1;1;1	1;1;1;1	WD repeat-containing protein 74	WDR74	tr|H0YFP2|H0YFP2_HUMAN Isoform of Q6RFH5, WD repeat-containing protein 74 (Fragment) OS=Homo sapiens GN=WDR74 PE=1 SV=1;tr|E9PS41|E9PS41_HUMAN Isoform of Q6RFH5, WD repeat-containing protein 74 OS=Homo sapiens GN=WDR74 PE=1 SV=1;sp|Q6RFH5-2|WDR74_HUMAN Iso	4	1	1	1	1	1	1	1	1	1	0	0	0	0	0	0	1	1	1	1	1	1	0	0	0	0	0	0	1	1	1	1	1	1	0	0	0	0	0	0	36.8	36.8
F1T0I1;J3KNL6;O15027-2;O15027-4;O15027-3;O15027;O15027-5;X6RGP5;A0A0C4DH09;Q8N9G1	F1T0I1;J3KNL6;O15027-2;O15027-4;O15027-3;O15027;O15027-5;X6RGP5;A0A0C4DH09	9;9;9;9;9;9;9;8;7;1	9;9;9;9;9;9;9;8;7;1	9;9;9;9;9;9;9;8;7;1	Protein transport protein Sec16A	SEC16A	tr|F1T0I1|F1T0I1_HUMAN Isoform of O15027, Protein transport protein Sec16A OS=Homo sapiens GN=SEC16A PE=1 SV=1;tr|J3KNL6|J3KNL6_HUMAN Isoform of O15027, Protein transport protein Sec16A OS=Homo sapiens GN=SEC16A PE=1 SV=1;sp|O15027-2|SC16A_HUMAN Isoform of	10	9	9	9	4	4	3	4	3	4	2	4	1	2	4	0	4	4	3	4	3	4	2	4	1	2	4	0	4	4	3	4	3	4	2	4	1	2	4	0	6.6	6.6
F2Z2B9;Q9BSJ2;Q9BSJ2-4;Q9BSJ2-3;B3KTU7	F2Z2B9;Q9BSJ2;Q9BSJ2-4;Q9BSJ2-3	3;3;3;2;1	3;3;3;2;1	3;3;3;2;1	Gamma-tubulin complex component 2	TUBGCP2	tr|F2Z2B9|F2Z2B9_HUMAN Isoform of Q9BSJ2, Gamma-tubulin complex component OS=Homo sapiens GN=TUBGCP2 PE=1 SV=1;sp|Q9BSJ2|GCP2_HUMAN Gamma-tubulin complex component 2 OS=Homo sapiens GN=TUBGCP2 PE=1 SV=2;sp|Q9BSJ2-4|GCP2_HUMAN Isoform of Q9BSJ2, Isoform 3 o	5	3	3	3	1	1	1	1	1	1	0	2	2	0	1	1	1	1	1	1	1	1	0	2	2	0	1	1	1	1	1	1	1	1	0	2	2	0	1	1	5.3	5.3
F2Z2E2;Q86VI3	F2Z2E2;Q86VI3	3;3	2;2	2;2	Ras GTPase-activating-like protein IQGAP3	IQGAP3	tr|F2Z2E2|F2Z2E2_HUMAN Isoform of Q86VI3, Ras GTPase-activating-like protein IQGAP3 OS=Homo sapiens GN=IQGAP3 PE=1 SV=1;sp|Q86VI3|IQGA3_HUMAN Ras GTPase-activating-like protein IQGAP3 OS=Homo sapiens GN=IQGAP3 PE=1 SV=2	2	3	2	2	1	2	1	2	2	1	0	0	0	0	0	1	1	2	1	2	2	1	0	0	0	0	0	0	1	2	1	2	2	1	0	0	0	0	0	0	1.8	1.2
H0Y4W2;F2Z2U4;Q9Y4A5-2;Q9Y4A5	H0Y4W2;F2Z2U4;Q9Y4A5-2;Q9Y4A5	1;1;1;1	1;1;1;1	1;1;1;1	Transformation/transcription domain-associated protein	TRRAP	tr|H0Y4W2|H0Y4W2_HUMAN Isoform of Q9Y4A5, Transformation/transcription domain-associated protein (Fragment) OS=Homo sapiens GN=TRRAP PE=1 SV=1;tr|F2Z2U4|F2Z2U4_HUMAN Isoform of Q9Y4A5, Transformation/transcription domain-associated protein OS=Homo sapiens	4	1	1	1	0	0	0	0	0	0	0	0	0	0	1	0	0	0	0	0	0	0	0	0	0	0	1	0	0	0	0	0	0	0	0	0	0	0	1	0	0.4	0.4
F2Z2Y6;O95777;C9JNV3;C9JIZ0	F2Z2Y6;O95777;C9JNV3	3;3;2;1	3;3;2;1	3;3;2;1	U6 snRNA-associated Sm-like protein LSm8	LSM8	tr|F2Z2Y6|F2Z2Y6_HUMAN Isoform of O95777, U6 snRNA-associated Sm-like protein LSm8 OS=Homo sapiens GN=LSM8 PE=1 SV=1;sp|O95777|LSM8_HUMAN U6 snRNA-associated Sm-like protein LSm8 OS=Homo sapiens GN=LSM8 PE=1 SV=3;tr|C9JNV3|C9JNV3_HUMAN Isoform of O95777, U	4	3	3	3	3	3	3	3	2	3	0	0	0	0	0	0	3	3	3	3	2	3	0	0	0	0	0	0	3	3	3	3	2	3	0	0	0	0	0	0	53.7	53.7
F2Z2Y8;Q9H0E2;E9PNS3;E7EN89;Q9H0E2-2	F2Z2Y8;Q9H0E2;E9PNS3;E7EN89;Q9H0E2-2	2;2;1;1;1	2;2;1;1;1	2;2;1;1;1	Toll-interacting protein	TOLLIP	tr|F2Z2Y8|F2Z2Y8_HUMAN Isoform of Q9H0E2, Toll-interacting protein OS=Homo sapiens GN=TOLLIP PE=1 SV=1;sp|Q9H0E2|TOLIP_HUMAN Toll-interacting protein OS=Homo sapiens GN=TOLLIP PE=1 SV=1;tr|E9PNS3|E9PNS3_HUMAN Isoform of Q9H0E2, Toll-interacting protein OS=	5	2	2	2	0	0	0	0	0	0	0	0	2	1	1	0	0	0	0	0	0	0	0	0	2	1	1	0	0	0	0	0	0	0	0	0	2	1	1	0	13.6	13.6
F2Z388;P42766	F2Z388;P42766	1;1	1;1	1;1	60S ribosomal protein L35	RPL35	tr|F2Z388|F2Z388_HUMAN Isoform of P42766, 60S ribosomal protein L35 OS=Homo sapiens GN=RPL35 PE=1 SV=1;sp|P42766|RL35_HUMAN 60S ribosomal protein L35 OS=Homo sapiens GN=RPL35 PE=1 SV=2	2	1	1	1	1	1	1	1	1	1	0	0	0	0	0	0	1	1	1	1	1	1	0	0	0	0	0	0	1	1	1	1	1	1	0	0	0	0	0	0	10.4	10.4
F5H6X0;F5GXG6;F5GX35;F5H4K7;F5GWD3;Q13889-2;Q13889	F5H6X0;F5GXG6;F5GX35;F5H4K7;F5GWD3;Q13889-2;Q13889	1;1;1;1;1;1;1	1;1;1;1;1;1;1	1;1;1;1;1;1;1	General transcription factor IIH subunit 3	GTF2H3	tr|F5H6X0|F5H6X0_HUMAN Isoform of Q13889, General transcription factor IIH subunit 3 (Fragment) OS=Homo sapiens GN=GTF2H3 PE=1 SV=1;tr|F5GXG6|F5GXG6_HUMAN Isoform of Q13889, General transcription factor IIH subunit 3 (Fragment) OS=Homo sapiens GN=GTF2H3 PE	7	1	1	1	1	0	0	1	0	1	0	0	0	0	0	0	1	0	0	1	0	1	0	0	0	0	0	0	1	0	0	1	0	1	0	0	0	0	0	0	13.5	13.5
I3L471;I3L4U7;F5GWE5;Q00169	I3L471;I3L4U7;F5GWE5;Q00169	2;2;2;2	2;2;2;2	2;2;2;2	Phosphatidylinositol transfer protein alpha isoform	PITPNA	tr|I3L471|I3L471_HUMAN Isoform of Q00169, Phosphatidylinositol transfer protein alpha isoform OS=Homo sapiens GN=PITPNA PE=1 SV=1;tr|I3L4U7|I3L4U7_HUMAN Isoform of Q00169, Phosphatidylinositol transfer protein alpha isoform (Fragment) OS=Homo sapiens GN=PI	4	2	2	2	2	2	2	2	2	1	0	0	0	0	0	0	2	2	2	2	2	1	0	0	0	0	0	0	2	2	2	2	2	1	0	0	0	0	0	0	42.9	42.9
F5GWH5;P61165	F5GWH5;P61165	1;1	1;1	1;1	Transmembrane protein 258	TMEM258	tr|F5GWH5|F5GWH5_HUMAN Isoform of P61165, Transmembrane protein 258 OS=Homo sapiens GN=TMEM258 PE=1 SV=1;sp|P61165|TM258_HUMAN Transmembrane protein 258 OS=Homo sapiens GN=TMEM258 PE=1 SV=1	2	1	1	1	1	1	1	1	1	1	0	0	0	0	0	0	1	1	1	1	1	1	0	0	0	0	0	0	1	1	1	1	1	1	0	0	0	0	0	0	16.3	16.3
F5GWI4;P00813	F5GWI4;P00813	2;2	2;2	2;2	Adenosine deaminase	ADA	tr|F5GWI4|F5GWI4_HUMAN Isoform of P00813, Adenosine deaminase OS=Homo sapiens GN=ADA PE=1 SV=1;sp|P00813|ADA_HUMAN Adenosine deaminase OS=Homo sapiens GN=ADA PE=1 SV=3	2	2	2	2	1	1	0	2	1	2	0	0	0	0	0	0	1	1	0	2	1	2	0	0	0	0	0	0	1	1	0	2	1	2	0	0	0	0	0	0	8.3	8.3
F6UYG0;F5GWT4;Q9H4A3-2;Q9H4A3;Q9H4A3-5;Q9H4A3-6;Q9H4A3-7	F6UYG0;F5GWT4;Q9H4A3-2;Q9H4A3;Q9H4A3-5;Q9H4A3-6;Q9H4A3-7	1;1;1;1;1;1;1	1;1;1;1;1;1;1	1;1;1;1;1;1;1	Serine/threonine-protein kinase WNK1	WNK1	tr|F6UYG0|F6UYG0_HUMAN Isoform of Q9H4A3, Serine/threonine-protein kinase WNK1 OS=Homo sapiens GN=WNK1 PE=1 SV=1;tr|F5GWT4|F5GWT4_HUMAN Isoform of Q9H4A3, Serine/threonine-protein kinase WNK1 OS=Homo sapiens GN=WNK1 PE=1 SV=1;sp|Q9H4A3-2|WNK1_HUMAN Isoform	7	1	1	1	1	1	1	0	1	0	0	0	0	0	0	0	1	1	1	0	1	0	0	0	0	0	0	0	1	1	1	0	1	0	0	0	0	0	0	0	3.3	3.3
F5GX39;Q15363;E7EQ72	F5GX39;Q15363;E7EQ72	2;2;1	2;2;1	2;2;1	Transmembrane emp24 domain-containing protein 2	TMED2	tr|F5GX39|F5GX39_HUMAN Isoform of Q15363, Transmembrane emp24 domain-containing protein 2 OS=Homo sapiens GN=TMED2 PE=1 SV=1;sp|Q15363|TMED2_HUMAN Transmembrane emp24 domain-containing protein 2 OS=Homo sapiens GN=TMED2 PE=1 SV=1;tr|E7EQ72|E7EQ72_HUMAN Iso	3	2	2	2	1	2	1	2	1	2	0	0	0	0	0	0	1	2	1	2	1	2	0	0	0	0	0	0	1	2	1	2	1	2	0	0	0	0	0	0	18.1	18.1
F5GYQ2;F5GX77;Q9UI30;Q9UI30-2	F5GYQ2;F5GX77;Q9UI30;Q9UI30-2	2;2;2;1	2;2;2;1	2;2;2;1	Multifunctional methyltransferase subunit TRM112-like protein	TRMT112	tr|F5GYQ2|F5GYQ2_HUMAN Isoform of Q9UI30, Multifunctional methyltransferase subunit TRM112-like protein OS=Homo sapiens GN=TRMT112 PE=1 SV=1;tr|F5GX77|F5GX77_HUMAN Isoform of Q9UI30, Multifunctional methyltransferase subunit TRM112-like protein OS=Homo sap	4	2	2	2	1	1	1	0	2	1	0	1	1	0	0	1	1	1	1	0	2	1	0	1	1	0	0	1	1	1	1	0	2	1	0	1	1	0	0	1	34.6	34.6
F5GXA0;Q8NBK3-2;Q8NBK3-5;Q8NBK3;Q8NBK3-3	F5GXA0;Q8NBK3-2;Q8NBK3-5;Q8NBK3;Q8NBK3-3	1;1;1;1;1	1;1;1;1;1	1;1;1;1;1	Sulfatase-modifying factor 1	SUMF1	tr|F5GXA0|F5GXA0_HUMAN Isoform of Q8NBK3, Sulfatase-modifying factor 1 OS=Homo sapiens GN=SUMF1 PE=1 SV=1;sp|Q8NBK3-2|SUMF1_HUMAN Isoform of Q8NBK3, Isoform 2 of Sulfatase-modifying factor 1 OS=Homo sapiens GN=SUMF1;sp|Q8NBK3-5|SUMF1_HUMAN Isoform of Q8NBK	5	1	1	1	1	1	1	1	1	1	0	0	0	0	0	0	1	1	1	1	1	1	0	0	0	0	0	0	1	1	1	1	1	1	0	0	0	0	0	0	3.1	3.1
I3L521;F5GXV8;F5GY08;J3KPD3;Q9Y580	I3L521;F5GXV8;F5GY08;J3KPD3;Q9Y580	1;1;1;1;1	1;1;1;1;1	1;1;1;1;1	RNA-binding protein 7	RBM7	tr|I3L521|I3L521_HUMAN Uncharacterized protein (Fragment) OS=Homo sapiens PE=4 SV=1;tr|F5GXV8|F5GXV8_HUMAN Isoform of Q9Y580, RNA-binding protein 7 OS=Homo sapiens GN=RBM7 PE=1 SV=1;tr|F5GY08|F5GY08_HUMAN Isoform of Q9Y580, RNA-binding protein 7 OS=Homo sa	5	1	1	1	1	0	1	0	1	0	0	0	0	0	0	0	1	0	1	0	1	0	0	0	0	0	0	0	1	0	1	0	1	0	0	0	0	0	0	0	9.5	9.5
F5GXW5;U3KQ07;Q99622	F5GXW5;U3KQ07;Q99622	2;2;2	2;2;2	2;2;2	Protein C10	C12orf57	tr|F5GXW5|F5GXW5_HUMAN Isoform of Q99622, Protein C10 OS=Homo sapiens GN=C12orf57 PE=1 SV=1;tr|U3KQ07|U3KQ07_HUMAN Isoform of Q99622, Protein C10 OS=Homo sapiens GN=C12orf57 PE=1 SV=1;sp|Q99622|C10_HUMAN Protein C10 OS=Homo sapiens GN=C12orf57 PE=1 SV=1	3	2	2	2	2	2	2	2	2	2	0	0	0	0	0	0	2	2	2	2	2	2	0	0	0	0	0	0	2	2	2	2	2	2	0	0	0	0	0	0	35.1	35.1
F5GXX5;P61803;F5H895;A0A0B4J239	F5GXX5;P61803;F5H895;A0A0B4J239	4;4;2;2	4;4;2;2	4;4;2;2	Dolichyl-diphosphooligosaccharide--protein glycosyltransferase subunit DAD1	DAD1	tr|F5GXX5|F5GXX5_HUMAN Isoform of P61803, Dolichyl-diphosphooligosaccharide--protein glycosyltransferase subunit DAD1 OS=Homo sapiens GN=DAD1 PE=1 SV=1;sp|P61803|DAD1_HUMAN Dolichyl-diphosphooligosaccharide--protein glycosyltransferase subunit DAD1 OS=Homo	4	4	4	4	4	3	4	4	3	4	0	0	0	0	0	0	4	3	4	4	3	4	0	0	0	0	0	0	4	3	4	4	3	4	0	0	0	0	0	0	47.1	47.1
F5GY55;Q16531;F5GWI0;F5H2L3	F5GY55;Q16531	7;7;1;1	7;7;1;1	7;7;1;1	DNA damage-binding protein 1	DDB1	tr|F5GY55|F5GY55_HUMAN Isoform of Q16531, DNA damage-binding protein 1 OS=Homo sapiens GN=DDB1 PE=1 SV=1;sp|Q16531|DDB1_HUMAN DNA damage-binding protein 1 OS=Homo sapiens GN=DDB1 PE=1 SV=1	4	7	7	7	7	7	6	7	6	7	1	2	2	0	1	1	7	7	6	7	6	7	1	2	2	0	1	1	7	7	6	7	6	7	1	2	2	0	1	1	8.4	8.4
F5GYF8;O43166-3;O43166-2;O43166	F5GYF8;O43166-3;O43166-2;O43166	2;2;2;2	2;2;2;2	2;2;2;2	Signal-induced proliferation-associated 1-like protein 1	SIPA1L1	tr|F5GYF8|F5GYF8_HUMAN Isoform of O43166, Signal-induced proliferation-associated 1-like protein 1 OS=Homo sapiens GN=SIPA1L1 PE=1 SV=1;sp|O43166-3|SI1L1_HUMAN Isoform of O43166, Isoform 3 of Signal-induced proliferation-associated 1-like protein 1 OS=Homo	4	2	2	2	0	0	0	1	1	0	0	1	0	0	0	0	0	0	0	1	1	0	0	1	0	0	0	0	0	0	0	1	1	0	0	1	0	0	0	0	2.5	2.5
J3QL14;R4GN72;F5GYQ1;P61421	J3QL14;R4GN72;F5GYQ1;P61421	4;4;4;4	4;4;4;4	4;4;4;4	V-type proton ATPase subunit d 1	ATP6V0D1	tr|J3QL14|J3QL14_HUMAN Isoform of P61421, V-type proton ATPase subunit d 1 (Fragment) OS=Homo sapiens GN=ATP6V0D1 PE=1 SV=1;tr|R4GN72|R4GN72_HUMAN Isoform of P61421, V-type proton ATPase subunit d 1 OS=Homo sapiens GN=ATP6V0D1 PE=1 SV=1;tr|F5GYQ1|F5GYQ1_HU	4	4	4	4	1	1	1	1	1	1	0	2	3	2	3	3	1	1	1	1	1	1	0	2	3	2	3	3	1	1	1	1	1	1	0	2	3	2	3	3	18.1	18.1
F5GZ06;Q7Z745-2;Q7Z745	F5GZ06;Q7Z745-2;Q7Z745	1;1;1	1;1;1	1;1;1	Maestro heat-like repeat-containing protein family member 2B	MROH2B	tr|F5GZ06|F5GZ06_HUMAN Isoform of Q7Z745, Maestro heat-like repeat-containing protein family member 2B OS=Homo sapiens GN=MROH2B PE=1 SV=1;sp|Q7Z745-2|MRO2B_HUMAN Isoform of Q7Z745, Isoform 2 of Maestro heat-like repeat-containing protein family member 2B	3	1	1	1	0	0	0	0	0	0	0	1	0	0	0	1	0	0	0	0	0	0	0	1	0	0	0	1	0	0	0	0	0	0	0	1	0	0	0	1	1.1	1.1
F5GZ09;Q9BW83-2;Q9BW83;B1AH58;H0Y6C7	F5GZ09;Q9BW83-2;Q9BW83;B1AH58;H0Y6C7	2;2;2;1;1	2;2;2;1;1	2;2;2;1;1	Intraflagellar transport protein 27 homolog	IFT27	tr|F5GZ09|F5GZ09_HUMAN Isoform of Q9BW83, Intraflagellar transport protein 27 homolog (Fragment) OS=Homo sapiens GN=IFT27 PE=1 SV=1;sp|Q9BW83-2|IFT27_HUMAN Isoform of Q9BW83, Isoform 2 of Intraflagellar transport protein 27 homolog OS=Homo sapiens GN=IFT27	5	2	2	2	1	1	1	2	2	2	0	0	0	0	0	0	1	1	1	2	2	2	0	0	0	0	0	0	1	1	1	2	2	2	0	0	0	0	0	0	13.1	13.1
F5GZS6;P08195;J3KPF3;P08195-3;P08195-4	F5GZS6;P08195;J3KPF3;P08195-3;P08195-4	30;30;29;29;29	2;2;1;1;1	2;2;1;1;1	4F2 cell-surface antigen heavy chain	SLC3A2	tr|F5GZS6|F5GZS6_HUMAN Isoform of P08195, 4F2 cell-surface antigen heavy chain OS=Homo sapiens GN=SLC3A2 PE=1 SV=1;sp|P08195|4F2_HUMAN 4F2 cell-surface antigen heavy chain OS=Homo sapiens GN=SLC3A2 PE=1 SV=3;tr|J3KPF3|J3KPF3_HUMAN Isoform of P08195, 4F2 ce	5	30	2	2	20	20	19	21	21	21	25	28	29	25	23	28	0	0	0	0	0	0	0	1	2	0	0	1	0	0	0	0	0	0	0	1	2	0	0	1	55.1	5.7
F5H0C4;Q9BRP4-3;Q9BRP4-2;Q9BRP4;F5H3E9;H0YGB1;F5H0F7;F5H103;F5H3I1	F5H0C4;Q9BRP4-3;Q9BRP4-2;Q9BRP4;F5H3E9;H0YGB1;F5H0F7;F5H103;F5H3I1	2;2;2;2;1;1;1;1;1	2;2;2;2;1;1;1;1;1	2;2;2;2;1;1;1;1;1	Proteasomal ATPase-associated factor 1	PAAF1	tr|F5H0C4|F5H0C4_HUMAN Isoform of Q9BRP4, Proteasomal ATPase-associated factor 1 OS=Homo sapiens GN=PAAF1 PE=1 SV=1;sp|Q9BRP4-3|PAAF1_HUMAN Isoform of Q9BRP4, Isoform 3 of Proteasomal ATPase-associated factor 1 OS=Homo sapiens GN=PAAF1;sp|Q9BRP4-2|PAAF1_HU	9	2	2	2	1	1	1	1	1	1	0	1	2	1	1	1	1	1	1	1	1	1	0	1	2	1	1	1	1	1	1	1	1	1	0	1	2	1	1	1	5.9	5.9
F5H157;Q15286	F5H157;Q15286	2;2	2;2	2;2	Ras-related protein Rab-35	RAB35	tr|F5H157|F5H157_HUMAN Isoform of Q15286, Ras-related protein Rab-35 (Fragment) OS=Homo sapiens GN=RAB35 PE=1 SV=1;sp|Q15286|RAB35_HUMAN Ras-related protein Rab-35 OS=Homo sapiens GN=RAB35 PE=1 SV=1	2	2	2	2	1	1	1	1	1	1	0	1	1	1	1	1	1	1	1	1	1	1	0	1	1	1	1	1	1	1	1	1	1	1	0	1	1	1	1	1	14.1	14.1
F5H1S9;G8JLB3;Q9Y606-2;Q9Y606;F5GY32;F5H168;F8W9U5;F5H1B2;F5GXL3	F5H1S9;G8JLB3;Q9Y606-2;Q9Y606;F5GY32	4;4;4;4;2;1;1;1;1	4;4;4;4;2;1;1;1;1	4;4;4;4;2;1;1;1;1	tRNA pseudouridine synthase;tRNA pseudouridine synthase A, mitochondrial	PUS1	tr|F5H1S9|F5H1S9_HUMAN Isoform of Q9Y606, tRNA pseudouridine synthase OS=Homo sapiens GN=PUS1 PE=1 SV=1;tr|G8JLB3|G8JLB3_HUMAN Isoform of Q9Y606, tRNA pseudouridine synthase (Fragment) OS=Homo sapiens GN=PUS1 PE=1 SV=1;sp|Q9Y606-2|TRUA_HUMAN Isoform of Q9Y	9	4	4	4	3	3	3	3	3	2	0	2	3	0	1	2	3	3	3	3	3	2	0	2	3	0	1	2	3	3	3	3	3	2	0	2	3	0	1	2	13.6	13.6
F5H2C9;Q86UY6-3;Q86UY6	F5H2C9;Q86UY6-3;Q86UY6	1;1;1	1;1;1	1;1;1	N-alpha-acetyltransferase 40	NAA40	tr|F5H2C9|F5H2C9_HUMAN Isoform of Q86UY6, N-alpha-acetyltransferase 40 OS=Homo sapiens GN=NAA40 PE=1 SV=1;sp|Q86UY6-3|NAA40_HUMAN Isoform of Q86UY6, Isoform 2 of N-alpha-acetyltransferase 40 OS=Homo sapiens GN=NAA40;sp|Q86UY6|NAA40_HUMAN N-alpha-acetyltran	3	1	1	1	1	1	1	1	1	1	0	0	0	0	0	0	1	1	1	1	1	1	0	0	0	0	0	0	1	1	1	1	1	1	0	0	0	0	0	0	9.7	9.7
F5H2R5;F5H6Q0;F5H3P3;P52566;H0YGX7	F5H2R5;F5H6Q0;F5H3P3;P52566;H0YGX7	2;2;2;2;1	2;2;2;2;1	2;2;2;2;1	Rho GDP-dissociation inhibitor 2	ARHGDIB	tr|F5H2R5|F5H2R5_HUMAN Isoform of P52566, Rho GDP-dissociation inhibitor 2 (Fragment) OS=Homo sapiens GN=ARHGDIB PE=1 SV=1;tr|F5H6Q0|F5H6Q0_HUMAN Isoform of P52566, Rho GDP-dissociation inhibitor 2 (Fragment) OS=Homo sapiens GN=ARHGDIB PE=1 SV=1;tr|F5H3P3|	5	2	2	2	1	0	0	2	2	2	0	0	0	0	0	0	1	0	0	2	2	2	0	0	0	0	0	0	1	0	0	2	2	2	0	0	0	0	0	0	34.1	34.1
F5H2T0;O95163	F5H2T0;O95163	4;4	4;4	4;4	Elongator complex protein 1	IKBKAP	tr|F5H2T0|F5H2T0_HUMAN Isoform of O95163, Elongator complex protein 1 OS=Homo sapiens GN=IKBKAP PE=1 SV=1;sp|O95163|ELP1_HUMAN Elongator complex protein 1 OS=Homo sapiens GN=IKBKAP PE=1 SV=3	2	4	4	4	0	0	0	2	0	0	0	1	1	0	0	2	0	0	0	2	0	0	0	1	1	0	0	2	0	0	0	2	0	0	0	1	1	0	0	2	5.6	5.6
F5H345;P08397-4;P08397-3;P08397-2;P08397	F5H345;P08397-4;P08397-3;P08397-2;P08397	1;1;1;1;1	1;1;1;1;1	1;1;1;1;1	Porphobilinogen deaminase	HMBS	tr|F5H345|F5H345_HUMAN Isoform of P08397, Porphobilinogen deaminase OS=Homo sapiens GN=HMBS PE=1 SV=1;sp|P08397-4|HEM3_HUMAN Isoform of P08397, Isoform 4 of Porphobilinogen deaminase OS=Homo sapiens GN=HMBS;sp|P08397-3|HEM3_HUMAN Isoform of P08397, Isoform	5	1	1	1	1	1	1	1	1	1	0	0	0	0	0	0	1	1	1	1	1	1	0	0	0	0	0	0	1	1	1	1	1	1	0	0	0	0	0	0	6.1	6.1
F5H365;Q15436;Q15436-2;G3V4V1;G3V1W4;G3V3G5;G3V2R6;G3V5X8;G3V4Q2;G3V5K1	F5H365;Q15436;Q15436-2	11;11;8;3;3;3;3;2;2;1	11;11;8;3;3;3;3;2;2;1	9;9;7;2;2;2;2;2;2;1	Protein transport protein Sec23A	SEC23A	tr|F5H365|F5H365_HUMAN Isoform of Q15436, Protein transport protein Sec23A OS=Homo sapiens GN=SEC23A PE=1 SV=1;sp|Q15436|SC23A_HUMAN Protein transport protein Sec23A OS=Homo sapiens GN=SEC23A PE=1 SV=2;sp|Q15436-2|SC23A_HUMAN Isoform of Q15436, Isoform 2 o	10	11	11	9	10	8	8	8	8	8	4	6	5	5	7	5	10	8	8	8	8	8	4	6	5	5	7	5	8	6	6	6	6	7	3	5	4	4	7	4	21.3	21.3
F5H386;P22079-2;P22079	F5H386;P22079-2;P22079	1;1;1	1;1;1	1;1;1	Lactoperoxidase	LPO	tr|F5H386|F5H386_HUMAN Isoform of P22079, Lactoperoxidase OS=Homo sapiens GN=LPO PE=1 SV=1;sp|P22079-2|PERL_HUMAN Isoform of P22079, Isoform 2 of Lactoperoxidase OS=Homo sapiens GN=LPO;sp|P22079|PERL_HUMAN Lactoperoxidase OS=Homo sapiens GN=LPO PE=1 SV=2	3	1	1	1	0	0	1	0	0	0	0	0	0	0	0	0	0	0	1	0	0	0	0	0	0	0	0	0	0	0	1	0	0	0	0	0	0	0	0	0	2	2
F5H442;Q99816;Q99816-2	F5H442;Q99816;Q99816-2	7;7;4	7;7;4	7;7;4	Tumor susceptibility gene 101 protein	TSG101	tr|F5H442|F5H442_HUMAN Isoform of Q99816, Tumor susceptibility gene 101 protein OS=Homo sapiens GN=TSG101 PE=1 SV=1;sp|Q99816|TS101_HUMAN Tumor susceptibility gene 101 protein OS=Homo sapiens GN=TSG101 PE=1 SV=2;sp|Q99816-2|TS101_HUMAN Isoform of Q99816, I	3	7	7	7	3	3	3	3	3	3	6	5	5	6	4	6	3	3	3	3	3	3	6	5	5	6	4	6	3	3	3	3	3	3	6	5	5	6	4	6	26.6	26.6
F5H459;Q92572	F5H459;Q92572	1;1	1;1	1;1	AP-3 complex subunit sigma-1	AP3S1	tr|F5H459|F5H459_HUMAN Isoform of Q92572, AP-3 complex subunit sigma-1 OS=Homo sapiens GN=AP3S1 PE=1 SV=1;sp|Q92572|AP3S1_HUMAN AP-3 complex subunit sigma-1 OS=Homo sapiens GN=AP3S1 PE=1 SV=1	2	1	1	1	0	1	1	0	0	1	0	1	0	0	0	1	0	1	1	0	0	1	0	1	0	0	0	1	0	1	1	0	0	1	0	1	0	0	0	1	9.3	9.3
J3KS14;F5H478;J3KRU5;X6R3T8;J3QLH3;J3QQJ0;Q9UHR5-2;Q9UHR5	J3KS14;F5H478;J3KRU5;X6R3T8;J3QLH3;J3QQJ0;Q9UHR5-2;Q9UHR5	1;1;1;1;1;1;1;1	1;1;1;1;1;1;1;1	1;1;1;1;1;1;1;1	SAP30-binding protein	SAP30BP	tr|J3KS14|J3KS14_HUMAN Isoform of Q9UHR5, SAP30-binding protein (Fragment) OS=Homo sapiens GN=SAP30BP PE=1 SV=1;tr|F5H478|F5H478_HUMAN Isoform of Q9UHR5, SAP30-binding protein OS=Homo sapiens GN=SAP30BP PE=1 SV=1;tr|J3KRU5|J3KRU5_HUMAN Isoform of Q9UHR5, S	8	1	1	1	1	1	1	1	1	1	0	0	0	0	0	0	1	1	1	1	1	1	0	0	0	0	0	0	1	1	1	1	1	1	0	0	0	0	0	0	14.4	14.4
K7EP40;F5H496;I3L3X1;O95471-2;O95471	K7EP40;F5H496;I3L3X1;O95471-2;O95471	1;1;1;1;1	1;1;1;1;1	1;1;1;1;1	Claudin;Claudin-7	CLDN7	tr|K7EP40|K7EP40_HUMAN Isoform of O95471, Claudin (Fragment) OS=Homo sapiens GN=CLDN7 PE=1 SV=1;tr|F5H496|F5H496_HUMAN Isoform of O95471, Claudin OS=Homo sapiens GN=CLDN7 PE=1 SV=1;tr|I3L3X1|I3L3X1_HUMAN Isoform of O95471, Claudin (Fragment) OS=Homo sapien	5	1	1	1	0	0	0	0	0	0	0	1	1	0	0	1	0	0	0	0	0	0	0	1	1	0	0	1	0	0	0	0	0	0	0	1	1	0	0	1	12.4	12.4
F5H4B6;Q8IZ83-3;Q8IZ83	F5H4B6;Q8IZ83-3;Q8IZ83	2;2;2	2;2;2	2;2;2	Aldehyde dehydrogenase family 16 member A1	ALDH16A1	tr|F5H4B6|F5H4B6_HUMAN Isoform of Q8IZ83, Aldehyde dehydrogenase family 16 member A1 OS=Homo sapiens GN=ALDH16A1 PE=1 SV=1;sp|Q8IZ83-3|A16A1_HUMAN Isoform of Q8IZ83, Isoform 3 of Aldehyde dehydrogenase family 16 member A1 OS=Homo sapiens GN=ALDH16A1;sp|Q8I	3	2	2	2	2	2	2	2	2	1	0	0	0	0	0	1	2	2	2	2	2	1	0	0	0	0	0	1	2	2	2	2	2	1	0	0	0	0	0	1	4.7	4.7
F8W020;F8VY35;F8W0J6;F5H4R6;P55209-2;P55209;F8VXI6;F8VUX1;H0YIV4;F8VVB5;H0YHC3;F8W118;F8VV59;B7Z9C2;H0YH88;F8W543;P55209-3;F8VRJ2	F8W020;F8VY35;F8W0J6;F5H4R6;P55209-2;P55209;F8VXI6;F8VUX1;H0YIV4;F8VVB5;H0YHC3;F8W118;F8VV59;B7Z9C2;H0YH88;F8W543;P55209-3;F8VRJ2	10;10;10;10;10;10;9;9;8;7;7;7;7;7;6;6;6;5	10;10;10;10;10;10;9;9;8;7;7;7;7;7;6;6;6;5	9;9;9;9;9;9;8;8;7;6;6;6;6;6;5;5;5;4	Nucleosome assembly protein 1-like 1	NAP1L1	tr|F8W020|F8W020_HUMAN Isoform of P55209, Nucleosome assembly protein 1-like 1 (Fragment) OS=Homo sapiens GN=NAP1L1 PE=1 SV=1;tr|F8VY35|F8VY35_HUMAN Isoform of P55209, Nucleosome assembly protein 1-like 1 (Fragment) OS=Homo sapiens GN=NAP1L1 PE=1 SV=1;tr|F	18	10	10	9	7	7	7	6	7	5	3	5	5	3	4	5	7	7	7	6	7	5	3	5	5	3	4	5	7	7	7	6	7	5	2	4	4	2	3	4	58.5	58.5
F5H4V9;Q16342-3;Q16342	F5H4V9;Q16342-3;Q16342	2;2;2	2;2;2	2;2;2	Programmed cell death protein 2	PDCD2	tr|F5H4V9|F5H4V9_HUMAN Isoform of Q16342, Programmed cell death protein 2 OS=Homo sapiens GN=PDCD2 PE=1 SV=1;sp|Q16342-3|PDCD2_HUMAN Isoform of Q16342, Isoform 3 of Programmed cell death protein 2 OS=Homo sapiens GN=PDCD2;sp|Q16342|PDCD2_HUMAN Programmed c	3	2	2	2	2	1	1	2	1	1	0	0	0	0	0	0	2	1	1	2	1	1	0	0	0	0	0	0	2	1	1	2	1	1	0	0	0	0	0	0	9.4	9.4
F5H5D3;Q9BQE3;F8VVB9;F8VRZ4;F8VS66;F8VWV9;F8VX09;F8VRK0;F8VXZ7;F8W0F6	F5H5D3;Q9BQE3	27;27;13;8;8;6;5;2;1;1	27;27;13;8;8;6;5;2;1;1	4;4;0;0;0;0;0;0;0;0	Tubulin alpha-1C chain	TUBA1C	tr|F5H5D3|F5H5D3_HUMAN Isoform of Q9BQE3, Tubulin alpha chain OS=Homo sapiens GN=TUBA1C PE=1 SV=1;sp|Q9BQE3|TBA1C_HUMAN Tubulin alpha-1C chain OS=Homo sapiens GN=TUBA1C PE=1 SV=1	10	27	27	4	20	21	21	19	22	20	18	20	22	18	19	20	20	21	21	19	22	20	18	20	22	18	19	20	3	4	4	3	4	3	2	2	2	1	2	2	56.8	56.8
H0Y8R1;F5H5I6;H0YAK1;Q12849-5;Q12849;H0YAM1	H0Y8R1;F5H5I6;H0YAK1;Q12849-5;Q12849	3;3;3;3;3;1	3;3;3;3;3;1	3;3;3;3;3;1	G-rich sequence factor 1	GRSF1	tr|H0Y8R1|H0Y8R1_HUMAN Isoform of Q12849, G-rich sequence factor 1 (Fragment) OS=Homo sapiens GN=GRSF1 PE=1 SV=1;tr|F5H5I6|F5H5I6_HUMAN Isoform of Q12849, G-rich sequence factor 1 OS=Homo sapiens GN=GRSF1 PE=1 SV=2;tr|H0YAK1|H0YAK1_HUMAN Isoform of Q12849,	6	3	3	3	3	3	3	3	3	3	0	0	0	0	0	0	3	3	3	3	3	3	0	0	0	0	0	0	3	3	3	3	3	3	0	0	0	0	0	0	9.4	9.4
F5H5P2;P12694;P12694-2;H0YH31;F5GXU9	F5H5P2;P12694;P12694-2;H0YH31;F5GXU9	2;2;2;1;1	2;2;2;1;1	2;2;2;1;1	2-oxoisovalerate dehydrogenase subunit alpha, mitochondrial	BCKDHA	tr|F5H5P2|F5H5P2_HUMAN Uncharacterized protein OS=Homo sapiens PE=4 SV=1;sp|P12694|ODBA_HUMAN 2-oxoisovalerate dehydrogenase subunit alpha, mitochondrial OS=Homo sapiens GN=BCKDHA PE=1 SV=2;sp|P12694-2|ODBA_HUMAN Isoform of P12694, Isoform 2 of 2-oxoisoval	5	2	2	2	1	1	0	0	0	1	0	1	0	0	0	1	1	1	0	0	0	1	0	1	0	0	0	1	1	1	0	0	0	1	0	1	0	0	0	1	6.1	6.1
F5H669;Q8N684-2;Q8N684;Q8N684-3;J3QT54;F5H6M0;F5H047	F5H669;Q8N684-2;Q8N684;Q8N684-3;J3QT54;F5H6M0;F5H047	3;3;3;3;2;2;2	3;3;3;3;2;2;2	3;3;3;3;2;2;2	Cleavage and polyadenylation specificity factor subunit 7	CPSF7	tr|F5H669|F5H669_HUMAN Isoform of Q8N684, Cleavage and polyadenylation-specificity factor subunit 7 (Fragment) OS=Homo sapiens GN=CPSF7 PE=1 SV=1;sp|Q8N684-2|CPSF7_HUMAN Isoform of Q8N684, Isoform 2 of Cleavage and polyadenylation specificity factor subuni	7	3	3	3	2	2	1	2	1	2	0	1	1	1	0	1	2	2	1	2	1	2	0	1	1	1	0	1	2	2	1	2	1	2	0	1	1	1	0	1	8.3	8.3
F5H6E2;O00159-3;O00159;I3L501;G3V342	F5H6E2;O00159-3;O00159	23;23;23;4;1	23;23;23;4;1	1;1;1;1;0	Unconventional myosin-Ic	MYO1C	tr|F5H6E2|F5H6E2_HUMAN Isoform of O00159, Unconventional myosin-Ic OS=Homo sapiens GN=MYO1C PE=1 SV=1;sp|O00159-3|MYO1C_HUMAN Isoform of O00159, Isoform 3 of Unconventional myosin-Ic OS=Homo sapiens GN=MYO1C;sp|O00159|MYO1C_HUMAN Unconventional myosin-Ic O	5	23	23	1	14	13	13	13	14	12	12	13	10	14	11	14	14	13	13	13	14	12	12	13	10	14	11	14	0	0	0	0	0	0	1	1	0	1	0	1	28.5	28.5
F5H6I7	F5H6I7	9	1	1		ATL3	tr|F5H6I7|F5H6I7_HUMAN Isoform of Q6DD88, Atlastin-3 OS=Homo sapiens GN=ATL3 PE=1 SV=1	1	9	1	1	8	7	7	6	7	6	0	1	2	2	2	2	1	0	0	0	1	1	0	0	0	0	0	0	1	0	0	0	1	1	0	0	0	0	0	0	23.3	3.1
G3V1U5;F5H6U7;Q9Y3E0	G3V1U5;F5H6U7;Q9Y3E0	2;2;2	2;2;2	2;2;2	Vesicle transport protein GOT1B	GOLT1B	tr|G3V1U5|G3V1U5_HUMAN Isoform of Q9Y3E0, Golgi transport 1 homolog B (S. cerevisiae), isoform CRA_c OS=Homo sapiens GN=GOLT1B PE=1 SV=1;tr|F5H6U7|F5H6U7_HUMAN Isoform of Q9Y3E0, Vesicle transport protein GOT1B OS=Homo sapiens GN=GOLT1B PE=1 SV=1;sp|Q9Y3E0	3	2	2	2	1	1	1	1	1	1	0	1	1	0	1	1	1	1	1	1	1	1	0	1	1	0	1	1	1	1	1	1	1	1	0	1	1	0	1	1	20.3	20.3
F5H6X6;Q14697	F5H6X6;Q14697	22;22	22;22	1;1	Neutral alpha-glucosidase AB	GANAB	tr|F5H6X6|F5H6X6_HUMAN Isoform of Q14697, Neutral alpha-glucosidase AB OS=Homo sapiens GN=GANAB PE=1 SV=1;sp|Q14697|GANAB_HUMAN Neutral alpha-glucosidase AB OS=Homo sapiens GN=GANAB PE=1 SV=3	2	22	22	1	17	18	17	18	18	18	7	9	12	9	11	12	17	18	17	18	18	18	7	9	12	9	11	12	1	1	1	1	1	1	1	1	1	1	1	1	34.4	34.4
F5H7P7;Q96BP3-2;Q96BP3	F5H7P7;Q96BP3-2;Q96BP3	1;1;1	1;1;1	1;1;1	Peptidylprolyl isomerase domain and WD repeat-containing protein 1	PPWD1	tr|F5H7P7|F5H7P7_HUMAN Isoform of Q96BP3, Peptidylprolyl isomerase domain and WD repeat-containing protein 1 OS=Homo sapiens GN=PPWD1 PE=1 SV=1;sp|Q96BP3-2|PPWD1_HUMAN Isoform of Q96BP3, Isoform 2 of Peptidylprolyl isomerase domain and WD repeat-containing	3	1	1	1	0	0	0	0	0	0	0	1	1	1	1	1	0	0	0	0	0	0	0	1	1	1	1	1	0	0	0	0	0	0	0	1	1	1	1	1	1.9	1.9
F5H7S3;P09493-5;H0YK48;B7Z596;H0YNC7;H0YN06;H0YK20;H0YL42	F5H7S3;P09493-5;H0YK48;B7Z596;H0YNC7	10;10;9;9;6;2;1;1	4;4;3;3;0;2;0;0	1;1;0;0;0;0;0;0	Tropomyosin alpha-1 chain	TPM1	tr|F5H7S3|F5H7S3_HUMAN Isoform of P09493, Tropomyosin alpha-1 chain OS=Homo sapiens GN=TPM1 PE=1 SV=2;sp|P09493-5|TPM1_HUMAN Isoform of P09493, Isoform 5 of Tropomyosin alpha-1 chain OS=Homo sapiens GN=TPM1;tr|H0YK48|H0YK48_HUMAN Isoform of P09493, Tropomy	8	10	4	1	9	9	9	9	9	8	2	2	3	2	0	3	3	3	3	3	3	3	0	0	1	0	0	1	0	0	0	0	1	0	0	0	0	0	0	0	37.6	18.8
F5H8F7;Q9UBL3-2;Q9UBL3-3;Q9UBL3;H0YBF6	F5H8F7;Q9UBL3-2;Q9UBL3-3;Q9UBL3;H0YBF6	2;2;2;2;1	2;2;2;2;1	2;2;2;2;1	Set1/Ash2 histone methyltransferase complex subunit ASH2	ASH2L	tr|F5H8F7|F5H8F7_HUMAN Isoform of Q9UBL3, Set1/Ash2 histone methyltransferase complex subunit ASH2 OS=Homo sapiens GN=ASH2L PE=1 SV=1;sp|Q9UBL3-2|ASH2L_HUMAN Isoform of Q9UBL3, Isoform 2 of Set1/Ash2 histone methyltransferase complex subunit ASH2 OS=Homo s	5	2	2	2	2	0	1	1	1	2	0	0	0	0	0	0	2	0	1	1	1	2	0	0	0	0	0	0	2	0	1	1	1	2	0	0	0	0	0	0	7.6	7.6
H7C3P4;F6S8M0;P15586-2;P15586;F5H4C6;H0YFA9	H7C3P4;F6S8M0;P15586-2;P15586;F5H4C6;H0YFA9	4;4;4;4;3;3	4;4;4;4;3;3	4;4;4;4;3;3	N-acetylglucosamine-6-sulfatase	GNS	tr|H7C3P4|H7C3P4_HUMAN Isoform of P15586, N-acetylglucosamine-6-sulfatase OS=Homo sapiens GN=GNS PE=1 SV=1;tr|F6S8M0|F6S8M0_HUMAN Isoform of P15586, N-acetylglucosamine-6-sulfatase OS=Homo sapiens GN=GNS PE=1 SV=1;sp|P15586-2|GNS_HUMAN Isoform of P15586, I	6	4	4	4	4	4	4	2	3	3	0	0	0	0	0	0	4	4	4	2	3	3	0	0	0	0	0	0	4	4	4	2	3	3	0	0	0	0	0	0	9.3	9.3
F6SDV2;Q9GZM7-3;Q9GZM7;Q9GZM7-2	F6SDV2;Q9GZM7-3;Q9GZM7;Q9GZM7-2	3;3;3;2	3;3;3;2	3;3;3;2	Tubulointerstitial nephritis antigen-like	TINAGL1	tr|F6SDV2|F6SDV2_HUMAN Isoform of Q9GZM7, Tubulointerstitial nephritis antigen-like OS=Homo sapiens GN=TINAGL1 PE=1 SV=1;sp|Q9GZM7-3|TINAL_HUMAN Isoform of Q9GZM7, Isoform 3 of Tubulointerstitial nephritis antigen-like OS=Homo sapiens GN=TINAGL1;sp|Q9GZM7|	4	3	3	3	0	0	0	0	0	0	0	3	1	0	0	1	0	0	0	0	0	0	0	3	1	0	0	1	0	0	0	0	0	0	0	3	1	0	0	1	10.5	10.5
F6TLX2;Q9HC38-2;Q9HC38;I3L3Q4;Q9HC38-3;I3L1F4;I3L1I0	F6TLX2;Q9HC38-2;Q9HC38;I3L3Q4;Q9HC38-3	5;5;4;3;3;1;1	5;5;4;3;3;1;1	5;5;4;3;3;1;1	Glyoxalase domain-containing protein 4	GLOD4	tr|F6TLX2|F6TLX2_HUMAN Isoform of Q9HC38, Glyoxalase domain-containing protein 4 OS=Homo sapiens GN=GLOD4 PE=1 SV=1;sp|Q9HC38-2|GLOD4_HUMAN Isoform of Q9HC38, Isoform 2 of Glyoxalase domain-containing protein 4 OS=Homo sapiens GN=GLOD4;sp|Q9HC38|GLOD4_HUMA	7	5	5	5	5	5	5	5	5	4	0	0	0	0	0	0	5	5	5	5	5	4	0	0	0	0	0	0	5	5	5	5	5	4	0	0	0	0	0	0	12.4	12.4
F6TR53;Q53T59	F6TR53;Q53T59	1;1	1;1	1;1	HCLS1-binding protein 3	HS1BP3	tr|F6TR53|F6TR53_HUMAN Isoform of Q53T59, HCLS1-binding protein 3 OS=Homo sapiens GN=HS1BP3 PE=1 SV=1;sp|Q53T59|H1BP3_HUMAN HCLS1-binding protein 3 OS=Homo sapiens GN=HS1BP3 PE=1 SV=1	2	1	1	1	1	1	1	1	1	1	0	0	0	0	0	0	1	1	1	1	1	1	0	0	0	0	0	0	1	1	1	1	1	1	0	0	0	0	0	0	8	8
F6VRR5;Q9BY77;Q9BY77-2;F8WCX5;Q8WUT1;Q6R954;F8WEE2	F6VRR5;Q9BY77;Q9BY77-2;F8WCX5;Q8WUT1	6;6;5;4;3;2;2	6;6;5;4;3;2;2	6;6;5;4;3;2;2	Polymerase delta-interacting protein 3	POLDIP3	tr|F6VRR5|F6VRR5_HUMAN Isoform of Q9BY77, Polymerase delta-interacting protein 3 OS=Homo sapiens GN=POLDIP3 PE=1 SV=1;sp|Q9BY77|PDIP3_HUMAN Polymerase delta-interacting protein 3 OS=Homo sapiens GN=POLDIP3 PE=1 SV=2;sp|Q9BY77-2|PDIP3_HUMAN Isoform of Q9BY7	7	6	6	6	6	6	6	6	6	6	0	0	0	0	0	0	6	6	6	6	6	6	0	0	0	0	0	0	6	6	6	6	6	6	0	0	0	0	0	0	24.7	24.7
F6WQW2;C9JXG8;C9JDM3;C9JGV6;C9JIC6;F8WCY3	F6WQW2;C9JXG8;C9JDM3;C9JGV6	6;4;4;3;2;1	6;4;4;3;2;1	1;0;1;0;0;1		RANBP1	tr|F6WQW2|F6WQW2_HUMAN Isoform of P43487, Ran-specific GTPase-activating protein OS=Homo sapiens GN=RANBP1 PE=1 SV=1;tr|C9JXG8|C9JXG8_HUMAN Isoform of P43487, Ran-specific GTPase-activating protein (Fragment) OS=Homo sapiens GN=RANBP1 PE=1 SV=2;tr|C9JDM3|C	6	6	6	1	3	3	3	2	4	4	1	2	1	1	1	2	3	3	3	2	4	4	1	2	1	1	1	2	0	0	0	0	1	1	0	0	0	0	0	0	19.1	19.1
F8VNT9;F8VV56;F8W022;F8VWK8;P08962-3;P08962-2;P08962	F8VNT9;F8VV56;F8W022;F8VWK8;P08962-3;P08962-2;P08962	2;2;2;2;2;2;2	2;2;2;2;2;2;2	2;2;2;2;2;2;2	Tetraspanin;CD63 antigen	CD63	tr|F8VNT9|F8VNT9_HUMAN Isoform of P08962, CD63 antigen (Fragment) OS=Homo sapiens GN=CD63 PE=1 SV=1;tr|F8VV56|F8VV56_HUMAN Isoform of P08962, CD63 antigen OS=Homo sapiens GN=CD63 PE=1 SV=1;tr|F8W022|F8W022_HUMAN Isoform of P08962, Tetraspanin (Fragment) OS	7	2	2	2	1	1	1	1	1	1	2	2	2	2	2	2	1	1	1	1	1	1	2	2	2	2	2	2	1	1	1	1	1	1	2	2	2	2	2	2	9	9
F8VPD4;P27708;H7BZB3;H7C2E4	F8VPD4;P27708	14;14;1;1	14;14;1;1	14;14;1;1	CAD protein;Glutamine-dependent carbamoyl-phosphate synthase;Aspartate carbamoyltransferase;Dihydroorotase	CAD	tr|F8VPD4|F8VPD4_HUMAN Isoform of P27708, CAD protein OS=Homo sapiens GN=CAD PE=1 SV=1;sp|P27708|PYR1_HUMAN CAD protein OS=Homo sapiens GN=CAD PE=1 SV=3	4	14	14	14	8	8	7	8	8	8	6	9	11	6	6	11	8	8	7	8	8	8	6	9	11	6	6	11	8	8	7	8	8	8	6	9	11	6	6	11	9.3	9.3
F8VQE1;Q9UHB6-2;Q9UHB6-5;Q9UHB6;Q9UHB6-4;F8VS07;Q9UHB6-3;F8VRN8	F8VQE1;Q9UHB6-2;Q9UHB6-5;Q9UHB6;Q9UHB6-4;F8VS07;Q9UHB6-3	9;9;9;9;9;7;7;4	9;9;9;9;9;7;7;4	9;9;9;9;9;7;7;4	LIM domain and actin-binding protein 1	LIMA1	tr|F8VQE1|F8VQE1_HUMAN Isoform of Q9UHB6, LIM domain and actin-binding protein 1 OS=Homo sapiens GN=LIMA1 PE=1 SV=1;sp|Q9UHB6-2|LIMA1_HUMAN Isoform of Q9UHB6, Isoform Alpha of LIM domain and actin-binding protein 1 OS=Homo sapiens GN=LIMA1;sp|Q9UHB6-5|LIMA	8	9	9	9	7	8	8	9	9	8	0	0	0	0	0	1	7	8	8	9	9	8	0	0	0	0	0	1	7	8	8	9	9	8	0	0	0	0	0	1	22.6	22.6
F8VR84;F8VQQ3;Q9HB07;H3BPH3	F8VR84;F8VQQ3;Q9HB07;H3BPH3	2;2;2;1	2;2;2;1	2;2;2;1	UPF0160 protein MYG1, mitochondrial	C12orf10	tr|F8VR84|F8VR84_HUMAN Isoform of Q9HB07, UPF0160 protein MYG1, mitochondrial OS=Homo sapiens GN=C12orf10 PE=1 SV=1;tr|F8VQQ3|F8VQQ3_HUMAN Isoform of Q9HB07, UPF0160 protein MYG1, mitochondrial OS=Homo sapiens GN=C12orf10 PE=1 SV=1;sp|Q9HB07|MYG1_HUMAN UPF	4	2	2	2	2	2	2	1	2	1	0	0	0	0	0	0	2	2	2	1	2	1	0	0	0	0	0	0	2	2	2	1	2	1	0	0	0	0	0	0	8.5	8.5
F8VQR7;F8VW96;Q16527	F8VQR7;F8VW96;Q16527	1;1;1	1;1;1	1;1;1	Cysteine and glycine-rich protein 2	CSRP2	tr|F8VQR7|F8VQR7_HUMAN Isoform of Q16527, Cysteine and glycine-rich protein 2 OS=Homo sapiens GN=CSRP2 PE=1 SV=1;tr|F8VW96|F8VW96_HUMAN Isoform of Q16527, Cysteine and glycine-rich protein 2 OS=Homo sapiens GN=CSRP2 PE=1 SV=1;sp|Q16527|CSRP2_HUMAN Cysteine	3	1	1	1	0	1	1	1	1	1	0	0	0	0	0	1	0	1	1	1	1	1	0	0	0	0	0	1	0	1	1	1	1	1	0	0	0	0	0	1	8	8
F8VRY7;F8VZG4;F8W1J0;O95861-3;O95861-4;O95861;O95861-2	F8VRY7;F8VZG4;F8W1J0;O95861-3;O95861-4;O95861;O95861-2	1;1;1;1;1;1;1	1;1;1;1;1;1;1	1;1;1;1;1;1;1	3(2),5-bisphosphate nucleotidase 1	BPNT1	tr|F8VRY7|F8VRY7_HUMAN Isoform of O95861, 3(2),5-bisphosphate nucleotidase 1 (Fragment) OS=Homo sapiens GN=BPNT1 PE=1 SV=1;tr|F8VZG4|F8VZG4_HUMAN Isoform of O95861, 3(2),5-bisphosphate nucleotidase 1 (Fragment) OS=Homo sapiens GN=BPNT1 PE=1 SV=1;tr|F	7	1	1	1	1	1	1	1	1	1	0	0	0	0	0	0	1	1	1	1	1	1	0	0	0	0	0	0	1	1	1	1	1	1	0	0	0	0	0	0	19.8	19.8
F8VUA2;F8VVT7;Q9HD42;F5H875	F8VUA2;F8VVT7;Q9HD42;F5H875	2;2;2;1	2;2;2;1	2;2;2;1	Charged multivesicular body protein 1a	CHMP1A	tr|F8VUA2|F8VUA2_HUMAN Isoform of Q9HD42, Charged multivesicular body protein 1a OS=Homo sapiens GN=CHMP1A PE=1 SV=1;tr|F8VVT7|F8VVT7_HUMAN Isoform of Q9HD42, Charged multivesicular body protein 1a OS=Homo sapiens GN=CHMP1A PE=1 SV=1;sp|Q9HD42|CHM1A_HUMAN	4	2	2	2	1	1	1	1	1	1	2	0	0	2	0	1	1	1	1	1	1	1	2	0	0	2	0	1	1	1	1	1	1	1	2	0	0	2	0	1	9.9	9.9
F8VVA7;P61923;F8W651;P61923-4;F8VXB1;F8VUC5;F8W156;F8VYZ4;P61923-5;F8VYK5;F8VXR1;P61923-2;P61923-3	F8VVA7;P61923;F8W651;P61923-4;F8VXB1;F8VUC5;F8W156;F8VYZ4;P61923-5	5;5;4;4;3;3;3;3;3;2;2;2;2	5;5;4;4;3;3;3;3;3;2;2;2;2	5;5;4;4;3;3;3;3;3;2;2;2;2	Coatomer subunit zeta-1	COPZ1	tr|F8VVA7|F8VVA7_HUMAN Isoform of P61923, Coatomer subunit zeta-1 OS=Homo sapiens GN=COPZ1 PE=1 SV=1;sp|P61923|COPZ1_HUMAN Coatomer subunit zeta-1 OS=Homo sapiens GN=COPZ1 PE=1 SV=1;tr|F8W651|F8W651_HUMAN Isoform of P61923, Coatomer subunit zeta-1 OS=Homo	13	5	5	5	5	5	5	5	5	5	2	3	3	1	2	4	5	5	5	5	5	5	2	3	3	1	2	4	5	5	5	5	5	5	2	3	3	1	2	4	29.3	29.3
F8VVM2;Q00325-2;Q00325;F8VZL5;F8VWR4;F8VWQ0	F8VVM2;Q00325-2;Q00325	5;5;5;1;1;1	5;5;5;1;1;1	5;5;5;1;1;1	Phosphate carrier protein, mitochondrial	SLC25A3	tr|F8VVM2|F8VVM2_HUMAN Isoform of Q00325, Phosphate carrier protein, mitochondrial OS=Homo sapiens GN=SLC25A3 PE=1 SV=1;sp|Q00325-2|MPCP_HUMAN Isoform of Q00325, Isoform B of Phosphate carrier protein, mitochondrial OS=Homo sapiens GN=SLC25A3;sp|Q00325|MPC	6	5	5	5	5	4	5	5	5	5	0	1	1	1	1	1	5	4	5	5	5	5	0	1	1	1	1	1	5	4	5	5	5	5	0	1	1	1	1	1	15.1	15.1
F8VVR8;Q96LU7	F8VVR8;Q96LU7	1;1	1;1	1;1	Myelin regulatory factor-like protein	MYRFL	tr|F8VVR8|F8VVR8_HUMAN Isoform of Q96LU7, Myelin regulatory factor-like protein OS=Homo sapiens GN=MYRFL PE=1 SV=2;sp|Q96LU7|MRFL_HUMAN Myelin regulatory factor-like protein OS=Homo sapiens GN=MYRFL PE=2 SV=2	2	1	1	1	0	0	0	1	0	0	0	0	0	0	0	0	0	0	0	1	0	0	0	0	0	0	0	0	0	0	0	1	0	0	0	0	0	0	0	0	1.1	1.1
F8VXC8;Q8TAQ2-2;Q8TAQ2-3;Q8TAQ2;F8VZW6	F8VXC8;Q8TAQ2-2;Q8TAQ2-3;Q8TAQ2	3;3;3;3;1	3;3;3;3;1	3;3;3;3;1	SWI/SNF complex subunit SMARCC2	SMARCC2	tr|F8VXC8|F8VXC8_HUMAN Isoform of Q8TAQ2, SWI/SNF complex subunit SMARCC2 OS=Homo sapiens GN=SMARCC2 PE=1 SV=1;sp|Q8TAQ2-2|SMRC2_HUMAN Isoform of Q8TAQ2, Isoform 2 of SWI/SNF complex subunit SMARCC2 OS=Homo sapiens GN=SMARCC2;sp|Q8TAQ2-3|SMRC2_HUMAN Isofor	5	3	3	3	3	3	3	3	2	3	0	0	0	0	0	0	3	3	3	3	2	3	0	0	0	0	0	0	3	3	3	3	2	3	0	0	0	0	0	0	5.5	5.5
F8VXU5;Q9UBQ0;Q9UBQ0-2	F8VXU5;Q9UBQ0;Q9UBQ0-2	2;2;2	2;2;2	2;2;2	Vacuolar protein sorting-associated protein 29	VPS29	tr|F8VXU5|F8VXU5_HUMAN Isoform of Q9UBQ0, Vacuolar protein sorting-associated protein 29 OS=Homo sapiens GN=VPS29 PE=1 SV=1;sp|Q9UBQ0|VPS29_HUMAN Vacuolar protein sorting-associated protein 29 OS=Homo sapiens GN=VPS29 PE=1 SV=1;sp|Q9UBQ0-2|VPS29_HUMAN Isof	3	2	2	2	0	0	0	0	0	1	1	1	1	1	0	1	0	0	0	0	0	1	1	1	1	1	0	1	0	0	0	0	0	1	1	1	1	1	0	1	10.7	10.7
F8VXY3;P00973-2;P00973-4;P00973;P00973-3;H0YI20;F8VUC8;F8VPW7;H0YIB8	F8VXY3;P00973-2;P00973-4;P00973;P00973-3;H0YI20	6;6;6;6;6;5;2;1;1	6;6;6;6;6;5;2;1;1	6;6;6;6;6;5;2;1;1	2-5-oligoadenylate synthase 1	OAS1	tr|F8VXY3|F8VXY3_HUMAN Isoform of P00973, 2-5-oligoadenylate synthase 1 OS=Homo sapiens GN=OAS1 PE=1 SV=1;sp|P00973-2|OAS1_HUMAN Isoform of P00973, Isoform p41 of 2-5-oligoadenylate synthase 1 OS=Homo sapiens GN=OAS1;sp|P00973-4|OAS1_HUMAN Isoform of P	9	6	6	6	0	0	0	0	0	0	0	4	5	0	1	6	0	0	0	0	0	0	0	4	5	0	1	6	0	0	0	0	0	0	0	4	5	0	1	6	25.8	25.8
F8VYE8;P36873;P36873-2;F8VR82;F8W0W8;A0A087WYY5;F8WE71;H0Y3Y6	F8VYE8;P36873;P36873-2;F8VR82;F8W0W8;A0A087WYY5	11;11;11;10;10;8;2;1	2;2;2;2;1;2;0;0	2;2;2;2;1;2;0;0	Serine/threonine-protein phosphatase;Serine/threonine-protein phosphatase PP1-gamma catalytic subunit	PPP1CC	tr|F8VYE8|F8VYE8_HUMAN Isoform of P36873, Serine/threonine-protein phosphatase OS=Homo sapiens GN=PPP1CC PE=1 SV=1;sp|P36873|PP1G_HUMAN Serine/threonine-protein phosphatase PP1-gamma catalytic subunit OS=Homo sapiens GN=PPP1CC PE=1 SV=1;sp|P36873-2|PP1G_HU	8	11	2	2	8	8	8	7	8	8	7	8	8	6	7	7	2	2	2	2	2	2	1	1	2	1	1	1	2	2	2	2	2	2	1	1	2	1	1	1	38.8	7.9
F8VYY9;P54619-2;P54619;P54619-3;H0YHF8;F8VPF5;F8VVA3;E9PGP6;Q9UGJ0-2	F8VYY9;P54619-2;P54619;P54619-3;H0YHF8;F8VPF5;F8VVA3;E9PGP6;Q9UGJ0-2	2;2;2;2;1;1;1;1;1	2;2;2;2;1;1;1;1;1	1;1;1;1;0;1;1;0;0	5-AMP-activated protein kinase subunit gamma-1;5-AMP-activated protein kinase subunit gamma-2	PRKAG1;PRKAG2	tr|F8VYY9|F8VYY9_HUMAN Isoform of P54619, 5-AMP-activated protein kinase subunit gamma-1 OS=Homo sapiens GN=PRKAG1 PE=1 SV=1;sp|P54619-2|AAKG1_HUMAN Isoform of P54619, Isoform 2 of 5-AMP-activated protein kinase subunit gamma-1 OS=Homo sapiens GN=PRKAG1;	9	2	2	1	1	1	1	1	1	1	0	1	0	0	0	2	1	1	1	1	1	1	0	1	0	0	0	2	1	1	1	1	1	1	0	1	0	0	0	1	10	10
[truncated: 2,676 more rows]
[truncated: 84 more columns]
