# Supplementary material for: A Reductionist Approach Using Primary and Metastatic Cell–Derived Extracellular Vesicles Reveals Hub Proteins Associated with Oral Cancer Prognosis
Source: Mol Cell Proteomics. 2021 Jun 27;20:100118. doi: 10.1016/j.mcpro.2021.100118 (PMC8350068; doi:10.1016/j.mcpro.2021.100118)
Supplement: Supplemental Table S11 [file mmc12.xlsx]

## Sheet: Table S11
Table S11. Proteins identified in SCC-9-EV and LN1-EV replicates for the combined search in MaxQuant software (cells + EVs), after excluding reverse entries, only identified by site sequences and filtering for 2 valid values in at least one group.
Protein IDs	Majority protein IDs	Protein names	Gene names	LFQ intensity SCC-9_1-EV	LFQ intensity SCC-9_2-EV	LFQ intensity SCC-9_3-EV	LFQ intensity LN1_1-EV	LFQ intensity LN1_2-EV	LFQ intensity LN1_3-EV	Only identified by site	Reverse	Potential contaminant	Peptides	Razor + unique peptides	Unique peptides	Sequence coverage [%]	Unique + razor sequence coverage [%]	Unique sequence coverage [%]	Mol. weight [kDa]	Q-value	Score	Intensity	MS/MS count
P21796;C9JI87	P21796;C9JI87	Voltage-dependent anion-selective channel protein 1	VDAC1	22.8152	22.6322	NaN	NaN	NaN	NaN				14	14	14	65.4	65.4	65.4	30.772	0	225.57	483650000	90
A0A0A0MR02;P45880-2;P45880;P45880-1;Q5JSD2;Q5JSD1;A2A3S1	A0A0A0MR02;P45880-2;P45880;P45880-1;Q5JSD2;Q5JSD1	Voltage-dependent anion-selective channel protein 2	VDAC2	22.2912	22.2853	NaN	NaN	NaN	NaN				12	12	12	47.2	47.2	47.2	30.348	0	29.887	531320000	48
K7EP07;K7EK42;Q99426-2;Q99426;K7EL99	K7EP07;K7EK42;Q99426-2;Q99426	Tubulin-folding cofactor B	TBCB	21.2042	22.1073	NaN	NaN	NaN	NaN				3	3	3	21.3	21.3	21.3	19.251	0	12.709	45287000	4
O95347-2;O95347;Q5T821;A0A0C4DGE5	O95347-2;O95347	Structural maintenance of chromosomes protein 2	SMC2	20.5363	21.4889	NaN	NaN	NaN	NaN				6	6	6	7.7	7.7	7.7	124.92	0	12.911	22887000	13
J3QRU1;P07947;P06241-3;P06241-2;P06241	J3QRU1;P07947	Non-specific protein-tyrosine kinase;Tyrosine-protein kinase Yes	YES1	20.151	20.9675	NaN	NaN	NaN	NaN				5	2	2	11.9	6.4	6.4	61.386	0.0010619	2.781	1741800	4
E7EQ61;Q9GZZ9;E7EWE1;Q9GZZ9-2	E7EQ61;Q9GZZ9;E7EWE1;Q9GZZ9-2	Ubiquitin-like modifier-activating enzyme 5	UBA5	20.2054	20.8686	NaN	NaN	NaN	NaN				2	2	2	9	9	9	41.85	0	8.7851	8260000	4
P32455;P32456	P32455	Interferon-induced guanylate-binding protein 1	GBP1	20.9154	20.8512	NaN	NaN	NaN	NaN				3	3	3	5.7	5.7	5.7	67.93	0.0014025	2.7162	13112000	4
Q99959-2;Q99959;A0A087WXY2	Q99959-2;Q99959	Plakophilin-2	PKP2	19.6985	20.6711	NaN	NaN	NaN	NaN				5	5	5	10.3	10.3	10.3	92.755	0	11.195	10078000	11
Q96PZ0;E7EUH7	Q96PZ0;E7EUH7	Pseudouridylate synthase 7 homolog	PUS7	20.2611	20.6325	NaN	NaN	NaN	NaN				7	7	7	19.7	19.7	19.7	75.035	0	10.728	7796700	9
P63096;P63096-2;C9JPP4;C9JL77	P63096;P63096-2;C9JPP4	Guanine nucleotide-binding protein G(i) subunit alpha-1	GNAI1	20.8162	20.6315	NaN	NaN	NaN	NaN				8	4	4	28.2	15.5	15.5	40.361	0	4.8028	3292500	5
P00403	P00403	Cytochrome c oxidase subunit 2	MT-CO2	20.9996	20.5404	NaN	NaN	NaN	NaN				4	4	4	24.7	24.7	24.7	25.565	0	31.372	56889000	25
H0YBR2;H0YBB3;Q6NXG1-2;Q6NXG1-5;Q6NXG1-4;Q6NXG1-3;Q6NXG1;E5RI26;Q9H6T0-2;Q9H6T0	H0YBR2;H0YBB3;Q6NXG1-2;Q6NXG1-5;Q6NXG1-4;Q6NXG1-3;Q6NXG1	Epithelial splicing regulatory protein 1	ESRP1	20.4684	20.4775	NaN	NaN	NaN	NaN				3	3	3	7.6	7.6	7.6	56.035	0	6.5279	6552600	3
Q9BTE1;H3BUD2;H3BS05;H3BR94;Q9BTE1-3;Q9BTE1-2	Q9BTE1;H3BUD2;H3BS05;H3BR94;Q9BTE1-3;Q9BTE1-2	Dynactin subunit 5	DCTN5	17.9204	20.0178	NaN	NaN	NaN	NaN				2	2	2	9.3	9.3	9.3	20.126	0	4.6165	3245900	6
P80217;P80217-2	P80217;P80217-2	Interferon-induced 35 kDa protein	IFI35	20.5007	19.9208	NaN	NaN	NaN	NaN				3	3	3	12.6	12.6	12.6	31.546	0	5.0376	4205700	9
Q12996;E9PJ06;E9PLP8;Q12996-2;Q12996-3	Q12996	Cleavage stimulation factor subunit 3	CSTF3	22.2148	19.7276	NaN	NaN	NaN	NaN				6	6	6	10	10	10	82.921	0	8.8346	16516000	9
P21281;C9JL73;P15313;H0YAT8;E5RGH6;C9J5E3;C9JNS9	P21281;C9JL73;P15313	V-type proton ATPase subunit B, brain isoform;V-type proton ATPase subunit B, kidney isoform	ATP6V1B2	20.8409	19.7091	NaN	NaN	NaN	NaN				5	5	5	16.2	16.2	16.2	56.5	0	8.5908	8957200	13
P52306-4;P52306-6;P52306-2;P52306-3;P52306;P52306-5;D6RB97	P52306-4;P52306-6;P52306-2;P52306-3;P52306;P52306-5	Rap1 GTPase-GDP dissociation stimulator 1	RAP1GDS1	18.1966	19.6835	NaN	NaN	NaN	NaN				3	3	3	7.4	7.4	7.4	66.316	0.00072701	3.0144	1414800	2
I3VM54;Q9Y2K7-4;Q9Y2K7-5;Q9Y2K7-2;Q9Y2K7	I3VM54;Q9Y2K7-4;Q9Y2K7-5;Q9Y2K7-2;Q9Y2K7	Lysine-specific demethylase 2A	KDM2A	19.5361	19.6504	NaN	NaN	NaN	NaN				1	1	1	1	1	1	130.66	0.0083205	1.8241	2215000	1
O95202;O95202-2;O95202-3	O95202	LETM1 and EF-hand domain-containing protein 1, mitochondrial	LETM1	18.9684	19.0278	NaN	NaN	NaN	NaN				14	14	14	24.5	24.5	24.5	83.353	0	50.248	74758000	32
J3QQY2;J9JIE6;Q9UM00-2;Q9UM00;J3KS45	J3QQY2;J9JIE6;Q9UM00-2;Q9UM00;J3KS45	Transmembrane and coiled-coil domain-containing protein 1	TMCO1	18.5213	18.3591	NaN	NaN	NaN	NaN				2	2	2	27.9	27.9	27.9	11.372	0.00039386	3.7495	10826000	7
P14735;P14735-2	P14735	Insulin-degrading enzyme	IDE	20.3059	18.268	NaN	NaN	NaN	NaN				3	3	3	3.5	3.5	3.5	117.97	0	4.1132	7268800	9
Q12929;F5H0R8;Q12929-2	Q12929;F5H0R8;Q12929-2	Epidermal growth factor receptor kinase substrate 8	EPS8	17.3697	16.5143	NaN	NaN	NaN	NaN				2	2	2	4	4	4	91.88	0	5.3345	1265400	3
P48047;H7C0C1;H7C068;H7C086	P48047;H7C0C1	ATP synthase subunit O, mitochondrial	ATP5O	17.4868	16.3818	NaN	NaN	NaN	NaN				8	8	8	54.5	54.5	54.5	23.277	0	69.521	172200000	39
Q16778;P33778;P23527;P06899;Q96A08;Q6DRA6;Q6DN03	Q16778;P33778;P23527;P06899;Q96A08	Histone H2B type 2-E;Histone H2B type 1-B;Histone H2B type 1-O;Histone H2B type 1-J;Histone H2B type 1-A	HIST2H2BE	26.9674	24.9019	26.368	NaN	NaN	NaN				6	2	0	41.3	7.9	0	13.92	0.0027082	2.4417	411840000	14
H3BUJ8;Q16651-2;Q16651	H3BUJ8;Q16651-2;Q16651	Prostasin;Prostasin light chain;Prostasin heavy chain	PRSS8	24.8563	25.2186	25.6723	NaN	NaN	NaN				2	2	2	15.9	15.9	15.9	20.528	0	5.1357	353110000	4
Q6P2Q9;I3L0J9;I3L3Z8	Q6P2Q9	Pre-mRNA-processing-splicing factor 8	PRPF8	21.8983	17.3118	24.802	NaN	NaN	NaN				17	17	17	10.5	10.5	10.5	273.6	0	54.969	47958000	28
P46778;G3V1B3;M0R181	P46778;G3V1B3;M0R181	60S ribosomal protein L21	RPL21	24.625	23.2049	24.7018	NaN	NaN	NaN				5	5	5	36.9	36.9	36.9	18.565	0	23.847	214420000	30
O14879	O14879	Interferon-induced protein with tetratricopeptide repeats 3	IFIT3	24.3422	24.2793	24.6905	NaN	NaN	NaN				6	6	6	13.9	13.9	13.9	55.984	0	141.18	51464000	20
C9JS50;Q687X5;Q687X5-2	C9JS50;Q687X5;Q687X5-2	Metalloreductase STEAP4	STEAP4	24.8421	24.5981	24.4614	NaN	NaN	NaN				5	5	5	23.3	23.3	23.3	38.579	0	20.553	50672000	17
Q9NR19;Q9NR19-2;F8WDJ9;F8WCJ4;C9JXD9;C9J7L5;C9IYL0;B4DEH9;C9JY31	Q9NR19;Q9NR19-2	Acetyl-coenzyme A synthetase, cytoplasmic	ACSS2	22.2083	23.3572	24.26	NaN	NaN	NaN				5	5	5	9.6	9.6	9.6	78.579	0	21.964	27283000	10
E7EX73;Q04637-5;E9PGM1;E7EUU4;Q04637-4;Q04637-3;Q04637;Q04637-8;Q04637-9;Q04637-6;Q04637-7;C9J6B6;C9JF13;C9J2Z7;C9K073;H7C044;H7C0V6;F8WCF2;C9JWH7;C9J556;REV__Q8NEG2-2;REV__F5H7J8;C9JHW9;C9JSU8;C9JWW9;REV__Q8NEG2;REV__C9JQZ6;REV__J3KQX6;A0A0A0MSA7;A0A0U1RQK7;O43432-4;O43432;O43432-3	E7EX73;Q04637-5;E9PGM1;E7EUU4;Q04637-4;Q04637-3;Q04637;Q04637-8;Q04637-9;Q04637-6;Q04637-7	Eukaryotic translation initiation factor 4 gamma 1	EIF4G1	22.0581	20.916	24.1572	NaN	NaN	NaN				21	21	21	20.1	20.1	20.1	158.64	0	109.38	281650000	62
P17096;P17096-3;P17096-2	P17096;P17096-3	High mobility group protein HMG-I/HMG-Y	HMGA1	23.745	21.2725	24.0625	NaN	NaN	NaN				5	5	5	41.1	41.1	41.1	11.676	0	262.22	360220000	27
P54727;P54727-2;H0Y579;Q5W0S5	P54727;P54727-2	UV excision repair protein RAD23 homolog B	RAD23B	23.7892	23.4499	23.7594	NaN	NaN	NaN				7	7	6	23.5	23.5	21.5	43.171	0	18.309	240740000	42
P22223;P22223-2;J3QR60	P22223;P22223-2	Cadherin-3	CDH3	23.8883	23.5619	23.6225	NaN	NaN	NaN				5	5	4	9.4	9.4	8.1	91.417	0	27.053	39101000	35
O95571;M0QY80;M0QXB5	O95571	Persulfide dioxygenase ETHE1, mitochondrial	ETHE1	23.0247	23.1555	23.5703	NaN	NaN	NaN				3	3	3	14.2	14.2	14.2	27.873	0	19.263	43980000	15
P10696	P10696	Alkaline phosphatase, placental-like	ALPPL2	23.5957	23.8354	23.5537	NaN	NaN	NaN				16	2	2	41.4	4.3	4.3	57.376	0	15.052	27357000	16
P20700;E9PBF6;A0A0D9SFE5;A0A0D9SFY5	P20700;E9PBF6;A0A0D9SFE5	Lamin-B1	LMNB1	21.6149	22.0307	23.4468	NaN	NaN	NaN				17	16	16	36.5	35.2	35.2	66.408	0	115.8	267930000	64
Q6UX06	Q6UX06	Olfactomedin-4	OLFM4	22.7157	21.9745	23.4139	NaN	NaN	NaN				6	6	6	14.5	14.5	14.5	57.279	0	14.72	17552000	8
P34896-2;P34896;P34896-3;P34896-4;J3KRK5;J3KRZ5	P34896-2;P34896;P34896-3;P34896-4	Serine hydroxymethyltransferase, cytosolic	SHMT1	21.6052	22.9215	23.3059	NaN	NaN	NaN				7	6	6	21.4	18.2	18.2	49.027	0	118.43	25541000	16
P21912;A0A087WXX8;A0A087WWT1	P21912;A0A087WXX8;A0A087WWT1	Succinate dehydrogenase [ubiquinone] iron-sulfur subunit, mitochondrial	SDHB	20.4664	22.411	23.2544	NaN	NaN	NaN				5	5	5	20	20	20	31.629	0	12.299	48152000	21
Q9H6S3;Q9H6S3-3;Q9H6S3-2;H0YD62;H0YF37;E9PN68;E9PLN2;E9PNT0;E9PLH1	Q9H6S3;Q9H6S3-3	Epidermal growth factor receptor kinase substrate 8-like protein 2	EPS8L2	23.6363	22.756	23.1279	NaN	NaN	NaN				9	9	9	19.9	19.9	19.9	80.62	0	87.864	43936000	13
A0A087WXI5;P12830;P12830-2;H3BVI7;H3BNC6;A0A087WX17;A0A087WU43	A0A087WXI5;P12830;P12830-2	Cadherin-1;E-Cad/CTF1;E-Cad/CTF2;E-Cad/CTF3	CDH1	22.6916	23.0016	23.0042	NaN	NaN	NaN				5	4	4	6.5	5.3	5.3	100.03	0	19.914	31775000	17
Q9UBQ7;U3KQ56	Q9UBQ7;U3KQ56	Glyoxylate reductase/hydroxypyruvate reductase	GRHPR	20.9886	22.4596	22.9728	NaN	NaN	NaN				4	4	4	20.4	20.4	20.4	35.668	0	138.87	45608000	22
Q5W0H4;A0A0B4J2C3;P13693;J3KPG2;P13693-2;H0YCX0;E9PJF7;Q56UQ5	Q5W0H4;A0A0B4J2C3;P13693;J3KPG2;P13693-2	Translationally-controlled tumor protein	TPT1	21.379	23.2132	22.8232	NaN	NaN	NaN				5	5	5	31.4	31.4	31.4	21.525	0	9.8393	325880000	22
Q07960;H0YE29;E9PNR6	Q07960;H0YE29	Rho GTPase-activating protein 1	ARHGAP1	23.5185	22.805	22.7112	NaN	NaN	NaN				7	7	7	21.4	21.4	21.4	50.435	0	57.492	62691000	46
A0A087X279;P09913	A0A087X279;P09913	Interferon-induced protein with tetratricopeptide repeats 2	IFIT2	24.0443	23.3703	22.6692	NaN	NaN	NaN				6	6	6	18	18	18	55.984	0	40.534	22484000	17
Q9Y5Y6	Q9Y5Y6	Suppressor of tumorigenicity 14 protein	ST14	22.8182	22.5493	22.6533	NaN	NaN	NaN				4	4	4	7.7	7.7	7.7	94.769	0	4.3185	13500000	4
Q9Y266;A0A0A0MSU9	Q9Y266	Nuclear migration protein nudC	NUDC	21.5121	21.9416	22.6316	NaN	NaN	NaN				6	6	6	20.8	20.8	20.8	38.242	0	54.765	133900000	30
O15143;C9JBJ7;C9K057;C9J4Z7;F8VXW2;C9JEY1;C9JQM8;C9JFG9;C9J6C8;C9JTT6;C9JM51;F8WEB3	O15143;C9JBJ7;C9K057;C9J4Z7;F8VXW2;C9JEY1;C9JQM8;C9JFG9;C9J6C8;C9JTT6	Actin-related protein 2/3 complex subunit 1B	ARPC1B	22.7456	21.6396	22.627	NaN	NaN	NaN				6	6	6	22.3	22.3	22.3	40.949	0	25.667	59579000	18
A0A087X2E5;A0A087WZN1;O43837-2;O43837;A0A0D9SG66;O43837-3	A0A087X2E5;A0A087WZN1;O43837-2;O43837	Isocitrate dehydrogenase [NAD] subunit, mitochondrial;Isocitrate dehydrogenase [NAD] subunit beta, mitochondrial	IDH3B	21.887	21.9194	22.6188	NaN	NaN	NaN				4	4	4	12	12	12	41.219	0	8.5527	15563000	16
Q9Y2X3;H7BZ72	Q9Y2X3	Nucleolar protein 58	NOP58	23.0082	21.0938	22.5835	NaN	NaN	NaN				11	11	11	29.3	29.3	29.3	59.578	0	42.386	84284000	34
A0A1B0GTW1;Q9UDY2-6;Q9UDY2-3;Q9UDY2;Q9UDY2-7;Q9UDY2-5;Q9UDY2-4;Q9UDY2-2	A0A1B0GTW1;Q9UDY2-6;Q9UDY2-3;Q9UDY2;Q9UDY2-7;Q9UDY2-5;Q9UDY2-4;Q9UDY2-2	Tight junction protein ZO-2	TJP2	NaN	21.5063	22.5736	NaN	NaN	NaN				10	10	10	11.3	11.3	11.3	140.73	0	51.557	38095000	18
Q9Y305-2;Q9Y305;Q9Y305-4;Q9Y305-3;H7C5Q2;C9J7L8	Q9Y305-2;Q9Y305;Q9Y305-4;Q9Y305-3;H7C5Q2	Acyl-coenzyme A thioesterase 9, mitochondrial	ACOT9	NaN	21.2005	22.5476	NaN	NaN	NaN				9	9	9	22.9	22.9	22.9	46.354	0	16.802	50116000	21
Q13185;S4R2Y4;C9JMM0;B8ZZ43;K7ELA4;B5MD17;J3KS05;P83916	Q13185	Chromobox protein homolog 3	CBX3	NaN	21.9893	22.4735	NaN	NaN	NaN				7	7	7	36.1	36.1	36.1	20.811	0	94.917	219730000	48
Q16762;B1AH48	Q16762	Thiosulfate sulfurtransferase	TST	21.053	21.5561	22.4562	NaN	NaN	NaN				4	4	4	22.6	22.6	22.6	33.429	0	9.1945	20744000	7
Q9Y6N5;H3BNX3;H3BMS6;A0A1B0GXB4;H3BV36;H3BNP9	Q9Y6N5;H3BNX3;H3BMS6	Sulfide:quinone oxidoreductase, mitochondrial	SQRDL	21.3	21.4349	22.4352	NaN	NaN	NaN				9	9	9	22.9	22.9	22.9	49.96	0	34.036	62802000	30
P23381;P23381-2;G3V277;G3V3H8;G3V3Y5;G3V5W1;G3V3S7;G3V3X0;G3V3P2;G3V227;G3V2F2;G3V3R3;G3V4S4;G3V313;G3V339;G3V2C0;G3V4C7;G3V4N8;G3V423;G3V5U1;G3V456;G3V2Y7;H0YJP3;G3V5H5;P78534;G3V4A3;G3V4Q0;G3V4N0	P23381;P23381-2	Tryptophan--tRNA ligase, cytoplasmic;T1-TrpRS;T2-TrpRS	WARS	22.3403	22.1068	22.3957	NaN	NaN	NaN				9	9	9	27.2	27.2	27.2	53.165	0	189.76	70855000	41
O75531	O75531	Barrier-to-autointegration factor;Barrier-to-autointegration factor, N-terminally processed	BANF1	20.915	20.7542	22.2579	NaN	NaN	NaN				2	2	2	40.4	40.4	40.4	10.058	0	8.2398	73657000	11
O60264	O60264	SWI/SNF-related matrix-associated actin-dependent regulator of chromatin subfamily A member 5	SMARCA5	20.309	21.3725	22.2569	NaN	NaN	NaN				10	10	9	13.6	13.6	12.7	121.9	0	20.248	17395000	17
P12277;H0YJG0;G3V4N7;G3V461	P12277;H0YJG0	Creatine kinase B-type	CKB	23.6559	22.1698	22.2356	NaN	NaN	NaN				9	9	9	32.5	32.5	32.5	42.644	0	64.615	34737000	32
O60749-2;O60749;D6RC15	O60749-2;O60749	Sorting nexin-2	SNX2	21.8537	21.3862	22.2193	NaN	NaN	NaN				8	8	6	22.9	22.9	17.7	46.097	0	11.293	37721000	13
Q9BYX4	Q9BYX4	Interferon-induced helicase C domain-containing protein 1	IFIH1	22.1978	21.9016	22.1956	NaN	NaN	NaN				4	4	4	5.6	5.6	5.6	116.69	0	7.7235	10444000	14
Q13177;H7C1X3;E9PM17;B3KNX7;Q13153;Q13153-2;H0YCG5;A0A087X294;O75914-2;O75914;O75914-4;O75914-3;B1AKS5	Q13177	Serine/threonine-protein kinase PAK 2;PAK-2p27;PAK-2p34	PAK2	19.7686	21.7978	22.1755	NaN	NaN	NaN				11	11	11	32.4	32.4	32.4	58.042	0	75.888	106430000	45
A0A140T8Z0;A0A0G2JH68;O60610-2;O60610-3;O60610;H9KV28;B4E2I7;E5RJ79	A0A140T8Z0;A0A0G2JH68;O60610-2;O60610-3;O60610;H9KV28	Protein diaphanous homolog 1	DIAPH1	20.8434	22.0706	22.1402	NaN	NaN	NaN				10	10	10	10.1	10.1	10.1	140.3	0	17.581	17405000	15
P68036;P68036-3;P68036-2;A0A1B0GUS4	P68036;P68036-3;P68036-2	Ubiquitin-conjugating enzyme E2 L3	UBE2L3	21.1576	20.7736	22.1178	NaN	NaN	NaN				5	5	5	51.9	51.9	51.9	17.861	0	14.563	171830000	26
A0A087WUQ6;P07203;P07203-2	A0A087WUQ6;P07203	Glutathione peroxidase;Glutathione peroxidase 1	GPX1	21.4702	22.3172	22.0769	NaN	NaN	NaN				4	4	4	26.7	26.7	26.7	21.938	0	7.0258	22008000	15
A0A096LPI6;A0A096LNH5;H7C2G3;A0A0B4J2H4;H7C1F6;A0A0B4J2D5;P30042-2;P30042;A0A096LNJ1;A0A096LP73;F2Z2Q0;A0A096LP12	A0A096LPI6;A0A096LNH5;H7C2G3;A0A0B4J2H4;H7C1F6;A0A0B4J2D5;P30042-2;P30042	ES1 protein homolog, mitochondrial	C21orf33	20.7967	19.9365	22.0703	NaN	NaN	NaN				3	3	2	17.2	17.2	12.5	30.376	0	7.8384	19315000	10
O43615;M0QXU7;M0R301;M0QXM9;M0R124	O43615;M0QXU7	Mitochondrial import inner membrane translocase subunit TIM44	TIMM44	22.0879	21.09	22.043	NaN	NaN	NaN				6	6	6	16.8	16.8	16.8	51.355	0	14.504	23764000	22
F6SDV2;Q9GZM7-3;Q9GZM7;Q9GZM7-2	F6SDV2;Q9GZM7-3;Q9GZM7;Q9GZM7-2	Tubulointerstitial nephritis antigen-like	TINAGL1	21.1457	20.3163	22.0274	NaN	NaN	NaN				3	3	3	10.5	10.5	10.5	40.867	0	8.7775	5499600	5
Q9P2R7-2;Q9P2R7;Q5T9Q5;Q5T9Q8;A0A0U1RQL1;A0A0U1RRI1;A0A0U1RQU7;A0A0U1RQF8	Q9P2R7-2;Q9P2R7;Q5T9Q5	Succinyl-CoA ligase [ADP-forming] subunit beta, mitochondrial	SUCLA2	NaN	21.5247	22.0257	NaN	NaN	NaN				5	5	5	14.7	14.7	14.7	48.039	0	7.0976	31322000	7
P48147	P48147	Prolyl endopeptidase	PREP	20.8693	21.9526	22.0158	NaN	NaN	NaN				11	11	11	21.8	21.8	21.8	80.699	0	27.884	26723000	31
Q9C0C2;Q9C0C2-2;E9PKK0;E9PKE7	Q9C0C2	182 kDa tankyrase-1-binding protein	TNKS1BP1	21.1765	NaN	21.9955	NaN	NaN	NaN				21	21	21	22.6	22.6	22.6	181.79	0	47.384	57664000	44
Q93077;Q7L7L0;P04908	Q93077;Q7L7L0;P04908	Histone H2A type 1-C;Histone H2A type 3;Histone H2A type 1-B/E	HIST1H2AC	23.2704	NaN	21.9937	NaN	NaN	NaN				5	1	1	57.7	8.5	8.5	14.105	0.0077184	1.8294	87868000	9
Q15029-2;Q15029-3;Q15029;K7EP67;K7EJ74;K7EIV5;K7EIT3	Q15029-2;Q15029-3;Q15029	116 kDa U5 small nuclear ribonucleoprotein component	EFTUD2	19.2922	21.1622	21.9482	NaN	NaN	NaN				14	13	13	22.3	21.2	21.2	105.38	0	30.485	46899000	42
Q5SQP8;P56545;P56545-3;P56545-2;E9PGB1;E7EUB3;E7ESU7;D6RAX2;E7EPF8	Q5SQP8;P56545;P56545-3;P56545-2	C-terminal-binding protein 2	CTBP2	22.0699	21.5689	21.9419	NaN	NaN	NaN				4	4	3	9.7	9.7	8	56.101	0	5.9918	37266000	7
I3L2Q1;I3L1R7;Q99447;Q99447-3;I3L1L9;Q99447-4;I3L102;I3L3V9;Q99447-2	I3L2Q1;I3L1R7;Q99447;Q99447-3;I3L1L9;Q99447-4	Ethanolamine-phosphate cytidylyltransferase	PCYT2	19.5677	20.1111	21.9383	NaN	NaN	NaN				3	3	3	14.3	14.3	14.3	32.031	0	9.2444	9528800	9
J3QLI9;P62314	J3QLI9;P62314	Small nuclear ribonucleoprotein Sm D1	SNRPD1	20.4865	21.2765	21.9341	NaN	NaN	NaN				2	2	2	44	44	44	8.3926	0	12.787	53826000	9
P00505;P00505-2	P00505;P00505-2	Aspartate aminotransferase, mitochondrial	GOT2	21.0712	20.6574	21.9332	NaN	NaN	NaN				11	11	11	27.2	27.2	27.2	47.517	0	209.13	243650000	33
P40925;P40925-3;B9A041;P40925-2;B8ZZ51;C9JF79;C9JRL4;C9JLV6	P40925;P40925-3;B9A041;P40925-2;B8ZZ51	Malate dehydrogenase, cytoplasmic	MDH1	20.7925	NaN	21.8554	NaN	NaN	NaN				7	7	7	26.3	26.3	26.3	36.426	0	50.882	174060000	22
A0A0J9YYL3;A0A0J9YVP6;Q9UHX1-4;Q9UHX1-6;Q9UHX1-2;A0A0J9YXJ8;A0A0J9YXX5;Q9UHX1-3;Q9UHX1-5;Q9UHX1;A0A0J9YVR6;E9PQ56;A0A0J9YWM1;H0YEM1;E9PMU7;E9PN18;H0YCP8;E9PL19	A0A0J9YYL3;A0A0J9YVP6;Q9UHX1-4;Q9UHX1-6;Q9UHX1-2;A0A0J9YXJ8;A0A0J9YXX5;Q9UHX1-3;Q9UHX1-5;Q9UHX1;A0A0J9YVR6;E9PQ56;A0A0J9YWM1;H0YEM1;E9PMU7;E9PN18	Poly(U)-binding-splicing factor PUF60	PUF60	21.9513	21.0461	21.8332	NaN	NaN	NaN				12	12	12	33.9	33.9	33.9	54.626	0	28.382	84233000	52
Q9ULC4-2;Q9ULC4;Q9ULC4-3	Q9ULC4-2;Q9ULC4;Q9ULC4-3	Malignant T-cell-amplified sequence 1	MCTS1	21.7616	22.0288	21.8262	NaN	NaN	NaN				5	5	5	45.6	45.6	45.6	19.228	0	19.455	33687000	27
P29590-5;P29590;P29590-4;P29590-2;P29590-9;P29590-3;P29590-8;P29590-12;P29590-11;H3BVD2;H3BT29;H3BT57;P29590-14;P29590-10;P29590-13;H3BUJ5	P29590-5;P29590;P29590-4;P29590-2;P29590-9;P29590-3;P29590-8;P29590-12;P29590-11;H3BVD2;H3BT29;H3BT57;P29590-14;P29590-10;P29590-13	Protein PML	PML	21.9888	21.6225	21.7714	NaN	NaN	NaN				8	8	8	20.7	20.7	20.7	70.023	0	40.077	64750000	21
P51610;A6NEM2;P51610-2;P51610-4;H7C1C4;P51610-3	P51610;A6NEM2;P51610-2;P51610-4	Host cell factor 1;HCF N-terminal chain 1;HCF N-terminal chain 2;HCF N-terminal chain 3;HCF N-terminal chain 4;HCF N-terminal chain 5;HCF N-terminal chain 6;HCF C-terminal chain 1;HCF C-terminal chain 2;HCF C-terminal chain 3;HCF C-terminal chain 4;HCF C-terminal chain 5;HCF C-terminal chain 6	HCFC1	21.086	20.7193	21.7253	NaN	NaN	NaN				8	8	8	7.7	7.7	7.7	208.73	0	16.266	35234000	19
Q07021;I3L3Q7;I3L3B0	Q07021;I3L3Q7;I3L3B0	Complement component 1 Q subcomponent-binding protein, mitochondrial	C1QBP	21.9629	21.9609	21.7154	NaN	NaN	NaN				6	6	6	31.6	31.6	31.6	31.362	0	82.334	93599000	43
O75400-2;O75400-3;O75400;H7C2N3;H0YG38;F5H578	O75400-2;O75400-3;O75400	Pre-mRNA-processing factor 40 homolog A	PRPF40A	21.7326	NaN	21.7016	NaN	NaN	NaN				6	6	6	7.1	7.1	7.1	105.93	0	12.261	20926000	13
P55327-2;P55327-4;P55327;P55327-7;P55327-5;P55327-6;P55327-3;H0YC42;E5RFR7;H0YC44;P55327-8;E5RK35	P55327-2;P55327-4;P55327;P55327-7;P55327-5;P55327-6;P55327-3;H0YC42;E5RFR7;H0YC44;P55327-8	Tumor protein D52	TPD52	19.681	20.1171	21.6764	NaN	NaN	NaN				8	8	8	66.8	66.8	66.8	19.863	0	24.889	66875000	22
Q9BQ69	Q9BQ69	O-acetyl-ADP-ribose deacetylase MACROD1	MACROD1	NaN	19.9731	21.6759	NaN	NaN	NaN				1	1	1	7.1	7.1	7.1	35.505	0	8.1447	6682900	3
K7EL20;O75821;K7ER90;K7ENA8;K7EP16;K7EL60;K7ENH0	K7EL20;O75821;K7ER90	Eukaryotic translation initiation factor 3 subunit G	EIF3G	NaN	19.5991	21.6494	NaN	NaN	NaN				7	7	7	37.8	37.8	37.8	29.283	0	31.919	59743000	29
Q96C19;H0Y4Y4	Q96C19;H0Y4Y4	EF-hand domain-containing protein D2	EFHD2	23.3649	23.0729	21.6451	NaN	NaN	NaN				8	8	6	31.2	31.2	22.5	26.697	0	40.236	272860000	32
Q16643;Q16643-2;Q16643-3;D6R9Q9;D6R9W4;D6RFI1	Q16643;Q16643-2;Q16643-3;D6R9Q9	Drebrin	DBN1	NaN	21.2475	21.6294	NaN	NaN	NaN				5	5	5	14.6	14.6	14.6	71.428	0	6.1574	41111000	9
P35580;P35580-5;P35580-2;P35580-3;P35580-4	P35580;P35580-5;P35580-2;P35580-3;P35580-4	Myosin-10	MYH10	21.3726	20.919	21.5929	NaN	NaN	NaN				28	20	17	19.5	14	12.4	229	0	164.97	63734000	55
G3V4W4;Q96EK6;G3V5E4	G3V4W4;Q96EK6;G3V5E4	Glucosamine 6-phosphate N-acetyltransferase	GNPNAT1	20.1373	20.6567	21.5657	NaN	NaN	NaN				3	3	3	24.5	24.5	24.5	18.057	0	18.599	12803000	16
Q15007;A0A087X1R4;Q15007-2	Q15007	Pre-mRNA-splicing regulator WTAP	WTAP	21.9794	20.1599	21.5573	NaN	NaN	NaN				5	5	5	18.4	18.4	18.4	44.243	0	13.459	15946000	18
Q7Z434;Q7Z434-4;Q7Z434-5;Q7Z434-2;Q7Z434-3	Q7Z434;Q7Z434-4	Mitochondrial antiviral-signaling protein	MAVS	20.5064	20.3216	21.5147	NaN	NaN	NaN				10	10	10	40.2	40.2	40.2	56.527	0	28.187	92523000	35
P11387;E5RIC7;Q969P6-2;Q969P6	P11387	DNA topoisomerase 1	TOP1	21.9589	NaN	21.5064	NaN	NaN	NaN				7	7	7	11.1	11.1	11.1	90.725	0	28.581	51424000	22
Q9BXR0;K7ESP6;K7EJ21;Q9BXR0-2;K7EPI1	Q9BXR0;K7ESP6;K7EJ21;Q9BXR0-2	Queuine tRNA-ribosyltransferase	QTRT1	19.46	20.3077	21.4424	NaN	NaN	NaN				3	3	3	13.9	13.9	13.9	44.047	0	15.188	3903800	4
P30520	P30520	Adenylosuccinate synthetase isozyme 2	ADSS	21.558	20.5876	21.4348	NaN	NaN	NaN				6	6	6	20	20	20	50.097	0	10.821	24226000	29
P47895;H0Y2X5;H0YNQ3;H0YKF9	P47895;H0Y2X5	Aldehyde dehydrogenase family 1 member A3	ALDH1A3	NaN	21.0674	21.3527	NaN	NaN	NaN				8	8	8	22.9	22.9	22.9	56.108	0	13.555	19328000	11
P15531;P15531-2	P15531;P15531-2	Nucleoside diphosphate kinase A	NME1	NaN	21.2491	21.3437	NaN	NaN	NaN				7	1	1	52.6	9.2	9.2	17.149	0.0041814	2.0827	70672000	2
O60826	O60826	Coiled-coil domain-containing protein 22	CCDC22	19.2338	17.8847	21.3265	NaN	NaN	NaN				6	6	6	13.9	13.9	13.9	70.755	0	15.443	8063600	18
Q86V81;E9PB61	Q86V81;E9PB61	THO complex subunit 4	ALYREF	20.7167	NaN	21.3112	NaN	NaN	NaN				6	6	6	36.2	36.2	36.2	26.888	0	121.37	92447000	29
F8W8R3;A0A087WWF6;P49005;H7C1B3;C9JHC7	F8W8R3;A0A087WWF6;P49005;H7C1B3;C9JHC7	DNA polymerase delta subunit 2	POLD2	19.8825	20.3264	21.3014	NaN	NaN	NaN				2	2	2	6.4	6.4	6.4	49.612	0	32.847	8637500	7
Q15459;Q15459-2;F8WC79;F8WB66;H7C1L2	Q15459;Q15459-2	Splicing factor 3A subunit 1	SF3A1	21.2293	21.1843	21.29	NaN	NaN	NaN				10	10	10	18.4	18.4	18.4	88.885	0	218.34	47849000	28
Q13564-3;Q13564-2;Q13564;Q13564-4;J3QLH4;H3BMR3;J3QRA5;J3KTE3	Q13564-3;Q13564-2;Q13564;Q13564-4	NEDD8-activating enzyme E1 regulatory subunit	NAE1	NaN	20.8013	21.2772	NaN	NaN	NaN				7	7	7	25.4	25.4	25.4	50.624	0	11.99	19772000	18
O14936-3;O14936-4;O14936-6;O14936-2;O14936;Q5JS79;Q5JS72;Q5JS74;O14936-5	O14936-3;O14936-4;O14936-6;O14936-2;O14936;Q5JS79;Q5JS72;Q5JS74;O14936-5	Peripheral plasma membrane protein CASK	CASK	21.3553	21.1004	21.2744	NaN	NaN	NaN				2	2	2	1.9	1.9	1.9	102.11	0.0085627	1.8029	5169200	3
P63167;F8VXI7;F8VXL2;F8VRV5	P63167;F8VXI7;F8VXL2;F8VRV5	Dynein light chain 1, cytoplasmic	DYNLL1	NaN	22.0553	21.2547	NaN	NaN	NaN				2	2	1	37.1	37.1	24.7	10.366	0	33.804	25203000	11
O95831-3;O95831;O95831-2;E9PMA0;O95831-6;O95831-4;O95831-5	O95831-3;O95831;O95831-2	Apoptosis-inducing factor 1, mitochondrial	AIFM1	21.6625	21.6965	21.2437	NaN	NaN	NaN				11	11	11	25	25	25	66.294	0	19.417	44890000	23
O15294-4;O15294-2;O15294-3;O15294	O15294-4;O15294-2;O15294-3;O15294	UDP-N-acetylglucosamine--peptide N-acetylglucosaminyltransferase 110 kDa subunit	OGT	19.0348	20.6813	21.2139	NaN	NaN	NaN				4	4	4	7.1	7.1	7.1	74.536	0	14.099	4286700	4
R4GN49;P29034	R4GN49;P29034	Protein S100-A2	S100A2	20.5108	20.5635	21.2126	NaN	NaN	NaN				3	3	3	26.6	26.6	26.6	7.3243	0	18.101	25999000	4
O14493;O95484;P56747;O15551	O14493;O95484;P56747;O15551	Claudin-4;Claudin-9;Claudin-6;Claudin-3	CLDN4	21.5056	20.886	21.199	NaN	NaN	NaN				1	1	1	7.7	7.7	7.7	22.077	0.00075103	3.2448	5119500	7
A0A0G2JI85;A0A0G2JNZ7;A0A0A0MSX3;Q08345-2;Q08345-6;Q08345;Q08345-5	A0A0G2JI85;A0A0G2JNZ7;A0A0A0MSX3;Q08345-2;Q08345-6;Q08345;Q08345-5	Epithelial discoidin domain-containing receptor 1	DDR1	20.4742	19.9577	21.1598	NaN	NaN	NaN				1	1	1	2.6	2.6	2.6	42.017	0.0093712	1.739	3715000	2
G5EA06;Q92552;Q92552-2;D6RH20;D6RJC7	G5EA06;Q92552;Q92552-2;D6RH20	28S ribosomal protein S27, mitochondrial	MRPS27	20.3843	21.2811	21.1556	NaN	NaN	NaN				3	3	3	14.2	14.2	14.2	41.329	0	126.27	12515000	17
I3L1D5;O15296-3;O15296;O15296-4;O15296-2	I3L1D5;O15296-3;O15296;O15296-4	Arachidonate 15-lipoxygenase B	ALOX15B	21.4618	21.3065	21.1529	NaN	NaN	NaN				3	3	3	6.5	6.5	6.5	74.486	0	7.0192	15503000	11
O60635	O60635	Tetraspanin-1	TSPAN1	21.627	21.7609	21.1353	NaN	NaN	NaN				1	1	1	5.4	5.4	5.4	26.301	0	7.0247	5644400	7
O75306-2;O75306	O75306-2;O75306	NADH dehydrogenase [ubiquinone] iron-sulfur protein 2, mitochondrial	NDUFS2	21.023	20.7852	21.1292	NaN	NaN	NaN				5	5	5	14.2	14.2	14.2	51.851	0	23.328	20454000	17
P25445-6;P25445	P25445-6;P25445	Tumor necrosis factor receptor superfamily member 6	FAS	21.1725	21.2977	21.1188	NaN	NaN	NaN				1	1	1	5.1	5.1	5.1	35.386	0	91.035	5625200	2
O95361;B3KP96;H0Y626;O95361-2;K7EL43;Q309B1;J3QKY5;K7ENN8	O95361;B3KP96;H0Y626;O95361-2	Tripartite motif-containing protein 16	TRIM16	20.2873	20.5594	21.0831	NaN	NaN	NaN				5	5	5	14.9	14.9	14.9	63.954	0	275.93	9832800	17
G3V5X4;A0A0A0MRE3;Q8WXH0;Q8WXH0-2;A0A0C4DH87;A0A0C4DGK3;Q8WXH0-9;Q8WXH0-8;Q8WXH0-6;Q8WXH0-11;Q8WXH0-12;Q8WXH0-5;Q8WXH0-10;Q8WXH0-4;Q8WXH0-3;Q8WXH0-13;Q8WXH0-7	G3V5X4;A0A0A0MRE3;Q8WXH0;Q8WXH0-2	Nesprin-2	SYNE2	NaN	20.0152	21.058	NaN	NaN	NaN				5	5	5	1.1	1.1	1.1	787.71	0	6.8347	9665900	8
F8W9S7;Q14C86-3;Q14C86-4;Q14C86-2;Q14C86-6;Q14C86-5;Q14C86;B0QZ65;A0A0A0MQV8;B4DGD8;H0Y4E7;H0Y7I9;C9IZ08	F8W9S7;Q14C86-3;Q14C86-4;Q14C86-2;Q14C86-6;Q14C86-5;Q14C86	GTPase-activating protein and VPS9 domain-containing protein 1	GAPVD1	20.4233	20.3304	21.0565	NaN	NaN	NaN				5	5	5	7.1	7.1	7.1	157.46	0	15.782	12517000	16
Q96C86	Q96C86	m7GpppX diphosphatase	DCPS	19.8458	20.4	21.0202	NaN	NaN	NaN				4	4	4	18.4	18.4	18.4	38.608	0	33.732	16389000	23
Q15031;E9PHM2;C9JYR8	Q15031;E9PHM2	Probable leucine--tRNA ligase, mitochondrial	LARS2	NaN	20.3696	21.018	NaN	NaN	NaN				3	3	3	4.3	4.3	4.3	101.97	0	6.1426	3915300	4
Q9NXA8-4;Q9NXA8-2;Q9NXA8;Q9NXA8-3	Q9NXA8-4;Q9NXA8-2;Q9NXA8;Q9NXA8-3	NAD-dependent protein deacylase sirtuin-5, mitochondrial	SIRT5	NaN	20.5936	21.0114	NaN	NaN	NaN				2	2	2	16.3	16.3	16.3	21.688	0	9.9631	11744000	11
Q52LJ0;Q52LJ0-2;H0YNA1	Q52LJ0;Q52LJ0-2	Protein FAM98B	FAM98B	21.0084	21.1834	21.0058	NaN	NaN	NaN				3	3	3	12.4	12.4	12.4	37.19	0	5.5403	14694000	3
O15230	O15230	Laminin subunit alpha-5	LAMA5	22.7768	19.9412	20.9998	NaN	NaN	NaN				6	6	6	2.5	2.5	2.5	399.73	0	10.496	5958900	6
Q3ZCQ8;Q3ZCQ8-2;M0R0C3;M0R2F8;Q3ZCQ8-3;M0R047;M0R003;M0QXC3;M0R2Z3;M0R303;M0R2D2;M0R1Y4	Q3ZCQ8;Q3ZCQ8-2;M0R0C3;M0R2F8;Q3ZCQ8-3	Mitochondrial import inner membrane translocase subunit TIM50	TIMM50	21.1024	21.1233	20.9594	NaN	NaN	NaN				7	7	7	25.5	25.5	25.5	39.646	0	46.333	40485000	32
Q96HJ9-2;A0A0A6YYJ8;Q9Y383-3;Q9Y383-2;Q9Y383;B8ZZ10;A8MYV2;Q9NQ29-2;Q9NQ29-3;Q9NQ29;B8ZZ09	Q96HJ9-2;A0A0A6YYJ8;Q9Y383-3;Q9Y383-2;Q9Y383;B8ZZ10;A8MYV2;Q9NQ29-2;Q9NQ29-3;Q9NQ29	Putative RNA-binding protein Luc7-like 2;Putative RNA-binding protein Luc7-like 1	LUC7L2	21.0693	NaN	20.9525	NaN	NaN	NaN				4	4	4	10	10	10	54.223	0	20.371	41780000	9
Q6PKG0;A0A0B4J210;Q6PKG0-3;E5RH50;H0YAN4;H0YC33;H0YC73;Q659C4-7;Q659C4-6;Q659C4-5;Q659C4-9;Q659C4-2;Q659C4	Q6PKG0;A0A0B4J210;Q6PKG0-3;E5RH50	La-related protein 1	LARP1	21.0556	NaN	20.9197	NaN	NaN	NaN				6	6	6	14.5	14.5	14.5	123.51	0	14.841	18962000	16
Q9Y3Z3;Q9Y3Z3-3;Q9Y3Z3-4	Q9Y3Z3;Q9Y3Z3-3;Q9Y3Z3-4	Deoxynucleoside triphosphate triphosphohydrolase SAMHD1	SAMHD1	19.5105	19.5881	20.9158	NaN	NaN	NaN				5	5	5	14.4	14.4	14.4	72.2	0	78.429	4469300	9
P08572	P08572	Collagen alpha-2(IV) chain;Canstatin	COL4A2	22.3301	19.5598	20.9139	NaN	NaN	NaN				3	3	3	2.6	2.6	2.6	167.55	0	43.958	5874900	7
P46939;P46939-2;P46939-4;A0A0D9SG57;A0A0A0MSM3;Q5T097;P46939-3	P46939;P46939-2	Utrophin	UTRN	21.2551	20.8477	20.9034	NaN	NaN	NaN				5	5	5	1.9	1.9	1.9	394.46	0	10.009	39676000	8
H0YKB3;Q00796-2;Q00796	H0YKB3;Q00796-2;Q00796	Sorbitol dehydrogenase	SORD	19.9053	20.6907	20.9011	NaN	NaN	NaN				2	2	2	31.6	31.6	31.6	12.71	0	4.9638	17738000	16
O75712	O75712	Gap junction beta-3 protein	GJB3	21.1607	20.8315	20.8896	NaN	NaN	NaN				1	1	1	5.6	5.6	5.6	30.818	0.00075075	3.2393	3864800	6
Q08379-2;Q08379;A0A087WYC0;B7ZC06	Q08379-2;Q08379;A0A087WYC0	Golgin subfamily A member 2	GOLGA2	19.3487	19.4362	20.8742	NaN	NaN	NaN				4	4	3	7.6	7.6	6	70.472	0	12.887	13695000	10
E7EVA0;P27816;P27816-6;P27816-2;P27816-5;P27816-4;H0Y2V1;H7C4C5;F8W9U4;B5MEG9;H7C456;A0A0J9YVV8;A0A0J9YW37;P27816-7	E7EVA0;P27816;P27816-6;P27816-2	Microtubule-associated protein;Microtubule-associated protein 4	MAP4	21.5751	20.5331	20.8367	NaN	NaN	NaN				22	22	22	12.7	12.7	12.7	245.44	0	108.97	186350000	54
E5RJR5;P63208;E5RGM3;E7ERH2;F8W8N3;P63208-2	E5RJR5;P63208;E5RGM3;E7ERH2;F8W8N3;P63208-2	S-phase kinase-associated protein 1	SKP1	NaN	19.4801	20.8331	NaN	NaN	NaN				4	4	3	33.1	33.1	16	18.72	0	42.598	29156000	16
O95833	O95833	Chloride intracellular channel protein 3	CLIC3	22.1966	20.8301	20.8301	NaN	NaN	NaN				5	5	5	28.8	28.8	28.8	26.648	0	7.5007	12640000	10
Q96AG4;I3L223	Q96AG4	Leucine-rich repeat-containing protein 59	LRRC59	22.3266	20.9311	20.8151	NaN	NaN	NaN				13	13	13	47.9	47.9	47.9	34.93	0	55.583	517210000	55
P31930	P31930	Cytochrome b-c1 complex subunit 1, mitochondrial	UQCRC1	22.9178	22.729	20.7995	NaN	NaN	NaN				7	7	7	22.1	22.1	22.1	52.645	0	8.9674	53573000	13
Q8TEX9;Q8TEX9-2;H0YN14;H0YN07;H0YMR4;H0YK93;H0YLV0;H0YL92;H0YKG5	Q8TEX9;Q8TEX9-2;H0YN14;H0YN07;H0YMR4	Importin-4	IPO4	20.5904	NaN	20.794	NaN	NaN	NaN				6	6	6	7.3	7.3	7.3	118.71	0	6.8779	7157700	7
B4DQ67;P49590-2;P49590;D6R9M5;D6RB22;D6RJE6	B4DQ67;P49590-2;P49590	Probable histidine--tRNA ligase, mitochondrial	HARS2	19.6401	18.9959	20.7907	NaN	NaN	NaN				3	2	2	9.6	6.3	6.3	37.176	0.0088226	1.7779	3427900	3
Q96S44;Q5JZ02	Q96S44;Q5JZ02	TP53-regulating kinase	TP53RK	NaN	20.5591	20.748	NaN	NaN	NaN				2	2	2	12.6	12.6	12.6	28.16	0	24.442	6060200	13
Q8TC12;G3V2G6;Q8TC12-2;G3V234;Q8TC12-3;H0YIZ8;H0YJ10;H0YJ46	Q8TC12;G3V2G6;Q8TC12-2;G3V234;Q8TC12-3	Retinol dehydrogenase 11	RDH11	21.2945	21.4384	20.7461	NaN	NaN	NaN				5	5	5	23.6	23.6	23.6	35.386	0	80.745	41971000	13
A0A0G2JMZ8;Q16625-4;Q16625-2;Q16625-3;Q16625;Q16625-5	A0A0G2JMZ8;Q16625-4;Q16625-2;Q16625-3;Q16625;Q16625-5	Occludin	OCLN	21.0714	21.2693	20.7436	NaN	NaN	NaN				2	2	2	7.7	7.7	7.7	59.129	0	31.611	5104800	11
P35914-3;P35914-2;P35914	P35914-3;P35914-2;P35914	Hydroxymethylglutaryl-CoA lyase, mitochondrial	HMGCL	20.3306	19.4773	20.7027	NaN	NaN	NaN				1	1	1	7.3	7.3	7.3	20.221	0	7.5646	7145100	6
E9PD53;Q9NTJ3;Q9NTJ3-2;C9JR83;C9JVD8;C9J578;C9J9E4	E9PD53;Q9NTJ3;Q9NTJ3-2	Structural maintenance of chromosomes protein;Structural maintenance of chromosomes protein 4	SMC4	19.597	NaN	20.6997	NaN	NaN	NaN				5	5	5	5.5	5.5	5.5	144.45	0	10.739	12007000	10
P55263-4;P55263-2;P55263;P55263-3	P55263-4;P55263-2;P55263	Adenosine kinase	ADK	21.7987	22.6803	20.6973	NaN	NaN	NaN				3	3	3	13.5	13.5	13.5	36.579	0	6.1261	9586200	4
Q96GK7;C9JGM0	Q96GK7;C9JGM0	Fumarylacetoacetate hydrolase domain-containing protein 2A	FAHD2A	20.2301	20.6696	20.6185	NaN	NaN	NaN				3	3	3	13.4	13.4	13.4	34.596	0.00073448	3.0565	9361900	4
A0A087WZG2;Q04912-2;Q04912;J3KQS7;Q04912-5;H2E272;H7C074;Q04912-3;Q04912-4;Q04912-6	A0A087WZG2;Q04912-2;Q04912;J3KQS7;Q04912-5	Receptor protein-tyrosine kinase;Macrophage-stimulating protein receptor;Macrophage-stimulating protein receptor alpha chain;Macrophage-stimulating protein receptor beta chain	MST1R	21.6504	20.7373	20.5805	NaN	NaN	NaN				3	3	3	3.6	3.6	3.6	140.7	0	4.8854	5124500	5
Q08174;Q08174-2	Q08174;Q08174-2	Protocadherin-1	PCDH1	20.9871	21.0153	20.543	NaN	NaN	NaN				2	2	2	2.9	2.9	2.9	114.74	0	4.8655	3243600	4
Q99519;E9PIF4	Q99519;E9PIF4	Sialidase-1	NEU1	NaN	19.8674	20.5359	NaN	NaN	NaN				3	3	3	8.4	8.4	8.4	45.467	0	6.3292	11193000	8
P10412;P22492	P10412	Histone H1.4	HIST1H1E	20.9592	20.1449	20.5303	NaN	NaN	NaN				8	1	1	24.7	7.3	7.3	21.865	0.00073964	3.1394	23660000	12
Q9NQG5;E9PIQ9;A2A2M0	Q9NQG5	Regulation of nuclear pre-mRNA domain-containing protein 1B	RPRD1B	20.9438	20.9073	20.5123	NaN	NaN	NaN				6	6	4	20.9	20.9	16	36.899	0	108.09	31578000	27
P55268	P55268	Laminin subunit beta-2	LAMB2	22.5566	NaN	20.4922	NaN	NaN	NaN				5	5	5	4.3	4.3	4.3	195.98	0	13.732	3785800	5
P84090;G3V279	P84090;G3V279	Enhancer of rudimentary homolog	ERH	NaN	18.7653	20.4852	NaN	NaN	NaN				4	4	4	41.3	41.3	41.3	12.259	0	56.905	168940000	18
O96000;H3BV16;H3BPJ9;O96000-2	O96000;H3BV16;H3BPJ9;O96000-2	NADH dehydrogenase [ubiquinone] 1 beta subcomplex subunit 10	NDUFB10	20.6634	20.6489	20.4629	NaN	NaN	NaN				4	4	4	30.8	30.8	30.8	20.776	0	8.5575	20392000	14
F5H2T0;O95163	F5H2T0;O95163	Elongator complex protein 1	IKBKAP	19.8125	20.0563	20.437	NaN	NaN	NaN				4	4	4	5.6	5.6	5.6	111.47	0	10.603	3867100	9
Q9Y2P8	Q9Y2P8	RNA 3-terminal phosphate cyclase-like protein	RCL1	18.3895	20.0441	20.4247	NaN	NaN	NaN				1	1	1	4	4	4	40.842	0.00074738	3.2043	5951200	4
Q96JH7	Q96JH7	Deubiquitinating protein VCIP135	VCPIP1	19.8788	19.9247	20.3924	NaN	NaN	NaN				4	4	4	5.2	5.2	5.2	134.32	0	16.888	8292100	18
P43246-2;P43246;E9PHA6;C9J809	P43246-2;P43246;E9PHA6	DNA mismatch repair protein Msh2	MSH2	19.5699	19.2824	20.3514	NaN	NaN	NaN				6	6	6	10.4	10.4	10.4	97.321	0	12.711	8497800	16
P51571;A6NLM8	P51571;A6NLM8	Translocon-associated protein subunit delta	SSR4	21.5833	NaN	20.3427	NaN	NaN	NaN				5	5	5	36.4	36.4	36.4	18.998	0	26.577	79061000	25
Q13325-2;Q13325	Q13325-2;Q13325	Interferon-induced protein with tetratricopeptide repeats 5	IFIT5	20.0845	20.0638	20.3096	NaN	NaN	NaN				1	1	1	2.5	2.5	2.5	50.519	0	9.892	2508000	4
Q969Z0;H7C4R5;Q969Z0-2;C9J7P5;C9IZN7	Q969Z0;H7C4R5;Q969Z0-2	Protein TBRG4	TBRG4	19.7868	19.3029	20.273	NaN	NaN	NaN				3	3	3	8.7	8.7	8.7	70.737	0	12.941	10283000	17
F5H459;Q92572	F5H459;Q92572	AP-3 complex subunit sigma-1	AP3S1	19.6818	NaN	20.2512	NaN	NaN	NaN				1	1	1	9.3	9.3	9.3	18.771	0.00074432	3.1757	5125400	4
H7C333;O75323	H7C333;O75323	Protein NipSnap homolog 2	GBAS	NaN	20.119	20.2026	NaN	NaN	NaN				1	1	1	12.3	12.3	12.3	13.666	0.00075614	3.3029	2056300	2
P35250-2;P35250;H7C5P1;H7C5Q7;F8WC37;H7C5A0;H7C5G4;H7C5S7;A0A087WVY3	P35250-2;P35250;H7C5P1;H7C5Q7;F8WC37;H7C5A0;H7C5G4	Replication factor C subunit 2	RFC2	NaN	20.0478	20.1968	NaN	NaN	NaN				3	3	3	14.1	14.1	14.1	35.243	0	7.2105	14504000	8
J3KTL8;A6NHR9-2;A6NHR9;A6NHR9-3	J3KTL8;A6NHR9-2;A6NHR9;A6NHR9-3	Structural maintenance of chromosomes flexible hinge domain-containing protein 1	SMCHD1	20.1337	18.1275	20.1819	NaN	NaN	NaN				5	5	5	4.5	4.5	4.5	155.65	0	11.371	4486300	18
Q96I59-2;Q96I59	Q96I59-2;Q96I59	Probable asparagine--tRNA ligase, mitochondrial	NARS2	18.8678	NaN	20.1695	NaN	NaN	NaN				1	1	1	6.8	6.8	6.8	28.783	0	48.828	1641400	3
F5GZS6;P08195;J3KPF3;P08195-3;P08195-4	F5GZS6;P08195;J3KPF3;P08195-3;P08195-4	4F2 cell-surface antigen heavy chain	SLC3A2	20.3278	20.6491	20.1675	NaN	NaN	NaN				30	2	2	55.1	5.7	5.7	64.872	0	21.408	2752900	7
I3L4X0;P60510;H3BV22;H3BTA2	I3L4X0;P60510;H3BV22;H3BTA2	Serine/threonine-protein phosphatase 4 catalytic subunit;Serine/threonine-protein phosphatase	PPP4C	NaN	21.5516	20.138	NaN	NaN	NaN				2	2	2	25	25	25	13.37	0	5.2318	3963800	6
E9PRQ7;Q04323;E9PJ81;Q04323-2;A0A087WTZ5;E9PS08	E9PRQ7;Q04323;E9PJ81;Q04323-2;A0A087WTZ5	UBX domain-containing protein 1	UBXN1	20.1608	19.3422	20.1331	NaN	NaN	NaN				6	6	6	42.7	42.7	42.7	32.913	0	75.609	51152000	34
E7ES68;G5E9D5;Q9BQ52-4;Q9BQ52;Q9BQ52-3;Q9BQ52-2;H7C2I4;V9GYS7	E7ES68;G5E9D5;Q9BQ52-4;Q9BQ52;Q9BQ52-3;Q9BQ52-2;H7C2I4	Zinc phosphodiesterase ELAC protein 2	ELAC2	20.3718	19.4281	20.1326	NaN	NaN	NaN				4	4	4	9.4	9.4	9.4	70.106	0	10.039	7623400	7
Q9H7Z7;X6RJ95;A6NHH0	Q9H7Z7;X6RJ95	Prostaglandin E synthase 2;Prostaglandin E synthase 2 truncated form	PTGES2	20.0239	20.4096	20.1318	NaN	NaN	NaN				5	5	5	23.6	23.6	23.6	41.943	0	20.205	10782000	19
P52926;F5H2U8;F5H2A4;F5H6H0;P52926-3;P52926-6;P52926-4;P52926-5;P52926-2	P52926;F5H2U8;F5H2A4;F5H6H0;P52926-3;P52926-6;P52926-4;P52926-5;P52926-2	High mobility group protein HMGI-C	HMGA2	20.4796	19.7383	20.1284	NaN	NaN	NaN				4	4	4	50.5	50.5	50.5	11.832	0	63.268	89984000	19
Q03169;H0YLC0;H0YKI8	Q03169;H0YLC0	Tumor necrosis factor alpha-induced protein 2	TNFAIP2	20.2547	19.8076	20.0899	NaN	NaN	NaN				4	4	4	7.8	7.8	7.8	72.66	0	7.0836	4093700	9
Q99766	Q99766	ATP synthase subunit s, mitochondrial	ATP5S	18.2302	19.2688	20.0852	NaN	NaN	NaN				1	1	1	5.1	5.1	5.1	24.866	0.0020855	2.6391	2470000	3
A0A0A0MSI8;O00471;F8W9B8	A0A0A0MSI8;O00471;F8W9B8	Exocyst complex component 5	EXOC5	19.9368	19.7975	20.0647	NaN	NaN	NaN				2	2	2	3.7	3.7	3.7	82.118	0	5.9725	2219900	6
Q15006;H0YAS9;E5RGJ2	Q15006	ER membrane protein complex subunit 2	EMC2	20.3094	20.4805	20.0421	NaN	NaN	NaN				5	5	5	21.9	21.9	21.9	34.833	0	82.807	30626000	16
Q8TCS8	Q8TCS8	Polyribonucleotide nucleotidyltransferase 1, mitochondrial	PNPT1	NaN	20.1452	20.0378	NaN	NaN	NaN				4	4	4	7.9	7.9	7.9	85.95	0	6.7767	6635000	11
Q86TB9-4;Q86TB9;Q86TB9-2;Q86TB9-3	Q86TB9-4;Q86TB9;Q86TB9-2	Protein PAT1 homolog 1	PATL1	NaN	20.6033	20.0285	NaN	NaN	NaN				3	3	3	6.7	6.7	6.7	79.907	0	4.2305	8548000	8
A0A087WSW9;A0A087WSY9;Q16881-4;Q16881-3;Q16881;E9PIR7;F8W809;A0A182DWI3;Q16881-5;Q16881-2;Q16881-6;E2QRB9;Q16881-7;E9PKD3;A0A0B4J225;E9PIZ5;E9PQI3;E9PLT3;E9PKI4	A0A087WSW9;A0A087WSY9;Q16881-4;Q16881-3;Q16881;E9PIR7;F8W809;A0A182DWI3;Q16881-5;Q16881-2;Q16881-6;E2QRB9;Q16881-7	Thioredoxin reductase 1, cytoplasmic	TXNRD1	21.0957	20.5454	19.9998	NaN	NaN	NaN				10	10	10	26.5	26.5	26.5	60.078	0	21.241	165900000	23
Q9UNK0;K7EQB1;I3L305	Q9UNK0;K7EQB1	Syntaxin-8	STX8	20.4757	20.5548	19.9956	NaN	NaN	NaN				3	3	3	18.2	18.2	18.2	26.906	0	4.9244	6928200	7
O75607	O75607	Nucleoplasmin-3	NPM3	21.2115	19.5964	19.9601	NaN	NaN	NaN				2	2	2	17.4	17.4	17.4	19.343	0	8.1723	17972000	13
J3KQ48;Q9Y3E5	J3KQ48;Q9Y3E5	Peptidyl-tRNA hydrolase 2, mitochondrial	PTRH2	20.3365	20.4813	19.9586	NaN	NaN	NaN				4	4	4	35	35	35	19.325	0	19.232	14342000	19
F8WC38;A0A087X1N3;O75818-2;O75818	F8WC38;A0A087X1N3;O75818-2;O75818	Ribonuclease P protein subunit p40	RPP40	19.3661	19.733	19.9326	NaN	NaN	NaN				1	1	1	11.5	11.5	11.5	13.491	0.0020675	2.5892	1934800	3
P50750;P50750-2	P50750;P50750-2	Cyclin-dependent kinase 9	CDK9	20.8171	19.9776	19.8896	NaN	NaN	NaN				3	2	2	8.9	6.7	6.7	42.777	0	45.858	11027000	5
Q92890;Q92890-1;C9J6N9;Q92890-3;C9IZG3;C9JNP9	Q92890;Q92890-1;C9J6N9;Q92890-3;C9IZG3	Ubiquitin fusion degradation protein 1 homolog	UFD1L	20.0953	NaN	19.8821	NaN	NaN	NaN				4	4	4	16.3	16.3	16.3	34.5	0	6.4555	34212000	16
Q93008-1;Q93008;O00507-2;O00507	Q93008-1;Q93008	Probable ubiquitin carboxyl-terminal hydrolase FAF-X	USP9X	20.1174	19.1705	19.8701	NaN	NaN	NaN				6	6	6	2.9	2.9	2.9	290.46	0	53.689	6027800	11
Q8WUK0-2;Q8WUK0;E9PQM0;Q8WUK0-3	Q8WUK0-2;Q8WUK0;E9PQM0;Q8WUK0-3	Phosphatidylglycerophosphatase and protein-tyrosine phosphatase 1	PTPMT1	19.3868	18.3928	19.828	NaN	NaN	NaN				2	2	2	18.2	18.2	18.2	15.689	0.00040096	3.9543	2678400	11
Q9UN81	Q9UN81	LINE-1 retrotransposable element ORF1 protein	L1RE1	19.3226	18.6135	19.817	NaN	NaN	NaN				2	2	2	7.7	7.7	7.7	40.055	0	6.3958	3223600	4
P26012-2;P26012	P26012-2;P26012	Integrin beta-8	ITGB8	19.9111	19.3746	19.8027	NaN	NaN	NaN				2	2	2	4.9	4.9	4.9	71.283	0	5.9428	2185900	3
Q9BYG0	Q9BYG0	Lactosylceramide 1,3-N-acetyl-beta-D-glucosaminyltransferase	B3GNT5	19.5812	19.344	19.8023	NaN	NaN	NaN				1	1	1	4.8	4.8	4.8	44.052	0	112.25	1733800	8
O75348;F2Z307;O95670-2;O95670	O75348;F2Z307;O95670-2;O95670	V-type proton ATPase subunit G 1;V-type proton ATPase subunit G 2	ATP6V1G1	19.7773	19.9324	19.783	NaN	NaN	NaN				2	2	2	22	22	22	13.757	0	7.6886	11385000	7
O00194	O00194	Ras-related protein Rab-27B	RAB27B	19.1039	NaN	19.7681	NaN	NaN	NaN				1	1	1	8.3	8.3	8.3	24.608	0.005727	2.0126	1113900	2
Q13671;E9PNR2;Q13671-2	Q13671;E9PNR2;Q13671-2	Ras and Rab interactor 1	RIN1	18.755	17.6246	19.768	NaN	NaN	NaN				3	3	3	6.4	6.4	6.4	84.098	0	5.3117	4767500	10
Q9H8H0;J3QR28;J3QLQ6;Q9H8H0-2	Q9H8H0;J3QR28;J3QLQ6;Q9H8H0-2	Nucleolar protein 11	NOL11	19.0022	19.3283	19.7522	NaN	NaN	NaN				4	4	4	8.2	8.2	8.2	81.123	0	15.433	5816200	5
O00592-2;O00592	O00592-2;O00592	Podocalyxin	PODXL	21.2701	20.5358	19.739	NaN	NaN	NaN				1	1	1	2.5	2.5	2.5	55.385	0.0057016	1.9759	2791300	2
Q5RHS7	Q5RHS7		S100A2	19.3752	20.6376	19.7306	NaN	NaN	NaN				1	1	1	17.9	17.9	17.9	10.97	0	37.543	3908900	7
O00442;O00442-2	O00442;O00442-2	RNA 3-terminal phosphate cyclase	RTCA	NaN	20.0577	19.7097	NaN	NaN	NaN				3	3	3	10.1	10.1	10.1	39.336	0	5.6618	5579600	6
G3V5X7;Q99973-2;Q99973;H0YIZ2;H0YIY9;G3V470;G3V2A4	G3V5X7;Q99973-2;Q99973;H0YIZ2;H0YIY9;G3V470;G3V2A4	Telomerase protein component 1	TEP1	NaN	18.9786	19.7091	NaN	NaN	NaN				2	2	2	0.7	0.7	0.7	278.02	0.0020725	2.6083	2355500	3
F5H7S3;P09493-5;H0YK48;B7Z596;H0YNC7;H0YN06;H0YK20;H0YL42	F5H7S3;P09493-5;H0YK48;B7Z596;H0YNC7	Tropomyosin alpha-1 chain	TPM1	NaN	19.4431	19.6994	NaN	NaN	NaN				10	4	1	37.6	18.8	4.9	28.524	0	11.837	28421000	11
P51178;P51178-2	P51178;P51178-2	1-phosphatidylinositol 4,5-bisphosphate phosphodiesterase delta-1	PLCD1	19.0847	19.4924	19.6939	NaN	NaN	NaN				3	3	3	6.1	6.1	6.1	85.664	0	92.875	2016500	6
P24928;A0A087WWE2;P24928-2	P24928;A0A087WWE2;P24928-2	DNA-directed RNA polymerase II subunit RPB1;DNA-directed RNA polymerase	POLR2A	19.0632	NaN	19.6931	NaN	NaN	NaN				2	2	2	2.3	2.3	2.3	217.17	0.00073937	3.1386	3685400	3
H0YLM8;Q8TDJ6-2;Q8TDJ6;Q8TDJ6-3	H0YLM8;Q8TDJ6-2;Q8TDJ6;Q8TDJ6-3	DmX-like protein 2	DMXL2	20.4425	21.6006	19.6906	NaN	NaN	NaN				2	2	2	2.3	2.3	2.3	132.53	0.00074019	3.1427	4254300	8
E7ETZ4;Q9Y6E2;E9PFD4;B5MCE7;Q75MG1;B5MCH7;E9PFE3;C9JF98;F8WDX8;E7EMS9;Q9Y6E2-2	E7ETZ4;Q9Y6E2;E9PFD4;B5MCE7;Q75MG1;B5MCH7	Basic leucine zipper and W2 domain-containing protein 2	BZW2	20.2343	19.9069	19.6884	NaN	NaN	NaN				3	2	2	8.6	6.9	6.9	46.913	0	134.46	17449000	16
O75489	O75489	NADH dehydrogenase [ubiquinone] iron-sulfur protein 3, mitochondrial	NDUFS3	19.1374	19.3604	19.6642	NaN	NaN	NaN				6	6	4	30.3	30.3	19.7	30.241	0	19.337	32883000	33
P19634;B1ALD5;P19634-2	P19634;B1ALD5;P19634-2	Sodium/hydrogen exchanger 1	SLC9A1	19.5251	NaN	19.6632	NaN	NaN	NaN				2	2	2	3.6	3.6	3.6	90.762	0	17.886	1419500	6
Q6ZRV2;J3KPS2	Q6ZRV2;J3KPS2	Protein FAM83H	FAM83H	20.9922	19.5667	19.6425	NaN	NaN	NaN				11	11	11	15.9	15.9	15.9	127.12	0	51.706	29186000	23
Q9BYB4;Q9BYB4-2	Q9BYB4;Q9BYB4-2	Guanine nucleotide-binding protein subunit beta-like protein 1	GNB1L	20.1171	19.798	19.6141	NaN	NaN	NaN				2	2	2	6.7	6.7	6.7	35.618	0.0017452	2.671	1866600	2
F8W9I8;C9J6Y3;C9JKR6;G3XAC1;Q9BXS9-7;Q9BXS9-2;Q9BXS9-3;Q9BXS9	F8W9I8;C9J6Y3;C9JKR6;G3XAC1;Q9BXS9-7;Q9BXS9-2;Q9BXS9-3;Q9BXS9	Solute carrier family 26 member 6	SLC26A6	19.1488	20.3389	19.6108	NaN	NaN	NaN				1	1	1	12.5	12.5	12.5	13.865	0.00071633	2.8917	1621000	1
F8VYY9;P54619-2;P54619;P54619-3;H0YHF8;F8VPF5;F8VVA3;E9PGP6;Q9UGJ0-2	F8VYY9;P54619-2;P54619;P54619-3;H0YHF8;F8VPF5;F8VVA3;E9PGP6;Q9UGJ0-2	5-AMP-activated protein kinase subunit gamma-1;5-AMP-activated protein kinase subunit gamma-2	PRKAG1	18.9233	NaN	19.6037	NaN	NaN	NaN				2	2	1	10	10	6.4	31.905	0	5.209	5853100	7
Q96P70	Q96P70	Importin-9	IPO9	18.9027	20.8149	19.6037	NaN	NaN	NaN				7	7	7	10.2	10.2	10.2	115.96	0	12.948	20322000	24
Q969U7-2;Q969U7;V9GZ55;K7ENR6	Q969U7-2;Q969U7;V9GZ55;K7ENR6	Proteasome assembly chaperone 2	PSMG2	17.9035	19.562	19.5986	NaN	NaN	NaN				2	2	2	9	9	9	26.321	0.0017507	2.7	3097200	6
P30046;H7C342;J3KQ18;B5MC82;P30046-2;A6NHG4	P30046;H7C342;J3KQ18;B5MC82;P30046-2;A6NHG4	D-dopachrome decarboxylase;D-dopachrome decarboxylase-like protein	DDT	NaN	18.7184	19.5502	NaN	NaN	NaN				2	2	2	20.3	20.3	20.3	12.712	0	38.499	23995000	16
P32320	P32320	Cytidine deaminase	CDA	19.9884	19.9739	19.5477	NaN	NaN	NaN				1	1	1	14.4	14.4	14.4	16.185	0	4.4494	7817000	6
C9J5N1;Q9BTE6;Q9BTE6-2;Q9BTE6-3;L7N2F4;K7EQ85	C9J5N1;Q9BTE6;Q9BTE6-2;Q9BTE6-3;L7N2F4	Alanyl-tRNA editing protein Aarsd1	PTGES3L-AARSD1	18.9973	19.4844	19.5349	NaN	NaN	NaN				3	3	3	9.1	9.1	9.1	55.065	0	7.3227	5176600	10
G3V4E1;P23743;H0YJH4;F8VWX8;G3V4I3;F8VNZ9;G3V312;G3V327;C9JM35;F8W1M3;F8W1H7;P23743-2;P23743-3	G3V4E1;P23743;H0YJH4	Diacylglycerol kinase;Diacylglycerol kinase alpha	DGKA	19.112	18.6729	19.5282	NaN	NaN	NaN				3	3	3	8.8	8.8	8.8	61.406	0	7.3545	5353700	10
G3V158;Q9Y315;E9PPM8;E9PMH9;E9PML7	G3V158;Q9Y315;E9PPM8	Deoxyribose-phosphate aldolase	DERA	NaN	19.4005	19.5115	NaN	NaN	NaN				3	3	3	16.5	16.5	16.5	25.113	0	8.8945	4859800	5
O00264;O00264-2	O00264;O00264-2	Membrane-associated progesterone receptor component 1	PGRMC1	19.4059	NaN	19.5051	NaN	NaN	NaN				4	4	4	29.2	29.2	29.2	21.671	0	43.82	20499000	26
A0A0C4DFR8;Q9UBK9;S4R2Z4	A0A0C4DFR8;Q9UBK9;S4R2Z4	Protein UXT	UXT	18.8921	18.294	19.4969	NaN	NaN	NaN				2	2	2	14.2	14.2	14.2	19.596	0	4.1496	3263100	4
Q9P1F3;Q5SZC9	Q9P1F3;Q5SZC9	Costars family protein ABRACL	ABRACL	18.5744	18.4802	19.4754	NaN	NaN	NaN				2	2	2	35.8	35.8	35.8	9.0564	0	6.0454	7973800	10
Q5T3Q7;Q9H583	Q5T3Q7;Q9H583	HEAT repeat-containing protein 1;HEAT repeat-containing protein 1, N-terminally processed	HEATR1	19.0183	18.2972	19.47	NaN	NaN	NaN				6	6	6	4	4	4	233.27	0	12.088	4380700	9
Q147X3-2;Q147X3	Q147X3-2;Q147X3	N-alpha-acetyltransferase 30	NAA30	NaN	18.7054	19.4595	NaN	NaN	NaN				1	1	1	3.7	3.7	3.7	35.579	0.005738	2.0235	871950	2
Q8NC51-4;Q8NC51-3;Q8NC51-2;Q8NC51	Q8NC51-4;Q8NC51-3;Q8NC51-2;Q8NC51	Plasminogen activator inhibitor 1 RNA-binding protein	SERBP1	20.8231	18.9614	19.4396	NaN	NaN	NaN				10	10	10	32.6	32.6	32.6	42.426	0	261.37	596750000	48
C9JUM8;Q8TCB0	C9JUM8;Q8TCB0	Interferon-induced protein 44	IFI44	18.7651	18.9049	19.4073	NaN	NaN	NaN				1	1	1	5.6	5.6	5.6	22.177	0.0082822	1.8125	1192200	2
O43299;O43299-3;O43299-2	O43299;O43299-3;O43299-2	AP-5 complex subunit zeta-1	AP5Z1	19.0462	18.6247	19.3569	NaN	NaN	NaN				2	2	2	2.1	2.1	2.1	88.604	0.0088415	1.7841	1410100	4
K7EIE9;K7EQG9;P17706-2;P17706-4;P17706;K7EIY0;K7ENP9;P17706-3	K7EIE9;K7EQG9;P17706-2;P17706-4;P17706;K7EIY0;K7ENP9;P17706-3	Tyrosine-protein phosphatase non-receptor type;Tyrosine-protein phosphatase non-receptor type 2	PTPN2	19.1304	19.6842	19.3501	NaN	NaN	NaN				2	2	2	16.6	16.6	16.6	17.644	0	144.26	4120700	10
Q86U38;Q86U38-2	Q86U38	Nucleolar protein 9	NOP9	19.8671	NaN	19.3187	NaN	NaN	NaN				3	3	3	6	6	6	69.437	0	6.8264	4528900	4
A0A0R4J2G3;A0A0A0MTJ9;Q6PIU2;Q6PIU2-2;Q6PIU2-3;H7C046	A0A0R4J2G3;A0A0A0MTJ9;Q6PIU2;Q6PIU2-2;Q6PIU2-3;H7C046	Neutral cholesterol ester hydrolase 1	NCEH1	20.2069	19.4192	19.3158	NaN	NaN	NaN				4	4	4	15.5	15.5	15.5	49.062	0	20.495	31931000	11
Q9NZN3;Q9NZN3-2	Q9NZN3	EH domain-containing protein 3	EHD3	22.5763	22.4978	19.2987	NaN	NaN	NaN				12	2	2	23.2	3.9	3.9	60.886	0.0033411	2.3308	7738200	2
Q01970-2;Q01970	Q01970-2;Q01970	1-phosphatidylinositol 4,5-bisphosphate phosphodiesterase beta-3	PLCB3	18.7229	17.7923	19.2895	NaN	NaN	NaN				2	2	2	3.8	3.8	3.8	131.2	0	40.31	5827100	8
A0A087X1B2;B9A018;Q53GS9-2;Q53GS9;Q53GS9-3;A0A087WW31	A0A087X1B2;B9A018;Q53GS9-2;Q53GS9;Q53GS9-3	U4/U6.U5 tri-snRNP-associated protein 2	USP39	19.4633	18.8585	19.2837	NaN	NaN	NaN				4	4	4	14	14	14	56.399	0	11.946	7777400	18
Q4KMQ2-3;Q4KMQ2;Q4KMQ2-4;Q4KMQ2-2	Q4KMQ2-3;Q4KMQ2;Q4KMQ2-4;Q4KMQ2-2	Anoctamin-6	ANO6	21.6337	20.8196	19.2832	NaN	NaN	NaN				3	3	3	4.8	4.8	4.8	103.96	0	4.1809	4510200	7
Q5VTU3;P63172	Q5VTU3;P63172	Dynein light chain Tctex-type 1	DYNLT1	NaN	19.6604	19.2797	NaN	NaN	NaN				2	2	2	37	37	37	10.2	0	39.845	5927600	14
Q15813;Q15813-2	Q15813;Q15813-2	Tubulin-specific chaperone E	TBCE	19.008	18.7777	19.2482	NaN	NaN	NaN				3	3	3	8.9	8.9	8.9	59.345	0	4.4355	4019100	3
H0YAF3;H0YAF1;Q9UNQ0-2;Q9UNQ0	H0YAF3;H0YAF1;Q9UNQ0-2;Q9UNQ0	ATP-binding cassette sub-family G member 2	ABCG2	21.1515	20.9644	19.2207	NaN	NaN	NaN				1	1	1	7.7	7.7	7.7	13.627	0.0023907	2.5307	2448700	4
Q29RF7;H0Y9L6;Q29RF7-3	Q29RF7	Sister chromatid cohesion protein PDS5 homolog A	PDS5A	21.4763	20.7707	19.1853	NaN	NaN	NaN				8	8	8	9.3	9.3	9.3	150.83	0	79.612	30651000	26
Q9UBX1	Q9UBX1	Cathepsin F	CTSF	19.1959	18.5313	19.177	NaN	NaN	NaN				1	1	1	3.9	3.9	3.9	53.365	0	5.1383	1030500	4
P09960;P09960-4;P09960-2;P09960-3;B4DEH5	P09960;P09960-4;P09960-2;P09960-3	Leukotriene A-4 hydrolase	LTA4H	21.4711	18.6655	19.1702	NaN	NaN	NaN				14	14	14	31.6	31.6	31.6	69.284	0	31.26	68517000	34
E5RIS5;I3L376;E5RGC5;A0A0A6YYB9;J3KS67;C9JYS5;Q96ET8-2;Q96ET8-3;Q9NYZ1;Q96ET8	E5RIS5;I3L376;E5RGC5;A0A0A6YYB9;J3KS67;C9JYS5;Q96ET8-2;Q96ET8-3;Q9NYZ1;Q96ET8	Golgi apparatus membrane protein TVP23 homolog;Golgi apparatus membrane protein TVP23 homolog C;Golgi apparatus membrane protein TVP23 homolog B	TVP23C	NaN	19.8112	19.1525	NaN	NaN	NaN				1	1	1	73	73	73	4.3136	0.00074683	3.2009	1368400	3
D6RCL3;A0A0C4DGB1;Q9UNQ2	D6RCL3;A0A0C4DGB1;Q9UNQ2	Probable dimethyladenosine transferase	DIMT1	18.8989	NaN	19.1155	NaN	NaN	NaN				1	1	1	7.1	7.1	7.1	17.07	0	4.2644	921340	2
P49643;A0A096LP51	P49643	DNA primase large subunit	PRIM2	18.2328	18.1082	19.1008	NaN	NaN	NaN				4	4	4	10.2	10.2	10.2	58.805	0	6.2771	5658800	7
O76071	O76071	Probable cytosolic iron-sulfur protein assembly protein CIAO1	CIAO1	NaN	18.9918	19.0902	NaN	NaN	NaN				2	2	2	7.7	7.7	7.7	37.84	0.0088334	1.7811	4001900	5
P52948-6;P52948-2;P52948-5;P52948;H7C3P6;P52948-4;P52948-3;H0YEN4	P52948-6;P52948-2;P52948-5;P52948;H7C3P6	Nuclear pore complex protein Nup98-Nup96;Nuclear pore complex protein Nup98;Nuclear pore complex protein Nup96	NUP98	NaN	19.1382	19.0681	NaN	NaN	NaN				5	5	5	5.5	5.5	5.5	186.27	0	10.491	10550000	12
Q9Y3B4	Q9Y3B4	Splicing factor 3B subunit 6	SF3B6	18.9117	NaN	19.0422	NaN	NaN	NaN				1	1	1	9.6	9.6	9.6	14.585	0	7.7578	5898700	1
Q9BZH6;S4R3Z0	Q9BZH6	WD repeat-containing protein 11	WDR11	19.5321	18.6268	19.0413	NaN	NaN	NaN				5	5	5	6.2	6.2	6.2	136.68	0	10.049	4069000	12
O15091-4;O15091-2;O15091;A0A0A0MTQ0;O15091-3	O15091-4;O15091-2;O15091;A0A0A0MTQ0;O15091-3	Mitochondrial ribonuclease P protein 3	KIAA0391	18.7745	17.9831	19.0349	NaN	NaN	NaN				3	3	3	8	8	8	56.486	0	8.5099	2506100	14
G3V4F2;A0A087X0W7;A0A087WT95;Q86TX2;P49753;P49753-2	G3V4F2;A0A087X0W7;A0A087WT95;Q86TX2;P49753;P49753-2	Acyl-coenzyme A thioesterase 1;Acyl-coenzyme A thioesterase 2, mitochondrial	ACOT1	NaN	19.7853	19.0117	NaN	NaN	NaN				2	2	2	7.8	7.8	7.8	43.733	0	4.5241	2418100	5
Q6IA86-4;Q6IA86-7;Q6IA86-2;Q6IA86-3;Q6IA86-5;Q6IA86;Q6IA86-6	Q6IA86-4;Q6IA86-7;Q6IA86-2;Q6IA86-3;Q6IA86-5;Q6IA86;Q6IA86-6	Elongator complex protein 2	ELP2	NaN	18.5905	19.0004	NaN	NaN	NaN				1	1	1	1.8	1.8	1.8	78.576	0	4.3249	886260	1
F5GYT8;E9PG35;E9PHF7;Q96RQ3;G5E9X5	F5GYT8;E9PG35;E9PHF7;Q96RQ3;G5E9X5	Methylcrotonoyl-CoA carboxylase subunit alpha, mitochondrial	MCCC1	18.109	20.0179	18.9916	NaN	NaN	NaN				3	3	3	6.4	6.4	6.4	64.006	0	4.5726	2660800	2
Q5JWT2;Q9ULK4-4;Q9ULK4-5;Q9ULK4-3;Q9ULK4;Q9ULK4-6;Q9ULK4-2	Q5JWT2;Q9ULK4-4;Q9ULK4-5;Q9ULK4-3;Q9ULK4;Q9ULK4-6;Q9ULK4-2	Mediator of RNA polymerase II transcription subunit 23	MED23	18.1193	17.2423	18.9446	NaN	NaN	NaN				2	2	2	1.3	1.3	1.3	157.11	0.0032605	2.1824	923650	4
Q3LXA3;H0YCY6;Q3LXA3-2;I3L252	Q3LXA3;H0YCY6;Q3LXA3-2;I3L252	Bifunctional ATP-dependent dihydroxyacetone kinase/FAD-AMP lyase (cyclizing);ATP-dependent dihydroxyacetone kinase;FAD-AMP lyase (cyclizing)	DAK	19.4591	19.1549	18.9098	NaN	NaN	NaN				4	4	4	12.3	12.3	12.3	58.946	0	7.6778	7994900	12
Q8NFJ5;F5GWG3	Q8NFJ5;F5GWG3	Retinoic acid-induced protein 3	GPRC5A	20.7675	20.3148	18.8962	NaN	NaN	NaN				2	2	2	13.4	13.4	13.4	40.251	0	66.92	2078100	8
P52701-3;P52701;P52701-4;P52701-2;A0A087WWJ1;F8W7G9;F8WAX8;A0A087WYT6	P52701-3;P52701;P52701-4;P52701-2;A0A087WWJ1	DNA mismatch repair protein Msh6	MSH6	20.1936	NaN	18.8862	NaN	NaN	NaN				9	9	9	10.6	10.6	10.6	137.96	0	24.415	17567000	18
O14578-2;O14578;O14578-4;H7BYJ3	O14578-2;O14578;O14578-4;H7BYJ3	Citron Rho-interacting kinase	CIT	NaN	18.8959	18.8692	NaN	NaN	NaN				2	2	2	5.6	5.6	5.6	54.399	0.00073638	3.0859	829480	3
Q9BZZ5-5;Q9BZZ5-2;G3V1C3;Q9BZZ5-3;Q9BZZ5;Q9BZZ5-1;Q9BZZ5-6;H0YER7;E9PQK6	Q9BZZ5-5;Q9BZZ5-2;G3V1C3;Q9BZZ5-3;Q9BZZ5;Q9BZZ5-1;Q9BZZ5-6	Apoptosis inhibitor 5	API5	21.4776	19.466	18.8684	NaN	NaN	NaN				6	6	6	16	16	16	50.74	0	14.364	54021000	16
Q8WWI1-3;E9PMS6;F8WD26;J3KP06;Q8WWI1-4;Q8WWI1-2;Q8WWI1;A0A0A0MTE2;E9PMT2;Q8WWI1-5;E9PMP7;H0Y424;E9PLU6;E9PK58;E9PJ10;H0YDQ3;H0YDG6;H0YE95	Q8WWI1-3;E9PMS6;F8WD26;J3KP06;Q8WWI1-4;Q8WWI1-2;Q8WWI1;A0A0A0MTE2;E9PMT2;Q8WWI1-5;E9PMP7;H0Y424	LIM domain only protein 7	LMO7	NaN	19.5455	18.8568	NaN	NaN	NaN				18	18	18	21.3	21.3	21.3	153.67	0	42.813	86659000	41
B4DEK9;A0A0C4DGV8;Q13214-2;Q13214	B4DEK9;A0A0C4DGV8;Q13214-2;Q13214	Semaphorin-3B	SEMA3B	18.061	18.2611	18.8432	NaN	NaN	NaN				1	1	1	4.4	4.4	4.4	45.038	0.0027183	2.4684	900500	1
P82673;H0YG82;P82673-2	P82673;H0YG82;P82673-2	28S ribosomal protein S35, mitochondrial	MRPS35	20.7571	19.8588	18.7822	NaN	NaN	NaN				3	3	3	15.5	15.5	15.5	36.844	0	9.4991	8283200	17
O95810	O95810	Serum deprivation-response protein	SDPR	18.3191	18.0686	18.7798	NaN	NaN	NaN				2	2	2	7.8	7.8	7.8	47.173	0	13.203	2208100	8
F8W930;Q9Y6M1-1;Q9Y6M1;Q9Y6M1-5;Q9Y6M1-6;Q9Y6M1-3;Q9Y6M1-4	F8W930;Q9Y6M1-1;Q9Y6M1;Q9Y6M1-5;Q9Y6M1-6;Q9Y6M1-3;Q9Y6M1-4	Insulin-like growth factor 2 mRNA-binding protein 2	IGF2BP2	NaN	18.7018	18.767	NaN	NaN	NaN				10	9	9	23.8	21.7	21.7	66.785	0	78.669	45592000	43
E9PCT3;P51636-3;P51636	E9PCT3;P51636-3;P51636	Caveolin;Caveolin-2	CAV2	NaN	20.8574	18.7571	NaN	NaN	NaN				1	1	1	22.1	22.1	22.1	12.953	0	4.1016	1665600	2
Q96E92;A0A087WXX9;P54646;Q13131;Q13131-2	Q96E92;A0A087WXX9;P54646;Q13131;Q13131-2	5-AMP-activated protein kinase catalytic subunit alpha-2;5-AMP-activated protein kinase catalytic subunit alpha-1	PRKAA1	NaN	18.2002	18.7465	NaN	NaN	NaN				1	1	1	8.2	8.2	8.2	23.563	0.0020668	2.5886	629940	1
Q15628-2;Q15628	Q15628-2;Q15628	Tumor necrosis factor receptor type 1-associated DEATH domain protein	TRADD	18.8722	19.5079	18.7228	NaN	NaN	NaN				1	1	1	5.6	5.6	5.6	27.904	0.0088119	1.7742	2407100	2
A0A1B0GVC7;B7Z413;A0A1B0GTB0;A0A1B0GTU8;A0A1B0GUT7;A0A1B0GVW0;O75787-2;O75787;A0A1B0GVZ1;H7C240;A0A1B0GWD6;A0A1B0GW13;A0A1B0GVI9;A0A1B0GV60;A0A1B0GWJ8;H7C3E1;B7Z1I9;A0A1B0GU12;A0A1B0GVB9;A0A1C7CYW4	A0A1B0GVC7;B7Z413;A0A1B0GTB0;A0A1B0GTU8;A0A1B0GUT7;A0A1B0GVW0;O75787-2;O75787;A0A1B0GVZ1;H7C240;A0A1B0GWD6;A0A1B0GW13;A0A1B0GVI9;A0A1B0GV60;A0A1B0GWJ8;H7C3E1;B7Z1I9;A0A1B0GU12;A0A1B0GVB9;A0A1C7CYW4	Renin receptor	ATP6AP2	21.8866	18.6335	18.6953	NaN	NaN	NaN				2	2	2	12	12	12	27.54	0	21.084	6513800	5
Q14118	Q14118	Dystroglycan;Alpha-dystroglycan;Beta-dystroglycan	DAG1	18.5641	18.8686	18.67	NaN	NaN	NaN				1	1	1	3.2	3.2	3.2	97.44	0	4.4123	848940	2
Q8IXQ6-3;Q8IXQ6-2;Q8IXQ6	Q8IXQ6-3;Q8IXQ6-2;Q8IXQ6	Poly [ADP-ribose] polymerase 9	PARP9	18.243	17.5707	18.6293	NaN	NaN	NaN				1	1	1	1.7	1.7	1.7	80.29	0	18.735	714860	4
Q96L35;P54760	Q96L35;P54760	Receptor protein-tyrosine kinase;Ephrin type-B receptor 4	EPHB4	17.8676	19.3613	18.6234	NaN	NaN	NaN				4	3	1	6.2	5.3	1.9	102.56	0	4.3035	1401800	3
O00178	O00178	GTP-binding protein 1	GTPBP1	NaN	18.4388	18.6161	NaN	NaN	NaN				1	1	1	2.4	2.4	2.4	72.453	0.00074991	3.2329	690590	2
E9PN51;F8W9K7;E9PPW7;O00217;E9PKH6	E9PN51;F8W9K7;E9PPW7;O00217;E9PKH6	NADH dehydrogenase [ubiquinone] iron-sulfur protein 8, mitochondrial	NDUFS8	18.3812	17.6833	18.5695	NaN	NaN	NaN				3	3	3	29.1	29.1	29.1	12.405	0	9.8325	5309700	9
Q9H2P9-3;Q9H2P9-2;Q9H2P9-6;Q9H2P9-4;Q9H2P9;Q9H2P9-5	Q9H2P9-3;Q9H2P9-2;Q9H2P9-6;Q9H2P9-4;Q9H2P9;Q9H2P9-5	Diphthine synthase	DPH5	19.2793	19.7314	18.5573	NaN	NaN	NaN				2	2	2	13.7	13.7	13.7	26.025	0	5.0438	1377000	6
CON__Q2YDI2;O43929-2;O43929-3;O43929	CON__Q2YDI2;O43929-2;O43929-3;O43929	Origin recognition complex subunit 4	ORC4	NaN	16.9541	18.5356	NaN	NaN	NaN			+	1	1	1	2.1	2.1	2.1	50.327	0.0038873	2.1284	1157000	7
F5GYQ2;F5GX77;Q9UI30;Q9UI30-2	F5GYQ2;F5GX77;Q9UI30;Q9UI30-2	Multifunctional methyltransferase subunit TRM112-like protein	TRMT112	19.0151	18.6645	18.5124	NaN	NaN	NaN				2	2	2	34.6	34.6	34.6	9.2555	0	25.611	9537900	7
Q96JB2-2;Q96JB2	Q96JB2-2;Q96JB2	Conserved oligomeric Golgi complex subunit 3	COG3	18.9281	18.3574	18.409	NaN	NaN	NaN				2	2	2	7	7	7	50.539	0	5.2202	1631400	14
E9PKC5;Q01432-6;Q01432-3;Q01432;Q01432-5;Q01432-4	E9PKC5;Q01432-6;Q01432-3;Q01432;Q01432-5;Q01432-4	AMP deaminase 3	AMPD3	18.1538	18.5809	18.4	NaN	NaN	NaN				1	1	1	1.6	1.6	1.6	78.492	0.0027064	2.4362	719160	8
D6RFL4;P08571	D6RFL4;P08571	Monocyte differentiation antigen CD14;Monocyte differentiation antigen CD14, urinary form;Monocyte differentiation antigen CD14, membrane-bound form	CD14	19.3971	17.9001	18.3488	NaN	NaN	NaN				2	2	2	18.8	18.8	18.8	23.313	0	4.1046	834960	5
J3QL48;J3QQN1;P40306	J3QL48;J3QQN1;P40306	Proteasome subunit beta type-10	PSMB10	18.87	18.2492	18.3325	NaN	NaN	NaN				1	1	1	26	26	26	8.2133	0	5.0045	4009600	10
Q13618-2;Q13618;Q13618-3;A0A087WTG3;H7C399;H7C1L6	Q13618-2;Q13618;Q13618-3;A0A087WTG3	Cullin-3	CUL3	NaN	20.0207	18.3081	NaN	NaN	NaN				6	6	6	12.8	12.8	12.8	86.233	0	28.071	12593000	13
K7EP40;F5H496;I3L3X1;O95471-2;O95471	K7EP40;F5H496;I3L3X1;O95471-2;O95471	Claudin;Claudin-7	CLDN7	19.7698	19.3644	18.2267	NaN	NaN	NaN				1	1	1	12.4	12.4	12.4	13.649	0.0007202	2.933	877400	2
P40616-2;P40616;B4DZG7;F8VYN9;F8VP99;F8W1Z8;F8VP63	P40616-2;P40616;B4DZG7;F8VYN9	ADP-ribosylation factor-like protein 1	ARL1	NaN	20.8026	18.2055	NaN	NaN	NaN				3	3	3	22	22	22	18.565	0.00039277	3.7152	18404000	2
Q5T2L0;Q7Z7D3	Q5T2L0;Q7Z7D3	V-set domain-containing T-cell activation inhibitor 1	VTCN1	17.5991	16.7749	18.1905	NaN	NaN	NaN				1	1	1	3.5	3.5	3.5	31.259	0	5.6513	434730	2
H7C5R8;Q460N5-5;Q460N5-3;Q460N5-4;Q460N5-1;Q460N5	H7C5R8;Q460N5-5;Q460N5-3;Q460N5-4;Q460N5-1;Q460N5	Poly [ADP-ribose] polymerase 14	PARP14	17.2427	16.693	18.1661	NaN	NaN	NaN				1	1	1	1.1	1.1	1.1	171.15	0.0038822	2.1192	454420	1
P07954-2;P07954	P07954-2;P07954	Fumarate hydratase, mitochondrial	FH	18.7285	17.7747	18.1408	NaN	NaN	NaN				10	10	10	33.4	33.4	33.4	50.212	0	180.82	112540000	47
Q96CW5-2;Q96CW5;A0A087WU06;Q96CW5-3	Q96CW5-2;Q96CW5	Gamma-tubulin complex component 3	TUBGCP3	17.5095	17.391	18.1289	NaN	NaN	NaN				3	3	3	5.1	5.1	5.1	93.884	0.00073992	3.14	817220	2
Q9NYY8-2;Q9NYY8	Q9NYY8-2;Q9NYY8	FAST kinase domain-containing protein 2	FASTKD2	18.2719	18.2334	18.1238	NaN	NaN	NaN				1	1	1	2	2	2	74.535	0.0099368	1.7104	600970	1
Q9UP83-3;Q9UP83-2;U3KQU7;Q9UP83	Q9UP83-3;Q9UP83-2;U3KQU7;Q9UP83	Conserved oligomeric Golgi complex subunit 5	COG5	18.86	18.3317	18.0547	NaN	NaN	NaN				3	3	3	6	6	6	90.808	0.00076307	3.4147	3775200	5
C9JWC5;Q8IYM9-2;Q8IYM9;H7C376;H7C262;H7C2K0;C9JIU5	C9JWC5;Q8IYM9-2;Q8IYM9;H7C376;H7C262;H7C2K0;C9JIU5	E3 ubiquitin-protein ligase TRIM22	TRIM22	18.5465	19.2383	18.0168	NaN	NaN	NaN				2	2	2	11.5	11.5	11.5	34.866	0	5.815	995220	5
O95363	O95363	Phenylalanine--tRNA ligase, mitochondrial	FARS2	NaN	18.8212	17.8535	NaN	NaN	NaN				1	1	1	2.7	2.7	2.7	52.356	0.0059861	1.9452	405200	1
Q15136;K7ERP6;P17612-2;P17612	Q15136;K7ERP6;P17612-2;P17612	cAMP-dependent protein kinase catalytic subunit alpha	KIN27	18.8495	18.2588	17.8044	NaN	NaN	NaN				1	1	1	5.8	5.8	5.8	23.954	0	20.044	5567000	13
Q05209;H0YC15;Q05209-2;Q05209-3;H3BM04	Q05209;H0YC15;Q05209-2;Q05209-3	Tyrosine-protein phosphatase non-receptor type 12	PTPN12	18.8914	19.1502	17.7866	NaN	NaN	NaN				3	3	3	5.3	5.3	5.3	88.105	0	7.996	1425700	9
Q9P2I0	Q9P2I0	Cleavage and polyadenylation specificity factor subunit 2	CPSF2	NaN	16.136	17.7742	NaN	NaN	NaN				1	1	1	1.7	1.7	1.7	88.486	0	11.003	1161400	4
Q13126;B4DUC8;Q13126-4;Q13126-3;Q13126-2;J3QSB7;Q13126-7;Q13126-6;Q13126-5;F2Z2F3;F8WES2;J3KRN1	Q13126;B4DUC8;Q13126-4;Q13126-3;Q13126-2;J3QSB7;Q13126-7;Q13126-6;Q13126-5;F2Z2F3	S-methyl-5-thioadenosine phosphorylase;Purine nucleoside phosphorylase	MTAP	18.4315	17.5529	17.7545	NaN	NaN	NaN				9	9	9	48.1	48.1	48.1	31.236	0	80.906	73053000	33
F8W9E7;Q96BJ8-2;Q96BJ8;Q96BJ8-3	F8W9E7;Q96BJ8-2;Q96BJ8;Q96BJ8-3	Engulfment and cell motility protein 3	ELMO3	18.001	NaN	17.6337	NaN	NaN	NaN				3	3	3	5.7	5.7	5.7	85.332	0	5.2862	842870	3
Q5VT79;A0A075B752;B4DTF2;A0A087WUP0;Q5VT79-2	Q5VT79;A0A075B752;B4DTF2;A0A087WUP0;Q5VT79-2	Annexin A8-like protein 2;Annexin	ANXA8L2	20.1637	20.2399	17.5879	NaN	NaN	NaN				15	2	2	58.1	11	11	36.879	0	6.3308	7768000	8
O95817;C9JFK9	O95817	BAG family molecular chaperone regulator 3	BAG3	19.7116	20.5518	17.5864	NaN	NaN	NaN				5	5	5	16	16	16	61.594	0	11.742	20603000	13
A0A087WYN9;Q7Z478	A0A087WYN9;Q7Z478	ATP-dependent RNA helicase DHX29	DHX29	17.5751	17.5296	17.5598	NaN	NaN	NaN				4	4	4	3.9	3.9	3.9	155.29	0	4.6313	6288500	4
F8W733;Q9NXR7-4;Q9NXR7-3;Q9NXR7;Q9NXR7-1;C9J2G0	F8W733;Q9NXR7-4;Q9NXR7-3;Q9NXR7;Q9NXR7-1;C9J2G0	BRCA1-A complex subunit BRE	BRE	16.7906	17.4886	17.4078	NaN	NaN	NaN				2	2	2	9.9	9.9	9.9	31.972	0	4.7343	2678200	10
Q9UPU5	Q9UPU5	Ubiquitin carboxyl-terminal hydrolase 24	USP24	16.9302	16.9598	17.3537	NaN	NaN	NaN				2	2	2	1.1	1.1	1.1	294.36	0.0032712	2.2102	15601000	2
Q68D91-2;Q68D91	Q68D91-2;Q68D91	Metallo-beta-lactamase domain-containing protein 2	MBLAC2	16.6516	17.5602	17.302	NaN	NaN	NaN				1	1	1	7.5	7.5	7.5	22.432	0.0027128	2.4533	348440	2
A0A087WYS3;H7C4X9;A0A087WVZ6;Q9ULU4-17;Q9ULU4-15;Q9ULU4-8;Q9ULU4-21;Q9ULU4-18;Q9ULU4-14;Q9ULU4-12;Q9ULU4-22;Q9ULU4-16;Q9ULU4-9;Q9ULU4-5;Q9ULU4-20;Q9ULU4;Q9ULU4-13;Q9ULU4-10;Q9ULU4-11;Q9ULU4-7;Q9ULU4-19;Q5TH12;A0A087WV57;Q9ULU4-2;Q9ULU4-4;Q9ULU4-3;Q9ULU4-6;Q9ULU4-23	A0A087WYS3;H7C4X9;A0A087WVZ6;Q9ULU4-17;Q9ULU4-15;Q9ULU4-8;Q9ULU4-21;Q9ULU4-18;Q9ULU4-14;Q9ULU4-12;Q9ULU4-22;Q9ULU4-16;Q9ULU4-9;Q9ULU4-5;Q9ULU4-20;Q9ULU4;Q9ULU4-13;Q9ULU4-10;Q9ULU4-11;Q9ULU4-7;Q9ULU4-19;Q5TH12;A0A087WV57;Q9ULU4-2;Q9ULU4-4;Q9ULU4-3;Q9ULU4-6;Q9ULU4-23	Protein kinase C-binding protein 1	ZMYND8	17.5246	16.6809	17.2878	NaN	NaN	NaN				2	2	2	3.3	3.3	3.3	121.25	0	9.926	281610	2
X1WI28;P27635;B8A6G2;A6QRI9	X1WI28;P27635	60S ribosomal protein L10	RPL10	20.7549	19.0126	17.1555	NaN	NaN	NaN				7	1	1	38.5	13.5	13.5	22.975	0	9.7769	4008500	8
G3V267;G3V5T0;A0A0C4DFM0;G3V4T6;H0YJN8;A0A0A0MR33;O43708-2;O43708	G3V267;G3V5T0;A0A0C4DFM0;G3V4T6;H0YJN8;A0A0A0MR33;O43708-2;O43708	Maleylacetoacetate isomerase	GSTZ1	17.9542	19.2908	17.0991	NaN	NaN	NaN				2	2	2	17.5	17.5	17.5	21.074	0.00076336	3.4168	523200	4
P42858	P42858	Huntingtin	HTT	17.82	17.1783	17.062	NaN	NaN	NaN				2	2	2	1.1	1.1	1.1	347.6	0.00039185	3.6946	880610	3
Q9P000-2;Q9P000;E9PJ95	Q9P000-2;Q9P000;E9PJ95	COMM domain-containing protein 9	COMMD9	17.2523	16.6559	17.0047	NaN	NaN	NaN				2	2	2	17.9	17.9	17.9	17.333	0	36.386	4239600	10
P35232;C9JW96;C9JZ20;E7ESE2;E9PCW0;P35232-2;D6RBK0	P35232;C9JW96;C9JZ20;E7ESE2;E9PCW0	Prohibitin	PHB	19.5543	18.3503	16.9552	NaN	NaN	NaN				13	13	13	56.2	56.2	56.2	29.804	0	54.5	376000000	50
Q96QR8	Q96QR8	Transcriptional activator protein Pur-beta	PURB	18.7272	18.387	16.9373	NaN	NaN	NaN				3	3	3	26.3	26.3	26.3	33.24	0	11.001	6517400	7
A0A0A0MTB8;Q8NI36	A0A0A0MTB8;Q8NI36	WD repeat-containing protein 36	WDR36	16.7039	16.0864	16.8605	NaN	NaN	NaN				2	2	2	4.7	4.7	4.7	99.365	0	4.1036	1051600	4
G3V2H1;Q8N3R9-2;Q8N3R9	G3V2H1;Q8N3R9-2;Q8N3R9	MAGUK p55 subfamily member 5	MPP5	16.231	16.6423	16.6889	NaN	NaN	NaN				1	1	1	8.1	8.1	8.1	17.187	0	4.1456	460880	4
E5RIH5;Q6NXR4	E5RIH5;Q6NXR4	TELO2-interacting protein 2	TTI2	NaN	16.0196	16.674	NaN	NaN	NaN				1	1	1	4.4	4.4	4.4	53.305	0.0014065	2.7369	150690	2
D6RI04;Q53HV7	D6RI04;Q53HV7	Single-strand selective monofunctional uracil DNA glycosylase	SMUG1	16.4533	NaN	16.5417	NaN	NaN	NaN				1	1	1	7.5	7.5	7.5	17.573	0	3.9874	165960	1
C9J762;A6NF29;P45983-5;P45983-3;P45983-2;P45983-4;P45983	C9J762;A6NF29;P45983-5;P45983-3;P45983-2;P45983-4;P45983	Mitogen-activated protein kinase 8	MAPK8	17.0354	16.4944	16.49	NaN	NaN	NaN				1	1	1	9.2	9.2	9.2	16.447	0.002074	2.6096	369510	3
Q5T160	Q5T160	Probable arginine--tRNA ligase, mitochondrial	RARS2	16.829	17.2416	16.4193	NaN	NaN	NaN				2	2	2	3.6	3.6	3.6	65.505	0.00071762	2.906	2883700	2
P68431;K7EMV3;B4DEB1;K7EK07;K7ES00;Q16695;P84243;K7EP01;Q5TEC6;Q6NXT2	P68431;K7EMV3;B4DEB1;K7EK07;K7ES00;Q16695;P84243	Histone H3.1;Histone H3;Histone H3.1t;Histone H3.3	HIST1H3A	NaN	17.238	16.3493	NaN	NaN	NaN				5	1	1	43.4	23.5	23.5	15.404	0.0059899	1.9495	158480	1
E9PJ55;Q9NUJ3;R4GNF5;E9PP52;E9PMB0	E9PJ55;Q9NUJ3;R4GNF5;E9PP52;E9PMB0	T-complex protein 11-like protein 1	TCP11L1	NaN	16.4869	16.2244	NaN	NaN	NaN				2	2	2	3.7	3.7	3.7	67.238	0	5.0513	611290	5
C9IZ83;H7C3L7;Q99543-2;Q99543	C9IZ83;H7C3L7;Q99543-2;Q99543	DnaJ homolog subfamily C member 2;DnaJ homolog subfamily C member 2, N-terminally processed	DNAJC2	14.52	15.2846	15.8573	NaN	NaN	NaN				2	2	2	15.4	15.4	15.4	22.414	0.00076658	3.4466	1233400	3
Q9Y3E7-4;Q9Y3E7;Q9Y3E7-2;Q9Y3E7-3	Q9Y3E7-4;Q9Y3E7;Q9Y3E7-2;Q9Y3E7-3	Charged multivesicular body protein 3	CHMP3	22.213	NaN	22.2792	24.6474	NaN	NaN				2	2	2	9.9	9.9	9.9	20.77	0.0017391	2.6465	3824600	2
A0A096LNZ9;A0A096LPJ4;P05161	A0A096LNZ9;A0A096LPJ4;P05161	Ubiquitin-like protein ISG15	ISG15	26.0286	25.9067	25.6014	24.2525	NaN	NaN				4	4	4	35.7	35.7	35.7	15.562	0	36.034	199000000	24
P30043;M0R192;M0QZL1	P30043;M0R192;M0QZL1	Flavin reductase (NADPH)	BLVRB	NaN	23.1237	23.1451	23.9901	NaN	NaN				7	7	7	51.9	51.9	51.9	22.119	0	37.474	194190000	32
P62316;P62316-2;K7ERG4;K7EJB5	P62316;P62316-2;K7ERG4	Small nuclear ribonucleoprotein Sm D2	SNRPD2	22.1526	21.8226	22.1411	23.8858	NaN	NaN				7	7	7	53.4	53.4	53.4	13.527	0	18.508	170850000	47
Q86UP2-2;Q86UP2-3;Q86UP2-4;Q86UP2;G3V4Y7;B7Z6P3;G3V5P0;H0YJP2;G3V5G2;H0YJV5;H0YJZ8	Q86UP2-2;Q86UP2-3;Q86UP2-4;Q86UP2;G3V4Y7	Kinectin	KTN1	22.0244	23.0712	23.896	23.5197	NaN	NaN				26	26	26	28.2	28.2	28.2	149.61	0	157.71	301570000	66
Q04760-2;Q04760	Q04760-2;Q04760	Lactoylglutathione lyase	GLO1	22.1756	22.9555	22.9963	23.4878	NaN	NaN				5	5	5	37.3	37.3	37.3	19.043	0	20.313	121100000	16
H0YMZ1;H0YL69;P25789;H0YN18;H0YMA1;H0YKT8;H0YMI6;P25789-2;H0YLS6;H0YLC2;H0YKS0	H0YMZ1;H0YL69;P25789;H0YN18;H0YMA1;H0YKT8;H0YMI6;P25789-2	Proteasome subunit alpha type;Proteasome subunit alpha type-4;Proteasome subunit beta type	PSMA4	22.9766	23.1222	22.3785	23.4205	NaN	NaN				7	7	7	36.4	36.4	36.4	24.526	0	16.44	133290000	23
Q9Y446;Q9Y446-2;E9PQ15;E9PK71;E9PRW6;E9PKC4;E9PJR7;H0YEY5	Q9Y446;Q9Y446-2	Plakophilin-3	PKP3	24.3154	22.9112	23.3999	23.2122	NaN	NaN				18	18	18	27	27	27	87.081	0	200.55	99236000	47
B3KS98;O15372;A0A087WZK9;E5RFW7;E5RFH0;E5RHC7;E5RH59;E5RGU4;E5RJT0	B3KS98;O15372;A0A087WZK9;E5RFW7;E5RFH0	Eukaryotic translation initiation factor 3 subunit H	EIF3H	23.6755	23.2298	22.8309	23.1174	NaN	NaN				4	4	4	14.2	14.2	14.2	41.581	0	12.856	64178000	17
Q01105-2	Q01105-2	Protein SET	SET	23.5068	22.3415	23.386	23.0574	NaN	NaN				8	8	2	29.2	29.2	11.9	32.103	0	118.7	582840000	40
P28070	P28070	Proteasome subunit beta type-4	PSMB4	22.3097	22.6294	22.1131	22.8027	NaN	NaN				4	4	4	24.6	24.6	24.6	29.204	0	14.144	76155000	30
P40939;H0YFD6;P40939-2	P40939	Trifunctional enzyme subunit alpha, mitochondrial;Long-chain enoyl-CoA hydratase;Long chain 3-hydroxyacyl-CoA dehydrogenase	HADHA	22.6917	20.1992	21.9009	22.7748	NaN	NaN				17	17	17	31.3	31.3	31.3	82.999	0	281.3	146310000	77
Q12792;Q12792-3;F8VS81;Q12792-4;F8VRG3;F8W1Q9	Q12792;Q12792-3;F8VS81;Q12792-4	Twinfilin-1	TWF1	19.8042	NaN	19.8326	22.6914	NaN	NaN				8	8	7	26	26	24	40.282	0	42.767	29883000	26
P20039;A0A182DWF4;A0A0G2JJV3;A0A182DWG2;A0A140T9A5;A0A140T966;A0A182DWF5;A0A140T9Q1;A0A140T928;Q5EP54;Q30134	P20039;A0A182DWF4;A0A0G2JJV3;A0A182DWG2;A0A140T9A5;A0A140T966;A0A182DWF5;A0A140T9Q1;A0A140T928;Q5EP54;Q30134	HLA class II histocompatibility antigen, DRB1-11 beta chain;HLA class II histocompatibility antigen, DRB1-8 beta chain	HLA-DRB1	NaN	21.9705	21.606	22.5003	NaN	NaN				2	2	2	10.2	10.2	10.2	30.16	0	16.4	7418500	6
P40763-3;P40763-2;P40763;G8JLH9	P40763-3;P40763-2;P40763;G8JLH9	Signal transducer and activator of transcription 3;Signal transducer and activator of transcription	STAT3	22.7463	24.0062	22.8731	22.1945	NaN	NaN				14	14	14	30.9	30.9	30.9	83.125	0	132.67	90015000	50
Q9UBB4-2;Q9UBB4;B1AHE4;B1AHE3	Q9UBB4-2;Q9UBB4	Ataxin-10	ATXN10	21.9137	21.2621	21.4592	22.1677	NaN	NaN				5	5	5	18.5	18.5	18.5	46.286	0	43.386	25412000	32
A0A087WVJ0;A0A0A0MSH4;A0A0C4DGW3;A0A087X2A4;A0A087WWM1;P15941-7;P15941-17;P15941-11;P15941-8;P15941-4;P15941-3;P15941;P15941-2;B1AVQ7;A0A087X0L2;A0A0A0MRB3;P15941-15;P15941-6;A6ZIE4;A6ZIE3;P15941-12;P15941-16;P15941-9;P15941-13;P15941-10;A0A087X061;A0A087WZZ6;Q7Z536	A0A087WVJ0;A0A0A0MSH4;A0A0C4DGW3;A0A087X2A4;A0A087WWM1;P15941-7;P15941-17;P15941-11;P15941-8;P15941-4;P15941-3;P15941;P15941-2;B1AVQ7;A0A087X0L2;A0A0A0MRB3;P15941-15;P15941-6;A6ZIE4;A6ZIE3;P15941-12;P15941-16;P15941-9;P15941-13;P15941-10	Mucin-1;Mucin-1 subunit alpha;Mucin-1 subunit beta	MUC1	25.4435	25.1434	24.4532	21.981	NaN	NaN				4	4	4	24.6	24.6	24.6	25.565	0	9.0647	65997000	10
Q16666-3;Q16666-2;Q16666;Q16666-6;H3BM18;X6RHM1;H3BR88;H3BR65;A0A0A0MRB1	Q16666-3;Q16666-2;Q16666;Q16666-6	Gamma-interferon-inducible protein 16	IFI16	22.647	21.9785	22.8357	21.9653	NaN	NaN				10	10	10	22	22	22	75.935	0	90.921	70813000	31
P63218	P63218	Guanine nucleotide-binding protein G(I)/G(S)/G(O) subunit gamma-5	GNG5	14.537	13.8199	13.5874	21.7969	NaN	NaN				1	1	1	14.7	14.7	14.7	7.3184	0.00040016	3.9301	2134800	5
Q9Y3L5;A0A087X2C3	Q9Y3L5;A0A087X2C3	Ras-related protein Rap-2c	RAP2C	20.7942	21.4481	21.2896	21.716	NaN	NaN				7	3	3	51.9	12.6	12.6	20.745	0	7.1384	6906500	7
A0A024RA52;P25787;C9JCK5;H3BT36;H7C402	A0A024RA52;P25787;C9JCK5	Proteasome subunit alpha type;Proteasome subunit alpha type-2	PSMA2	20.9847	22.0197	20.7264	21.5543	NaN	NaN				6	6	6	44	44	44	25.898	0	13.538	44834000	34
Q9BTV4	Q9BTV4	Transmembrane protein 43	TMEM43	20.2754	21.1351	NaN	21.5224	NaN	NaN				8	8	8	31	31	31	44.875	0	19.399	72091000	17
P52788;H7C2R7;P52788-2	P52788;H7C2R7;P52788-2	Spermine synthase	SMS	22.729	23.015	21.4646	21.518	NaN	NaN				3	3	3	11.7	11.7	11.7	41.268	0	14.274	39457000	21
P25398	P25398	40S ribosomal protein S12	RPS12	24.4114	23.1519	22.4065	21.4062	NaN	NaN				5	5	5	54.5	54.5	54.5	14.515	0	17.754	113030000	40
O43396;K7ER96;K7EML9;K7EPB7;K7EKG2;K7EME7	O43396;K7ER96;K7EML9	Thioredoxin-like protein 1	TXNL1	19.4547	24.056	23.1656	21.3505	NaN	NaN				10	10	10	47.4	47.4	47.4	32.251	0	121.91	140880000	45
Q96I99;E9PDQ8;Q96I99-2;H0Y852	Q96I99;E9PDQ8;Q96I99-2	Succinyl-CoA ligase [GDP-forming] subunit beta, mitochondrial	SUCLG2	22.1695	NaN	21.7764	20.9387	NaN	NaN				11	11	11	28.9	28.9	28.9	46.51	0	51.422	86779000	34
P55265-5;P55265;P55265-4;H0YCK3;P55265-3;P55265-2	P55265-5;P55265;P55265-4;H0YCK3;P55265-3;P55265-2	Double-stranded RNA-specific adenosine deaminase	ADAR	21.1573	NaN	20.6417	20.8832	NaN	NaN				11	11	11	15.6	15.6	15.6	103.64	0	18.048	28165000	20
P02792	P02792	Ferritin light chain	FTL	NaN	22.2711	22.8186	20.8506	NaN	NaN				4	4	4	21.7	21.7	21.7	20.019	0	8.9329	49135000	13
O00764;F2Z2Y4;O00764-3;O00764-2;A8MV33	O00764;F2Z2Y4;O00764-3;O00764-2	Pyridoxal kinase	PDXK	23.7315	23.3784	22.3626	20.7515	NaN	NaN				7	7	7	26.6	26.6	26.6	35.102	0	136.87	70285000	32
Q93050-1;Q93050;Q93050-3;B7Z641;B7Z2A9;K7EM24;K7EN36;K7EPG4;F5H1T6;K7ELZ6;Q9Y487	Q93050-1;Q93050;Q93050-3;B7Z641;B7Z2A9	V-type proton ATPase 116 kDa subunit a isoform 1;V-type proton ATPase subunit a	ATP6V0A1	NaN	18.6367	18.3011	20.7217	NaN	NaN				5	5	5	7.9	7.9	7.9	95.755	0	7.9438	3323800	5
O14929;O14929-2;F8W9G7;F8WEW1	O14929;O14929-2	Histone acetyltransferase type B catalytic subunit	HAT1	19.9155	20.9599	20.1906	20.7051	NaN	NaN				7	7	7	21.2	21.2	21.2	49.512	0	74.509	11113000	23
P36405	P36405	ADP-ribosylation factor-like protein 3	ARL3	21.4953	20.9325	20.7458	20.6239	NaN	NaN				6	6	6	45.6	45.6	45.6	20.455	0	13.491	44214000	15
P78310-7;P78310-2;P78310-6;P78310	P78310-7;P78310-2;P78310-6;P78310	Coxsackievirus and adenovirus receptor	CXADR	NaN	19.6787	20.2992	20.524	NaN	NaN				1	1	1	4	4	4	35.569	0	4.2619	2669700	4
Q08209-4;Q08209-2;Q08209;E7ETC2;Q08209-5;Q08209-3;E9PPC8;E9PK68;H0YC26;Q5F2F8;P48454-2;P48454;P16298-2;P16298-3;P48454-3;P16298;P16298-4	Q08209-4;Q08209-2;Q08209;E7ETC2;Q08209-5;Q08209-3	Serine/threonine-protein phosphatase 2B catalytic subunit alpha isoform;Serine/threonine-protein phosphatase	PPP3CA	20.9	21.2747	20.0735	20.4863	NaN	NaN				4	4	4	17.3	17.3	17.3	31.736	0	4.7965	25343000	9
G3V1D4;Q9NUP9	G3V1D4;Q9NUP9	Protein lin-7 homolog C	LIN7C	20.8248	20.5703	20.3141	20.4696	NaN	NaN				2	2	2	12.1	12.1	12.1	19.186	0	4.7897	3574000	4
J3QSV6;O76021;I3L3C4;I3L3U9;I3L234;O76021-2	J3QSV6;O76021;I3L3C4;I3L3U9;I3L234	Ribosomal L1 domain-containing protein 1	RSL1D1	21.8872	NaN	20.681	20.398	NaN	NaN				6	6	6	18.4	18.4	18.4	48.208	0	23.07	19397000	17
P23469-3;P23469-2;P23469;S4R2Y5	P23469-3;P23469-2;P23469;S4R2Y5	Receptor-type tyrosine-protein phosphatase epsilon;Protein-tyrosine-phosphatase	PTPRE	18.7532	18.132	19.7118	20.3515	NaN	NaN				2	2	2	3.4	3.4	3.4	71.381	0.0010631	2.7842	1635000	4
A0A087WXS7;O43681;K7ERW9	A0A087WXS7;O43681	ATPase ASNA1	ASNA1	21.3907	20.9303	21.1032	20.3345	NaN	NaN				4	4	4	17.5	17.5	17.5	37.119	0	4.5661	15654000	9
C9JIF9;P13798;H7C393;F8WEH5;C9JLK2;H7C1U0	C9JIF9;P13798;H7C393	Acylamino-acid-releasing enzyme	APEH	NaN	20.961	20.3414	20.3273	NaN	NaN				3	3	3	5.4	5.4	5.4	81.673	0	9.8985	11679000	11
P19525-2;P19525;C9JZT2;F8WBH4	P19525-2;P19525	Interferon-induced, double-stranded RNA-activated protein kinase	EIF2AK2	22.9067	22.3275	23.1844	20.176	NaN	NaN				11	11	11	28.2	28.2	28.2	57.39	0	29.162	60735000	36
Q9UNZ2;Q9UNZ2-5;Q9UNZ2-4;Q9UNZ2-6;F2Z2K0;R4GNE6	Q9UNZ2;Q9UNZ2-5;Q9UNZ2-4;Q9UNZ2-6;F2Z2K0	NSFL1 cofactor p47	NSFL1C	NaN	19.3283	22.0053	20.1081	NaN	NaN				11	11	11	40.5	40.5	40.5	40.572	0	156.18	178040000	59
P12004	P12004	Proliferating cell nuclear antigen	PCNA	23.5849	24.1166	23.4251	20.0759	NaN	NaN				10	10	10	47.1	47.1	47.1	28.768	0	163.74	490330000	65
Q6DKJ4;A0A0G2JQK5;Q6DKJ4-2;Q6DKJ4-3	Q6DKJ4;A0A0G2JQK5	Nucleoredoxin	NXN	22.1053	21.4739	20.2963	20.0425	NaN	NaN				4	4	4	14	14	14	48.392	0	6.7451	21061000	16
E9PPG9;E9PQ57;P78406;B0QZ36	E9PPG9;E9PQ57;P78406	mRNA export factor	RAE1	21.2377	20.8991	21.3146	19.9308	NaN	NaN				3	3	3	22.1	22.1	22.1	24.061	0	6.3094	13133000	13
A0A087X0V5;P29728-2;P29728;F8W1C5;P29728-3	A0A087X0V5;P29728-2;P29728;F8W1C5	2-5-oligoadenylate synthase 2	OAS2	22.869	23.0472	21.89	19.925	NaN	NaN				6	6	6	11.6	11.6	11.6	83.234	0	12.956	14519000	14
Q96QD8;F8VUY8;Q96QD8-2	Q96QD8;F8VUY8;Q96QD8-2	Sodium-coupled neutral amino acid transporter 2	SLC38A2	20.5873	20.7377	20.3077	19.9248	NaN	NaN				2	2	2	7.3	7.3	7.3	56.025	0	83.962	3067100	5
Q9BUL8;C9J932;H7C5M9;C9JSA3;C9JND6;C9J6F3;C9J5C3;F8WDF3;C9J363	Q9BUL8;C9J932;H7C5M9;C9JSA3;C9JND6;C9J6F3;C9J5C3	Programmed cell death protein 10	PDCD10	21.715	22.0939	21.6044	19.884	NaN	NaN				3	3	3	16.5	16.5	16.5	24.701	0	4.1532	34055000	5
Q6S8J3;P0CG38;Q9BYX7;P0CG39	Q6S8J3;P0CG38;Q9BYX7;P0CG39	POTE ankyrin domain family member E;POTE ankyrin domain family member I;Putative beta-actin-like protein 3;Putative beta-actin-like protein 3, N-terminally processed;POTE ankyrin domain family member J	POTEE	19.4704	19.5472	23.1021	19.8334	NaN	NaN				10	1	1	9.8	1.7	1.7	121.36	0.0033333	2.3173	90571000	13
P50895;A0A087WXM8;K7ENU8	P50895;A0A087WXM8	Basal cell adhesion molecule	BCAM	21.2138	20.6777	20.8428	19.6671	NaN	NaN				3	3	3	9.2	9.2	9.2	67.404	0	7.4761	4447800	6
Q969L2	Q969L2	Protein MAL2	MAL2	26.4161	25.076	25.3533	19.6477	NaN	NaN				2	2	2	18.2	18.2	18.2	19.125	0	4.0082	104580000	6
P56749	P56749	Claudin-12	CLDN12	17.8429	19.1855	18.3472	19.6324	NaN	NaN				1	1	1	6.1	6.1	6.1	27.11	0.00074102	3.147	637720	4
Q15021;E7EN77;F5H431;F5GZK7	Q15021;E7EN77	Condensin complex subunit 1	NCAPD2	19.2567	18.7324	20.3277	19.6235	NaN	NaN				9	9	9	8.6	8.6	8.6	157.18	0	24.316	7641000	18
Q8TE77;A0A087WWG1;Q8TE77-2;Q8TE77-3;E9PIT5;C9JUG3;Q8TE77-4	Q8TE77;A0A087WWG1;Q8TE77-2;Q8TE77-3	Protein phosphatase Slingshot homolog 3	SSH3	19.6961	NaN	18.3303	19.6068	NaN	NaN				3	3	3	7.3	7.3	7.3	72.995	0	5.7182	10020000	5
Q9UBE0;M0QZS6;M0QX65;B3KNJ4;Q9UBE0-2;Q9UBE0-3;M0QYM8;M0R054;M0R286	Q9UBE0;M0QZS6;M0QX65;B3KNJ4;Q9UBE0-2;Q9UBE0-3	SUMO-activating enzyme subunit 1;SUMO-activating enzyme subunit 1, N-terminally processed	SAE1	22.5944	22.3867	22.3695	19.5728	NaN	NaN				6	6	6	25.4	25.4	25.4	38.449	0	15.482	34193000	21
Q8N163;Q8N163-2;H0YB24;G3V119;E5RFJ3;E5RHJ4;H0YC69;E5RGU7;H0YC58;E5RHH8	Q8N163;Q8N163-2;H0YB24	Cell cycle and apoptosis regulator protein 2	CCAR2	20.3584	19.3058	19.3189	19.2952	NaN	NaN				13	13	13	27.5	27.5	27.5	102.9	0	26.327	45018000	32
H0YEI6;Q8N5D0-4;Q8N5D0	H0YEI6;Q8N5D0-4;Q8N5D0	WD and tetratricopeptide repeats protein 1	WDTC1	18.664	17.6594	15.441	19.2609	NaN	NaN				1	1	1	11.2	11.2	11.2	13.607	0.00074571	3.1884	269690	2
H0YNE9;Q92930	H0YNE9;Q92930	Ras-related protein Rab-8B	RAB8B	19.2354	19.1611	NaN	19.2273	NaN	NaN				3	2	2	19.7	13.8	13.8	21.868	0	4.784	1657000	6
P08581;P08581-2	P08581;P08581-2	Hepatocyte growth factor receptor	MET	19.3974	19.1753	18.0311	18.9659	NaN	NaN				2	2	2	2.5	2.5	2.5	155.54	0	18.463	953610	12
Q13561;Q13561-3;Q13561-2;H0YI98;F8W1I6;F8VW18;H0YHL1;F8VRV7;F8VX93;F8W0U6	Q13561;Q13561-3;Q13561-2;H0YI98;F8W1I6	Dynactin subunit 2	DCTN2	19.5813	19.7879	19.4901	18.8955	NaN	NaN				10	10	10	34.9	34.9	34.9	44.23	0	144.58	101130000	41
Q14008-2;Q14008;Q14008-3;H0YDX5;E9PQH5;H0YCF6;H0YEK7	Q14008-2;Q14008;Q14008-3	Cytoskeleton-associated protein 5	CKAP5	21.0986	20.4338	22.0273	18.8517	NaN	NaN				15	15	15	8.9	8.9	8.9	218.52	0	25.37	38075000	41
Q9BVJ7	Q9BVJ7	Dual specificity protein phosphatase 23	DUSP23	18.9064	19.448	21.0111	18.7604	NaN	NaN				3	3	3	22.7	22.7	22.7	16.588	0.00038895	3.5921	6155100	4
Q8N4Q0;Q8N4Q0-2	Q8N4Q0;Q8N4Q0-2	Zinc-binding alcohol dehydrogenase domain-containing protein 2	ZADH2	20.3309	20.2486	21.4733	18.7301	NaN	NaN				2	2	2	6.4	6.4	6.4	40.14	0	4.7038	4254600	5
O00567;H0Y653;H0YDU4;Q5JXT2	O00567	Nucleolar protein 56	NOP56	21.7621	19.4486	22.5064	18.6326	NaN	NaN				11	11	11	31.6	31.6	31.6	66.049	0	24.302	60227000	40
O75165;H0YA63	O75165	DnaJ homolog subfamily C member 13	DNAJC13	19.8372	18.4646	18.47	18.4352	NaN	NaN				6	6	6	3.7	3.7	3.7	254.41	0	10.416	4055400	12
Q16537-2;Q16537;Q16537-3	Q16537-2;Q16537;Q16537-3	Serine/threonine-protein phosphatase 2A 56 kDa regulatory subunit epsilon isoform	PPP2R5E	22.1565	21.8057	22.2449	18.3928	NaN	NaN				5	5	5	13.9	13.9	13.9	54.042	0	20.73	26633000	17
Q14669-4;Q14669;Q14669-2;Q14669-3;H7C2Y1	Q14669-4;Q14669;Q14669-2;Q14669-3	E3 ubiquitin-protein ligase TRIP12	TRIP12	18.1442	18.0863	19.298	18.3871	NaN	NaN				4	4	4	3.3	3.3	3.3	192.07	0	9.0525	6946800	15
J3QQQ0;Q9Y5X9-2;Q9Y5X9	J3QQQ0;Q9Y5X9-2;Q9Y5X9	Endothelial lipase	LIPG	18.5026	18.3796	18.2681	18.3407	NaN	NaN				1	1	1	4.4	4.4	4.4	43.153	0.00076046	3.375	676530	1
P25325;P25325-2;B1AH49	P25325;P25325-2;B1AH49	3-mercaptopyruvate sulfurtransferase;Sulfurtransferase	MPST	21.8653	21.7604	22.2828	18.2985	NaN	NaN				4	4	4	23.9	23.9	23.9	33.178	0	22.599	13397000	23
H3BUD0;H3BS86;Q9UNE7-2;Q9UNE7	H3BUD0;H3BS86;Q9UNE7-2;Q9UNE7	E3 ubiquitin-protein ligase CHIP	STUB1	20.0265	20.7101	19.7527	18.2958	NaN	NaN				1	1	1	6.5	6.5	6.5	21.392	0.0017446	2.6702	2213900	4
O60313;O60313-2;E5KLK1;E5KLJ6;E5KLJ9;E5KLJ5;C9JY58;H7C3G2;H7C141	O60313;O60313-2;E5KLK1;E5KLJ6;E5KLJ9;E5KLJ5	Dynamin-like 120 kDa protein, mitochondrial;Dynamin-like 120 kDa protein, form S1	OPA1	22.385	21.81	22.366	18.2158	NaN	NaN				10	10	10	14.6	14.6	14.6	111.63	0	21.492	34878000	17
M0QZR4;Q92888-2;Q92888;Q92888-3;M0QYC1;Q92888-4;M0R2C7;M0QYS3;M0QZH8	M0QZR4;Q92888-2;Q92888;Q92888-3;M0QYC1;Q92888-4	Rho guanine nucleotide exchange factor 1	ARHGEF1	NaN	18.8744	20.3995	18.2091	NaN	NaN				5	5	5	7.7	7.7	7.7	108.32	0	13.006	7072900	10
P46934-4;H0Y8X6;P46934-3;P46934-2;P46934;H0Y8H4	P46934-4;H0Y8X6;P46934-3;P46934-2;P46934	E3 ubiquitin-protein ligase NEDD4	NEDD4	17.6296	16.633	15.8471	18.1044	NaN	NaN				3	2	2	4	2.9	2.9	104.22	0.00038536	3.5157	920350	5
Q96KP1	Q96KP1	Exocyst complex component 2	EXOC2	18.5092	17.3614	18.0593	17.9087	NaN	NaN				2	2	2	2.8	2.8	2.8	104.07	0	7.3594	1732900	10
H0Y8E4;E9PH70;Q9ULH0-3;Q9ULH0-2;Q9ULH0-4;Q9ULH0	H0Y8E4;E9PH70;Q9ULH0-3;Q9ULH0-2;Q9ULH0-4;Q9ULH0	Kinase D-interacting substrate of 220 kDa	KIDINS220	18.5887	17.8141	18.632	17.8659	NaN	NaN				1	1	1	0.9	0.9	0.9	118.38	0.00039017	3.6321	751240	6
E7EVJ5;Q96F07-2;Q96F07;A0A087WVE1;A0A087WTQ3;A0A087WWZ1	E7EVJ5;Q96F07-2;Q96F07	Cytoplasmic FMR1-interacting protein 2	CYFIP2	18.5103	18.142	18.4017	17.7992	NaN	NaN				11	1	1	10.7	1.1	1.1	142.58	0.0020555	2.5558	1058900	2
Q9BPX3;H0Y9Z8	Q9BPX3	Condensin complex subunit 3	NCAPG	20.0378	19.0116	20.4494	17.73	NaN	NaN				3	3	3	4.1	4.1	4.1	114.33	0	6.1572	9422700	8
P35270	P35270	Sepiapterin reductase	SPR	20.6908	20.2734	18.9394	17.7136	NaN	NaN				3	3	3	19.9	19.9	19.9	28.048	0	9.0192	14582000	21
P12270;P12270-2;Q5SWX9	P12270	Nucleoprotein TPR	TPR	20.4914	18.7827	20.8149	17.6914	NaN	NaN				23	23	23	13.1	13.1	13.1	267.29	0	149.74	259510000	66
P42345;B1AKP8	P42345	Serine/threonine-protein kinase mTOR	MTOR	18.5901	18.6853	19.4154	17.6653	NaN	NaN				3	3	3	1.8	1.8	1.8	288.89	0	5.459	1853900	6
O15554;M0R2F1;M0QZ70;M0R1J0;D1MQ08	O15554;M0R2F1;M0QZ70;M0R1J0;D1MQ08	Intermediate conductance calcium-activated potassium channel protein 4	KCNN4	20.9314	20.6151	19.1921	17.4417	NaN	NaN				2	2	2	6.3	6.3	6.3	47.695	0	4.4532	2583600	7
H7C0P7;Q8N7R7-3;Q8N7R7-2;Q8N7R7	H7C0P7;Q8N7R7-3;Q8N7R7-2;Q8N7R7	Cyclin-Y-like protein 1	CCNYL1	NaN	16.9324	17.0472	17.1769	NaN	NaN				1	1	1	11.6	11.6	11.6	17.033	0.0071451	1.863	213350	2
D6RA48;D6RBS3;D6RAK2;D6R9U2;D6RD15;D6RB69;D6RHZ8;D6RF69;P26572	D6RA48;D6RBS3;D6RAK2;D6R9U2;D6RD15;D6RB69;D6RHZ8;D6RF69;P26572	Alpha-1,3-mannosyl-glycoprotein 2-beta-N-acetylglucosaminyltransferase	MGAT1	19.6969	18.6727	20.3629	17.1056	NaN	NaN				1	1	1	14.7	14.7	14.7	10.298	0	3.9648	2025200	2
I3L161;I3L3X5;Q9NRY6	I3L161;I3L3X5;Q9NRY6	Phospholipid scramblase 3	TMEM256-PLSCR3	18.137	16.8747	NaN	17.0794	NaN	NaN				1	1	1	11.8	11.8	11.8	18.276	0.0010638	2.7901	167460	2
Q5T196;Q8NFF5-4;Q8NFF5-5;Q8NFF5-3;Q8NFF5-2;Q8NFF5	Q5T196;Q8NFF5-4;Q8NFF5-5;Q8NFF5-3;Q8NFF5-2;Q8NFF5	FAD synthase;Molybdenum cofactor biosynthesis protein-like region;FAD synthase region	FLAD1	17.9462	NaN	17.6829	16.8081	NaN	NaN				2	2	2	7.5	7.5	7.5	50.141	0.0020569	2.5634	654610	6
Q8IY21;H0Y8Z7;D6R944	Q8IY21	Probable ATP-dependent RNA helicase DDX60	DDX60	23.2399	21.5055	23.7151	16.6952	NaN	NaN				10	10	10	8.1	8.1	8.1	197.85	0	37.961	24556000	30
H3BSJ6;H3BNH4;H3BV52;H3BRH0;Q9Y653-5;Q9Y653-2;Q9Y653-3;Q9Y653	H3BSJ6;H3BNH4;H3BV52;H3BRH0;Q9Y653-5;Q9Y653-2;Q9Y653-3;Q9Y653	G-protein coupled receptor 56;GPR56 N-terminal fragment;GPR56 C-terminal fragment	ADGRG1	20.6968	19.8641	20.0035	16.634	NaN	NaN				1	1	1	5.3	5.3	5.3	21.008	0	5.6641	2183100	7
Q96CU9-3;Q96CU9;E9PP78;Q96CU9-2	Q96CU9-3;Q96CU9;E9PP78;Q96CU9-2	FAD-dependent oxidoreductase domain-containing protein 1	FOXRED1	17.2468	18.4056	16.5256	16.42	NaN	NaN				2	2	2	5.5	5.5	5.5	52.104	0.0032616	2.1836	578060	2
Q7Z5P9-2;Q7Z5P9	Q7Z5P9-2;Q7Z5P9	Mucin-19	MUC19	28.5743	28.196	NaN	27.9437	29.4727	NaN				1	1	1	0.2	0.2	0.2	771.15	0.0056908	1.9657	1055300000	6
Q04941	Q04941	Proteolipid protein 2	PLP2	25.6351	25.0838	24.4658	26.0127	25.4926	NaN				1	1	1	8.6	8.6	8.6	16.691	0	4.9593	143980000	9
P06748-2;P06748;P06748-3;E5RI98;E5RGW4	P06748-2;P06748;P06748-3	Nucleophosmin	NPM1	28.2409	26.7918	26.5908	25.1242	25.4769	NaN				11	11	11	52.1	52.1	52.1	29.464	0	178.23	1790800000	172
K7ERE3;CON__ENSEMBL:ENSP00000377550;P13646-3;P13646;CON__P13646-1;P13646-2;K7EMD9	K7ERE3;CON__ENSEMBL:ENSP00000377550;P13646-3;P13646;CON__P13646-1;P13646-2;K7EMD9	Keratin, type I cytoskeletal 13	KRT13	21.4608	22.1681	NaN	24.6546	24.9413	NaN			+	8	2	2	19.3	5.5	5.5	45.26	0	12.326	14247000	7
O75396;A0A087X1A9	O75396	Vesicle-trafficking protein SEC22b	SEC22B	23.4761	23.6905	22.9191	23.417	24.8007	NaN				9	9	9	42.3	42.3	42.3	24.593	0	228.25	180170000	50
P00367;P00367-3;P00367-2;P49448	P00367;P00367-3;P00367-2;P49448	Glutamate dehydrogenase 1, mitochondrial;Glutamate dehydrogenase 2, mitochondrial	GLUD1	22.6633	23.8713	23.9457	NaN	24.4397	NaN				18	18	18	37.3	37.3	37.3	61.397	0	43.048	457220000	64
A0A087WXB0;O15126;A0A087WU14;A0A087WTX8;A0A087WZA6;O15126-2	A0A087WXB0;O15126;A0A087WU14	Secretory carrier-associated membrane protein 1	SCAMP1	22.5665	22.6221	22.6974	NaN	24.3049	NaN				3	3	3	19.9	19.9	19.9	35.046	0	5.4672	71223000	7
P62280;M0QZC5;M0R1H5;M0R1H6	P62280;M0QZC5	40S ribosomal protein S11	RPS11	23.7796	23.1769	22.5056	23.9973	24.1674	NaN				7	7	7	40.5	40.5	40.5	18.431	0	13.713	234960000	27
B7ZKQ9;Q8WTV0-4;Q8WTV0-2;Q8WTV0-5;Q8WTV0;F5H4X0;Q8WTV0-3;F5H5E8	B7ZKQ9;Q8WTV0-4;Q8WTV0-2;Q8WTV0-5;Q8WTV0;F5H4X0;Q8WTV0-3	Scavenger receptor class B member 1	SCARB1	21.1674	22.1155	21.8477	22.3872	24.1619	NaN				5	5	5	13.1	13.1	13.1	53.847	0	7.2799	14733000	8
P51665;H3BNT7;H3BTM8	P51665;H3BNT7;H3BTM8	26S proteasome non-ATPase regulatory subunit 7	PSMD7	22.5634	22.9981	23.4248	23.4586	24.0088	NaN				8	8	8	33.6	33.6	33.6	37.025	0	121.6	59586000	25
P84098;J3QR09;J3KTE4;J3QL15	P84098;J3QR09;J3KTE4	60S ribosomal protein L19;Ribosomal protein L19	RPL19	23.0234	22.1766	23.7867	24.7185	23.933	NaN				5	5	5	22.4	22.4	22.4	23.466	0	67.337	403130000	34
P38606-2;P38606;C9JA17;C9JVW8	P38606-2;P38606	V-type proton ATPase catalytic subunit A	ATP6V1A	23.3138	23.6212	23.0296	24.1354	23.7993	NaN				6	6	6	15.2	15.2	15.2	64.735	0	61.021	59013000	27
Q92769;Q92769-3;E5RFP9;E5RFI6;E5RJ04;E5RGV4;E5RHE7;E5RH52;E5RG37;H3BM24;E5RK19	Q92769;Q92769-3	Histone deacetylase 2	HDAC2	23.1291	22.945	23.4841	23.199	23.7601	NaN				8	8	5	22.1	22.1	14.5	55.364	0	24.182	63572000	31
F8W7C6;A0A087WV22;H7C123;H7C2C5;Q96L21;H7C2U2	F8W7C6;A0A087WV22;H7C123;H7C2C5		RPL10	24.7154	24.6018	25.3202	23.7282	23.7079	NaN				7	7	1	41.7	41.7	11	18.565	0	43.953	350080000	52
P40429;Q8J015;M0QYS1;Q6NVV1;M0QZU1;A0A096LPE0	P40429;Q8J015;M0QYS1;Q6NVV1	60S ribosomal protein L13a;Putative 60S ribosomal protein L13a protein RPL13AP3	RPL13A	24.2489	23.2293	25.0611	24.4059	23.6623	NaN				5	5	5	24.1	24.1	24.1	23.577	0	32.088	282000000	17
E9PIN3;Q9UBU9;Q9UBU9-2;B4E227;E9PLA7	E9PIN3;Q9UBU9;Q9UBU9-2;B4E227	Nuclear RNA export factor 1	NXF1	21.722	22.1705	21.3453	20.6621	23.4934	NaN				5	5	5	10.8	10.8	10.8	68.106	0	22.578	9347300	18
P23246;P23246-2;H0Y9K7;H0Y9U2	P23246;P23246-2	Splicing factor, proline- and glutamine-rich	SFPQ	23.7883	23.5698	24.8904	23.534	23.4356	NaN				17	17	16	26.7	26.7	25.6	76.149	0	89.238	480500000	92
J3QL14;R4GN72;F5GYQ1;P61421	J3QL14;R4GN72;F5GYQ1;P61421	V-type proton ATPase subunit d 1	ATP6V0D1	22.3286	23.1461	22.8598	24.7353	23.3839	NaN				4	4	4	18.1	18.1	18.1	26.705	0	7.6047	26237000	12
P16615-5;P16615-2;P16615-3;P16615;P16615-4;H7C5W9;O14983-3;O14983-2;O14983;Q93084-4;Q93084-2;Q93084-3;Q93084-7;Q93084;Q93084-6;Q93084-5;A0A0C4DH86	P16615-5;P16615-2;P16615-3;P16615;P16615-4;H7C5W9	Sarcoplasmic/endoplasmic reticulum calcium ATPase 2	ATP2A2	20.694	21.789	21.3942	22.0919	23.3625	NaN				10	10	10	10.6	10.6	10.6	109.73	0	29.801	60672000	20
P48735;P48735-2;H0YL11	P48735;P48735-2;H0YL11	Isocitrate dehydrogenase [NADP], mitochondrial	IDH2	22.6604	22.3637	22.44	22.8096	23.3461	NaN				13	12	12	30.1	28.1	28.1	50.909	0	43.399	48166000	32
F8VVM2;Q00325-2;Q00325;F8VZL5;F8VWR4;F8VWQ0	F8VVM2;Q00325-2;Q00325	Phosphate carrier protein, mitochondrial	SLC25A3	23.8507	23.431	22.0107	24.9001	23.3303	NaN				5	5	5	15.1	15.1	15.1	36.161	0	20.735	162760000	21
Q8TAT6;Q8TAT6-2;I3L4U9;A0A0D9SFI9;I3L283;I3L3I1	Q8TAT6;Q8TAT6-2	Nuclear protein localization protein 4 homolog	NPLOC4	22.44	21.0123	21.3979	21.2862	23.2597	NaN				7	7	7	15.5	15.5	15.5	68.119	0	41.78	36308000	44
Q9UMS4;F5GY56;H0YGF3;H0YGZ5	Q9UMS4	Pre-mRNA-processing factor 19	PRPF19	21.4403	22.4845	22.666	NaN	23.2595	NaN				9	9	9	24.6	24.6	24.6	55.18	0	17.83	88503000	20
P00387-2;P00387;P00387-3;B1AHF3	P00387-2;P00387;P00387-3;B1AHF3	NADH-cytochrome b5 reductase 3;NADH-cytochrome b5 reductase 3 membrane-bound form;NADH-cytochrome b5 reductase 3 soluble form	CYB5R3	22.0062	21.8716	20.787	21.1592	23.1546	NaN				7	7	7	34.2	34.2	34.2	31.628	0	53.154	67171000	33
Q6ZRP7;H0Y430	Q6ZRP7	Sulfhydryl oxidase 2	QSOX2	18.3716	18.1152	19.1091	20.0889	23.146	NaN				3	3	3	6	6	6	77.528	0	6.7959	6181000	13
H0YMF4;H0YKD8;P46779-4;P46779-5;P46779;P46779-2;P46779-3;H0YLP6	H0YMF4;H0YKD8;P46779-4;P46779-5;P46779;P46779-2;P46779-3;H0YLP6	60S ribosomal protein L28	RPL28	23.2141	22.0191	22.6297	23.7706	23.134	NaN				4	4	4	34.8	34.8	34.8	12.39	0	13.187	286860000	10
P25788-2;P25788;G3V3W4;G3V5N4;H0YJ03;G3V4X5	P25788-2;P25788	Proteasome subunit alpha type-3	PSMA3	23.1989	22.5412	23.7966	NaN	23.05	NaN				6	6	6	30.6	30.6	30.6	27.647	0	323.31	131140000	27
P07384;E9PLX0;E9PJJ3;E9PLC9;E9PMC6;E9PJA6;E9PSA6;E9PQB3;E9PL37;E9PRM1;E9PIA9	P07384	Calpain-1 catalytic subunit	CAPN1	23.7035	23.9922	24.0824	22.1289	22.9915	NaN				18	18	18	27	27	27	81.889	0	71.139	166640000	64
Q5TEZ5	Q5TEZ5	Uncharacterized protein C6orf163	C6orf163	NaN	NaN	NaN	20.6686	22.9326	NaN				1	1	1	3.3	3.3	3.3	38.553	0.0051216	2.0456	1695400	1
P04844-2;P04844;Q5JYR4;Q5JYR7;F2Z3K5;Q5JYR3;H0Y5M1	P04844-2;P04844	Dolichyl-diphosphooligosaccharide--protein glycosyltransferase subunit 2	RPN2	21.7522	21.7604	21.1882	20.2783	22.925	NaN				15	15	15	36.4	36.4	36.4	67.723	0	150.42	173050000	74
P09417;P09417-2;B7Z415;D6RGG7;D6RHJ7;H0Y8F7	P09417;P09417-2;B7Z415;D6RGG7	Dihydropteridine reductase	QDPR	22.2925	23.1123	22.5395	NaN	22.9247	NaN				4	4	4	27.9	27.9	27.9	25.789	0	26.629	25874000	26
A0A0U1RR32;A0A0U1RRH7;Q99878;Q96KK5;Q9BTM1;P20671;P0C0S8;H0YFX9;Q16777;Q6FI13;Q9BTM1-2	A0A0U1RR32;A0A0U1RRH7;Q99878;Q96KK5;Q9BTM1;P20671;P0C0S8;H0YFX9;Q16777;Q6FI13;Q9BTM1-2	Histone H2A type 1-J;Histone H2A type 1-H;Histone H2A.J;Histone H2A type 1-D;Histone H2A type 1;Histone H2A;Histone H2A type 2-C;Histone H2A type 2-A	HIST1H2AJ	27.5848	25.4927	26.8997	22.6044	22.9204	NaN				5	2	1	44.4	17.8	6.5	18.481	0	119.53	2096300000	105
P39023;G5E9G0;H7C3M2;B5MCW2;H7C422;F8WCR1;Q92901	P39023;G5E9G0	60S ribosomal protein L3	RPL3	26.3319	25.1771	25.0895	24.6178	22.8832	NaN				12	12	12	33	33	33	46.108	0	38.537	298460000	41
P05091-2;P05091;S4R3S4;F8VP50	P05091-2;P05091	Aldehyde dehydrogenase, mitochondrial	ALDH2	20.7384	20.6583	21.2413	22.4913	22.8364	NaN				11	11	11	30.9	30.9	30.9	50.989	0	42.776	87054000	50
F6S8N6;A0A0A0MRJ6;H7BY58;P22061;P22061-2;C9J0F2	F6S8N6;A0A0A0MRJ6;H7BY58;P22061;P22061-2	Protein-L-isoaspartate O-methyltransferase;Protein-L-isoaspartate(D-aspartate) O-methyltransferase	PCMT1	21.6864	22.6501	23.1582	21.094	22.8219	NaN				5	5	5	35.2	35.2	35.2	26.626	0	70.231	82002000	35
J3KPX7;Q99623;F5GY37;Q99623-2;F5H3X6;F5GWA7;F5H2D2;F5H0C5;U3KPZ5	J3KPX7;Q99623;F5GY37;Q99623-2;F5H3X6;F5GWA7	Prohibitin-2	PHB2	22.175	21.6655	NaN	24.7534	22.8139	NaN				13	13	13	48.3	48.3	48.3	33.239	0	35.572	348760000	37
M0QXB4;O14579;O14579-3;O14579-2;M0R061	M0QXB4;O14579;O14579-3;O14579-2;M0R061	Coatomer subunit epsilon	COPE	22.2891	21.8509	22.7407	21.2358	22.7809	NaN				7	7	7	29	29	29	36.923	0	26.197	73244000	32
Q13283;E5RIZ6;E5RI46;E5RIF8;E5RH42;E5RJU8;Q13283-2;E5RH00	Q13283;E5RIZ6	Ras GTPase-activating protein-binding protein 1	G3BP1	23.32	23.8234	24.5791	21.9741	22.7047	NaN				8	8	7	26.4	26.4	23.8	52.164	0	79.264	128000000	51
P61020;P61020-2	P61020;P61020-2	Ras-related protein Rab-5B	RAB5B	22.2851	21.9544	21.2604	21.9727	22.6647	NaN				6	3	3	33.5	18.6	18.6	23.707	0	14.678	15495000	16
Q07065	Q07065	Cytoskeleton-associated protein 4	CKAP4	21.1248	20.7262	17.8902	21.8835	22.6549	NaN				26	26	26	50.7	50.7	50.7	66.022	0	323.31	1049500000	177
A6QRJ0;P49184;Q5HY40	A6QRJ0;P49184;Q5HY40	Deoxyribonuclease-1-like 1	DNASE1L1	20.5703	20.759	20.3155	21.3198	22.5446	NaN				2	2	2	16.8	16.8	16.8	23.609	0	5.2195	5156100	11
O75436;S4R3Q6;O75436-2;S4R2Y3;Q4G0F5	O75436;S4R3Q6;O75436-2	Vacuolar protein sorting-associated protein 26A	VPS26A	23.63	22.4426	23.4117	22.7379	22.4756	NaN				9	9	9	37.9	37.9	37.9	38.169	0	19.228	72728000	35
Q9NZT2-2;Q9NZT2;A0A0A0MRN5;A0A087X028	Q9NZT2-2;Q9NZT2;A0A0A0MRN5	Opioid growth factor receptor	OGFR	20.6751	20.6119	20.4022	NaN	22.4687	NaN				9	9	9	23.3	23.3	23.3	71.423	0	88.396	35939000	35
P27694;I3L4R8;I3L2M5;I3L524	P27694	Replication protein A 70 kDa DNA-binding subunit;Replication protein A 70 kDa DNA-binding subunit, N-terminally processed	RPA1	22.2248	22.8152	22.3057	21.8963	22.4451	NaN				10	10	10	27.6	27.6	27.6	68.137	0	17.413	67051000	31
H7BYL6;A0A0A0MRE9;A0A0A0MRF6;Q99996-5;Q99996-3;Q99996-2;Q99996;Q99996-6	H7BYL6;A0A0A0MRE9;A0A0A0MRF6;Q99996-5;Q99996-3;Q99996-2;Q99996;Q99996-6	A-kinase anchor protein 9	AKAP9	NaN	NaN	NaN	21.4082	22.4325	NaN				1	1	1	0.7	0.7	0.7	204.02	0.0062735	1.9104	1427500	1
E9PKP7;P17480-2;P17480;E9PMM2;E9PLT2	E9PKP7;P17480-2;P17480	Nucleolar transcription factor 1	UBTF	20.5194	21.0012	20.239	23.5738	22.4054	NaN				4	4	4	9.1	9.1	9.1	87.435	0	10.389	20534000	11
A0A0C4DGV3;B7Z8V7;Q4G0N4-3;Q4G0N4-2;Q4G0N4	A0A0C4DGV3;B7Z8V7;Q4G0N4-3;Q4G0N4-2;Q4G0N4	NAD kinase 2, mitochondrial	NADK2	21.6973	22.4285	22.9645	19.614	22.3867	NaN				3	3	3	17.4	17.4	17.4	28.255	0	143.16	20138000	22
P20618	P20618	Proteasome subunit beta type-1	PSMB1	NaN	NaN	22.2301	22.2632	22.3804	NaN				5	5	5	27.4	27.4	27.4	26.489	0	114.86	191400000	37
Q9NP72;Q5W0J0;A0A087X163;Q9NP72-2;Q9NP72-3;H0Y6T8	Q9NP72;Q5W0J0;A0A087X163;Q9NP72-2;Q9NP72-3	Ras-related protein Rab-18	RAB18	21.5876	21.448	20.556	21.0376	22.3769	NaN				5	5	5	28.2	28.2	28.2	22.977	0	10.499	29853000	21
P31150;G5E9U5	P31150	Rab GDP dissociation inhibitor alpha	GDI1	19.2968	18.0968	20.0733	22.6885	22.3746	NaN				16	10	10	45.6	28.4	28.4	50.582	0	121.09	118170000	51
O43592;F8WDU6;F5GYW6	O43592	Exportin-T	XPOT	20.9522	21.8371	22.6116	NaN	22.3169	NaN				8	8	8	10.3	10.3	10.3	109.96	0	52.302	23284000	23
Q8TCT9-5;Q8TCT9;A0A075B6F6;Q8TCT9-4;Q8TCT9-2;A0A0C4DGU3	Q8TCT9-5;Q8TCT9;A0A075B6F6;Q8TCT9-4;Q8TCT9-2	Minor histocompatibility antigen H13	HM13	21.7362	21.4426	20.2521	20.3443	22.2866	NaN				5	5	5	20.6	20.6	20.6	36.813	0	8.2179	38811000	10
P50213;H0YL72;H0YLI6;H0YMU3;P50213-2;H0YKD0;H0YM64;H0YNF5	P50213;H0YL72;H0YLI6;H0YMU3;P50213-2;H0YKD0	Isocitrate dehydrogenase [NAD] subunit alpha, mitochondrial	IDH3A	24.4898	25.0549	24.6187	21.7075	22.283	NaN				7	7	7	26.2	26.2	26.2	39.591	0	24.727	128020000	35
O14976-2;O14976	O14976-2;O14976	Cyclin-G-associated kinase	GAK	NaN	20.5171	19.5501	20.8338	22.2817	NaN				2	2	2	2.3	2.3	2.3	134.46	0	5.191	2239300	8
P36915;A2AB27;A0A140T8Y2;P36915-2	P36915;A2AB27	Guanine nucleotide-binding protein-like 1	GNL1	22.346	22.5411	22.9854	NaN	22.2659	NaN				3	3	3	5.8	5.8	5.8	68.66	0	7.5103	30953000	11
Q96HY7;H7C1J3;C9JWN1	Q96HY7	Probable 2-oxoglutarate dehydrogenase E1 component DHKTD1, mitochondrial	DHTKD1	21.5591	21.7246	21.6487	NaN	22.2606	NaN				4	4	4	7.2	7.2	7.2	103.08	0	9.2869	9129700	4
Q8TB61-3;Q8TB61-2;Q8TB61;Q8TB61-5;Q8TB61-4	Q8TB61-3;Q8TB61-2;Q8TB61;Q8TB61-5;Q8TB61-4	Adenosine 3-phospho 5-phosphosulfate transporter 1	SLC35B2	22.0585	22.4272	21.8841	NaN	22.1973	NaN				3	3	3	9.7	9.7	9.7	42.127	0	4.7637	12951000	8
Q15382;C9J931;C9J469;F8WBL3	Q15382;C9J931	GTP-binding protein Rheb	RHEB	22.5224	22.3783	22.152	22.7055	22.1763	NaN				3	3	3	18.5	18.5	18.5	20.497	0.00038685	3.5543	18186000	6
P62304;A6NHK2	P62304;A6NHK2	Small nuclear ribonucleoprotein E	SNRPE	23.5286	22.565	23.4315	20.3558	22.1522	NaN				2	2	2	25	25	25	10.803	0	12.449	57371000	20
P61956-2;P61956;A8MUA9;A8MU27;Q6EEV6;P55854;P55854-2	P61956-2;P61956;A8MUA9;A8MU27;Q6EEV6;P55854;P55854-2	Small ubiquitin-related modifier 2;Small ubiquitin-related modifier 4;Small ubiquitin-related modifier 3	SUMO2	22.8694	22.6469	23.2406	25.2263	22.1428	NaN				2	2	2	31	31	31	8.1111	0	49.281	610930000	20
E9PP21;P21291;E9PS42;E9PND2	E9PP21;P21291;E9PS42;E9PND2	Cysteine and glycine-rich protein 1	CSRP1	19.6898	20.4215	21.4653	18.7962	22.1263	NaN				3	3	3	25	25	25	16.94	0	8.0325	29180000	10
H3BMM1;H3BRD5;B2RTY4-5;B2RTY4-2;B2RTY4;B2RTY4-4;H3BV44;B2RTY4-3	H3BMM1;H3BRD5;B2RTY4-5;B2RTY4-2;B2RTY4;B2RTY4-4;H3BV44;B2RTY4-3	Unconventional myosin-IXa	MYO9A	22.0564	22.9691	NaN	21.4734	22.1177	NaN				2	2	2	1.9	1.9	1.9	150.17	0.0062755	1.9116	3755500	1
Q71UI9;P0C0S5;C9J0D1;Q71UI9-3;Q71UI9-4;Q71UI9-2;C9J386	Q71UI9;P0C0S5;C9J0D1;Q71UI9-3;Q71UI9-4;Q71UI9-2;C9J386	Histone H2A.V;Histone H2A.Z;Histone H2A	H2AFV	24.0904	NaN	NaN	22.0383	22.1081	NaN				4	2	2	31.2	18.8	18.8	13.509	0	14.813	274530000	16
F8WDS9;E9PHS0;O43813	F8WDS9;E9PHS0;O43813	LanC-like protein 1	LANCL1	21.3824	22.4874	21.5285	22.4548	22.1001	NaN				1	1	1	14.6	14.6	14.6	9.2824	0	5.1499	12366000	4
Q9P0J1;Q9P0J1-2;E5RIV4;E5RIE5;E5RI96	Q9P0J1;Q9P0J1-2;E5RIV4	[Pyruvate dehydrogenase [acetyl-transferring]]-phosphatase 1, mitochondrial	PDP1	23.4349	23.184	22.8076	19.5551	22.0949	NaN				7	7	7	16	16	16	61.053	0	15.253	29887000	25
Q02878;F8VZ45;U3KQR5;F8VR69;F8VZA3;F8VWR1;F8VU16	Q02878	60S ribosomal protein L6	RPL6	26.2155	24.8734	25.2954	24.6443	22.0896	NaN				10	10	10	37.2	37.2	37.2	32.728	0	67.827	363830000	66
P51570;P51570-2;K7ERJ9;K7ERN9;K7EII7	P51570;P51570-2	Galactokinase	GALK1	21.9939	23.3932	23.4995	21.494	22.0763	NaN				5	5	5	14.5	14.5	14.5	42.272	0	22.594	49865000	13
P05141;P12235;V9GYG0;Q9H0C2	P05141;P12235	ADP/ATP translocase 2;ADP/ATP translocase 2, N-terminally processed;ADP/ATP translocase 1	SLC25A5	23.0996	22.1719	18.7103	19.9413	22.0747	NaN				11	11	3	34.9	34.9	11.1	32.852	0	39.5	534620000	56
O43390;O43390-2;O43390-3;O43390-4;B4DT28	O43390;O43390-2;O43390-3;O43390-4	Heterogeneous nuclear ribonucleoprotein R	HNRNPR	23.8322	22.8865	23.4432	21.2002	22.0196	NaN				13	9	9	23.2	17.4	17.4	70.942	0	73.637	130280000	75
P46060;B0QYT5;B0QYT4;B0QYT6;H0Y4Q3	P46060	Ran GTPase-activating protein 1	RANGAP1	21.8373	21.86	22.5448	NaN	22.0094	NaN				12	12	12	28.6	28.6	28.6	63.541	0	181.36	47045000	34
Q9UHB9-4;Q9UHB9;Q9UHB9-2;Q9UHB9-3;K7EN53;K7EQC2	Q9UHB9-4;Q9UHB9;Q9UHB9-2;Q9UHB9-3	Signal recognition particle subunit SRP68	SRP68	23.6737	23.504	23.5229	23.1384	21.9659	NaN				15	15	15	35.3	35.3	35.3	66.107	0	40.476	86712000	62
K7ERI7;P35268;K7EJT5;K7EP65;K7EKS7;K7ELC4;K7EMH1	K7ERI7;P35268;K7EJT5;K7EP65;K7EKS7;K7ELC4;K7EMH1	60S ribosomal protein L22	RPL22	23.9155	23.4171	23.9105	23.8517	21.9417	NaN				3	3	3	41.1	41.1	41.1	11.168	0	25.846	288330000	20
O75367-2;O75367-3;O75367;D6RCF2;B4DJC3;Q9P0M6;Q5SQT3	O75367-2;O75367-3;O75367;D6RCF2;B4DJC3	Core histone macro-H2A.1;Histone H2A	H2AFY	24.7134	23.3872	24.4012	20.9182	21.9237	NaN				8	8	8	33.9	33.9	33.9	39.183	0	153.69	133560000	48
P39748;P39748-2;I3L3E9;F5H1Y3	P39748;P39748-2;I3L3E9;F5H1Y3	Flap endonuclease 1	FEN1	22.513	23.8777	23.6621	NaN	21.8925	NaN				4	4	4	15.3	15.3	15.3	42.592	0	117.36	112100000	32
P25786;P25786-2;F5GX11;B4DEV8	P25786;P25786-2;F5GX11	Proteasome subunit alpha type-1	PSMA1	19.6898	21.4888	21.7796	20.7441	21.8674	NaN				9	9	9	35	35	35	29.555	0	61.412	173930000	45
P62899;H7C2W9;C9JU56;B7Z4E3;B7Z4C8;P62899-3;P62899-2;B8ZZK4	P62899;H7C2W9;C9JU56;B7Z4E3;B7Z4C8;P62899-3;P62899-2	60S ribosomal protein L31	RPL31	22.4335	22.9297	23.2683	19.5857	21.8201	NaN				4	4	4	33.6	33.6	33.6	14.463	0	22.844	355120000	25
P30048-2;P30048	P30048-2;P30048	Thioredoxin-dependent peroxide reductase, mitochondrial	PRDX3	21.428	20.5067	20.2034	18.4064	21.8201	NaN				8	8	8	44.1	44.1	44.1	25.838	0	24.932	235180000	37
P11388;P11388-2;P11388-3;P11388-4;J3KTB7	P11388;P11388-2;P11388-3;P11388-4	DNA topoisomerase 2-alpha	TOP2A	22.9496	22.0402	23.0337	21.6227	21.8179	NaN				18	18	17	16.3	16.3	15.5	174.38	0	47.416	75843000	57
Q9UJA5;Q9UJA5-3;Q9UJA5-2;Q9UJA5-4	Q9UJA5;Q9UJA5-3;Q9UJA5-2;Q9UJA5-4	tRNA (adenine(58)-N(1))-methyltransferase non-catalytic subunit TRM6	TRMT6	21.8929	22.133	22.2111	21.0759	21.8163	NaN				6	6	6	21.1	21.1	21.1	55.799	0	54.287	17815000	23
O95832	O95832	Claudin-1	CLDN1	25.353	24.8376	24.6629	21.9047	21.8071	NaN				2	2	2	14.7	14.7	14.7	22.744	0	73.662	66406000	20
P10644-2;P10644;K7EM13;K7EPB2;K7EIE5;K7EID3;K7EJ40;K7EK41;K7EKR1;K7EPR5;K7EQK3;K7EMU2;X6RAV4;K7EMZ6;H7BYW5;C9JSK5;P31321	P10644-2;P10644;K7EM13;K7EPB2	cAMP-dependent protein kinase type I-alpha regulatory subunit;cAMP-dependent protein kinase type I-alpha regulatory subunit, N-terminally processed	PRKAR1A	20.0491	21.1904	21.5478	20.2525	21.8017	NaN				7	7	7	22	22	22	38.002	0	12.925	34661000	19
V9GYE3;V9GYM3;P02652	V9GYE3;V9GYM3;P02652	Apolipoprotein A-II;Proapolipoprotein A-II;Truncated apolipoprotein A-II	APOA2	NaN	NaN	NaN	22.6122	21.7962	NaN				1	1	1	42.3	42.3	42.3	5.8767	0	6.4583	775080	2
X6R5C5;X6R8A1;P10619-2;P10619	X6R5C5;X6R8A1;P10619-2;P10619	Carboxypeptidase;Lysosomal protective protein;Lysosomal protective protein 32 kDa chain;Lysosomal protective protein 20 kDa chain	CTSA	20.6564	18.4911	20.6177	20.9802	21.7859	NaN				1	1	1	2.7	2.7	2.7	54.255	0	21.379	22025000	9
E7EPB3;P50914	E7EPB3;P50914	60S ribosomal protein L14	RPL14	24.0367	23.4299	23.8165	22.1095	21.7584	NaN				4	4	4	36.3	36.3	36.3	14.558	0	16.162	285330000	30
Q96ME1-4;H0Y6I6;Q96ME1-2;Q96ME1;Q96ME1-3	Q96ME1-4;H0Y6I6;Q96ME1-2;Q96ME1	F-box/LRR-repeat protein 18	FBXL18	20.9611	21.9567	21.5317	20.5695	21.7294	NaN				6	6	6	12.4	12.4	12.4	78.919	0	11.635	11315000	16
A0A087WUT6;O60841	A0A087WUT6;O60841	Eukaryotic translation initiation factor 5B	EIF5B	21.9754	22.6247	23.3038	20.8101	21.7122	NaN				8	8	8	12.4	12.4	12.4	138.68	0	21.985	64623000	24
P24666;G5E9R5;F2Z2Q9;P24666-3;P24666-2;D3YTI2	P24666;G5E9R5;F2Z2Q9;P24666-3;P24666-2	Low molecular weight phosphotyrosine protein phosphatase	ACP1	21.0204	20.3012	21.1745	21.4815	21.6865	NaN				4	4	1	31.6	31.6	7	18.042	0	51.693	52047000	30
Q13895;H7BY94;F8WBL2	Q13895	Bystin	BYSL	21.6756	21.6943	22.1042	20.8801	21.6862	NaN				3	3	3	6.9	6.9	6.9	49.601	0	9.6761	17982000	17
Q9H0X4;C9JP72;H7C2U8;C9J3Y6;H7C3L6;C9IYB9;C9K0C5;B4DGG1;Q9H0X4-2	Q9H0X4;C9JP72;H7C2U8;C9J3Y6;H7C3L6;C9IYB9;C9K0C5;B4DGG1;Q9H0X4-2	Protein ITFG3	ITFG3	20.66	19.6794	NaN	20.9629	21.6598	NaN				2	2	2	4	4	4	59.659	0.0007286	3.0197	3073700	7
C9J5D1;E7EQ69;Q9GZZ1;C9JZU6;C9J5J3;A0A0D9SF32;A0A087WWJ2;Q9GZZ1-2;B0AZT5;F8WCK0	C9J5D1;E7EQ69;Q9GZZ1;C9JZU6;C9J5J3;A0A0D9SF32;A0A087WWJ2;Q9GZZ1-2	N-alpha-acetyltransferase 50	NAA50	20.6218	22.4046	22.5231	NaN	21.6318	NaN				5	5	5	31	31	31	14.886	0	10.048	34648000	9
A0A0C4DFM1;Q92544	A0A0C4DFM1;Q92544	Transmembrane 9 superfamily member 4	TM9SF4	21.7842	21.8723	20.8532	20.8207	21.6136	NaN				2	2	2	5.3	5.3	5.3	72.54	0	13.34	7071800	11
O14979-3;O14979-2;A0A087WUK2;O14979;A0A087WU03	O14979-3;O14979-2;A0A087WUK2;O14979	Heterogeneous nuclear ribonucleoprotein D-like	HNRNPDL	NaN	NaN	21.3654	21.1668	21.5917	NaN				5	4	4	25.4	22.1	22.1	27.191	0	10.789	53927000	21
Q9BVC6	Q9BVC6	Transmembrane protein 109	TMEM109	20.3031	20.3002	19.8047	19.4349	21.5625	NaN				3	3	3	9.5	9.5	9.5	26.21	0	15.101	54269000	10
Q9BT78;D6RAX7;D6RFN0;Q9BT78-2;D6RD63	Q9BT78;D6RAX7;D6RFN0;Q9BT78-2	COP9 signalosome complex subunit 4	COPS4	21.4685	20.6559	20.6689	NaN	21.5561	NaN				7	7	7	25.1	25.1	25.1	46.268	0	19.229	35956000	18
Q15435;C9JD73;H7C003;Q15435-3;Q15435-2;B5MBZ8;C9J177;Q15435-5;Q15435-4;C9JRC4;H7C118;H7C3Q5	Q15435;C9JD73;H7C003;Q15435-3;Q15435-2;B5MBZ8;C9J177;Q15435-5;Q15435-4	Protein phosphatase 1 regulatory subunit 7	PPP1R7	22.183	22.9747	22.8139	NaN	21.5306	NaN				9	9	9	34.7	34.7	34.7	41.564	0	256.02	42459000	31
Q14738-2;Q14738;E9PFR3;Q14738-3;H0Y8C4;H0YJ35;H7C5Q9	Q14738-2;Q14738;E9PFR3;Q14738-3;H0Y8C4	Serine/threonine-protein phosphatase 2A 56 kDa regulatory subunit delta isoform	PPP2R5D	21.0836	20.7832	21.5644	NaN	21.5279	NaN				6	6	5	18.4	18.4	16.1	66.18	0	10.755	30339000	15
O15173;O15173-2	O15173;O15173-2	Membrane-associated progesterone receptor component 2	PGRMC2	19.7728	NaN	19.1975	NaN	21.5196	NaN				4	4	4	22	22	22	23.818	0	10.825	25608000	14
P48507;P48507-2	P48507;P48507-2	Glutamate--cysteine ligase regulatory subunit	GCLM	20.17	21.4401	21.1555	21.4441	21.5173	NaN				2	2	2	10.2	10.2	10.2	30.727	0	92.151	25140000	14
Q13596;H0YK42;Q13596-2;Q13596-3	Q13596;H0YK42;Q13596-2;Q13596-3	Sorting nexin-1	SNX1	21.29	NaN	21.3814	NaN	21.5137	NaN				7	5	5	16.9	12.8	12.8	59.069	0	7.2655	22620000	6
P36543-2;P36543;P36543-3;C9J8H1	P36543-2;P36543;P36543-3;C9J8H1	V-type proton ATPase subunit E 1	ATP6V1E1	22.337	20.6904	20.3529	21.0128	21.4933	NaN				4	4	4	23	23	23	23.587	0	9.1184	23971000	19
O15498;O15498-2	O15498;O15498-2	Synaptobrevin homolog YKT6	YKT6	20.9562	20.3497	20.1228	20.9194	21.4777	NaN				5	5	5	30.3	30.3	30.3	22.417	0	12.025	18917000	16
O00461;F8W785	O00461;F8W785	Golgi integral membrane protein 4	GOLIM4	19.695	21.5599	20.3808	23.1719	21.4659	NaN				5	5	5	10.1	10.1	10.1	81.879	0	17.372	15538000	24
C9JJV6;C9JZL8;C9J5M0;C9JC07;Q96S97	C9JJV6;C9JZL8;C9J5M0;C9JC07;Q96S97	Myeloid-associated differentiation marker	MYADM	19.8697	NaN	NaN	20.7453	21.4533	NaN				1	1	1	15.8	15.8	15.8	15.864	0	37.987	1403500	5
A8MT40;Q8NCN5;H3BQG3	A8MT40;Q8NCN5;H3BQG3	Pyruvate dehydrogenase phosphatase regulatory subunit, mitochondrial	PDPR	21.4248	21.513	21.9122	NaN	21.451	NaN				4	4	4	7.4	7.4	7.4	88.569	0	21.612	9222200	6
E7EV99;E7ENY0;P35611-2;P35611-6;P35611-4;P35611;P35611-3;H0Y9H2;A0A0A0MSR2;P35611-5;H0YG19	E7EV99;E7ENY0;P35611-2;P35611-6;P35611-4;P35611;P35611-3;H0Y9H2;A0A0A0MSR2;P35611-5	Alpha-adducin	ADD1	18.4474	NaN	20.0933	19.8836	21.4366	NaN				4	4	4	9.2	9.2	9.2	70.055	0	6.7212	11848000	5
Q5LJA9;Q9Y5K5;Q5LJA5;Q9Y5K5-2;Q9Y5K5-4;Q9Y5K5-3;H0Y4E0;H0Y6Y4;Q5LJB0;H0Y636;H0Y4K0	Q5LJA9;Q9Y5K5;Q5LJA5;Q9Y5K5-2;Q9Y5K5-4;Q9Y5K5-3;H0Y4E0;H0Y6Y4;Q5LJB0	Ubiquitin carboxyl-terminal hydrolase;Ubiquitin carboxyl-terminal hydrolase isozyme L5	UCHL5	20.9418	21.0845	21.9996	21.1353	21.4331	NaN				7	7	7	32.1	32.1	32.1	41.694	0	17.277	40079000	18
P40121;P40121-2;E7ENU9;H7C0X8;B8ZZL6	P40121;P40121-2;E7ENU9	Macrophage-capping protein	CAPG	23.2572	22.9545	23.1617	19.1936	21.4328	NaN				10	10	10	41.1	41.1	41.1	38.498	0	38.097	183340000	53
Q9NZB2;Q9NZB2-6;Q9NZB2-4;A0A0C4DG79;A0A0C4DH52;Q9NZB2-2;Q9NZB2-5;Q5T035	Q9NZB2;Q9NZB2-6;Q9NZB2-4;A0A0C4DG79	Constitutive coactivator of PPAR-gamma-like protein 1	FAM120A	21.5219	NaN	22.238	NaN	21.4266	NaN				12	12	12	18.5	18.5	18.5	121.89	0	20.216	52906000	23
O60443;O60443-3;H7C3W1;O60443-2;H7BZJ0;H7C147	O60443;O60443-3	Non-syndromic hearing impairment protein 5	DFNA5	23.1134	23.1583	22.3621	20.9875	21.4192	NaN				6	6	6	15.7	15.7	15.7	54.554	0	19.341	42085000	18
P31942-2;P31942;P31942-3;P31942-4;P31942-6;P31942-5	P31942-2;P31942;P31942-3;P31942-4	Heterogeneous nuclear ribonucleoprotein H3	HNRNPH3	20.9317	20.6089	20.7784	19.3304	21.4066	NaN				6	6	6	29.3	29.3	29.3	35.238	0	117.5	113590000	40
P50454;E9PPV6;E9PR70;E9PKH2;E9PK86;E9PMI5;E9PNX1;E9PJH8;E9PIG2;E9PRS3;E9PQ34;E9PLA6;H0YEP8	P50454;E9PPV6;E9PR70;E9PKH2;E9PK86;E9PMI5	Serpin H1	SERPINH1	27.0385	22.6864	23.4437	21.9476	21.3897	NaN				18	18	18	50.5	50.5	50.5	46.44	0	144.86	715700000	89
Q14683;V9GYN9	Q14683	Structural maintenance of chromosomes protein 1A	SMC1A	22.4219	22.007	21.4633	NaN	21.3765	NaN				12	12	1	12.2	12.2	0.6	143.23	0	28.063	55739000	21
Q6UXN9	Q6UXN9	WD repeat-containing protein 82	WDR82	21.0471	22.1945	21.6541	20.1768	21.3687	NaN				3	3	3	14.7	14.7	14.7	35.079	0	216.29	11733000	18
K7ELV2;Q96EE3;Q96EE3-1;K7EP88;K7EPZ5;K7ENI5	K7ELV2;Q96EE3;Q96EE3-1;K7EP88	Nucleoporin SEH1	SEH1L	20.9552	20.9811	20.4401	NaN	21.3674	NaN				5	5	5	22.1	22.1	22.1	29.541	0	10.182	14300000	9
Q14126;J3KSI6	Q14126	Desmoglein-2	DSG2	25.2865	24.508	24.6643	19.7614	21.3529	NaN				13	13	13	21.5	21.5	21.5	122.29	0	209.21	117470000	54
Q96RD7-2;Q96RD7	Q96RD7-2;Q96RD7	Pannexin-1	PANX1	22.1559	21.2606	20.6109	21.0951	21.3525	NaN				3	3	3	10	10	10	47.634	0	5.9646	5059200	8
P22059;H0YCV6;H7C1R2;H7C368;H7C428;A0A0A0MSB4;Q6ZN50;Q969R2-4;Q969R2-6;Q969R2-3;Q969R2-2;Q969R2	P22059	Oxysterol-binding protein 1	OSBP	20.7042	20.8642	23.0452	NaN	21.3382	NaN				9	9	8	18.7	18.7	16.7	89.42	0	38.184	31182000	18
O76003	O76003	Glutaredoxin-3	GLRX3	22.6629	22.4154	22.952	22.0545	21.2919	NaN				11	11	11	39.4	39.4	39.4	37.432	0	28.493	96120000	45
A0A0R4J2E8;A8MXP9;P43243;D6REM6;D6R991;B3KM87;P43243-2;H0Y8T4;D6R8Z5;D6RBI2;D6RBK5;D6RE02;D6RIA2;Q68E03;D6RB45;A0A1B0GX04;D6R9F3;D6RAM9;D6RAY2;D6RBS2;D6RCM3;D6REK4	A0A0R4J2E8;A8MXP9;P43243;D6REM6;D6R991;B3KM87;P43243-2	Matrin-3	MATR3	23.341	22.1638	23.332	23.846	21.2908	NaN				14	14	14	24	24	24	94.622	0	92.202	246940000	64
Q07812-5;Q07812-7;Q07812-8;Q07812;Q07812-2;K4JQN1;I6LPK7;Q07812-6	Q07812-5;Q07812-7;Q07812-8;Q07812;Q07812-2	Apoptosis regulator BAX	BAX	20.4853	19.1886	NaN	22.8932	21.2816	NaN				5	5	5	35.4	35.4	35.4	18.129	0	18.09	29536000	21
P25705;P25705-2;P25705-3;K7ERX7;K7EK77;K7EJP1;K7EQH4;K7ENJ4;K7ESA0	P25705;P25705-2;P25705-3;K7ERX7;K7EK77	ATP synthase subunit alpha, mitochondrial	ATP5A1	24.3122	25.0353	20.9262	20.8445	21.2721	NaN				20	20	20	43.8	43.8	43.8	59.75	0	123.27	695770000	104
Q9Y570;Q9Y570-4;Q9Y570-2;Q9Y570-3	Q9Y570;Q9Y570-4;Q9Y570-2	Protein phosphatase methylesterase 1	PPME1	22.1061	21.8154	21.6209	19.4078	21.2509	NaN				4	4	4	14.5	14.5	14.5	42.315	0	6.2093	21728000	10
Q8NFH3;Q8NFH3-2;B4E301;F5H0E3;B4DVD1	Q8NFH3	Nucleoporin Nup43	NUP43	20.9846	21.9802	21.5452	NaN	21.2306	NaN				5	5	5	16.8	16.8	16.8	42.15	0	9.7236	22593000	16
A6NEP9;Q8NG11-2;Q8NG11;H7BXY6;Q8NG11-3	A6NEP9;Q8NG11-2;Q8NG11;H7BXY6;Q8NG11-3	Tetraspanin;Tetraspanin-14	TSPAN14	21.0854	21.2751	19.7925	22.186	21.2241	NaN				2	2	2	12.6	12.6	12.6	25.196	0	10.895	4335500	4
E9PH82;Q8NCA5-2;Q8NCA5;C9J3G8	E9PH82;Q8NCA5-2;Q8NCA5	Protein FAM98A	FAM98A	19.1837	20.2628	21.3006	NaN	21.2231	NaN				3	3	3	16.3	16.3	16.3	34.431	0	6.5286	16223000	6
P98160;A0A0U1RQT3	P98160	Basement membrane-specific heparan sulfate proteoglycan core protein;Endorepellin;LG3 peptide	HSPG2	25.3258	21.8244	24.8229	21.4586	21.219	NaN				12	12	12	3.9	3.9	3.9	468.83	0	63.333	25912000	24
C9JKT3;C9IYB4;Q15118;Q15118-2	C9JKT3;C9IYB4;Q15118;Q15118-2	[Pyruvate dehydrogenase (acetyl-transferring)] kinase isozyme 1, mitochondrial	PDK1	21.4243	21.1224	20.268	NaN	21.2147	NaN				1	1	1	8.4	8.4	8.4	17.75	0.0041774	2.0743	3617100	2
P51153;A0A087WWB9	P51153	Ras-related protein Rab-13	RAB13	21.3419	20.9924	22.3501	24.1088	21.2068	NaN				5	4	4	30	24.6	24.6	22.774	0	12.077	16738000	9
A0A0A0MRN7;Q6YP21-3;Q6YP21;Q6YP21-2;A0A0A0MRN6	A0A0A0MRN7;Q6YP21-3;Q6YP21;Q6YP21-2	Kynurenine--oxoglutarate transaminase 3	CCBL2	20.7959	22.0947	21.0411	19.8986	21.2032	NaN				3	3	3	20.2	20.2	20.2	29.471	0	8.1853	15113000	8
F8VXY3;P00973-2;P00973-4;P00973;P00973-3;H0YI20;F8VUC8;F8VPW7;H0YIB8	F8VXY3;P00973-2;P00973-4;P00973;P00973-3;H0YI20	2-5-oligoadenylate synthase 1	OAS1	22.9547	24.3261	25.0945	NaN	21.1772	NaN				6	6	6	25.8	25.8	25.8	41.474	0	30.221	52170000	25
O95433-2;O95433;H0YJG7;G3V438;H0YJ63;G3V3W9;H0YJU2	O95433-2;O95433;H0YJG7;G3V438	Activator of 90 kDa heat shock protein ATPase homolog 1	AHSA1	21.3359	23.3419	21.1326	21.0018	21.1602	NaN				8	8	8	43.8	43.8	43.8	32.339	0	16.301	75144000	19
I3L1P8;Q02978;Q02978-2	I3L1P8;Q02978;Q02978-2	Mitochondrial 2-oxoglutarate/malate carrier protein	SLC25A11	21.3493	21.5803	20.2685	NaN	21.1455	NaN				5	5	5	20.6	20.6	20.6	32.182	0	17.126	50945000	17
P13807-2;P13807;M0QYU1	P13807-2;P13807	Glycogen [starch] synthase, muscle	GYS1	20.3092	20.6217	21.2096	NaN	21.1425	NaN				4	4	4	6.7	6.7	6.7	76.482	0	6.0416	13122000	6
P11047	P11047	Laminin subunit gamma-1	LAMC1	23.1302	20.7792	22.3761	NaN	21.1391	NaN				9	9	9	8.4	8.4	8.4	177.6	0	110.64	27912000	38
Q9P258	Q9P258	Protein RCC2	RCC2	19.8767	22.102	22.4863	19.1001	21.1342	NaN				5	5	5	16.9	16.9	16.9	56.084	0	10.532	18892000	11
A0A1B0GUZ7;Q14156-2;Q14156;Q14156-3	A0A1B0GUZ7;Q14156-2;Q14156;Q14156-3	Protein EFR3 homolog A	EFR3A	21.4731	21.0528	20.3524	19.3787	21.1034	NaN				2	2	2	3.3	3.3	3.3	96.13	0.00072464	2.9983	2190300	3
Q12765;Q12765-2;Q12765-3;B8ZZP4;C9J7U9;C9K052	Q12765;Q12765-2;Q12765-3;B8ZZP4;C9J7U9;C9K052	Secernin-1	SCRN1	23.3499	22.8682	21.86	22.4664	21.1032	NaN				4	4	4	11.6	11.6	11.6	46.382	0	6.5929	49170000	17
Q16401-2;Q16401;F2Z3J2	Q16401-2;Q16401	26S proteasome non-ATPase regulatory subunit 5	PSMD5	21.744	22.136	21.9128	19.4581	21.1028	NaN				7	7	7	20.6	20.6	20.6	51.311	0	32.034	58647000	47
O43237-2;O43237;J3KRI4;J3KRZ2;H3BUM4;B4E2E0	O43237-2;O43237;J3KRI4	Cytoplasmic dynein 1 light intermediate chain 2	DYNC1LI2	21.9136	19.6005	20.4605	20.4958	21.1023	NaN				5	5	5	18.1	18.1	18.1	45.004	0	19.497	42385000	23
F5H7P7;Q96BP3-2;Q96BP3	F5H7P7;Q96BP3-2;Q96BP3	Peptidylprolyl isomerase domain and WD repeat-containing protein 1	PPWD1	17.9475	19.76	18.4121	17.8047	21.0965	NaN				1	1	1	1.9	1.9	1.9	70.276	0.00071556	2.8891	1312000	3
A6NHL2-2;A6NHL2	A6NHL2-2;A6NHL2	Tubulin alpha chain-like 3	TUBAL3	19.2123	20.3608	20.1774	16.82	21.0902	NaN				5	1	1	11.3	4.2	4.2	45.517	0.0033478	2.3405	4464000	6
P26368-2;P26368;K7ENG2	P26368-2;P26368;K7ENG2	Splicing factor U2AF 65 kDa subunit	U2AF2	23.3797	22.5306	23.3778	19.8777	21.0852	NaN				7	7	7	24.2	24.2	24.2	53.12	0	36.316	83253000	49
Q9BX68	Q9BX68	Histidine triad nucleotide-binding protein 2, mitochondrial	HINT2	23.5693	21.6933	23.0022	19.0007	21.0848	NaN				4	4	4	36.8	36.8	36.8	17.162	0	13.366	499160000	30
P55809;E9PDW2;P55809-2	P55809	Succinyl-CoA:3-ketoacid coenzyme A transferase 1, mitochondrial	OXCT1	21.2163	22.0116	22.0736	NaN	21.0818	NaN				4	4	4	14.4	14.4	14.4	56.157	0	26.587	24394000	22
P47914	P47914	60S ribosomal protein L29	RPL29	22.6315	21.2358	22.558	22.5539	21.0798	NaN				1	1	1	9.4	9.4	9.4	17.752	0	11.768	155380000	19
P06737-2;P06737;E9PK47	P06737-2;P06737;E9PK47	Glycogen phosphorylase, liver form;Alpha-1,4 glucan phosphorylase	PYGL	21.7907	23.2717	23.2968	NaN	21.0764	NaN				15	12	12	27.1	23.6	23.6	93.133	0	94.951	42576000	34
O43175;Q5SZU1	O43175;Q5SZU1	D-3-phosphoglycerate dehydrogenase	PHGDH	19.6528	NaN	20.5234	NaN	21.0657	NaN				7	7	7	17.4	17.4	17.4	56.65	0	72.379	41633000	25
Q96HS1;Q96HS1-2;F5GXG4	Q96HS1;Q96HS1-2	Serine/threonine-protein phosphatase PGAM5, mitochondrial	PGAM5	22.6805	21.8897	21.6846	22.8793	21.0453	NaN				6	6	6	22.1	22.1	22.1	32.004	0	12.376	60260000	11
Q5JVF3-3;Q5JVF3-2;Q5JVF3;Q5JVF3-4	Q5JVF3-3;Q5JVF3-2;Q5JVF3;Q5JVF3-4	PCI domain-containing protein 2	PCID2	19.8385	20.5799	21.3883	19.7321	21.0389	NaN				2	2	2	5.9	5.9	5.9	43.374	0	6.7294	10027000	4
F5H0C4;Q9BRP4-3;Q9BRP4-2;Q9BRP4;F5H3E9;H0YGB1;F5H0F7;F5H103;F5H3I1	F5H0C4;Q9BRP4-3;Q9BRP4-2;Q9BRP4;F5H3E9;H0YGB1;F5H0F7;F5H103;F5H3I1	Proteasomal ATPase-associated factor 1	PAAF1	20.0235	21.6235	21.0708	19.2014	21.0236	NaN				2	2	2	5.9	5.9	5.9	42.722	0.0003876	3.5657	8445500	6
H7BZJ3	H7BZJ3		PDIA3	20.8002	18.2408	20.3743	19.9095	21.0112	NaN				7	1	1	51.2	11.4	11.4	13.519	0	165.53	130230000	20
Q15075	Q15075	Early endosome antigen 1	EEA1	22.2564	21.6107	23.0816	20.002	21.0068	NaN				10	10	10	10.1	10.1	10.1	162.46	0	257.27	39565000	32
O95757;E9PDE8;D6RJ96	O95757;E9PDE8;D6RJ96	Heat shock 70 kDa protein 4L	HSPA4L	19.4649	20.3483	21.3267	NaN	21.0066	NaN				6	5	5	11	9.3	9.3	94.511	0	9.3336	12632000	14
F8W7U8;P49959-2;P49959;F5GXT0;P49959-3;F5H742;F5H256	F8W7U8;P49959-2;P49959;F5GXT0;P49959-3	Double-strand break repair protein MRE11A	MRE11A	20.7958	20.0385	20.2147	18.8155	20.9978	NaN				5	5	5	8.9	8.9	8.9	80.521	0	12.062	13609000	11
Q14558;Q14558-2;C9JNQ3	Q14558;Q14558-2;C9JNQ3	Phosphoribosyl pyrophosphate synthase-associated protein 1	PRPSAP1	22.1532	21.2308	20.8538	19.9074	20.9914	NaN				4	4	2	14.9	14.9	6.7	39.393	0	7.7252	12019000	11
A0A0B4J1Z1;C9JAB2;Q16629-3;Q16629-2;Q16629-4;Q16629	A0A0B4J1Z1;C9JAB2;Q16629-3;Q16629-2;Q16629-4;Q16629	Serine/arginine-rich splicing factor 7	SRSF7	23.8634	22.8752	23.6438	19.4012	20.9884	NaN				3	3	2	25.5	25.5	15.3	15.763	0	7.3325	78903000	18
P31350;P31350-2;C9JXC1	P31350;P31350-2;C9JXC1	Ribonucleoside-diphosphate reductase subunit M2	RRM2	19.3737	19.6327	NaN	NaN	20.9715	NaN				6	6	6	20.6	20.6	20.6	44.877	0	15.288	15740000	17
P17931;G3V3R6	P17931;G3V3R6	Galectin-3;Galectin	LGALS3	22.4509	24.3706	25.1577	21.5335	20.9638	NaN				4	4	4	18.4	18.4	18.4	26.152	0	6.5205	203500000	24
O15127	O15127	Secretory carrier-associated membrane protein 2	SCAMP2	20.3196	NaN	19.5854	19.6106	20.9474	NaN				2	2	2	10	10	10	36.648	0	161.57	7564800	11
P32322-2;P32322;P32322-3;J3QL24;J3KQ22;E2QRB3;J3QR88;J3QLK9;J3QL23;J3QL32;J3QKT4;J3KTA8;J3QKT3;J3QRZ0	P32322-2;P32322;P32322-3;J3QL24;J3KQ22;E2QRB3;J3QR88;J3QLK9;J3QL23;J3QL32;J3QKT4	Pyrroline-5-carboxylate reductase 1, mitochondrial;Pyrroline-5-carboxylate reductase	PYCR1	20.4863	20.045	20.4128	NaN	20.9468	NaN				4	4	4	19.9	19.9	19.9	33.34	0	34.318	16252000	7
Q6DD88;F5GWF8	Q6DD88	Atlastin-3	ATL3	19.4939	20.4583	20.1192	20.8445	20.8519	NaN				9	9	1	23.5	23.5	3.9	60.541	0	75.86	87812000	46
Q99733;Q99733-2;C9J6D1;C9JZI7;E9PNW0;E9PJJ2;E9PS34;E9PNJ7;A8MXH2;E9PKT8;E9PKI2;E9PP22;H0YCI4;C9J1B1	Q99733;Q99733-2;C9J6D1;C9JZI7;E9PNW0;E9PJJ2;E9PS34;E9PNJ7;A8MXH2;E9PKT8	Nucleosome assembly protein 1-like 4	NAP1L4	22.5539	18.7376	19.2963	NaN	20.8342	NaN				8	7	7	29.3	26.7	26.7	42.823	0	160.38	149930000	44
P10253	P10253	Lysosomal alpha-glucosidase;76 kDa lysosomal alpha-glucosidase;70 kDa lysosomal alpha-glucosidase	GAA	20.8611	20.7058	21.3756	21.179	20.8088	NaN				4	4	4	6.5	6.5	6.5	105.32	0	14.517	17892000	10
P49902;P49902-2;Q5JUV4;S4R3E7;S4R3A6;H0YHR8;Q5JUV3	P49902;P49902-2;Q5JUV4	Cytosolic purine 5-nucleotidase	NT5C2	NaN	20.082	19.4044	NaN	20.7808	NaN				4	4	4	9.1	9.1	9.1	64.969	0	23.357	8726800	10
P30086	P30086	Phosphatidylethanolamine-binding protein 1;Hippocampal cholinergic neurostimulating peptide	PEBP1	21.2458	NaN	20.8686	20.3935	20.7787	NaN				6	6	6	44.9	44.9	44.9	21.057	0	131.19	265260000	41
Q9UI12-2;Q9UI12;E5RK31;E5RJG1;A0A0D9SG68;E5RG49;E5RHH0;G3V126	Q9UI12-2;Q9UI12;E5RK31;E5RJG1;A0A0D9SG68;E5RG49;E5RHH0;G3V126	V-type proton ATPase subunit H	ATP6V1H	20.4154	20.3064	19.8508	NaN	20.7686	NaN				2	2	2	6	6	6	54.151	0	5.861	11695000	6
P07902;G3V3U5;G3V223;F2Z2X9;G3V4G9;H0YJL3;P07902-2	P07902;G3V3U5;G3V223;F2Z2X9;G3V4G9	Galactose-1-phosphate uridylyltransferase	GALT	20.3922	20.0607	20.121	NaN	20.7622	NaN				3	3	3	9.2	9.2	9.2	43.363	0.00039936	3.9099	16636000	5
Q9UHV9	Q9UHV9	Prefoldin subunit 2	PFDN2	19.3854	20.7776	20.7006	20.7355	20.7565	NaN				3	3	3	22.7	22.7	22.7	16.648	0	90.183	54293000	11
Q86TI2-4;Q86TI2;Q86TI2-2;M0R2A8	Q86TI2-4;Q86TI2;Q86TI2-2;M0R2A8	Dipeptidyl peptidase 9	DPP9	18.0235	20.6989	19.105	NaN	20.7471	NaN				4	4	4	7.5	7.5	7.5	95.012	0	12.076	4982100	17
Q06124-2;Q06124;Q06124-3;H0YF12;A0A0U1RRI0	Q06124-2;Q06124;Q06124-3	Tyrosine-protein phosphatase non-receptor type 11	PTPN11	19.8331	20.8814	19.5139	21.0599	20.7405	NaN				6	6	6	16	16	16	68.01	0	24.488	17781000	11
Q8IWT6	Q8IWT6	Volume-regulated anion channel subunit LRRC8A	LRRC8A	20.2438	20.9222	19.1954	17.7201	20.7355	NaN				2	2	2	3.1	3.1	3.1	94.198	0.0030272	2.3764	2517600	3
E9PKT6;A0A087X0D5;P09668	E9PKT6;A0A087X0D5;P09668	Pro-cathepsin H;Cathepsin H mini chain;Cathepsin H;Cathepsin H heavy chain;Cathepsin H light chain	CTSH	20.3715	NaN	20.4735	NaN	20.6961	NaN				1	1	1	9.7	9.7	9.7	14.735	0	4.0855	2332700	2
Q13492-3;Q13492-2;Q13492-5;Q13492;Q13492-4;E9PI56;E9PKP6;E9PLJ8;E5RFU0;E5RHK9;E5RFC6;E5RK51;E5RIJ5;H0YCY1;E5RGY9;E9PDG8;O60641-3;O60641-4;O60641;E9PJT1;E9PK13	Q13492-3;Q13492-2;Q13492-5;Q13492;Q13492-4	Phosphatidylinositol-binding clathrin assembly protein	PICALM	22.4463	21.1567	20.7912	20.8038	20.6909	NaN				9	9	8	21	21	19.3	66.392	0	50.876	32424000	36
Q14247-3;Q14247;Q14247-2;H0YCD9;H0YEV2	Q14247-3;Q14247;Q14247-2	Src substrate cortactin	CTTN	21.7611	NaN	23.7042	19.9392	20.6865	NaN				15	15	15	32.2	32.2	32.2	57.466	0	52.659	135940000	58
P22695;H3BRG4;H3BSJ9;H3BP04;H3BUE4;H3BUI9	P22695;H3BRG4;H3BSJ9	Cytochrome b-c1 complex subunit 2, mitochondrial	UQCRC2	21.5118	21.0387	20.4578	23.1375	20.6845	NaN				9	9	9	29.1	29.1	29.1	48.442	0	54.11	80057000	34
Q9Y6M5	Q9Y6M5	Zinc transporter 1	SLC30A1	20.3466	20.3304	20.1661	19.903	20.6825	NaN				1	1	1	2.4	2.4	2.4	55.299	0	6.5865	2142800	2
Q9NZ32;V9GYX7;G3V4K6;G3V524;G3V2Q5;G3V5Y4;F6S9Y6	Q9NZ32;V9GYX7	Actin-related protein 10	ACTR10	20.5987	NaN	21.24	NaN	20.6764	NaN				3	3	3	10.8	10.8	10.8	46.306	0	5.4369	13786000	8
H3BSW0;Q8N9N7	H3BSW0;Q8N9N7	Leucine-rich repeat-containing protein 57	LRRC57	20.9254	19.9005	19.8636	NaN	20.6605	NaN				3	3	3	26.4	26.4	26.4	16.324	0.00039448	3.7679	4336100	4
Q02790;H0YFG2;F5H1U3;F5H120	Q02790	Peptidyl-prolyl cis-trans isomerase FKBP4;Peptidyl-prolyl cis-trans isomerase FKBP4, N-terminally processed	FKBP4	22.3622	21.5467	22.2469	24.5722	20.6439	NaN				16	16	16	42.7	42.7	42.7	51.804	0	189.28	259530000	66
P42285;H0Y8U3	P42285	Superkiller viralicidic activity 2-like 2	SKIV2L2	19.8416	20.2537	20.6722	NaN	20.6386	NaN				4	4	4	5.6	5.6	5.6	117.8	0	8.9166	8957900	11
C9JFE4;A0A096LP07;A0A096LPJ3;A8K070;Q13098-5;Q13098;Q13098-7;Q13098-6;J3QQX0;J3QS88;J3KTB0;J3QLT0;J3KSA5;J3KRJ4	C9JFE4;A0A096LP07;A0A096LPJ3;A8K070;Q13098-5;Q13098;Q13098-7;Q13098-6	COP9 signalosome complex subunit 1	GPS1	19.4074	18.7687	18.5633	19.7416	20.6339	NaN				4	4	4	13.4	13.4	13.4	53.371	0	41.6	32012000	18
P84085;C9J1Z8	P84085;C9J1Z8	ADP-ribosylation factor 5	ARF5	22.4887	23.3001	22.8542	22.834	20.6272	NaN				8	3	3	52.8	23.9	23.9	20.529	0	7.7229	41431000	20
Q9UHI6;E9PJ60	Q9UHI6;E9PJ60	Probable ATP-dependent RNA helicase DDX20	DDX20	20.1813	19.5898	20.2776	19.7403	20.6135	NaN				2	2	2	3.5	3.5	3.5	92.239	0.0020597	2.5684	5490900	2
A0A0C4DGQ5;P04632;K7EM73;K7ELJ7;K7EIV0;A0A075B7C0;K7EKD8;U3KQE2;K7ES78;U3KPR7;K7EMQ1;Q96L46	A0A0C4DGQ5;P04632;K7EM73;K7ELJ7;K7EIV0;A0A075B7C0;K7EKD8;U3KQE2	Calpain small subunit 1	CAPNS1	22.6939	23.4746	23.4352	22.4631	20.6123	NaN				6	6	6	37	37	37	33.786	0	86.957	187210000	59
P20594-2;P20594;H7C056;H7C1A1	P20594-2;P20594	Atrial natriuretic peptide receptor 2	NPR2	NaN	NaN	NaN	21.0083	20.6099	NaN				3	3	3	4	4	4	111.21	0	7.6495	502770	3
Q13308-3;Q13308-4;Q13308-2;Q13308;Q13308-6;C9JQR6;H0Y8F1	Q13308-3;Q13308-4;Q13308-2;Q13308;Q13308-6;C9JQR6;H0Y8F1	Inactive tyrosine-protein kinase 7	PTK7	21.8075	22.6034	23.2162	22.279	20.6074	NaN				5	5	5	6	6	6	103.58	0	5.7458	18022000	9
Q8NBZ7-3;Q8NBZ7;Q8NBZ7-2;C9JCB7;C9JFU6;C9JE50;C9JW33;C9J3T9	Q8NBZ7-3;Q8NBZ7;Q8NBZ7-2;C9JCB7	UDP-glucuronic acid decarboxylase 1	UXS1	20.4487	21.6218	21.518	22.0174	20.6061	NaN				5	5	5	31.7	31.7	31.7	28.275	0	30.691	7419500	9
P36542-2;P36542	P36542-2;P36542	ATP synthase subunit gamma, mitochondrial	ATP5C1	21.8881	21.9405	20.4317	19.8308	20.5888	NaN				4	4	4	14.8	14.8	14.8	32.881	0	12.362	84053000	18
P53999	P53999	Activated RNA polymerase II transcriptional coactivator p15	SUB1	21.2847	20.8497	21.6082	22.4551	20.5828	NaN				5	5	5	26.8	26.8	26.8	14.395	0	118.83	154690000	29
B4DJ81;P28331-3;P28331-4;P28331-5;P28331;P28331-2	B4DJ81;P28331-3;P28331-4;P28331-5;P28331;P28331-2	NADH-ubiquinone oxidoreductase 75 kDa subunit, mitochondrial	NDUFS1	21.7212	21.1241	22.0124	NaN	20.554	NaN				10	10	10	26.2	26.2	26.2	66.921	0	85.367	41234000	26
Q7L5D6;Q7L5D6-2;C9JPA8;C9JHN8;C9JY46	Q7L5D6;Q7L5D6-2;C9JPA8;C9JHN8	Golgi to ER traffic protein 4 homolog	GET4	22.1628	22.0679	22.4082	22.8448	20.5476	NaN				4	4	4	15.3	15.3	15.3	36.504	0	30.064	17903000	21
Q13501-2;Q13501;E7EMC7;E9PFW8	Q13501-2;Q13501;E7EMC7	Sequestosome-1	SQSTM1	20.8304	21.0072	21.6106	NaN	20.5421	NaN				3	3	3	24.2	24.2	24.2	38.629	0	119.76	13365000	17
F2Z2Y8;Q9H0E2;E9PNS3;E7EN89;Q9H0E2-2	F2Z2Y8;Q9H0E2;E9PNS3;E7EN89;Q9H0E2-2	Toll-interacting protein	TOLLIP	NaN	19.2914	NaN	20.5803	20.5256	NaN				2	2	2	13.6	13.6	13.6	23.28	0	4.6556	882930	3
Q92979;V9GYP5;A0A087WWQ2;A0A087WVM7	Q92979;V9GYP5;A0A087WWQ2;A0A087WVM7	Ribosomal RNA small subunit methyltransferase NEP1	EMG1	20.9914	20.7885	21.3779	20.3876	20.4961	NaN				4	4	4	25.4	25.4	25.4	26.72	0.00038565	3.5247	8377400	5
Q9NS86	Q9NS86	LanC-like protein 2	LANCL2	19.9215	NaN	20.6664	NaN	20.491	NaN				2	2	2	6	6	6	50.854	0.00074322	3.1694	10627000	6
X6RGJ2;Q5SSJ5;Q5SWC8;Q5SSJ5-3;Q5SSJ5-2;B0QZK4;B0QZK9;B0QZK8;Q5SSJ5-5	X6RGJ2;Q5SSJ5;Q5SWC8;Q5SSJ5-3;Q5SSJ5-2;B0QZK4	Heterochromatin protein 1-binding protein 3	HP1BP3	22.366	NaN	21.5614	NaN	20.4877	NaN				6	6	6	17.1	17.1	17.1	36.514	0	11.348	22844000	9
P50443	P50443	Sulfate transporter	SLC26A2	19.7021	19.0916	18.6163	20.036	20.455	NaN				1	1	1	1.2	1.2	1.2	81.661	0.0056926	1.9671	1224600	6
Q8IVS2;Q8IVS2-2	Q8IVS2	Malonyl-CoA-acyl carrier protein transacylase, mitochondrial	MCAT	NaN	21.0056	21.6151	NaN	20.454	NaN				3	3	3	13.6	13.6	13.6	42.961	0	7.2897	5711800	6
Q8IV08;M0R3G9;M0R1F7	Q8IV08	Phospholipase D3	PLD3	20.6444	20.388	20.8231	20.4034	20.445	NaN				5	5	5	13.7	13.7	13.7	54.705	0	8.0245	10800000	8
Q9BSJ8;Q9BSJ8-2;F8VZB1	Q9BSJ8;Q9BSJ8-2	Extended synaptotagmin-1	ESYT1	20.5402	20.4163	20.0739	19.887	20.4435	NaN				12	12	12	15.9	15.9	15.9	122.85	0	25.056	37325000	34
O95394;O95394-3;O95394-4;A0A087WT27;J3KN95;D6RCD1;H0Y8I3;D6RCQ8;H0Y987;D6RC77;D6RF77	O95394;O95394-3;O95394-4;A0A087WT27;J3KN95	Phosphoacetylglucosamine mutase	PGM3	19.9067	19.4735	20.4236	NaN	20.4333	NaN				7	7	7	16.1	16.1	16.1	59.851	0	12.207	45332000	26
C9JXK9;C9JUT4;A0A087WZF1;Q93052	C9JXK9;C9JUT4;A0A087WZF1;Q93052	Lipoma-preferred partner	LPP	19.6206	NaN	NaN	20.0976	20.4314	NaN				4	4	4	21	21	21	26.706	0	7.5796	5592000	6
M0QWZ7;Q9NP81;M0R2C6;Q9NP81-2;M0R259;M0QX29;B4DJM9;M0R2H5	M0QWZ7;Q9NP81;M0R2C6;Q9NP81-2;M0R259	Serine--tRNA ligase, mitochondrial	SARS2	20.7379	22.2397	22.138	19.597	20.4221	NaN				5	5	5	13.5	13.5	13.5	58.182	0	54.942	14925000	15
P62081;B5MCP9	P62081;B5MCP9	40S ribosomal protein S7	RPS7	23.3649	23.5638	23.1787	22.0213	20.4197	NaN				10	10	10	61.9	61.9	61.9	22.127	0	31.051	272900000	46
H7C1E4;P61966	H7C1E4;P61966	AP-1 complex subunit sigma-1A	AP1S1	19.4392	NaN	19.4316	19.1943	20.4105	NaN				1	1	1	8.4	8.4	8.4	22.065	0	6.783	4486400	7
Q6IAA8;H0YFI1;F5H479;F5GX19;F5H3Y3	Q6IAA8	Ragulator complex protein LAMTOR1	LAMTOR1	20.0927	19.9919	17.9247	19.1174	20.3971	NaN				3	3	3	34.8	34.8	34.8	17.745	0	8.1986	11629000	12
Q01581	Q01581	Hydroxymethylglutaryl-CoA synthase, cytoplasmic	HMGCS1	NaN	20.628	20.5	NaN	20.3767	NaN				2	2	2	4.8	4.8	4.8	57.293	0	4.0788	2512800	3
P12931;P12931-2	P12931;P12931-2	Proto-oncogene tyrosine-protein kinase Src	SRC	21.2498	20.6248	20.6464	21.0081	20.3486	NaN				5	4	2	11.2	9.7	5.6	59.834	0	6.338	11241000	4
Q9H4A6;D6REM1	Q9H4A6	Golgi phosphoprotein 3	GOLPH3	20.4554	20.1526	20.9439	NaN	20.3416	NaN				3	3	3	15.8	15.8	15.8	33.81	0	15.373	13337000	9
Q86Y56;Q86Y56-2;H0Y650;E9PGY2;Q86Y56-3;H7C3B1	Q86Y56;Q86Y56-2;H0Y650;E9PGY2;Q86Y56-3	Dynein assembly factor 5, axonemal	DNAAF5	20.5549	21.1246	21.7357	19.7412	20.3403	NaN				8	8	8	14.9	14.9	14.9	93.52	0	32.606	11541000	16
B1AKC9;P29323-2;P29323-3;P29323;P54762-5;P54762	B1AKC9;P29323-2;P29323-3;P29323;P54762-5;P54762	Receptor protein-tyrosine kinase;Ephrin type-B receptor 2;Ephrin type-B receptor 1	EPHB2	21.216	20.5144	20.7076	20.7704	20.3198	NaN				4	3	3	6.1	5.3	5.3	105.56	0	9.1827	4377400	13
Q9H0S4-2;Q9H0S4	Q9H0S4-2;Q9H0S4	Probable ATP-dependent RNA helicase DDX47	DDX47	20.9706	19.99	20.0352	18.9557	20.3015	NaN				4	4	4	13.1	13.1	13.1	45.169	0	6.6389	9496300	11
P41240;H3BUM9;K7ENL8;K7ES68;K7EQY5;P42679-3;P42679;P42679-2	P41240	Tyrosine-protein kinase CSK	CSK	20.6813	20.362	20.6292	20.2126	20.2646	NaN				4	4	4	11.1	11.1	11.1	50.704	0	4.1773	9109500	6
P17174;P17174-2	P17174;P17174-2	Aspartate aminotransferase, cytoplasmic	GOT1	20.3619	19.3342	22.5843	21.5266	20.2313	NaN				13	13	13	44.6	44.6	44.6	46.247	0	69.657	141050000	46
O75828	O75828	Carbonyl reductase [NADPH] 3	CBR3	21.7231	22.4751	21.9428	22.4642	20.2038	NaN				4	2	2	24.2	13.7	13.7	30.85	0	5.9388	24638000	14
C9JJ47;A0A087WY71;E9PFW3;Q96CW1-2;Q96CW1;C9JTK4;C9JGT8	C9JJ47;A0A087WY71;E9PFW3;Q96CW1-2;Q96CW1;C9JTK4;C9JGT8	AP-2 complex subunit mu	AP2M1	21.3205	20.5695	19.6968	NaN	20.1715	NaN				2	2	2	9.5	9.5	9.5	28.791	0.0027054	2.4306	3895000	7
Q8WVQ1-3;Q8WVQ1;K7EN15;Q8WVQ1-2	Q8WVQ1-3;Q8WVQ1;K7EN15;Q8WVQ1-2	Soluble calcium-activated nucleotidase 1	CANT1	19.4185	20.425	20.4052	18.8967	20.1711	NaN				3	3	3	13.1	13.1	13.1	38.945	0	18.96	5836400	9
O76094;O76094-2;D6RDY6;R4GNC1	O76094;O76094-2	Signal recognition particle subunit SRP72	SRP72	23.7579	23.01	24.0247	22.7494	20.17	NaN				9	9	9	18	18	18	74.605	0	152.59	77676000	47
P35659;B4DFG0;P35659-2;D6RDA2;D6R9L5;H0Y993;H0Y8X0	P35659;B4DFG0;P35659-2	Protein DEK	DEK	23.426	21.8266	23.2554	NaN	20.1644	NaN				9	9	9	28.8	28.8	28.8	42.674	0	32.526	205630000	47
O95456-2;O95456;F8WBH7	O95456-2;O95456;F8WBH7	Proteasome assembly chaperone 1	PSMG1	21.5885	21.2493	21.4555	17.865	20.1406	NaN				2	2	2	9.7	9.7	9.7	30.288	0	4.287	11726000	15
Q5H9P2;P36383	Q5H9P2;P36383	Gap junction gamma-1 protein	DKFZp686P0738	NaN	NaN	NaN	20.2287	20.1398	NaN				1	1	1	3.5	3.5	3.5	29.701	0.0057252	2.0112	289250	1
P08240-2;P08240	P08240-2;P08240	Signal recognition particle receptor subunit alpha	SRPR	20.386	19.4789	19.708	NaN	20.1205	NaN				4	4	4	8.4	8.4	8.4	66.558	0	8.6792	10181000	11
Q9BYK8-2;Q9BYK8-4;Q9BYK8	Q9BYK8-2;Q9BYK8-4;Q9BYK8	Helicase with zinc finger domain 2	HELZ2	19.9269	19.9938	20.4307	20.9842	20.1067	NaN				2	2	2	1	1	1	231.67	0	8.0547	3504900	3
P13667	P13667	Protein disulfide-isomerase A4	PDIA4	19.8968	20.5195	19.2767	23.2628	20.0873	NaN				23	23	23	38	38	38	72.932	0	203.79	813560000	143
E9PGZ4;Q9NTJ5-2;Q9NTJ5;C9JV50;F8WDN7;C9J3E3	E9PGZ4;Q9NTJ5-2;Q9NTJ5;C9JV50;F8WDN7	Phosphatidylinositide phosphatase SAC1	SACM1L	19.2856	19.0636	18.5395	18.9701	20.085	NaN				4	4	4	9.3	9.3	9.3	55.571	0	6.1654	7685000	8
P23921;E9PL69;E9PP77;H0YCY7	P23921;E9PL69	Ribonucleoside-diphosphate reductase large subunit	RRM1	21.4517	22.6234	22.7241	23.1248	20.0846	NaN				10	10	10	17.9	17.9	17.9	90.069	0	51.907	29672000	22
E7ES96;P49768-2;P49768;P49768-3;P49768-5;P49768-6;P49768-7;G3V3Z0;E5RFW4;G3V499;G3V2G7;E5RG63;B1AP22;P49768-4;P49810-3;P49810	E7ES96;P49768-2;P49768;P49768-3;P49768-5;P49768-6;P49768-7	Presenilin;Presenilin-1;Presenilin-1 NTF subunit;Presenilin-1 CTF subunit;Presenilin-1 CTF12	PSEN1	19.7045	19.3673	18.415	21.642	20.0839	NaN				3	3	3	12.5	12.5	12.5	42.082	0	57.974	2185500	5
B7Z6D5;Q96GQ7;A0A087X059	B7Z6D5;Q96GQ7;A0A087X059	Probable ATP-dependent RNA helicase DDX27	DDX27	21.0253	19.7228	20.6846	NaN	20.0483	NaN				4	4	4	5.6	5.6	5.6	86.604	0	5.1279	8399800	4
A0A087X2D8;O60271-9;O60271-4;O60271-2;O60271;O60271-5;O60271-3;H0YBE9;E9PFH7;A0A087WYG2;Q9UPT6;D6RHI8	A0A087X2D8;O60271-9;O60271-4;O60271-2;O60271;O60271-5;O60271-3	C-Jun-amino-terminal kinase-interacting protein 4	SPAG9	20.9963	20.4068	20.3716	NaN	20.0411	NaN				7	7	6	9.6	9.6	8.6	145.17	0	10.028	16542000	8
Q9UL15;Q9UL15-2;G3V274	Q9UL15;Q9UL15-2	BAG family molecular chaperone regulator 5	BAG5	18.6114	18.544	18.7331	20.62	20.0387	NaN				4	4	4	13.2	13.2	13.2	51.199	0	8.1918	2283100	9
O00170;E9PMH2;V9GYQ3	O00170;E9PMH2;V9GYQ3	AH receptor-interacting protein	AIP	19.6823	19.8219	19.7617	17.1466	20.0385	NaN				4	4	4	15.2	15.2	15.2	37.636	0	12.862	13946000	10
Q9UIV1-2;Q9UIV1;H0YAV9;H0YBT3;E5RGH2	Q9UIV1-2;Q9UIV1;H0YAV9	CCR4-NOT transcription complex subunit 7	CNOT7	19.8861	19.6788	20.4246	NaN	20.0089	NaN				4	4	4	22.5	22.5	22.5	28.228	0	5.716	7434000	15
I3L387;P53350	I3L387;P53350	Serine/threonine-protein kinase PLK1	PLK1	18.6933	19.9232	20.2255	20.5889	20.0066	NaN				1	1	1	11	11	11	18.674	0.003881	2.1178	3149000	2
P42677;Q5T4L4;H0YMV8;Q71UM5;C9J1C5;C9JLI6	P42677;Q5T4L4;H0YMV8;Q71UM5	40S ribosomal protein S27;40S ribosomal protein S27-like	RPS27	23.5496	22.5738	22.766	22.4774	19.9962	NaN				3	3	3	38.1	38.1	38.1	9.461	0	6.6888	94844000	17
Q96A65;Q96A65-2	Q96A65;Q96A65-2	Exocyst complex component 4	EXOC4	20.9877	20.0547	21.864	NaN	19.9944	NaN				7	7	7	10.9	10.9	10.9	110.5	0	18.28	23511000	21
A0A0X1KG71;Q8WX92	A0A0X1KG71;Q8WX92	Negative elongation factor B	NELFB	20.8854	20.0126	20.1207	19.8146	19.9877	NaN				4	4	4	9.1	9.1	9.1	70.038	0	6.5768	6543100	11
O43809;H3BND3;H3BV41	O43809;H3BND3;H3BV41	Cleavage and polyadenylation specificity factor subunit 5	NUDT21	21.2016	20.4265	19.9801	NaN	19.9825	NaN				6	6	6	25.1	25.1	25.1	26.227	0	17.461	88253000	35
Q9BYX2-4;Q9BYX2-3;Q9BYX2-2;Q9BYX2;Q9BYX2-6;Q9BYX2-5	Q9BYX2-4;Q9BYX2-3;Q9BYX2-2;Q9BYX2;Q9BYX2-6;Q9BYX2-5	TBC1 domain family member 2A	TBC1D2	19.7856	18.6493	20.6089	19.0887	19.9563	NaN				3	3	3	5.5	5.5	5.5	81.688	0	8.0841	4991200	6
Q13409-6;Q13409-3;Q13409-7;Q13409-2;Q13409-5;Q13409;E7EQL5;E7EQU2;E7ESD3;E7EMU4;E7EV09;E9PGG1;E7EUM4;E7ERR6;E7ERH4;E7ET01;E7ETL8;E7EU01	Q13409-6;Q13409-3;Q13409-7;Q13409-2;Q13409-5;Q13409;E7EQL5;E7EQU2;E7ESD3;E7EMU4;E7EV09	Cytoplasmic dynein 1 intermediate chain 2	DYNC1I2	19.4445	20.2741	20.2382	NaN	19.836	NaN				6	6	6	19.1	19.1	19.1	68.297	0	25.125	42244000	20
Q96DV4;Q96DV4-2	Q96DV4;Q96DV4-2	39S ribosomal protein L38, mitochondrial	MRPL38	20.5882	21.1112	21.1021	NaN	19.7747	NaN				5	5	5	20	20	20	44.596	0	7.2424	9941900	18
Q13425;A0A140TA73;Q13425-2;A0A0G2JM75;J3KT21;H0YCS0	Q13425;A0A140TA73;Q13425-2	Beta-2-syntrophin	SNTB2	19.8428	19.5067	20.0209	19.6318	19.7376	NaN				3	3	3	6.7	6.7	6.7	57.949	0.00074627	3.1933	5183800	5
Q96FX7;H0Y2Q1	Q96FX7;H0Y2Q1	tRNA (adenine(58)-N(1))-methyltransferase catalytic subunit TRMT61A	TRMT61A	20.7475	20.9304	19.825	17.5863	19.7363	NaN				2	2	2	9.7	9.7	9.7	31.381	0	6.4456	2717300	9
E5RFX4;Q96KB5;Q96KB5-2	E5RFX4;Q96KB5;Q96KB5-2	Lymphokine-activated killer T-cell-originated protein kinase	PBK	19.2695	19.5062	18.6089	18.1229	19.7108	NaN				1	1	1	8.6	8.6	8.6	17.075	0.0023793	2.4749	6746000	8
Q00535;Q00535-2	Q00535;Q00535-2	Cyclin-dependent-like kinase 5	CDK5	20.9116	20.4918	20.6068	NaN	19.7082	NaN				4	3	3	13.4	10.6	10.6	33.304	0	4.5374	8666400	17
K7EQQ8;Q9NXH9-2;Q9NXH9;K7EQY6;K7ENI9;K7ERR5;K7EQU7	K7EQQ8;Q9NXH9-2;Q9NXH9;K7EQY6;K7ENI9;K7ERR5;K7EQU7	tRNA (guanine(26)-N(2))-dimethyltransferase	TRMT1	19.1547	18.9174	19.4025	NaN	19.6961	NaN				2	2	2	7.4	7.4	7.4	32.795	0.00038506	3.5051	858140	2
Q9NS69	Q9NS69	Mitochondrial import receptor subunit TOM22 homolog	TOMM22	17.6386	NaN	16.6106	NaN	19.6846	NaN				6	6	6	66.2	66.2	66.2	15.521	0	43.892	60102000	32
Q9BXK5;A0A087WX97;A0A087WTL4;Q9BXK5-4;Q9BXK5-2;F2Z2C3;A0A087WW80;F6VJB4;A0A0A0MR90;E9PDD6	Q9BXK5;A0A087WX97;A0A087WTL4;Q9BXK5-4	Bcl-2-like protein 13	BCL2L13	21.1677	20.3852	19.9573	NaN	19.6816	NaN				5	5	5	18.6	18.6	18.6	52.723	0	9.4322	12771000	14
P0DN76;Q01081;Q01081-2;K7EJH3;A0A1B0GW87;K7EJM7;M0QYK5;M0R2N4;Q01081-3;Q8WU68-3;Q8WU68-2;Q8WU68;Q01081-4	P0DN76;Q01081;Q01081-2;K7EJH3;A0A1B0GW87;K7EJM7;M0QYK5;M0R2N4;Q01081-3;Q8WU68-3;Q8WU68-2;Q8WU68	Splicing factor U2AF 35 kDa subunit;Splicing factor U2AF 26 kDa subunit	U2AF1	22.3315	21.1284	22.4022	NaN	19.6794	NaN				4	4	4	18.8	18.8	18.8	27.872	0	34.815	56286000	23
O94973;O94973-2;A0A0G2JS82;O94973-3;A0A0G2JQM1;E9PR62;M0R2D9;E9PQP4;A0A0G2JRS3;A0A0G2JS17;A0A0G2JQT9;H0YDE9;H0YEG0;A0A0G2JRF9;A0A0G2JQA4	O94973;O94973-2;A0A0G2JS82;O94973-3;A0A0G2JQM1	AP-2 complex subunit alpha-2	AP2A2	19.9248	20.387	21.2306	17.5537	19.6738	NaN				6	3	3	8.6	4.7	4.7	103.96	0	5.6956	8417200	11
Q14435;E7EUL0;C9J388;C9J2C3;Q14435-2	Q14435;E7EUL0	Polypeptide N-acetylgalactosaminyltransferase 3	GALNT3	20.9634	20.5264	20.5144	17.4779	19.6621	NaN				4	4	4	6.8	6.8	6.8	72.609	0	11.945	7932600	12
Q13188;Q13188-2;A0A087WZ06;E5RFQ9;F5H5B4	Q13188;Q13188-2;A0A087WZ06	Serine/threonine-protein kinase 3;Serine/threonine-protein kinase 3 36kDa subunit;Serine/threonine-protein kinase 3 20kDa subunit	STK3	21.423	22.8135	22.2062	20.6305	19.6411	NaN				8	8	5	21	21	12.2	56.3	0	17.31	29520000	24
Q9HA64;I3L2G3;I3L139;I3L3W5;I3L378	Q9HA64;I3L2G3;I3L139	Ketosamine-3-kinase	FN3KRP	18.4773	19.0605	NaN	NaN	19.6354	NaN				4	4	4	16.2	16.2	16.2	34.412	0	24.967	890900	3
P61962;A0A087WWI6;P61962-2	P61962;A0A087WWI6;P61962-2	DDB1- and CUL4-associated factor 7	DCAF7	19.8688	19.7673	20.1898	NaN	19.5802	NaN				2	2	2	8.2	8.2	8.2	38.926	0	7.6808	5411300	9
Q9BXW7-2;Q9BXW7;A8MYZ9	Q9BXW7-2;Q9BXW7	Cat eye syndrome critical region protein 5	CECR5	24.1614	24.5729	23.6014	19.0622	19.574	NaN				9	9	9	35.9	35.9	35.9	43.588	0	113.59	47855000	31
A0A0G2JR38;E9PHT6;Q9NVE7;H0YA26	A0A0G2JR38;E9PHT6;Q9NVE7;H0YA26	Pantothenate kinase 4	PANK4	19.6971	19.832	19.6433	NaN	19.5698	NaN				2	2	2	4.1	4.1	4.1	81.385	0.00072543	3.0005	4104600	3
O15439-2;O15439	O15439-2;O15439	Multidrug resistance-associated protein 4	ABCC4	18.4635	17.4427	17.6044	18.4997	19.5681	NaN				1	1	1	0.7	0.7	0.7	144.2	0.0094139	1.7669	521770	2
H7C3H4;Q9BYW2;H7BZ93;C9JG86;H7BXT4;Q9BYW2-3;Q9BYW2-2	H7C3H4;Q9BYW2;H7BZ93;C9JG86;H7BXT4;Q9BYW2-3;Q9BYW2-2	Histone-lysine N-methyltransferase SETD2	SETD2	19.0722	20.4737	20.9635	19.8745	19.5611	NaN				2	2	2	2.2	2.2	2.2	189.56	0.0032971	2.2621	3948600	2
Q92878;Q92878-2;Q92878-3;E7EN38;E9PM98;H7C0P8;E7ESD9	Q92878;Q92878-2;Q92878-3;E7EN38	DNA repair protein RAD50	RAD50	20.7089	NaN	18.6149	18.3215	19.5517	NaN				5	5	5	5	5	5	153.89	0	8.9525	7635800	8
P55010;H0YMJ8;H0YM54;H0YLZ1;H0YN40;H0YK29;H0YK11	P55010	Eukaryotic translation initiation factor 5	EIF5	23.0383	22.458	22.8489	20.0878	19.5418	NaN				7	7	7	17.2	17.2	17.2	49.222	0	15.719	40473000	33
Q12965;H0YLE5;O00160;M0QXU2	Q12965	Unconventional myosin-Ie	MYO1E	21.0255	21.0574	21.4362	18.2526	19.5412	NaN				5	5	5	6.1	6.1	6.1	127.06	0	13.335	10868000	21
Q13724-2;Q13724;C9J8D4	Q13724-2;Q13724;C9J8D4	Mannosyl-oligosaccharide glucosidase	MOGS	19.8893	20.1325	19.7957	18.6373	19.5398	NaN				4	4	4	8.2	8.2	8.2	80.702	0	18.587	12911000	22
B4E1G1;Q9BUN8-2;Q9BUN8;E5RGY0	B4E1G1;Q9BUN8-2;Q9BUN8;E5RGY0	Derlin-1	DERL1	18.6791	18.8066	18.2537	NaN	19.5037	NaN				2	2	2	12.6	12.6	12.6	17.033	0.00074156	3.1478	4264700	2
B1APF7;B1APG1;B1APG0;B1APG2;B1APF8;B1APF9;B1APG3;A0A087WVC4;A0A0A0MS54;P22694-8;P22694-4;P22694-3;P22694;P22694-5;P22694-7;P22694-6;P22694-9;P22694-2	B1APF7;B1APG1;B1APG0;B1APG2;B1APF8;B1APF9;B1APG3;A0A087WVC4;A0A0A0MS54;P22694-8;P22694-4;P22694-3;P22694;P22694-5;P22694-7;P22694-6;P22694-9;P22694-2	cAMP-dependent protein kinase catalytic subunit beta	PRKACB	18.3182	19.1795	18.8102	17.9558	19.4645	NaN				1	1	1	6.5	6.5	6.5	21.646	0	6.9303	2475700	9
Q9BTT6;Q9BTT6-2;Q5T0G3	Q9BTT6;Q9BTT6-2;Q5T0G3	Leucine-rich repeat-containing protein 1	LRRC1	20.6644	21.8179	21.6664	19.4269	19.4621	NaN				4	3	3	10.3	7.8	7.8	59.241	0	13.262	9707400	9
G5E9S8;G3V2E7;F8W6L3;G3V3H3;G3V5R9;E7EVH7;Q07866-8;Q07866-2;Q07866-3;Q07866;Q07866-7;Q07866-5;Q07866-10;Q07866-6;Q07866-4;Q07866-9;H0YJU9;H0YJL0;H0YJT3;H0YG16;H0YGB8;G3V2P7	G5E9S8;G3V2E7;F8W6L3;G3V3H3;G3V5R9;E7EVH7;Q07866-8;Q07866-2;Q07866-3;Q07866;Q07866-7;Q07866-5;Q07866-10;Q07866-6;Q07866-4;Q07866-9	Kinesin light chain 1	KLC1	20.6341	19.8102	20.2555	NaN	19.4604	NaN				8	8	5	19.7	19.7	12.2	62.506	0	18.819	24974000	26
Q8NDC0	Q8NDC0	MAPK-interacting and spindle-stabilizing protein-like	MAPK1IP1L	NaN	18.6406	18.2766	NaN	19.459	NaN				1	1	1	6.9	6.9	6.9	24.269	0.00072385	2.9913	2969700	5
K7EJE8;K7EKE6;P36776-3;P36776-2;P36776;K7ER27;K7ER56;K7ERR6	K7EJE8;K7EKE6;P36776-3;P36776-2;P36776	Lon protease homolog, mitochondrial	LONP1	21.7447	21.1231	22.3235	NaN	19.391	NaN				11	11	11	18.7	18.7	18.7	93.296	0	24.463	33177000	26
Q9H3U1-2;Q9H3U1;Q9H3U1-3	Q9H3U1-2;Q9H3U1	Protein unc-45 homolog A	UNC45A	20.5588	19.9067	20.816	NaN	19.3801	NaN				5	5	5	7.1	7.1	7.1	101.67	0	8.1683	9108500	10
M0R2S2;M0R165;Q9UBC2-4;Q9UBC2-3;Q9UBC2;Q9UBC2-2	M0R2S2;M0R165;Q9UBC2-4;Q9UBC2-3;Q9UBC2;Q9UBC2-2	Epidermal growth factor receptor substrate 15-like 1	EPS15L1	NaN	NaN	18.0996	18.8042	19.3699	NaN				2	2	2	5.4	5.4	5.4	49.856	0	8.3428	1346600	2
Q9Y371;A0A087WW40;Q9Y371-2;Q9Y371-3	Q9Y371;A0A087WW40;Q9Y371-2;Q9Y371-3	Endophilin-B1	SH3GLB1	21.2503	20.8217	20.9243	NaN	19.3439	NaN				7	7	7	19.2	19.2	19.2	40.796	0	9.9209	34451000	18
Q8NBJ5;M0QYH0	Q8NBJ5	Procollagen galactosyltransferase 1	COLGALT1	19.3612	21.5041	21.6252	20.5473	19.342	NaN				4	4	4	6.1	6.1	6.1	71.635	0	5.4298	24362000	11
A0A0G2JNZ5;A0A0G2JLB3;P04062-4;P04062-2;P04062;A0A0G2JNZ0;P04062-3;P04062-5	A0A0G2JNZ5;A0A0G2JLB3;P04062-4;P04062-2;P04062;A0A0G2JNZ0;P04062-3;P04062-5	Glucosylceramidase	GBA	18.6736	19.9316	19.167	NaN	19.2805	NaN				3	3	3	8.5	8.5	8.5	50.263	0	6.0462	6804700	9
Q15437;Q5QPE2;Q5QPE1	Q15437;Q5QPE2	Protein transport protein Sec23B	SEC23B	20.7808	19.5716	19.1217	NaN	19.231	NaN				8	6	6	14.7	11.3	11.3	86.478	0	14.33	5560400	15
P61011;P61011-2;G3V4F7;G3V480;G3V346;A0A0D9SFN7;G3V3L9	P61011;P61011-2;G3V4F7	Signal recognition particle 54 kDa protein	SRP54	21.9393	22.4613	22.7871	19.1876	19.2307	NaN				10	10	10	27.4	27.4	27.4	55.704	0	64.509	41517000	35
Q13112	Q13112	Chromatin assembly factor 1 subunit B	CHAF1B	18.769	18.9413	19.1171	NaN	19.2265	NaN				2	2	2	4.7	4.7	4.7	61.492	0	4.9358	1525300	6
Q08945;E9PMD4;A0A0U1RRK2	Q08945	FACT complex subunit SSRP1	SSRP1	23.5466	23.2377	22.9073	NaN	19.2153	NaN				12	12	12	20.6	20.6	20.6	81.074	0	49.112	74347000	47
O60832;O60832-2;C9IYT0;H7C0M1;H7BZF2;H7C2Q9;H7C2Q2	O60832;O60832-2;C9IYT0;H7C0M1	H/ACA ribonucleoprotein complex subunit 4	DKC1	21.6797	20.0729	21.6461	NaN	19.2108	NaN				7	7	7	20.2	20.2	20.2	57.673	0	23.674	25906000	24
Q9BTY7;E9PIX0	Q9BTY7	Protein HGH1 homolog	HGH1	19.8864	20.4656	20.7002	NaN	19.2012	NaN				4	4	4	12.3	12.3	12.3	42.129	0	4.738	10908000	7
Q9NRN7;Q9NRN7-2	Q9NRN7;Q9NRN7-2	L-aminoadipate-semialdehyde dehydrogenase-phosphopantetheinyl transferase	AASDHPPT	16.2571	17.4086	17.5381	NaN	19.1991	NaN				2	2	2	7.4	7.4	7.4	35.776	0	3.9999	34412000	11
F2Z2B9;Q9BSJ2;Q9BSJ2-4;Q9BSJ2-3;B3KTU7	F2Z2B9;Q9BSJ2;Q9BSJ2-4;Q9BSJ2-3	Gamma-tubulin complex component 2	TUBGCP2	19.4663	19.3488	19.8481	NaN	19.169	NaN				3	3	3	5.3	5.3	5.3	82.603	0	4.0548	2591400	4
H0YN81;Q9GZS3;H0YMF9;H0YL19;H0YM76;H0YLA1;H3BQA8	H0YN81;Q9GZS3;H0YMF9;H0YL19	WD repeat-containing protein 61;WD repeat-containing protein 61, N-terminally processed	WDR61	21.0784	20.9509	20.7137	NaN	19.1631	NaN				5	5	5	29.9	29.9	29.9	32.253	0	27.234	8956100	16
P49770;H0YJJ8;G3V5E5	P49770;H0YJJ8;G3V5E5	Translation initiation factor eIF-2B subunit beta	EIF2B2	20.9033	20.376	20.5942	NaN	19.1486	NaN				3	3	3	13.1	13.1	13.1	38.989	0	22.918	12779000	20
P15291-2;P15291;Q86XA6	P15291-2;P15291	Beta-1,4-galactosyltransferase 1;Lactose synthase A protein;N-acetyllactosamine synthase;Beta-N-acetylglucosaminylglycopeptide beta-1,4-galactosyltransferase;Beta-N-acetylglucosaminyl-glycolipid beta-1,4-galactosyltransferase;Processed beta-1,4-galactosyltransferase 1	B4GALT1	21.4905	20.8605	19.6044	19.1474	19.1362	NaN				3	3	3	17.9	17.9	17.9	42.537	0	23.427	8413600	21
O95219-2;O95219;F8W9T3	O95219-2;O95219;F8W9T3	Sorting nexin-4	SNX4	19.909	19.2045	19.1476	17.8523	19.1241	NaN				2	2	2	7.5	7.5	7.5	35.61	0.00038476	3.4951	4663900	9
O43399;O43399-5;O43399-7;A0A087WYR3;O43399-2;O43399-4;O43399-3;O43399-6;A0A087WZ51	O43399;O43399-5;O43399-7;A0A087WYR3;O43399-2;O43399-4;O43399-3;O43399-6;A0A087WZ51	Tumor protein D54	TPD52L2	18.2885	20.8171	19.8852	NaN	19.0627	NaN				13	13	13	72.8	72.8	72.8	22.237	0	152.51	486160000	68
Q15648;Q15648-3	Q15648;Q15648-3	Mediator of RNA polymerase II transcription subunit 1	MED1	19.649	18.489	19.0648	17.1442	19.0438	NaN				2	2	2	1.5	1.5	1.5	168.48	0.00072569	3.0037	2281200	8
A0A087WU65;Q9NRW7;B7Z7G7	A0A087WU65;Q9NRW7;B7Z7G7	Vacuolar protein sorting-associated protein 45	VPS45	18.8777	19.0729	19.0128	NaN	19.0361	NaN				2	2	1	5.1	5.1	2.9	50.736	0.00075643	3.3071	3158000	9
A0A0C4DG89;Q7L014;D6RJA6	A0A0C4DG89;Q7L014;D6RJA6	Probable ATP-dependent RNA helicase DDX46	DDX46	22.4309	21.7526	21.8942	NaN	19.0356	NaN				3	3	3	3.8	3.8	3.8	117.46	0	16.022	9320700	15
B7ZAX5;Q01415-2;Q01415;H0YLL3;H0YLL8;H0YK10	B7ZAX5;Q01415-2;Q01415;H0YLL3;H0YLL8;H0YK10	N-acetylgalactosamine kinase	GALK2	19.3028	21.9619	21.5885	NaN	19.0143	NaN				2	2	2	5.3	5.3	5.3	47.635	0	4.0681	8149700	5
P30837	P30837	Aldehyde dehydrogenase X, mitochondrial	ALDH1B1	20.6374	21.2785	20.4337	19.5165	18.9918	NaN				6	6	6	16.6	16.6	16.6	57.206	0	15.494	13972000	20
G5E994;Q5VW38-2;Q5VW38;Q5VW38-3	G5E994;Q5VW38-2;Q5VW38;Q5VW38-3	Protein GPR107	GPR107	17.5449	18.5655	NaN	19.1739	18.9907	NaN				2	2	2	4.6	4.6	4.6	63.984	0.00071865	2.9137	596000	4
H0YDD4;E9PEJ4;P10515	H0YDD4;E9PEJ4;P10515	Acetyltransferase component of pyruvate dehydrogenase complex;Dihydrolipoyllysine-residue acetyltransferase component of pyruvate dehydrogenase complex, mitochondrial	DLAT	19.9085	NaN	18.366	NaN	18.9777	NaN				4	4	4	14.8	14.8	14.8	51.201	0	22.651	21471000	10
Q9H5Q4	Q9H5Q4	Dimethyladenosine transferase 2, mitochondrial	TFB2M	18.0589	18.4917	19.9843	NaN	18.9715	NaN				4	4	4	11.6	11.6	11.6	45.348	0	7.7141	4923000	9
Q9P0V3-2;Q9P0V3	Q9P0V3-2;Q9P0V3	SH3 domain-binding protein 4	SH3BP4	18.4979	NaN	18.3557	23.589	18.9391	NaN				1	1	1	1.8	1.8	1.8	60.336	0.0071673	1.8736	1442300	2
Q96GW9	Q96GW9	Methionine--tRNA ligase, mitochondrial	MARS2	19.6268	20.3934	20.9168	NaN	18.9069	NaN				2	2	2	3.5	3.5	3.5	66.59	0	4.4838	4080200	5
H7C5F7;B4DGY6;A0A0C4DGW0;Q9NV92	H7C5F7;B4DGY6;A0A0C4DGW0;Q9NV92	NEDD4 family-interacting protein 2	NDFIP2	19.3956	19.0591	18.9027	NaN	18.8895	NaN				1	1	1	9.6	9.6	9.6	15.727	0.0083102	1.8216	1031100	1
F5H1S9;G8JLB3;Q9Y606-2;Q9Y606;F5GY32;F5H168;F8W9U5;F5H1B2;F5GXL3	F5H1S9;G8JLB3;Q9Y606-2;Q9Y606;F5GY32	tRNA pseudouridine synthase;tRNA pseudouridine synthase A, mitochondrial	PUS1	20.5043	20.1028	20.9374	NaN	18.8893	NaN				4	4	4	13.6	13.6	13.6	41.729	0	10.704	8639100	10
C9JHU6;C9JUM0;B5MCU4;A0A0A0MSH6;B5MDU6;Q9H6V9-4;Q9H6V9-3;Q9H6V9;Q9H6V9-2	C9JHU6;C9JUM0;B5MCU4;A0A0A0MSH6;B5MDU6;Q9H6V9-4;Q9H6V9-3;Q9H6V9;Q9H6V9-2	UPF0554 protein C2orf43	LDAH	18.7383	18.6369	18.3218	NaN	18.8099	NaN				1	1	1	7.7	7.7	7.7	14.957	0.0057288	2.0139	2142700	1
Q9Y5L0-3;Q9Y5L0;C9J7E5;Q9Y5L0-5;Q9Y5L0-1;E9PFH4	Q9Y5L0-3;Q9Y5L0;C9J7E5;Q9Y5L0-5;Q9Y5L0-1;E9PFH4	Transportin-3	TNPO3	20.186	20.2413	19.779	NaN	18.723	NaN				7	7	7	13.1	13.1	13.1	102.54	0	14.042	7929600	20
Q86TU7;Q6NXR6;Q86TU7-3;Q86TU7-2;C9K0W5	Q86TU7;Q6NXR6;Q86TU7-3;Q86TU7-2	Histone-lysine N-methyltransferase setd3	SETD3	19.339	19.9978	20.0588	NaN	18.7058	NaN				5	5	5	11.6	11.6	11.6	67.256	0	19.095	4655400	9
Q8TED0-3;Q8TED0;H0Y8P4;Q8TED0-2;D6RF65	Q8TED0-3;Q8TED0;H0Y8P4;Q8TED0-2	U3 small nucleolar RNA-associated protein 15 homolog	UTP15	19.923	18.9353	19.7797	NaN	18.6824	NaN				3	3	3	7.6	7.6	7.6	56.355	0	5.6741	3936100	9
P62306;A0A0B4J254;F8W0W6	P62306;A0A0B4J254;F8W0W6	Small nuclear ribonucleoprotein F	SNRPF	19.1479	18.6261	15.6206	19.0362	18.67	NaN				5	5	5	39.5	39.5	39.5	9.7251	0	149.6	59275000	27
Q15056-2;Q15056	Q15056-2;Q15056	Eukaryotic translation initiation factor 4H	EIF4H	20.5476	20.736	21.2344	NaN	18.6452	NaN				5	5	5	32.5	32.5	32.5	25.2	0	53.899	103610000	34
P08708;H0YN88;A0A075B716;H0YN73	P08708;H0YN88;A0A075B716	40S ribosomal protein S17	RPS17	20.8796	20.8537	20.2042	18.8483	18.568	NaN				5	5	5	48.9	48.9	48.9	15.55	0	78.833	190530000	44
O43264;O43264-2;F5H3C1	O43264;O43264-2	Centromere/kinetochore protein zw10 homolog	ZW10	19.5698	19.9795	20.6394	NaN	18.5349	NaN				5	5	5	10	10	10	88.828	0	17.14	6226000	18
Q9BW92;Q5T5E9;U3KQ50;U3KQG0;Q9BW92-2	Q9BW92	Threonine--tRNA ligase, mitochondrial	TARS2	19.7798	19.4155	20.4392	NaN	18.4436	NaN				3	3	3	5.3	5.3	5.3	81.035	0	17.149	5230400	9
Q8NC60	Q8NC60	Nitric oxide-associated protein 1	NOA1	18.0198	18.1621	17.9929	NaN	18.4132	NaN				2	2	2	4	4	4	78.457	0.0068793	1.8897	626930	2
J3KMX2;B9EGA3;Q92925-3;Q92925-2;Q92925;J3QWB6	J3KMX2;B9EGA3;Q92925-3;Q92925-2;Q92925;J3QWB6	SWI/SNF-related matrix-associated actin-dependent regulator of chromatin subfamily D member 2	SMARCD2	18.2107	18.2752	19.0956	NaN	18.3714	NaN				2	2	2	7.2	7.2	7.2	52.238	0	277.37	10103000	8
F5H2D0;B4DPQ0;P00736	F5H2D0;B4DPQ0;P00736	Complement C1r subcomponent;Complement C1r subcomponent heavy chain;Complement C1r subcomponent light chain	C1R	20.3244	18.5712	19.525	NaN	18.3625	NaN				1	1	1	2.2	2.2	2.2	76.613	0.0033036	2.2727	1644400	5
Q9Y316-2;Q9Y316;Q9Y316-3	Q9Y316-2;Q9Y316;Q9Y316-3	Protein MEMO1	MEMO1	18.8301	21.1037	19.8984	NaN	18.33	NaN				5	5	5	30.7	30.7	30.7	31.307	0	8.1313	6802300	10
A0A087WVZ9;A0A0A0MQR7;P19388;A0A087WVN5;A0A087WWX0	A0A087WVZ9;A0A0A0MQR7;P19388;A0A087WVN5;A0A087WWX0	DNA-directed RNA polymerases I, II, and III subunit RPABC1	POLR2E	18.0113	18.1027	16.3209	NaN	18.324	NaN				2	2	2	16.8	16.8	16.8	21.459	0	48.25	2641700	8
E7EPA1;O60256-3;O60256;C9JDU5;C9JJS3;C9K0K7;O60256-4;O60256-2;C9JDH0;E7EW35;I3L331;I3L164;I3L4G9;I3L0S1	E7EPA1;O60256-3;O60256;C9JDU5;C9JJS3;C9K0K7;O60256-4;O60256-2;C9JDH0;E7EW35	Phosphoribosyl pyrophosphate synthase-associated protein 2	PRPSAP2	20.762	19.89	19.9583	NaN	18.2101	NaN				4	4	4	19.8	19.8	19.8	29.642	0	6.1583	12288000	7
B5MC59;P35244	B5MC59;P35244	Replication protein A 14 kDa subunit	RPA3	19.0686	19.6167	19.4996	NaN	18.1997	NaN				1	1	1	20.7	20.7	20.7	9.1703	0.00074129	3.1475	6175000	7
H0YF29;Q6P1X6-2;Q6P1X6	H0YF29;Q6P1X6-2;Q6P1X6	UPF0598 protein C8orf82	C8orf82	19.4343	19.5481	19.2223	NaN	18.1989	NaN				1	1	1	5.7	5.7	5.7	28.487	0	24.713	1273100	7
Q9Y5Z4;Q9Y5Z4-2;Q5THN1	Q9Y5Z4;Q9Y5Z4-2	Heme-binding protein 2	HEBP2	19.9281	NaN	20.3626	18.5366	18.1585	NaN				6	6	6	40	40	40	22.875	0	29.698	50555000	28
A0A087X1G1;H7BYD0;Q16718-2;Q16718;F8WAS3;A0A087WXR5;C9IZN5	A0A087X1G1;H7BYD0;Q16718-2;Q16718;F8WAS3;A0A087WXR5;C9IZN5	NADH dehydrogenase [ubiquinone] 1 alpha subcomplex subunit 5	NDUFA5	18.1668	17.4843	18.553	NaN	18.145	NaN				2	2	2	24.8	24.8	24.8	11.965	0	6.7678	9247000	11
O95487-2;O95487;O95487-3	O95487-2;O95487;O95487-3	Protein transport protein Sec24B	SEC24B	NaN	16.5186	16.7691	18.9866	18.0895	NaN				3	3	3	3.6	3.6	3.6	133.63	0	5.6882	6230900	10
Q13595-2;Q13595-4;Q13595-3;Q13595	Q13595-2;Q13595-4;Q13595-3;Q13595	Transformer-2 protein homolog alpha	TRA2A	18.1219	NaN	19.1272	NaN	18.0803	NaN				1	1	1	12.4	12.4	12.4	12.951	0	7.0296	7599800	5
A0A0A0MR50;Q13619-2;Q13619	A0A0A0MR50;Q13619-2;Q13619	Cullin-4A	CUL4A	20.0726	20.2704	19.2964	NaN	17.9852	NaN				6	3	3	10.6	6.1	6.1	77.719	0	7.2722	4780400	9
Q99471;H3BMQ1;H3BPF6;Q99471-2;Q99471-3;F8VNW6;F8VQZ2	Q99471;H3BMQ1;H3BPF6;Q99471-2;Q99471-3	Prefoldin subunit 5	PFDN5	19.29	18.6204	19.8033	NaN	17.9755	NaN				4	4	4	42.9	42.9	42.9	17.328	0	11.274	26784000	25
Q9NV31	Q9NV31	U3 small nucleolar ribonucleoprotein protein IMP3	IMP3	18.2832	17.1829	19.4245	NaN	17.957	NaN				1	1	1	8.2	8.2	8.2	21.85	0.0032531	2.1686	4293800	4
P40818-2;P40818	P40818-2;P40818	Ubiquitin carboxyl-terminal hydrolase 8	USP8	18.3964	18.4542	18.8181	19.4175	17.9235	NaN				2	2	2	2.7	2.7	2.7	115.08	0.00076775	3.4595	1183300	3
Q9NZI8;Q9NZI8-2	Q9NZI8;Q9NZI8-2	Insulin-like growth factor 2 mRNA-binding protein 1	IGF2BP1	19.9247	18.8758	19.4866	17.8251	17.8667	NaN				7	6	6	18.5	16.3	16.3	63.48	0	23.66	24045000	26
H3BPG8;Q96QU8-2;Q96QU8	H3BPG8;Q96QU8-2;Q96QU8	Exportin-6	XPO6	18.1465	17.8645	18.807	NaN	17.8108	NaN				1	1	1	6.8	6.8	6.8	18.151	0.000757	3.3211	952710	4
C9J880;Q68CQ7-2;Q68CQ7;C9JNB0;C9JY96;C9JPK4;C9JA13	C9J880;Q68CQ7-2;Q68CQ7;C9JNB0;C9JY96;C9JPK4;C9JA13	Glycosyltransferase 8 domain-containing protein 1	GLT8D1	20.6121	19.3331	18.1708	16.8482	17.7494	NaN				2	2	2	19	19	19	19.42	0.00073019	3.0299	2342700	3
P07204	P07204	Thrombomodulin	THBD	18.1537	18.4639	16.7934	17.7525	17.7272	NaN				2	2	2	5.9	5.9	5.9	60.329	0	5.2609	2045300	5
O75592-2;O75592;H7C3U4	O75592-2;O75592	E3 ubiquitin-protein ligase MYCBP2	MYCBP2	19.5292	18.5603	20.3363	NaN	17.7122	NaN				6	6	6	1.9	1.9	1.9	509.7	0	10.479	3540500	10
Q9BQG0;Q9BQG0-2;I3L1L3;I3L2H8	Q9BQG0;Q9BQG0-2;I3L1L3	Myb-binding protein 1A	MYBBP1A	22.8831	21.7554	22.9367	NaN	17.4984	NaN				16	16	16	15.8	15.8	15.8	148.85	0	44.162	58891000	65
A0A1B0GV93;Q53GQ0;A0A1B0GW85;A0A1B0GU83;E9PI21;Q53GQ0-2	A0A1B0GV93;Q53GQ0;A0A1B0GW85;A0A1B0GU83;E9PI21;Q53GQ0-2	Very-long-chain 3-oxoacyl-CoA reductase	HSD17B12	19.1447	18.3187	18.0783	NaN	17.4167	NaN				2	2	2	9.1	9.1	9.1	30.361	0	4.7202	10108000	11
A0A0A0MRI2;Q9UNH7-2;Q9UNH7	A0A0A0MRI2;Q9UNH7-2;Q9UNH7	Sorting nexin-6;Sorting nexin-6, N-terminally processed	SNX6	19.4693	18.2151	18.6117	NaN	17.4072	NaN				2	2	2	2.9	2.9	2.9	47.804	0	8.6437	2804600	7
H7C0W7;Q9BYI3-3;Q9BYI3	H7C0W7;Q9BYI3-3;Q9BYI3	Hyccin	FAM126A	17.4459	15.9327	17.6882	18.7259	17.3401	NaN				1	1	1	3.6	3.6	3.6	52.038	0.00074047	3.1445	1238000	7
A0A0A0MTR7;A0A0A0MTC1;Q63HN8;Q63HN8-4;Q63HN8-6	A0A0A0MTR7;A0A0A0MTC1;Q63HN8;Q63HN8-4	E3 ubiquitin-protein ligase RNF213	RNF213	18.7734	18.6725	20.5964	NaN	17.1856	NaN				5	5	5	1.2	1.2	1.2	591.4	0	5.7021	3249300	7
A0A087X0U3;P43003-2;P43003;A0A087WT87;E7EUS7;E7EUV6;M0QY32;M0R106;M0R063;P48664-2;P48664	A0A087X0U3;P43003-2;P43003;A0A087WT87	Amino acid transporter;Excitatory amino acid transporter 1	SLC1A3	19.9687	17.776	19.067	NaN	16.5709	NaN				3	3	3	10.2	10.2	10.2	47.099	0	10.779	1534500	3
P05187;P09923	P05187	Alkaline phosphatase, placental type	ALPP	29.2621	29.2358	28.162	18.3811	16.4649	NaN				23	23	9	60	60	24.7	57.953	0	323.31	1008900000	141
Q7RTS9-2;Q7RTS9	Q7RTS9-2;Q7RTS9	Dymeclin	DYM	17.6819	16.7846	16.8348	NaN	15.8221	NaN				1	1	1	2.1	2.1	2.1	54.425	0.005698	1.9726	494500	2
E5RFX7;E5RG77;O94903;H0YBG2	E5RFX7;E5RG77;O94903;H0YBG2	Proline synthase co-transcribed bacterial homolog protein	PROSC	18.5302	17.9188	18.2079	NaN	15.3192	NaN				2	2	2	21.9	21.9	21.9	15.34	0	5.5827	2647900	8
P04264;CON__P04264	P04264;CON__P04264	Keratin, type II cytoskeletal 1	KRT1	31.8204	31.4856	30.0301	33.131	32.6898	33.385			+	38	38	26	58.4	58.4	45.7	66.038	0	323.31	10786000000	508
P60709;P63267-2;A5A3E0	P60709	Actin, cytoplasmic 1;Actin, cytoplasmic 1, N-terminally processed	ACTB	34.3097	34.7278	34.1355	33.687	34.046	33.2608				27	27	0	83.7	83.7	0	41.736	0	323.31	95147000000	2561
CON__P02533;P02533;CON__Q61782;K7ENV3;CON__P35900;CON__Q9D312;P35900	CON__P02533;P02533	Keratin, type I cytoskeletal 14	KRT14	27.649	28.6111	26.421	30.5825	28.4881	31.9524			+	31	31	8	68	68	23.1	51.621	0	323.31	4717200000	251
CON__P13645;P13645;CON__P02535-1;CON__Q148H6;CON__Q7Z3Y7;Q7Z3Y7;CON__Q7Z3Z0;CON__Q7Z3Y8;CON__Q2M2I5;Q7Z3Z0;Q7Z3Y8;Q2M2I5;CON__Q14525;CON__Q9UE12;CON__Q15323;CON__A2A5Y0;CON__Q14532;CON__A2AB72;CON__O76015;CON__Q7Z3Y9;CON__O76014;Q14525;Q15323;Q14532;O76014;O76015;Q7Z3Y9	CON__P13645;P13645	Keratin, type I cytoskeletal 10	KRT10	30.5805	30.266	29.1747	32.8039	31.5747	31.8944			+	30	27	26	60.2	56	54.1	59.51	0	323.31	4582100000	370
CON__P35527;P35527;K7EQQ3	CON__P35527;P35527;K7EQQ3	Keratin, type I cytoskeletal 9	KRT9	30.4871	30.5719	28.4025	31.119	30.3259	31.8141			+	28	28	28	61.8	61.8	61.8	62.129	0	323.31	3772400000	268
P35908	P35908	Keratin, type II cytoskeletal 2 epidermal	KRT2	29.4585	29.0736	27.1803	31.5286	29.9474	31.7122				38	35	1	72.5	68.1	4.7	65.432	0	323.31	3540500000	262
P05556;P05556-2;P05556-5;P05556-4;P05556-3;C9JPK5;Q5T3E6;E9PLR6;E7EUI6;E7EQW5;E7ERX5;C9JJP8;Q5T3E5;E9PQJ2;H7C4N8	P05556;P05556-2;P05556-5;P05556-4;P05556-3	Integrin beta-1	ITGB1	28.1194	28.219	28.3661	31.1849	29.861	31.068				17	17	17	22.2	22.2	22.2	88.414	0	230.36	1980700000	172
A0A087WVQ6;Q00610-2;Q00610;J3KS13;P53675-2;P53675;A0A087WX41;K7EJJ5;J3KSQ2;J3QL20;J3KRF5;F5H5N6;A0A087WV74;A0A087WXH4	A0A087WVQ6;Q00610-2;Q00610	Clathrin heavy chain;Clathrin heavy chain 1	CLTC	29.1984	30.1623	29.8819	32.2587	31.5843	30.9791				71	71	71	54.7	54.7	54.7	192.06	0	323.31	4831200000	696
P11142;E9PKE3;P11142-2;E9PNE6;A8K7Q2;E9PLF4;E9PQQ4;E9PQK7;E9PPY6;E9PS65;E9PI65;E9PN25;E9PM13	P11142;E9PKE3;P11142-2;E9PNE6;A8K7Q2	Heat shock cognate 71 kDa protein	HSPA8	29.9981	30.259	30.126	31.7528	31.4734	30.916				34	34	10	61	61	23.2	70.897	0	323.31	11666000000	633
CON__P02538;P02538;CON__Q8VED5;Q8IWY7	CON__P02538;P02538	Keratin, type II cytoskeletal 6A	KRT6A	28.3219	27.8392	26.8553	27.9373	26.3851	30.8665			+	35	26	2	54.6	45	3.5	60.044	0	323.31	3581500000	229
P07355;P07355-2;H0YN42;H0YMD0;H0YMU9;H0YM50;H0YKS4;H0YNP5;H0YN28;H0YL33;H0YMM1;H0YKZ7;H0YLV6;H0YMT9;H0YKX9;H0YKL9;H0YMW4;H0YNA0;H0YKV8;H0YMD9	P07355;P07355-2;H0YN42;H0YMD0;H0YMU9;H0YM50;H0YKS4;H0YNP5	Annexin A2;Annexin	ANXA2	32.8345	32.8886	32.1256	32.24	31.7609	30.7163				34	34	12	77.6	77.6	23.3	38.604	0	323.31	24062000000	899
P26006;P26006-1;D6R9X8;H0YA49;K7EMU3	P26006;P26006-1	Integrin alpha-3;Integrin alpha-3 heavy chain;Integrin alpha-3 light chain	ITGA3	28.0486	27.9027	28.1394	31.148	29.8777	30.674				20	20	20	21.4	21.4	21.4	116.61	0	185.74	1752800000	129
Q9P2B2	Q9P2B2	Prostaglandin F2 receptor negative regulator	PTGFRN	26.9684	27.5221	27.6	31.1569	27.0019	30.593				23	23	23	30.1	30.1	30.1	98.555	0	149.08	1410500000	100
Q08380;K7EP36;K7ESM3;K7EKQ5;K7ERZ6;K7EJD3;K7ES75;K7EN99;K7EJY8;K7EQT9	Q08380	Galectin-3-binding protein	LGALS3BP	31.1727	31.2561	31.3223	30.0074	30.4093	30.5479				19	19	19	40.5	40.5	40.5	65.33	0	323.31	6347000000	245
P68371	P68371	Tubulin beta-4B chain	TUBB4B	31.5043	31.6982	31.5337	31.3275	31.4022	30.5109				28	28	1	67	67	2.7	49.83	0	323.31	14349000000	1017
P08238;Q58FF7	P08238	Heat shock protein HSP 90-beta	HSP90AB1	30.2805	30.5587	30.2114	30.5016	30.2588	30.2593				42	42	20	56.6	56.6	32.6	83.263	0	323.31	14581000000	684
CON__Q04695;Q04695;F5GWP8;K7EPJ9;K7ESE1	CON__Q04695;Q04695;F5GWP8	Keratin, type I cytoskeletal 17	KRT17	25.3486	24.971	24.4007	23.9327	21.8713	30.184			+	21	8	4	43.5	19.2	9	48.105	0	38.186	766840000	54
Q5VTE0;P68104;A0A087WVQ9;P68104-2;A0A087WV01;Q05639;Q5JR01;A6PW80	Q5VTE0;P68104;A0A087WVQ9;P68104-2;A0A087WV01	Putative elongation factor 1-alpha-like 3;Elongation factor 1-alpha 1;Elongation factor 1-alpha	EEF1A1P5	31.4793	31.5923	31.1787	31.2935	31.2599	30.1482				22	22	22	53	53	53	50.184	0	212.38	14356000000	518
O43150-2;O43150	O43150-2;O43150	Arf-GAP with SH3 domain, ANK repeat and PH domain-containing protein 2	ASAP2	27.6113	NaN	NaN	28.5144	27.5601	30.0844				3	2	2	3.9	2.7	2.7	106.98	0.00073584	3.0792	536470000	3
P04406;P04406-2;E7EUT5;O14556	P04406;P04406-2;E7EUT5	Glyceraldehyde-3-phosphate dehydrogenase	GAPDH	30.9324	31.2849	30.6829	30.02	30.7914	30.0488				17	17	17	73.4	73.4	73.4	36.053	0	323.31	8687300000	525
Q8WUM4;Q8WUM4-2;Q8WUM4-3;C9IZF9;F8WEQ7;F8WBR8;F8WDK9	Q8WUM4;Q8WUM4-2	Programmed cell death 6-interacting protein	PDCD6IP	27.5683	27.7443	27.5441	29.9997	29.3175	30.0447				31	31	31	47.5	47.5	47.5	96.022	0	323.31	1262200000	156
P08195-2;F5H0E2;H0YFS2;F5H867;F5GZI0;F5GZR9;H0YFX4	P08195-2	4F2 cell-surface antigen heavy chain	SLC3A2	32.0782	31.7671	31.5387	30.4531	30.7497	29.9947				31	31	3	57.8	57.8	7.4	57.944	0	323.31	9799600000	489
Q9Y490;Q9Y4G6;A0A1C7CYV7;A0A1B0GVU7;H0YMT1	Q9Y490	Talin-1	TLN1	30.544	30.4076	30.467	30.843	30.9586	29.8806				127	127	127	66.5	66.5	66.5	269.76	0	323.31	16371000000	1940
Q92616	Q92616	Translational activator GCN1	GCN1L1	26.1735	25.7358	26.2857	30.704	24.9475	29.8771				30	30	30	15.6	15.6	15.6	292.75	0	323.31	831990000	100
J3QS39;J3QTR3;F5H6Q2;F5GYU3;F5H2Z3;F5H265;B4DV12;F5H388;F5H747;F5GXK7;J3QKN0;Q5PY61;Q96C32;P62987;P62979;P0CG47;P0CG48;M0R1V7;M0R1M6;M0R2S1;J3QSA3;F5GZ39	J3QS39;J3QTR3;F5H6Q2;F5GYU3;F5H2Z3;F5H265;B4DV12;F5H388;F5H747;F5GXK7;J3QKN0;Q5PY61;Q96C32;P62987;P62979;P0CG47;P0CG48;M0R1V7;M0R1M6;M0R2S1;J3QSA3;F5GZ39	Ubiquitin-60S ribosomal protein L40;Ubiquitin;60S ribosomal protein L40;Ubiquitin-40S ribosomal protein S27a;Ubiquitin;40S ribosomal protein S27a;Polyubiquitin-B;Ubiquitin;Polyubiquitin-C;Ubiquitin	UBB	27.2817	27.8478	27.7683	30.8002	28.944	29.8636				5	5	5	50.5	50.5	50.5	10.469	0	198.58	3322400000	113
A0A140T9I0;A0A140T9X5;A0A140T913;P01892;A0A140T955;A0A140T933	A0A140T9I0;A0A140T9X5;A0A140T913;P01892;A0A140T955;A0A140T933	HLA class I histocompatibility antigen, A-2 alpha chain	HLA-A	28.1508	28.3322	28.6962	29.426	28.5649	29.7602				18	18	1	52.3	52.3	4.9	40.79	0	323.31	1773100000	154
F5H5D3;Q9BQE3;F8VVB9;F8VRZ4;F8VS66;F8VWV9;F8VX09;F8VRK0;F8VXZ7;F8W0F6	F5H5D3;Q9BQE3	Tubulin alpha-1C chain	TUBA1C	30.9949	31.4429	31.4476	30.2701	31.1189	29.479				27	27	4	56.8	56.8	13.1	57.73	0	323.31	13328000000	698
P13639	P13639	Elongation factor 2	EEF2	29.4938	29.9266	29.8433	28.7677	29.429	29.4742				44	44	43	57	57	55.8	95.337	0	323.31	4688700000	403
P16070-18;P16070-12;P16070-14;P16070-13;P16070-11;P16070-10;P16070-16;P16070-8;P16070-17;P16070-6;P16070-4;P16070-3;P16070-7;P16070-5;P16070;H0YD13;H0Y2P0;H0YE40;H0YDW7;H0YCV9;H0Y5E4;P16070-15;P16070-9;H0YDX6;H0YD17;E9PKC6;J3KN83;Q86UZ1;H0YF08;H0YD90;H0YEV3;H0YEU1;P16070-19	P16070-18;P16070-12;P16070-14;P16070-13;P16070-11;P16070-10;P16070-16;P16070-8;P16070-17;P16070-6;P16070-4;P16070-3;P16070-7;P16070-5;P16070;H0YD13;H0Y2P0;H0YE40	CD44 antigen	CD44	28.0008	28.4572	27.5147	30.2935	28.8009	29.4181				9	9	9	30.3	30.3	30.3	37.277	0	138.37	1217600000	101
P35613-2;P35613;A0A087WUV8;P35613-3;P35613-4;A0A087X2B5;I3L192;R4GMX5;R4GN83	P35613-2;P35613;A0A087WUV8;P35613-3;P35613-4;A0A087X2B5;I3L192	Basigin	BSG	29.863	29.7375	29.5652	30.1444	29.1642	29.416				8	8	8	36.8	36.8	36.8	29.221	0	311.44	2325900000	133
CON__P13647;P13647;H0YI76;F8W0C6;H0YIN9;F8VV57;F8VU69	CON__P13647;P13647	Keratin, type II cytoskeletal 5	KRT5	26.8726	26.8938	25.2162	28.7567	26.4791	29.3859			+	32	19	6	47.8	32.7	12	62.378	0	195.66	1289700000	101
P14618;P14618-3;B4DNK4;H3BU13;H3BN34;H3BQZ3;P30613-2;P30613	P14618;P14618-3;B4DNK4	Pyruvate kinase PKM;Pyruvate kinase	PKM	30.6228	31.1073	30.829	29.6752	30.6187	29.1457				41	41	4	74.2	74.2	7.3	57.936	0	323.31	8800500000	690
P17066;P48741	P17066;P48741	Heat shock 70 kDa protein 6;Putative heat shock 70 kDa protein 7	HSPA6	26.7216	27.1909	26.5661	30.1736	27.9945	28.9464				9	1	1	14.2	1.7	1.7	71.027	0	29.956	2000700000	24
O00560;O00560-3;B4DHN5;E9PBU7	O00560;O00560-3;B4DHN5;E9PBU7	Syntenin-1	SDCBP	27.445	27.7928	27.4564	30.0105	30.3109	28.8813				11	11	1	56.7	56.7	6	32.444	0	323.31	910310000	142
P55072;C9IZA5;C9JUP7	P55072	Transitional endoplasmic reticulum ATPase	VCP	29.9886	29.6043	29.5984	29.4818	28.7112	28.8691				54	54	54	71.8	71.8	71.8	89.321	0	323.31	13379000000	1090
P26038;V9GZ54	P26038	Moesin	MSN	28.669	28.0038	27.9762	29.3181	28.5529	28.698				36	36	26	59.6	59.6	44.4	67.819	0	323.31	3184500000	298
B5MDF5;P62826;J3KQE5;F5H018;H0YFC6;B4DV51;A0A087X0W0	B5MDF5;P62826;J3KQE5;F5H018	GTP-binding nuclear protein Ran	RAN	28.4151	29.4164	29.1068	27.5009	27.5772	28.6155				11	11	11	43.8	43.8	43.8	26.224	0	67.81	2087800000	128
P63244;D6RAC2;J3KPE3;D6REE5;D6RHH4;H0Y8W2;D6RFX4;H0YAF8;D6R9Z1;H0YAM7;D6R9L0;H0Y8R5;D6RAU2;E9PD14;D6RBD0;D6RFZ9;D6RGK8;D6RF23;D6R909;H0Y9P0;D6RHJ5;D6RDI0	P63244;D6RAC2;J3KPE3;D6REE5;D6RHH4;H0Y8W2;D6RFX4;H0YAF8;D6R9Z1;H0YAM7;D6R9L0	Guanine nucleotide-binding protein subunit beta-2-like 1;Guanine nucleotide-binding protein subunit beta-2-like 1, N-terminally processed	GNB2L1	27.0427	28.0331	28.1238	26.868	27.0558	28.6121				14	14	14	55.5	55.5	55.5	35.076	0	217.83	1620300000	159
O43854-2;O43854	O43854-2;O43854	EGF-like repeat and discoidin I-like domain-containing protein 3	EDIL3	25.6151	25.4339	25.8815	28.4515	27.8427	28.499				14	14	14	36.6	36.6	36.6	52.747	0	91.966	346790000	53
Q06830;A0A0A0MSI0;A0A0A0MRQ5	Q06830;A0A0A0MSI0	Peroxiredoxin-1	PRDX1	28.0373	27.6501	27.7526	28.4425	28.2526	28.4926				15	15	11	63.3	63.3	48.2	22.11	0	74.374	3904300000	215
P05023-4;P05023;P05023-3;P05023-2;M0R116;A0A0A0MT26;P13637;P13637-2;P13637-3;B1AKY9;P50993;H0Y7C1;Q13733;Q5TC01;P20648;P54707;P54707-2;Q5TC02;M0QXF2;E9PRA5;Q5TC05	P05023-4;P05023;P05023-3;P05023-2	Sodium/potassium-transporting ATPase subunit alpha-1	ATP1A1	29.4994	29.5386	29.1634	29.2454	28.9031	28.4477				31	31	31	38.3	38.3	38.3	113	0	323.31	1914000000	259
CON__P08779;P08779;K7ENW6	CON__P08779;P08779	Keratin, type I cytoskeletal 16	KRT16	24.4865	22.1075	20.5041	24.8879	24.2086	28.3638			+	19	8	6	45.5	24.1	17.5	51.267	0	45.384	147530000	26
P15559-2;P15559;B4DLR8;P15559-3;H3BRK3;H3BNV2	P15559-2;P15559;B4DLR8;P15559-3;H3BRK3;H3BNV2	NAD(P)H dehydrogenase [quinone] 1	NQO1	28.0548	28.4289	28.7398	27.2531	28.8365	28.3475				13	13	13	47.9	47.9	47.9	27.295	0	90.969	1640800000	101
P50995-2;P50995;H0Y6E1	P50995-2;P50995	Annexin A11	ANXA11	27.2628	26.9703	26.601	28.9267	28.4062	28.3371				15	15	15	34.7	34.7	34.7	51.242	0	171.74	506420000	102
P29966	P29966	Myristoylated alanine-rich C-kinase substrate	MARCKS	26.3898	26.2731	26.218	28.6213	26.9187	28.3363				10	10	10	44.9	44.9	44.9	31.554	0	266.26	992930000	153
O75340;O75340-2;A0A024QZ42;H0Y9X3;E7EPW6;A0A087WZ38;O75340-3	O75340;O75340-2;A0A024QZ42	Programmed cell death protein 6	PDCD6	26.217	26.1417	26.2001	27.7823	28.268	28.3271				8	8	8	48.7	48.7	48.7	21.868	0	94.576	403970000	39
P06733;P06733-2;K7EM90;F5H1C3;E5RI09;E5RG95;K7EPM1;K7EKN2;E5RGZ4;P13929-3;P13929-2;P13929	P06733;P06733-2	Alpha-enolase	ENO1	28.9913	28.6862	28.6061	28.7606	28.4498	28.2756				27	27	26	58.1	58.1	53.9	47.168	0	323.31	9729800000	552
P04899;P04899-4;P04899-6;P04899-3;P04899-5;P04899-2;A0A087WTB6;A2A2R6;Q5JWD1;H0Y7E8;A0A087WZE5;Q5JWE9;H0Y7F4;P11488;P19087;A8MTJ3;P38405;P38405-2	P04899;P04899-4;P04899-6;P04899-3;P04899-5;P04899-2	Guanine nucleotide-binding protein G(i) subunit alpha-2	GNAI2	27.2557	27.3415	26.7031	28.6226	27.8309	28.2527				11	11	7	42	42	29.3	40.45	0	323.31	625700000	112
F8VNT9;F8VV56;F8W022;F8VWK8;P08962-3;P08962-2;P08962	F8VNT9;F8VV56;F8W022;F8VWK8;P08962-3;P08962-2;P08962	Tetraspanin;CD63 antigen	CD63	23.7246	23.9117	23.1188	29.2272	27.888	28.2255				2	2	2	9	9	9	14.265	0	22.079	313280000	15
P62873-2;P62873;B1AKQ8;F6UT28;F6X3N5;B3KVK2;F5H8J8;F5H100;F5H0S8;E9PCP0;P16520-2;P16520	P62873-2;P62873;B1AKQ8;F6UT28;F6X3N5	Guanine nucleotide-binding protein G(I)/G(S)/G(T) subunit beta-1	GNB1	27.5074	27.0976	27.1571	28.4576	28.2356	28.175				10	10	6	27.7	27.7	15.1	36.297	0	231.12	623030000	75
A0A0G2JIW1;P0DMV9;P0DMV8;P0DMV8-2;V9GZ37	A0A0G2JIW1;P0DMV9;P0DMV8;P0DMV8-2;V9GZ37	Heat shock 70 kDa protein 1B;Heat shock 70 kDa protein 1A	HSPA1B	28.0286	27.8082	28.0305	29.0393	29.7568	28.1646				28	26	14	50.2	47	23.4	70.108	0	323.31	3394200000	383
O15427;J3QQV2;J3QSC3;J3KTI8;J3QQS9;J3KT83;J3QRA0;J3QRP8;J3QLE3;J3KTM6;J3QRU2	O15427;J3QQV2;J3QSC3;J3KTI8	Monocarboxylate transporter 4	SLC16A3	27.8262	27.7344	27.1181	30.2492	28.2446	28.121				8	8	8	19.8	19.8	19.8	49.469	0	44.125	846630000	56
P80723;P80723-2;U3KQP0	P80723;P80723-2	Brain acid soluble protein 1	BASP1	22.2441	22.318	21.5745	27.4634	25.1848	28.1002				14	14	14	74	74	74	22.693	0	59.568	482900000	74
E9PEE8;P18564-2;P18564;A0A087WXP3	E9PEE8;P18564-2;P18564;A0A087WXP3	Integrin beta;Integrin beta-6	ITGB6	26.7074	25.9656	25.8979	28.5376	27.8943	28.0536				2	2	2	3.6	3.6	3.6	81.543	0	5.5687	437040000	6
P08582;P08582-2;C9JVN1	P08582	Melanotransferrin	MFI2	23.5776	23.3786	23.1212	27.2604	26.1498	28.0123				11	11	11	19.1	19.1	19.1	80.214	0	50.828	144400000	50
P62805	P62805	Histone H4	HIST1H4A	31.3459	30.215	31.306	29.3794	29.0266	27.8614				11	11	11	60.2	60.2	60.2	11.367	0	285.48	19600000000	545
P63104;E7EX29;B0AZS6;P63104-2;B7Z2E6;H0YB80;E7ESK7;E9PD24;E7EVZ2;E5RIR4;E5RGE1	P63104;E7EX29;B0AZS6;P63104-2;B7Z2E6;H0YB80;E7ESK7	14-3-3 protein zeta/delta	YWHAZ	27.7345	27.6255	27.1696	28.5728	26.6373	27.8542				20	17	15	73.1	65.7	62	27.745	0	323.31	6683900000	238
P04083;Q5T3N1;Q5T3N0	P04083;Q5T3N1	Annexin A1;Annexin	ANXA1	30.499	30.7509	29.846	29.2142	29.4105	27.8397				24	24	24	68.2	68.2	68.2	38.714	0	323.31	5686400000	451
E9PNW4;E9PR17;P13987;H0YET2	E9PNW4;E9PR17;P13987	CD59 glycoprotein	CD59	24.2244	24.6052	23.9658	27.039	26.4853	27.8294				3	3	3	29.6	29.6	29.6	11.985	0	10.561	269880000	19
P21333-2;P21333;Q5HY54;Q60FE5;A0A087WWY3;F8WE98;H0Y5C6;H0Y5F3;H7C2E7	P21333-2;P21333;Q5HY54;Q60FE5;A0A087WWY3	Filamin-A	FLNA	27.5414	27.6466	28.1303	27.6424	28.1179	27.7567				78	78	73	42.9	42.9	41	280.01	0	323.31	2801400000	589
P49327;A0A0U1RQF0;A0A0U1RRG3;A0A1B0GTR5;J3KTF0	P49327;A0A0U1RQF0	Fatty acid synthase;[Acyl-carrier-protein] S-acetyltransferase;[Acyl-carrier-protein] S-malonyltransferase;3-oxoacyl-[acyl-carrier-protein] synthase;3-oxoacyl-[acyl-carrier-protein] reductase;3-hydroxyacyl-[acyl-carrier-protein] dehydratase;Enoyl-[acyl-carrier-protein] reductase;Oleoyl-[acyl-carrier-protein] hydrolase	FASN	28.6793	29.186	29.2435	27.8013	28.0884	27.7358				73	73	73	39.1	39.1	39.1	273.42	0	323.31	2044100000	398
P23526;P23526-2	P23526;P23526-2	Adenosylhomocysteinase	AHCY	27.6255	28.4124	28.3502	27.7442	27.0491	27.7261				16	16	16	39.1	39.1	39.1	47.716	0	57.627	1327300000	152
P00338;P00338-3;P00338-5;P00338-4;P00338-2;F5GXY2;F5GYU2;F5GXH2;F5H5J4;F5H6W8;F5GZQ4;F5H8H6;F5GXC7;F5GWW2;F5GXU1;F5H5G7;F5H155;A0A087WUM2;G3XAP5;F5H245;Q6ZMR3;P07864	P00338;P00338-3;P00338-5;P00338-4;P00338-2;F5GXY2;F5GYU2;F5GXH2	L-lactate dehydrogenase A chain	LDHA	28.7283	27.857	27.5998	27.7747	26.5714	27.7098				18	18	17	49.1	49.1	45.5	36.688	0	323.31	4494600000	213
P05362;K7EKL8;E7ESS4	P05362;K7EKL8	Intercellular adhesion molecule 1	ICAM1	25.8258	26.1881	26.1774	28.0671	27.3646	27.639				12	12	12	29.5	29.5	29.5	57.825	0	112.11	344440000	66
P26641;P26641-2	P26641;P26641-2	Elongation factor 1-gamma	EEF1G	27.4724	28.2186	27.5868	27.7326	27.1381	27.5907				22	22	22	46.7	46.7	46.7	50.118	0	152.66	1495200000	171
Q15582;H0Y8L3;S4R3C6;H0Y9D7;H0Y8M8;H0YAB8;D6RBX4;H0YAH8	Q15582;H0Y8L3	Transforming growth factor-beta-induced protein ig-h3	TGFBI	28.1572	27.5852	26.939	27.9265	27.5461	27.5278				13	13	13	25.2	25.2	25.2	74.68	0	85.711	478490000	76
Q15149;Q15149-7;Q15149-8;Q15149-9;Q15149-5;Q15149-4;Q15149-6;Q15149-2;E9PMV1;H0YDN1;E9PKG0;A0A075B730;A0A087X1U6;E9PQ28;E9PIA2;P58107	Q15149;Q15149-7;Q15149-8;Q15149-9;Q15149-5;Q15149-4;Q15149-6;Q15149-2	Plectin	PLEC	27.6378	27.296	28.0117	27.6078	27.0188	27.5111				154	154	2	40.5	40.5	0.6	531.78	0	323.31	2906000000	660
A0A087WV90;E9PDN5;A0A087WTU7;A0A075B6G3;P11532-3;P11532-2;P11532-4;P11532	A0A087WV90;E9PDN5;A0A087WTU7;A0A075B6G3;P11532-3;P11532-2;P11532-4;P11532	Dystrophin	DMD	26.2862	25.8286	24.6201	27.7754	27.2629	27.5053				1	1	1	0.3	0.3	0.3	426.09	0.0062834	1.9214	241810000	3
Q01650;A0A0C4DGL4;H0YJ95;G3V4Z6;Q9UM01;Q92536	Q01650	Large neutral amino acids transporter small subunit 1	SLC7A5	29.047	28.1566	27.8226	29.4505	27.1815	27.4796				8	8	8	14.6	14.6	14.6	55.01	0	146.47	1090700000	53
P60842;J3KT12;P60842-2;J3KTB5;J3QS69;J3KSZ0;J3QL43;J3QR64;J3QLN6;J3QKZ9;J3KS25;J3QL52	P60842;J3KT12;P60842-2;J3KTB5;J3QS69;J3KSZ0;J3QL43	Eukaryotic initiation factor 4A-I	EIF4A1	28.2042	29.4668	28.7404	28.6846	28.3153	27.4627				21	21	8	54.7	54.7	24.6	46.153	0	323.31	3060900000	279
P07900;P07900-2;G3V2J8;Q14568;Q58FG0;Q58FF6;Q58FG1	P07900;P07900-2	Heat shock protein HSP 90-alpha	HSP90AA1	27.6296	28.1738	28.0184	26.818	27.4724	27.4338				38	22	22	49.9	31.7	31.7	84.659	0	323.31	4204200000	255
R4GN98;P06703	R4GN98;P06703	Protein S100;Protein S100-A6	S100A6	24.6778	23.9296	25.6149	25.5822	23.9395	27.4019				3	3	3	37.6	37.6	37.6	9.681	0	7.1757	2636500000	17
P11940;E7EQV3;A0A087WTT1;E7ERJ7;P11940-2;H0YAR2;Q9H361;H0YBN4;H0YAP2;E5RJB9;H0YB86;H0YAS6;H0YB75;E5RGH3;E5RH24;H0YAS7;Q4VXU2;Q4VXU2-2;H0YC10;E5RHG7;H0YAW6;E5RGC4;E5RFD8;H0YER0;H0Y6X6;Q96DU9-2;Q96DU9	P11940;E7EQV3;A0A087WTT1;E7ERJ7;P11940-2;H0YAR2	Polyadenylate-binding protein 1;Polyadenylate-binding protein	PABPC1	25.4985	25.3213	25.9234	27.3023	27.2138	27.3808				22	22	14	37.4	37.4	21.1	70.67	0	154.89	718420000	116
Q92743;H0Y7G9	Q92743	Serine protease HTRA1	HTRA1	24.2786	24.3999	25.4084	26.6682	26.9074	27.3173				7	7	7	19	19	19	51.286	0	76.776	168580000	21
P21589-2;P21589;Q96B60;H0Y7R7;H0Y3X5	P21589-2;P21589;Q96B60	5-nucleotidase	NT5E	27.3261	27.6099	26.7203	27.8261	27.3263	27.2998				18	18	18	42	42	42	57.948	0	323.31	530370000	150
P09758	P09758	Tumor-associated calcium signal transducer 2	TACSTD2	29.0941	28.8272	28.4729	25.6901	19.9235	27.298				11	11	11	37.8	37.8	37.8	35.709	0	78.542	1030700000	160
Q99879;U3KQK0;Q99880;Q99877;Q93079;Q5QNW6;P62807;P58876;P57053;O60814;Q5QNW6-2	Q99879;U3KQK0;Q99880;Q99877;Q93079;Q5QNW6;P62807;P58876;P57053;O60814;Q5QNW6-2	Histone H2B type 1-M;Histone H2B;Histone H2B type 1-L;Histone H2B type 1-N;Histone H2B type 1-H;Histone H2B type 2-F;Histone H2B type 1-C/E/F/G/I;Histone H2B type 1-D;Histone H2B type F-S;Histone H2B type 1-K	HIST1H2BM	31.1856	29.6709	30.9232	28.3556	28.9252	27.2415				7	7	3	51.6	51.6	18.3	13.989	0	220.01	15584000000	294
P35579;P35579-2;Q5BKV1;B1AH99;E7ERA5;A0A0C4DFM8;REV__S4R3H4;REV__E7EQT4;REV__Q9UKV3-5;REV__Q9UKV3	P35579;P35579-2	Myosin-9	MYH9	27.8301	28.1078	28.0876	28.1711	28.8224	27.2197				91	91	79	48.8	48.8	42.7	226.53	0	323.31	3876500000	762
P68133;P68032;P63267;P62736	P68133;P68032;P63267;P62736	Actin, alpha skeletal muscle;Actin, alpha cardiac muscle 1;Actin, gamma-enteric smooth muscle;Actin, aortic smooth muscle	ACTA1	27.183	30.2681	29.9862	25.8963	26.9243	27.2183				14	1	0	31.6	4.2	0	42.051	0	26.391	3594400000	197
O94808	O94808	Glutamine--fructose-6-phosphate aminotransferase [isomerizing] 2	GFPT2	NaN	NaN	NaN	27.5101	29.2856	27.1679				4	2	2	6.3	3.1	3.1	76.93	0	4.7169	237070000	12
P62834;A0A075B6Q0	P62834;A0A075B6Q0	Ras-related protein Rap-1A	RAP1A	26.1041	26.2114	25.7304	28.1395	26.2302	27.0939				9	9	2	47.3	47.3	15.2	20.987	0	35.86	299880000	72
Q08431;F5GZN3;Q08431-2;X6R3G6;Q08431-3;H0YKS8;A0A087WUV5	Q08431;F5GZN3;Q08431-2;X6R3G6;Q08431-3;H0YKS8	Lactadherin;Lactadherin short form;Medin	MFGE8	24.3563	24.4191	25.4028	27.4048	27.3334	27.0397				10	10	10	31	31	31	43.122	0	77.931	152590000	30
P62258;P62258-2;B4DJF2;I3L3T1;K7EIT4;K7EM20;I3L0W5	P62258;P62258-2	14-3-3 protein epsilon	YWHAE	27.6949	27.6632	27.1623	28.1422	25.9986	27.0141				23	23	20	77.6	77.6	70.6	29.174	0	323.31	3641200000	331
P53985;Q5T8R3;Q5T8R5;P53985-2	P53985;Q5T8R3;Q5T8R5;P53985-2	Monocarboxylate transporter 1	SLC16A1	27.521	27.5281	26.8179	27.9309	25.2942	26.986				4	4	4	6.6	6.6	6.6	53.944	0	120.8	379780000	28
P05109	P05109	Protein S100-A8;Protein S100-A8, N-terminally processed	S100A8	21.3957	23.0755	24.0298	22.2929	21.9265	26.9724				5	5	5	47.3	47.3	47.3	10.834	0	21.111	392030000	21
P14868;P14868-2;H7BZ35;C9J7S3;C9JLC1;H7C278;C9JQM9	P14868;P14868-2	Aspartate--tRNA ligase, cytoplasmic	DARS	27.8406	28.0344	27.9718	27.9768	27.3952	26.9123				19	19	19	46.1	46.1	46.1	57.136	0	323.31	1033300000	168
P62937;F8WE65;C9J5S7;P62937-2;E5RIZ5;P0DN26;A0A0H2UH34;A0A0B4J2A2;A0A075B767;A0A075B759;Q9Y536;F5H284;P0DN37	P62937;F8WE65;C9J5S7;P62937-2	Peptidyl-prolyl cis-trans isomerase A;Peptidyl-prolyl cis-trans isomerase A, N-terminally processed;Peptidyl-prolyl cis-trans isomerase	PPIA	27.21	27.6582	26.9264	28.1903	27.5723	26.8713				13	13	13	71.5	71.5	71.5	18.012	0	179.69	3449800000	199
Q9NZN4;Q9NZN4-2	Q9NZN4;Q9NZN4-2	EH domain-containing protein 2	EHD2	26.678	26.8229	26.9028	27.3444	26.712	26.841				24	23	22	53.8	52.1	50.3	61.161	0	126.06	467690000	145
C9J0K6;P30626-3;P30626-2;P30626;B4DHQ6	C9J0K6;P30626-3;P30626-2;P30626;B4DHQ6	Sorcin	SRI	22.0273	22.3523	22.5952	24.7893	21.0572	26.8357				8	8	8	59.4	59.4	59.4	17.605	0	17.18	98358000	16
P04075;H3BQN4;J3KPS3;P04075-2;H3BPS8;H3BUH7;H3BR04;H3BMQ8;H3BR68;H3BU78;A0A087WXX2;P05062	P04075;H3BQN4;J3KPS3;P04075-2;H3BPS8	Fructose-bisphosphate aldolase A;Fructose-bisphosphate aldolase	ALDOA	27.0846	27.2764	26.4383	27.5685	26.9006	26.8334				24	24	20	78.3	78.3	66.8	39.42	0	220.6	5851700000	298
P63000;P63000-2	P63000;P63000-2	Ras-related C3 botulinum toxin substrate 1	RAC1	26.3595	26.4639	26.2588	27.4921	26.3423	26.8264				6	5	2	31.8	26	7.8	21.45	0	28.297	386800000	53
Q5JP53;P07437;Q5ST81;A6NNZ2;CON__ENSEMBL:ENSBTAP00000025008;Q9H4B7	Q5JP53;P07437;Q5ST81	Tubulin beta chain	TUBB	29.4451	29.5718	29.5834	28.9373	29.4557	26.8237				26	6	5	65.5	20.4	16.9	47.766	0	323.31	3365700000	289
P23528;G3V1A4;E9PP50;E9PK25;E9PQB7;E9PLJ3;E9PS23	P23528;G3V1A4;E9PP50;E9PK25;E9PQB7;E9PLJ3;E9PS23	Cofilin-1	CFL1	27.6141	26.9765	26.615	27.0676	25.7633	26.8225				10	10	8	64.5	64.5	47.6	18.502	0	197.93	1848800000	162
P31949	P31949	Protein S100-A11;Protein S100-A11, N-terminally processed	S100A11	26.4639	26.162	26.8879	26.6979	24.2386	26.8018				5	5	5	52.4	52.4	52.4	11.74	0	251.03	1026700000	54
P09496-2;F8WF69;P09496-4;P09496-3;P09496;P09496-5;C9J8P9	P09496-2;F8WF69;P09496-4;P09496-3;P09496;P09496-5	Clathrin light chain A	CLTA	22.4532	24.3716	24.7062	26.9283	24.9957	26.7866				6	6	6	23.4	23.4	23.4	23.662	0	79.315	307520000	36
P02751-5;P02751-17;P02751-3;P02751;P02751-6;P02751-10;P02751-9;P02751-14;P02751-8;P02751-7;P02751-15;P02751-4;P02751-13;P02751-11;P02751-12;H0Y7Z1;P02751-2;P02751-16;H0Y4K8	P02751-5;P02751-17;P02751-3;P02751;P02751-6;P02751-10;P02751-9;P02751-14;P02751-8;P02751-7;P02751-15;P02751-4;P02751-13;P02751-11;P02751-12;H0Y7Z1	Fibronectin;Anastellin;Ugl-Y1;Ugl-Y2;Ugl-Y3	FN1	29.7923	27.3691	29.7746	27.3182	27.6228	26.7231				44	44	44	30	30	30	243.33	0	323.31	1565900000	288
Q71DI3	Q71DI3	Histone H3.2	HIST2H3A	29.7509	28.5306	29.1166	27.8402	26.1016	26.7117				5	5	1	43.4	43.4	23.5	15.388	0	22.94	7687100000	48
P11166;A6NL68;A0A0D9SG74;A0A0D9SFK9	P11166	Solute carrier family 2, facilitated glucose transporter member 1	SLC2A1	26.7503	27.4623	26.3167	28.1697	28.6393	26.6885				8	8	8	14	14	14	54.083	0	56.063	412770000	72
Q9H4M9;A0A024R571;C9JC03;C9J2Z4;C9JDQ8;C9JIJ3;C9IZH1	Q9H4M9;A0A024R571;C9JC03;C9J2Z4	EH domain-containing protein 1	EHD1	26.9172	27.6034	27.103	27.6144	27.0706	26.5976				26	26	17	55.8	55.8	38.8	60.626	0	228.72	548490000	157
O75131;A0A087WYQ3;H0YB26;E5RHZ0;A0A087WXR6;A0A087WUS8;Q9HCH3-2;Q96A23;O95741;Q9UBL6-2;Q96A23-2;O95741-2;Q9UBL6	O75131;A0A087WYQ3;H0YB26	Copine-3	CPNE3	26.5875	26.2877	26.4835	27.8562	27.1977	26.5685				10	10	9	19	19	17.3	60.13	0	35.023	400350000	72
Q14764;H3BQK6;H3BRL2;H3BUK7;H3BNF6;H3BP76;H3BPZ2;H3BNF2;H3BUP3;H3BQE7;I3L155	Q14764	Major vault protein	MVP	27.7443	27.4805	28.0765	26.3745	26.211	26.5562				32	32	32	55.7	55.7	55.7	99.326	0	323.31	888590000	173
Q969P0-3;Q969P0;C9J8Z4;Q969P0-2	Q969P0-3;Q969P0;C9J8Z4	Immunoglobulin superfamily member 8	IGSF8	24.7865	24.4142	23.643	27.7776	26.3856	26.5423				7	7	7	18.8	18.8	18.8	55.807	0	39.575	126160000	18
P35221;P35221-2;G3XAM7;P35221-3;E5RIB1;E5RG03;E5RGY6;E5RJ41;E5RHV7;E5RJL0;E5RIE0;E5RJP7;E5RGD2;H0YBB8;E5RFM3;E5RFM5;E5RGY7;E5RFG3;E5RFK9;E5RJZ2;E5RGG4;E5RJ43;E5RGS1;E5RIT8;A0A087WZL6;E5RGU3;E5RHJ5;Q9UI47	P35221;P35221-2;G3XAM7;P35221-3	Catenin alpha-1	CTNNA1	27.1509	26.8762	26.6846	27.2324	23.7104	26.5123				31	31	26	55.8	55.8	48.7	100.07	0	323.31	599140000	181
P16104;Q96QV6	P16104;Q96QV6	Histone H2AX;Histone H2A type 1-A	H2AFX	28.54	27.1173	28.3938	NaN	25.28	26.4981				6	6	2	53.8	53.8	6.3	15.144	0	83.885	5875100000	57
Q14204;H0YJ21	Q14204	Cytoplasmic dynein 1 heavy chain 1	DYNC1H1	27.3837	27.4181	27.7374	26.9829	27.8933	26.4852				101	101	101	29.5	29.5	29.5	532.4	0	323.31	720200000	367
A6NNI4;G8JLH6;P21926;F5GXT1;A0A087WU13	A6NNI4;G8JLH6;P21926;F5GXT1;A0A087WU13	Tetraspanin;CD9 antigen	CD9	27.0986	27.155	26.627	26.4615	23.508	26.4403				4	4	4	13.8	13.8	13.8	17.764	0	175.02	320680000	32
P20020-6;P20020-3;P20020-4;P20020;P20020-5;P20020-2;E7ERY9;Q16720-8;Q16720-7;Q16720-6;Q16720-3;Q16720-5;Q16720-2;Q16720-4;Q16720;H0Y7S3;Q01814-4;Q01814-7;Q01814-3;Q01814-6;Q01814-2;Q01814-8;Q01814-5;Q01814;A0A0U1RQU3;H0YHH6;H0YDG5;H7BZS8;H7BY13	P20020-6;P20020-3;P20020-4;P20020;P20020-5;P20020-2;E7ERY9	Plasma membrane calcium-transporting ATPase 1;Calcium-transporting ATPase	ATP2B1	25.68	25.0533	25.0537	26.5238	25.4272	26.424				13	13	6	17.4	17.4	9	130.62	0	323.31	138100000	88
P30101	P30101	Protein disulfide-isomerase A3	PDIA3	25.0161	25.4023	24.4748	25.4067	24.3853	26.3818				28	28	22	56.4	56.4	46.7	56.782	0	239.22	2665100000	193
Q9H223	Q9H223	EH domain-containing protein 4	EHD4	26.8925	26.7429	26.7036	27.1574	26.3238	26.3615				23	20	19	53.4	47.9	45.8	61.174	0	267.64	406980000	116
P20073-2;P20073	P20073-2;P20073	Annexin A7	ANXA7	25.7036	25.7293	25.6182	27.2353	26.5167	26.3557				11	11	11	27.9	27.9	27.9	50.315	0	102.46	276230000	55
Q13200;Q13200-3;Q13200-2;H7C1H2;C9JPC0;F8WBS8;H7C2Q3	Q13200;Q13200-3;Q13200-2	26S proteasome non-ATPase regulatory subunit 2	PSMD2	26.0181	26.1197	26.0249	26.6863	25.6386	26.3539				23	23	23	36.9	36.9	36.9	100.2	0	78.678	437110000	112
P23229-4;P23229-2;P23229-5;P23229-3;P23229-9;P23229-6;P23229;P23229-7;H7BZ97;C9JXX7	P23229-4;P23229-2;P23229-5;P23229-3;P23229-9;P23229-6;P23229;P23229-7	Integrin alpha-6;Integrin alpha-6 heavy chain;Integrin alpha-6 light chain;Processed integrin alpha-6	ITGA6	27.6151	27.3144	27.51	26.7272	23.2346	26.3453				29	29	29	35.5	35.5	35.5	119.09	0	307.01	383410000	95
P10319;P18465;A0A140T9G0;A0A140T9H3;A0A140T9A9;A0A140T9Z4	P10319;P18465;A0A140T9G0	HLA class I histocompatibility antigen, B-58 alpha chain;HLA class I histocompatibility antigen, B-57 alpha chain	HLA-B	25.1365	25.8211	24.6073	27.1943	24.3758	26.3439				12	6	0	39.2	23.8	0	40.337	0	16.36	184280000	23
Q7KZF4;H7C597	Q7KZF4	Staphylococcal nuclease domain-containing protein 1	SND1	26.0566	26.6067	26.704	25.8724	25.7034	26.3429				27	27	27	37.4	37.4	37.4	102	0	253.21	680320000	151
C9J9K3;A0A0C4DG17;P08865;F8WD59	C9J9K3;A0A0C4DG17;P08865;F8WD59	40S ribosomal protein SA	RPSA	28.1437	29.1319	29.186	27.5123	27.7154	26.3336				13	13	13	64.6	64.6	64.6	29.404	0	323.31	2073800000	197
K7EM02;K7EIJ8;Q8IYT4-2;Q8IYT4	K7EM02;K7EIJ8;Q8IYT4-2;Q8IYT4	Katanin p60 ATPase-containing subunit A-like 2	KATNAL2	25.9294	26.0965	26.45	26.291	25.5009	26.328				1	1	1	9.4	9.4	9.4	13.999	0	6.3834	723320000	25
P50990;P50990-2;P50990-3;H7C4C8;H7C2U0	P50990;P50990-2;P50990-3	T-complex protein 1 subunit theta	CCT8	26.2483	26.8662	26.548	25.4893	27.0006	26.3019				28	28	28	53.8	53.8	53.8	59.62	0	215.24	1064500000	172
P55060-3;P55060;P55060-4;P55060-2	P55060-3;P55060;P55060-4	Exportin-2	CSE1L	25.5603	26.1568	25.7287	24.6263	24.8446	26.2956				30	30	30	39.7	39.7	39.7	107.78	0	301.55	394110000	153
E9PJK1;E9PRJ8;H0YDL9;H0YDJ9;E9PIF1;A6NMH8;P60033;E9PM31;H0YEE2	E9PJK1;E9PRJ8;H0YDL9;H0YDJ9;E9PIF1;A6NMH8;P60033	Tetraspanin;CD81 antigen	CD81	25.0505	25.3347	25.4542	26.4054	26.2142	26.2524				4	4	4	39.4	39.4	39.4	17.963	0	100.45	171470000	37
P02786;G3V0E5;F8WBE5;H7C3V5;Q9UP52-2;Q9UP52-3;Q9UP52	P02786;G3V0E5	Transferrin receptor protein 1;Transferrin receptor protein 1, serum form	TFRC	27.0535	27.2703	26.4989	27.947	28.8693	26.2521				21	21	21	34.3	34.3	34.3	84.87	0	280.24	470120000	122
P34897-3;P34897;P34897-2;G3V2Y4;H0YIZ0;G3V5L0;G3V4W5;G3V540;G3V2W0;G3V241;G3V3Y8;G3V4T0;G3V4X0;G3V2E4;G3V2D2;G3V2Y1;G3V3C6	P34897-3;P34897;P34897-2;G3V2Y4;H0YIZ0	Serine hydroxymethyltransferase, mitochondrial;Serine hydroxymethyltransferase	SHMT2	26.7429	27.0041	27.1444	25.8685	27.222	26.2331				17	17	16	48.9	48.9	48.9	53.454	0	159.44	616140000	74
P08758;D6RBL5;D6RBE9;E9PHT9;D6RCN3	P08758;D6RBL5;D6RBE9	Annexin A5;Annexin	ANXA5	28.4067	28.529	27.3998	29.2643	29.5387	26.1869				22	22	22	71.2	71.2	71.2	35.936	0	323.31	1867700000	338
P00558;P00558-2;P07205	P00558;P00558-2	Phosphoglycerate kinase 1	PGK1	27.638	28.3944	28.1661	27.3251	28.5785	26.1855				31	31	31	77.5	77.5	77.5	44.614	0	323.31	6569600000	364
P98095;P98095-2;H7C1A3;H7BXL0	P98095;P98095-2	Fibulin-2	FBLN2	20.2855	19.5142	20.06	22.8832	23.0512	26.1738				11	11	11	12.7	12.7	12.7	126.57	0	92.057	35569000	21
Q99832;Q99832-3;Q99832-4;Q99832-2;F8WAM2;F8WBP8	Q99832;Q99832-3;Q99832-4;Q99832-2	T-complex protein 1 subunit eta	CCT7	25.4904	26.0859	25.7148	25.509	25.6074	26.1671				18	18	18	40.1	40.1	40.1	59.366	0	78.946	564760000	107
Q9Y230;Q9Y230-2;M0R0Y3;X6R2L4;M0QXI6;M0R0Z0;M0QXZ7	Q9Y230;Q9Y230-2;M0R0Y3	RuvB-like 2	RUVBL2	26.104	26.7003	26.1634	27.0604	26.5777	26.1362				21	21	21	50.1	50.1	50.1	51.156	0	321.5	451650000	139
P11586;F5H2F4;V9GYY3	P11586;F5H2F4	C-1-tetrahydrofolate synthase, cytoplasmic;Methylenetetrahydrofolate dehydrogenase;Methenyltetrahydrofolate cyclohydrolase;Formyltetrahydrofolate synthetase;C-1-tetrahydrofolate synthase, cytoplasmic, N-terminally processed	MTHFD1	27.5884	28.0832	28.2933	25.8958	25.7859	26.1354				29	29	29	37.9	37.9	37.9	101.56	0	157.3	1001800000	113
P08727;CON__P08727;C9JM50;K7EMS3;CON__P19001;CON__Q99456;Q99456;CON__Q8N1A0;Q8N1A0-2;Q8N1A0	P08727;CON__P08727;C9JM50	Keratin, type I cytoskeletal 19	KRT19	23.6371	23.3798	22.1719	24.1344	20.8805	26.1285			+	30	24	21	78.5	69.2	60.5	44.105	0	212.42	1803500000	100
Q9H5V8;Q9H5V8-2;Q9H5V8-3	Q9H5V8;Q9H5V8-2	CUB domain-containing protein 1	CDCP1	23.649	24.1533	24.1268	25.9032	25.4947	26.1273				8	8	8	9.8	9.8	9.8	92.931	0	18.727	69039000	25
P11413;P11413-2;P11413-3;E7EUI8;E7EM57;E9PD92	P11413;P11413-2;P11413-3;E7EUI8;E7EM57	Glucose-6-phosphate 1-dehydrogenase	G6PD	26.6574	27.1923	26.7762	26.7706	28.1183	26.1146				23	23	23	50.7	50.7	50.7	59.256	0	240.14	914890000	187
Q08722-2;Q08722-3;Q08722-4;Q08722	Q08722-2;Q08722-3;Q08722-4;Q08722	Leukocyte surface antigen CD47	CD47	27.1166	26.931	26.0347	27.1638	26.7529	26.0782				3	3	3	9.6	9.6	9.6	31.742	0	4.8138	282570000	13
P43121;P43121-2	P43121	Cell surface glycoprotein MUC18	MCAM	21.1257	20.2522	20.8301	25.4552	25.726	26.0732				9	9	9	20	20	20	71.607	0	95.577	55707000	23
P61586;Q5JR08;P08134;Q5JR07;C9JNR4;E9PQH6;C9JX21;Q5JR05;Q5JR06;E9PN11;U3KQA9;U3KQV3;E9PLA2;C9JRM1;P62745	P61586;Q5JR08;P08134;Q5JR07;C9JNR4;E9PQH6;C9JX21;Q5JR05	Transforming protein RhoA;Rho-related GTP-binding protein RhoC	RHOA	23.5148	24.2666	24.716	24.7821	23.6819	26.0573				6	6	6	32.6	32.6	32.6	21.768	0	91.469	283570000	42
P26640;A0A140T936;A0A140T954;A2ABF4;A0A0G2JJT9;P26640-2;A0A140T904;H0Y426	P26640;A0A140T936	Valine--tRNA ligase	VARS	25.8728	26.0053	26.2053	25.5478	25.9576	26.0184				24	24	24	27	27	27	140.47	0	150.96	350160000	147
P08670;B0YJC4;B0YJC5;Q5JVS8;A0A1B0GUA0;A0A1B0GTT5;A0A1B0GVG8;P17661;H7C5W5;P41219;P41219-2;P14136-3;P14136;P14136-2;U3KPR1;B4DIR1;K7ELP4;K7EKH6;F8W835;K7EJU1;K7EKH9;Q16352;P07197-2	P08670;B0YJC4;B0YJC5	Vimentin	VIM	NaN	19.2553	19.4486	26.4962	25.88	26.0114				45	45	41	73	73	67.6	53.651	0	323.31	19118000000	562
P22314-2;P22314;Q5JRR6;Q5JRR9;Q5JRS0;Q5JRS2;Q5JRS1;Q5JRS3	P22314-2;P22314	Ubiquitin-like modifier-activating enzyme 1	UBA1	27.4163	27.8341	27.9742	26.2135	27.6168	26.0047				33	33	33	44.4	44.4	44.4	113.8	0	323.31	1381100000	307
Q16698-2;Q16698;E5RJG7;E5RFV2;E5RJD2;E5RID6;H0YAW3	Q16698-2;Q16698;E5RJG7;E5RFV2;E5RJD2	2,4-dienoyl-CoA reductase, mitochondrial	DECR1	24.2017	24.5072	25.3325	22.0132	22.4915	26.0042				7	7	7	28.8	28.8	28.8	34.994	0	67.034	167160000	26
CON__Q86YZ3;Q86YZ3	CON__Q86YZ3;Q86YZ3	Hornerin	HRNR	21.5007	21.3441	20.3099	24.4091	23.3049	25.9903			+	9	9	9	10.4	10.4	10.4	282.39	0	17.916	32661000	18
F5H6X6;Q14697	F5H6X6;Q14697	Neutral alpha-glucosidase AB	GANAB	25.1758	25.6941	25.7211	25.1284	26.5116	25.9855				22	22	1	34.4	34.4	2.5	96.215	0	323.31	758690000	151
Q9NZM1-6;Q9NZM1;Q9NZM1-3;Q9NZM1-2;Q9NZM1-5;H0YD14;Q9NZM1-7;Q9NZM1-8;Q9NZM1-4;O75923-15;O75923-3;O75923-9;O75923;O75923-14;O75923-6;O75923-12;O75923-5;O75923-11;O75923-4;O75923-10;O75923-2;O75923-8;O75923-7;O75923-13	Q9NZM1-6;Q9NZM1;Q9NZM1-3;Q9NZM1-2;Q9NZM1-5;H0YD14	Myoferlin	MYOF	28.0872	28.5184	27.7961	27	27.7614	25.985				51	51	51	31.5	31.5	31.5	233.47	0	323.31	843850000	238
P51148;P51148-2;K7ENY4;K7ERI8;K7ERQ8;F8VVK3;F8VVZ0;F8VUA5;F8VWU4;K7EIP6;F8WCY6;F8WD79;F8VPW9;F8VSF8;F8VWZ7	P51148;P51148-2;K7ENY4;K7ERI8;K7ERQ8	Ras-related protein Rab-5C	RAB5C	26.139	25.9244	26.1059	27.2584	26.1856	25.9217				9	9	6	58.8	58.8	44	23.482	0	132.84	396380000	83
A0A1C7CYX9;Q16555-2;Q16555;E5RFU4;E9PD68;Q14194;Q14194-2	A0A1C7CYX9;Q16555-2;Q16555	Dihydropyrimidinase-related protein 2	DPYSL2	25.2623	25.0985	25.0908	25.2157	26.5269	25.9108				20	20	17	44.8	44.8	40.2	73.502	0	312.72	428400000	117
Q0VGE6;Q6TDP4	Q0VGE6;Q6TDP4	Kelch-like protein 17	KLHL17	NaN	NaN	20.8684	26.6091	25.9095	25.8998				1	1	1	4.4	4.4	4.4	24.348	0.0057143	1.9916	68733000	3
P23396;P23396-2;E9PL09;E9PPU1;F2Z2S8;H0YCJ7;H0YEU2;H0YF32;E9PQ96;E9PJH4;E9PK82;E9PSF4;E9PQX2;H0YES8	P23396;P23396-2;E9PL09;E9PPU1;F2Z2S8;H0YCJ7;H0YEU2	40S ribosomal protein S3	RPS3	27.2475	27.3327	27.227	27.3436	26.7972	25.8977				17	17	17	70.8	70.8	70.8	26.688	0	123.97	997800000	149
P50281;F8W1B7	P50281	Matrix metalloproteinase-14	MMP14	23.3844	23.1163	22.7313	23.5235	21.3643	25.8793				4	4	4	8.2	8.2	8.2	65.893	0	64.21	57055000	11
P62070;P62070-4;P62070-3;P62070-2;E9PQ87	P62070;P62070-4;P62070-3;P62070-2	Ras-related protein R-Ras2	RRAS2	25.942	26.0388	25.284	27.6207	25.9226	25.8365				6	6	0	35.3	35.3	0	23.399	0	51.196	210190000	34
P68366-2;P68366;C9JEV8;C9JQ00;C9JJQ8;C9JDL2	P68366-2;P68366	Tubulin alpha-4A chain	TUBA4A	26.869	26.8583	27.0209	25.049	25.1744	25.8269				24	4	4	63.7	12.5	12.5	48.328	0	79.515	508930000	80
Q9Y3I0	Q9Y3I0	tRNA-splicing ligase RtcB homolog	RTCB	25.546	26.1256	25.9689	26.3786	25.3271	25.812				17	17	17	36.8	36.8	36.8	55.21	0	143.7	329590000	75
P81605;P81605-2	P81605;P81605-2	Dermcidin;Survival-promoting peptide;DCD-1	DCD	20.879	20.7338	19.8665	22.8247	20.867	25.8072				2	2	2	20	20	20	11.284	0	12.048	25658000	4
P07814;V9GYZ6;V9GZ76	P07814;V9GYZ6	Bifunctional glutamate/proline--tRNA ligase;Glutamate--tRNA ligase;Proline--tRNA ligase	EPRS	25.1551	24.9015	25.5208	26.5076	25.3733	25.7975				22	22	22	23.1	23.1	23.1	170.59	0	118.54	282390000	116
P02545;P02545-3;P02545-2;P02545-6;Q3BDU5;P02545-5;P02545-4;Q5TCI8;H0YAB0;A0A0C4DGC5	P02545;P02545-3;P02545-2;P02545-6;Q3BDU5;P02545-5;P02545-4;Q5TCI8	Prelamin-A/C;Lamin-A/C	LMNA	26.3914	25.6687	26.2336	25.6456	24.717	25.7886				40	40	39	57.1	57.1	55.9	74.139	0	323.31	3524900000	238
Q9H444	Q9H444	Charged multivesicular body protein 4b	CHMP4B	22.9584	22.8355	23.0157	25.2045	23.3366	25.7853				4	4	4	22.8	22.8	22.8	24.95	0	107.36	121790000	24
P62820;E7END7;P62820-2;P62820-3;H0YLJ8;H0YL94;H0YMN7;P61006-2;P59190-2;P59190	P62820;E7END7;P62820-2;P62820-3	Ras-related protein Rab-1A	RAB1A	26.7174	26.717	26.266	26.505	27.0621	25.7685				10	10	4	58.5	58.5	24.4	22.677	0	195.51	719920000	102
P31689;P31689-2	P31689;P31689-2	DnaJ homolog subfamily A member 1	DNAJA1	23.8177	23.5838	23.3562	26.131	24.5529	25.7625				9	9	9	39	39	39	44.868	0	29.663	88798000	44
Q16181;E7ES33;E7EPK1;G3V1Q4;A0A0U1RRM2;Q5JXL7;A0A0U1RRE1;A0A0U1RRH9;A0A0U1RRD1	Q16181;E7ES33;E7EPK1;G3V1Q4	Septin-7	2007-09-01	26.1646	25.9297	25.9726	26.0112	26.2603	25.7278				16	16	1	41.6	41.6	2.7	50.679	0	232.91	404150000	91
P15121;E9PEF9;E9PCX2;C9JRZ8;C9JRZ8-2	P15121	Aldose reductase	AKR1B1	NaN	23.2222	22.7209	26.8964	24.5379	25.7193				5	5	5	13.3	13.3	13.3	35.853	0	7.3571	401910000	17
P35998;P35998-2;C9JLS9	P35998;P35998-2	26S protease regulatory subunit 7	PSMC2	25.0937	25.3337	25.8484	25.7162	25.5556	25.715				16	16	16	42.7	42.7	42.7	48.633	0	108.83	310400000	105
P31431;P31431-2	P31431;P31431-2	Syndecan-4	SDC4	25.1974	24.7822	23.5923	25.8679	24.5527	25.6965				8	8	8	37.4	37.4	37.4	21.641	0	12.368	73001000	19
P17987;E7ERF2;E7EQR6;F5H282;F5H136;F5H726;F5GZI8;F5H676;F5GZ03;F5GYL4;F5H7Y1	P17987;E7ERF2;E7EQR6;F5H282	T-complex protein 1 subunit alpha	TCP1	25.7892	26.0198	25.6687	25.1704	25.9222	25.6773				21	21	21	45.3	45.3	45.3	60.343	0	229.83	435180000	130
Q13263;Q13263-2;M0R0K9;M0R2I3;M0R3C0	Q13263;Q13263-2;M0R0K9	Transcription intermediary factor 1-beta	TRIM28	24.2266	24.7272	24.7792	26.4335	25.0489	25.6737				21	21	21	40.8	40.8	40.8	88.549	0	148.27	443580000	139
F8W1R7;G3V1V0;P60660-2;P60660;J3KND3;G8JLA2;B7Z6Z4;F8VPF3;G3V1Y7;F8VZU9;F8W180;H0YI43;F8W1I5;P14649;F8VXL3	F8W1R7;G3V1V0;P60660-2;P60660;J3KND3;G8JLA2;B7Z6Z4;F8VPF3;G3V1Y7	Myosin light polypeptide 6	MYL6	25.7534	25.4315	26.0089	25.4143	24.7169	25.6729				9	9	9	62.8	62.8	62.8	16.29	0	85.734	923780000	93
Q15758;M0QXM4;Q15758-3;Q15758-2;M0QX44;M0R144	Q15758;M0QXM4;Q15758-3;Q15758-2	Neutral amino acid transporter B(0);Amino acid transporter	SLC1A5	28.0146	27.4797	27.5988	27.5721	27.5632	25.6423				11	11	11	23.1	23.1	23.1	56.598	0	196.58	475260000	142
P49748-2;P49748;P49748-3;G3V1M7;K7EQP4;J3QRJ8;J3KS89;J3QKU9;K7EJW8;J3KSR4;K7EMF8	P49748-2;P49748;P49748-3	Very long-chain specific acyl-CoA dehydrogenase, mitochondrial	ACADVL	27.0965	27.5392	27.677	26.7542	27.8497	25.6291				25	25	25	48.7	48.7	48.7	68.058	0	300.04	888310000	156
Q6YHK3;Q6YHK3-2;Q6YHK3-4;Q6YHK3-3	Q6YHK3;Q6YHK3-2;Q6YHK3-4	CD109 antigen	CD109	27.2112	27.0203	27.1414	25.6984	26.2206	25.6137				24	24	24	23.7	23.7	23.7	161.69	0	323.31	332420000	138
Q9Y2L1;G3V1J5;Q9Y2L1-2;F2Z2C0	Q9Y2L1;G3V1J5;Q9Y2L1-2;F2Z2C0	Exosome complex exonuclease RRP44	DIS3	23.2443	24.3846	24.34	23.8997	23.2888	25.6003				16	16	16	20.8	20.8	20.8	109	0	219.87	114660000	52
P53396-2;P53396;P53396-3;K7ESG8	P53396-2;P53396;P53396-3	ATP-citrate synthase	ACLY	26.7012	26.6834	26.6818	26.0704	26.6742	25.5707				25	25	25	31.6	31.6	31.6	119.77	0	319.75	485050000	176
P62913;Q5VVC9;Q5VVC8	P62913	60S ribosomal protein L11	RPL11	25.6238	25.4182	24.7779	25.3011	25.9192	25.502				3	3	1	19.7	19.7	6.7	20.252	0	77.873	638210000	49
P84077;P61204;F5H423;P61204-2;F5H0C7;H0YGG7	P84077;P61204;F5H423;P61204-2	ADP-ribosylation factor 1;ADP-ribosylation factor 3	ARF1	26.7015	26.2846	25.6196	26.3067	25.5253	25.4915				11	11	6	63.5	63.5	34.8	20.697	0	155.03	502700000	120
Q15365	Q15365	Poly(rC)-binding protein 1	PCBP1	25.6168	25.4195	25.2883	26.1487	25.4876	25.4838				13	13	10	60.1	60.1	49.2	37.497	0	279.13	654660000	119
P17301	P17301	Integrin alpha-2	ITGA2	26.3208	26.5205	25.4093	24.5256	22.3286	25.4817				19	19	3	26	26	4.8	129.29	0	319.66	180100000	101
A0A024QZP7;P06493;P06493-2;A0A087WZZ9;E5RIU6;K7ELV5;F8VXD2;F8VYH9;F8VZZ0;F8VTV8;F8VWX7;F8VZ51;H0YAZ9;Q9BVE2;E7EUK8;E5RGN0;A0A087X209;A0A087WZU2;F5H6Z0;J3QSD7;P11802-2;P11802;Q96Q40-2;Q96Q40-4;Q96Q40-3;O94921-3;Q96Q40-5;Q96Q40;O94921-2;O94921;Q07002;Q07002-2;Q00536;Q00536-3;Q07002-3;Q00537-2;Q00537;Q00536-2;Q9NYV4-3;Q14004-2;Q14004	A0A024QZP7;P06493;P06493-2;A0A087WZZ9;E5RIU6	Cyclin-dependent kinase 1	CDC2	23.9844	25.9512	25.3112	26.4024	23.4038	25.4709				15	15	13	62.6	62.6	56.2	34.081	0	122.71	239930000	77
Q13753;Q13753-2	Q13753;Q13753-2	Laminin subunit gamma-2	LAMC2	27.6843	26.3985	26.2673	23.1673	23.2939	25.4544				23	23	23	23.4	23.4	23.4	130.97	0	323.31	336910000	85
P35222;B4DGU4;P35222-2;E7EMJ5;E9PDF9;E7EV28	P35222;B4DGU4	Catenin beta-1	CTNNB1	26.0982	25.661	25.3299	25.4531	23.5931	25.4491				22	18	18	38.2	33.7	33.7	85.496	0	323.31	236730000	85
Q9H4G4;Q5VZR0;A0A087WUM5	Q9H4G4;Q5VZR0	Golgi-associated plant pathogenesis-related protein 1	GLIPR2	24.2611	23.5891	23.6829	27.2497	23.5411	25.4384				4	4	4	42.2	42.2	42.2	17.218	0	186.17	97188000	23
P61978-3;P61978-2;P61978;Q5T6W2;S4R457;S4R359	P61978-3;P61978-2;P61978;Q5T6W2	Heterogeneous nuclear ribonucleoprotein K	HNRNPK	26.3574	26.1903	26.6089	24.5892	25.1352	25.4324				20	20	20	51.1	51.1	51.1	48.562	0	323.31	2102100000	205
P30041	P30041	Peroxiredoxin-6	PRDX6	26.011	25.0935	24.3153	24.1621	24.1158	25.4212				15	15	15	64.3	64.3	64.3	25.035	0	99.12	541260000	104
O00560-2;G5EA09	O00560-2;G5EA09	Syntenin-1	SDCBP	23.2674	23.7206	24.1642	26.7137	27.7179	25.413				11	1	1	56.6	5.7	5.7	32.316	0	36.01	100460000	14
P16144-4;P16144-2;P16144;P16144-3;P16144-5;J3QQL2;J3KSH9;J3QRK0	P16144-4;P16144-2;P16144;P16144-3	Integrin beta-4	ITGB4	27.4694	27.2611	27.535	26.8383	22.15	25.4127				29	29	29	23.2	23.2	23.2	194.46	0	261.35	504200000	150
P00966;Q5T6L6;Q5T6L5	P00966	Argininosuccinate synthase	ASS1	25.3363	25.9022	25.7581	25.0951	26.4506	25.4089				13	13	13	37.9	37.9	37.9	46.53	0	188.86	251000000	75
Q01813;Q01813-2;B1APP8;B1APP6;Q5VSR5;H0Y757;V9GYV7;H0Y3Y3;V9GY25	Q01813;Q01813-2	ATP-dependent 6-phosphofructokinase, platelet type	PFKP	26.2219	26.2628	26.3356	26.3778	25.3281	25.4012				21	21	19	34.2	34.2	30.6	85.595	0	319.64	448020000	138
Q9UHD8;Q9UHD8-7;Q9UHD8-2;Q9UHD8-5;Q9UHD8-3;Q9UHD8-4;Q9UHD8-9;Q9UHD8-8;K7EL40;K7EK18;K7ER52;K7EIE4;K7EQD7;K7ELJ9;K7ER14;K7EJZ2;K7EIR4;K7EKN4;K7EN52;K7ENQ5;K7EJ51;K7EJL9;K7ENL0;K7EQ08;K7EJV0;K7EPY1;K7ERG1;K7ER34	Q9UHD8;Q9UHD8-7;Q9UHD8-2;Q9UHD8-5;Q9UHD8-3;Q9UHD8-4;Q9UHD8-9;Q9UHD8-8	Septin-9	2009-09-01	25.8535	25.8607	26.3425	25.7343	26.1215	25.39				22	22	22	48.1	48.1	48.1	65.401	0	126.39	541090000	136
P62879;C9JIS1;C9JXA5;C9JZN1;E7EP32;C9JD14;P62879-2	P62879;C9JIS1;C9JXA5;C9JZN1;E7EP32	Guanine nucleotide-binding protein G(I)/G(S)/G(T) subunit beta-2	GNB2	24.834	24.9036	24.8797	25.8693	24.7627	25.3893				10	6	3	29.7	17.4	9.4	37.331	0	23.346	130650000	38
P61158;B4DXW1;F8WDR7;Q9P1U1-2;Q9P1U1;A0A0A0MTI9;H7C4J1;C9IZN3;Q9C0K3;Q9P1U1-3;F8WEW2;F8WE84	P61158;B4DXW1	Actin-related protein 3	ACTR3	25.4867	24.597	25.2364	24.734	25.2381	25.3695				16	16	16	51.9	51.9	51.9	47.371	0	63.326	357940000	85
P09525;Q6P452;P09525-2;B4E1S2	P09525;Q6P452;P09525-2	Annexin A4;Annexin	ANXA4	27.5312	27.2602	26.2838	27.2922	26.3879	25.3391				13	13	13	47.3	47.3	47.3	35.882	0	323.31	450260000	108
P06756-3;P06756-2;P06756;H7BZG1	P06756-3;P06756-2;P06756	Integrin alpha-V;Integrin alpha-V heavy chain;Integrin alpha-V light chain	ITGAV	24.9939	24.5962	24.7961	25.6797	25.5294	25.307				17	17	17	22.6	22.6	22.6	111.13	0	196.84	122860000	76
Q92597;Q92597-3;Q92597-2;E7ESM1;E5RJY1;E5RIR1;E5RGM5;E5RIV1;E5RIM2;E5RJ98;E5RG99;E5RI76;E5RH82;E5RK17	Q92597;Q92597-3;Q92597-2;E7ESM1	Protein NDRG1	NDRG1	25.5685	25.5609	24.6996	25.7566	24.7708	25.3004				8	8	8	34.3	34.3	34.3	42.835	0	63.61	268630000	101
Q9UQ80;Q9UQ80-2;F8VR77;H0YIN7;F8W0A3;F8VZ69	Q9UQ80;Q9UQ80-2;F8VR77	Proliferation-associated protein 2G4	PA2G4	25.9707	26.1447	26.2903	26.0664	26.4511	25.2965				18	18	18	44.7	44.7	44.7	43.786	0	91.975	803320000	102
P31939;H7C1S2;C9JLK0;F8WEF0	P31939	Bifunctional purine biosynthesis protein PURH;Phosphoribosylaminoimidazolecarboxamide formyltransferase;IMP cyclohydrolase	ATIC	26.7563	27.3603	27.1001	26.2363	26.2924	25.2849				28	28	2	60.5	60.5	2.4	64.615	0	323.31	647140000	194
J3QT28;O43684-2;O43684;J3QSX4	J3QT28;O43684-2;O43684;J3QSX4	Mitotic checkpoint protein BUB3	BUB3	24.4546	25.1523	24.951	23.9991	25.1357	25.2838				7	7	7	31.7	31.7	31.7	31.703	0	37.957	158630000	47
P60866;P60866-2;E5RIP1;E5RJX2;G3XAN0	P60866;P60866-2;E5RIP1;E5RJX2	40S ribosomal protein S20	RPS20	25.0503	25.4943	25.9448	24.3566	24.3558	25.2696				3	3	3	22.7	22.7	22.7	13.373	0	10.755	649230000	15
P49368;B4DUR8;P49368-2;E9PRC8;Q5SZX6;E9PQ35;Q5SZW8;E9PM09;Q5SZX9	P49368;B4DUR8;P49368-2	T-complex protein 1 subunit gamma	CCT3	25.8659	26.0791	26.6557	26.0031	26.9739	25.2661				25	25	25	56.5	56.5	56.5	60.533	0	84.744	828310000	134
Q13751;X1WI29;Q5THA1	Q13751	Laminin subunit beta-3	LAMB3	26.6087	26.0634	27.8184	23.9971	22.5354	25.2471				24	24	24	32.3	32.3	32.3	129.57	0	323.31	485280000	156
Q16831;F8WD51;C9J486;C9JIP2;B4DND0;C9K0J2;Q16831-2	Q16831;F8WD51;C9J486;C9JIP2;B4DND0	Uridine phosphorylase 1	UPP1	21.8023	21.6797	21.3959	23.2022	22.321	25.2365				4	4	4	12.9	12.9	12.9	33.934	0	7.0115	36858000	8
P31946;Q4VY20;Q4VY19;A0A0J9YWE8;A0A0J9YWZ2	P31946	14-3-3 protein beta/alpha;14-3-3 protein beta/alpha, N-terminally processed	YWHAB	25.008	24.8282	24.4591	26.0433	23.9754	25.2257				14	9	1	61.4	47.2	4.1	28.082	0	214.73	1734800000	107
P04792;F8WE04;C9J3N8	P04792	Heat shock protein beta-1	HSPB1	26.7041	26.6966	27.9766	25.0203	25.9108	25.2183				13	13	13	74.1	74.1	74.1	22.782	0	149.4	2509900000	207
P50570-3;P50570-4;K7EMQ3;E5RHK8;Q9UQ16-2;Q9UQ16-3;Q9UQ16;Q9UQ16-4;Q9UQ16-5;E5RIK2	P50570-3;P50570-4	Dynamin-2	DNM2	23.9122	23.7417	24.2814	24.7806	26.1815	25.2164				18	18	1	30.5	30.5	1.7	97.553	0	73.733	81581000	71
P12814;P12814-3;P12814-2;P12814-4;H9KV75;G3V2N5;H7C5W8;G3V2W4;H0YJW3;P35609-2;P35609;H0YJ11;Q08043;G3V2X9;G3V5M4;A0A087WSZ2;F6THM6;G3V2E8;G3V380;D6RH00	P12814;P12814-3;P12814-2;P12814-4;H9KV75	Alpha-actinin-1	ACTN1	28.004	27.938	28.0006	26.1759	25.3916	25.207				51	51	34	70.5	70.5	49.3	103.06	0	323.31	4148100000	499
P63010-3;P63010;P63010-2;A0A087X253;A0A087WU93;A0A087WZQ6;A0A087WYD1;K7EN71;K7ERB2;K7EJX1;K7EJ01	P63010-3;P63010;P63010-2;A0A087X253;A0A087WU93;A0A087WZQ6;A0A087WYD1	AP-2 complex subunit beta	AP2B1	24.4669	23.612	23.5451	23.7533	23.3358	25.1975				16	16	6	21.4	21.4	8.8	98.117	0	106.65	144640000	79
P05388;F8VWS0;P05388-2;F8VU65;F8VPE8;G3V210;F8VW21;F8VQY6;F8VRK7;F8VZS0;Q8NHW5;F8VWV4;F8VS58;F8W1K8	P05388;F8VWS0;P05388-2;F8VU65;F8VPE8;G3V210;F8VW21;F8VQY6;F8VRK7;F8VZS0;Q8NHW5;F8VWV4;F8VS58	60S acidic ribosomal protein P0;60S acidic ribosomal protein P0-like	RPLP0	26.5866	25.9017	25.6927	25.2731	26.8472	25.191				14	14	14	53	53	53	34.273	0	63.038	1281000000	107
X6RA14;P10768;H7BZT7;U3KQT1	X6RA14;P10768;H7BZT7	S-formylglutathione hydrolase	ESD	22.477	23.8523	21.8154	22.1017	22.7042	25.1765				6	6	6	39.9	39.9	39.9	28.226	0	12.158	51289000	30
O00299	O00299	Chloride intracellular channel protein 1	CLIC1	25.9981	26.5849	26.4367	25.3548	26.3269	25.1754				14	14	14	68	68	68	26.922	0	162.8	990060000	161
P04181;P04181-2	P04181;P04181-2	Ornithine aminotransferase, mitochondrial;Ornithine aminotransferase, hepatic form;Ornithine aminotransferase, renal form	OAT	25.7898	26.3959	26.0667	24.451	25.546	25.1746				13	13	13	42.4	42.4	42.4	48.534	0	64.656	317300000	108
P47897;A0A1B0GVU9;P47897-2;B4DDN1;H7C0R3;A0A0U1RQT0;C9J165;A0A1B0GTT3;A0A0U1RQM8;A0A0U1RQU2;A0A0U1RRI9;A0A0U1RQE9;A0A0U1RQL2;A0A0U1RQQ5;A0A0U1RQX5;A0A0U1RRC8;A0A0U1RR66;A0A0U1RQX9;F2Z2V6;A0A0U1RRJ7;A0A0U1RR79;A0A0U1RQJ6	P47897;A0A1B0GVU9;P47897-2;B4DDN1	Glutamine--tRNA ligase	QARS	25.3584	25.2952	25.8443	24.3815	24.8158	25.1741				25	25	25	39.1	39.1	39.1	87.798	0	103.56	233640000	79
Q01469;I6L8B7;A8MUU1	Q01469;I6L8B7	Fatty acid-binding protein, epidermal	FABP5	21.3534	21.2971	21.3431	23.6751	NaN	25.1645				6	6	6	48.9	48.9	48.9	15.164	0	10.742	198890000	24
P06753-2;A0A087WWU8;P06753-5;Q5HYB6;P06753-3;P06753-4;Q5VU61;D6R904;D6RFM2	P06753-2;A0A087WWU8;P06753-5;Q5HYB6;P06753-3;P06753-4;Q5VU61;D6R904		TPM3	26.4066	24.9767	25.9064	24.2255	NaN	25.1485				21	16	0	60.9	46.8	0	29.032	0	323.31	1291100000	112
D6RGI3;D6RER5;Q9NVA2;Q9NVA2-2;D6RDU5;H0Y9G8;D6RDP1;D6R9Y6;H0Y961;B1AMS2;Q14141-3;Q14141-2;Q14141-4;Q14141	D6RGI3;D6RER5;Q9NVA2;Q9NVA2-2;D6RDU5	Septin-11	2011-09-01	23.739	23.0707	22.9229	24.9896	24.1966	25.1427				6	6	5	17.9	17.9	16	49.005	0	94.945	171100000	39
P27348;E9PG15	P27348;E9PG15	14-3-3 protein theta	YWHAQ	24.756	24.9384	24.6637	25.3711	20.936	25.1326				15	10	10	56.7	42.9	42.9	27.764	0	323.31	774830000	70
P49915;P49915-2	P49915;P49915-2	GMP synthase [glutamine-hydrolyzing]	GMPS	24.6014	25.6989	26.4106	24.5532	26.0329	25.1306				20	20	20	39.1	39.1	39.1	76.715	0	57.191	311320000	90
P05198;H0YJS4;G3V4T5	P05198;H0YJS4;G3V4T5	Eukaryotic translation initiation factor 2 subunit 1	EIF2S1	25.9175	26.5865	26.4471	25.2162	24.863	25.1236				14	14	14	45.4	45.4	45.4	36.112	0	323.31	469400000	89
P38919;I3L3H2	P38919	Eukaryotic initiation factor 4A-III;Eukaryotic initiation factor 4A-III, N-terminally processed	EIF4A3	27.0119	27.6174	27.5101	27.4727	26.6277	25.116				15	14	14	39.7	35.8	35.8	46.871	0	127.67	699520000	83
P62136;P62136-2;E9PMD7;P62136-3;F5H1L6;F5H037	P62136;P62136-2;E9PMD7;P62136-3	Serine/threonine-protein phosphatase PP1-alpha catalytic subunit;Serine/threonine-protein phosphatase	PPP1CA	26.2729	26.262	26.1126	24.9498	26.5809	25.0912				14	14	5	42.7	42.7	14.2	37.512	0	46.914	300520000	82
Q92841;Q92841-1;Q92841-3;Q92841-2;A0A0U1RQJ0	Q92841;Q92841-1;Q92841-3;Q92841-2	Probable ATP-dependent RNA helicase DDX17	DDX17	25.8451	26.3225	26.3448	24.9268	25.6376	25.088				21	21	16	35	35	27.4	80.272	0	129.81	443240000	100
P11233;H7C3P7;F8WEQ6;C9JPE8;C9JYR1	P11233;H7C3P7	Ras-related protein Ral-A	RALA	25.7891	26.6174	25.4118	26.8544	26.6438	25.0812				4	4	2	22.8	22.8	14.1	23.567	0	19.751	276420000	33
Q9Y696;A6PVS0;Q9NZA1-3;O15247;Q9NZA1-2;Q9NZA1;Q96NY7-2;Q96NY7	Q9Y696	Chloride intracellular channel protein 4	CLIC4	23.9253	24.1801	23.3076	25.0821	23.0024	25.0712				11	11	11	56.9	56.9	56.9	28.772	0	36.164	317350000	51
Q9BUF5;K7ESM5;K7EL29;K7EN98;K7ESQ3;K7EQT3;K7EJ64;K7ERA8;K7EJZ4;K7EPE5;K7ES63;K7EK43	Q9BUF5;K7ESM5	Tubulin beta-6 chain	TUBB6	27.1006	27.6045	27.0184	26.446	25.7392	25.0711				22	14	11	62.6	46.9	40.8	49.857	0	323.31	646430000	159
Q9Y265;Q9Y265-2;E7ETR0;H7C4G5;J3QLR1;H7C4I3	Q9Y265;Q9Y265-2;E7ETR0	RuvB-like 1	RUVBL1	26.9271	26.7475	26.9916	25.8621	26.2121	25.0497				16	16	16	49.8	49.8	49.8	50.227	0	116.16	576850000	125
Q08211;Q08211-2	Q08211	ATP-dependent RNA helicase A	DHX9	26.1551	26.1861	26.7821	25.2806	27.1554	25.0427				29	29	29	28.7	28.7	28.7	140.96	0	270.08	524020000	160
O60716-21;O60716-19;O60716-13;O60716-11;O60716-5;O60716-3;C9JZR2;O60716-24;O60716-23;O60716-16;O60716-18;O60716-15;O60716-17;O60716-10;O60716-8;O60716-9;O60716-7;O60716-2;O60716;O60716-22;O60716-20;O60716-14;O60716-12;O60716-6;O60716-4;O60716-29;O60716-27;O60716-32;O60716-31;O60716-26;O60716-25;O60716-30;O60716-28;E9PRE2;H0YC95;E9PKY0;E9PKL1	O60716-21;O60716-19;O60716-13;O60716-11;O60716-5;O60716-3;C9JZR2;O60716-24;O60716-23;O60716-16;O60716-18;O60716-15;O60716-17;O60716-10;O60716-8;O60716-9;O60716-7;O60716-2;O60716;O60716-22;O60716-20;O60716-14;O60716-12;O60716-6;O60716-4;O60716-29;O60716-27;O60716-32;O60716-31;O60716-26;O60716-25;O60716-30;O60716-28	Catenin delta-1	CTNND1	26.0188	25.9491	26.0645	25.5321	23.7512	25.036				24	24	24	41.6	41.6	41.6	92.674	0	177.1	315490000	99
O43242;O43242-2;H0YGV8	O43242;O43242-2	26S proteasome non-ATPase regulatory subunit 3	PSMD3	25.206	25.2604	25.2522	24.8775	25.0444	25.0304				13	13	13	34.8	34.8	34.8	60.977	0	59.901	151600000	62
Q99536;Q99536-3;K7ERT7;Q99536-2;K7ESA3;K7ENX2;K7EM19;K7EJM4;K7ER81	Q99536;Q99536-3;K7ERT7	Synaptic vesicle membrane protein VAT-1 homolog	VAT1	24.9964	25.5909	25.3883	26.6276	26.4201	25.0156				12	12	12	43.5	43.5	43.5	41.92	0	163.26	285270000	81
P63092-3;P63092-2;P63092;P63092-4;Q5JWF2-2;Q5JWF2;A0A0A0MR13;S4R3E3	P63092-3;P63092-2;P63092;P63092-4;Q5JWF2-2;Q5JWF2;A0A0A0MR13	Guanine nucleotide-binding protein G(s) subunit alpha isoforms short;Guanine nucleotide-binding protein G(s) subunit alpha isoforms XLas	GNAS	24.6965	24.4654	24.4819	26.2399	23.4564	25.0121				7	6	6	18.5	15.6	15.6	44.179	0	11.872	109470000	39
Q6UWP8	Q6UWP8	Suprabasin	SBSN	18.3129	18.2877	16.2952	20.3535	19.4618	25.0089				3	3	3	18.3	18.3	18.3	60.54	0	7.777	14037000	10
Q9UNM6;A0A087WUL9;Q9UNM6-2;J3KNQ3;E9PL38;H0YD73;E9PQG3;E9PPD2	Q9UNM6;A0A087WUL9;Q9UNM6-2;J3KNQ3;E9PL38;H0YD73	26S proteasome non-ATPase regulatory subunit 13	PSMD13	25.6348	25.609	25.2888	25.9729	25.9113	25.0061				12	12	12	41	41	41	42.945	0	194.43	290460000	92
P06576;H0YH81;F8W079;F8W0P7;H0YI37	P06576;H0YH81;F8W079	ATP synthase subunit beta, mitochondrial;ATP synthase subunit beta	ATP5B	28.0317	27.9396	27.6406	26.3115	27.1003	24.998				24	24	24	67.3	67.3	67.3	56.559	0	323.31	1894200000	346
Q09666;E9PQE3;E9PJZ0;E9PKR9;E9PJC6;E9PLK4;Q09666-2	Q09666	Neuroblast differentiation-associated protein AHNAK	AHNAK	26.7543	26.9338	27.2814	26.4693	25.8349	24.9978				113	113	113	41.1	41.1	41.1	629.09	0	323.31	1332800000	429
P38646;D6RA73;D6RJI2;H0Y8S0;H0YBG6	P38646	Stress-70 protein, mitochondrial	HSPA9	27.0122	26.7867	26.7624	24.1672	26.3509	24.9926				26	25	25	42.1	41.1	41.1	73.68	0	260.67	1111300000	255
P22626;P22626-2;A0A087WUI2	P22626;P22626-2;A0A087WUI2	Heterogeneous nuclear ribonucleoproteins A2/B1	HNRNPA2B1	25.123	25.1906	25.6722	22.8498	23.1951	24.9875				13	13	13	48.7	48.7	48.7	37.429	0	170.19	2855400000	112
P54136;P54136-2;E5RJM9;E5RH09	P54136;P54136-2	Arginine--tRNA ligase, cytoplasmic	RARS	25.869	26.0778	26	25.5016	25.1222	24.9835				18	18	18	32.4	32.4	32.4	75.378	0	147.94	361220000	88
O75351;K7EKZ3;K7EL71	O75351	Vacuolar protein sorting-associated protein 4B	VPS4B	23.7887	24.0753	23.9772	24.8146	24.5813	24.9829				10	10	7	25.5	25.5	19.1	49.301	0	19.661	109120000	51
P53621;P53621-2	P53621;P53621-2	Coatomer subunit alpha;Xenin;Proxenin	COPA	26.5213	26.2165	26.6075	25.735	27.3694	24.9617				28	28	28	31.2	31.2	31.2	138.34	0	279.76	441010000	149
P62701;C9JEH7;Q8TD47;P22090	P62701	40S ribosomal protein S4, X isoform	RPS4X	27.0977	26.5576	26.4898	25.5499	25.2599	24.9592				16	16	16	55.5	55.5	55.5	29.597	0	52.284	880220000	96
P41252;J3KR24;A0A0A0MSX9;Q5TCD1;Q5TCC6;Q5TCC9	P41252;J3KR24;A0A0A0MSX9	Isoleucine--tRNA ligase, cytoplasmic	IARS	25.4294	25.2897	25.3321	24.9918	25.5915	24.9583				21	21	21	21.8	21.8	21.8	144.5	0	196.08	246380000	76
P61981	P61981	14-3-3 protein gamma;14-3-3 protein gamma, N-terminally processed	YWHAG	23.9963	23.8928	23.9557	25.697	23.4427	24.9398				11	7	7	51	37.2	37.2	28.302	0	103.69	418060000	57
P01111;P01116;G3V4K2;G3V5T7	P01111;P01116	GTPase NRas;GTPase KRas;GTPase KRas, N-terminally processed	NRAS	24.916	24.5696	24.5042	25.8757	24.9191	24.9336				5	5	1	36.5	36.5	4.8	21.229	0	16.37	104400000	37
P62269;A0A0G2JQH2;Q5GGW2;J3JS69	P62269	40S ribosomal protein S18	RPS18	26.6303	26.0348	26.4181	25.96	26.649	24.9326				8	8	8	43.4	43.4	43.4	17.718	0	65.419	1005300000	72
P21399	P21399	Cytoplasmic aconitate hydratase	ACO1	21.741	22.7856	22.6879	25.1466	26.5281	24.9225				19	19	19	30.8	30.8	30.8	98.398	0	242.1	179040000	94
P20340-2;P20340;P20340-4;Q9NRW1;F5H3K7;C9JU14;F5GX61;J3KR73;Q53S08;P20340-3;Q9NRW1-2;C9JB90;C9J0I2;Q14964;Q9H0N0	P20340-2;P20340;P20340-4;Q9NRW1	Ras-related protein Rab-6A;Ras-related protein Rab-6B	RAB6A	25.4039	25.6197	25.4562	26.2461	25.6072	24.9162				6	6	6	37	37	37	23.548	0	80.256	374020000	42
P07948-2;P07948;E5RJ37;H0Y3C5;J3KPD6;P08631-3;P08631-2;P08631-4;P08631	P07948-2;P07948	Tyrosine-protein kinase Lyn	LYN	25.4085	25.4427	25.4866	25.8851	24.541	24.8847				12	12	11	31	31	29.3	56.033	0	111.88	141970000	60
P55290;P55290-4;P55290-5;P55290-3;P55290-2	P55290;P55290-4;P55290-5	Cadherin-13	CDH13	23.3232	23.2335	23.3979	24.1704	23.7063	24.8776				5	5	5	10.8	10.8	10.8	78.286	0	35.376	36133000	19
Q9C0H2-3;Q9C0H2-2;Q9C0H2;Q9C0H2-4;H7C3T6	Q9C0H2-3;Q9C0H2-2;Q9C0H2;Q9C0H2-4;H7C3T6	Protein tweety homolog 3;Protein tweety homolog	TTYH3	21.576	21.3694	21.6594	25.2791	23.4561	24.8604				4	4	4	12.8	12.8	12.8	38.486	0	153.14	21425000	20
P61225;F6U784;P10114	P61225;F6U784;P10114	Ras-related protein Rap-2b;Ras-related protein Rap-2a	RAP2B	25.9872	25.8172	25.5976	26.5906	25.5635	24.8565				7	7	3	59.6	59.6	20.2	20.504	0	46.801	153550000	59
D6REX3;O94979-6;O94979-3;O94979-10;O94979-4;O94979-9;O94979-2;O94979;O94979-8;D6RHZ5;H7BXG7;O94979-7;O94979-5;H0YAB3;H0Y9T9;H0Y9K1;H0Y8V7;H0YAF5;H0Y8W8;D6RE64;D6RCQ9;H0Y9V3	D6REX3;O94979-6;O94979-3;O94979-10;O94979-4;O94979-9;O94979-2;O94979;O94979-8;D6RHZ5;H7BXG7;O94979-7;O94979-5	Protein transport protein Sec31A	SEC31A	23.3863	23.8873	24.4944	24.8371	26.2221	24.8303				13	13	13	11.8	11.8	11.8	136.22	0	20.848	122760000	45
P50991;P50991-2	P50991;P50991-2	T-complex protein 1 subunit delta	CCT4	26.2863	26.4302	26.3983	24.8967	26.5899	24.822				21	21	21	52.9	52.9	52.9	57.924	0	247.51	845770000	183
P14923;C9JTX4;C9J826;C9JK18;C9JKY1;C9JPI2;K7ERP3	P14923	Junction plakoglobin	JUP	27.2618	27.028	27.0659	23.7952	22.7338	24.8114				27	27	23	50.2	50.2	43.8	81.744	0	170.62	439100000	85
P13489;E9PMJ3;E9PLZ3;E9PIM9;H0YCR7;E9PMA9;E9PMN0;E9PIK5;E9PR82;E9PMI1	P13489;E9PMJ3;E9PLZ3;E9PIM9;H0YCR7	Ribonuclease inhibitor	RNH1	25.2148	24.8241	24.5824	23.7829	23.876	24.8104				8	8	8	22.3	22.3	22.3	49.973	0	212.9	302120000	70
P37802;P37802-2;X6RJP6;C9J5W6;Q9UI15	P37802;P37802-2;X6RJP6	Transgelin-2	TAGLN2	26.3411	26.1312	26.0593	26.1289	25.3541	24.7945				13	13	13	71.4	71.4	71.4	22.391	0	323.31	2297100000	210
F5H6E2;O00159-3;O00159;I3L501;G3V342	F5H6E2;O00159-3;O00159	Unconventional myosin-Ic	MYO1C	25.6204	25.2835	25.7828	26.1968	25.6969	24.7763				23	23	1	28.5	28.5	1	118.99	0	162.9	233170000	112
P49588;P49588-2;H3BPK7	P49588;P49588-2	Alanine--tRNA ligase, cytoplasmic	AARS	25.2355	24.9668	25.0825	24.951	24.1843	24.7669				28	28	28	39.7	39.7	39.7	106.81	0	128.94	240790000	136
K7EM91;O43291-2;O43291;K7ES27	K7EM91;O43291-2;O43291;K7ES27	Kunitz-type protease inhibitor 2	SPINT2	20.5594	20.5456	22.2909	NaN	NaN	24.7584				2	2	2	12.9	12.9	12.9	22.828	0.0007326	3.0444	20997000	5
Q15366-6;Q15366-3;Q15366;Q15366-2;H3BSS4	Q15366-6;Q15366-3;Q15366;Q15366-2	Poly(rC)-binding protein 2	PCBP2	23.9212	23.3217	24.384	23.3535	23.9809	24.7492				11	8	1	41.3	30.5	3.9	38.15	0	26.532	228940000	48
O95297-2;O95297;O95297-4;O95297-5	O95297-2;O95297;O95297-4	Myelin protein zero-like protein 1	MPZL1	23.2257	21.8483	22.4771	25.3168	21.7059	24.7274				4	4	2	17.9	17.9	9.3	28.981	0	12.084	40416000	16
Q8WWI5-3;Q8WWI5-2;Q8WWI5	Q8WWI5-3;Q8WWI5-2;Q8WWI5	Choline transporter-like protein 1	SLC44A1	25.4488	24.5851	24.4882	27.0959	25.2685	24.7216				7	7	7	15.2	15.2	15.2	73.011	0	32.945	67705000	36
P07951-2;Q5TCU3;Q5TCU8;P07951-3	P07951-2;Q5TCU3;Q5TCU8;P07951-3		TPM2	25.5417	24.7632	25.7153	24.5623	NaN	24.6882				23	23	1	63	63	4.6	32.989	0	323.31	2382900000	97
A0A087X1Z3;Q9UL46;H0YM70;H0YLG1;H0YLD2;H0YKU2	A0A087X1Z3;Q9UL46;H0YM70	Proteasome activator complex subunit 2	PSME2	26.0035	24.9598	23.3673	23.8143	23.879	24.6784				7	7	7	28	28	28	29.126	0	27.535	123100000	39
P07737;K7EJ44;I3L3D5	P07737;K7EJ44	Profilin-1	PFN1	25.7243	26.0131	26.1161	25.0982	25.2936	24.6402				11	11	7	90.7	90.7	57.9	15.054	0	323.31	2544200000	234
P14866;M0QXS5;P14866-2;M0R076;M0QYL7;M0R1W6	P14866;M0QXS5;P14866-2	Heterogeneous nuclear ribonucleoprotein L	HNRNPL	25.9769	25.2548	25.8181	23.9768	24.741	24.6385				16	16	10	37.5	37.5	21.9	64.132	0	113.43	528960000	112
B1ANR0;Q13310-2;Q13310;Q13310-3;H0Y5F5;B1ANR1;H0YCC8;H0YEQ8;H0YEU6	B1ANR0;Q13310-2;Q13310;Q13310-3;H0Y5F5	Polyadenylate-binding protein;Polyadenylate-binding protein 4	PABPC4	23.2521	22.8114	23.3766	24.0801	24.1015	24.6322				13	6	5	27.3	12.2	10.7	67.97	0	9.3591	102800000	24
Q9P2J5;Q9P2J5-2;Q9P2J5-3;A0A087WXY1	Q9P2J5;Q9P2J5-2	Leucine--tRNA ligase, cytoplasmic	LARS	25.3851	25.179	25.8186	24.4749	25.0243	24.6321				20	20	20	22	22	22	134.46	0	312.09	202970000	110
P07237;H7BZ94;I3L312;H0Y3Z3;I3L398;I3L4M2;I3NI03;I3L3U6;I3L3P5;I3L0S0;I3L1Y5;I3L514	P07237;H7BZ94;I3L312;H0Y3Z3	Protein disulfide-isomerase	P4HB	26.8508	27.0093	26.2494	26.64	27.4326	24.6193				30	30	30	62.4	62.4	62.4	57.116	0	323.31	5980900000	304
P41250;H7C443	P41250	Glycine--tRNA ligase	GARS	26.5935	26.9668	26.5238	25.1861	26.0871	24.6051				16	16	16	27.5	27.5	27.5	83.165	0	61.861	332710000	104
P13010;C9JZ81;H7C0H9	P13010	X-ray repair cross-complementing protein 5	XRCC5	26.092	25.5711	25.4306	25.7357	26.7242	24.5996				22	22	22	32.8	32.8	32.8	82.704	0	139.58	689020000	136
P48643;E7ENZ3;B7ZAR1;E9PCA1;P48643-2;D6RIZ7;H0Y914	P48643;E7ENZ3;B7ZAR1;E9PCA1;P48643-2	T-complex protein 1 subunit epsilon	CCT5	25.9813	26.3177	26.6555	25.6825	25.5496	24.5989				20	20	20	45.7	45.7	45.7	59.67	0	114.59	568450000	94
G3V203;H0YHA7;J3QQ67;Q07020-2;Q07020;F8VUA6;F8VYV2;A0A075B7A0	G3V203;H0YHA7;J3QQ67;Q07020-2;Q07020;F8VUA6;F8VYV2;A0A075B7A0	60S ribosomal protein L18	RPL18	26.2743	24.1127	25.9854	24.2697	24.7836	24.5955				5	5	5	35.4	35.4	35.4	18.756	0	121.75	614010000	42
P78527;P78527-2;H0YG84;F5GX40	P78527;P78527-2	DNA-dependent protein kinase catalytic subunit	PRKDC	26.2829	25.1922	26.3369	25.9306	26.0182	24.5844				68	68	68	20.8	20.8	20.8	469.08	0	323.31	408390000	237
P52907	P52907	F-actin-capping protein subunit alpha-1	CAPZA1	24.7962	24.4681	24.4374	24.3772	22.9179	24.5818				10	10	9	53.5	53.5	50	32.922	0	130.49	403470000	111
P19971;C9JGI3;P19971-2	P19971;C9JGI3;P19971-2	Thymidine phosphorylase	TYMP	25.8061	26.2082	27.1333	23.5801	23.0047	24.5807				14	14	14	41.5	41.5	41.5	49.955	0	81.236	279150000	72
R4GMT0;P61163;A0A1B0GVS3	R4GMT0;P61163;A0A1B0GVS3	Alpha-centractin	ACTR1A	23.9346	24.678	24.5867	24.5505	24.4906	24.5518				8	8	5	43.1	43.1	28.6	37.433	0	118.42	167900000	60
P23634-5;P23634-4;P23634-3;P23634-2;P23634-7;P23634-6;P23634-8;P23634	P23634-5;P23634-4;P23634-3;P23634-2;P23634-7;P23634-6;P23634-8;P23634	Plasma membrane calcium-transporting ATPase 4	ATP2B4	23.4904	23.03	22.4494	24.9065	23.4244	24.5453				12	5	5	14.5	5.6	5.6	124.01	0	13.422	35129000	15
H3BQF7;H3BMU1;H3BUI0;P53990-2;P53990-3;P53990;P53990-4;F5GXM3;J3KR23;P53990-5;H3BQ38;E9PF00;H3BPP6;H3BRE2;P53990-6	H3BQF7;H3BMU1;H3BUI0;P53990-2;P53990-3;P53990;P53990-4;F5GXM3;J3KR23;P53990-5	IST1 homolog	IST1	22.3232	23.3738	22.469	27.7039	25.5025	24.5399				4	4	4	25.9	25.9	25.9	19.013	0	5.2112	44811000	12
P05121;P05121-2	P05121;P05121-2	Plasminogen activator inhibitor 1	SERPINE1	24.7735	24.0954	23.9738	25.1279	24.6591	24.5355				9	9	9	29.9	29.9	29.9	45.059	0	12.542	98914000	25
Q5T370;Q8N5I2;Q5T371;F2Z3I4	Q5T370;Q8N5I2;Q5T371;F2Z3I4	Arrestin domain-containing protein 1	ARRDC1	23.7315	24.4024	23.7787	23.5539	22.3265	24.5291				4	4	4	25.1	25.1	25.1	29.254	0	12.037	52057000	9
P43686;P43686-2	P43686;P43686-2	26S protease regulatory subunit 6B	PSMC4	24.78	25.0698	23.9322	25.2429	23.8662	24.5165				13	13	13	52.4	52.4	52.4	47.366	0	43.138	141860000	47
Q03135;E9PCT5;P56539	Q03135;E9PCT5	Caveolin-1;Caveolin	CAV1	26.9602	28.5067	26.7839	26.8576	27.5128	24.5024				6	6	2	40.4	40.4	12.9	20.471	0	25.654	697130000	41
J3KMX5;P62277;E9PS50	J3KMX5;P62277	40S ribosomal protein S13	RPS13	24.5139	24.2779	25.2558	23.7281	23.0761	24.498				7	7	7	41.2	41.2	41.2	16.733	0	42	482650000	54
P10301;E9PQK5;E9PQC5	P10301	Ras-related protein R-Ras	RRAS	22.2461	20.8398	21.0708	24.5972	23.5372	24.4898				6	4	4	36.7	24.3	24.3	23.48	0	58.588	66558000	18
P41091;Q2VIR3;F8W810;Q2VIR3-2;H7BZU1	P41091;Q2VIR3;F8W810;Q2VIR3-2	Eukaryotic translation initiation factor 2 subunit 3;Putative eukaryotic translation initiation factor 2 subunit 3-like protein	EIF2S3	25.1395	25.2069	24.8921	23.3672	25.0455	24.4894				13	13	13	37.3	37.3	37.3	51.109	0	47.999	285770000	63
P61224-3;P61224;P61224-2;E7ESV4;A0A0J9YXB3;F5H7Y6;A6NIZ1;F5GX62;P61224-4;F5H823;B7ZB78;F5GZG1;F5H6R7;F5H004;F5H4H0;F5GYH7;F5H077;F5GWU8;F5H491;F5H0B7;F5H500;F5GYB5;F8WBC0	P61224-3;P61224;P61224-2;E7ESV4;A0A0J9YXB3;F5H7Y6;A6NIZ1;F5GX62;P61224-4;F5H823;B7ZB78;F5GZG1;F5H6R7;F5H004	Ras-related protein Rap-1b;Ras-related protein Rap-1b-like protein	RAP1B	23.515	23.1035	22.4644	24.3525	22.2088	24.4754				9	2	2	52.7	17	17	18.778	0.00039952	3.9199	61161000	13
P11216;H0Y4Z6;P11217;P11217-2	P11216	Glycogen phosphorylase, brain form	PYGB	25.5229	26.1715	25.9842	23.571	26.1393	24.474				19	19	16	29.4	29.4	26.1	96.695	0	202.63	237230000	78
P17812;P17812-2	P17812;P17812-2	CTP synthase 1	CTPS1	24.0551	24.5411	24.4244	23.1877	24.3186	24.4524				14	14	13	28.8	28.8	26.4	66.69	0	56.729	97486000	51
P02794;G3V1D1;G3V192;E9PRK8;E9PKY7;E9PQR3;E9PPQ4;E9PKM5;E9PK45	P02794;G3V1D1;G3V192	Ferritin heavy chain;Ferritin heavy chain, N-terminally processed;Ferritin	FTH1	23.9616	24.1067	24.9244	24.1884	22.6741	24.4505				7	7	7	36.1	36.1	36.1	21.225	0	47.761	388340000	30
E9PC52;Q16576;Q16576-2;Q5JP01;Q5JP02;Q5JNZ6	E9PC52;Q16576;Q16576-2;Q5JP01	Histone-binding protein RBBP7	RBBP7	23.8147	24.1655	24.2162	23.7487	24.4507	24.4495				7	7	4	22.4	22.4	15.6	46.938	0	13.281	140620000	38
Q8IWA5-3;Q8IWA5;Q8IWA5-2;K7EPV6;K7ESF5;K7ER17;K7EMN3;K7ESP7	Q8IWA5-3;Q8IWA5;Q8IWA5-2	Choline transporter-like protein 2	SLC44A2	25.7109	25.2464	25.2065	25.0303	24.6373	24.4422				9	9	9	13.2	13.2	13.2	79.845	0	17.811	93378000	25
O75369-2;O75369-9;O75369;O75369-8;O75369-6;O75369-3;E7EN95;O75369-7;O75369-5;O75369-4;H7C5L4;A0A0A0MT44;A0A0C4DGA1	O75369-2;O75369-9;O75369;O75369-8;O75369-6;O75369-3;E7EN95;O75369-7;O75369-5;O75369-4	Filamin-B	FLNB	26.6144	26.7565	27.1211	25.0288	26.0702	24.4262				65	61	59	37	35.6	34.3	275.66	0	323.31	957660000	318
P62249;M0R210;A0A087WZ27;M0R3H0;M0R1M5;Q6IPX4;M0QX76	P62249;M0R210;A0A087WZ27;M0R3H0;M0R1M5	40S ribosomal protein S16	RPS16	26.4934	26.0107	26.3185	24.9651	25.9144	24.423				11	11	11	58.9	58.9	58.9	16.445	0	36.831	752650000	65
A0A0C4DGB6;CON__P02768-1;P02768;H0YA55;D6RHD5;B7WNR0;C9JKR2;P02768-2;A0A087WWT3;P02768-3;H7C013	A0A0C4DGB6;CON__P02768-1;P02768;H0YA55;D6RHD5;B7WNR0;C9JKR2;P02768-2;A0A087WWT3;P02768-3	Serum albumin	ALB	21.3018	17.5105	23.3965	25.7971	23.0185	24.4219			+	20	16	16	34.4	29.3	29.3	69.226	0	96.653	178030000	109
E7EQR4;P15311	E7EQR4;P15311	Ezrin	EZR	26.8898	26.6618	25.5233	25.7104	24.5428	24.4129				26	17	16	43.2	30.5	29.4	69.371	0	197.75	830900000	102
P07858;R4GMQ5;E9PR54;E9PJ67;E9PCB3;E9PKQ7;E9PNL5;E9PHZ5;E9PLY3;E9PSG5;E9PQM1;E9PS78	P07858	Cathepsin B;Cathepsin B light chain;Cathepsin B heavy chain	CTSB	25.0542	25.5078	24.9143	23.6381	23.7693	24.4096				8	8	8	30.7	30.7	30.7	37.821	0	37.082	273630000	32
Q14103-3;Q14103;D6RAF8;D6RD83	Q14103-3;Q14103;D6RAF8	Heterogeneous nuclear ribonucleoprotein D0	HNRNPD	24.0374	24.6525	24.8366	24.1249	23.9107	24.4079				11	11	2	39.5	39.5	5.9	32.834	0	124.75	514760000	86
Q15836;K7ENK9;K7EKX0;J3QRU4;F8WCA0;L7N2F9;P63027;F5GZV7;P23763-2;P23763-3;P23763	Q15836;K7ENK9;K7EKX0;J3QRU4;F8WCA0;L7N2F9;P63027	Vesicle-associated membrane protein 3;Vesicle-associated membrane protein 2	VAMP3	24.4072	24.4377	23.298	24.5114	24.0367	24.4046				6	6	6	53	53	53	11.309	0	181.81	142650000	54
P11279;P11279-2	P11279;P11279-2	Lysosome-associated membrane glycoprotein 1	LAMP1	25.6368	25.7332	24.7912	26.3343	25.4075	24.4002				6	6	6	14.1	14.1	14.1	44.882	0	60.406	187390000	41
Q6UY14-2;Q6UY14;Q6UY14-3	Q6UY14-2;Q6UY14;Q6UY14-3	ADAMTS-like protein 4	ADAMTSL4	23.7525	23.3892	23.7578	21.0051	22.6788	24.3834				6	6	6	8.8	8.8	8.8	95.131	0	44.524	37058000	10
P62263;H0YB22;E5RH77	P62263;H0YB22;E5RH77	40S ribosomal protein S14	RPS14	24.324	23.4117	23.7253	24.6812	23.1743	24.3683				6	6	6	39.1	39.1	39.1	16.273	0	31.351	500110000	48
Q15019;Q15019-3;Q15019-2;B5MCX3;C9J2Q4;C9J938;C9JB25;H7C2Y0;C9IY94;C9IZU3;H7C310;C9JQJ4;A0A1B0GXJ2;C9JFT1;F8WB65;B5MD47;C9JZI2;H7C1T1;C9JT15;C9JSE7	Q15019;Q15019-3;Q15019-2;B5MCX3;C9J2Q4	Septin-2	2002-09-01	25.1027	24.6122	25.1691	24.642	25.3703	24.3521				12	12	12	54.8	54.8	54.8	41.487	0	156.36	272410000	85
P46063;F8WA66;F8WD97;F5H2L2;F5H4P4;F5H3W0	P46063	ATP-dependent DNA helicase Q1	RECQL	24.0142	24.3958	22.955	25.1179	25.8444	24.3498				12	12	12	23.6	23.6	23.6	73.457	0	44.141	135730000	46
P50502;H7C3I1;Q3KNR6;Q8NFI4;F6VDH7;Q8IZP2	P50502;H7C3I1;Q3KNR6;Q8NFI4;F6VDH7;Q8IZP2	Hsc70-interacting protein;Putative protein FAM10A5;Putative protein FAM10A4	ST13	21.1816	23.1738	21.7183	22.7529	23.0043	24.3451				6	6	6	17.6	17.6	17.6	41.331	0	117.44	197980000	40
E5RIP4;Q15043-2;Q15043-3;Q15043;E5RFZ8;E5RGA7;E5RJ40;E5RJG5	E5RIP4;Q15043-2;Q15043-3;Q15043;E5RFZ8;E5RGA7;E5RJ40;E5RJG5	Zinc transporter ZIP14	SLC39A14	20.5926	22.9991	23.3332	26.2516	25.3073	24.3382				3	3	3	29	29	29	17	0	8.615	48733000	10
Q99961;M0QYE0;M0R0I3;Q99961-3;Q99961-2;Q99962	Q99961;M0QYE0;M0R0I3	Endophilin-A2	SH3GL1	21.3759	21.1177	21.1141	24.4866	21.8573	24.3363				5	5	5	20.1	20.1	20.1	41.489	0	10.329	27391000	17
P13726;P13726-2	P13726;P13726-2	Tissue factor	F3	NaN	21.57	NaN	22.4502	22.7333	24.3287				2	2	2	7.8	7.8	7.8	33.067	0	10.923	15357000	10
P49736;H0Y8E6	P49736;H0Y8E6	DNA replication licensing factor MCM2	MCM2	23.3538	24.2084	24.3391	23.6605	23.7024	24.3184				18	18	18	24.1	24.1	24.1	101.89	0	63.765	119680000	55
P08648	P08648	Integrin alpha-5;Integrin alpha-5 heavy chain;Integrin alpha-5 light chain	ITGA5	23.2641	23.1208	22.8031	23.3152	23.765	24.3021				5	5	5	7.2	7.2	7.2	114.54	0	50.807	35075000	22
P09211;A8MX94;A0A087X2E9;A0A087X243	P09211;A8MX94	Glutathione S-transferase P	GSTP1	26.205	26.1053	26.7037	24.8957	24.9688	24.2855				14	14	14	70	70	70	23.356	0	323.31	1824000000	180
CON__Q32MB2;Q86Y46;H0YIC5;CON__Q7RTS7;F8W1S1;Q86Y46-2;Q7RTS7;CON__Q3SY84;Q3SY84;H0YIG3	CON__Q32MB2;Q86Y46;H0YIC5;CON__Q7RTS7;F8W1S1;Q86Y46-2;Q7RTS7	Keratin, type II cytoskeletal 73;Keratin, type II cytoskeletal 74	KRT73	21.1361	22.0907	20.5461	23.731	23.5867	24.2703			+	6	3	1	9.1	6.1	1.7	58.923	0	16.558	26611000	11
Q01628;H7BYV1;E9PS44;E9PQN9;P13164;Q01629;C9JQL5	Q01628;H7BYV1;E9PS44;E9PQN9;P13164;Q01629	Interferon-induced transmembrane protein 3;Interferon-induced transmembrane protein 1;Interferon-induced transmembrane protein 2	IFITM3	25.032	25.0451	24.9299	25.8962	NaN	24.244				3	3	3	30.8	30.8	30.8	14.632	0	63.249	113950000	31
P55735;A0A0C4DFR6;P55735-2;P55735-3;A8MXL6;E7ERC8	P55735;A0A0C4DFR6;P55735-2;P55735-3;A8MXL6	Protein SEC13 homolog	SEC13	23.1515	23.8074	23.5927	24.5107	24.1687	24.2315				6	6	6	32	32	32	35.54	0	52.144	62147000	31
C9JEN3;C9IYT2;F8WDY4;C9IZ27;C9JW19;C9JWV9;B4DUD2;Q969X1;C9JM62;C9JAK9;C9JN47;C9JI44;C9JDV0;C9JAP5	C9JEN3;C9IYT2;F8WDY4;C9IZ27;C9JW19;C9JWV9;B4DUD2;Q969X1;C9JM62;C9JAK9;C9JN47;C9JI44;C9JDV0;C9JAP5	Protein lifeguard 3	TMBIM1	21.4253	21.5573	23.3556	22.6292	21.7659	24.2264				2	2	2	24.5	24.5	24.5	11.535	0	8.4671	31212000	15
P08754	P08754	Guanine nucleotide-binding protein G(k) subunit alpha	GNAI3	24.4161	24.4463	23.8897	25.2324	24.941	24.195				10	6	6	33.3	20.6	20.6	40.532	0	155.81	87497000	47
O15144;C9JTV5;G5E9J0;H7C3F9;G5E9S7	O15144	Actin-related protein 2/3 complex subunit 2	ARPC2	24.2092	24.035	24.0969	21.6994	22.4298	24.1945				9	9	9	29.7	29.7	29.7	34.333	0	38.741	163560000	21
P10599;P10599-2	P10599;P10599-2	Thioredoxin	TXN	24.4709	23.1015	24.5231	23.5874	23.6425	24.1896				5	5	5	49.5	49.5	49.5	11.737	0	17.718	1215600000	54
O00154-4;O00154-2;O00154-3;O00154-6;O00154-7;O00154;O00154-5;K7EKP8	O00154-4;O00154-2;O00154-3;O00154-6;O00154-7;O00154;O00154-5;K7EKP8	Cytosolic acyl coenzyme A thioester hydrolase	ACOT7	25.9882	26.5881	26.4558	25.1674	26.0055	24.184				8	8	8	33.1	33.1	33.1	37.419	0	20.189	320630000	45
P22102;P22102-2;C9JZG2;C9JKQ7;C9JBJ1;C9JTV6;F8WD69;A0A140TA71	P22102;P22102-2	Trifunctional purine biosynthetic protein adenosine-3;Phosphoribosylamine--glycine ligase;Phosphoribosylformylglycinamidine cyclo-ligase;Phosphoribosylglycinamide formyltransferase	GART	25.9673	25.5395	25.6427	24.188	25.6194	24.1742				17	17	17	22.3	22.3	22.3	107.77	0	64.602	273340000	58
O60763;O60763-2;REV__R4GMN2;REV__Q5VZ89-5;REV__Q5VZ89-6;REV__Q5VZ89;REV__R4GNB2;REV__R4GN35	O60763;O60763-2	General vesicular transport factor p115	USO1	24.7813	23.1147	23.8063	23.6906	23.0059	24.1668				17	17	17	25.5	25.5	25.5	107.89	0	260.31	127280000	68
Q9Y678;H0Y8X7;H0Y8G2	Q9Y678	Coatomer subunit gamma-1	COPG1	25.8352	25.7325	25.4817	25.4792	25.8832	24.1599				23	23	19	33.9	33.9	28.1	97.717	0	63.985	332890000	121
O00232;O00232-2;J3KTJ5;J3KSK1	O00232;O00232-2	26S proteasome non-ATPase regulatory subunit 12	PSMD12	24.1736	24.4952	23.7953	25.0128	23.961	24.1571				14	14	14	36	36	36	52.904	0	178.41	160640000	54
Q9UBT2;Q9UBT2-2;K7EPL2;K7ESK7;U3KQ55;K7ES38;U3KQ93	Q9UBT2;Q9UBT2-2;K7EPL2	SUMO-activating enzyme subunit 2	UBA2	25.3472	24.9659	25.3719	25.6857	24.0996	24.1531				12	12	12	27.8	27.8	27.8	71.223	0	88.857	277890000	29
A0A1B0GV23;A0A1B0GVD5;A0A1B0GWE8;P07339;A0A1B0GW44;A0A1B0GVP3;A0A1B0GU92;A0A1B0GU03;F8WD96;C9JH19;H7C469;F8W787;H7C1V0;A0A1B0GV01	A0A1B0GV23;A0A1B0GVD5;A0A1B0GWE8;P07339;A0A1B0GW44;A0A1B0GVP3;A0A1B0GU92;A0A1B0GU03;F8WD96;C9JH19;H7C469	Cathepsin D;Cathepsin D light chain;Cathepsin D heavy chain	CTSD	27.2069	26.094	26.2765	23.6361	24.7715	24.1515				12	12	12	37.7	37.7	37.7	43.831	0	159.54	891080000	208
F5H442;Q99816;Q99816-2	F5H442;Q99816;Q99816-2	Tumor susceptibility gene 101 protein	TSG101	23.1472	24.9001	24.7262	24.0352	25.6436	24.1513				7	7	7	26.6	26.6	26.6	40.917	0	18.541	97916000	26
P16403	P16403	Histone H1.2	HIST1H1C	28.1548	26.5786	27.8708	25.7132	23.3262	24.1462				9	9	2	27.2	27.2	9.4	21.364	0	52.568	2588600000	111
P60174-1;P60174;P60174-4;U3KPZ0;U3KQF3;U3KPS5	P60174-1;P60174;P60174-4	Triosephosphate isomerase	TPI1	24.4952	24.7225	24.9964	24.6237	23.0717	24.1421				15	15	15	79.9	79.9	79.9	26.669	0	288.34	1472900000	140
P51991;P51991-2;H7C1J8	P51991;P51991-2	Heterogeneous nuclear ribonucleoprotein A3	HNRNPA3	24.6193	24.6323	25.4159	25.6819	NaN	24.1208				10	10	10	37.8	37.8	37.8	39.594	0	102.65	562320000	65
Q01518;Q01518-2;Q5T0R7;Q5T0R6;Q5T0R5;Q5T0R4;Q5T0R3;Q5T0R2;Q5T0R1;Q5T0R9;Q5T0R8;Q5T0S3	Q01518;Q01518-2;Q5T0R7;Q5T0R6;Q5T0R5;Q5T0R4;Q5T0R3;Q5T0R2;Q5T0R1	Adenylyl cyclase-associated protein 1;Adenylyl cyclase-associated protein	CAP1	25.7826	25.0918	24.3489	24.8587	24.9471	24.1084				17	17	16	45.7	45.7	44	51.901	0	275.27	658690000	134
M0R0F0;M0R0R2;P46782;M0QZN2	M0R0F0;M0R0R2;P46782;M0QZN2	40S ribosomal protein S5;40S ribosomal protein S5, N-terminally processed	RPS5	25.9085	23.5377	24.1717	22.1332	22.9042	24.1056				9	9	9	45	45	45	22.391	0	89.118	438150000	50
Q9Y285;K7ER00;Q9Y285-2;K7ER16;K7EPH2;K7EK06;K7ERS0	Q9Y285;K7ER00;Q9Y285-2	Phenylalanine--tRNA ligase alpha subunit	FARSA	23.7478	24.7937	24.1387	24.771	24.6145	24.1041				11	11	11	31.5	31.5	31.5	57.563	0	55.439	124620000	44
Q9NQC3-2;Q9NQC3-5;Q9NQC3;F8W914;Q9NQC3-4;H7C106;Q9NQC3-3;Q9NQC3-6;A0A0U1RQR6	Q9NQC3-2;Q9NQC3-5;Q9NQC3;F8W914;Q9NQC3-4	Reticulon-4;Reticulon	RTN4	22.8384	23.0053	22.1869	24.8066	24.0576	24.1013				7	7	7	40.2	40.2	40.2	40.317	0	20.668	183860000	47
P55884;P55884-2;C9JZG1;C9JQN7	P55884;P55884-2	Eukaryotic translation initiation factor 3 subunit B	EIF3B	24.4822	23.7513	24.2572	21.9983	23.9478	24.0832				19	19	19	33.8	33.8	33.8	92.48	0	63.916	223220000	55
Q15907;Q15907-2;H3BMH2;H3BSC1;P62491-2;P62491;B4DQU5;M0R2D0	Q15907;Q15907-2;H3BMH2;H3BSC1;P62491-2;P62491	Ras-related protein Rab-11B;Ras-related protein Rab-11A	RAB11B	25.412	25.2276	25.0456	24.4985	25.1628	24.0784				9	9	9	45.4	45.4	45.4	24.488	0	55.052	277120000	47
Q06210-2;Q06210;E5RJP4	Q06210-2;Q06210	Glutamine--fructose-6-phosphate aminotransferase [isomerizing] 1	GFPT1	24.3697	24.5328	23.8207	25.2951	25.3669	24.0693				14	14	12	25.8	25.8	22.6	76.758	0	189.65	145630000	68
P0DP25;P0DP24;P0DP23;H0Y7A7;E7ETZ0;E7EMB3;M0QZ52;F8WBR5;G3V479;Q96HY3;G3V361;G3V226	P0DP25;P0DP24;P0DP23;H0Y7A7;E7ETZ0;E7EMB3;M0QZ52;F8WBR5;G3V479;Q96HY3		CALM2	25.6013	25.9291	27.0223	25.0528	24.899	24.0686				8	8	7	55.7	55.7	55.7	16.837	0	171.25	857340000	83
O75083;O75083-3;D6RD66	O75083;O75083-3	WD repeat-containing protein 1	WDR1	24.6157	25.7321	25.3885	24.0866	25.0164	24.0651				11	11	11	23.8	23.8	23.8	66.193	0	94.921	277220000	49
P46777;Q5T7N0	P46777	60S ribosomal protein L5	RPL5	25.1967	25.3109	26.2466	25.3407	23.4471	24.0626				10	10	10	26.6	26.6	26.6	34.362	0	63.836	334800000	55
P13473-2;P13473;P13473-3;H0YCG2	P13473-2;P13473;P13473-3	Lysosome-associated membrane glycoprotein 2	LAMP2	23.288	23.3655	23.1062	23.7942	24.4068	24.0611				3	3	3	6.8	6.8	6.8	44.955	0	8.0594	75251000	19
A0A087X2I1;P62333;H0YJC0;H0YJS8;H0YJX2;H0YJE9;H0YJT1	A0A087X2I1;P62333;H0YJC0	26S protease regulatory subunit 10B	PSMC6	24.0431	23.9526	24.764	23.707	22.9154	24.0496				11	11	11	38.2	38.2	38.2	45.796	0	79.465	146320000	60
O15031;A6QRG9;A0A087WU36;H0Y7X5;H0YAM9;F5H3A2;E2PU09;B4DHQ7;Q9Y4D7	O15031	Plexin-B2	PLXNB2	23.2476	23.6178	23.5789	22.7513	20.9872	24.0399				11	11	10	8	8	7.6	205.12	0	179.86	41808000	47
Q9NYL9;H0YNJ8;H0YKU1;H0YNU8	Q9NYL9;H0YNJ8;H0YKU1	Tropomodulin-3	TMOD3	23.3802	24.2959	24.0175	24.561	23.4283	24.0363				7	7	7	32.7	32.7	32.7	39.594	0	25.526	91638000	28
B8ZZF5;Q9H8M9;C9J5M4	B8ZZF5;Q9H8M9;C9J5M4	Protein eva-1 homolog A	EVA1A	18.8472	20.8496	18.4794	23.6916	24.7893	24.0332				2	2	2	17.9	17.9	17.9	16.163	0	6.5392	18187000	8
F8WCF6;P59998;F8WDD7;A0A0A6YYG9;P59998-3;P59998-2;H7C0A3;R4GN08;P59998-4;F8WDW3;F8WE39	F8WCF6;P59998;F8WDD7;A0A0A6YYG9;P59998-3;P59998-2;H7C0A3	Actin-related protein 2/3 complex subunit 4	ARPC4-TTLL3	25.4607	25.2748	25.2984	24.4216	25.3061	24.0203				5	5	5	27.6	27.6	27.6	21.058	0	34.256	337270000	34
P07741;H3BQZ9;H3BQF1;P07741-2;H3BSW3;H3BQB1	P07741;H3BQZ9;H3BQF1;P07741-2;H3BSW3;H3BQB1	Adenine phosphoribosyltransferase	APRT	25.5944	26.0917	26.2653	24.5553	23.2894	24.0186				8	8	8	51.7	51.7	51.7	19.608	0	35.474	269900000	45
P07996;P07996-2;A8MZG1;Q2HIZ1;F5H4Z8;P49746-2;P49746;P35442	P07996;P07996-2	Thrombospondin-1	THBS1	27.0869	25.5453	25.6598	23.6502	25.4623	24.0175				17	17	6	18	18	7.8	129.38	0	271.46	198130000	79
C9J712;P35080	C9J712;P35080	Profilin-2	PFN2	23.3978	23.4183	23.2597	24.6883	22.1952	24.0032				4	4	1	40.7	40.7	8.8	9.7982	0	7.6752	110560000	21
Q9NSD9;Q9NSD9-2	Q9NSD9;Q9NSD9-2	Phenylalanine--tRNA ligase beta subunit	FARSB	25.8024	26.0892	26.0375	25.0383	25.7172	23.9887				15	15	15	29.4	29.4	29.4	66.115	0	40.833	241010000	69
P78371;F5GWF6;F8VQ14;P78371-2	P78371;F5GWF6;F8VQ14;P78371-2	T-complex protein 1 subunit beta	CCT2	26.2466	26.6765	26.1564	25.0447	25.6364	23.9721				24	24	24	60.2	60.2	60.2	57.488	0	176.87	692390000	151
P27105;F8VSL7;P27105-2	P27105	Erythrocyte band 7 integral membrane protein	STOM	28.4847	27.8908	26.6699	26.9055	26.5263	23.9639				11	11	11	56.9	56.9	56.9	31.73	0	270.01	405020000	100
P47756-2;B1AK87;B1AK88;P47756;B1AK85	P47756-2;B1AK87;B1AK88;P47756;B1AK85	F-actin-capping protein subunit beta	CAPZB	23.0499	24.2266	23.1732	23.7049	23.965	23.9458				11	11	11	43.4	43.4	43.4	30.628	0	69.371	205120000	40
P84095;F8WET9;B1AH79;G3V4H1;G3V476;Q9H4E5-2;P17081;Q9H4E5	P84095	Rho-related GTP-binding protein RhoG	RHOG	23.4491	23.817	23.8948	24.4381	23.4928	23.9423				7	7	6	46.1	46.1	40.3	21.308	0	146.32	81985000	50
P53794	P53794	Sodium/myo-inositol cotransporter	SLC5A3	21.3663	NaN	NaN	23.9794	21.6418	23.9361				3	3	3	5.2	5.2	5.2	79.693	0	6.3306	7465200	6
Q96TA1-2;Q96TA1	Q96TA1-2;Q96TA1	Niban-like protein 1	FAM129B	24.9247	24.8407	23.6272	24.8562	25.2768	23.9223				11	11	11	26.6	26.6	26.6	82.682	0	91.766	100630000	56
Q9Y5P6;Q9Y5P6-2	Q9Y5P6;Q9Y5P6-2	Mannose-1-phosphate guanyltransferase beta	GMPPB	23.4709	23.0655	23.4539	22.9398	24.4823	23.9073				3	3	3	11.4	11.4	11.4	39.834	0	7.9984	44402000	11
Q9Y223-3;Q9Y223;Q9Y223-2;Q9Y223-5;Q9Y223-4	Q9Y223-3;Q9Y223;Q9Y223-2;Q9Y223-5;Q9Y223-4	Bifunctional UDP-N-acetylglucosamine 2-epimerase/N-acetylmannosamine kinase;UDP-N-acetylglucosamine 2-epimerase (hydrolyzing);N-acetylmannosamine kinase	GNE	22.5463	23.8321	23.5868	24.5064	25.7513	23.8956				14	14	14	27.1	27.1	27.1	78.578	0	51.682	145440000	42
B0QY89;Q9Y262;Q9Y262-2;B0QY90;C9JHP4;C9K0Q7;H7C3A0	B0QY89;Q9Y262;Q9Y262-2;B0QY90	Eukaryotic translation initiation factor 3 subunit L	EIF3L	25.3624	25.5692	25.6076	24.6596	26.5901	23.8909				17	17	17	35.1	35.1	35.1	70.901	0	323.31	249840000	117
P36021	P36021	Monocarboxylate transporter 8	SLC16A2	20.8743	23.4785	23.6669	25.8583	NaN	23.885				3	3	3	8.7	8.7	8.7	59.511	0	27.833	26927000	8
P68363;P68363-2;C9JDS9	P68363;P68363-2	Tubulin alpha-1B chain	TUBA1B	24.9901	25.4222	25.9194	23.5359	24.8403	23.876				27	5	0	65.9	18.4	0	50.151	0	269.32	209500000	78
B0QZ18;Q99829;A6PVH9;F2Z2V0;E7ENH5;Q5JX56;Q5JX58;Q5JX59;Q5JX60;Q5JX44;Q5JX55;Q5JX45;Q5JX54;Q5JX61;Q5JX52;Q5JX57;E7EV27;H0Y524	B0QZ18;Q99829;A6PVH9;F2Z2V0;E7ENH5;Q5JX56;Q5JX58;Q5JX59;Q5JX60;Q5JX44	Copine-1	CPNE1	25.3858	25.0099	24.4593	25.6257	25.6939	23.8754				9	9	9	17.7	17.7	17.7	59.717	0	60.022	163590000	74
Q9UBR2	Q9UBR2	Cathepsin Z	CTSZ	21.3288	NaN	21.151	22.3186	22.4728	23.8736				4	4	4	15.8	15.8	15.8	33.868	0	5.7049	111520000	6
O00231;O00231-2;J3QRY4;J3QS13	O00231;O00231-2	26S proteasome non-ATPase regulatory subunit 11	PSMD11	25.9644	25.7406	25.7757	25.2254	26.142	23.8598				13	13	13	38.4	38.4	38.4	47.463	0	222.02	302150000	98
O00151	O00151	PDZ and LIM domain protein 1	PDLIM1	24.7169	24.4651	24.783	24.4775	22.6065	23.853				12	12	12	45.3	45.3	45.3	36.071	0	87.408	583260000	88
P09382;F8WEI7	P09382	Galectin-1	LGALS1	23.5567	20.5777	24.3422	20.9748	20.4722	23.8412				8	8	8	71.9	71.9	71.9	14.716	0	246.94	1762000000	167
P43007;P43007-2	P43007	Neutral amino acid transporter A	SLC1A4	22.7811	22.6088	22.6384	23.5275	23.9308	23.8185				4	4	4	12.4	12.4	12.4	55.722	0	27.365	32685000	33
Q99460-2;Q99460;A0A087WW66;H7C378;H7BZR6;C9J9M4;F8WCE3	Q99460-2;Q99460;A0A087WW66	26S proteasome non-ATPase regulatory subunit 1	PSMD1	24.2606	24.0785	24.2803	22.5881	24.1223	23.8079				17	17	17	29.1	29.1	29.1	102.26	0	173.49	133360000	93
J3QRS3;P19105;O14950;J3KTJ1	J3QRS3;P19105;O14950;J3KTJ1	Myosin regulatory light chain 12A;Myosin regulatory light chain 12B	MYL12A	24.1713	24.4039	24.6677	23.9124	24.0398	23.7938				8	8	3	49.2	49.2	16.9	20.457	0	323.31	456820000	75
P27701;P27701-2;E9PJC7;E9PP61;E9PJB7;E9PJK9;E9PJ45;E9PM43	P27701;P27701-2;E9PJC7	CD82 antigen;Tetraspanin	CD82	27.1712	27.0395	25.6843	28.0264	26.7261	23.7929				6	6	6	28.1	28.1	28.1	29.625	0	51.289	283500000	56
Q16563-2;C9JYN0	Q16563-2;C9JYN0	Synaptophysin-like protein 1	SYPL1	25.341	24.4045	24.0575	24.4076	25.0862	23.7855				4	4	2	22.4	22.4	7.5	26.411	0	31.193	118780000	20
P40261	P40261	Nicotinamide N-methyltransferase	NNMT	25.2554	25.864	25.3552	26.0853	26.1751	23.7776				8	8	8	39	39	39	29.574	0	136.83	407840000	65
P26639;P26639-2;D6R9F8;D6RCA5;D6RDJ6;D6RBR8;D6RJ97;D6RHV7;D6RCS6;B7ZLP8;A2RTX5-2;A2RTX5	P26639;P26639-2	Threonine--tRNA ligase, cytoplasmic	TARS	24.5588	24.7833	25.0853	23.7288	25.2074	23.7741				19	19	19	32.4	32.4	32.4	83.434	0	102.93	273770000	102
O14964-2;O14964;I3L1P5;I3L165;I3L2H4;I3L1E3	O14964-2;O14964;I3L1P5	Hepatocyte growth factor-regulated tyrosine kinase substrate	HGS	20.9098	22.7487	21.5382	22.2272	24.2348	23.7704				5	5	5	8	8	8	76.375	0	11.153	32230000	6
Q14108-2;Q14108;D6RDG0	Q14108-2;Q14108	Lysosome membrane protein 2	SCARB2	23.0789	21.9949	NaN	25.9073	NaN	23.7623				3	3	3	10.4	10.4	10.4	37.767	0	37.65	39088000	14
A0A087X106;CON__O43790;CON__Q14533;O43790;Q14533;CON__Q6NT21;CON__P78385;P78385;CON__P78386;A6NCN2;P78386;F5GYI5;CON__Q61726;CON__Q9NSB4;Q9NSB4	A0A087X106;CON__O43790;CON__Q14533;O43790;Q14533;CON__Q6NT21;CON__P78385;P78385;CON__P78386;A6NCN2;P78386;F5GYI5;CON__Q61726	Keratin, type II cuticular Hb6;Keratin, type II cuticular Hb1;Keratin, type II cuticular Hb3;Putative keratin-87 protein;Keratin, type II cuticular Hb5	KRT81	23.5954	23.1645	24.2552	25.7359	NaN	23.7598			+	10	9	9	19.8	18.4	18.4	53.116	0	223.29	874720000	49
I3L397;I3L504;P63241;P63241-2;Q6IS14;F8WCJ1;C9J7B5;C9J4W5;Q9GZV4	I3L397;I3L504;P63241;P63241-2;Q6IS14;F8WCJ1;C9J7B5;C9J4W5;Q9GZV4	Eukaryotic translation initiation factor 5A;Eukaryotic translation initiation factor 5A-1;Eukaryotic translation initiation factor 5A-1-like;Eukaryotic translation initiation factor 5A-2	EIF5A	23.5746	24.7428	24.4084	21.9371	23.2282	23.7527				12	12	12	76	76	76	16.019	0	24.375	894480000	73
P60228;E5RGA2;H0YAW4;E5RHS5;H0YBR5;E5RII3;E5RIT4;E5RIP5;E5RJ25;H0YBP5	P60228;E5RGA2	Eukaryotic translation initiation factor 3 subunit E	EIF3E	25.2997	25.1994	24.5824	25.778	25.0043	23.7479				17	17	17	44	44	44	52.22	0	95.726	269650000	73
CON__Q5D862;Q5D862	CON__Q5D862;Q5D862	Filaggrin-2	FLG2	20.7698	20.951	17.8054	22.859	22.954	23.7407			+	4	4	4	2.7	2.7	2.7	248.07	0	143.27	9274900	15
C9JPV1;A0A087WYN0;A0A087WY96;P31641-2;P31641	C9JPV1;A0A087WYN0;A0A087WY96;P31641-2;P31641	Transporter;Sodium- and chloride-dependent taurine transporter	SLC6A6	21.2192	20.5276	19.6106	23.2136	21.1548	23.7345				1	1	1	15.6	15.6	15.6	12.063	0.0033422	2.3312	8866600	8
P62140;C9JP48;C9J9S3;E7ETD8	P62140;C9JP48;C9J9S3;E7ETD8	Serine/threonine-protein phosphatase PP1-beta catalytic subunit;Serine/threonine-protein phosphatase	PPP1CB	24.1224	24.9788	25.1798	23.8983	24.1195	23.7301				11	3	3	38.2	13.8	13.8	37.186	0	16.724	97050000	28
P04745;P19961;P04746;P19961-2;Q5T085;P04746-2;CON__Q3MHH8;H7BZQ8;C9JWK7;C9J2Z5;Q5T084	P04745;P19961;P04746;P19961-2;Q5T085	Alpha-amylase 1;Alpha-amylase 2B;Pancreatic alpha-amylase;Alpha-amylase	AMY1A	16.465	15.6035	13.3348	NaN	16.013	23.7288				14	14	14	42.9	42.9	42.9	57.767	0	26.59	69786000	27
P61026	P61026	Ras-related protein Rab-10	RAB10	25.0686	24.6862	23.6403	24.941	24.5124	23.7282				7	6	6	32.5	27	27	22.541	0	86.113	133630000	33
Q5SRN7;Q5SRN5;P04439;A0A0G2JI36;A0A0G2JIF2;A0A0G2JL56;P13746;P30455;P30443;P13746-2;P01893;Q31611;A0A0G2JNX1;Q8MH48;Q5RJ85;A0A0G2JPQ3;P17693	Q5SRN7;Q5SRN5;P04439;A0A0G2JI36;A0A0G2JIF2;A0A0G2JL56;P13746;P30455;P30443;P13746-2;P01893	HLA class I histocompatibility antigen, A-3 alpha chain;HLA class I histocompatibility antigen, A-11 alpha chain;HLA class I histocompatibility antigen, A-36 alpha chain;HLA class I histocompatibility antigen, A-1 alpha chain;Putative HLA class I histocompatibility antigen, alpha chain H	HLA-A	25.0685	25.2614	26.2909	23.3578	21.4377	23.7168				14	5	0	51.2	25.4	0	34.211	0	12.805	188770000	17
E9PK01;P29692;E9PPR1;E9PL12;E9PQ49;E9PI39;A0A087X1X7;E9PRY8;P29692-3;P29692-2;E9PMW7;E9PL71;E9PN91;E9PIZ1;H0YCK7;E9PQZ1;P29692-4;E9PK06;E9PKK3;E9PK72;E9PNW6;E9PQC9;E9PJD0;H0YE58;H0YE72	E9PK01;P29692;E9PPR1;E9PL12;E9PQ49;E9PI39;A0A087X1X7;E9PRY8;P29692-3;P29692-2;E9PMW7;E9PL71;E9PN91;E9PIZ1;H0YCK7;E9PQZ1;P29692-4	Elongation factor 1-delta	EEF1D	24.5429	25.1205	25.1714	24.6784	24.3778	23.7087				7	7	7	37.2	37.2	37.2	28.821	0	223.47	913010000	86
O75955;A0A140T9R1;O75955-2;A0A140T9W4;A0A140T9X0;A2AB09;A2AB12;A2AB10;A0A140T974;A0A140T9C3;A0A140T959;A2AB13;A2AB11;A0A0G2JJQ6;A0A140T9B1;A0A140T957;A0A140T910;A0A140T907;A0A140T905;A2ABJ5	O75955;A0A140T9R1;O75955-2;A0A140T9W4;A0A140T9X0;A2AB09	Flotillin-1	FLOT1	25.0059	22.92	23.6631	26.8435	24.1969	23.7028				12	12	12	40.7	40.7	40.7	47.355	0	178.78	60519000	41
P15374;A0A087WTB8;Q5TBK7	P15374;A0A087WTB8;Q5TBK7	Ubiquitin carboxyl-terminal hydrolase isozyme L3;Ubiquitin carboxyl-terminal hydrolase	UCHL3	23.7895	23.8969	23.9017	24.6333	24.0109	23.702				8	8	8	41.7	41.7	41.7	26.182	0	196.29	373840000	81
P00533;E9PFD7;Q504U8;P00533-4;P00533-3;P00533-2;C9JYS6;J3KTI5;H3BLT0;B4DTR1;J3QLU9;A0A0A0MSE1;P04626-3;P04626-2;P04626-6;P04626-5;P04626-4;P04626;Q15303-4;Q15303-3;Q15303-2;Q15303	P00533;E9PFD7;Q504U8;P00533-4;P00533-3;P00533-2	Epidermal growth factor receptor;Receptor protein-tyrosine kinase	EGFR	24.6629	25.4966	25.0694	24.6888	24.3891	23.6964				15	15	15	19.6	19.6	19.6	134.28	0	89.799	99385000	43
A0A024R4M0;P46781;B5MCT8;C9JM19;F2Z3C0;A8MXK4	A0A024R4M0;P46781;B5MCT8;C9JM19	40S ribosomal protein S9	RPS9	26.397	25.2923	26.2514	25.5254	25.6353	23.6931				12	12	12	44.8	44.8	44.8	22.591	0	51.168	729970000	78
P05026-2;P05026;V9GYR2	P05026-2;P05026;V9GYR2	Sodium/potassium-transporting ATPase subunit beta-1	ATP1B1	24.806	23.9183	24.5648	24.8917	25.5433	23.6882				6	6	6	29.9	29.9	29.9	34.893	0	26.252	93971000	20
P18085;C9JAK5;C9JPM4;U3KQF2;F5H1V1;F5H6T5;F8WDB3	P18085;C9JAK5;C9JPM4;U3KQF2	ADP-ribosylation factor 4	ARF4	26.4704	26.4468	26.085	27.4001	27.7714	23.6867				10	6	6	56.7	27.8	27.8	20.511	0	72.499	550330000	78
S4R3V8;Q86X29-6;Q86X29-5;Q86X29-4;Q86X29;Q86X29-3;Q86X29-2;M0QZL9;M0R1W9	S4R3V8;Q86X29-6;Q86X29-5;Q86X29-4;Q86X29;Q86X29-3;Q86X29-2	Lipolysis-stimulated lipoprotein receptor	LSR	24.488	24.0373	23.2411	21.7382	NaN	23.6796				7	7	7	15.5	15.5	15.5	66.175	0	12.55	49392000	20
P60953;P60953-1;Q5JYX0	P60953;P60953-1;Q5JYX0	Cell division control protein 42 homolog	CDC42	25.7274	25.0826	23.9175	24.7899	23.8186	23.6613				6	5	5	42.4	36.6	36.6	21.258	0	12.474	184130000	58
P30050;P30050-2	P30050;P30050-2	60S ribosomal protein L12	RPL12	24.191	23.182	24.3303	21.1138	21.8663	23.6536				6	6	6	54.5	54.5	54.5	17.818	0	122.13	336000000	65
P51149;C9J8S3;C9J4V0;C9J4S4;C9IZZ0;C9J592;C9J7D1	P51149;C9J8S3;C9J4V0;C9J4S4;C9IZZ0;C9J592	Ras-related protein Rab-7a	RAB7A	25.5689	25.58	25.0703	25.0883	25.4597	23.6229				12	12	12	56.5	56.5	56.5	23.489	0	226.69	299940000	105
P28066;P28066-2	P28066;P28066-2	Proteasome subunit alpha type-5	PSMA5	24.3663	24.5723	25.074	24.4345	22.929	23.615				9	9	9	52.3	52.3	52.3	26.411	0	98.43	365990000	55
Q9Y6G9;E9PHI6;C9JGM7;C9JLW1	Q9Y6G9;E9PHI6	Cytoplasmic dynein 1 light intermediate chain 1	DYNC1LI1	22.9053	23.2476	23.2008	22.887	24.8335	23.6096				8	8	8	23.1	23.1	23.1	56.578	0	51.442	79790000	43
E9PKG1;H7C2I1;Q99873-3;Q99873-2;Q99873-4;Q99873;E9PQ98;E9PIX6;A0A087X1W2;E9PNR9;H0YDE4;E9PMW9;E9PMZ2;Q9NR22-2	E9PKG1;H7C2I1;Q99873-3;Q99873-2;Q99873-4;Q99873;E9PQ98;E9PIX6;A0A087X1W2;E9PNR9;H0YDE4	Protein arginine N-methyltransferase 1	PRMT1	25.058	24.908	25.5967	25.7787	25.7064	23.6081				13	13	12	44.6	44.6	40.9	37.709	0	25.255	227760000	59
P61019;P61019-2;E9PKL7;H7C125;Q5HYI5;Q8WUD1;Q8WUD1-2;E9PE37;Q6PIK3;H0YD31	P61019;P61019-2;E9PKL7	Ras-related protein Rab-2A	RAB2A	25.2736	25.4018	25.253	23.5658	25.8946	23.6063				9	9	9	51.4	51.4	51.4	23.545	0	301.67	329110000	92
J3KTA4;P17844;P17844-2;J3QSF1;J3KRZ1;J3QRQ7;J3QLG9;J3QR62;J3QRN5;X6RLV5;J3QR02;J3KRX8	J3KTA4;P17844;P17844-2	Probable ATP-dependent RNA helicase DDX5	DDX5	23.9442	23.7013	25.0345	23.479	24.7574	23.6021				18	13	13	33.4	24.4	24.4	69.086	0	35.941	203340000	51
Q5JWQ6;E9PEP6;O14786;E7EX60;Q5T7F0;O14786-3;O14786-2;Q5JWQ4	Q5JWQ6;E9PEP6;O14786;E7EX60;Q5T7F0;O14786-3;O14786-2	Neuropilin-1	NRP1	NaN	NaN	NaN	22.7776	22.7677	23.5965				3	3	3	6.8	6.8	6.8	81.989	0	13.246	6520400	9
Q92945;A0A087WTP3;M0R0I5;M0QXW7;M0QYH3;M0R3J3;M0R0C6;M0R251;M0QYG1;M0R263	Q92945;A0A087WTP3	Far upstream element-binding protein 2	KHSRP	21.7878	20.8668	22.6608	20.9358	NaN	23.5844				17	17	15	35.4	35.4	32.3	73.114	0	90.549	249130000	59
Q96QK1;I3L4S0;I3L4P4	Q96QK1	Vacuolar protein sorting-associated protein 35	VPS35	25.05	25.6293	25.4507	24.0315	25.3379	23.5798				19	19	19	28.9	28.9	28.9	91.706	0	149.68	268500000	94
P29401;P29401-2;A0A0B4J1R6;E9PFF2;F8W888;F8WAX4	P29401;P29401-2;A0A0B4J1R6	Transketolase	TKT	25.6772	25.6214	25.7646	24.229	25.3707	23.5752				26	26	26	47.2	47.2	47.2	67.877	0	138.26	2974800000	196
Q15046;Q15046-2;H3BVA8;J3KRL2;H3BPV7;H3BRC9	Q15046;Q15046-2	Lysine--tRNA ligase	KARS	24.7174	24.7495	25.3633	23.1727	25.3259	23.5709				14	14	14	30	30	30	68.047	0	161.76	182280000	66
P49411;H3BNU3	P49411	Elongation factor Tu, mitochondrial	TUFM	26.0726	26.4194	26.5808	23.987	24.3329	23.5694				14	14	14	34.1	34.1	34.1	49.541	0	240.74	648160000	90
P07195;A8MW50;C9J7H8;F5H793	P07195;A8MW50;C9J7H8;F5H793	L-lactate dehydrogenase B chain;L-lactate dehydrogenase	LDHB	25.7344	24.7479	24.1213	25.5218	23.9436	23.5664				14	13	13	40.1	36.5	36.5	36.638	0	73.146	1127300000	88
Q9HCY8	Q9HCY8	Protein S100-A14	S100A14	24.4853	24.6618	24.6858	21.9246	NaN	23.5649				4	4	4	54.8	54.8	54.8	11.662	0	184.4	80844000	20
P53618;E9PP73;E9PP63;E9PKQ1	P53618;E9PP73	Coatomer subunit beta	COPB1	25.6285	26.0573	25.75	24.0991	26.6252	23.5648				21	21	21	28.9	28.9	28.9	107.14	0	161.94	362660000	131
P54709;C9JA36;P54709-2;C9JXZ1;H7C547;F8WBY4;H7C4L9	P54709;C9JA36;P54709-2;C9JXZ1	Sodium/potassium-transporting ATPase subunit beta-3	ATP1B3	26.2109	26.6196	25.8669	22.4539	24.9415	23.5587				8	8	8	34.1	34.1	34.1	31.512	0	68.208	218570000	27
Q92598-2;Q92598;Q92598-3;Q92598-4;A0A0A0MSM0;R4GN69;Q5TBM3	Q92598-2;Q92598;Q92598-3;Q92598-4;A0A0A0MSM0	Heat shock protein 105 kDa	HSPH1	23.9629	24.2618	23.674	23.4535	25.3302	23.554				20	19	18	31.2	30.2	28.5	92.115	0	173.91	311320000	81
E7EX90;Q14203-5;Q14203-2;Q14203-3;Q14203-4;Q14203-6;Q14203;Q6AWB1;E7EWF7	E7EX90;Q14203-5;Q14203-2;Q14203-3;Q14203-4;Q14203-6;Q14203	Dynactin subunit 1	DCTN1	21.7658	23.678	21.2525	NaN	NaN	23.5285				11	11	11	12.6	12.6	12.6	139.09	0	22.818	71299000	17
Q9Y2Z0-2;Q9Y2Z0	Q9Y2Z0-2;Q9Y2Z0	Suppressor of G2 allele of SKP1 homolog	SUGT1	22.1403	22.3034	22.7667	22.5615	22.5548	23.5244				8	8	8	35.4	35.4	35.4	37.804	0	66.164	167110000	29
O14980;C9JKM9;C9J673;C9IZS4;C9JQ02;C9JV99;H7BZC5;F8WF71;C9JF49;C9IYM2	O14980	Exportin-1	XPO1	24.0324	24.8154	24.2295	21.2778	23.6234	23.515				22	22	22	27.2	27.2	27.2	123.38	0	79.892	133730000	78
G3V4W0;B4DY08;B2R5W2;G3V4C1;P07910-2;G3V2Q1;P07910-4;P07910;G3V576;G3V5X6;G3V3K6;G3V251;G3V555;G3V575;P07910-3;B4DSU6;G3V2D6;A0A0G2JPF8;A0A0G2JNQ3;P0DMR1;O60812;B7ZW38;B2RXH8;G3V4M8;G3V5V7;G3V2H6;E5RG71;B3KT61;Q86SE5;Q86SE5-3	G3V4W0;B4DY08;B2R5W2;G3V4C1;P07910-2;G3V2Q1;P07910-4;P07910;G3V576;G3V5X6;G3V3K6;G3V251;G3V555;G3V575;P07910-3;B4DSU6;G3V2D6;A0A0G2JPF8;A0A0G2JNQ3;P0DMR1;O60812;B7ZW38;B2RXH8	Heterogeneous nuclear ribonucleoproteins C1/C2;Heterogeneous nuclear ribonucleoprotein C-like 4;Heterogeneous nuclear ribonucleoprotein C-like 1;Heterogeneous nuclear ribonucleoprotein C-like 3;Heterogeneous nuclear ribonucleoprotein C-like 2	HNRNPC	25.8866	25.2146	26.2785	23.833	25.4291	23.5081				14	14	14	49.2	49.2	49.2	28.916	0	155.46	1007800000	106
Q13347;Q5TFK1	Q13347	Eukaryotic translation initiation factor 3 subunit I	EIF3I	23.6842	24.2148	23.3669	25.1744	24.9142	23.4784				7	7	7	31.4	31.4	31.4	36.501	0	30.405	112020000	20
Q12846;Q12846-2;C9JFM5;A0A087WWW0;H3BMK2	Q12846;Q12846-2;C9JFM5	Syntaxin-4	STX4	22.1999	23.563	23.342	21.2758	21.9722	23.4784				6	6	6	34.7	34.7	34.7	34.18	0	11.313	35939000	14
O60884;A0A087WT48;I3L320	O60884	DnaJ homolog subfamily A member 2	DNAJA2	21.6863	22.7123	20.9441	24.3291	23.3316	23.4758				6	6	6	24.3	24.3	24.3	45.745	0	12.539	30054000	19
P06702	P06702	Protein S100-A9	S100A9	22.9004	23.5847	24.0109	22.3821	23.9279	23.4712				4	4	4	43.9	43.9	43.9	13.242	0	31.963	334840000	37
Q13885;Q9BVA1	Q13885;Q9BVA1	Tubulin beta-2A chain;Tubulin beta-2B chain	TUBB2A	25.3492	24.6212	25.2983	24.3713	25.0634	23.464				25	4	3	56.6	10.8	8.1	49.906	0	62.237	203690000	54
Q9HAV0;H7C5J5	Q9HAV0	Guanine nucleotide-binding protein subunit beta-4	GNB4	NaN	NaN	NaN	21.2113	20.786	23.4579				7	1	1	20.6	3.5	3.5	37.567	0.0057307	2.02	5493200	2
P11021	P11021	78 kDa glucose-regulated protein	HSPA5	26.0357	26.1302	25.4814	25.2466	26.5227	23.4524				33	32	32	50.3	50.3	50.3	72.332	0	323.31	4243200000	406
Q14974;Q14974-2;J3KTM9;J3QR48;J3QKQ5;J3QRG4	Q14974;Q14974-2;J3KTM9	Importin subunit beta-1	KPNB1	26.0189	25.7225	25.3619	24.7247	25.9181	23.451				22	22	22	32.5	32.5	32.5	97.169	0	323.31	553750000	190
A0A0A0MQZ2;B7ZCA0;Q96PV0-3;Q96PV0-2;Q96PV0-4;Q96PV0;A0A140T8W4;A0A1B0GW70	A0A0A0MQZ2;B7ZCA0;Q96PV0-3;Q96PV0-2;Q96PV0-4;Q96PV0;A0A140T8W4;A0A1B0GW70	Ras/Rap GTPase-activating protein SynGAP	SYNGAP1	NaN	NaN	NaN	22.5265	NaN	23.4461				2	2	2	1.6	1.6	1.6	141.96	0.0033456	2.337	5054900	2
P10909-4;P10909;P10909-5;P10909-2;P10909-3;H0YC35;H0YAS8;E7ERK6;H0YLK8;E5RG36;E5RGB0;E5RH61;E5RJZ5;E7ETB4	P10909-4;P10909;P10909-5;P10909-2;P10909-3;H0YC35;H0YAS8	Clusterin;Clusterin beta chain;Clusterin alpha chain;Clusterin	CLU	24.8087	24.5035	24.1242	22.4556	23.2808	23.4366				6	6	6	21.4	21.4	21.4	48.803	0	40.893	55375000	32
P40227;P40227-2	P40227;P40227-2	T-complex protein 1 subunit zeta	CCT6A	25.8359	26.5558	25.6932	25.1207	26.061	23.432				19	19	14	43.9	43.9	34.8	58.024	0	100.92	674120000	98
E7ET40;P00749-2;P00749	E7ET40;P00749-2;P00749	Urokinase-type plasminogen activator;Urokinase-type plasminogen activator long chain A;Urokinase-type plasminogen activator short chain A;Urokinase-type plasminogen activator chain B	PLAU	19.7456	22.1693	22.7938	21.0074	21.338	23.4317				3	3	3	9.4	9.4	9.4	46.924	0	5.0031	13212000	5
O95373;E9PLB2;E9PLJ0	O95373	Importin-7	IPO7	24.3019	24.8819	25.0057	23.6392	24.1959	23.4315				17	17	17	21.4	21.4	21.4	119.52	0	106.74	193570000	97
P02649;H0Y7L5;E9PEV4;E7ERP7	P02649;H0Y7L5;E9PEV4;E7ERP7	Apolipoprotein E	APOE	22.9021	NaN	23.0228	25.4796	22.1567	23.4269				8	8	7	33.1	33.1	29.3	36.154	0	58.214	22370000	8
P08133-2;P08133;E5RK63;E5RJF5	P08133-2;P08133	Annexin A6	ANXA6	20.7804	NaN	23.0554	26.8317	25.9928	23.425				14	14	5	25.9	25.9	9.8	72.423	0	28.908	67248000	23
P12956;P12956-2;B1AHC9	P12956;P12956-2;B1AHC9	X-ray repair cross-complementing protein 6	XRCC6	26.1977	25.5838	25.5206	24.4727	26.7462	23.4124				27	27	27	51.7	51.7	51.7	69.842	0	195.34	710930000	197
J3KTF8;J3QQX2;P52565;J3KRE2;J3KRY1;P52565-2;J3KS60	J3KTF8;J3QQX2;P52565;J3KRE2;J3KRY1;P52565-2	Rho GDP-dissociation inhibitor 1	ARHGDIA	23.0034	23.9833	24.1068	23.7205	23.6005	23.4112				7	7	7	44	44	44	21.517	0	85.855	889180000	82
P62195;P62195-2;J3QQM1;J3QSE0;J3QLH6;J3KRP2;J3QSA9;J3QRW1;J3QRR3;J3KTQ9;Q8NB90-3;Q8NB90-2;Q8NB90	P62195;P62195-2;J3QQM1;J3QSE0;J3QLH6;J3KRP2;J3QSA9	26S protease regulatory subunit 8	PSMC5	25.2897	25.265	25.315	25.6755	25.1509	23.4046				14	14	14	43.3	43.3	43.3	45.626	0	159.77	203160000	92
Q02818;C9JKZ2;H7BZI1	Q02818;C9JKZ2;H7BZI1	Nucleobindin-1	NUCB1	23.6925	23.079	22.9221	25.17	23.6138	23.3982				4	4	4	11.3	11.3	11.3	53.879	0	5.4768	69498000	11
Q9Y3F4;Q9Y3F4-2;H0YH33	Q9Y3F4;Q9Y3F4-2	Serine-threonine kinase receptor-associated protein	STRAP	23.6978	24.5344	24.805	22.4658	23.9437	23.3903				10	10	10	39.7	39.7	39.7	38.438	0	323.31	160860000	58
Q7Z5G4-3;Q7Z5G4	Q7Z5G4-3;Q7Z5G4	Golgin subfamily A member 7	GOLGA7	22.0596	26.0352	21.649	24.2667	23.0001	23.3903				3	3	3	27.6	27.6	27.6	15.578	0	18.997	55769000	12
P18206-2;P18206;Q5JQ13;P18206-3;A0A096LPE1	P18206-2;P18206;Q5JQ13	Vinculin	VCL	23.9189	23.5195	23.5103	25.1632	22.0736	23.3757				33	33	33	43.3	43.3	43.3	116.72	0	169.38	494850000	165
P31947;P31947-2	P31947;P31947-2	14-3-3 protein sigma	SFN	24.285	23.8123	23.922	NaN	23.4031	23.3754				16	13	13	68.1	60.9	60.9	27.774	0	62.994	1188000000	69
P28838-2;P28838;H0Y9Q1;H0Y983	P28838-2;P28838;H0Y9Q1	Cytosol aminopeptidase	LAP3	24.5776	25.5397	24.9365	23.888	23.963	23.3657				14	14	14	41.4	41.4	41.4	52.771	0	195.8	141190000	68
P61221;D6R9I9;D6RGF4;H0Y990	P61221;D6R9I9	ATP-binding cassette sub-family E member 1	ABCE1	24.621	24.8744	25.247	24.598	24.5302	23.3558				13	13	13	28.2	28.2	28.2	67.314	0	137.95	149800000	70
P61160;F5H6T1;P61160-2	P61160;F5H6T1;P61160-2	Actin-related protein 2	ACTR2	25.7007	25.6713	26.0188	25.5605	25.2982	23.3499				10	10	10	31.5	31.5	31.5	44.76	0	75.484	327880000	79
P67775;P67775-2	P67775;P67775-2	Serine/threonine-protein phosphatase 2A catalytic subunit alpha isoform	PPP2CA	25.0095	25.4274	25.1094	23.6671	25.672	23.3363				7	7	0	31.4	31.4	0	35.594	0	199.22	145890000	57
O00186	O00186	Syntaxin-binding protein 3	STXBP3	22.7775	22.7593	22.4962	24.151	23.2823	23.3266				9	9	9	18.6	18.6	18.6	67.764	0	14.687	33636000	15
Q9H074-3;D6REB4;Q9H074-2;Q9H074;D6RJF2;D6RD97;D6RJ02	Q9H074-3;D6REB4;Q9H074-2;Q9H074;D6RJF2	Polyadenylate-binding protein-interacting protein 1	PAIP1	20.7842	21.2045	21.0463	NaN	NaN	23.3232				4	4	4	12.5	12.5	12.5	42.006	0	8.9125	28019000	8
Q12906-7;Q12906;Q12906-4;Q12906-6;Q12906-5;Q12906-2;Q12906-3;K7EKJ9;K7EQR9;K7EM82;K7EJ09;K7ER69;K7EQ75;K7ERM6;K7ENK6;K7ELV3;Q96SI9-2;Q96SI9	Q12906-7;Q12906;Q12906-4;Q12906-6;Q12906-5;Q12906-2;Q12906-3	Interleukin enhancer-binding factor 3	ILF3	21.8747	21.668	22.3866	23.9399	22.7733	23.3176				20	20	20	40.3	40.3	40.3	95.807	0	53.881	381730000	59
P61247;E9PFI5;D6RG13;D6RAT0;H0Y9Y4;H0Y8L7;D6RB09;D6R9B6;D6RAS7;D6RED7;D6RI02;D6RGE0	P61247;E9PFI5;D6RG13;D6RAT0;H0Y9Y4;H0Y8L7;D6RB09;D6R9B6;D6RAS7	40S ribosomal protein S3a	RPS3A	25.226	24.8704	25.1101	26.7995	21.9981	23.3137				12	12	12	45.1	45.1	45.1	29.945	0	39.676	626070000	68
R4GNH3;E9PM69;P17980;E9PKD5;E9PN50;E9PMD8;E9PLG2	R4GNH3;E9PM69;P17980;E9PKD5;E9PN50;E9PMD8	26S protease regulatory subunit 6A	PSMC3	25.3158	25.2234	25.0725	23.779	24.5568	23.2989				17	17	17	53.9	53.9	53.9	47.352	0	272.21	251240000	158
Q13838;Q13838-2;A0A0G2JJZ9;Q5STU3;F6WLT2;A0A140T9X3;A0A140T996;F6S4E6;A0A0A0MT12;F6TRA5;A0A140T9X9;H0Y400;F6UJC5;A0A140TA18;A0A140T9L4;A0A140T973;A0A140T9K1;F6R6M7;F6QYI9;A0A0G2JJL7;A0A140T9K2;A0A0G2JHN7;A0A140T9N3;F6U6E2;F6S2B7;H0YCC6	Q13838;Q13838-2;A0A0G2JJZ9;Q5STU3;F6WLT2;A0A140T9X3;A0A140T996;F6S4E6;A0A0A0MT12;F6TRA5	Spliceosome RNA helicase DDX39B	DDX39B	24.9186	25.1815	25.4031	23.2195	24.9024	23.2925				12	12	4	36	36	18	48.991	0	57.845	460240000	65
P56537;P56537-2;B7ZBH1;A0A0U1RQV5	P56537;P56537-2	Eukaryotic translation initiation factor 6	EIF6	24.6021	24.9698	23.8497	23.4003	24.2045	23.2895				8	8	8	54.3	54.3	54.3	26.599	0	105.23	217490000	61
A0A087X1K9;O75608-2;O75608;E5RGR0;B4DP64;E5RJ48	A0A087X1K9;O75608-2;O75608;E5RGR0;B4DP64	Acyl-protein thioesterase 1	LYPLA1	22.0518	24.4275	24.2535	22.9006	21.9898	23.2881				4	4	4	33.7	33.7	33.7	17.981	0	12.519	96003000	17
P29992;K7EL62;A0A087WVZ3	P29992;K7EL62	Guanine nucleotide-binding protein subunit alpha-11	GNA11	21.5984	21.4275	20.8757	24.5831	23.0143	23.2876				7	3	2	25.9	13.1	7.8	42.123	0	6.0567	15716000	10
P50395;P50395-2;Q5SX87;Q5SX90;V9GYJ7;Q5SX86;Q5SX91	P50395;P50395-2;Q5SX87	Rab GDP dissociation inhibitor beta	GDI2	24.9944	24.5082	24.3408	25.3142	25.3016	23.2826				21	21	10	58	58	27	50.663	0	167.76	431950000	134
Q9UJZ1;A0A087WYB4;Q9UJZ1-2;F2Z2I8	Q9UJZ1;A0A087WYB4;Q9UJZ1-2	Stomatin-like protein 2, mitochondrial	STOML2	25.2039	24.9842	23.599	25.1794	25.2995	23.279				17	17	17	63.8	63.8	63.8	38.534	0	323.31	1577300000	223
Q9UL25	Q9UL25	Ras-related protein Rab-21	RAB21	21.3774	22.6712	21.2024	23.1113	22.9011	23.2758				6	6	6	37.3	37.3	37.3	24.347	0	71.416	92732000	31
O60701;O60701-3;O60701-2;E7ER95;E7ER83;E7ETF4;E7EV97	O60701;O60701-3;O60701-2	UDP-glucose 6-dehydrogenase	UGDH	22.6743	24.0481	24.144	22.8718	24.0925	23.2681				9	9	9	25.5	25.5	25.5	55.023	0	69.761	105760000	52
O43143	O43143	Pre-mRNA-splicing factor ATP-dependent RNA helicase DHX15	DHX15	25.182	25.2242	25.3785	24.3097	25.3334	23.2638				16	16	16	24.4	24.4	24.4	90.932	0	63.685	158700000	88
P07305;P07305-2	P07305;P07305-2	Histone H1.0;Histone H1.0, N-terminally processed	H1F0	22.2453	20.5769	22.3049	22.432	21.7039	23.251				5	5	5	23.7	23.7	23.7	20.863	0	17.09	174450000	36
A0A075B7B5;B7ZM87;A2RUF3;O75044;Q5VZB4;G5EA48;Q7Z6B7-2;Q7Z6B7;A0A075B7C8;A0A075B743;A0A075B7E6;A0A075B7E9;P0DMP2;P0DJJ0	A0A075B7B5;B7ZM87;A2RUF3;O75044;Q5VZB4;G5EA48;Q7Z6B7-2;Q7Z6B7	SLIT-ROBO Rho GTPase-activating protein 2;SLIT-ROBO Rho GTPase-activating protein 1	SRGAP2	19.9074	20.3691	NaN	NaN	NaN	23.2478				3	3	3	4.2	4.2	4.2	90.908	0	6.4088	6242900	2
Q99613-2;Q99613;B5ME19;H3BPE3;H3BPE4;H3BTY8	Q99613-2;Q99613;B5ME19	Eukaryotic translation initiation factor 3 subunit C;Eukaryotic translation initiation factor 3 subunit C-like protein	EIF3C	24.4561	24.4856	24.7327	23.4659	25.1582	23.2352				16	16	16	22	22	22	104.1	0	323.31	198160000	84
P53602;H3BP35	P53602;H3BP35	Diphosphomevalonate decarboxylase	MVD	19.388	20.3126	19.6906	NaN	19.8964	23.2323				2	2	1	10	10	3.2	43.404	0	4.2359	7219600	6
P33176;A0A0G2JMZ6;J3KNA1;O60282;Q12840;O60282-2	P33176	Kinesin-1 heavy chain	KIF5B	24.3932	24.4735	24.7907	23.5505	24.8573	23.2318				20	20	20	29.4	29.4	29.4	109.68	0	234.89	192460000	82
Q00839;Q00839-2;Q5RI18	Q00839;Q00839-2	Heterogeneous nuclear ribonucleoprotein U	HNRNPU	26.2351	25.5465	26.8924	25.1126	25.865	23.23				20	20	20	25.5	25.5	25.5	90.583	0	323.31	1048700000	114
P05387;H0YDD8;P05386-2	P05387;H0YDD8	60S acidic ribosomal protein P2	RPLP2	19.1203	19.382	20.2199	18.1143	19.7702	23.2296				8	8	7	94.8	94.8	80	11.665	0	235.13	877520000	76
G5EA31;P53992;P53992-2;A0A0U1RR49	G5EA31;P53992	Protein transport protein Sec24C	SEC24C	22.6198	21.5001	22.6296	21.8458	21.0693	23.2231				11	11	11	14.3	14.3	14.3	111.98	0	22.693	54582000	36
P43490;A0A0C4DFS8;C9JG65	P43490;A0A0C4DFS8	Nicotinamide phosphoribosyltransferase	NAMPT	25.0296	25.1047	24.695	23.9658	24.9954	23.2199				12	12	12	34.4	34.4	34.4	55.52	0	197.09	189950000	78
Q14152;Q14152-2	Q14152;Q14152-2	Eukaryotic translation initiation factor 3 subunit A	EIF3A	25.4285	24.9819	24.7512	24.2624	25.5957	23.2075				24	24	24	20	20	20	166.57	0	196.71	226670000	109
O75439;G3V0E4;F8WAZ6	O75439;G3V0E4	Mitochondrial-processing peptidase subunit beta	PMPCB	22.639	23.2143	23.4864	NaN	NaN	23.2059				4	4	4	8.4	8.4	8.4	54.366	0	5.7547	26855000	7
I3L3P7;P62244;H3BVC7	I3L3P7;P62244	40S ribosomal protein S15a	RPS15A	25.8687	25.7006	25.9338	25.1675	23.4588	23.2013				7	7	2	64	64	19	11.477	0	23.784	395990000	46
A0A0C4DFT3;Q12959-4;Q12959-2;Q12959-5;Q12959-3;Q12959-6;Q12959;Q12959-7;E7EQD7;Q12959-8;Q12959-9;B4E2H8;C9JUA9;C9JN61;C9JCP6;A8MUT6;C9J110;F2Z2L0;C9IYP1;H7C166	A0A0C4DFT3;Q12959-4;Q12959-2;Q12959-5;Q12959-3;Q12959-6;Q12959;Q12959-7;E7EQD7;Q12959-8;Q12959-9	Disks large homolog 1	DLG1	21.2839	21.2478	20.5803	22.4275	20.1942	23.192				8	8	8	16.7	16.7	16.7	99.813	0	37.361	24844000	20
P29317;J3KR66;Q5JY90;U3NG26;F8W9W0;C9JXA2;F8VP57;B7ZKW7;B7ZKJ3;A0A0B4J1T8;Q9UF33-2;Q9UF33-3;Q06187;Q06187-2;P54756-3;P29320;Q15375-2;Q15375-4;Q15375;P29322;P54756-2;Q9UF33;P54756	P29317	Ephrin type-A receptor 2	EPHA2	22.3465	22.5623	21.5418	24.4496	23.2697	23.1912				4	4	3	4.7	4.7	3.9	108.27	0	55.27	16941000	18
Q9NZT1	Q9NZT1	Calmodulin-like protein 5	CALML5	NaN	21.3621	NaN	23.3966	20.1733	23.1743				1	1	1	9.6	9.6	9.6	15.892	0.0023891	2.5252	6324400	7
O60488-2;O60488;H0Y9A0;D6RFW9;D6RDA8;D6RD96;D6RF95	O60488-2;O60488	Long-chain-fatty-acid--CoA ligase 4	ACSL4	19.8654	21.3827	21.0989	23.0801	21.8245	23.1719				8	6	6	16.4	12.1	12.1	74.435	0	12.965	23336000	18
Q96J02-3;Q96J02-2;Q96J02;Q9H0M0-6;Q9H0M0-3;Q9H0M0;H0YBS9;H0YBA4;O00308-3;O00308-2	Q96J02-3;Q96J02-2;Q96J02	E3 ubiquitin-protein ligase Itchy homolog	ITCH	19.6897	21.4474	20.5409	23.7778	21.1134	23.1704				7	7	6	13.6	13.6	12.2	86.497	0	41.665	16487000	12
O00303;H0YDT6;E9PQV8;A0A0D9SEZ9	O00303	Eukaryotic translation initiation factor 3 subunit F	EIF3F	23.2108	24.8974	24.6234	23.5901	24.8399	23.1612				9	9	9	34.7	34.7	34.7	37.563	0	56.041	171660000	49
Q14019;H3BT58	Q14019;H3BT58	Coactosin-like protein	COTL1	23.8362	23.1182	22.9114	23.266	NaN	23.1493				6	6	6	43.7	43.7	43.7	15.945	0	7.5077	197450000	10
Q16658;C9JFC0;A0A0A0MSB2;C9JPH9	Q16658	Fascin	FSCN1	26.321	27.177	27.5213	20.88	23.2894	23.1411				13	13	13	35.3	35.3	35.3	54.529	0	188.09	674450000	66
Q15233;Q15233-2;H7C367;C9JYS8;C9IZL7;C9J4X2	Q15233;Q15233-2;H7C367;C9JYS8	Non-POU domain-containing octamer-binding protein	NONO	24.5529	24.5486	25.0422	21.9601	24.5301	23.134				10	9	9	28.5	26.8	26.8	54.231	0	69.252	260500000	104
P15924;P15924-3;P15924-2	P15924;P15924-3;P15924-2	Desmoplakin	DSP	25.9486	24.7579	25.556	20.3702	20.1783	23.1204				50	50	50	23.2	23.2	23.2	331.77	0	323.31	255970000	136
C9JW69;P18754;P18754-2;C9JRH2;C9JMJ4;C9J3R0;C9JQZ4	C9JW69;P18754;P18754-2;C9JRH2;C9JMJ4;C9J3R0;C9JQZ4	Regulator of chromosome condensation	RCC1	23.626	24.55	25.1666	22.9423	23.91	23.1175				11	11	11	34.4	34.4	34.4	39.584	0	31.539	111850000	29
P18124;A8MUD9;C9JZ88;C9JIJ5	P18124;A8MUD9	60S ribosomal protein L7	RPL7	25.533	24.1987	25.2779	24.6865	24.4613	23.1168				11	11	11	44.4	44.4	44.4	29.225	0	81.874	511350000	70
B4DKB2;P42892-3;P42892-2;P42892-4;P42892	B4DKB2;P42892-3;P42892-2;P42892-4;P42892	Endothelin-converting enzyme 1	ECE1	NaN	18.6831	20.236	21.6438	NaN	23.1143				2	2	2	3.8	3.8	3.8	83.573	0.0007619	3.3942	4302000	4
E9PKL9;Q13630;E9PLH9;E9PP14;A0A0J9YX13;E9PP60;H0YE90	E9PKL9;Q13630;E9PLH9;E9PP14;A0A0J9YX13	GDP-L-fucose synthase	TSTA3	24.8477	25.5276	25.4052	22.4799	23.0948	23.1124				6	6	6	30.6	30.6	30.6	29.666	0	16.76	155240000	25
O43760;O43760-2;K7ELD9;K7ENG9;K7ELS8;K7EJ35	O43760;O43760-2;K7ELD9;K7ENG9	Synaptogyrin-2	SYNGR2	23.9407	23.6466	23.7644	23.431	21.2128	23.112				3	3	3	13.4	13.4	13.4	24.81	0	13.206	38870000	8
Q15185-4;Q15185;A0A087WYT3;B4DDC6;Q15185-3;Q15185-2	Q15185-4;Q15185;A0A087WYT3;B4DDC6;Q15185-3;Q15185-2	Prostaglandin E synthase 3	PTGES3	22.7052	22.7589	25.213	NaN	NaN	23.0978				6	6	6	52.5	52.5	52.5	16.476	0	31.374	174680000	15
B1AJY7;O75832;B1AJY5;O75832-2;B1AJY6	B1AJY7;O75832;B1AJY5;O75832-2	26S proteasome non-ATPase regulatory subunit 10	PSMD10	19.6222	18.8777	21.699	21.9126	18.7931	23.0933				3	3	3	21.2	21.2	21.2	20.808	0	4.5727	45227000	12
Q9UQB8-3;Q9UQB8-5;Q9UQB8-4;Q9UQB8-6;Q9UQB8-2;Q9UQB8;I3L4C2;I3L327;B4DWA1;I3L1C8;I3L2M4;I3L125;I3L0M4;I3L3J7;I3L3C6;I3L3C5;I3L526;I3L2J6;I3L113;I3L4A3;I3L0Y9	Q9UQB8-3;Q9UQB8-5;Q9UQB8-4;Q9UQB8-6;Q9UQB8-2;Q9UQB8;I3L4C2;I3L327;B4DWA1	Brain-specific angiogenesis inhibitor 1-associated protein 2	BAIAP2	24.5372	24.2651	24.6562	22.8277	21.094	23.0864				16	16	16	39.6	39.6	39.6	56.625	0	45.03	128960000	51
P67809;H0Y449;C9J5V9;Q9Y2T7	P67809;H0Y449	Nuclease-sensitive element-binding protein 1	YBX1	22.357	21.8912	23.1276	25.2274	20.9304	23.0749				13	13	10	50	50	42.9	35.924	0	323.31	919410000	123
P01036	P01036	Cystatin-S	CST4	NaN	15.3164	14.8485	NaN	NaN	23.0687				4	4	3	36.9	36.9	29.1	16.214	0	8.4187	15394000	72
C9JXB8;C9JNW5;P83731	C9JXB8;C9JNW5;P83731	60S ribosomal protein L24	RPL24	24.9373	NaN	22.6021	23.155	NaN	23.0401				3	3	3	24.8	24.8	24.8	14.369	0	49.309	248610000	31
P60903	P60903	Protein S100-A10	S100A10	24.6793	25.5561	26.7379	25.154	23.7945	23.0392				4	4	4	45.4	45.4	45.4	11.203	0	22.772	378630000	46
O14828-2;O14828	O14828-2;O14828	Secretory carrier-associated membrane protein 3	SCAMP3	23.2542	22.9556	23.4553	24.7006	24.0269	23.0389				4	4	4	20.2	20.2	20.2	35.201	0	26.467	45415000	19
A2A274;Q99798	A2A274;Q99798	Aconitate hydratase, mitochondrial	ACO2	21.538	23.3896	23.1257	22.5454	22.3017	23.0351				14	14	14	26.1	26.1	26.1	87.819	0	35.055	79729000	64
H0YEN5;P15880;E9PQD7;I3L404;E9PM36;E9PMM9;E9PPT0;H3BNG3;H0YE27	H0YEN5;P15880;E9PQD7;I3L404;E9PM36	40S ribosomal protein S2	RPS2	26.838	25.8314	26.684	23.8039	26.1589	23.0321				12	12	12	62.6	62.6	62.6	21.154	0	89.679	773670000	74
Q9UBV8	Q9UBV8	Peflin	PEF1	20.9784	21.2357	21.1296	23.0147	22.4096	23.0289				4	4	4	14.8	14.8	14.8	30.381	0	8.4141	18100000	10
O95980	O95980	Reversion-inducing cysteine-rich protein with Kazal motifs	RECK	NaN	NaN	NaN	24.2454	23.5272	23.0237				6	6	6	7.2	7.2	7.2	106.46	0	9.3396	16751000	8
Q14344;Q14344-2	Q14344;Q14344-2	Guanine nucleotide-binding protein subunit alpha-13	GNA13	25.1442	25.2193	24.5158	24.5459	24.3709	23.0189				6	6	6	19.4	19.4	19.4	44.049	0	29.722	64818000	35
O00429;O00429-3;O00429-6;O00429-5;O00429-7;F8VZ52;B4DPZ9;B4DDQ3;F8W1W3;F8VUJ9;F8VR28;F8VYL3;H0YHY4	O00429;O00429-3;O00429-6;O00429-5;O00429-7	Dynamin-1-like protein	DNM1L	23.6939	23.5098	23.9243	21.5486	24.2531	23.0118				21	21	1	46.5	46.5	3	81.876	0	197.51	109350000	92
P63151;P63151-2;E5RFR9;E5RIY1;Q9Y2T4-3;Q00005-6;Q9Y2T4-4;Q00005;Q00005-2;Q9Y2T4-2;Q9Y2T4;Q00005-3;Q66LE6;Q00005-4;Q00005-5;Q00005-7	P63151;P63151-2;E5RFR9	Serine/threonine-protein phosphatase 2A 55 kDa regulatory subunit B alpha isoform	PPP2R2A	23.0517	23.6267	23.0661	23.4121	23.4329	23.0117				4	4	4	10.7	10.7	10.7	51.691	0	20.261	43185000	24
O43776;K7EPK2;K7EQ35;K7EMQ6;K7EIU7;O43776-2;K7EJ19	O43776	Asparagine--tRNA ligase, cytoplasmic	NARS	24.5446	25.1707	26.0952	21.8827	26.2436	23.0058				15	15	15	33.4	33.4	33.4	62.942	0	97.021	233340000	65
Q02413	Q02413	Desmoglein-1	DSG1	21.0871	21.1664	20.2703	22.2283	22.6411	22.9987				4	4	4	5.9	5.9	5.9	113.75	0	20.489	9123100	18
P34932;A0A087WYC1;A0A087WTS8;P34932-2	P34932;A0A087WYC1	Heat shock 70 kDa protein 4	HSPA4	24.0158	23.8032	24.2659	22.5014	23.6694	22.993				25	25	24	39.6	39.6	38.7	94.33	0	323.31	332630000	116
Q5VW32-2;Q5VW32;F5GXQ0;Q5VW33	Q5VW32-2;Q5VW32;F5GXQ0	BRO1 domain-containing protein BROX	BROX	21.674	22.1334	21.4083	23.7369	23.7818	22.9894				3	3	3	13.2	13.2	13.2	42.871	0	49.882	24814000	27
Q14566	Q14566	DNA replication licensing factor MCM6	MCM6	23.2047	22.8502	23.2534	23.4134	22.9095	22.9857				15	15	15	22.7	22.7	22.7	92.888	0	39.525	65779000	38
Q7L576;Q7L576-2;A0A0G2JR96;A0A0G2JQT1;Q7L576-3;H7C229;E7EW33;H0YL50;A0A0G2JQH3;A0A087WVZ5;A0A0G2JRX2;A0A087WU52;A0A0G2JRV9;A0A087WWL1	Q7L576;Q7L576-2;A0A0G2JR96;A0A0G2JQT1;Q7L576-3	Cytoplasmic FMR1-interacting protein 1	CYFIP1	24.3398	24.3506	25.3376	24.1269	22.956	22.9698				20	20	10	18.2	18.2	8.8	145.18	0	89.277	101350000	69
O00443;A0A0C4DGF9;O00443-2	O00443	Phosphatidylinositol 4-phosphate 3-kinase C2 domain-containing subunit alpha	PIK3C2A	18.8521	19.4291	22.9257	22.665	21.1381	22.9675				7	7	7	5.3	5.3	5.3	190.68	0	16.548	18105000	15
E9PDF6;O43795-2;O43795;E7EQD9;H7C2Y7;C9JYW1;C9JUP5;A0A0U1RRI3	E9PDF6;O43795-2;O43795	Unconventional myosin-Ib	MYO1B	26.1769	25.9412	26.1733	24.2643	22.7365	22.9669				22	22	20	28.4	28.4	25.7	128.48	0	323.31	234610000	103
B4DJV2;O75390;A0A0C4DGI3;H0YIC4;F8VTT8;F8W4S1;H0YH82;F8VRP1;F8VX68;F8VPF9;F8VU34;F8VPA1;F8VR34;F8W1S4;F8W642;F8W0J2;F8VZK9;F8VX07;F8VWQ5;F8VRI6	B4DJV2;O75390;A0A0C4DGI3;H0YIC4	Citrate synthase;Citrate synthase, mitochondrial	CS	25.2327	25.7543	25.9485	23.5914	25.5578	22.9583				9	9	8	27.6	27.6	25.6	50.431	0	50.948	293360000	68
O60487	O60487	Myelin protein zero-like protein 2	MPZL2	21.0395	22.7163	22.7101	23.1953	25.7144	22.9555				2	2	2	10.2	10.2	10.2	24.484	0.0068643	1.8782	18339000	2
Q01082;A0A087WUZ3;Q01082-2;F8W6C1;A4QPE4	Q01082;A0A087WUZ3;Q01082-2	Spectrin beta chain, non-erythrocytic 1	SPTBN1	25.0786	24.7178	25.3681	23.8766	24.166	22.954				45	45	4	27	27	2.5	274.61	0	323.31	342380000	165
P62330	P62330	ADP-ribosylation factor 6	ARF6	23.5032	23.3586	24.0184	21.1375	NaN	22.948				3	3	3	26.9	26.9	26.9	20.082	0.00076278	3.4139	47928000	9
Q99805	Q99805	Transmembrane 9 superfamily member 2	TM9SF2	24.7282	25.698	24.8697	24.1528	25.1789	22.9445				5	5	5	9	9	9	75.775	0	322.16	72601000	20
Q14140	Q14140	SERTA domain-containing protein 2	SERTAD2	NaN	NaN	NaN	24.6853	26.7489	22.9383				1	1	1	5.1	5.1	5.1	33.896	0.0085732	1.8044	19916000	4
Q13740-2;Q13740;F5GXJ9;H7C543;Q13740-3;Q13740-4	Q13740-2;Q13740;F5GXJ9;H7C543	CD166 antigen	ALCAM	23.7209	23.2106	23.9942	22.0987	22.3374	22.931				10	10	10	26.3	26.3	26.3	63.664	0	108.36	39507000	25
M0R3D6;M0R1A7;Q02543;M0R117;M0R0P7	M0R3D6;M0R1A7;Q02543;M0R117;M0R0P7	60S ribosomal protein L18a	RPL18A	25.6329	23.2453	23.6416	24.5024	NaN	22.9155				8	8	8	45.4	45.4	45.4	16.714	0	12.646	222370000	20
O60506;O60506-2;F6UXX1	O60506;O60506-2;F6UXX1	Heterogeneous nuclear ribonucleoprotein Q	SYNCRIP	24.8982	24.1842	24.4529	23.1951	23.5104	22.8967				16	16	1	31.6	31.6	2.6	69.602	0	323.31	437270000	110
P32119;A6NIW5;P32119-2	P32119;A6NIW5	Peroxiredoxin-2	PRDX2	23.2092	21.952	21.883	21.9423	21.7144	22.8925				8	7	7	32.8	27.3	27.3	21.892	0	27.358	137420000	46
P17655;P17655-2	P17655;P17655-2	Calpain-2 catalytic subunit	CAPN2	21.7461	NaN	24.6044	NaN	NaN	22.8917				11	11	11	22	22	22	79.994	0	22.427	90317000	23
O96019-2;O96019;H7C5S0;C9JQT2	O96019-2;O96019	Actin-like protein 6A	ACTL6A	22.85	24.0969	24.3255	22.4765	24.3382	22.8897				6	6	6	26.9	26.9	26.9	43.236	0	34.113	108140000	34
P35606-2;P35606;D6R997;D6RBZ7;D6RCL6;D6RBG7;D6RBT6;H0YAC7;H0Y938	P35606-2;P35606	Coatomer subunit beta	COPB2	24.3343	25.0869	24.4679	25.0266	25.7573	22.8884				14	14	14	21.7	21.7	21.7	99.045	0	118.31	214260000	90
P31944	P31944	Caspase-14;Caspase-14 subunit p17, mature form;Caspase-14 subunit p10, mature form;Caspase-14 subunit p20, intermediate form;Caspase-14 subunit p8, intermediate form	CASP14	20.5595	20.0385	NaN	21.9675	20.7939	22.8826				2	2	2	9.9	9.9	9.9	27.679	0	6.8585	6049500	4
Q99615-2;Q99615;K7EPP7;K7ESP1;K7EIH8;K7EJL5;K7EN19;K7EJV7;K7ER44;K7EJE9;K7EK03;K7EJ24;K7ELJ8	Q99615-2;Q99615;K7EPP7;K7ESP1;K7EIH8	DnaJ homolog subfamily C member 7	DNAJC7	22.2291	22.7371	23.0761	22.8066	22.9232	22.881				8	8	8	21.9	21.9	21.9	50.096	0	26.863	51634000	32
Q96B13;H0YJ75;Q13362-2;Q13362-3;Q13362;Q13362-4;Q13362-5;H0YJZ3;H0YJU0;G3V2U3	Q96B13;H0YJ75;Q13362-2;Q13362-3;Q13362;Q13362-4;Q13362-5;H0YJZ3;H0YJU0;G3V2U3	Serine/threonine-protein phosphatase 2A 56 kDa regulatory subunit gamma isoform	PPP2R5C	NaN	NaN	NaN	22.8189	23.4531	22.8798				2	1	1	5.5	2.1	2.1	44.878	0.0099398	1.7108	6504400	1
F8VVA7;P61923;F8W651;P61923-4;F8VXB1;F8VUC5;F8W156;F8VYZ4;P61923-5;F8VYK5;F8VXR1;P61923-2;P61923-3	F8VVA7;P61923;F8W651;P61923-4;F8VXB1;F8VUC5;F8W156;F8VYZ4;P61923-5	Coatomer subunit zeta-1	COPZ1	23.5308	23.2877	21.9285	24.1143	21.5812	22.8597				5	5	5	29.3	29.3	29.3	22.34	0	123.19	96808000	47
Q6XQN6-3;Q6XQN6;G5E977;Q6XQN6-2;C9J8U2;A0A087WUT5;H0YF31	Q6XQN6-3;Q6XQN6;G5E977;Q6XQN6-2;C9J8U2	Nicotinate phosphoribosyltransferase	NAPRT	23.7909	24.0128	24.0558	24.1577	22.9319	22.8211				11	11	11	30.7	30.7	30.7	56.099	0	38.636	105950000	38
Q96HC4;Q96HC4-7;Q96HC4-4;Q96HC4-6;A0A0D9SFR4;H0Y8Y3;Q96HC4-3;Q96HC4-2;H0Y929;H0YBI4;A0A0A0MSP3	Q96HC4;Q96HC4-7;Q96HC4-4;Q96HC4-6	PDZ and LIM domain protein 5	PDLIM5	20.3877	21.1203	21.8829	21.454	21.3841	22.8106				5	5	5	10.9	10.9	10.9	63.944	0	22.245	26612000	16
O15511;B1ALC0;O15511-2	O15511;B1ALC0;O15511-2	Actin-related protein 2/3 complex subunit 5	ARPC5	NaN	19.9645	20.689	NaN	NaN	22.8027				3	3	3	39.7	39.7	39.7	16.32	0	8.7679	54988000	6
B4DY09;Q12905;X6R6Z1;A0A0A0MRL0	B4DY09;Q12905	Interleukin enhancer-binding factor 2	ILF2	23.125	22.6575	23.966	23.2224	23.242	22.797				10	10	10	45.2	45.2	45.2	38.91	0	71.781	311970000	81
J3KQ32;Q9NTK5;Q9NTK5-2;Q9NTK5-3;C9JTK6;C9JCJ9	J3KQ32;Q9NTK5;Q9NTK5-2;Q9NTK5-3	Obg-like ATPase 1	OLA1	24.2816	24.6349	24.1405	23.3886	24.9039	22.7941				13	13	13	35.6	35.6	35.6	46.937	0	38.947	215620000	51
P61769;H0YLF3;F5H6I0	P61769;H0YLF3;F5H6I0	Beta-2-microglobulin;Beta-2-microglobulin form pI 5.3	B2M	22.2599	21.6837	21.0361	23.9274	22.0117	22.7825				3	3	3	35.3	35.3	35.3	13.714	0	4.6415	146120000	4
P62906	P62906	60S ribosomal protein L10a	RPL10A	24.9125	22.5849	23.5179	24.6123	23.8402	22.7824				5	5	5	22.1	22.1	22.1	24.831	0	16.578	320450000	29
Q9NR45;Q5TBR0;Q5TBR1	Q9NR45	Sialic acid synthase	NANS	22.7971	24.1307	24.3781	22.652	24.6888	22.7753				7	7	7	23.7	23.7	23.7	40.307	0	34.893	103580000	33
P16401	P16401	Histone H1.5	HIST1H1B	26.6398	25.3868	27.0104	24.1158	22.8416	22.7702				6	6	6	22.1	22.1	22.1	22.58	0	96.597	1208700000	74
Q07666;Q07666-3;Q07666-2	Q07666;Q07666-3;Q07666-2	KH domain-containing, RNA-binding, signal transduction-associated protein 1	KHDRBS1	22.4536	24.1948	23.6717	21.9725	23.7272	22.7693				5	5	5	19	19	19	48.227	0	10.426	109230000	17
F8VV32;A0A0B4J259;P61626	F8VV32;A0A0B4J259;P61626	Lysozyme;Lysozyme C	LYZ	20.0215	20.6245	NaN	21.3484	21.1193	22.7538				1	1	1	11.5	11.5	11.5	11.488	0	6.5242	5282500	4
P42704;B8ZZ38;A0A0C4DG06;C9JCA9;H7C3W8	P42704	Leucine-rich PPR motif-containing protein, mitochondrial	LRPPRC	24.1462	23.7039	24.3848	23.4038	23.6467	22.7455				30	30	30	27.8	27.8	27.8	157.9	0	323.31	237330000	122
P55084-2;P55084;F5GZQ3;B5MD38;C9JEY0;C9JE81;C9K0M0	P55084-2;P55084;F5GZQ3;B5MD38	Trifunctional enzyme subunit beta, mitochondrial;3-ketoacyl-CoA thiolase	HADHB	23.6994	22.1891	21.9321	21.6784	20.6137	22.7292				15	15	15	28.8	28.8	28.8	48.879	0	19.164	185680000	29
P09651;F8W6I7;P09651-3;P09651-2;F8VZ49;F8VTQ5;F8W646;Q32P51;H0YH80;F8VYN5	P09651;F8W6I7;P09651-3;P09651-2;F8VZ49;F8VTQ5	Heterogeneous nuclear ribonucleoprotein A1;Heterogeneous nuclear ribonucleoprotein A1, N-terminally processed	HNRNPA1	24.4796	23.6701	24.7123	24.4613	23.2617	22.7257				15	15	15	50.3	50.3	50.3	38.746	0	156.85	947160000	81
Q5T5C7;P49591	Q5T5C7;P49591	Serine--tRNA ligase, cytoplasmic	SARS	24.7531	25.0529	25.3493	22.3091	23.4651	22.7104				15	15	15	37.9	37.9	37.9	61.312	0	82.708	213030000	76
Q15181;Q5SQT6	Q15181;Q5SQT6	Inorganic pyrophosphatase	PPA1	24.786	24.6742	24.8506	22.4173	21.1067	22.7081				12	12	12	54	54	54	32.66	0	84.948	364810000	74
H0Y380;H0Y4H1;H0Y7Z9;H0Y6Z7;P10586-2;P10586;Q3KPI9;F5GWR7;P23468-3;P23468-7;P23468-5;P23468-4;P23468-6;P23468-2;P23468;G8JL96;A0A0A0MR60;Q13332-7;Q13332-5;Q13332-6;Q13332-3;Q13332-4;Q13332-2;Q13332	H0Y380;H0Y4H1;H0Y7Z9;H0Y6Z7;P10586-2;P10586	Receptor-type tyrosine-protein phosphatase F	PTPRF	23.6647	24.1669	24.6785	21.5563	22.9963	22.6972				10	10	10	16.3	16.3	16.3	111.19	0	40.695	46454000	29
Q9Y6Q5;Q9Y6Q5-2;K7EPR4;K7EMG5;K7EJJ1	Q9Y6Q5;Q9Y6Q5-2;K7EPR4;K7EMG5;K7EJJ1	AP-1 complex subunit mu-2	AP1M2	20.7735	19.7481	21.1735	22.5963	21.1376	22.6883				4	4	2	10.2	10.2	5.4	48.108	0	8.4071	8214500	7
O43707;O43707-2;F5GXS2;O43707-3;H7C144;K7EJH8;K7EP19;M0QZQ3;C9JY79;Q9H254-2;Q9H254-4;Q9H254	O43707;O43707-2	Alpha-actinin-4	ACTN4	24.6232	24.1551	24.1593	21.2652	20.757	22.686				40	23	23	52.6	31.8	31.8	104.85	0	323.31	1020800000	176
A0A0A0MTH3;Q13418-2;Q13418;Q13418-3;A0A087WWY6	A0A0A0MTH3;Q13418-2;Q13418;Q13418-3	Integrin-linked protein kinase	ILK	23.8378	23.5884	23.2869	23.6686	24.2379	22.6741				6	6	6	15.3	15.3	15.3	54.611	0	12.773	47090000	31
P09471-2;P09471;H3BTM2;H3BQG8;H3BN82	P09471-2;P09471;H3BTM2	Guanine nucleotide-binding protein G(o) subunit alpha	GNAO1	21.5709	21.2196	21.3951	23.8428	23.5314	22.6604				6	3	3	20.3	11.3	11.3	40.086	0	33.411	15997000	27
Q5JR95;P62241	Q5JR95;P62241	40S ribosomal protein S8	RPS8	26.1659	25.3121	26.437	24.5462	25.0621	22.659				7	7	7	42	42	42	21.879	0	153.29	562520000	63
F8VPD4;P27708;H7BZB3;H7C2E4	F8VPD4;P27708	CAD protein;Glutamine-dependent carbamoyl-phosphate synthase;Aspartate carbamoyltransferase;Dihydroorotase	CAD	23.5377	23.5574	24.1015	22.5284	23.655	22.6532				14	14	14	9.3	9.3	9.3	236.02	0	72.462	63551000	59
J3KTL2;Q07955;Q07955-3;Q07955-2;J3KSR8;J3QQV5;J3KSW7	J3KTL2;Q07955;Q07955-3;Q07955-2	Serine/arginine-rich splicing factor 1	SRSF1	24.4509	22.8356	24.6597	20.7017	NaN	22.6419				13	13	12	49	49	46.2	28.329	0	24.263	231430000	61
O14908;K7EM11;O14908-2;K7ELJ2;K7ESN1	O14908;K7EM11;O14908-2	PDZ domain-containing protein GIPC1	GIPC1	20.5807	21.369	20.8949	22.2765	NaN	22.6407				5	5	5	24	24	24	36.049	0	9.0429	20551000	16
A0A0A0MS51;A0A0A0MT01;P06396-2;P06396-4;P06396-3;P06396;Q5T0I1;A0A0U1RQL8;Q5T0I0;Q5T0H8	A0A0A0MS51;A0A0A0MT01;P06396-2;P06396-4;P06396-3;P06396	Gelsolin	GSN	22.7984	22.3471	23.1753	21.861	NaN	22.6148				9	9	2	17.5	17.5	5.3	82.525	0	205.74	184310000	55
B4DR80;Q9Y6E0-2;H0Y630;Q9Y6E0;Q5JV98;Q5JV99	B4DR80;Q9Y6E0-2;H0Y630;Q9Y6E0;Q5JV98	Serine/threonine-protein kinase 24;Serine/threonine-protein kinase 24 36 kDa subunit;Serine/threonine-protein kinase 24 12 kDa subunit	STK24	23.7207	23.2932	23.2209	21.9807	22.9207	22.6132				9	9	3	23.3	23.3	10.9	45.835	0	17.899	74486000	27
Q9BY44-3;Q9BY44;F8WAE5;Q9BY44-4;C9IZE1;H7C5Q3;Q9BY44-2;F8WF18;F8WAT3;H7C5R5	Q9BY44-3;Q9BY44;F8WAE5;Q9BY44-4;C9IZE1	Eukaryotic translation initiation factor 2A;Eukaryotic translation initiation factor 2A, N-terminally processed	EIF2A	23.665	24.6674	25.0011	21.5048	24.8926	22.6022				13	13	13	36.4	36.4	36.4	62.288	0	60.936	152950000	59
Q86X76-2;Q86X76-4;Q86X76;Q86X76-3;Q86X76-5	Q86X76-2;Q86X76-4;Q86X76;Q86X76-3;Q86X76-5	Nitrilase homolog 1	NIT1	21.9227	20.3775	21.1888	23.1326	22.3899	22.6011				3	3	3	11	11	11	31.858	0	3.9955	15553000	4
Q99729-3;D6R9P3;D6RD18;D6RBZ0;Q99729-4;Q99729-2;Q99729	Q99729-3;D6R9P3;D6RD18;D6RBZ0;Q99729-4;Q99729-2;Q99729	Heterogeneous nuclear ribonucleoprotein A/B	HNRNPAB	24.122	23.7353	24.3387	21.26	22.1228	22.5992				8	8	8	35.1	35.1	35.1	30.588	0	55.7	373880000	57
O15118;K7EQ23;O15118-2	O15118;K7EQ23;O15118-2	Niemann-Pick C1 protein	NPC1	23.8423	24.6963	24.0602	23.5157	23.3362	22.5914				4	4	4	3.4	3.4	3.4	142.17	0	37.436	43615000	22
P49792;J3KQ37;Q99666;O14715;F8VYC4;P0DJD1;F8WBP7;H7BZ48	P49792	E3 SUMO-protein ligase RanBP2	RANBP2	21.7974	21.1625	21.4084	19.9343	20.6409	22.5897				13	13	9	6.3	6.3	4.5	358.2	0	83.615	41538000	37
P27824;P27824-2;P27824-3;H0Y9Q7;D6RB85;D6RDP7;D6RGY2;D6RAU8;D6RFL1;D6RAQ8;H0Y9H1;D6RHJ3;D6RD16	P27824;P27824-2;P27824-3;H0Y9Q7	Calnexin	CANX	24.4686	24.9225	23.9472	24.126	24.4663	22.5795				20	20	20	32.4	32.4	32.4	67.567	0	99.927	771740000	123
E9PJF0;E9PQW4;P27361-2;P27361-3;P27361	E9PJF0;E9PQW4;P27361-2;P27361-3;P27361	Mitogen-activated protein kinase;Mitogen-activated protein kinase 3	MAPK3	22.1056	22.2144	21.9411	23.5051	20.5145	22.5787				5	2	2	20.6	9.8	9.8	35.737	0	7.2582	13623000	8
P01024;M0QXZ3;M0R0Q9	P01024	Complement C3;Complement C3 beta chain;C3-beta-c;Complement C3 alpha chain;C3a anaphylatoxin;Acylation stimulating protein;Complement C3b alpha chain;Complement C3c alpha chain fragment 1;Complement C3dg fragment;Complement C3g fragment;Complement C3d fragment;Complement C3f fragment;Complement C3c alpha chain fragment 2	C3	24.0875	22.2958	22.5774	20.2604	21.6437	22.5754				15	15	14	13	13	12.3	187.15	0	161.04	42316000	36
O75874;C9J4N6;C9JJE5;C9JLU6	O75874	Isocitrate dehydrogenase [NADP] cytoplasmic	IDH1	25.0687	25.4487	25.3789	20.5156	21.6829	22.5728				19	19	18	48.8	48.8	46.6	46.659	0	135.07	330000000	91
E9PQA6;Q96EY5-3;Q96EY5;Q96EY5-2;E9PLL0;M0QZK6;E9PLZ8;E9PJW8	E9PQA6;Q96EY5-3;Q96EY5;Q96EY5-2;E9PLL0	Multivesicular body subunit 12A	MVB12A	21.8846	21.923	21.3315	21.8896	22.182	22.572				4	4	4	23.8	23.8	23.8	28.703	0	9.1462	10127000	11
P61106;X6RFL8	P61106;X6RFL8	Ras-related protein Rab-14	RAB14	24.4506	24.392	24.181	24.4568	23.2375	22.5673				10	10	10	59.1	59.1	59.1	23.897	0	69.578	183110000	44
P62318-2;P62318;H3BT13	P62318-2;P62318	Small nuclear ribonucleoprotein Sm D3	SNRPD3	23.4283	22.9476	23.4117	22.5427	23.4945	22.5388				3	3	3	21.7	21.7	21.7	13.291	0	7.7863	132310000	30
Q96JB3-2;Q96JB3	Q96JB3-2;Q96JB3	Hypermethylated in cancer 2 protein	HIC2	19.7618	19.0789	17.7425	30.9301	30.5875	22.5345				1	1	1	1.7	1.7	1.7	64.227	0	16.246	520970000	16
O43747;O43747-2;H3BR36;H3BUN9;H3BNR4	O43747;O43747-2	AP-1 complex subunit gamma-1	AP1G1	23.0431	23.0026	23.2124	23.8875	23.9644	22.5331				6	6	6	9.4	9.4	9.4	91.35	0	11.847	41372000	29
Q9HC07;D6RBL0;D6RD79;V9GY93;Q9HC07-2	Q9HC07;D6RBL0;D6RD79;V9GY93;Q9HC07-2	Transmembrane protein 165	TMEM165	21.9942	22.2456	22.288	22.658	22.5124	22.529				2	2	2	13.3	13.3	13.3	34.905	0	237.86	24841000	25
Q9NR12-2;Q9NR12;D6RAN1;D6RF83;H7BYK4;D6RH06;Q9NR12-3;Q9NR12-5;Q9NR12-6;Q9NR12-4	Q9NR12-2;Q9NR12	PDZ and LIM domain protein 7	PDLIM7	21.2855	21.667	21.1992	21.7746	21.9752	22.5171				6	6	6	25.3	25.3	25.3	46.51	0	19.925	21938000	18
P28482;P28482-2;B3KR49;H0YDH9;E9PBK7;K7ELV1;K7EN18;P31152;Q16659	P28482;P28482-2	Mitogen-activated protein kinase 1	MAPK1	22.9097	23.7494	23.2284	22.8432	22.8824	22.5125				10	10	7	30.3	30.3	25	41.389	0	19.902	80476000	29
E9PJD9;E9PLL6;P46776;E9PLX7	E9PJD9;E9PLL6;P46776	60S ribosomal protein L27a	RPL27A	24.9266	23.4113	23.8496	23.313	23.479	22.512				3	3	3	36.3	36.3	36.3	10.127	0	9.9324	203190000	10
H3BQZ7;Q1KMD3	H3BQZ7;Q1KMD3	Heterogeneous nuclear ribonucleoprotein U-like protein 2	HNRNPUL2-BSCL2	24.323	23.1799	24.7184	22.7536	23.2369	22.5086				12	12	12	20	20	20	84.69	0	125.82	158170000	51
P42224;P42224-2;J3KPM9;E7EPD2;D2KFR9;E7ENM1;E9PH66;H7BZB5;H7BZ88	P42224;P42224-2;J3KPM9	Signal transducer and activator of transcription 1-alpha/beta;Signal transducer and activator of transcription	STAT1	27.5076	28.1501	27.8232	24.6323	23.2007	22.5076				25	25	25	42	42	42	87.334	0	323.31	693500000	139
P09543-2;P09543;K7EN66;C9K0L8;K7ERZ0;K7ERC4	P09543-2;P09543	2,3-cyclic-nucleotide 3-phosphodiesterase	CNP	22.2443	22.674	21.3044	24.0939	22.4305	22.5065				5	5	5	14.7	14.7	14.7	45.098	0	17.462	28499000	19
O15145;C9JZD1;F8VR50	O15145;C9JZD1;F8VR50	Actin-related protein 2/3 complex subunit 3	ARPC3	25.9033	25.7933	26.0441	22.3897	24.8486	22.502				6	6	6	32.6	32.6	32.6	20.546	0	38.46	319030000	41
Q13835-2;Q13835	Q13835-2;Q13835	Plakophilin-1	PKP1	21.0438	NaN	20.9596	20.9825	NaN	22.4897				3	3	3	5.6	5.6	5.6	80.496	0	14.256	7234300	8
P30419;P30419-2;K7EN82;B7Z8J4;K7EN42	P30419;P30419-2	Glycylpeptide N-tetradecanoyltransferase 1	NMT1	24.0355	24.5638	24.7944	22.6125	24.46	22.4892				9	9	7	24.4	24.4	20.6	56.806	0	276.78	89457000	48
A0A024R4E5;Q00341;Q00341-2;H0Y394;C9JZI8;C9J5E5;C9JIZ1;H7C0A4;C9JHS7;C9JHZ8;C9JES8;C9JT62;C9JK79;C9JBS3;C9JEJ8;C9JHN6;H7BZC3;H7C2D1;C9JMQ6;C9JQ82;C9JHS9;C9J739	A0A024R4E5;Q00341;Q00341-2;H0Y394	Vigilin	HDLBP	21.9986	21.6177	23.0114	23.4446	21.9732	22.4885				19	19	19	22.6	22.6	22.6	141.44	0	196.6	163540000	71
P54577;A0A0C4DGZ5	P54577;A0A0C4DGZ5	Tyrosine--tRNA ligase, cytoplasmic;Tyrosine--tRNA ligase, cytoplasmic, N-terminally processed;Tyrosine--tRNA ligase	YARS	23.6832	23.9201	24.032	23.1934	23.6726	22.4838				14	14	14	30.9	30.9	30.9	59.143	0	29.559	143060000	44
Q9Y6K5;F8VS35;F8VWK9;H0YHL3	Q9Y6K5	2-5-oligoadenylate synthase 3	OAS3	26.1476	25.7372	27.255	NaN	20.3788	22.4784				17	17	17	24.6	24.6	24.6	121.17	0	111.22	237320000	56
Q5T4S7-3;Q5T4S7;Q5T4S7-2;Q5T4S7-4;Q5T4S7-5;A0A0A0MSW0;X6R960;X6RE05	Q5T4S7-3;Q5T4S7;Q5T4S7-2;Q5T4S7-4	E3 ubiquitin-protein ligase UBR4	UBR4	22.6513	22.2239	23.0098	20.7152	21.8727	22.468				17	17	17	5.2	5.2	5.2	571.85	0	43.485	31519000	37
O14818;O14818-2;H0Y586;O14818-4;Q8TAA3-2;Q8TAA3-5;Q8TAA3;A0A087WYS6;F5GY34	O14818;O14818-2;H0Y586	Proteasome subunit alpha type-7	PSMA7	22.8105	22.9199	22.7548	20.7202	21.3698	22.4606				7	7	7	37.5	37.5	37.5	27.887	0	323.31	163470000	51
P37837;F2Z393;E9PM01;E9PKI8	P37837;F2Z393	Transaldolase	TALDO1	24.0374	24.654	24.8742	23.372	25.0458	22.4482				10	10	10	30	30	30	37.54	0	38.927	982700000	57
A0A0D9SF54;A0A0D9SGF6;Q13813-3;Q13813;Q13813-2;A0A1B0GTB7;A0A0D9SFH4;A0A0D9SFF6	A0A0D9SF54;A0A0D9SGF6;Q13813-3;Q13813;Q13813-2	Spectrin alpha chain, non-erythrocytic 1	SPTAN1	25.6472	24.8977	25.238	22.5723	20.7007	22.4467				62	62	62	32.7	32.7	32.7	282.83	0	286.51	482810000	175
Q9H0H5;F8VRD2;F8VWX0;F8W0L1;F8VZ66;F8VV47;F8W1E5;F8VWY4;F8VVE5;H0YIK5;F8VVY0;F8VXH1;F8VQF5;F8VYH6;F8VUW9;F8VV39;F8VZ41;F8VQZ5;F8VS54;F8W1T4;F8VV37	Q9H0H5;F8VRD2	Rac GTPase-activating protein 1	RACGAP1	23.2648	22.3588	22.264	23.4467	22.9413	22.4435				5	5	5	10.4	10.4	10.4	71.026	0	10.227	21228000	12
P52209-2;P52209;K7EM49;K7EMN2;K7EPF6;K7ELN9	P52209-2;P52209;K7EM49	6-phosphogluconate dehydrogenase, decarboxylating	PGD	22.0925	21.6865	21.5061	23.5277	23.9648	22.4414				11	11	11	30.9	30.9	30.9	51.872	0	54.025	150970000	41
O15400-2;O15400	O15400-2;O15400	Syntaxin-7	STX7	19.3025	21.3823	21.3062	22.6057	20.4351	22.4335				4	4	4	24.3	24.3	24.3	27.4	0	110.01	34832000	21
Q9HD45;Q5TB53	Q9HD45;Q5TB53	Transmembrane 9 superfamily member 3	TM9SF3	22.3772	23.1111	23.1826	22.0102	23.2106	22.4248				4	4	4	6.8	6.8	6.8	67.887	0.00039124	3.669	15270000	8
P46940;A0A0J9YXZ5;H0YLE8;H0YKA5;A0A087WWP1;A0A087X225;E9PDT6;E7EWC2;F5H7S7;Q13576-3;Q13576-2;Q13576	P46940;A0A0J9YXZ5;H0YLE8	Ras GTPase-activating-like protein IQGAP1	IQGAP1	26.0273	25.6009	26.0022	25.3103	25.0863	22.4165				47	47	46	38.1	38.1	37.6	189.25	0	323.31	537500000	228
O00161;H3BM38;H3BV99;H3BP15;H3BQY9;O00161-2;H3BNE1;H3BR18;H3BPJ0;H3BNG6;H3BU94;H3BR99	O00161;H3BM38;H3BV99;H3BP15;H3BQY9;O00161-2;H3BNE1;H3BR18;H3BPJ0	Synaptosomal-associated protein 23;Synaptosomal-associated protein	SNAP23	22.5566	22.5177	21.4981	22.28	21.9596	22.4067				6	6	6	45.5	45.5	45.5	23.354	0	19.344	24084000	17
Q92520;C9JP35;C9JMN4	Q92520;C9JP35;C9JMN4	Protein FAM3C	FAM3C	20.993	20.3925	21.1195	22.0535	20.2323	22.3998				5	5	5	33	33	33	24.68	0	107.7	54290000	13
Q99714;Q99714-2;Q5H928	Q99714;Q99714-2;Q5H928	3-hydroxyacyl-CoA dehydrogenase type-2	HSD17B10	22.9576	23.8282	23.7067	21.3658	22.1297	22.3875				9	9	9	60.2	60.2	60.2	26.923	0	186.06	144500000	86
Q9UQE7	Q9UQE7	Structural maintenance of chromosomes protein 3	SMC3	21.6303	20.781	21.8613	NaN	21.3253	22.3872				13	13	13	15.4	15.4	15.4	141.54	0	61.87	50601000	40
J3KR44;Q96FW1;F5H6Q1;F5GYN4;F5GYJ8;F5H3F0;Q96FW1-2	J3KR44;Q96FW1;F5H6Q1;F5GYN4;F5GYJ8;F5H3F0	Ubiquitin thioesterase OTUB1	OTUB1	23.2377	24.1567	24.3104	24.1946	22.7191	22.3837				9	9	9	46.3	46.3	46.3	31.44	0	136.78	178480000	33
P14625;Q96GW1;F8W026;H0YIV0;Q58FF3;F8VPC7	P14625	Endoplasmin	HSP90B1	25.0066	24.8999	24.1085	23.4059	24.0829	22.3763				34	32	32	43.6	41.8	41.8	92.468	0	237.85	3837300000	265
P19623;K7EL89;K7EKM4;K7ESL0	P19623	Spermidine synthase	SRM	24.0201	24.652	24.8357	23.1339	25.2826	22.3655				6	6	6	24.2	24.2	24.2	33.824	0	10.142	101830000	30
Q09161;X6R941	Q09161	Nuclear cap-binding protein subunit 1	NCBP1	22.7939	23.1014	22.6155	22.0424	23.7882	22.3634				7	7	7	12.4	12.4	12.4	91.838	0	73.514	39626000	28
Q8N271;Q8N271-2;F8WDW5;Q8N271-3	Q8N271;Q8N271-2	Prominin-2	PROM2	24.9618	25.291	22.6245	18.8029	NaN	22.3589				8	8	8	13.2	13.2	13.2	91.882	0	130.49	51242000	23
P01037	P01037	Cystatin-SN	CST1	21.6032	21.9736	NaN	20.5609	19.2728	22.3511				4	3	3	36.9	29.1	29.1	16.387	0	8.9644	8124600	28
O95747;C9JIG9	O95747;C9JIG9	Serine/threonine-protein kinase OSR1	OXSR1	23.5526	23.5293	24.1694	22.2988	22.6923	22.351				7	7	7	16.7	16.7	16.7	58.022	0	142.77	104640000	27
Q13509;A0A0B4J269;Q13509-2;G3V2A3;G3V5W4;G3V2R8;G3V3R4;G3V2N6;G3V3J6;G3V3W7	Q13509;A0A0B4J269;Q13509-2	Tubulin beta-3 chain	TUBB3	25.982	26.2663	26.5066	24.6704	23.7548	22.3425				21	6	6	52.4	24.7	24.7	50.432	0	64.052	181270000	46
Q9P265	Q9P265	Disco-interacting protein 2 homolog B	DIP2B	20.9311	20.5999	20.0581	22.194	20.529	22.3413				3	3	3	3.2	3.2	3.2	171.49	0	7.1624	5362900	15
O43653	O43653	Prostate stem cell antigen	PSCA	24.8432	24.0439	23.0136	20.7317	22.1942	22.3407				1	1	1	8.1	8.1	8.1	12.912	0	9.5225	35881000	6
O14792	O14792	Heparan sulfate glucosamine 3-O-sulfotransferase 1	HS3ST1	22.1814	21.2221	21.2326	NaN	NaN	22.3279				1	1	1	2.9	2.9	2.9	35.773	0.0074511	1.8601	6632400	1
A0A0B4J1W3;Q9BXJ9;Q9BXJ9-4;Q6N069;Q6N069-5;Q6N069-4;Q6N069-3;Q6N069-2	A0A0B4J1W3;Q9BXJ9;Q9BXJ9-4	N-alpha-acetyltransferase 15, NatA auxiliary subunit	NAA15	23.4078	23.4854	23.976	23.2202	22.6623	22.323				10	10	10	14.7	14.7	14.7	101.2	0	25.292	55512000	23
E7EW69;E7EX04;B5ME97;Q9P0V9-3;Q9P0V9;Q9P0V9-2;F5GYV2;F5H1F2	E7EW69;E7EX04;B5ME97;Q9P0V9-3;Q9P0V9;Q9P0V9-2	Septin-10	2010-09-01	22.2975	21.8946	22.0475	23.0497	22.919	22.3223				4	4	4	9.3	9.3	9.3	52.145	0	19.86	33163000	9
Q9NR31;Q9NR31-2;X1WI22;D6RAA2;H0Y5E8;Q5SQT8;D6RDB2;D6RD69;Q9Y6B6	Q9NR31;Q9NR31-2	GTP-binding protein SAR1a	SAR1A	23.8051	23.0044	22.7227	23.3009	23.1618	22.3182				5	5	5	31.3	31.3	31.3	22.367	0	21.517	72864000	24
A6NJA2;P54578-2;P54578-3;P54578;J3QQT6;J3KS55	A6NJA2;P54578-2;P54578-3;P54578	Ubiquitin carboxyl-terminal hydrolase;Ubiquitin carboxyl-terminal hydrolase 14	USP14	23.309	23.7085	23.7284	22.8221	23.1869	22.3059				12	12	12	28.1	28.1	28.1	51.086	0	51.635	103190000	56
P52597;A0A1B0GW42	P52597	Heterogeneous nuclear ribonucleoprotein F;Heterogeneous nuclear ribonucleoprotein F, N-terminally processed	HNRNPF	21.7259	21.1972	21.3016	20.4209	20.9888	22.3041				8	6	6	28.4	21.9	21.9	45.671	0	187.18	79979000	40
O95782-2;O95782	O95782-2;O95782	AP-2 complex subunit alpha-1	AP2A1	22.6076	22.2216	21.8905	21.3055	22.8591	22.2986				12	12	9	18.2	18.2	14.3	105.36	0	21.53	49039000	40
A0A087X054;Q9Y4L1;E9PJ21;A0A087WWI4;K7EQK2;Q9Y4L1-2;J3KTF1;J3QL06;Q9BST8;J3QQH7;J3QLE9;A0A087X214;A0A087WW13	A0A087X054;Q9Y4L1;E9PJ21;A0A087WWI4;K7EQK2;Q9Y4L1-2	Hypoxia up-regulated protein 1	HYOU1	24.3663	24.2415	24.1594	22.6381	23.9609	22.274				23	23	23	37.6	37.6	37.6	104.78	0	252.22	267380000	165
Q5JRX3-3;Q5JRX3;Q5JRX3-2;A0A0A0MRX9;B1APQ0;H0Y7L7;B1APQ1	Q5JRX3-3;Q5JRX3;Q5JRX3-2;A0A0A0MRX9	Presequence protease, mitochondrial	PITRM1	21.5565	21.7419	21.663	21.7884	21.5934	22.273				7	7	7	10.1	10.1	10.1	106.06	0	12.45	41340000	12
P31040-2;P31040;A0A087X1I3;D6RFM5;P31040-3;H0Y8X1	P31040-2;P31040;A0A087X1I3;D6RFM5;P31040-3	Succinate dehydrogenase [ubiquinone] flavoprotein subunit, mitochondrial	SDHA	23.6596	24.4859	23.144	22.1929	21.7788	22.268				6	6	6	15.7	15.7	15.7	67.299	0	69.746	69105000	30
P17858;P17858-2;F8WEU2	P17858;P17858-2	ATP-dependent 6-phosphofructokinase, liver type	PFKL	22.6461	23.205	23.443	21.9691	22.6075	22.2584				11	9	8	19.1	15.5	14.4	85.018	0	15.644	64264000	20
Q9NQR4;H7C579;F8WF70	Q9NQR4;H7C579	Omega-amidase NIT2	NIT2	22.255	23.8469	23.6704	18.4201	22.3975	22.2408				9	9	9	44.6	44.6	44.6	30.608	0	48.63	47960000	38
P62753;A2A3R7;A2A3R5	P62753;A2A3R7;A2A3R5	40S ribosomal protein S6	RPS6	23.9546	21.797	23.6812	21.5263	22.2094	22.2408				5	5	5	22.9	22.9	22.9	28.68	0	117	235360000	39
A0A087WXM6;J3QQT2;J3KRX5;A0A0A6YYL6;P18621;P18621-3;J3KRB3;A0A087WWH0;J3QS96;J3QLC8;A0A0A0MRF8;P18621-2;A0A087WY81;J3KSJ0	A0A087WXM6;J3QQT2;J3KRX5;A0A0A6YYL6;P18621;P18621-3;J3KRB3;A0A087WWH0;J3QS96;J3QLC8;A0A0A0MRF8;P18621-2	60S ribosomal protein L17	RPL17	25.1868	24.4532	25.585	22.9023	22.6858	22.2378				5	5	5	34.9	34.9	34.9	19.586	0	54.198	462440000	54
P20645;F5GX30;F5GXE0;H0YGE9;F5GXU0;H0YGT2;F5H883;H0YF90	P20645;F5GX30	Cation-dependent mannose-6-phosphate receptor	M6PR	21.2431	20.4319	21.1881	23.1356	24.6777	22.234				3	3	3	19.1	19.1	19.1	30.993	0	9.014	33584000	14
F5H365;Q15436;Q15436-2;G3V4V1;G3V1W4;G3V3G5;G3V2R6;G3V5X8;G3V4Q2;G3V5K1	F5H365;Q15436;Q15436-2	Protein transport protein Sec23A	SEC23A	23.5759	22.7539	22.6115	23.7477	24.1471	22.234				11	11	9	21.3	21.3	17.8	82.968	0	56.533	64748000	61
A0A087X0X3;P52272-2;P52272;M0QZM1;M0R019;M0R2I7;M0R2T0;M0QY96;M0QYL3;M0QYQ7;M0R0N3;M0R0Y6	A0A087X0X3;P52272-2;P52272	Heterogeneous nuclear ribonucleoprotein M	HNRNPM	25.2844	23.8604	25.1752	25.4482	22.174	22.2339				20	20	20	34.2	34.2	34.2	77.569	0	78.87	588310000	92
A0AVT1;A0AVT1-2;H0Y8S8;A0AVT1-4;A0AVT1-3	A0AVT1;A0AVT1-2;H0Y8S8	Ubiquitin-like modifier-activating enzyme 6	UBA6	22.1958	21.2788	22.6735	22.3664	23.0145	22.227				10	10	10	12	12	12	117.97	0	20.14	45025000	19
F8W020;F8VY35;F8W0J6;F5H4R6;P55209-2;P55209;F8VXI6;F8VUX1;H0YIV4;F8VVB5;H0YHC3;F8W118;F8VV59;B7Z9C2;H0YH88;F8W543;P55209-3;F8VRJ2	F8W020;F8VY35;F8W0J6;F5H4R6;P55209-2;P55209;F8VXI6;F8VUX1;H0YIV4;F8VVB5;H0YHC3;F8W118;F8VV59;B7Z9C2;H0YH88;F8W543;P55209-3;F8VRJ2	Nucleosome assembly protein 1-like 1	NAP1L1	23.3487	23.4639	23.364	21.7979	22.4892	22.2265				10	10	9	58.5	58.5	53.6	24.366	0	93.863	250550000	63
P14384;F8W111;F8VVI6;H0YHN7	P14384;F8W111	Carboxypeptidase M	CPM	19.6448	20.7596	20.7525	24.4989	24.9928	22.2223				3	3	3	6.1	6.1	6.1	50.513	0	4.5724	11262000	6
P21980;P21980-2;A2A299;P21980-3;A2A2A0;P49221	P21980;P21980-2	Protein-glutamine gamma-glutamyltransferase 2	TGM2	24.0632	23.2046	24.6018	19.5102	22.1832	22.2145				13	13	13	24.3	24.3	24.3	77.328	0	111.21	228490000	75
A6NP24;Q08257;C9JH92;Q08257-3;Q08257-2	A6NP24;Q08257;C9JH92;Q08257-3	Quinone oxidoreductase	CRYZ	22.0262	22.7927	22.4459	20.7014	NaN	22.2074				6	6	6	39.5	39.5	39.5	25.982	0	12.1	40426000	28
O00391-2;O00391	O00391-2;O00391	Sulfhydryl oxidase 1	QSOX1	NaN	20.0299	NaN	20.7518	21.1839	22.2046				2	2	2	4.1	4.1	4.1	66.86	0.0056944	1.9698	3368900	2
O15371-2;O15371-3;O15371;B0QYA5;B0QYA4;B0QYA8;B0QYA6	O15371-2;O15371-3;O15371;B0QYA5	Eukaryotic translation initiation factor 3 subunit D	EIF3D	22.6284	23.0028	23.5805	22.4206	22.0782	22.1963				4	4	4	18.2	18.2	18.2	58.14	0	11.902	67090000	16
A0A087X105;A0A087WZW4;A0A087X1W8;A0A0A0MTJ8;A0A087WZR6;X5DQS5;Q9BY67-5;Q9BY67;Q9BY67-4;Q9BY67-3;F5H125;H0YG94;A0A087X0T8;Q9BY67-2	A0A087X105;A0A087WZW4;A0A087X1W8;A0A0A0MTJ8;A0A087WZR6;X5DQS5;Q9BY67-5;Q9BY67;Q9BY67-4;Q9BY67-3;F5H125;H0YG94;A0A087X0T8;Q9BY67-2	Cell adhesion molecule 1	CADM1	NaN	NaN	NaN	21.7781	21.615	22.1847				2	2	2	10.5	10.5	10.5	41.667	0	10.543	6041000	8
P78417;Q5TA02;P78417-3;P78417-2;Q5TA01	P78417;Q5TA02;P78417-3;P78417-2;Q5TA01	Glutathione S-transferase omega-1	GSTO1	22.3854	22.6001	23.2804	22.5964	24.2025	22.1751				9	9	9	38.2	38.2	38.2	27.566	0	21.108	204360000	37
E9PII3;E9PK52;E9PHY5;O43491-2;O43491-3;O43491-4;O43491;E9PRG1;E9PIG0;E9PQD2;H0Y5B0;E9PJP4;E9PPC9;E9PQN0;Q6ZSX4;Q6R5J7	E9PII3;E9PK52;E9PHY5;O43491-2;O43491-3;O43491-4;O43491	Band 4.1-like protein 2	EPB41L2	21.3978	21.4326	21.7145	22.8581	23.1762	22.1708				8	8	8	18.8	18.8	18.8	79.256	0	14.778	29265000	19
Q9H9H4;F5H4M0;F5H1F6	Q9H9H4;F5H4M0;F5H1F6	Vacuolar protein sorting-associated protein 37B	VPS37B	23.6087	22.1153	20.4162	23.0768	22.6768	22.1638				6	6	6	36.1	36.1	36.1	31.307	0	152.71	17879000	39
Q13451;Q13451-2	Q13451;Q13451-2	Peptidyl-prolyl cis-trans isomerase FKBP5;Peptidyl-prolyl cis-trans isomerase FKBP5, N-terminally processed	FKBP5	22.9924	21.5436	23.1885	23.7929	22.4667	22.1529				18	18	18	42.9	42.9	42.9	51.212	0	106.22	249720000	77
Q9BQA1-2;Q9BQA1;H0Y711	Q9BQA1-2;Q9BQA1;H0Y711	Methylosome protein 50	WDR77	18.8149	18.8785	19.4324	19.4691	19.1355	22.1444				2	2	2	7.9	7.9	7.9	29.651	0.0004	3.9279	12590000	6
A0A087WUL2;P49720;A0A087WXQ8;A0A087WY10	A0A087WUL2;P49720;A0A087WXQ8;A0A087WY10	Proteasome subunit beta type-3	PSMB3	22.5208	21.333	22.1968	20.7977	22.4802	22.1395				4	4	4	37.9	37.9	37.9	16.161	0	17.726	107970000	36
Q8WUA8;E9PLG7	Q8WUA8	Tsukushin	TSKU	25.0958	23.721	25.5161	19.688	21.6228	22.1218				6	6	6	29.2	29.2	29.2	37.807	0	86.889	64307000	19
P49841;P49841-2	P49841;P49841-2	Glycogen synthase kinase-3 beta	GSK3B	23.2945	22.674	23.6942	20.4848	21.3738	22.1203				4	4	4	18.3	18.3	18.3	46.744	0	107.58	45845000	19
Q14512	Q14512	Fibroblast growth factor-binding protein 1	FGFBP1	24.1269	22.7526	24.4102	NaN	NaN	22.1111				3	3	3	17.5	17.5	17.5	26.264	0	9.0701	38073000	9
P16152;E9PQ63;A8MTM1;P16152-2	P16152;E9PQ63;A8MTM1;P16152-2	Carbonyl reductase [NADPH] 1	CBR1	23.7012	24.3602	24.0822	21.7151	22.7199	22.1044				10	10	8	49.5	49.5	39	30.375	0	139.47	171610000	65
Q58FF8	Q58FF8	Putative heat shock protein HSP 90-beta 2	HSP90AB2P	24.8031	24.719	24.0646	22.4376	24.0002	22.0884				11	1	1	21.3	3.9	3.9	44.348	0	6.5709	96567000	26
E9PSH3;E9PN41;E9PPX8;A8MVV6;J3KQ42;O14817	E9PSH3;E9PN41;E9PPX8;A8MVV6;J3KQ42;O14817	Tetraspanin;Tetraspanin-4	TSPAN4	NaN	NaN	NaN	18.6859	20.4856	22.0826				1	1	1	25	25	25	11.326	0.0083128	1.8219	1970300	2
P0C6C1	P0C6C1	Ankyrin repeat domain-containing protein 34C	ANKRD34C	NaN	NaN	NaN	23.7561	25.544	22.0794				1	1	1	2.8	2.8	2.8	58.256	0.0085601	1.8017	9069000	3
H3BPE7;P35637-2;P35637	H3BPE7;P35637-2;P35637	RNA-binding protein FUS	FUS	22.0739	21.566	24.3682	20.1252	22.1033	22.0731				8	8	6	15.7	15.7	15.7	53.496	0	18.389	443980000	39
Q15084-3;Q15084;Q15084-4;Q15084-5;Q15084-2	Q15084-3;Q15084;Q15084-4;Q15084-5;Q15084-2	Protein disulfide-isomerase A6	PDIA6	23.9607	23.8424	23.3408	21.5089	22.9522	22.0725				14	14	14	44.9	44.9	44.9	47.837	0	305.75	833740000	138
A0A087WY82;Q9Y624;Q9Y624-2	A0A087WY82;Q9Y624;Q9Y624-2	Junctional adhesion molecule A	F11R	23.4215	24.7403	24.8539	21.8484	19.6383	22.0652				6	6	6	31.5	31.5	31.5	30.197	0	19.645	52655000	17
P30530-2;P30530;M0R0W6;H7C3L9;A0A087WZQ5;E9PHX8;Q12866	P30530-2;P30530;M0R0W6	Tyrosine-protein kinase receptor UFO;Receptor protein-tyrosine kinase	AXL	18.7833	19.2368	20.4562	22.9905	19.7355	22.0646				6	6	6	9.3	9.3	9.3	97.376	0	6.6936	5437600	8
Q00765;E2QRG8;B7Z332;B7Z510;H0Y8J8;Q00765-2	Q00765;E2QRG8	Receptor expression-enhancing protein 5;Receptor expression-enhancing protein	REEP5	22.5304	NaN	22.3607	21.941	NaN	22.0645				3	3	3	14.3	14.3	14.3	21.493	0	5.126	28363000	10
Q9NRX5	Q9NRX5	Serine incorporator 1	SERINC1	NaN	NaN	20.8254	23.3498	23.0737	22.0633				2	2	2	6.6	6.6	6.6	50.494	0	8.2143	6188600	3
Q30118;A0A0G2JH46;A0A0G2JMH6;P01903;Q08AS3;Q5Y7H0;A0A140TA34;P01906	Q30118;A0A0G2JH46;A0A0G2JMH6;P01903;Q08AS3;Q5Y7H0;A0A140TA34;P01906	HLA class II histocompatibility antigen, DR alpha chain;HLA class II histocompatibility antigen, DQ alpha 2 chain	HLA-DRA	19.5166	20.2291	22.2037	19.5515	NaN	22.0582				2	2	2	12.7	12.7	12.7	25.859	0	6.4071	9243500	7
P49189;P49189-2	P49189;P49189-2	4-trimethylaminobutyraldehyde dehydrogenase	ALDH9A1	23.3538	24.303	23.439	20.7321	24.289	22.0567				9	9	9	19	19	19	53.801	0	31.22	85327000	17
J3QLD9;E7EMK3;Q14254;K7EKW9	J3QLD9;E7EMK3;Q14254	Flotillin-2	FLOT2	23.9526	21.909	23.0556	24.9767	25.1956	22.0458				7	7	7	21.3	21.3	21.3	47.142	0	13.672	32837000	17
C9JZ87;Q9NUM4;F2Z3N7	C9JZ87;Q9NUM4;F2Z3N7	Transmembrane protein 106B	TMEM106B	21.4381	21.52	21.935	21.924	22.3846	22.0456				3	3	3	38.2	38.2	38.2	12.201	0	11.262	5538900	6
P50148;B1AM21	P50148	Guanine nucleotide-binding protein G(q) subunit alpha	GNAQ	24.1068	24.1187	22.9896	23.356	23.2333	22.0429				9	9	5	31.5	31.5	18.7	42.142	0	23.136	28839000	32
O43488;H3BLU7;Q8NHP1	O43488;H3BLU7	Aflatoxin B1 aldehyde reductase member 2	AKR7A2	24.8493	24.7343	24.9737	20.9589	24.2762	22.0375				5	5	5	21.2	21.2	21.2	39.589	0	21.415	115470000	27
CON__P05787;P05787;P05787-2;F8VUG2;F8W1U3;CON__H-INV:HIT000292931;F8VP67;CON__Q9H552;CON__H-INV:HIT000016045;CON__Q9DCV7;CON__Q3KNV1;CON__P08729;P08729;F8VQY3;CON__Q9NSB2;CON__Q6ISB0;Q9NSB2;H0YIB2;CON__REFSEQ:XP_092267	CON__P05787;P05787;P05787-2;F8VUG2;F8W1U3;CON__H-INV:HIT000292931	Keratin, type II cytoskeletal 8	KRT8	25.6884	25.9792	25.5545	21.4591	21.0703	22.0339			+	34	26	25	58	49.7	47.8	53.704	0	323.31	2532900000	196
Q06323;Q06323-3;Q06323-2;H0YKK6;H0YLU2	Q06323;Q06323-3;Q06323-2	Proteasome activator complex subunit 1	PSME1	24.5691	23.6069	24.3923	21.4723	19.4203	22.0294				11	11	11	40.2	40.2	40.2	28.723	0	55.328	232750000	74
Q92783-2;Q92783;C9J1E5	Q92783-2;Q92783	Signal transducing adapter molecule 1	STAM	20.5151	NaN	20.5462	22.6505	21.9336	22.028				3	3	3	9.7	9.7	9.7	44.971	0	28.35	10364000	10
Q15008;Q15008-4;Q15008-3;Q15008-2;C9J7B7;H7C531;C9J0E9	Q15008;Q15008-4;Q15008-3;Q15008-2	26S proteasome non-ATPase regulatory subunit 6	PSMD6	24.498	23.8297	23.9135	23.0695	24.005	22.026				8	8	8	25.2	25.2	25.2	45.531	0	27.193	64259000	28
M0R0Y2;P54920;M0R2M1;M0R213;M0R027;M0R058;M0QZM9;M0QZN5;M0R031;M0R0I4;A0A087WZQ7;Q9H115-3;Q9H115-2;Q9H115	M0R0Y2;P54920;M0R2M1	Alpha-soluble NSF attachment protein	NAPA	22.3551	22.7226	21.7616	23.2012	23.8347	22.0246				7	7	7	35.2	35.2	35.2	29.163	0	46.106	55195000	29
P98172;P52799	P98172	Ephrin-B1	EFNB1	21.6347	23.0324	21.9845	21.1203	20.8778	22.0244				4	4	4	22.3	22.3	22.3	38.006	0	9.8319	16120000	13
H0Y4R1;P12268;E7ETK5	H0Y4R1;P12268	Inosine-5-monophosphate dehydrogenase 2	IMPDH2	24.2731	24.0226	24.8813	22.9167	22.9941	22.0193				13	13	13	29.1	29.1	29.1	50.957	0	25.781	251040000	58
P30153;B3KQV6;C9J9C1;E9PH38	P30153;B3KQV6;C9J9C1	Serine/threonine-protein phosphatase 2A 65 kDa regulatory subunit A alpha isoform	PPP2R1A	24.8514	25.1241	24.9705	22.5233	23.7956	22.0142				18	18	16	41.3	41.3	35.3	65.308	0	59.626	357530000	123
Q9H8S9;Q7L9L4;Q7L9L4-2;D6RCK3;Q9H8S9-2	Q9H8S9;Q7L9L4;Q7L9L4-2;D6RCK3;Q9H8S9-2	MOB kinase activator 1A;MOB kinase activator 1B	MOB1A	22.9013	21.2721	20.5622	22.0096	22.564	22.0088				3	3	3	17.1	17.1	17.1	25.079	0	31.071	37087000	13
Q13155;A8MU58;F8W950	Q13155;A8MU58;F8W950	Aminoacyl tRNA synthase complex-interacting multifunctional protein 2	AIMP2	23.3831	23.2964	23.6444	22.1771	23.1011	22.0057				6	6	6	30	30	30	35.348	0	53.285	56290000	47
Q9NX76	Q9NX76	CKLF-like MARVEL transmembrane domain-containing protein 6	CMTM6	22.828	22.8592	22.3754	22.6849	23.7504	21.9916				3	3	3	21.9	21.9	21.9	20.419	0	25.568	21611000	14
P52292;J3QLL0;J3KS65;J3QL07	P52292	Importin subunit alpha-1	KPNA2	23.5452	24.1717	23.9075	22.9172	23.8734	21.9815				11	11	11	26.5	26.5	26.5	57.861	0	165.23	157550000	105
P27144;D3DQ64	P27144;D3DQ64	Adenylate kinase 4, mitochondrial	AK4	23.0353	24.4764	24.4849	22.1526	NaN	21.9794				9	9	9	55.6	55.6	55.6	25.268	0	13.252	126210000	19
Q8NFW8-2;Q8NFW8;F5H296;F5GYM0	Q8NFW8-2;Q8NFW8;F5H296	N-acylneuraminate cytidylyltransferase	CMAS	21.26	21.2123	21.7047	19.3224	19.8766	21.9764				5	5	5	28.5	28.5	28.5	29.561	0	5.487	13812000	10
P62424;Q5T8U3;Q5T8U2	P62424;Q5T8U3	60S ribosomal protein L7a	RPL7A	26.0309	24.6412	25.5935	NaN	23.3561	21.9751				9	9	9	32.7	32.7	32.7	29.995	0	57.11	417440000	65
Q9C0B5-2;Q9C0B5;H0YEF4	Q9C0B5-2;Q9C0B5;H0YEF4	Palmitoyltransferase ZDHHC5;Palmitoyltransferase	ZDHHC5	21.0817	21.501	21.003	23.3306	22.7225	21.9727				5	5	5	12.5	12.5	12.5	71.951	0	14.71	6716600	12
A2A2V1;P04156-2;P04156;X6RKS3	A2A2V1;P04156-2;P04156;X6RKS3	Major prion protein	PRNP	24.3304	24.4487	22.5709	23.5423	20.9773	21.9727				3	3	3	20.1	20.1	20.1	27.278	0	19.795	37189000	10
P24534;C9JZW3;F8WF65;F2Z2G2	P24534;C9JZW3	Elongation factor 1-beta	EEF1B2	22.3925	23.4725	22.6392	21.2233	22.2427	21.9539				6	6	6	40.9	40.9	40.9	24.763	0	50.357	209370000	42
O14672;O14672-2	O14672;O14672-2	Disintegrin and metalloproteinase domain-containing protein 10	ADAM10	22.9617	22.1984	23.4605	24.3636	22.2446	21.9452				6	6	6	9.4	9.4	9.4	84.141	0	73.301	31755000	12
Q92499;F1T0B3;A0A087X2G1;Q92499-3;Q92499-2	Q92499;F1T0B3;A0A087X2G1;Q92499-3;Q92499-2	ATP-dependent RNA helicase DDX1	DDX1	21.153	22.5163	23.3041	21.949	23.3301	21.9406				9	9	9	18.8	18.8	18.8	82.431	0	33.542	62712000	33
P63261;I3L3I0;I3L1U9;I3L3R2	P63261;I3L3I0;I3L1U9	Actin, cytoplasmic 2;Actin, cytoplasmic 2, N-terminally processed	ACTG1	25.403	25.4408	24.2374	23.7776	23.2405	21.9382				27	1	0	83.7	4.5	0	41.792	0	107.82	115090000	47
P62495;B7Z7P8;P62495-2;I3L492;D6RCB3;D6RJE8	P62495;B7Z7P8;P62495-2	Eukaryotic peptide chain release factor subunit 1	ETF1	22.8305	23.007	22.6358	19.7609	22.3184	21.9251				8	8	8	23.1	23.1	23.1	49.03	0	33.252	63199000	20
O00487;C9JW37	O00487	26S proteasome non-ATPase regulatory subunit 14	PSMD14	24.2002	23.7362	22.5227	22.7996	23.169	21.9152				5	5	5	35.8	35.8	35.8	34.577	0	23.332	63193000	31
P62888;E5RI99;A0A0B4J213;A0A0C4DH44;E5RJH3	P62888;E5RI99	60S ribosomal protein L30	RPL30	22.7133	22.3212	22.9216	NaN	NaN	21.9144				7	7	7	66.1	66.1	66.1	12.784	0	25.984	85736000	18
Q7L2H7;Q7L2H7-2;J3KNJ2;H0YCQ8;E9PN86;E9PRI2;E9PRY0;E7ESM3	Q7L2H7;Q7L2H7-2;J3KNJ2;H0YCQ8	Eukaryotic translation initiation factor 3 subunit M	EIF3M	23.6031	23.8456	22.8693	22.0365	22.6707	21.8953				10	10	10	35.3	35.3	35.3	42.502	0	37.575	57264000	36
P33991;E5RG31;E5RFJ8	P33991	DNA replication licensing factor MCM4	MCM4	21.7141	21.9201	22.5557	21.9131	NaN	21.8938				8	8	8	12.2	12.2	12.2	96.557	0	91.265	63595000	35
O60547-2;O60547	O60547-2;O60547	GDP-mannose 4,6 dehydratase	GMDS	22.1176	22.5993	22.9748	21.4152	21.7622	21.8884				2	2	2	7.9	7.9	7.9	39.053	0.0020611	2.5691	18954000	2
P61353;K7EQQ9;K7ELC7;K7ERY7	P61353;K7EQQ9;K7ELC7	60S ribosomal protein L27	RPL27	23.4966	23.1961	24.3286	22.6276	21.2857	21.8843				3	3	3	20.6	20.6	20.6	15.798	0	5.6995	183070000	22
P62854;Q5JNZ5	P62854;Q5JNZ5	40S ribosomal protein S26;Putative 40S ribosomal protein S26-like 1	RPS26	23.525	22.6152	23.3705	22.3019	NaN	21.8811				2	2	2	20.9	20.9	20.9	13.015	0	5.1674	50910000	18
Q92542-2;Q92542;H0Y6T7;Q5T205;H0Y3Z4;Q5T209	Q92542-2;Q92542;H0Y6T7;Q5T205;H0Y3Z4	Nicastrin	NCSTN	23.7492	23.0917	23.3469	22.8017	22.3981	21.8781				6	6	6	10.3	10.3	10.3	76.743	0	16.224	41071000	11
P31153;P31153-2	P31153;P31153-2	S-adenosylmethionine synthase isoform type-2	MAT2A	20.9961	NaN	22.6042	22.0054	21.5477	21.8644				6	6	6	16.7	16.7	16.7	43.66	0	11.156	61440000	16
Q9UMD9-2;Q9UMD9	Q9UMD9-2;Q9UMD9	Collagen alpha-1(XVII) chain;120 kDa linear IgA disease antigen;97 kDa linear IgA disease antigen	COL17A1	21.9421	22.07	21.5429	NaN	NaN	21.8641				3	3	3	2.7	2.7	2.7	142.34	0	6.7687	9158000	7
H9ME53;Q13061-3;Q13061-2;Q13061	H9ME53;Q13061-3;Q13061-2;Q13061	Triadin	TRDN	NaN	NaN	NaN	21.2065	22.8561	21.8576				1	1	1	7	7	7	32.126	0.001744	2.6652	3160200	2
P43034;I3L3N5;I3L495;P43034-2	P43034	Platelet-activating factor acetylhydrolase IB subunit alpha	PAFAH1B1	20.3547	22.7394	22.7204	21.2369	21.9177	21.8473				6	6	6	21.2	21.2	21.2	46.637	0	16.717	66324000	22
Q14258	Q14258	E3 ubiquitin/ISG15 ligase TRIM25	TRIM25	22.6085	21.9137	22.7305	19.9879	21.5962	21.841				9	9	9	16.8	16.8	16.8	70.973	0	84.516	28389000	33
Q5H909;Q9UNF1-2;Q9UNF1;Q5H907	Q5H909;Q9UNF1-2;Q9UNF1;Q5H907	Melanoma-associated antigen D2	MAGED2	NaN	NaN	21.5663	20.3858	19.9767	21.84				7	7	7	23.1	23.1	23.1	63.138	0	158.58	39915000	22
Q9UBI6	Q9UBI6	Guanine nucleotide-binding protein G(I)/G(S)/G(O) subunit gamma-12	GNG12	22.563	22.4584	22.8638	20.2032	22.0039	21.8314				2	2	2	37.5	37.5	37.5	8.0061	0	21.75	40508000	20
Q10713;Q10713-2;Q5SXN9	Q10713;Q10713-2	Mitochondrial-processing peptidase subunit alpha	PMPCA	22.4039	22.5078	24.4507	NaN	21.0086	21.8235				7	7	7	21.1	21.1	21.1	58.252	0	19.895	47277000	16
J3KNQ4;Q9NVD7;E9PS97;Q9NVD7-2	J3KNQ4;Q9NVD7;E9PS97	Alpha-parvin	PARVA	21.2918	21.359	21.0909	22.1842	21.8294	21.8106				6	6	5	20.4	20.4	18.4	46.589	0	105.35	28508000	22
P19338;H7BY16;C9JYW2;C9JLB1;C9J1H7;C9JWL1	P19338;H7BY16	Nucleolin	NCL	26.3234	24.8509	26.5156	23.2852	22.8297	21.8102				24	24	24	32.5	32.5	32.5	76.613	0	220.54	1506300000	191
Q8WV41;H3BPR3	Q8WV41	Sorting nexin-33	SNX33	22.7451	22.3941	22.3528	23.1298	23.9438	21.8048				3	3	3	7.3	7.3	7.3	65.264	0	4.4621	10028000	2
E9PKZ0;P62917;E9PP36;G3V1A1;E9PKU4	E9PKZ0;P62917;E9PP36;G3V1A1;E9PKU4	60S ribosomal protein L8	RPL8	24.4617	23.986	24.484	25.0158	22.8338	21.8014				2	2	2	13.2	13.2	13.2	22.389	0	37.701	360030000	19
P23368;P23368-2	P23368;P23368-2	NAD-dependent malic enzyme, mitochondrial	ME2	24.7952	25.5854	24.7002	21.0631	23.25	21.7883				9	9	9	18.8	18.8	18.8	65.443	0	73.06	101340000	30
Q13641	Q13641	Trophoblast glycoprotein	TPBG	23.6035	23.4983	22.5483	22.3652	23.2182	21.786				5	5	5	16	16	16	46.031	0	29.181	31142000	43
Q96EC8;B1AV70;Q96EC8-2	Q96EC8;B1AV70;Q96EC8-2	Protein YIPF6;Protein YIPF	YIPF6	20.1127	NaN	NaN	22.3986	20.6147	21.7816				2	2	2	11.9	11.9	11.9	26.256	0	4.4518	3036400	4
H3BU51;Q9Y639-1;Q9Y639	H3BU51;Q9Y639-1;Q9Y639	Neuroplastin	NPTN	21.5574	21.3945	20.6039	24.8711	22.7398	21.7815				2	2	2	9.2	9.2	9.2	20.14	0	4.6973	9284800	6
O75695	O75695	Protein XRP2	RP2	22.9251	22.9063	21.7796	22.6805	23.7057	21.7787				3	3	3	10.9	10.9	10.9	39.641	0	5.08	18606000	11
P49755;G3V2K7	P49755	Transmembrane emp24 domain-containing protein 10	TMED10	23.2981	23.4579	23.5104	22.9076	22.1647	21.7675				5	5	5	20.1	20.1	20.1	24.976	0	21.538	108910000	22
P56192;P56192-2;H0YIP0;F8VPL7;F8VS26;H0YHL6;F8W0M7;F8W0S4;F8VZZ9;H0YI94;H0YI27;F5H2V6	P56192;P56192-2	Methionine--tRNA ligase, cytoplasmic	MARS	24.5674	23.7488	25.1883	21.8143	23.8167	21.7662				12	12	9	21.8	21.8	16.1	101.11	0	131.29	136680000	77
P26373;P26373-2;J3QSB4;J3KS98;H3BUK8;H3BTH3	P26373;P26373-2;J3QSB4	60S ribosomal protein L13	RPL13	24.8859	24.2258	24.9935	25.4451	25.1617	21.7553				8	8	8	32.7	32.7	32.7	24.261	0	44.553	666710000	57
K7EJC1;K7EJR3;R4GMR5;P48556	K7EJC1;K7EJR3;R4GMR5;P48556	26S proteasome non-ATPase regulatory subunit 8	PSMD8	21.628	22.9181	21.0117	19.531	22.5998	21.7545				2	2	2	14	14	14	19.781	0.00071276	2.8499	27431000	8
P33993;P33993-3;P33993-2;C9J8M6	P33993;P33993-3	DNA replication licensing factor MCM7	MCM7	22.2598	21.7989	21.9643	21.1118	21.185	21.745				11	11	11	21.3	21.3	21.3	81.307	0	21.713	68080000	41
P49419-2;A0A1B0GTG2;A0A1B0GW77;P49419;A0A1B0GTY9;A0A1B0GUA1;A0A1B0GW82;A0A1B0GTJ4;A0A140T9V3;P49419-4;A0A1B0GV49;A0A0J9YWF7;A0A1B0GUY0;F8VVF2;H0YHM6;F8WDY6;A0A1B0GVU0;A0A0J9YWK1;A0A0J9YWM6;A0A1B0GW65;F8WD33	P49419-2;A0A1B0GTG2;A0A1B0GW77;P49419;A0A1B0GTY9;A0A1B0GUA1;A0A1B0GW82;A0A1B0GTJ4;A0A140T9V3;P49419-4;A0A1B0GV49;A0A0J9YWF7	Alpha-aminoadipic semialdehyde dehydrogenase	ALDH7A1	24.4354	24.7988	25.5352	21.9143	23.7366	21.7377				13	13	13	31.1	31.1	31.1	55.366	0	92.432	157400000	56
Q9NUQ9;Q9NUQ9-2;E5RI16;A0A087X178;E5RJE1;E5RIR8;E5RJL8;E5RK61;E5RFS4;E5RHU5;E5RGI7;Q9H0Q0	Q9NUQ9;Q9NUQ9-2	Protein FAM49B	FAM49B	22.856	22.3751	22.6952	22.4361	21.8708	21.7336				8	8	8	33	33	33	36.748	0	102.45	118310000	78
Q9NSE4	Q9NSE4	Isoleucine--tRNA ligase, mitochondrial	IARS2	21.6105	22.5369	23.3127	22.7422	22.6118	21.729				9	9	9	9.8	9.8	9.8	113.79	0	16.484	30333000	20
Q9UK41;E9PQR7;Q9UK41-2;E9PM90;E9PR04;E9PLM9	Q9UK41;E9PQR7;Q9UK41-2;E9PM90	Vacuolar protein sorting-associated protein 28 homolog	VPS28	23.3166	23.3918	23.7498	23.787	22.9881	21.7202				6	6	6	38.9	38.9	38.9	25.425	0	18.228	40460000	20
F8VZJ2;H0YHX9;Q13765;E9PAV3-2;E9PAV3;F8W0W4;F8W1N5;F8VNW4;F8VZ58;Q9BZK3	F8VZJ2;H0YHX9;Q13765;E9PAV3-2;E9PAV3;F8W0W4;F8W1N5;F8VNW4	Nascent polypeptide-associated complex subunit alpha;Nascent polypeptide-associated complex subunit alpha, muscle-specific form	NACA	23.0932	22.1651	22.7564	22.2829	21.3975	21.7195				5	5	5	51.5	51.5	51.5	15.016	0	193.72	148360000	38
H0YC17;E7EMV7;A0A0A0MRZ4;Q15025-7;Q15025-8;Q15025-5;Q15025-6;Q15025-4;Q15025-3;Q15025-2;Q15025	H0YC17;E7EMV7;A0A0A0MRZ4;Q15025-7;Q15025-8;Q15025-5;Q15025-6;Q15025-4;Q15025-3;Q15025-2;Q15025	TNFAIP3-interacting protein 1	TNIP1	19.7527	20.5848	20.0463	21.0842	20.394	21.704				1	1	1	7.5	7.5	7.5	16.818	0.0094082	1.7629	4835500	2
B5MCA4;P16422;C9JKY3	B5MCA4;P16422;C9JKY3	Epithelial cell adhesion molecule	EPCAM	23.9011	23.6336	23.1246	17.6786	NaN	21.701				4	4	4	22.8	22.8	22.8	37.893	0	18.228	28203000	14
A0A0G2JL47;A0A024RCR6;A0A0G2JK23;P46379-5;P46379-2;P46379;P46379-3;P46379-4;H0Y710;H0Y4L1;F6S6P2;X6REW1;A0A0G2JJM1	A0A0G2JL47;A0A024RCR6;A0A0G2JK23;P46379-5;P46379-2;P46379;P46379-3;P46379-4	Large proline-rich protein BAG6	BAT3	20.6875	21.0478	21.6957	20.8545	21.4248	21.7002				7	7	7	9.2	9.2	9.2	113.46	0	46.1	26018000	22
Q08J23-2;Q08J23;Q08J23-3;A0A140T9Y7	Q08J23-2;Q08J23;Q08J23-3	tRNA (cytosine(34)-C(5))-methyltransferase	NSUN2	22.9698	22.2361	22.6176	21.3785	21.5009	21.6902				10	10	10	19.3	19.3	19.3	82.392	0	46.372	62201000	34
Q96IJ6;Q96IJ6-2;A0A087WUI8;F8WD54;A0A0U1RRC2;C9J255;C9JAH0	Q96IJ6;Q96IJ6-2;A0A087WUI8	Mannose-1-phosphate guanyltransferase alpha	GMPPA	22.6938	23.4303	23.3008	21.1959	22.4496	21.69				7	7	7	22.4	22.4	22.4	46.291	0	13.16	39859000	17
E7ETK0;A0A087WUS0;P62847-2;P62847-3;P62847;P62847-4	E7ETK0;A0A087WUS0;P62847-2;P62847-3;P62847;P62847-4	40S ribosomal protein S24	RPS24	23.1575	21.7563	23.1325	20.4996	21.6038	21.6839				5	5	5	35.9	35.9	35.9	15.197	0	18.554	71803000	33
Q06203;D6RE15;D6RCC8	Q06203	Amidophosphoribosyltransferase	PPAT	20.4158	NaN	21.5935	NaN	21.6879	21.6812				4	4	4	10.1	10.1	10.1	57.398	0	17.634	16726000	10
Q9UJ70;H7C3G9;Q9UJ70-2;C9JEV6;H7C286;H7C1L7;E9PPU6;H0YEB7;H0YE82;H0YF44;H0YC94	Q9UJ70;H7C3G9;Q9UJ70-2;C9JEV6;H7C286	N-acetyl-D-glucosamine kinase	NAGK	23.5462	23.7785	23.9427	22.7139	22.8819	21.6695				10	10	10	39.2	39.2	39.2	37.375	0	20.228	67758000	33
A0A0C4DGG1;Q9UKS6;E9PIY1;H0YDM6;E9PJ33;E9PJ75;E9PNM9	A0A0C4DGG1;Q9UKS6;E9PIY1	Protein kinase C and casein kinase substrate in neurons protein 3	PACSIN3	23.1819	22.5079	22.7392	18.8046	NaN	21.6693				6	6	6	22.7	22.7	22.7	46.494	0	74.793	26273000	16
O00425;O00425-2;F8WD15	O00425	Insulin-like growth factor 2 mRNA-binding protein 3	IGF2BP3	21.8327	19.0966	21.6219	23.3915	20.0124	21.6649				11	11	10	26.3	26.3	24	63.704	0	32.803	116920000	53
P22234;E9PBS1;P22234-2;D6RF62	P22234;E9PBS1;P22234-2;D6RF62	Multifunctional protein ADE2;Phosphoribosylaminoimidazole-succinocarboxamide synthase;Phosphoribosylaminoimidazole carboxylase	PAICS	23.9593	24.3189	24.4918	23.5334	22.0844	21.6468				15	15	15	36	36	36	47.079	0	78.553	307630000	70
B0YIW6;P48444;P48444-2;Q6P1Q5;E9PK34	B0YIW6;P48444;P48444-2;Q6P1Q5	Coatomer subunit delta	ARCN1	24.3986	23.6905	23.9991	22.1286	23.9703	21.6361				10	10	10	19	19	19	61.626	0	57.995	127960000	53
Q00653-4;Q00653;M0R119;Q00653-3	Q00653-4;Q00653	Nuclear factor NF-kappa-B p100 subunit;Nuclear factor NF-kappa-B p52 subunit	NFKB2	20.2112	20.1795	20.4311	20.7218	20.5272	21.6333				3	3	3	6	6	6	96.677	0	6.4518	18746000	17
P53004;C9J1E1	P53004	Biliverdin reductase A	BLVRA	22.9371	23.3737	23.3162	20.8095	22.996	21.6305				7	7	7	27.7	27.7	27.7	33.428	0	37.56	85422000	41
CON__Q8N1N4-2;CON__Q7RTT2;Q8N1N4;Q8N1N4-2	CON__Q8N1N4-2;CON__Q7RTT2;Q8N1N4;Q8N1N4-2	Keratin, type II cytoskeletal 78	KRT78	20.0483	21.0368	19.3252	22.3238	21.8791	21.6237			+	4	2	2	6.9	4	4	56.964	0	8.1123	4069100	8
P23258;K7EIS0;Q9NRH3;K7EKE5	P23258;K7EIS0;Q9NRH3;K7EKE5	Tubulin gamma-1 chain;Tubulin gamma chain;Tubulin gamma-2 chain	TUBG1	20.5422	21.7902	21.9426	21.9303	22.3678	21.61				4	4	4	12.2	12.2	12.2	51.169	0	5.3254	16122000	12
O95197-3;O95197-4;O95197-7;O95197-2;O95197	O95197-3;O95197-4;O95197-7;O95197-2;O95197	Reticulon-3	RTN3	NaN	21.0697	20.8088	22.3205	20.5004	21.6039				1	1	1	4.7	4.7	4.7	25.609	0	4.4743	37015000	5
P08559-3;P08559;P08559-2;P08559-4;Q5JPU3;P29803;Q5JPU0;Q5JPT9;Q5JPU1	P08559-3;P08559;P08559-2;P08559-4	Pyruvate dehydrogenase E1 component subunit alpha, somatic form, mitochondrial	PDHA1	22.7194	22.8195	22.6527	22.7537	22.6964	21.5995				5	5	5	14.5	14.5	14.5	40.188	0	15.846	32918000	11
Q9Y295;H0YI06;F8WEE0	Q9Y295	Developmentally-regulated GTP-binding protein 1	DRG1	22.3048	22.8371	22.8415	21.843	22.4347	21.5932				10	10	10	36.5	36.5	36.5	40.542	0	32.966	58683000	43
B4E3S0;Q9ULV4;Q9ULV4-2;Q9ULV4-3;H0YHL7	B4E3S0;Q9ULV4;Q9ULV4-2;Q9ULV4-3;H0YHL7	Coronin;Coronin-1C	CORO1C	24.7403	23.4464	23.2472	21.4566	23.8604	21.5912				7	7	7	27.6	27.6	27.6	41.603	0	84.374	134790000	35
A0A087WX29;Q13148;K7EJM5;K7EN94;B1AKP7;G3V162;A0A087X260;A0A087WYY0;A0A087WXQ5;A0A087WV68;Q13148-4	A0A087WX29;Q13148;K7EJM5;K7EN94;B1AKP7;G3V162;A0A087X260;A0A087WYY0	TAR DNA-binding protein 43	TARDBP	21.1435	21.6775	21.5028	21.0198	21.4795	21.5912				3	3	3	17.3	17.3	17.3	26.743	0	78.703	49590000	23
Q86VN1-2;Q86VN1	Q86VN1-2;Q86VN1	Vacuolar protein-sorting-associated protein 36	VPS36	21.2947	21.3158	21.5023	21.4389	21.7142	21.5864				4	4	4	14	14	14	36.957	0	7.0276	11850000	5
Q9NPQ8-4;Q9NPQ8;Q9NPQ8-3;Q9NPQ8-2;E9PSI0;H0YE35;E9PI04;H0YEN0;E9PLE5;B7WPL0;Q9NVN3-4;Q9NVN3-3;Q9NVN3;Q9NVN3-1	Q9NPQ8-4;Q9NPQ8;Q9NPQ8-3;Q9NPQ8-2	Synembryn-A	RIC8A	21.1207	22.3446	22.4107	20.0114	23.0678	21.5821				9	9	9	22.3	22.3	22.3	59.612	0	77.274	38252000	24
Q9UIW2;P51805;Q9HCM2	Q9UIW2	Plexin-A1	PLXNA1	22.9183	22.3323	22.7139	21.7997	22.4369	21.5809				5	5	4	2.7	2.7	2.2	211.06	0	7.1413	18619000	6
Q13547;Q5TEE2	Q13547;Q5TEE2	Histone deacetylase 1	HDAC1	NaN	21.6126	23.0229	NaN	NaN	21.5735				5	2	2	13.5	5.8	5.8	55.102	0	5.2739	31357000	4
Q15393;Q15393-3;J3QRB2;J3QL37;J3QKV4;Q15393-2	Q15393;Q15393-3	Splicing factor 3B subunit 3	SF3B3	23.0179	22.6366	22.9402	18.1136	21.9772	21.5709				12	12	12	15.2	15.2	15.2	135.58	0	71.058	77757000	73
A0A0A0MQS1;Q53H96-2;Q53H96;B5MD87;F8WEI0	A0A0A0MQS1;Q53H96-2;Q53H96;B5MD87	Pyrroline-5-carboxylate reductase;Pyrroline-5-carboxylate reductase 3	PYCRL	21.3416	22.1081	21.5214	21.7579	21.4725	21.5661				4	4	4	17.1	17.1	17.1	29.892	0	4.1967	19695000	3
Q9UJU6-2;B4DDD6;Q9UJU6-3;Q9UJU6-6;Q9UJU6-4	Q9UJU6-2;B4DDD6;Q9UJU6-3;Q9UJU6-6;Q9UJU6-4	Drebrin-like protein	DBNL	22.5291	22.2226	22.9672	NaN	19.5287	21.5636				9	9	1	30.6	30.6	3	48.294	0	323.31	119510000	66
Q9Y5X1	Q9Y5X1	Sorting nexin-9	SNX9	19.1046	20.7282	19.9927	20.2555	21.7092	21.5498				4	4	4	10.4	10.4	10.4	66.591	0	11.41	12190000	13
P13797;A0A0A0MSQ0;P13797-3;P13797-2;H7C4N2;U3KQI3;F2Z2Z9;Q5TBN3	P13797;A0A0A0MSQ0;P13797-3;P13797-2	Plastin-3	PLS3	25.3697	24.9531	24.7956	22.2733	22.4402	21.5492				22	22	16	43	43	31.9	70.81	0	103.33	486160000	97
P05783;F8VZY9;CON__P05784;CON__H-INV:HIT000015463;CON__Q497I4	P05783;F8VZY9	Keratin, type I cytoskeletal 18	KRT18	22.0737	23.397	22.6886	22.0655	19.6266	21.5456				19	17	16	47.4	43.7	43.7	48.057	0	148.2	823040000	113
P11177-2;P11177;P11177-3;F8WF02;C9J634	P11177-2;P11177;P11177-3;F8WF02;C9J634	Pyruvate dehydrogenase E1 component subunit beta, mitochondrial	PDHB	22.1134	22.671	22.3593	21.4182	23.0909	21.5411				8	8	8	28.4	28.4	28.4	37.2	0	20.391	44201000	21
C9J7K9;O15162-2;O15162;C9J0H3;H7C5I5;C9J9P4;C9JE06	C9J7K9;O15162-2;O15162;C9J0H3;H7C5I5;C9J9P4;C9JE06	Phospholipid scramblase 1	PLSCR1	23.7752	23.1477	21.4964	22.6046	23.1762	21.5348				4	4	4	18.3	18.3	18.3	34.217	0	17.73	15207000	20
A0A087WZS4;A0A087X1V2;A0A087WVU1;A0A0D9SF98;A0A087WWJ5;H7BYX6;A0A087WTE4;A0A087WTF6;A0A087WX77;A0A087WWD4;A0A087WV75;P13591-4;P13591-3;P13591-1;P13591	A0A087WZS4;A0A087X1V2;A0A087WVU1;A0A0D9SF98;A0A087WWJ5;H7BYX6;A0A087WTE4;A0A087WTF6;A0A087WX77;A0A087WWD4;A0A087WV75;P13591-4;P13591-3;P13591-1;P13591	Neural cell adhesion molecule 1	NCAM1	NaN	NaN	NaN	20.1258	19.4136	21.5204				1	1	1	9.6	9.6	9.6	14.688	0.001406	2.7356	1544300	2
Q09028-3;Q09028;Q09028-4;Q09028-2;H0YF10;H0YCT5;H0YDK2;H0YEU5;E9PNS2;E9PIC4;C9JPP3;E9PNS6	Q09028-3;Q09028;Q09028-4;Q09028-2;H0YF10;H0YCT5;H0YDK2	Histone-binding protein RBBP4	RBBP4	21.8707	21.7033	21.5851	21.0388	20.9255	21.504				6	3	3	19.8	12.9	12.9	46.158	0	21.133	69560000	23
P32926	P32926	Desmoglein-3	DSG3	26.2743	26.3181	26.8039	15.9978	NaN	21.4852				16	16	16	22.2	22.2	22.2	107.53	0	236.37	211440000	67
A0A087WY55;Q9NP79;Q5TGM0;Q9NP79-2	A0A087WY55;Q9NP79;Q5TGM0;Q9NP79-2	Vacuolar protein sorting-associated protein VTA1 homolog	VTA1	21.7962	21.8538	22.0104	21.6369	22.0329	21.484				4	4	4	18.6	18.6	18.6	31.102	0	19.697	42057000	24
O14745;J3QRP6;O14745-2	O14745;J3QRP6	Na(+)/H(+) exchange regulatory cofactor NHE-RF1	SLC9A3R1	23.8818	23.4904	23.0581	21.6407	NaN	21.4782				5	5	5	21.2	21.2	21.2	38.868	0	15.678	63017000	25
Q9P287;Q9P287-4;Q9P287-3;Q9P287-2	Q9P287;Q9P287-4;Q9P287-3;Q9P287-2	BRCA2 and CDKN1A-interacting protein	BCCIP	22.4095	22.032	21.4201	21.5088	20.8363	21.4755				4	4	4	18.8	18.8	18.8	35.979	0	11.735	50884000	15
Q9NZZ3;Q9NZZ3-2	Q9NZZ3;Q9NZZ3-2	Charged multivesicular body protein 5	CHMP5	20.1864	20.3454	20.4857	22.4797	21.8838	21.4706				5	5	5	26.5	26.5	26.5	24.57	0	11.974	21616000	13
E9PCY7;G8JLB6;P31943;D6RIU0;D6RBM0;E7EQJ0;D6RAM1;D6R9T0;D6RFM3;D6RIT2;D6RDU3;D6RJ04;D6RIH9;E5RGV0;E7EN40;D6RDL0;D6RF17;D6R9D3;E5RGH4;H0YB39;E5RJ94;H0YAQ2;H0YBG7;H0YBD7	E9PCY7;G8JLB6;P31943;D6RIU0;D6RBM0;E7EQJ0;D6RAM1;D6R9T0;D6RFM3;D6RIT2;D6RDU3;D6RJ04;D6RIH9;E5RGV0;E7EN40;D6RDL0	Heterogeneous nuclear ribonucleoprotein H;Heterogeneous nuclear ribonucleoprotein H, N-terminally processed	HNRNPH1	23.2339	22.8836	23.9788	21.5555	21.201	21.4679				10	10	6	29.4	29.4	15.4	47.087	0	323.31	693310000	83
Q92600;Q92600-3;Q92600-2;F8WBZ6	Q92600;Q92600-3;Q92600-2;F8WBZ6	Cell differentiation protein RCD1 homolog	RQCD1	21.565	20.5591	21.1025	22.7892	20.669	21.4637				5	5	5	19.4	19.4	19.4	33.631	0	16.525	14617000	15
O94776;O94776-2;E9PCS8;H0Y4T7;E7EQY4;D6W5A2;E7EV10;E7ESY4;Q13330-2;Q9BTC8-2;Q9BTC8;Q13330-3;Q13330	O94776	Metastasis-associated protein MTA2	MTA2	22.5331	20.9912	21.5401	21.8259	21.1425	21.4577				7	7	7	14.7	14.7	14.7	75.022	0	14.176	33721000	12
P62191;P62191-2;G3V4X1	P62191;P62191-2	26S protease regulatory subunit 4	PSMC1	23.9669	24.2464	24.356	24.0132	25.3962	21.4572				10	10	10	36.4	36.4	36.4	49.184	0	184.19	160090000	74
G3V5Z7;P60900;G3V295;G3V3I1;P60900-2;G3V3U4;P60900-3;H0YJC4;G3V4S5;G3V2S7	G3V5Z7;P60900;G3V295;G3V3I1;P60900-2;G3V3U4	Proteasome subunit alpha type;Proteasome subunit alpha type-6	PSMA6	20.9222	21.4747	22.0289	NaN	21.4885	21.4307				8	8	8	41.3	41.3	41.3	28.147	0	33.445	262290000	34
F5GY55;Q16531;F5GWI0;F5H2L3	F5GY55;Q16531	DNA damage-binding protein 1	DDB1	21.7532	21.6375	21.7248	NaN	21.2964	21.428				7	7	7	8.4	8.4	8.4	121.71	0	14.638	62680000	27
E7ERK3;P54289-4;P54289-5;P54289-3;P54289-2;P54289	E7ERK3;P54289-4;P54289-5;P54289-3;P54289-2;P54289	Voltage-dependent calcium channel subunit alpha-2/delta-1;Voltage-dependent calcium channel subunit alpha-2-1;Voltage-dependent calcium channel subunit delta-1	CACNA2D1	NaN	NaN	NaN	20.2339	20.5668	21.4206				2	2	2	8.7	8.7	8.7	34.62	0.00038462	3.4946	1424500	3
Q9BY43;Q9BY43-2;H0YIN6	Q9BY43;Q9BY43-2;H0YIN6	Charged multivesicular body protein 4a	CHMP4A	NaN	NaN	20.1871	21.1719	NaN	21.4177				2	2	1	13.5	13.5	7.2	25.098	0	4.5545	9802200	6
P10316;P01891	P10316;P01891	HLA class I histocompatibility antigen, A-69 alpha chain;HLA class I histocompatibility antigen, A-68 alpha chain	HLA-A	22.2104	22.3199	18.4529	20.7453	20.9787	21.403				15	1	0	48.2	3.8	0	40.976	0	7.3877	7795400	10
P36871;P36871-2;P36871-3	P36871;P36871-2;P36871-3	Phosphoglucomutase-1	PGM1	22.1628	22.5321	22.957	21.3101	23.295	21.3974				13	13	13	30.6	30.6	30.6	61.448	0	143.34	152560000	45
A8K0C1;C9JU10;Q86YJ6-5;Q86YJ6-3;Q86YJ6-2;Q86YJ6-4;Q86YJ6	A8K0C1;C9JU10;Q86YJ6-5;Q86YJ6-3;Q86YJ6-2;Q86YJ6-4;Q86YJ6	Threonine synthase-like 2	THNSL2	20.2886	20.3302	NaN	22.1365	NaN	21.3964				1	1	1	4.9	4.9	4.9	25.037	0.0033212	2.2949	2209400	3
Q14697-2;E9PKU7;E9PNH1	Q14697-2;E9PKU7	Neutral alpha-glucosidase AB	GANAB	19.6795	20.0417	19.5997	21.3993	19.7614	21.3886				22	1	1	29.9	2	2	109.44	0.00038986	3.6258	14600000	11
E9PI41;Q9NPD3	E9PI41;Q9NPD3	Exosome complex component RRP41	EXOSC4	20.9772	20.9493	21.1601	21.0154	21.4637	21.3882				1	1	1	3.8	3.8	3.8	28.342	0.002385	2.4972	7094900	1
P61289;P61289-3;P61289-2;K9J957;K7ENH2;B3KQ25;K7ESG5;A0A087WTV2;K7EMD0;K7EPX6;K7EKR3;B7Z8D3	P61289;P61289-3;P61289-2;K9J957;K7ENH2;B3KQ25;K7ESG5;A0A087WTV2	Proteasome activator complex subunit 3	PSME3	23.1415	22.7774	23.7435	22.4198	23.1315	21.3857				7	7	7	32.3	32.3	32.3	29.506	0	204.96	78985000	51
P30044-2;P30044;P30044-3;P30044-4	P30044-2;P30044;P30044-3	Peroxiredoxin-5, mitochondrial	PRDX5	24.5495	23.7838	23.6569	20.7806	21.756	21.3824				9	9	9	72.8	72.8	72.8	17.031	0	30.233	249820000	66
Q86VP6;Q86VP6-2;A0A0C4DGH5;H0YH27;Q86VP6-3	Q86VP6;Q86VP6-2;A0A0C4DGH5	Cullin-associated NEDD8-dissociated protein 1	CAND1	23.5923	23.3641	24.0784	23.6849	23.6823	21.3789				21	21	21	22.4	22.4	22.4	136.37	0	65.161	195270000	82
P23919;H7BZ20;P23919-2;H7C312;G5E9E9	P23919;H7BZ20;P23919-2	Thymidylate kinase	DTYMK	NaN	20.8348	21.1171	21.4527	21.8293	21.3695				5	5	5	23.1	23.1	23.1	23.819	0	5.2864	35015000	7
P15153;B1AH77;B1AH80;B1AH78;P60763;J3KSC4;J3QLK0	P15153;B1AH77;B1AH80;B1AH78;P60763;J3KSC4;J3QLK0	Ras-related C3 botulinum toxin substrate 2;Ras-related C3 botulinum toxin substrate 3	RAC2	20.5674	21.6407	21.8419	21.5268	22.169	21.3694				6	2	2	35.9	12	12	21.429	0.00038941	3.6105	19792000	6
P14550;V9GYG2;V9GYP9;Q5T621	P14550	Alcohol dehydrogenase [NADP(+)]	AKR1A1	21.1415	21.3017	19.207	NaN	21.4923	21.3681				9	9	9	32	32	32	36.573	0	19.039	65793000	34
P18433-4;P18433-2;P18433-3;P18433	P18433-4;P18433-2;P18433-3;P18433	Receptor-type tyrosine-protein phosphatase alpha	PTPRA	21.8	21.3357	21.4519	22.0334	20.4803	21.3569				2	2	2	2.9	2.9	2.9	89.702	0.00071839	2.9123	7978000	5
O75643;O75643-2;B4E0P5	O75643	U5 small nuclear ribonucleoprotein 200 kDa helicase	SNRNP200	23.7598	23.2605	23.8441	22.5375	24.169	21.3521				25	25	25	14.3	14.3	14.3	244.5	0	187.73	95717000	63
O14617-4;O14617;O14617-5;O14617-3;O14617-2;A0A087WYN6;K7ELX8	O14617-4;O14617;O14617-5;O14617-3;O14617-2	AP-3 complex subunit delta-1	AP3D1	22.2013	21.8049	22.9721	19.2284	20.9594	21.3518				10	10	10	12.9	12.9	12.9	114.71	0	20.975	28829000	24
P54886-2;P54886	P54886-2;P54886	Delta-1-pyrroline-5-carboxylate synthase;Glutamate 5-kinase;Gamma-glutamyl phosphate reductase	ALDH18A1	21.8603	22.1543	23.1647	22.8811	24.6661	21.338				13	13	13	20.8	20.8	20.8	87.088	0	65.209	117580000	35
P26196;Q8IV96	P26196	Probable ATP-dependent RNA helicase DDX6	DDX6	23.7489	24.3479	24.3279	22.5885	23.6164	21.3309				6	6	6	19	19	19	54.416	0	42.859	117430000	31
P46087-2;P46087;P46087-4;P46087-3;F5GYR3;F5H5X6	P46087-2;P46087;P46087-4;P46087-3	Probable 28S rRNA (cytosine(4447)-C(5))-methyltransferase	NOP2	21.6454	21.1587	21.0578	NaN	NaN	21.32				8	8	8	15	15	15	88.972	0	28.246	24034000	20
Q08170;A0A0D9SEM4;Q13247-3;Q13247;Q13247-2	Q08170;A0A0D9SEM4;Q13247-3;Q13247	Serine/arginine-rich splicing factor 4;Serine/arginine-rich splicing factor 6	SRSF4	23.9521	NaN	20.3663	NaN	21.301	21.3188				6	6	5	12.1	12.1	10.3	56.678	0	67.059	104760000	17
B0QYK0;Q01844-6;Q01844-3;Q01844;Q01844-5;H7BY36;A0A0D9SFL3;C9JGE3;Q01844-4;Q01844-2	B0QYK0;Q01844-6;Q01844-3;Q01844;Q01844-5;H7BY36;A0A0D9SFL3;C9JGE3;Q01844-4;Q01844-2	RNA-binding protein EWS	EWSR1	22.3797	22.6475	22.2606	23.0587	20.2619	21.3042				2	2	2	6.1	6.1	6.1	64.929	0	107.03	67436000	35
C9J050;C9JEJ2;P49585;H7BZN1;H7C1T3;Q9Y5K3-2;Q9Y5K3-4;Q9Y5K3-3;Q9Y5K3	C9J050;C9JEJ2;P49585;H7BZN1;H7C1T3;Q9Y5K3-2;Q9Y5K3-4;Q9Y5K3-3;Q9Y5K3	Choline-phosphate cytidylyltransferase A;Choline-phosphate cytidylyltransferase B	PCYT1A	23.5768	18.1231	NaN	NaN	18.5825	21.2992				2	2	2	6.8	6.8	6.8	33.711	0.0057052	1.9789	8086900	2
P11908;P11908-2;A6NMS2;D3YTJ7	P11908;P11908-2;A6NMS2;D3YTJ7	Ribose-phosphate pyrophosphokinase 2	PRPS2	23.8815	23.512	23.6176	21.2372	22.8845	21.2972				7	7	3	29.2	29.2	13.2	34.769	0	13.888	64843000	17
P40926;P40926-2;G3XAL0	P40926;P40926-2;G3XAL0	Malate dehydrogenase, mitochondrial;Malate dehydrogenase	MDH2	25.787	25.6902	25.6884	24.474	24.7633	21.2849				15	15	15	58.3	58.3	58.3	35.503	0	179.87	921600000	174
Q16186;A0A087WX59;A0A087WUX6	Q16186;A0A087WX59	Proteasomal ubiquitin receptor ADRM1	ADRM1	21.4034	21.3882	21.387	21.0415	21.6089	21.2616				5	5	5	17.7	17.7	17.7	42.153	0	14.624	24951000	19
Q14980-2;Q14980;A0A087WY61;Q14980-4;Q14980-3;F5H4J1;H0YFY6;F5H6Y5;Q14980-5;K4DIE0	Q14980-2;Q14980;A0A087WY61;Q14980-4;Q14980-3	Nuclear mitotic apparatus protein 1	NUMA1	21.8633	21.3512	23.3593	21.2084	21.8332	21.2615				16	16	16	11	11	11	236.51	0	182.3	69344000	34
P36578;H3BM89;H3BTP7;H3BU31	P36578;H3BM89	60S ribosomal protein L4	RPL4	26.2135	25.7203	27.2859	23.0017	23.661	21.2613				18	18	18	43.1	43.1	43.1	47.697	0	62.37	1048700000	92
P18669;P15259;Q8N0Y7	P18669	Phosphoglycerate mutase 1	PGAM1	22.5476	24.9986	24.8569	19.4158	22.5069	21.2583				13	13	13	64.2	64.2	64.2	28.804	0	121.15	1824700000	83
P38159;H0Y6E7;H3BT71;P38159-2;Q96E39;H3BR27;P38159-3;H3BNC1;A0A1B0GUK8;H3BUY5;O75526;Q8IZ40	P38159;H0Y6E7;H3BT71;P38159-2;Q96E39;H3BR27;P38159-3	RNA-binding motif protein, X chromosome;RNA-binding motif protein, X chromosome, N-terminally processed;RNA binding motif protein, X-linked-like-1	RBMX	21.3887	21.5382	22.6293	21.3347	22.458	21.2474				6	6	5	16.9	16.9	13.3	42.331	0	46.023	196090000	14
A0A087X2D0;P84103-2;P84103	A0A087X2D0;P84103-2;P84103	Serine/arginine-rich splicing factor 3	SRSF3	22.8124	22.0397	23.4244	21.3618	22.6626	21.2372				2	1	1	24.2	9.5	9.5	10.32	0.0030303	2.3951	57665000	7
Q86XI2;Q86XI2-2	Q86XI2;Q86XI2-2	Condensin-2 complex subunit G2	NCAPG2	NaN	NaN	NaN	20.7655	21.1559	21.2307				1	1	1	1.9	1.9	1.9	130.96	0.0093854	1.7499	1834100	1
P36952;P36952-2;C9JLM5	P36952;P36952-2	Serpin B5	SERPINB5	26.1775	26.2153	25.3532	17.2387	18.9645	21.2301				15	15	15	51.2	51.2	51.2	42.1	0	140.99	504080000	95
Q9BQL6;Q9BQL6-2;G3V1L6;Q9BQL6-4;Q9BQL6-3	Q9BQL6;Q9BQL6-2;G3V1L6;Q9BQL6-4	Fermitin family homolog 1	FERMT1	23.4884	23.5768	25.0192	22.1367	21.4421	21.2068				12	12	11	25.3	25.3	23.8	77.436	0	139.9	51687000	32
A6NKE1;O43617-2;O43617;A0A087WWM0	A6NKE1;O43617-2;O43617;A0A087WWM0	Trafficking protein particle complex subunit 3	TRAPPC3	20.9461	20.9046	21.0784	20.8063	21.1466	21.2009				2	2	2	13.6	13.6	13.6	13.343	0.0030354	2.4031	6507900	3
B6VEX4;A0A0A0MRT6;Q8IZP0-11;Q8IZP0-10;Q8IZP0-8;Q8IZP0-7;Q8IZP0-2;Q8IZP0-4;Q8IZP0-3;Q8IZP0-5;Q8IZP0-6;Q8IZP0-9;Q8IZP0-12;Q8IZP0	B6VEX4;A0A0A0MRT6;Q8IZP0-11;Q8IZP0-10;Q8IZP0-8;Q8IZP0-7;Q8IZP0-2;Q8IZP0-4;Q8IZP0-3;Q8IZP0-5;Q8IZP0-6;Q8IZP0-9;Q8IZP0-12;Q8IZP0	Abl interactor 1	ABI1	22.1772	21.6	21.3708	21.5576	NaN	21.1923				2	2	2	6.9	6.9	6.9	43.294	0	4.1403	15345000	9
P13928;A0A087WTN9;P13928-3;A0A075B765;P13928-2	P13928;A0A087WTN9;P13928-3;A0A075B765	Annexin A8;Annexin	ANXA8	26.5112	26.1277	25.6373	21.4251	NaN	21.1814				15	15	2	58.1	58.1	11	36.881	0	146.34	278530000	107
E7ENV7;Q86YQ8;Q86YQ8-2;Q8IYJ1;Q9HCH3;A0A0J9YWU8;A0A0J9YWA1;A0A087WX62;Q8IYJ1-2	E7ENV7;Q86YQ8;Q86YQ8-2	Copine-8	CPNE8	21.2413	20.7927	19.6946	21.752	21.1158	21.1757				6	5	5	14.5	12.9	12.9	62.233	0	10.047	4232200	7
Q14444-2;Q14444;E9PLA9;G3V153	Q14444-2;Q14444;E9PLA9;G3V153	Caprin-1	CAPRIN1	20.5568	21.7038	22.7206	20.8936	NaN	21.1495				8	8	8	15.1	15.1	15.1	76.861	0	41.128	141620000	29
P11766;D6RFE4;D6RAY0;D6R9G2;H0YAG8	P11766;D6RFE4	Alcohol dehydrogenase class-3	ADH5	22.4528	22.1766	21.4965	NaN	NaN	21.13				3	3	3	14.7	14.7	14.7	39.724	0	7.65	31124000	17
Q04721	Q04721	Neurogenic locus notch homolog protein 2;Notch 2 extracellular truncation;Notch 2 intracellular domain	NOTCH2	20.8175	20.7782	NaN	20.8461	21.4318	21.1267				2	2	2	1.1	1.1	1.1	265.4	0	6.323	1684100	3
P35625	P35625	Metalloproteinase inhibitor 3	TIMP3	23.6388	23.0608	21.7746	19.2589	20.5224	21.1266				3	3	3	14.7	14.7	14.7	24.145	0	5.5927	16296000	6
A0A0A6YYF2;Q16787-1;Q16787;A0A0A0MTS5;A0A0A0MSA0;Q16787-4;Q16787-3;K7EIP4;K7ERM0	A0A0A6YYF2;Q16787-1;Q16787;A0A0A0MTS5;A0A0A0MSA0;Q16787-4;Q16787-3;K7EIP4	Laminin subunit alpha-3	LAMA3	27.2776	26.3241	26.5647	20.2189	NaN	21.0915				29	29	29	23.7	23.7	23.7	190.46	0	323.31	311050000	106
Q96AE4;E9PEB5	Q96AE4;E9PEB5	Far upstream element-binding protein 1	FUBP1	21.6206	NaN	23.2435	NaN	NaN	21.0767				15	13	1	33.7	31.4	3.7	67.56	0	188.59	298780000	50
Q6YN16-2;Q6YN16	Q6YN16-2;Q6YN16	Hydroxysteroid dehydrogenase-like protein 2	HSDL2	20.6343	19.7509	20.0893	NaN	19.5707	21.0704				2	2	2	8.4	8.4	8.4	37.32	0	4.4404	6973700	4
Q9UGT4	Q9UGT4	Sushi domain-containing protein 2	SUSD2	25.4011	24.3991	25.6009	21.5136	22.8155	21.0665				7	7	7	16.5	16.5	16.5	90.207	0	182.36	72477000	28
P46783;F6U211;S4R435;Q9NQ39	P46783;F6U211;S4R435	40S ribosomal protein S10	RPS10	23.7049	23.6953	24.3903	21.937	22.5097	21.0593				5	5	5	29.1	29.1	29.1	18.898	0	14.295	134440000	85
P11172;E9PFD2;F2Z3P2;F2Z303;F8WDG4;P11172-3;P11172-2	P11172;E9PFD2;F2Z3P2;F2Z303;F8WDG4	Uridine 5-monophosphate synthase;Orotate phosphoribosyltransferase;Orotidine 5-phosphate decarboxylase	UMPS	22.6159	22.5609	23.2463	22.9203	21.9585	21.057				5	5	5	13.8	13.8	13.8	52.221	0	12.001	37759000	26
P14174	P14174	Macrophage migration inhibitory factor	MIF	NaN	23.7923	23.7551	NaN	NaN	21.0317				2	2	2	17.4	17.4	17.4	12.476	0	28.676	282700000	38
Q12931-2;Q12931;I3L0K7;I3L239	Q12931-2;Q12931;I3L0K7	Heat shock protein 75 kDa, mitochondrial	TRAP1	22.5402	21.8039	21.3724	NaN	20.9936	21.0286				7	7	7	16.6	16.6	16.6	74.267	0	26.373	64617000	23
Q9Y224;G3V4C6;H0YJB9;G3V4E7	Q9Y224;G3V4C6	UPF0568 protein C14orf166	C14orf166	20.6176	20.7368	21.6842	20.8983	20.1933	21.0256				7	7	7	37.7	37.7	37.7	28.068	0	51.221	21250000	29
J3QLE5;P14678-2;P63162;P14678;P63162-2;P14678-3;J3KRY3;S4R3P3	J3QLE5;P14678-2;P63162;P14678;P63162-2;P14678-3	Small nuclear ribonucleoprotein-associated proteins B and B;Small nuclear ribonucleoprotein-associated protein N	SNRPN	23.5388	21.7075	23.4575	23.2401	23.0708	21.0219				4	4	4	18.3	18.3	18.3	17.546	0	58.184	95938000	36
J3KQ45;F8W8W7;O43493-4;O43493-2;O43493-5;O43493-3;O43493;O43493-6	J3KQ45;F8W8W7;O43493-4;O43493-2;O43493-5;O43493-3;O43493;O43493-6	Trans-Golgi network integral membrane protein 2	TGOLN2	19.874	NaN	18.0519	21.2391	20.4647	21.0038				3	3	3	10.4	10.4	10.4	47.879	0	15.068	14501000	9
P50552;K7EM16	P50552;K7EM16	Vasodilator-stimulated phosphoprotein	VASP	17.7039	18.4903	17.9234	20.7064	20.7835	21.0018				4	4	4	15	15	15	39.829	0	9.5823	31061000	18
Q14847;C9J9W2;Q14847-2;Q14847-3;F6S2S5;J3KSN1;O76041-2	Q14847;C9J9W2;Q14847-2;Q14847-3	LIM and SH3 domain protein 1	LASP1	23.3649	22.5865	22.9583	23.4998	18.7919	20.9984				10	10	10	49.4	49.4	49.4	29.717	0	176.64	509080000	56
Q9UN86-2;Q9UN86;D6RGJ4;D6RAC7;D6RB17;D6R9X5;D6R9A4;D6RBM9;D6REX8;D6RBR0;D6RE13;D6RBW8	Q9UN86-2;Q9UN86	Ras GTPase-activating protein-binding protein 2	G3BP2	21.2597	20.3663	22.6435	23.2755	21.9861	20.9883				5	4	4	15.6	12.9	12.9	50.817	0	10.509	100340000	14
CON__P41361;P01008	CON__P41361;P01008	Antithrombin-III	SERPINC1	20.9011	21.3677	21.4826	22.1223	21.465	20.9731			+	2	2	2	5.4	5.4	5.4	52.347	0	4.5829	5759500	5
O00468-6;O00468-3;O00468-7;O00468-5;O00468-4;O00468;A0A087X208;O00468-2;H0Y5U1	O00468-6;O00468-3;O00468-7;O00468-5;O00468-4;O00468;A0A087X208;O00468-2	Agrin;Agrin N-terminal 110 kDa subunit;Agrin C-terminal 110 kDa subunit;Agrin C-terminal 90 kDa fragment;Agrin C-terminal 22 kDa fragment	AGRN	27.2222	24.6213	25.2599	21.0878	22.281	20.97				28	28	28	20.3	20.3	20.3	214.84	0	276.44	117540000	70
Q96CX2;Q68DU8;Q6ZWB6	Q96CX2	BTB/POZ domain-containing protein KCTD12	KCTD12	22.4026	22.0065	22.2561	22.4178	NaN	20.9694				9	9	9	33.2	33.2	33.2	35.7	0	77.472	113270000	58
P62829;C9JD32;B9ZVP7;J3KT29;J3KTJ3	P62829;C9JD32;B9ZVP7;J3KT29	60S ribosomal protein L23	RPL23	22.7995	21.8904	22.6115	18.4387	20.4334	20.966				5	5	5	40	40	40	14.865	0	16.942	227970000	45
P38117;P38117-2;M0QY67	P38117;P38117-2	Electron transfer flavoprotein subunit beta	ETFB	23.8262	24.5495	24.3701	21.6413	22.6494	20.9562				9	9	9	36.1	36.1	36.1	27.843	0	18.434	169740000	40
Q92973-2;Q92973;Q92973-3;E7EW37;O14787-2;S4R398;A0A075B780;O14787	Q92973-2;Q92973;Q92973-3	Transportin-1	TNPO1	22.2712	22.6778	22.4364	22.2264	22.4134	20.9382				13	13	13	19.7	19.7	19.7	101.31	0	25.904	73499000	30
A0A0A0MTS2;P06744;P06744-2;K7EQ48;A0A0J9YXP8;A0A0J9YX90;A0A0J9YYH3;K7EPY4;K7EP41;K7ELR7;K7ENA0;K7EIL4;K7ERK8;K7ERC6;Q8N196	A0A0A0MTS2;P06744;P06744-2;K7EQ48;A0A0J9YXP8;A0A0J9YX90;A0A0J9YYH3	Glucose-6-phosphate isomerase	GPI	23.9109	23.6231	25.5065	24.4333	22.1611	20.9354				15	15	11	31.1	31.1	23.2	64.824	0	323.31	832550000	115
B7Z3Z9;E7EPM6;P33121-2;P33121-3;P33121;H0Y9U7;D6RER0;H0Y9Z9;Q9ULC5-4;Q9ULC5;Q9ULC5-3	B7Z3Z9;E7EPM6;P33121-2;P33121-3;P33121;H0Y9U7;D6RER0	Long-chain-fatty-acid--CoA ligase 1	ACSL1	20.7193	20.2519	19.7503	20.0532	NaN	20.9305				6	6	6	13.1	13.1	13.1	58.586	0	6.8219	19361000	9
D6RBD7;C9J1V9;O43324-2;O43324;H0YAL7;D6RCQ0;H0YAH9	D6RBD7;C9J1V9;O43324-2;O43324;H0YAL7	Eukaryotic translation elongation factor 1 epsilon-1	EEF1E1	22.3935	NaN	23.5873	NaN	NaN	20.9227				5	5	5	32.7	32.7	32.7	16.686	0	25.756	47695000	18
P52732	P52732	Kinesin-like protein KIF11	KIF11	21.0024	20.8749	21.6493	20.1994	19.2368	20.9153				5	5	5	5.9	5.9	5.9	119.16	0	7.753	17778000	8
P37235;E9PC71;P84074;H7BZC1	P37235;E9PC71;P84074	Hippocalcin-like protein 1;Neuron-specific calcium-binding protein hippocalcin	HPCAL1	20.4802	20.5315	NaN	21.592	23.4753	20.9003				7	7	5	43.5	43.5	33.7	22.313	0	15.739	17145000	16
Q92900-2;Q92900	Q92900-2;Q92900	Regulator of nonsense transcripts 1	UPF1	22.3171	22.0376	22.1698	20.2774	21.4759	20.8833				10	10	10	13.1	13.1	13.1	123.03	0	18.339	39813000	27
P20042	P20042	Eukaryotic translation initiation factor 2 subunit 2	EIF2S2	24.8395	24.7959	25.0186	20.3465	22.2888	20.8747				16	16	16	50.5	50.5	50.5	38.388	0	143.05	459070000	63
A5YKK6-2;A5YKK6;A5YKK6-3;A5YKK6-4;H3BVC9;H3BMZ2	A5YKK6-2;A5YKK6;A5YKK6-3	CCR4-NOT transcription complex subunit 1	CNOT1	21.204	20.5134	21.9814	18.3908	21.4503	20.8742				7	7	7	3.2	3.2	3.2	266.38	0	38.748	13568000	20
Q8N1F7;H3BVG0;Q8N1F7-2;H3BM93;H3BRI8;H3BNN5;H3BV11;H3BP95;H3BMX0;H3BV15;H3BRD9;H3BPA9;H3BNG7;H3BVE2	Q8N1F7;H3BVG0;Q8N1F7-2;H3BM93	Nuclear pore complex protein Nup93	NUP93	22.9039	22.989	22.0016	21.2056	22.6622	20.8706				13	13	13	22.1	22.1	22.1	93.487	0	31.65	59102000	28
M0R208;Q16740;M0QYV5	M0R208;Q16740	ATP-dependent Clp protease proteolytic subunit;ATP-dependent Clp protease proteolytic subunit, mitochondrial	CLPP	22.904	22.191	22.1689	21.2673	NaN	20.8697				4	4	4	31.6	31.6	31.6	20.568	0	7.1991	25038000	12
Q8N4C8-5;Q8N4C8-2;Q8N4C8-3;Q8N4C8-4;Q8N4C8;C9J338;Q9UKE5-8;Q9UKE5-5;Q9UKE5-7;Q9UKE5-3;Q9UKE5-6;Q9UKE5-2;Q9UKE5-4;Q9UKE5;I3L2I2;E7ETN6	Q8N4C8-5;Q8N4C8-2;Q8N4C8-3;Q8N4C8-4;Q8N4C8;C9J338;Q9UKE5-8;Q9UKE5-5;Q9UKE5-7;Q9UKE5-3;Q9UKE5-6;Q9UKE5-2;Q9UKE5-4;Q9UKE5	Misshapen-like kinase 1;TRAF2 and NCK-interacting protein kinase	MINK1	21.4445	21.3021	21.7811	21.1169	NaN	20.8618				6	6	3	6.1	6.1	3.7	143.64	0	9.1589	8748000	6
P13804-2;P13804;H0YL12;H0YLU7;H0YK49;H0YNX6;H0YKF0;H0YL83	P13804-2;P13804;H0YL12;H0YLU7;H0YK49;H0YNX6;H0YKF0	Electron transfer flavoprotein subunit alpha, mitochondrial	ETFA	22.7789	23.394	23.4957	21.1521	22.9301	20.8501				8	8	8	47.9	47.9	47.9	30.025	0	131.64	122810000	75
Q16222-2;Q16222-3;Q16222;Q3KQV9	Q16222-2;Q16222-3;Q16222	UDP-N-acetylhexosamine pyrophosphorylase;UDP-N-acetylgalactosamine pyrophosphorylase;UDP-N-acetylglucosamine pyrophosphorylase	UAP1	21.783	22.6373	21.2473	20.8341	23.1444	20.8334				7	7	7	22.2	22.2	22.2	57.028	0	29.146	22927000	39
P78344;D3DQV9;P78344-2;H0Y3P2;H0YCH5;H0YD77;H0YEC5;E9PKF8;H0YE22;H0YD99;H0YEN8;H0YDC0;H0YCF8	P78344;D3DQV9;P78344-2;H0Y3P2;H0YCH5	Eukaryotic translation initiation factor 4 gamma 2	EIF4G2	22.8977	22.5908	23.5645	21.2495	21.583	20.8327				15	15	15	19.5	19.5	19.5	102.36	0	52.296	94987000	63
J3QL05;J3KP15;Q01130-2;Q01130;Q9BRL6-2;Q9BRL6	J3QL05;J3KP15;Q01130-2;Q01130	Serine/arginine-rich splicing factor 2	SRSF2	23.8033	21.9496	23.2613	21.0314	NaN	20.8202				3	3	3	31.5	31.5	31.5	15.156	0	94.245	122010000	55
H0Y2Y8;Q15942;H7C3D3;Q15942-2;C9IZ41	H0Y2Y8;Q15942;H7C3D3;Q15942-2	Zyxin	ZYX	20.4215	20.1275	19.7462	21.4121	20.871	20.8161				5	5	5	16.9	16.9	16.9	57.643	0	9.2816	42071000	12
CON__Q7Z794;Q7Z794	CON__Q7Z794;Q7Z794	Keratin, type II cytoskeletal 1b	KRT77	18.1747	20.4982	18.356	25.7929	25.1649	20.8124			+	13	10	7	26.1	21.5	15.7	61.802	0	49.672	18701000	9
P09874	P09874	Poly [ADP-ribose] polymerase 1	PARP1	23.1404	23.0525	22.8442	21.3519	23.0736	20.7873				17	17	17	22.4	22.4	22.4	113.08	0	33.798	205870000	57
Q9HDC9;Q9HDC9-2;H0Y512	Q9HDC9;Q9HDC9-2;H0Y512	Adipocyte plasma membrane-associated protein	APMAP	21.7856	NaN	20.6745	20.7067	NaN	20.784				9	9	9	26.4	26.4	26.4	46.48	0	19.818	152920000	31
Q8NE71;Q8NE71-2;H0YGW7;Q5STZ8;A0A0G2JIC2	Q8NE71;Q8NE71-2;H0YGW7	ATP-binding cassette sub-family F member 1	ABCF1	20.9761	20.8066	22.2755	23.1008	20.7341	20.764				8	8	8	14.8	14.8	14.8	95.925	0	79.805	32033000	34
A0A0A0MRA5;B7Z4B8;Q9BUJ2-4;Q9BUJ2-2;Q9BUJ2;M0R3F1;Q9BUJ2-3;M0QYZ0;M0R203;M0QYM5;M0QZV6;M0R0K8;M0QYI8;Q9BUJ2-5	A0A0A0MRA5;B7Z4B8;Q9BUJ2-4;Q9BUJ2-2;Q9BUJ2;M0R3F1;Q9BUJ2-3;M0QYZ0	Heterogeneous nuclear ribonucleoprotein U-like protein 1	HNRNPUL1	21.4461	21.0823	20.1466	22.4214	22.4601	20.7543				6	6	6	12.7	12.7	12.7	85.939	0	51.057	38803000	18
Q14694;Q14694-3;Q14694-2;H3BQP1;J3KT19;H3BNS8	Q14694;Q14694-3;Q14694-2;H3BQP1	Ubiquitin carboxyl-terminal hydrolase 10	USP10	21.569	21.7297	22.0987	21.2568	21.3997	20.7407				5	5	5	8.5	8.5	8.5	87.133	0	12.072	25214000	22
B4DXZ6;P51114;P51114-2;E9PFF5;P51114-3;E7EU85;H7C4S4;C9JAJ4;C9JZE0;C9JY20	B4DXZ6;P51114;P51114-2;E9PFF5;P51114-3;E7EU85	Fragile X mental retardation syndrome-related protein 1	FXR1	22.017	22.0081	22.8138	22.4147	22.9834	20.7401				13	13	12	32.6	32.6	31.2	68.326	0	26.438	100760000	34
F1T0I1;J3KNL6;O15027-2;O15027-4;O15027-3;O15027;O15027-5;X6RGP5;A0A0C4DH09;Q8N9G1	F1T0I1;J3KNL6;O15027-2;O15027-4;O15027-3;O15027;O15027-5;X6RGP5;A0A0C4DH09	Protein transport protein Sec16A	SEC16A	21.204	19.3202	NaN	22.9625	23.4806	20.73				9	9	9	6.6	6.6	6.6	249.48	0	17.601	15505000	15
Q15386;Q15386-2;Q15386-3	Q15386;Q15386-2	Ubiquitin-protein ligase E3C	UBE3C	20.5154	18.7612	20.607	19.6638	20.8359	20.7261				6	6	6	6.7	6.7	6.7	123.92	0	8.3383	4901100	10
O95573;F5GWH2;F5H062	O95573	Long-chain-fatty-acid--CoA ligase 3	ACSL3	22.3024	20.7258	21.6197	18.913	20.3201	20.7249				12	12	10	24.2	24.2	20.1	80.419	0	38.874	80923000	43
O94855;O94855-2;E9PC44;E9PDM8	O94855;O94855-2;E9PC44;E9PDM8	Protein transport protein Sec24D	SEC24D	NaN	NaN	20.5685	20.3611	20.3774	20.6989				2	2	2	1.7	1.7	1.7	113.01	0.0033467	2.3387	3924200	4
P62750;H7BY10;K7EJV9;K7ERT8;A8MUS3;K7EMA7	P62750;H7BY10;K7EJV9;K7ERT8;A8MUS3;K7EMA7	60S ribosomal protein L23a	RPL23A	23.471	21.7759	22.3647	22.4371	21.7426	20.6887				8	8	8	41	41	41	17.695	0	18.54	558190000	30
P13861-2;P13861;H7C1L0;H7C330;H7C4A9;C9J830	P13861-2;P13861;H7C1L0	cAMP-dependent protein kinase type II-alpha regulatory subunit	PRKAR2A	21.0754	21.5912	21.4143	NaN	21.8605	20.6741				4	4	4	14.7	14.7	14.7	43.066	0	13.608	17713000	13
Q68CZ2;Q68CZ2-2;E9PCX8;C9JHU5;Q68CZ2-4;Q68CZ2-3;C9JWN9;C9JTD0;H0Y4U1;F8VV64;A0A087WWW7;E9PGF5;E9PF55;Q63HR2-5;Q63HR2-2;Q63HR2-6;Q63HR2;Q63HR2-4;Q9HBL0	Q68CZ2;Q68CZ2-2;E9PCX8	Tensin-3	TNS3	19.744	19.4398	19.5848	23.2452	19.5823	20.6692				17	17	17	20.2	20.2	20.2	155.26	0	42.875	37598000	34
O95084-2;O95084	O95084-2;O95084	Serine protease 23	PRSS23	22.0095	21.6342	21.5417	21.729	23.0838	20.635				3	3	3	11.4	11.4	11.4	39.641	0	18.884	9323400	16
J3KRZ4;J3KS22;Q7Z4W1;J3QS45;J3KSZ5;J3QL34;J3QS36	J3KRZ4;J3KS22;Q7Z4W1;J3QS45;J3KSZ5;J3QL34;J3QS36	L-xylulose reductase	DCXR	22.1969	21.3292	21.4882	NaN	NaN	20.6235				2	2	2	13.5	13.5	13.5	14.892	0.0027	2.4111	12427000	4
F6WQW2;C9JXG8;C9JDM3;C9JGV6;C9JIC6;F8WCY3	F6WQW2;C9JXG8;C9JDM3;C9JGV6		RANBP1	21.758	22.1369	22.5634	21.0627	21.2011	20.6167				6	6	1	19.1	19.1	3.2	31.904	0	43.368	125470000	19
F5H4Q5;A5D8V6	F5H4Q5;A5D8V6	Vacuolar protein sorting-associated protein 37C	VPS37C	19.6334	20.5445	19.6973	21.2123	21.8295	20.6159				3	3	3	28.4	28.4	28.4	17.143	0	12.005	3828000	4
O15067;J3KTQ5;J3KT98	O15067	Phosphoribosylformylglycinamidine synthase	PFAS	19.9501	20.8673	21.3856	18.9144	22.5085	20.6151				4	4	4	4	4	4	144.73	0	5.9567	20861000	10
Q5SYZ4;P29373	Q5SYZ4;P29373	Cellular retinoic acid-binding protein 2	CRABP2	20.8437	19.8835	20.0737	18.8964	NaN	20.6067				2	2	2	26.8	26.8	26.8	9.2515	0.00039417	3.7603	14686000	4
A0A0D9SFB3;A0A0D9SG12;A0A0D9SF53;O00571;O00571-2;A0A0J9YVQ7;O15523-3;A0A087WX09;A0A087WVZ1;B4DLA0;A0A0J9YYH6;C9J8G5;C9J081;D6RCM4;Q9NQI0-3;Q9NQI0-2;Q9NQI0-4;Q9NQI0	A0A0D9SFB3;A0A0D9SG12;A0A0D9SF53;O00571;O00571-2	ATP-dependent RNA helicase DDX3X	DDX3X	23.6915	23.5485	24.0409	22.7849	23.3541	20.6051				16	15	6	33.6	31.9	15.5	70.839	0	63.692	126890000	80
P62266;D6RDJ2;D6RIX0;D6R9I7;D6RD47	P62266;D6RDJ2;D6RIX0;D6R9I7;D6RD47	40S ribosomal protein S23	RPS23	23.5267	22.1532	23.2435	21.1926	22.5701	20.5939				2	2	2	13.3	13.3	13.3	15.807	0.00076628	3.4433	87250000	6
K7ERP4;A0A087X2I2;A0A087WT12;P36969-2;P36969;A0A0A0MTT1;K7EKX7;R4GNE4;K7ENB4;K7EJ20	K7ERP4;A0A087X2I2;A0A087WT12;P36969-2;P36969;A0A0A0MTT1;K7EKX7;R4GNE4;K7ENB4;K7EJ20	Glutathione peroxidase;Phospholipid hydroperoxide glutathione peroxidase, mitochondrial	GPX4	19.3955	21.1514	20.549	18.0303	NaN	20.5839				2	2	2	14.8	14.8	14.8	17.629	0.001065	2.8008	7198200	4
A0A0U1RRM4;P26599;P26599-2;P26599-3;A6NLN1;A0A0D9SF20;K7EKJ7;K7EK45;A0A087WUW5;A0A087WU68;K7ELW5;K7ES59	A0A0U1RRM4;P26599;P26599-2;P26599-3;A6NLN1;A0A0D9SF20	Polypyrimidine tract-binding protein 1	PTBP1	23.6925	22.1299	23.1582	19.6818	NaN	20.5739				9	9	8	29.1	29.1	27.4	62.463	0	47.778	443630000	111
O14744-5;O14744;O14744-3;O14744-2;H0YJX6;O14744-4;H0YJ77;H0YJD3;G3V580;G3V2X6;C9JSX3;G3V507;G3V2F5;G3V5T6;G3V5L5;H7BZ44;G3V2L6	O14744-5;O14744;O14744-3;O14744-2;H0YJX6;O14744-4	Protein arginine N-methyltransferase 5;Protein arginine N-methyltransferase 5, N-terminally processed	PRMT5	22.9971	23.0582	22.8089	20.9209	23.0235	20.5724				7	7	7	14.8	14.8	14.8	67.673	0	12.863	38923000	16
E7ETU9;O00469;O00469-2;O00469-3;C9JXZ0	E7ETU9;O00469;O00469-2;O00469-3	Procollagen-lysine,2-oxoglutarate 5-dioxygenase 2	PLOD2	20.3336	21.726	21.0998	21.4776	21.8532	20.5693				14	14	14	26.3	26.3	26.3	81.169	0	91.699	152560000	47
P22570;P22570-7;A0A0C4DFN8;A0A0A0MSZ4;P22570-4;P22570-5;P22570-2;P22570-3;A0A0A0MTN9;A0A0A0MTR6;A0A0C4DGN7;A0A0A0MT64;P22570-6;J3QQX3;J3QKZ8;J3QQW7	P22570;P22570-7;A0A0C4DFN8;A0A0A0MSZ4;P22570-4;P22570-5;P22570-2;P22570-3;A0A0A0MTN9;A0A0A0MTR6;A0A0C4DGN7;A0A0A0MT64;P22570-6;J3QQX3	NADPH:adrenodoxin oxidoreductase, mitochondrial	FDXR	22.1194	25.5692	23.405	20.9959	NaN	20.5656				14	14	14	35.4	35.4	35.4	53.836	0	29.69	63735000	36
P31948;P31948-2;P31948-3;F5H783;F5GXD8;H0YGI8	P31948;P31948-2;P31948-3	Stress-induced-phosphoprotein 1	STIP1	24.3877	23.3127	23.2835	22.5679	23.1277	20.5633				28	28	28	44.4	44.4	44.4	62.639	0	62.674	810060000	121
Q7Z2W4;C9J6P4;Q7Z2W4-2;Q7Z2W4-3;Q7Z2W4-4;H7C5K1;Q7Z2W4-5	Q7Z2W4;C9J6P4;Q7Z2W4-2;Q7Z2W4-3	Zinc finger CCCH-type antiviral protein 1	ZC3HAV1	20.2666	21.2956	20.0053	22.6239	20.4874	20.5426				9	9	9	16.2	16.2	16.2	101.43	0	88.489	34815000	24
P51809-3;P51809;P51809-2	P51809-3;P51809;P51809-2	Vesicle-associated membrane protein 7	VAMP7	20.93	20.8942	20.6911	19.3026	NaN	20.5318				2	2	2	11.7	11.7	11.7	20.12	0	4.1331	7212100	9
Q9UHD9	Q9UHD9	Ubiquilin-2	UBQLN2	20.2289	19.4121	19.984	NaN	NaN	20.5205				8	5	5	21.5	14.7	14.7	65.695	0	30.908	48622000	15
O43172-2;O43172	O43172-2;O43172	U4/U6 small nuclear ribonucleoprotein Prp4	PRPF4	21.0164	21.9513	22.7643	19.0692	22.2974	20.4899				5	5	5	14.6	14.6	14.6	58.32	0	10.464	22544000	15
I3L0N3;P46459;P46459-2;I3L0L3;I3L2G1;K7EQD6	I3L0N3;P46459;P46459-2	Vesicle-fusing ATPase	NSF	19.8352	23.2352	21.3265	20.2126	21.3825	20.4703				7	7	7	11.4	11.4	11.4	82.091	0	8.8153	21516000	10
P13497-4;P13497-5;P13497-2;P13497-6;P13497	P13497-4;P13497-5;P13497-2;P13497-6;P13497	Bone morphogenetic protein 1	BMP1	21.9818	20.3934	20.8598	20.2635	20.6364	20.4679				2	2	2	3.1	3.1	3.1	70.468	0	7.6729	5038800	6
Q15833-2;Q15833;Q15833-3;M0R0M7;M0R1A1;M0QZ54;M0R376;M0R118	Q15833-2;Q15833;Q15833-3;M0R0M7;M0R1A1	Syntaxin-binding protein 2	STXBP2	21.2347	20.603	20.5365	19.7674	18.2138	20.4646				4	4	4	10.7	10.7	10.7	66.137	0	106.03	10090000	23
F8VXU5;Q9UBQ0;Q9UBQ0-2	F8VXU5;Q9UBQ0;Q9UBQ0-2	Vacuolar protein sorting-associated protein 29	VPS29	19.027	22.8078	20.5807	19.9606	NaN	20.4613				2	2	2	10.7	10.7	10.7	23.98	0	4.1868	6731900	2
J3KR97;Q9BTW9;Q9BTW9-4;Q9BTW9-5;A0A0J9YWI5;A0A0J9YVR1;I3L0V3;I3L120;A0A0J9YXU4	J3KR97;Q9BTW9;Q9BTW9-4;Q9BTW9-5	Tubulin-specific chaperone D	TBCD	21.0787	20.5934	20.7845	20.6642	20.4818	20.4508				8	8	8	8.8	8.8	8.8	136.55	0	13.854	17243000	19
Q8WUF5	Q8WUF5	RelA-associated inhibitor	PPP1R13L	21.3492	21.9088	22.0097	NaN	20.7213	20.4451				7	7	7	12.6	12.6	12.6	89.09	0	17.836	29219000	23
Q9Y6D6;E5RIF2;E5RHL7;Q9Y6D5	Q9Y6D6;E5RIF2	Brefeldin A-inhibited guanine nucleotide-exchange protein 1	ARFGEF1	19.6265	19.0803	20.3488	18.3875	20.6522	20.4286				3	3	3	2.2	2.2	2.2	208.76	0	4.1823	7127300	6
I3L3E4;I3L4G8;I3L4A1;Q96FZ7	I3L3E4;I3L4G8;I3L4A1;Q96FZ7	Charged multivesicular body protein 6	CHMP6	20.8343	20.4041	21.8681	21.2049	19.755	20.4273				2	2	2	22.1	22.1	22.1	12.939	0	4.386	10113000	2
Q9BTU6;E9PAM4	Q9BTU6;E9PAM4	Phosphatidylinositol 4-kinase type 2-alpha	PI4K2A	21.5785	21.3854	21.4113	22.16	20.8139	20.4262				5	5	5	16.7	16.7	16.7	54.022	0	7.6191	16935000	11
O00203-3;O00203;Q13367-3;Q13367;Q13367-4;H0YBD0;F5GWU4	O00203-3;O00203	AP-3 complex subunit beta-1	AP3B1	22.2534	22.2847	22.2924	20.5941	21.6756	20.4076				8	8	8	10.7	10.7	10.7	116.19	0	20.822	35356000	20
P49006	P49006	MARCKS-related protein	MARCKSL1	19.9038	19.9411	18.5238	21.7628	18.7954	20.3892				2	2	2	14.4	14.4	14.4	19.529	0	8.2169	22929000	11
I3L0H8;Q9NUU7;H3BTB3;I3L352;Q9NUU7-2;H0YD26;A0A1B0GV69;E9PR46;J3QL17;Q9UHL0-2;Q9UMR2-3;Q9UHL0	I3L0H8;Q9NUU7;H3BTB3;I3L352;Q9NUU7-2	ATP-dependent RNA helicase DDX19A	DDX19A	21.4201	21.859	22.5282	NaN	21.2588	20.3812				4	4	1	11.9	11.9	3.6	50.519	0	83.015	24320000	16
E7EWK3;Q9H2U1-3;Q9H2U1;Q9H2U1-2;H7C514;H7C5F5	E7EWK3;Q9H2U1-3;Q9H2U1;Q9H2U1-2	ATP-dependent RNA helicase DHX36	DHX36	21.0616	20.7034	20.8003	20.9947	20.8832	20.3731				5	5	5	8.7	8.7	8.7	91.43	0	6.4244	7447600	8
J3KRG9;J3KSM6;P55042	J3KRG9;J3KSM6;P55042	GTP-binding protein RAD	RRAD	21.3408	20.5499	21.521	NaN	20.6298	20.371				1	1	1	8.1	8.1	8.1	14.364	0.0094053	1.7608	6567200	2
Q96PU5-2;Q96PU5-6;Q96PU5-5;Q96PU5-7;Q96PU5;A0A1B0GVY1;Q96PU5-9;Q96PU5-4;Q96PU5-3;K7ERN1	Q96PU5-2;Q96PU5-6;Q96PU5-5;Q96PU5-7;Q96PU5;A0A1B0GVY1;Q96PU5-9;Q96PU5-4;Q96PU5-3	E3 ubiquitin-protein ligase NEDD4-like	NEDD4L	20.4817	20.7587	19.3898	21.1678	17.5493	20.3455				3	3	2	4.6	4.6	3.5	104.92	0	5.9692	4682100	7
Q9UBI1;R4GN54;R4GMW6;H0Y4W0;H0Y6Z9;R4GMX3;R4GN06;Q5T8Z1;R4GNF2;H0Y4E5	Q9UBI1;R4GN54;R4GMW6;H0Y4W0;H0Y6Z9;R4GMX3	COMM domain-containing protein 3	COMMD3	19.8553	19.8661	19.3315	NaN	NaN	20.3287				3	3	3	23.6	23.6	23.6	22.151	0	8.2444	5970000	10
Q9ULC3	Q9ULC3	Ras-related protein Rab-23	RAB23	19.1869	20.1464	19.8978	21.1704	20.863	20.3109				4	4	4	21.9	21.9	21.9	26.659	0	6.9514	7716200	10
A0A0A0MRM8;Q9UM54-6;A0A0D9SGC1;E7EW20;Q9UM54-5;Q9UM54-2;Q9UM54-4;Q9UM54-1;Q9UM54	A0A0A0MRM8;Q9UM54-6;A0A0D9SGC1;E7EW20;Q9UM54-5;Q9UM54-2;Q9UM54-4;Q9UM54-1;Q9UM54	Unconventional myosin-VI	MYO6	20.9883	20.9157	21.1699	19.571	NaN	20.2861				7	7	7	7.6	7.6	7.6	145.01	0	136.1	15785000	22
A0A0D9SFL2;M0QYH2;Q96T60-2;Q96T60	A0A0D9SFL2;M0QYH2;Q96T60-2;Q96T60	Bifunctional polynucleotide phosphatase/kinase;Polynucleotide 3-phosphatase;Polynucleotide 5-hydroxyl-kinase	PNKP	19.5366	19.3625	19.6537	NaN	19.3281	20.2718				1	1	1	2.7	2.7	2.7	53.119	0	4.5854	4490900	8
Q9Y5B9;G3V5A4;G3V401;G3V2X0	Q9Y5B9	FACT complex subunit SPT16	SUPT16H	22.6718	23.3037	24.2422	22.3582	22.6173	20.2683				14	14	14	19.7	19.7	19.7	119.91	0	44.678	119930000	48
C9JY26;Q9BZG1-4;Q9BZG1;C9JBG0;Q96PJ7;E7ES60;Q9BZG1-2;J3QLC6	C9JY26;Q9BZG1-4;Q9BZG1;C9JBG0;Q96PJ7;E7ES60;Q9BZG1-2	Ras-related protein Rab-34	RAB34	20.0661	20.2948	21.3192	22.0527	18.2698	20.2636				4	4	4	22.1	22.1	22.1	28.818	0	25.808	5454300	10
Q13636;J3QR51	Q13636;J3QR51	Ras-related protein Rab-31	RAB31	19.1307	19.0743	19.9081	20.0063	20.9224	20.2603				2	2	1	12.9	12.9	7.2	21.569	0	8.195	5318500	8
C9JL85;P58546	C9JL85;P58546	Myotrophin	MTPN	18.6175	19.2703	20.4588	NaN	20.5518	20.2589				2	2	2	51.9	51.9	51.9	5.7044	0	127.91	69023000	17
Q15102;M0R389;M0R1K3;M0QXS6;M0R323;M0QZT2	Q15102;M0R389	Platelet-activating factor acetylhydrolase IB subunit gamma	PAFAH1B3	21.2458	21.6111	21.4376	20.2884	21.7848	20.2508				5	5	5	27.7	27.7	27.7	25.734	0	14.276	28594000	24
Q9UBF2-2;Q9UBF2	Q9UBF2-2;Q9UBF2	Coatomer subunit gamma-2	COPG2	20.2742	19.3915	19.4204	NaN	19.5927	20.2439				6	2	2	10.6	3.7	3.7	81.482	0	5.9663	5402800	5
B8ZZG1;Q9NZW5;C9J4Q3;C9JGI8;Q14168-5	B8ZZG1;Q9NZW5	MAGUK p55 subfamily member 6	MPP6	21.5039	21.7005	21.8295	22.4483	21.1088	20.2361				7	7	6	22.7	22.7	19.9	48.757	0	13.69	12125000	14
K4DI93;Q13620-1;Q13620;Q13620-3;A6NE76;A0A087WWN2	K4DI93;Q13620-1;Q13620;Q13620-3	Cullin-4B	CUL4B	21.655	21.68	20.8728	19.7324	20.614	20.2296				11	11	8	14.7	14.7	11.3	102.75	0	22.499	21882000	22
C9JLU1;P52434-3;P52434;P52434-4	C9JLU1;P52434-3;P52434;P52434-4	DNA-directed RNA polymerases I, II, and III subunit RPABC3	POLR2H	19.9836	19.4072	19.8335	20.8508	19.4979	20.2149				1	1	1	8.8	8.8	8.8	16.925	0	14.615	2082500	3
Q32P28-4;Q32P28;Q32P28-3;E2QRI1;Q32P28-2;H7C2W6	Q32P28-4;Q32P28;Q32P28-3;E2QRI1;Q32P28-2	Prolyl 3-hydroxylase 1	LEPRE1	20.5356	20.8077	20.1719	18.9456	21.3867	20.2124				5	5	5	8.5	8.5	8.5	78.921	0	23.928	12784000	18
Q96P63;Q96P63-2	Q96P63;Q96P63-2	Serpin B12	SERPINB12	19.7756	19.9345	NaN	18.9262	20.4846	20.1857				1	1	1	4	4	4	46.276	0.00073126	3.0395	1747800	1
P01040;C9J0E4	P01040;C9J0E4	Cystatin-A;Cystatin-A, N-terminally processed	CSTA	NaN	20.5238	19.6834	NaN	NaN	20.1845				2	2	2	30.6	30.6	30.6	11.006	0	7.5909	7314100	7
O95786;O95786-2;A2A376	O95786;O95786-2;A2A376	Probable ATP-dependent RNA helicase DDX58	DDX58	23.2319	25.0496	24.559	NaN	19.2541	20.1738				12	12	12	16	16	16	106.6	0	89.82	60817000	32
O60664-4;O60664-3;O60664;K7ERZ3;K7EL96;K7ER39;O60664-2	O60664-4;O60664-3;O60664;K7ERZ3;K7EL96	Perilipin-3	PLIN3	21.8404	21.6978	20.5066	22.2013	21.7883	20.1587				13	13	13	47.2	47.2	47.2	45.803	0	223.37	340040000	77
O94874-2;O94874;O94874-3	O94874-2;O94874;O94874-3	E3 UFM1-protein ligase 1	UFL1	20.1906	19.8515	20.6633	NaN	20.2068	20.1542				7	7	7	12.9	12.9	12.9	82.097	0	14.174	14107000	22
Q96RP9;Q96RP9-2;C9IZ01;F8WAU4	Q96RP9;Q96RP9-2;C9IZ01	Elongation factor G, mitochondrial	GFM1	23.8158	25.1033	24.8947	20.8336	22.6156	20.1528				7	7	7	12.3	12.3	12.3	83.471	0	18.54	68243000	26
Q9NR30;Q9NR30-2	Q9NR30;Q9NR30-2	Nucleolar RNA helicase 2	DDX21	22.7383	23.0704	24.0882	19.0347	22.2825	20.1492				11	11	10	18.6	18.6	16.7	87.343	0	154.97	97769000	46
P48960-2;P48960-3;P48960	P48960-2;P48960-3;P48960	CD97 antigen;CD97 antigen subunit alpha;CD97 antigen subunit beta	CD97	21.4989	21.8152	21.0294	23.1982	21.8794	20.1252				4	4	4	8.9	8.9	8.9	81.742	0	18.026	9939500	15
P68402;P68402-3;P68402-2;P68402-4;J3KNE3	P68402;P68402-3;P68402-2;P68402-4	Platelet-activating factor acetylhydrolase IB subunit beta	PAFAH1B2	23.4788	22.9547	22.1779	21.1621	21.8598	20.1234				3	3	3	21.8	21.8	21.8	25.569	0	14.388	59731000	34
Q8N1G4	Q8N1G4	Leucine-rich repeat-containing protein 47	LRRC47	21.9185	22.3285	22.4037	20.6521	22.7418	20.1019				10	10	10	23	23	23	63.472	0	90.522	69810000	40
P52888;K7EP46;K7EIK4;K7EKB6;K7EMU4;K7EL32;K7EL02;P52888-2	P52888;K7EP46	Thimet oligopeptidase	THOP1	20.4582	20.2214	20.7307	NaN	NaN	20.0931				5	5	5	9.4	9.4	9.4	78.839	0	12.269	23721000	16
Q8TAA9-2;Q8TAA9	Q8TAA9-2;Q8TAA9	Vang-like protein 1	VANGL1	21.0683	21.0228	19.8997	19.4512	NaN	20.0881				4	4	4	11.5	11.5	11.5	59.747	0	41.22	3444300	10
Q96FN4;Q96FN4-2;H3BQQ3;H3BPR8	Q96FN4;Q96FN4-2	Copine-2	CPNE2	21.0483	20.6285	19.6251	21.7571	22.3154	20.0699				4	3	3	9.5	7.8	7.8	61.189	0	10.478	3125700	10
P09661;H0YKK0;H0YMA0;H0YLR3	P09661;H0YKK0;H0YMA0	U2 small nuclear ribonucleoprotein A	SNRPA1	21.613	21.1813	21.4932	19.3305	22.0343	20.0675				6	6	6	23.9	23.9	23.9	28.415	0	46.761	38615000	20
Q13045-2;Q13045;Q13045-3;J3KS39;J3KS54;J3QLR6;K7EQZ7	Q13045-2;Q13045;Q13045-3	Protein flightless-1 homolog	FLII	22.4708	21.8346	22.6569	20.4024	22.4163	20.0503				10	10	10	9.7	9.7	9.7	138.49	0	27.352	43126000	24
P62851	P62851	40S ribosomal protein S25	RPS25	23.3312	24.1356	24.3899	21.8494	23.9936	20.0346				6	6	6	36.8	36.8	36.8	13.742	0	15.475	475540000	27
Q9H0U4;E9PLD0;Q92928	Q9H0U4;E9PLD0	Ras-related protein Rab-1B	RAB1B	24.1292	23.7493	23.434	22.9466	23.2984	20.0321				9	3	3	55.7	20.9	20.9	22.171	0	111.88	60395000	43
P05386	P05386	60S acidic ribosomal protein P1	RPLP1	20.9889	20.0057	21.7861	17.8341	19.4431	20.0223				3	2	2	66.7	51.8	51.8	11.514	0	45.695	97763000	34
Q6RW13-2;Q6RW13	Q6RW13-2;Q6RW13	Type-1 angiotensin II receptor-associated protein	AGTRAP	19.7004	20.1327	20.8081	20.0355	21.5502	20.0021				1	1	1	14.5	14.5	14.5	16.669	0	16.758	13437000	18
Q96FQ6	Q96FQ6	Protein S100-A16	S100A16	19.5948	22.9915	25.4151	18.7243	NaN	19.9955				6	6	6	72.8	72.8	72.8	11.801	0	18.257	138300000	22
P61313;E7EQV9;E7ENU7;E7EX53	P61313;E7EQV9;E7ENU7	60S ribosomal protein L15;Ribosomal protein L15	RPL15	23.6529	23.8628	22.0149	19.8114	20.8273	19.9886				3	3	3	16.2	16.2	16.2	24.146	0	19.59	75563000	15
O14773;O14773-2;E7EV34	O14773;O14773-2	Tripeptidyl-peptidase 1	TPP1	22.1352	21.6983	22.3892	21.4104	NaN	19.9706				5	5	5	13.1	13.1	13.1	61.247	0	14.055	59322000	16
A0A087WUB9;Q8WYA6;Q8WYA6-4;Q8WYA6-3;Q8WYA6-2;A2A2P1	A0A087WUB9;Q8WYA6;Q8WYA6-4;Q8WYA6-3;Q8WYA6-2	Beta-catenin-like protein 1	CTNNBL1	21.6802	21.4722	21.0864	19.6909	21.5313	19.9613				6	6	6	10	10	10	65.702	0	7.9282	24115000	16
P25098;P35626;Q8N433;E9PRV7	P25098;P35626	Beta-adrenergic receptor kinase 1;Beta-adrenergic receptor kinase 2	ADRBK1	21.4024	21.4832	NaN	20.6905	23.8912	19.9538				3	3	3	5.5	5.5	5.5	79.573	0	4.4359	8576800	7
P30740;P30740-2;C9J7N5;A0A0C4DGW9;P50453;O75830	P30740	Leukocyte elastase inhibitor	SERPINB1	22.6033	23.4522	23.8924	19.5374	NaN	19.9529				13	13	12	33.2	33.2	30.6	42.741	0	62.567	264860000	52
H7C410;P35052;H7C024;P35052-2;C9J4Y6;H7BZE9;H7BZL4	H7C410;P35052;H7C024;P35052-2	Glypican-1;Secreted glypican-1	GPC1	23.1516	21.2167	22.2274	20.458	22.4728	19.9493				3	3	3	10.3	10.3	10.3	53.964	0	14.813	14489000	16
P09914-2;P09914;Q5T764	P09914-2;P09914	Interferon-induced protein with tetratricopeptide repeats 1	IFIT1	23.9116	25.214	27.4567	18.4629	22.0183	19.9393				15	15	15	42.1	42.1	42.1	51.713	0	163.04	184140000	51
P10809;E7ESH4;E7EXB4;P10809-2;C9JL25;C9JL19;C9JCQ4;C9J0S9	P10809	60 kDa heat shock protein, mitochondrial	HSPD1	24.3174	24.5574	24.3765	22.7766	25.1188	19.935				37	37	37	64	64	64	61.054	0	323.31	5074800000	399
P04843;B7Z4L4;F8WF32	P04843;B7Z4L4	Dolichyl-diphosphooligosaccharide--protein glycosyltransferase subunit 1	RPN1	24.0235	23.9346	23.1888	23.142	24.8328	19.9281				21	21	21	41.8	41.8	41.8	68.569	0	160.29	563250000	115
A0A0A0MTN0;Q13617;Q13617-2;Q5T2B5	A0A0A0MTN0;Q13617;Q13617-2;Q5T2B5	Cullin-2	CUL2	21.3182	20.809	20.8749	21.3174	21.8389	19.9205				5	5	5	7.1	7.1	7.1	88.505	0	19.33	19487000	20
P18031;B4DSN5	P18031;B4DSN5	Tyrosine-protein phosphatase non-receptor type 1;Tyrosine-protein phosphatase non-receptor type	PTPN1	22.2193	23.2552	22.7222	21.0894	20.6011	19.9128				10	10	10	29.2	29.2	29.2	49.966	0	31.755	65654000	46
Q10570;E9PIM1	Q10570	Cleavage and polyadenylation specificity factor subunit 1	CPSF1	19.3657	19.181	20.3176	NaN	20.0466	19.9106				3	3	3	2.6	2.6	2.6	160.88	0	4.6794	6755700	11
Q5GLZ8-6;Q5GLZ8-3;Q5GLZ8-2;Q5GLZ8	Q5GLZ8-6;Q5GLZ8-3;Q5GLZ8-2;Q5GLZ8	Probable E3 ubiquitin-protein ligase HERC4	HERC4	19.9368	21.3041	22.1984	19.3928	21.7235	19.883				6	6	6	8.1	8.1	8.1	106.71	0	6.4764	15141000	9
Q9UIQ6-3;Q9UIQ6-2;Q9UIQ6	Q9UIQ6-3;Q9UIQ6-2;Q9UIQ6	Leucyl-cystinyl aminopeptidase;Leucyl-cystinyl aminopeptidase, pregnancy serum form	LNPEP	20.9454	21.3039	21.0889	18.6553	20.2412	19.8678				6	6	6	8.3	8.3	8.3	115.06	0	9.3157	8763800	14
Q9H845;H0Y8Z9	Q9H845;H0Y8Z9	Acyl-CoA dehydrogenase family member 9, mitochondrial	ACAD9	23.4496	23.6354	21.5408	19.434	21.8776	19.8634				5	5	5	9.8	9.8	9.8	68.76	0	33.309	34764000	22
Q562R1	Q562R1	Beta-actin-like protein 2	ACTBL2	30.6461	30.9164	30.268	26.9033	20.8104	19.8504				6	1	1	17.6	4.8	4.8	42.003	0.0033234	2.2967	5982100000	24
P09972;K7EKH5;C9J8F3;J3KSV6;J3QKP5;A8MVZ9	P09972;K7EKH5;C9J8F3;J3KSV6;J3QKP5;A8MVZ9	Fructose-bisphosphate aldolase C;Fructose-bisphosphate aldolase	ALDOC	21.344	21.3572	21.9065	20.8297	20.9813	19.8455				6	2	2	18.7	7.1	7.1	39.455	0	49.945	277250000	54
P61006	P61006	Ras-related protein Rab-8A	RAB8A	21.3026	21.872	21.4972	19.9226	21.136	19.8451				4	3	3	19.3	14	14	23.668	0	31.837	18711000	11
Q9Y5K6	Q9Y5K6	CD2-associated protein	CD2AP	NaN	19.467	NaN	21.019	22.112	19.825				3	3	3	6.1	6.1	6.1	71.45	0	6.1569	12732000	13
Q92882	Q92882	Osteoclast-stimulating factor 1	OSTF1	20.4604	19.6875	20.3419	20.2087	18.9472	19.8244				3	3	3	21	21	21	23.787	0	19.413	24344000	7
Q02809;Q02809-2;Q5JXB8;Q5JXB7	Q02809;Q02809-2	Procollagen-lysine,2-oxoglutarate 5-dioxygenase 1	PLOD1	22.0739	21.8987	22.183	17.6923	23.7672	19.8224				7	7	7	13.2	13.2	13.2	83.549	0	159.46	57215000	42
Q9UKM9-2;Q9UKM9;Q5QPL9;Q5QPM1;Q5QPM2;Q5QPM0	Q9UKM9-2;Q9UKM9;Q5QPL9;Q5QPM1;Q5QPM2;Q5QPM0	RNA-binding protein Raly	RALY	22.3501	21.4482	22.7399	19.3365	21.6564	19.8047				8	8	8	44.8	44.8	44.8	30.364	0	25.241	202780000	28
Q9HAV4;E2QRM3;H0Y9I3	Q9HAV4	Exportin-5	XPO5	22.2264	22.2604	21.789	19.5103	21.5135	19.7969				9	9	9	10	10	10	136.31	0	26.532	19254000	41
P12429;D6RA82;D6RFG5;D6RCA8;D6RAZ8	P12429;D6RA82;D6RFG5	Annexin A3;Annexin	ANXA3	26.9638	27.934	26.0444	24.8917	19.1669	19.7883				14	14	14	42.7	42.7	42.7	36.375	0	323.31	516790000	90
Q15717;Q15717-2;M0QZR9;M0R055;B1AM48;B1APY9;B1APY8;A0A0A0MRX1;A0A0R4J2E6;Q12926-2;Q12926;P26378-4;P26378-2;P26378-5;P26378;P26378-3	Q15717;Q15717-2;M0QZR9	ELAV-like protein 1	ELAVL1	19.8513	22.2352	22.2657	20.5991	22.4417	19.7786				8	8	8	31	31	31	36.091	0	66.888	127090000	40
Q6PI48	Q6PI48	Aspartate--tRNA ligase, mitochondrial	DARS2	22.3265	22.6437	23.3342	20.1007	21.3808	19.7265				4	4	4	6.8	6.8	6.8	73.562	0	5.2596	34193000	10
Q9H6B4	Q9H6B4	CXADR-like membrane protein	CLMP	NaN	NaN	NaN	21.6261	19.9149	19.7249				1	1	1	3.5	3.5	3.5	41.28	0.00039809	3.8711	882310	1
O95497	O95497	Pantetheinase	VNN1	NaN	NaN	NaN	18.3572	NaN	19.7201				1	1	1	2.9	2.9	2.9	57.011	0.0074396	1.8499	410420	1
B7Z9I1;Q5T4U5;P11310;P11310-2;E9PJM9;E9PRX4	B7Z9I1;Q5T4U5;P11310;P11310-2	Medium-chain specific acyl-CoA dehydrogenase, mitochondrial	ACADM	21.7901	22.0388	21.7882	18.6762	20.3302	19.7164				5	5	5	14.5	14.5	14.5	42.426	0	66.932	19375000	13
Q9H4A4;A6NKB8;C9JMZ3;A0A087WU27;A0A087WUS4;H7C2T3	Q9H4A4;A6NKB8	Aminopeptidase B	RNPEP	19.8345	NaN	20.3938	NaN	NaN	19.7023				9	9	9	20	20	20	72.595	0	18.808	43619000	29
P35241;P35241-5;P35241-4;E9PQ82;E9PNV3;P35241-3;P35241-2;E9PKN5;E9PNP4	P35241;P35241-5;P35241-4	Radixin	RDX	21.877	21.999	20.9586	21.9737	22.1343	19.7004				18	7	7	31.9	15.6	15.6	68.563	0	27.54	70418000	33
Q9BUP3-3;E9PI87;Q9BUP3-2;Q9BUP3	Q9BUP3-3;E9PI87;Q9BUP3-2;Q9BUP3	Oxidoreductase HTATIP2	HTATIP2	20.8984	21.1885	NaN	20.3356	21.1398	19.6957				2	2	2	10.5	10.5	10.5	30.13	0.0014089	2.7435	12502000	4
H7BYN4;Q02241-3;Q02241-2;Q02241;H0YKQ5	H7BYN4;Q02241-3;Q02241-2;Q02241	Kinesin-like protein;Kinesin-like protein KIF23	KIF23	22.8744	22.4413	22.8072	22.489	22.1909	19.6725				4	4	4	5.7	5.7	5.7	109.13	0	75.019	16876000	20
K7ESE8;J3KSD8;K7ES02;Q13867	K7ESE8;J3KSD8;K7ES02;Q13867	Bleomycin hydrolase	BLMH	20.1103	20.2117	NaN	19.1244	21.5635	19.6527				1	1	1	4.8	4.8	4.8	26.738	0.0088496	1.7899	5017800	5
A0A0A0MS99;I3L4X2;P33527-8;P33527-6;P33527-7;P33527-5;P33527-4;P33527-2;P33527-3;P33527;P33527-9	A0A0A0MS99;I3L4X2;P33527-8;P33527-6;P33527-7;P33527-5;P33527-4;P33527-2;P33527-3;P33527;P33527-9	Multidrug resistance-associated protein 1	ABCC1	20.8284	19.3428	20.357	19.4547	NaN	19.6481				3	3	3	3.2	3.2	3.2	134.99	0	4.5738	2795800	4
Q8WVM8;Q8WVM8-2;Q8WVM8-3;J3KNG4;G3V2M8;G3V4I1;G3V363;H0YJS6;G3V5F3;G3V3K9	Q8WVM8;Q8WVM8-2;Q8WVM8-3	Sec1 family domain-containing protein 1	SCFD1	22.7403	21.8668	20.1288	NaN	20.3769	19.6008				9	9	9	22	22	22	72.379	0	62.249	30877000	33
E7ENQ1;G3XAA2;H7C360;G5E948;E7EN19;A0A0D9SEY1;O95819-4;O95819-2;O95819;O95819-5;O95819-6;O95819-3;C9J840;E7EX83;A0A0D9SG62;H7C0P6	E7ENQ1;G3XAA2;H7C360;G5E948;E7EN19;A0A0D9SEY1;O95819-4;O95819-2;O95819;O95819-5;O95819-6;O95819-3;C9J840;E7EX83;A0A0D9SG62	Mitogen-activated protein kinase kinase kinase kinase 4	MAP4K4	17.9338	NaN	18.2118	20.2778	18.7288	19.5918				4	1	1	4.2	1.5	1.5	132.16	0.00075047	3.2358	1097700	2
A0A087WYS1;E7EUC7;Q16851;C9JQU9;C9J6Q0	A0A087WYS1;E7EUC7;Q16851	UTP--glucose-1-phosphate uridylyltransferase	UGP2	21.5936	21.3955	20.8346	18.7851	NaN	19.5824				10	10	1	26	26	3	56.967	0	22.236	104030000	28
E9PF18;A0A0A0MSE2;Q16836;Q16836-3;Q16836-2	E9PF18;A0A0A0MSE2;Q16836;Q16836-3;Q16836-2	Hydroxyacyl-coenzyme A dehydrogenase, mitochondrial	HADH	21.4274	22.1723	20.5936	NaN	22.3151	19.5563				4	4	4	20.4	20.4	20.4	35.236	0	23.291	17746000	12
Q5T6H7;Q9NQW7;Q9NQW7-3;Q9NQW7-2;Q9NQW7-4;Q5T6H3;Q5T6H2	Q5T6H7;Q9NQW7;Q9NQW7-3;Q9NQW7-2;Q9NQW7-4	Xaa-Pro aminopeptidase 1	XPNPEP1	21.7974	21.9117	21.7722	19.7159	21.4529	19.5519				8	8	8	23.4	23.4	23.4	62.138	0	17.331	25292000	31
P23284	P23284	Peptidyl-prolyl cis-trans isomerase B	PPIB	23.434	22.3304	20.7684	20.4156	23.3083	19.5418				12	12	12	51.9	51.9	51.9	23.742	0	217.53	1370400000	92
J3KN16;Q5VYK3;R4GMY1;F6XAQ5	J3KN16;Q5VYK3	Proteasome-associated protein ECM29 homolog	KIAA0368	22.2948	22.0739	22.6147	21.1678	21.7423	19.5418				17	17	17	10.4	10.4	10.4	223.69	0	36.484	28709000	57
D6RAN4;P32969;H0Y9V9;H0Y9R4;E7ESE0	D6RAN4;P32969;H0Y9V9;H0Y9R4;E7ESE0	60S ribosomal protein L9	RPL9	22.9799	22.7841	23.8351	21.5934	21.9158	19.5315				6	6	6	45.3	45.3	45.3	20.775	0	18.121	110130000	23
Q99653;H0YLY7;H0YKE7;F5GX29;H0YNG9	Q99653;H0YLY7;H0YKE7;F5GX29;H0YNG9	Calcineurin B homologous protein 1	CHP1	22.1655	22.2801	21.8543	19.4278	22.2274	19.5183				3	3	3	18.5	18.5	18.5	22.456	0	10.818	19164000	21
Q16543;K7EL68;K7EIU0;K7EQA9;K7EKQ2	Q16543	Hsp90 co-chaperone Cdc37;Hsp90 co-chaperone Cdc37, N-terminally processed	CDC37	17.0362	20.9533	19.8263	NaN	20.0535	19.5034				7	7	7	21.7	21.7	21.7	44.468	0	42.365	106950000	53
A8MZF9;P55039;J3QRI9;J3QKW7;J3QR71;J3QL90;J3KRL5;J3QKV7;J3QLF3	A8MZF9;P55039;J3QRI9;J3QKW7;J3QR71	Developmentally-regulated GTP-binding protein 2	DRG2	21.9342	21.8902	21.654	20.4721	21.2499	19.4921				5	5	5	19.5	19.5	19.5	38.129	0	10.92	18706000	19
C9JRP1;A0A0A0MST8;E9PFN4;Q9Y6M7-11;Q9Y6M7-14;Q9Y6M7-10;Q9Y6M7-4;Q9Y6M7-3;Q9Y6M7-2;Q9Y6M7-9;Q9Y6M7-6;Q9Y6M7-13;Q9Y6M7-12;Q9Y6M7;Q9Y6M7-8;Q9Y6M7-7;H7C3C4;Q9Y6M7-5	C9JRP1;A0A0A0MST8;E9PFN4;Q9Y6M7-11;Q9Y6M7-14;Q9Y6M7-10;Q9Y6M7-4;Q9Y6M7-3;Q9Y6M7-2;Q9Y6M7-9;Q9Y6M7-6;Q9Y6M7-13;Q9Y6M7-12;Q9Y6M7;Q9Y6M7-8;Q9Y6M7-7;H7C3C4;Q9Y6M7-5	Anion exchange protein;Sodium bicarbonate cotransporter 3	SLC4A7	20.2381	19.5171	20.139	19.0805	19.2986	19.4881				2	2	2	2.8	2.8	2.8	118.46	0.0004008	3.9521	2490100	4
A0A087X1E4;P53365-3;P53365;P53365-2;E9PPY7;E9PRV8	A0A087X1E4;P53365-3;P53365;P53365-2	Arfaptin-2	ARFIP2	19.4256	20.2166	18.2315	18.5773	19.3272	19.4659				4	4	4	13.4	13.4	13.4	41.595	0	6.8677	12363000	11
P36406-3;P36406-2;P36406	P36406-3;P36406-2;P36406	E3 ubiquitin-protein ligase TRIM23	TRIM23	20.0402	20.8653	20.2438	19.4992	18.5701	19.4395				1	1	1	1.8	1.8	1.8	61.068	0	5.7567	3179000	5
Q93009;Q93009-3;H3BND8;F5H2X1;H3BMF6	Q93009;Q93009-3;H3BND8	Ubiquitin carboxyl-terminal hydrolase 7;Ubiquitin carboxyl-terminal hydrolase	USP7	20.2648	21.3333	22.2123	17.9113	20.4725	19.4183				7	7	7	7.4	7.4	7.4	128.3	0	20.431	14236000	23
Q9H0J9	Q9H0J9	Poly [ADP-ribose] polymerase 12	PARP12	19.3754	19.3947	21.0863	NaN	NaN	19.4066				3	3	3	5.3	5.3	5.3	79.063	0	13.737	3996400	5
Q32Q12;P22392-2;P22392;J3KPD9;E7ERL0;O60361;E5RHP0;F6XY72;C9K028	Q32Q12;P22392-2;P22392;J3KPD9;E7ERL0;O60361	Nucleoside diphosphate kinase;Nucleoside diphosphate kinase B;Putative nucleoside diphosphate kinase	NME1-NME2	21.4973	18.2361	21.8013	18.5265	19.2268	19.3987				10	10	4	56.8	56.8	18.5	32.642	0	46.984	1735000000	71
Q16822;B4DW73;H0YML5;H0YM31;A0A0A0MS74;Q16822-2;H0YMU6;H0YNG4;H0YMA5;P35558;P35558-2	Q16822;B4DW73;H0YML5;H0YM31	Phosphoenolpyruvate carboxykinase [GTP], mitochondrial	PCK2	23.8537	24.5982	25.4995	19.7098	19.9209	19.3941				11	11	11	23.6	23.6	23.6	70.729	0	127.98	82217000	46
Q9UNS2;H7C3P9;Q9UNS2-2;J3QL22;J3QS85;J3KTQ1;J3QKR0;C9JLV5	Q9UNS2;H7C3P9;Q9UNS2-2	COP9 signalosome complex subunit 3	COPS3	21.6562	21.8419	21.2287	20.4721	NaN	19.388				5	5	5	16.8	16.8	16.8	47.873	0	20.648	23102000	18
Q9BQ67;M0QX71	Q9BQ67	Glutamate-rich WD repeat-containing protein 1	GRWD1	20.5898	20.8582	20.3567	19.4892	21.362	19.3698				5	5	5	20.6	20.6	20.6	49.419	0	20.857	10134000	20
O95816;O95816-2	O95816;O95816-2	BAG family molecular chaperone regulator 2	BAG2	20.8913	20.5899	21.0895	21.3727	21.1158	19.3518				4	4	4	18	18	18	23.772	0	19.384	60920000	13
Q96T76;Q96T76-8;Q96T76-5;Q96T76-9;Q5T454;Q96T76-7;H0Y7V3;H7C1W5;B0QZ77;H0Y746	Q96T76;Q96T76-8;Q96T76-5;Q96T76-9;Q5T454;Q96T76-7	MMS19 nucleotide excision repair protein homolog	MMS19	20.8438	20.6641	20.7256	21.1858	19.9808	19.3419				5	5	5	4.9	4.9	4.9	113.29	0	7.8006	6934100	12
Q15404;Q15404-2	Q15404;Q15404-2	Ras suppressor protein 1	RSU1	21.0996	19.2383	20.6049	NaN	NaN	19.323				6	6	6	31.4	31.4	31.4	31.54	0	9.3006	40868000	29
P25685;P25685-2;M0R080;M0R128;A0A1B0GX60;M0R1D6;M0QZD0;M0QYT3;M0QXK0	P25685;P25685-2;M0R080	DnaJ homolog subfamily B member 1	DNAJB1	21.5049	21.3993	21.5392	19.3867	21.3953	19.3115				5	5	5	17.6	17.6	17.6	38.044	0	12.323	30752000	28
Q9Y2A7;Q9Y2A7-2	Q9Y2A7;Q9Y2A7-2	Nck-associated protein 1	NCKAP1	23.9886	24.0398	24.2945	21.909	23.3527	19.3018				12	12	12	14.4	14.4	14.4	128.79	0	53.87	59488000	45
Q6P9B6;H3BM75;H3BUB0;H3BTC5	Q6P9B6;H3BM75	TLD domain-containing protein 1	TLDC1	22.9244	23.4339	22.9777	22.7196	22.9067	19.2918				8	8	8	29.4	29.4	29.4	50.993	0	26.049	34230000	34
P24752;H0YEL7;P24752-2;E9PRQ6;E9PKF3	P24752;H0YEL7;P24752-2	Acetyl-CoA acetyltransferase, mitochondrial	ACAT1	25.5452	26.2256	25.7044	23.1713	22.9954	19.2687				12	12	12	41.5	41.5	41.5	45.199	0	270.01	342360000	99
Q9NRF8	Q9NRF8	CTP synthase 2	CTPS2	19.6758	20.424	21.3302	19.0072	22.9992	19.267				4	3	3	10.2	7.8	7.8	65.677	0	16.185	7798400	4
Q99808;Q99808-2	Q99808;Q99808-2	Equilibrative nucleoside transporter 1	SLC29A1	20.4554	19.5866	20.4147	20.9048	NaN	19.255				2	2	2	7.5	7.5	7.5	50.219	0.00076894	3.4918	4152900	3
P16278-3;P16278;E7EQ29;P16278-2;C9J539;C9J4G9	P16278-3;P16278;E7EQ29;P16278-2	Beta-galactosidase	GLB1	22.7548	22.7881	22.9064	19.724	21.505	19.2419				3	3	3	5.1	5.1	5.1	72.75	0	19.54	24411000	22
Q8N4T4-2;Q8N4T4;Q8N4T4-4	Q8N4T4-2;Q8N4T4;Q8N4T4-4	Rho guanine nucleotide exchange factor 39	ARHGEF39	19.2967	20.0083	19.1484	19.8939	NaN	19.2374				2	2	2	13.4	13.4	13.4	33.979	0.00039841	3.8766	1339000	2
F8VYE8;P36873;P36873-2;F8VR82;F8W0W8;A0A087WYY5;F8WE71;H0Y3Y6	F8VYE8;P36873;P36873-2;F8VR82;F8W0W8;A0A087WYY5	Serine/threonine-protein phosphatase;Serine/threonine-protein phosphatase PP1-gamma catalytic subunit	PPP1CC	21.2531	22.7933	23.4268	18.7319	20.304	19.2328				11	2	2	38.8	7.9	7.9	34.95	0	72.646	31230000	10
O94826	O94826	Mitochondrial import receptor subunit TOM70	TOMM70A	22.3668	22.5608	22.8647	18.6258	21.7517	19.2203				8	8	8	20.7	20.7	20.7	67.454	0	48.782	73221000	42
P45974-2;P45974;F5H571;H7C5J3;Q92995-2;Q92995	P45974-2;P45974	Ubiquitin carboxyl-terminal hydrolase 5	USP5	22.2164	19.5074	22.6317	20.1942	20.2602	19.2074				9	9	9	15.2	15.2	15.2	93.307	0	81.488	47590000	18
Q86W42-3;Q86W42;Q86W42-2	Q86W42-3;Q86W42;Q86W42-2	THO complex subunit 6 homolog	THOC6	21.0447	22.3837	21.4185	NaN	20.422	19.1808				3	3	3	15.5	15.5	15.5	32.89	0	10.251	14188000	12
Q13057;Q13057-2;K7EP09;K7EPT0;K7ESK6;K7ES73;K7EN91;K7EQ60	Q13057;Q13057-2	Bifunctional coenzyme A synthase;Phosphopantetheine adenylyltransferase;Dephospho-CoA kinase	COASY	22.3114	22.2729	23.0039	19.865	20.7591	19.117				6	6	6	13.8	13.8	13.8	62.328	0	25.714	32604000	36
F8VUA2;F8VVT7;Q9HD42;F5H875	F8VUA2;F8VVT7;Q9HD42;F5H875	Charged multivesicular body protein 1a	CHMP1A	NaN	NaN	18.1889	20.9534	NaN	19.0356				2	2	2	9.9	9.9	9.9	19.531	0.00071917	2.9248	4088000	6
Q9P2R3;Q9P2R3-2;Q9P2R3-4;K7EPT2	Q9P2R3;Q9P2R3-2;Q9P2R3-4	Rabankyrin-5	ANKFY1	19.6439	19.7146	19.2927	NaN	19.7724	19.03				4	4	4	5.8	5.8	5.8	128.4	0	76.851	5938000	9
P08243-2;P08243;P08243-3;F8WEJ5;C9JT45;C9J057;C9JLN6;C9JM09	P08243-2;P08243;P08243-3;F8WEJ5	Asparagine synthetase [glutamine-hydrolyzing]	ASNS	22.7332	22.6294	23.0457	19.5867	22.4639	19.0137				6	6	6	16.7	16.7	16.7	62.168	0	44.837	22254000	33
Q6NZI2;Q6NZI2-2;Q6NZI2-3	Q6NZI2;Q6NZI2-2	Polymerase I and transcript release factor	PTRF	24.1541	24.2192	24.0981	23.3736	22.5478	19.005				11	11	11	29.5	29.5	29.5	43.476	0	323.31	423070000	127
Q14166	Q14166	Tubulin--tyrosine ligase-like protein 12	TTLL12	23.2115	24.0038	24.5986	21.7682	22.5864	18.9351				8	8	8	16.1	16.1	16.1	74.403	0	36.936	58209000	23
Q99986;H0YJ50;H0YJF7;H0YJJ9	Q99986;H0YJ50	Serine/threonine-protein kinase VRK1	VRK1	18.5643	18.3673	21.2435	18.7584	NaN	18.9284				3	3	3	12.6	12.6	12.6	45.476	0	5.4248	4231600	2
Q9BPX5	Q9BPX5	Actin-related protein 2/3 complex subunit 5-like protein	ARPC5L	19.7629	20.2988	20.7765	17.6668	20.0944	18.9273				2	2	2	16.3	16.3	16.3	16.941	0	67.031	35787000	14
E9PC90;P14635-2;P14635;H0YA62;D6RHI0;H0YMP3;H1UBN3;O95067	E9PC90;P14635-2;P14635;H0YA62;D6RHI0;H0YMP3;H1UBN3;O95067	G2/mitotic-specific cyclin-B1;G2/mitotic-specific cyclin-B2	CCNB1	19.634	20.0765	20.3625	NaN	20.3565	18.91				2	2	2	9.2	9.2	9.2	44.932	0	4.3125	7436300	12
Q99497;K7ELW0;K7EN27	Q99497;K7ELW0;K7EN27	Protein deglycase DJ-1	PARK7	21.6634	18.6895	19.6462	21.1685	NaN	18.908				8	8	8	51.9	51.9	51.9	19.891	0	37.812	281980000	43
A0A024QZX5;A0A087X1N8;P35237;C9JTJ8	A0A024QZX5;A0A087X1N8;P35237	Serpin B6	SERPINB6	23.0886	23.0395	23.2443	22.4812	21.4045	18.8281				11	11	10	38.4	38.4	36.3	43.024	0	323.31	259600000	47
P20591;F8W8T1;P20591-2;H9KVC7;H9KVC9;P20592-2;P20592;H9KVD0;H9KVC4;C9JEL4;C9JS04;C9JZQ9	P20591;F8W8T1;P20591-2	Interferon-induced GTP-binding protein Mx1;Interferon-induced GTP-binding protein Mx1, N-terminally processed	MX1	26.7383	27.1937	27.7365	NaN	16.0782	18.8249				21	21	21	42.4	42.4	42.4	75.519	0	323.31	365810000	94
E9PQD6;P0DJI8;E9PR14;G3V1D9;A0A096LPE2;P0DJI9-2	E9PQD6;P0DJI8;E9PR14;G3V1D9;A0A096LPE2;P0DJI9-2	Serum amyloid A protein;Serum amyloid A-1 protein;Amyloid protein A;Serum amyloid protein A(2-104);Serum amyloid protein A(3-104);Serum amyloid protein A(2-103);Serum amyloid protein A(2-102);Serum amyloid protein A(4-101);Serum amyloid A-2 protein	SAA1	24.173	23.9538	26.0134	19.1636	19.1989	18.8081				3	3	1	39.3	39.3	16.4	13.546	0	52.987	80011000	32
Q9H9A6	Q9H9A6	Leucine-rich repeat-containing protein 40	LRRC40	20.3285	19.9285	20.086	19.5816	19.7069	18.7984				5	5	5	8.8	8.8	8.8	68.249	0	5.9692	5545300	10
H7C0E5;O75312;H7BZM7	H7C0E5;O75312;H7BZM7	Zinc finger protein ZPR1	ZPR1	19.8327	20.4248	20.5054	NaN	20.5913	18.7913				7	7	7	22	22	22	42.542	0	33.838	22075000	17
O00410;O00410-3;H0Y8C6;O00410-2;E7ETV3;E7EQT5;E7EV12;C9JMV5;E7EWK4;E7EX05;H0Y3V4;C9JZD8;C9J875;C9JZ53;C9JQT6;E7ESA1;E7ESZ1;E7ETV8;C9JXE0;O60518	O00410;O00410-3;H0Y8C6;O00410-2	Importin-5	IPO5	21.2093	20.6553	19.4987	19.1917	18.3912	18.7832				21	21	21	26.9	26.9	26.9	123.63	0	283.17	152040000	92
Q9H3M7-2;Q9H3M7	Q9H3M7-2;Q9H3M7	Thioredoxin-interacting protein	TXNIP	19.3659	18.9432	18.622	19.9401	19.3982	18.7823				2	2	2	8	8	8	37.319	0	6.7769	2404200	8
P25205;P25205-2;J3KQ69;Q7Z6P5	P25205;P25205-2;J3KQ69	DNA replication licensing factor MCM3	MCM3	21.1345	21.3897	21.2026	20.7992	21.5041	18.7447				12	12	12	19.8	19.8	19.8	90.98	0	33.028	52371000	37
Q10567-4;Q10567-3;Q10567-2;Q10567;C9J1E7	Q10567-4;Q10567-3;Q10567-2;Q10567;C9J1E7	AP-1 complex subunit beta-1	AP1B1	21.0181	20.1557	18.9819	20.0575	21.4539	18.6899				14	4	4	19.7	7.6	7.6	101.35	0	9.0388	11387000	17
Q92828	Q92828	Coronin-2A	CORO2A	19.4832	19.6465	20.7781	NaN	19.3366	18.6599				2	2	2	3.8	3.8	3.8	59.763	0.005988	1.9454	4331500	3
Q12874	Q12874	Splicing factor 3A subunit 3	SF3A3	20.4314	19.9589	20.715	19.704	21.6328	18.6415				6	6	6	16.2	16.2	16.2	58.848	0	59.946	32853000	29
Q7Z6Z7-2;Q7Z6Z7-3;Q7Z6Z7;H0Y659;A0A087X1S3	Q7Z6Z7-2;Q7Z6Z7-3;Q7Z6Z7	E3 ubiquitin-protein ligase HUWE1	HUWE1	21.8552	21.2856	21.2984	19.535	18.8285	18.5542				15	15	15	5.6	5.6	5.6	480.19	0	42.885	22353000	37
K7EKI8;O60437;K7EQ71	K7EKI8;O60437;K7EQ71	Periplakin	PPL	19.6418	18.4269	19.8134	NaN	NaN	18.5535				3	3	3	1.9	1.9	1.9	204.49	0	5.8618	3121300	6
A0A0G2JNZ2;A0A0G2JPP5;Q14160;Q14160-3;A0A0G2JMS7;Q14160-2;H0YCG0	A0A0G2JNZ2;A0A0G2JPP5;Q14160;Q14160-3;A0A0G2JMS7;Q14160-2	Protein scribble homolog	SCRIB	23.9091	21.9227	22.7198	18.6709	20.3166	18.5179				9	9	8	9.1	9.1	8.3	174.91	0	15.215	26298000	24
Q8TDS4	Q8TDS4	Hydroxycarboxylic acid receptor 2	HCAR2	18.7935	NaN	18.9331	NaN	NaN	18.5033				1	1	1	6.6	6.6	6.6	41.849	0	4.3213	1041800	4
Q9UK73	Q9UK73	Protein fem-1 homolog B	FEM1B	NaN	NaN	NaN	19.2114	21.7081	18.4462				1	1	1	1.4	1.4	1.4	70.263	0.0093684	1.7387	780660	1
Q16719;Q16719-2;F8WEP1;B8ZZA3;A0A087WYQ7;A0A087WYM2;A0A087X297	Q16719;Q16719-2	Kynureninase	KYNU	18.6508	NaN	17.7306	20.2786	18.5918	18.3426				6	6	6	14.8	14.8	14.8	52.351	0	57.211	15889000	22
P05120;H7C004;H7BYS2;E7ERB5;E7EPJ9;E9PDK7	P05120	Plasminogen activator inhibitor 2	SERPINB2	23.3629	24.6471	22.8628	18.7859	NaN	18.2744				17	17	17	54.7	54.7	54.7	46.596	0	296.35	317870000	73
P43363;P43358;C9J9A2;C9J958;Q3SYA6;Q8TD91-2;A0A0A0MSA3;O60732-2;P43355;P43362;P43361;A2A368;A8MXT2;Q96M61;O15480;O60732	P43363;P43358	Melanoma-associated antigen 10;Melanoma-associated antigen 4	MAGEA10	15.4782	NaN	16.0947	18.0108	18.1336	18.1325				3	3	3	9.2	9.2	9.2	40.78	0	21.794	2558600	8
Q6UW50;B0QY01;O60784;O60784-2;F8WB30;F8WAW7;F8WE29;F8WBB0;V9GZ68;H7BYN7;V9GYF4;B0QY02;O60784-3;O60784-4	Q6UW50;B0QY01;O60784;O60784-2;F8WB30;F8WAW7;F8WE29;F8WBB0;V9GZ68;H7BYN7;V9GYF4;B0QY02;O60784-3;O60784-4	Target of Myb protein 1	TOM1	17.983	17.8611	16.6612	17.8437	16.7128	18.1224				2	2	2	13.9	13.9	13.9	23.465	0.00040032	3.9322	607690	7
E9PLK3;P55786;P55786-2;A6NEC2;H0YDG0;E9PP11;H0YCQ5;A6NEC2-2;E9PJY4;E9PPD4;A6NEC2-3;E9PJ74;E9PRQ5	E9PLK3;P55786;P55786-2	Puromycin-sensitive aminopeptidase	NPEPPS	22.507	21.9668	22.8282	19.5771	20.6513	18.1189				22	22	22	28.7	28.7	28.7	102.99	0	103.22	250020000	86
B7Z2Y2;Q14746-2;Q14746	B7Z2Y2;Q14746-2;Q14746	Conserved oligomeric Golgi complex subunit 2	COG2	19.1331	18.3877	18.9998	18.6722	18.0015	18.1077				3	3	3	6.9	6.9	6.9	76.078	0	5.2086	1554300	5
P78539-4;P78539-3;P78539-5;P78539-2;P78539	P78539-4;P78539-3;P78539-5;P78539-2;P78539	Sushi repeat-containing protein SRPX	SRPX	NaN	NaN	NaN	17.3178	21.856	18.0873				1	1	1	3.2	3.2	3.2	41.75	0	12.491	792480	1
Q9Y3A6	Q9Y3A6	Transmembrane emp24 domain-containing protein 5	TMED5	17.348	17.3963	17.8049	18.0292	17.9001	17.9382				1	1	1	5.2	5.2	5.2	26.005	0	6.7462	3730400	2
Q9NYL2-2;D4Q8H0	Q9NYL2-2;D4Q8H0		pk	18.3499	18.9637	18.8932	NaN	20.1691	17.8613				1	1	1	3.5	3.5	3.5	51.582	0.0093882	1.7513	2884100	2
P12955-3;P12955-2;P12955	P12955-3;P12955-2;P12955	Xaa-Pro dipeptidase	PEPD	20.024	19.881	18.8659	19.1361	20.0576	17.7713				2	2	2	6.1	6.1	6.1	47.261	0	13.365	9949400	13
H7C5K4;Q76M96;Q76M96-2;C9J8I6	H7C5K4;Q76M96;Q76M96-2	Coiled-coil domain-containing protein 80	CCDC80	21.2664	17.6862	17.4421	NaN	NaN	17.7245				3	3	3	15.7	15.7	15.7	30.444	0	12.386	1095100	5
O75533;F8WC19;B4DGZ4;H7C341;O75533-2	O75533	Splicing factor 3B subunit 1	SF3B1	21.5035	19.1396	20.0786	19.4428	17.9333	17.699				12	12	12	13.3	13.3	13.3	145.83	0	36.534	56720000	41
P47989	P47989	Xanthine dehydrogenase/oxidase;Xanthine dehydrogenase;Xanthine oxidase	XDH	20.2663	19.0497	21.6058	NaN	NaN	17.6447				5	5	5	5.9	5.9	5.9	146.42	0	10.906	5759300	9
Q5K651;C9JKF1	Q5K651;C9JKF1	Sterile alpha motif domain-containing protein 9	SAMD9	23.651	24.3088	25.1546	NaN	20.2841	17.5719				12	12	12	10.1	10.1	10.1	184.28	0	48.618	68842000	48
Q96KP4;Q96KP4-2;J3KSV5;A0A087WYZ1;J3QKT2;J3QQN6;J3QR27;J3QLU1;J3QKQ0;J3QRD0;J3QL02;A0A087WVS2;J3KRD5;J3QRA8;J3KSS4;J3QRP4;J3QRH4	Q96KP4;Q96KP4-2;J3KSV5;A0A087WYZ1;J3QKT2	Cytosolic non-specific dipeptidase	CNDP2	22.0209	21.6339	21.597	18.6107	20.0659	17.5471				12	12	12	38.1	38.1	38.1	52.878	0	25.64	119500000	84
Q8TF05-2;Q8TF05;J3QL26;J3KSB0;J3QLA6;J3QQV0;J3KRU1	Q8TF05-2;Q8TF05;J3QL26;J3KSB0;J3QLA6;J3QQV0	Serine/threonine-protein phosphatase 4 regulatory subunit 1	PPP4R1	21.2996	21.0567	21.0151	17.1027	19.4606	17.3672				3	3	3	3.4	3.4	3.4	105.19	0	5.3113	7274600	8
Q96RT1-7;Q96RT1-6;Q96RT1-4;Q96RT1-5;Q96RT1-3;Q96RT1-9;Q96RT1-2;Q96RT1;Q96RT1-8;B4DIP2	Q96RT1-7;Q96RT1-6;Q96RT1-4;Q96RT1-5;Q96RT1-3;Q96RT1-9;Q96RT1-2;Q96RT1;Q96RT1-8;B4DIP2	Protein LAP2	ERBB2IP	20.0733	19.5857	19.5627	17.6835	18.2794	17.2267				2	2	2	1.8	1.8	1.8	146.08	0.00039968	3.9211	2159000	9
Q71U36-2;Q71U36;F8VQQ4	Q71U36-2;Q71U36	Tubulin alpha-1A chain	TUBA1A	NaN	NaN	15.0556	18.2787	NaN	17.1403				27	1	0	71.4	3.4	0	46.297	0.0074166	1.8354	608400	4
Q9UJU6;H0Y5J4;Q9UJU6-5;F8WBG8;F8WC20;F8WBB2;F8WFE1	Q9UJU6;H0Y5J4;Q9UJU6-5	Drebrin-like protein	DBNL	15.7879	NaN	15.1328	NaN	NaN	17.0651				9	1	1	30.5	2.8	2.8	48.207	0.0060032	1.9633	147000	3
Q9BRX8-2;Q9BRX8	Q9BRX8-2;Q9BRX8	Redox-regulatory protein FAM213A	FAM213A	20.9386	19.8506	21.0306	15.8436	17.6424	16.6766				3	3	3	17.4	17.4	17.4	24.462	0	32.355	9983900	16
P26232-3;P26232-2;P26232-5;P26232;A0A0A0MTJ6;A0A0A0MRI5;P26232-4;P26232-6;C9J144;C9IZ88	P26232-3;P26232-2;P26232-5;P26232	Catenin alpha-2	CTNNA2	22.4343	21.4246	20.6317	17.2243	18.3648	16.6364				6	1	1	9.7	2.1	2.1	95.557	0	19.033	12317000	10
