# Supplementary material for: A Reductionist Approach Using Primary and Metastatic Cell–Derived Extracellular Vesicles Reveals Hub Proteins Associated with Oral Cancer Prognosis
Source: Mol Cell Proteomics. 2021 Jun 27;20:100118. doi: 10.1016/j.mcpro.2021.100118 (PMC8350068; doi:10.1016/j.mcpro.2021.100118)
Supplement: Supplemental Table S12 [file mmc13.xlsx]

## Sheet: Table S12
Table S12. Proteins identified in SCC-9 and LN1 cell replicates for the combined search in MaxQuant software (cells + EVs), after excluding reverse entries, only identified by site sequences and filtering for 2 valid values in at least one group.
Protein IDs	Majority protein IDs	Protein names	Gene names	LFQ intensity LN1_1-Cell	LFQ intensity LN1_2-Cell	LFQ intensity LN1_3-Cell	LFQ intensity SCC-9_1-Cell	LFQ intensity SCC-9_2-Cell	LFQ intensity SCC-9_3-Cell	Only identified by site	Reverse	Potential contaminant	Peptides	Razor + unique peptides	Unique peptides	Sequence coverage [%]	Unique + razor sequence coverage [%]	Unique sequence coverage [%]	Mol. weight [kDa]	Q-value	Score	Intensity	MS/MS count
E5RIP4;Q15043-2;Q15043-3;Q15043;E5RFZ8;E5RGA7;E5RJ40;E5RJG5	E5RIP4;Q15043-2;Q15043-3;Q15043;E5RFZ8;E5RGA7;E5RJ40;E5RJG5	Zinc transporter ZIP14	SLC39A14	22.4865	22.9291	NaN	NaN	NaN	NaN				3	3	3	29	29	29	17	0	8.615	48733000	10
A0A1B0GUH6;A0A1B0GUA3;Q96EK5	A0A1B0GUH6;A0A1B0GUA3;Q96EK5	KIF1-binding protein	KIAA1279	19.8046	19.9715	NaN	NaN	NaN	NaN				1	1	1	6.1	6.1	6.1	38.795	0	10.569	2719700	2
Q5T0V7;E7ETB9;E9PHM6;F6QMI7;F8W9J4;Q03001-13;Q03001-14;Q03001	Q5T0V7;E7ETB9;E9PHM6;F6QMI7;F8W9J4;Q03001-13;Q03001-14;Q03001	Dystonin	DST	19.2224	19.9121	NaN	NaN	NaN	NaN				3	3	3	5.7	5.7	5.7	79.167	0.00071454	2.8811	3201900	2
C9JY26;Q9BZG1-4;Q9BZG1;C9JBG0;Q96PJ7;E7ES60;Q9BZG1-2;J3QLC6	C9JY26;Q9BZG1-4;Q9BZG1;C9JBG0;Q96PJ7;E7ES60;Q9BZG1-2	Ras-related protein Rab-34	RAB34	19.3835	19.0515	NaN	NaN	NaN	NaN				4	4	4	22.1	22.1	22.1	28.818	0	25.808	5454300	10
Q9UBG0;E7EME3	Q9UBG0;E7EME3	C-type mannose receptor 2	MRC2	19.17	18.7801	NaN	NaN	NaN	NaN				2	2	2	1.6	1.6	1.6	166.67	0	4.1495	1183600	2
Q8IYL3	Q8IYL3	UPF0688 protein C1orf174	C1orf174	19.278	18.6835	NaN	NaN	NaN	NaN				1	1	1	5.8	5.8	5.8	25.977	0	4.1891	988030	1
P24844;P24844-2	P24844;P24844-2	Myosin regulatory light polypeptide 9	MYL9	18.5006	18.5377	NaN	NaN	NaN	NaN				6	1	1	44.8	6.4	6.4	19.827	0.0017483	2.6922	689310	1
K7ELI9;Q99470	K7ELI9;Q99470	Stromal cell-derived factor 2	SDF2	18.2313	18.3687	NaN	NaN	NaN	NaN				1	1	1	23.1	23.1	23.1	11.29	0.0083179	1.8233	590960	1
E9PE72;P22413	E9PE72;P22413	Ectonucleotide pyrophosphatase/phosphodiesterase family member 1;Alkaline phosphodiesterase I;Nucleotide pyrophosphatase	ENPP1	17.8189	18.2969	NaN	NaN	NaN	NaN				2	2	2	10.8	10.8	10.8	42.132	0	8.3402	519970	2
P98170	P98170	E3 ubiquitin-protein ligase XIAP	XIAP	18.6854	18.1823	NaN	NaN	NaN	NaN				1	1	1	2.8	2.8	2.8	56.684	0	4.9487	670490	3
H0YAV1;Q7LG56;Q7LG56-6;A0A0C4DGZ6;Q7LG56-5;Q7LG56-2	H0YAV1;Q7LG56;Q7LG56-6;A0A0C4DGZ6;Q7LG56-5;Q7LG56-2	Ribonucleoside-diphosphate reductase subunit M2 B	RRM2B	18.1373	18.1197	NaN	NaN	NaN	NaN				2	2	2	6.1	6.1	6.1	46.966	0.0033344	2.3173	526650	2
Q8IU81	Q8IU81	Interferon regulatory factor 2-binding protein 1	IRF2BP1	17.5915	17.803	NaN	NaN	NaN	NaN				3	3	3	8.6	8.6	8.6	61.687	0.0017464	2.6794	639070	4
Q99523-2;Q99523	Q99523-2;Q99523	Sortilin	SORT1	17.5987	17.5094	NaN	NaN	NaN	NaN				1	1	1	2.2	2.2	2.2	77.374	0.0080247	1.8284	354630	1
P15531;P15531-2	P15531;P15531-2	Nucleoside diphosphate kinase A	NME1	23.2998	25.2002	24.6763	NaN	NaN	NaN				7	1	1	52.6	9.2	9.2	17.149	0.0041814	2.0827	70672000	2
Q9Y2V7-2;Q9Y2V7;H0YGX8	Q9Y2V7-2;Q9Y2V7;H0YGX8	Conserved oligomeric Golgi complex subunit 6	COG6	23.5232	23.8889	23.7998	NaN	NaN	NaN				2	2	2	4.6	4.6	4.6	68.411	0.0035749	2.1568	38030000	2
Q96JB3-2;Q96JB3	Q96JB3-2;Q96JB3	Hypermethylated in cancer 2 protein	HIC2	21.3685	21.5143	23.7244	NaN	NaN	NaN				1	1	1	1.7	1.7	1.7	64.227	0	16.246	520970000	16
O95980	O95980	Reversion-inducing cysteine-rich protein with Kazal motifs	RECK	22.1574	21.3347	21.8549	NaN	NaN	NaN				6	6	6	7.2	7.2	7.2	106.46	0	9.3396	16751000	8
Q92743;H0Y7G9	Q92743	Serine protease HTRA1	HTRA1	20.5373	20.8711	21.2684	NaN	NaN	NaN				7	7	7	19	19	19	51.286	0	76.776	168580000	21
A0A087X105;A0A087WZW4;A0A087X1W8;A0A0A0MTJ8;A0A087WZR6;X5DQS5;Q9BY67-5;Q9BY67;Q9BY67-4;Q9BY67-3;F5H125;H0YG94;A0A087X0T8;Q9BY67-2	A0A087X105;A0A087WZW4;A0A087X1W8;A0A0A0MTJ8;A0A087WZR6;X5DQS5;Q9BY67-5;Q9BY67;Q9BY67-4;Q9BY67-3;F5H125;H0YG94;A0A087X0T8;Q9BY67-2	Cell adhesion molecule 1	CADM1	21.4446	21.4298	21.0861	NaN	NaN	NaN				2	2	2	10.5	10.5	10.5	41.667	0	10.543	6041000	8
P02452	P02452	Collagen alpha-1(I) chain	COL1A1	21.0521	21.6246	21.0415	NaN	NaN	NaN				7	7	7	8.6	8.6	8.6	138.94	0	23.552	12920000	10
P32004-3;P32004-2;P32004;H0Y5C3	P32004-3;P32004-2;P32004	Neural cell adhesion molecule L1	L1CAM	20.3479	20.6779	20.5289	NaN	NaN	NaN				3	3	3	5.3	5.3	5.3	138.91	0	5.0269	4045800	4
A0A0D9SG53;A0A0D9SGB2;Q5JXI0;A0A0D9SFI6;A0A0D9SFB0;Q5JXH9;A0A0D9SFZ9;Q5JXH8;Q5JXH7;Q5JXI3;Q5JXI2;Q5JXI8;Q13642-3;Q13642-1;Q13642-5;Q13642-4;Q13642	A0A0D9SG53;A0A0D9SGB2;Q5JXI0;A0A0D9SFI6;A0A0D9SFB0;Q5JXH9;A0A0D9SFZ9;Q5JXH8;Q5JXH7;Q5JXI3;Q5JXI2;Q5JXI8;Q13642-3;Q13642-1;Q13642-5;Q13642-4;Q13642	Four and a half LIM domains protein 1	FHL1	21.1159	20.9303	20.3741	NaN	NaN	NaN				1	1	1	9.2	9.2	9.2	15.015	0.0035737	2.1561	5116800	2
Q9H788-2;Q9H788	Q9H788-2;Q9H788	SH2 domain-containing protein 4A	SH2D4A	19.5548	19.7343	20.3365	NaN	NaN	NaN				2	2	2	6.8	6.8	6.8	46.978	0.0062854	1.9292	2820500	3
C9J7K9;O15162-2;O15162;C9J0H3;H7C5I5;C9J9P4;C9JE06	C9J7K9;O15162-2;O15162;C9J0H3;H7C5I5;C9J9P4;C9JE06	Phospholipid scramblase 1	PLSCR1	19.5412	NaN	20.0497	NaN	NaN	NaN				4	4	4	18.3	18.3	18.3	34.217	0	17.73	15207000	20
P51884	P51884	Lumican	LUM	19.4226	19.1614	19.7616	NaN	NaN	NaN				2	2	2	8.6	8.6	8.6	38.429	0.00073502	3.0747	1973400	3
O95340;O95340-2	O95340;O95340-2	Bifunctional 3-phosphoadenosine 5-phosphosulfate synthase 2;Sulfate adenylyltransferase;Adenylyl-sulfate kinase	PAPSS2	19.6403	19.5166	19.5785	NaN	NaN	NaN				3	2	2	7.2	4.9	4.9	69.5	0	5.1852	2275700	3
M0R2P8;M0R3A4;M0QYA2;Q9NWS0	M0R2P8;M0R3A4;M0QYA2;Q9NWS0	PIH1 domain-containing protein 1	PIH1D1	18.9657	19.3636	19.4335	NaN	NaN	NaN				1	1	1	12.3	12.3	12.3	13.148	0.00072228	2.9689	1687100	3
C9JEZ4;Q9UKI2	C9JEZ4;Q9UKI2	Cdc42 effector protein 3	CDC42EP3	18.1384	18.7225	19.3321	NaN	NaN	NaN				1	1	1	8.4	8.4	8.4	23.507	0.00071327	2.8571	1219700	2
Q4V9L6;F8VS22	Q4V9L6;F8VS22	Transmembrane protein 119	TMEM119	18.7052	18.4161	19.1022	NaN	NaN	NaN				2	2	2	8.8	8.8	8.8	29.203	0	6.1765	4295700	4
F8WCR2;B1AKV4;B1AKV2;F6UTR7;B1AKV6;B1AKV3;Q9NVA1-4;Q9NVA1-2;Q9NVA1	F8WCR2;B1AKV4;B1AKV2;F6UTR7;B1AKV6;B1AKV3;Q9NVA1-4;Q9NVA1-2;Q9NVA1	Ubiquinol-cytochrome-c reductase complex assembly factor 1	UQCC1	18.5472	18.3569	18.8239	NaN	NaN	NaN				1	1	1	9.7	9.7	9.7	13.821	0.0020833	2.636	1068800	1
P17302	P17302	Gap junction alpha-1 protein	GJA1	19.1989	18.8735	18.8197	NaN	NaN	NaN				2	2	2	11	11	11	43.008	0	5.0434	1412400	2
B8ZZF5;Q9H8M9;C9J5M4	B8ZZF5;Q9H8M9;C9J5M4	Protein eva-1 homolog A	EVA1A	19.7908	19.1363	18.811	NaN	NaN	NaN				2	2	2	17.9	17.9	17.9	16.163	0	6.5392	18187000	8
M0QXG9;M0R3F4;M0R2A4;M0R2K3;M0R193;M0R0I0;M0R2I2;J3KQS6;Q9NWV8-3;Q9NWV8	M0QXG9;M0R3F4;M0R2A4;M0R2K3;M0R193;M0R0I0;M0R2I2;J3KQS6;Q9NWV8-3;Q9NWV8	BRISC and BRCA1-A complex member 1	BABAM1	18.9279	18.905	18.627	NaN	NaN	NaN				1	1	1	21.3	21.3	21.3	11.545	0	99.204	1258600	3
Q8NFQ8	Q8NFQ8	Torsin-1A-interacting protein 2	TOR1AIP2	18.8307	NaN	18.6114	NaN	NaN	NaN				1	1	1	7.9	7.9	7.9	51.263	0.0030344	2.3985	811600	1
Q14691	Q14691	DNA replication complex GINS protein PSF1	GINS1	19.5806	NaN	18.4915	NaN	NaN	NaN				1	1	1	7.1	7.1	7.1	22.988	0.0033178	2.2936	1101900	1
F8W7R3;Q9NVI1-2;Q9NVI1-1;Q9NVI1;H3BP78;H3BQE2;H3BT54;H3BMG4;Q9NVI1-4	F8W7R3;Q9NVI1-2;Q9NVI1-1;Q9NVI1;H3BP78	Fanconi anemia group I protein	FANCI	18.1552	18.8398	18.3812	NaN	NaN	NaN				3	3	3	3.7	3.7	3.7	123.24	0	4.2298	980070	3
H7C4M4;Q9ULI3;H7C4K2	H7C4M4;Q9ULI3;H7C4K2	Protein HEG homolog 1	HEG1	18.2435	NaN	18.1661	NaN	NaN	NaN				2	2	2	10.2	10.2	10.2	29.503	0.0068664	1.8806	2294900	1
E9PKP4;E9PJA2;P09603-3;P09603-2;P09603	E9PKP4;E9PJA2;P09603-3;P09603-2;P09603	Macrophage colony-stimulating factor 1;Processed macrophage colony-stimulating factor 1	CSF1	17.636	17.7259	17.8071	NaN	NaN	NaN				1	1	1	10.6	10.6	10.6	13.253	0.0099218	1.7032	582880	3
A0A087WVM4;B7ZM99;Q6UB35;Q4VXM1;Q4VXM0	A0A087WVM4;B7ZM99;Q6UB35	Monofunctional C1-tetrahydrofolate synthase, mitochondrial	MTHFD1L	17.7129	17.9949	17.7925	NaN	NaN	NaN				3	3	3	3.5	3.5	3.5	99.31	0.00039355	3.7378	1601600	4
K7EIU4;Q63ZY3-3;Q63ZY3;Q63ZY3-2	K7EIU4;Q63ZY3-3;Q63ZY3;Q63ZY3-2	KN motif and ankyrin repeat domain-containing protein 2	KANK2	16.2802	15.7482	15.8394	NaN	NaN	NaN				1	1	1	5.9	5.9	5.9	23.954	0.0099308	1.706	178190	1
B1AHA8;P09601	B1AHA8;P09601	Heme oxygenase 1	HMOX1	16.3155	NaN	15.2877	NaN	NaN	NaN				1	1	1	12.8	12.8	12.8	21.583	0.0057343	2.0232	116050	1
Q71U36-2;Q71U36;F8VQQ4	Q71U36-2;Q71U36	Tubulin alpha-1A chain	TUBA1A	18.6864	15.3347	15.2313	NaN	NaN	NaN				27	1	0	71.4	3.4	0	46.297	0.0074166	1.8354	608400	4
H3BN98;I3L246;H3BV27;H3BT37;I3L303;H3BPJ2;Q15041-3;Q15041-2;Q15041	H3BN98;I3L246;H3BV27;H3BT37;I3L303		RPS15A	22.655	22.7828	22.693	22.8138	NaN	NaN				6	1	1	22.4	3.4	3.4	27.168	0.00039002	3.6274	26125000	1
CON__Q32MB2;Q86Y46;H0YIC5;CON__Q7RTS7;F8W1S1;Q86Y46-2;Q7RTS7;CON__Q3SY84;Q3SY84;H0YIG3	CON__Q32MB2;Q86Y46;H0YIC5;CON__Q7RTS7;F8W1S1;Q86Y46-2;Q7RTS7	Keratin, type II cytoskeletal 73;Keratin, type II cytoskeletal 74	KRT73	21.0933	21.3433	21.9735	20.7615	NaN	NaN			+	6	3	1	9.1	6.1	1.7	58.923	0	16.558	26611000	11
Q92896;Q92896-3;Q92896-2;H3BM42	Q92896;Q92896-3;Q92896-2;H3BM42	Golgi apparatus protein 1	GLG1	19.3709	19.3886	19.8297	19.8044	NaN	NaN				3	3	3	2.5	2.5	2.5	134.55	0	11.682	3862700	3
P29317;J3KR66;Q5JY90;U3NG26;F8W9W0;C9JXA2;F8VP57;B7ZKW7;B7ZKJ3;A0A0B4J1T8;Q9UF33-2;Q9UF33-3;Q06187;Q06187-2;P54756-3;P29320;Q15375-2;Q15375-4;Q15375;P29322;P54756-2;Q9UF33;P54756	P29317	Ephrin type-A receptor 2	EPHA2	20.2179	20.3053	19.6613	19.1695	NaN	NaN				4	4	3	4.7	4.7	3.9	108.27	0	55.27	16941000	18
Q5TBP9;Q9BX40;Q5TBQ1;Q5TBQ0;Q9BX40-3;Q9BX40-2	Q5TBP9;Q9BX40;Q5TBQ1;Q5TBQ0;Q9BX40-3;Q9BX40-2	Protein LSM14 homolog B	LSM14B	NaN	18.5555	19.0922	18.9502	NaN	NaN				2	2	2	12.1	12.1	12.1	26.715	0	4.092	2414000	3
Q13637;P57729	Q13637	Ras-related protein Rab-32	RAB32	19.4418	19.3763	18.4486	18.2023	NaN	NaN				3	3	2	20.4	20.4	15.6	24.997	0	6.2335	3345600	10
O00429-2;O00429-4;O00429-8;G8JLD5	O00429-2;O00429-4;O00429-8;G8JLD5	Dynamin-1-like protein	DNM1L	18.6835	17.8752	NaN	17.8856	NaN	NaN				21	1	1	47	2.9	2.9	80.535	0.0032862	2.2399	874010	1
Q08378-2;Q08378;A0A087WV43;Q08378-4	Q08378-2;Q08378;A0A087WV43;Q08378-4	Golgin subfamily A member 3	GOLGA3	17.6448	17.886	18.2784	17.6978	NaN	NaN				2	2	2	2.1	2.1	2.1	155.68	0.00076864	3.4882	891650	2
Q2TAL8	Q2TAL8	Glutamine-rich protein 1	QRICH1	17.6476	17.5497	NaN	17.433	NaN	NaN				1	1	1	2.3	2.3	2.3	86.435	0.00076017	3.375	548820	1
A0A087X0S5;P12109	A0A087X0S5;P12109	Collagen alpha-1(VI) chain	COL6A1	18.9974	19.1259	18.9088	17.3118	NaN	NaN				1	1	1	1.9	1.9	1.9	108.34	0	5.0668	1596300	3
D6RCD0;Q8NBQ5	D6RCD0;Q8NBQ5	Estradiol 17-beta-dehydrogenase 11	HSD17B11	17.9373	18.0563	18.0024	16.7965	NaN	NaN				1	1	1	5.9	5.9	5.9	28.102	0.00073394	3.0505	818390	5
K7EQB2;K7EMM8;Q49A26-5;Q49A26-4;Q49A26-2;Q49A26-3;Q49A26	K7EQB2;K7EMM8;Q49A26-5;Q49A26-4;Q49A26-2;Q49A26-3;Q49A26	Putative oxidoreductase GLYR1	GLYR1	17.0448	16.3844	16.5723	14.9582	NaN	NaN				1	1	1	7	7	7	20.472	0.0023842	2.4915	324050	3
E9PEE8;P18564-2;P18564;A0A087WXP3	E9PEE8;P18564-2;P18564;A0A087WXP3	Integrin beta;Integrin beta-6	ITGB6	24.7559	24.6678	24.975	24.0434	24.3596	NaN				2	2	2	3.6	3.6	3.6	81.543	0	5.5687	437040000	6
B4DZ84;D3DX48;A0A0A0MRU0;A0A0D9SFF8;D3DX49;A0A0C4DH75;Q14168-6;Q14168-2;Q14168-3;Q14168;Q14168-4;E5RFN8;A0A087X0C7;E5RK50;E5RJK0;E5RK44;E5RI32;E5RIU3;A0A087WVY2;E5RI47	B4DZ84;D3DX48;A0A0A0MRU0;A0A0D9SFF8;D3DX49;A0A0C4DH75;Q14168-6;Q14168-2;Q14168-3;Q14168;Q14168-4;E5RFN8;A0A087X0C7;E5RK50;E5RJK0;E5RK44;E5RI32;E5RIU3;A0A087WVY2;E5RI47	MAGUK p55 subfamily member 2	MPP2	NaN	NaN	NaN	24.2574	23.8283	NaN				2	1	1	4.1	1.8	1.8	60.516	0.0041828	2.0832	36781000	2
K7EJ78;K7EQJ5;P62841;S4R456;K7EM56;A0A0B4J2B4;S4R417;K7ELC2	K7EJ78;K7EQJ5;P62841;S4R456;K7EM56;A0A0B4J2B4;S4R417;K7ELC2	40S ribosomal protein S15	RPS15	23.7982	21.3585	23.9421	20.8628	23.3729	NaN				3	3	3	30.2	30.2	30.2	14.759	0	4.412	55878000	8
Q9BRF8-2;Q9BRF8;Q9BRF8-3	Q9BRF8-2;Q9BRF8;Q9BRF8-3	Serine/threonine-protein phosphatase CPPED1	CPPED1	NaN	NaN	NaN	20.0771	21.9667	NaN				2	2	2	12.8	12.8	12.8	19.035	0.0038735	2.1016	7916700	1
Q16762;B1AH48	Q16762	Thiosulfate sulfurtransferase	TST	21.1926	21.2746	21.315	21.5851	21.3067	NaN				4	4	4	22.6	22.6	22.6	33.429	0	9.1945	20744000	7
V9GYM8;Q92974-3;Q92974-2;Q92974;V9GY94;V9GYF5;V9GYG5;V9GZ14	V9GYM8;Q92974-3;Q92974-2;Q92974	Rho guanine nucleotide exchange factor 2	ARHGEF2	21.2103	20.9753	21.6171	20.2478	21.1179	NaN				3	3	3	5.1	5.1	5.1	116.07	0	13.244	12163000	7
Q9NY12-2;Q9NY12	Q9NY12-2;Q9NY12	H/ACA ribonucleoprotein complex subunit 1	GAR1	NaN	NaN	21.2279	21.0351	21.0569	NaN				2	2	2	9	9	9	20.834	0	4.0621	6713600	3
Q99720-5;Q99720-3;Q99720-2;Q99720;Q5T1J1;Q99720-4	Q99720-5;Q99720-3;Q99720-2;Q99720;Q5T1J1;Q99720-4	Sigma non-opioid intracellular receptor 1	SIGMAR1	21.9271	20.7262	20.9051	21.0754	20.9371	NaN				2	2	2	10.2	10.2	10.2	21.013	0.0010657	2.8091	11748000	4
B6VEX4;A0A0A0MRT6;Q8IZP0-11;Q8IZP0-10;Q8IZP0-8;Q8IZP0-7;Q8IZP0-2;Q8IZP0-4;Q8IZP0-3;Q8IZP0-5;Q8IZP0-6;Q8IZP0-9;Q8IZP0-12;Q8IZP0	B6VEX4;A0A0A0MRT6;Q8IZP0-11;Q8IZP0-10;Q8IZP0-8;Q8IZP0-7;Q8IZP0-2;Q8IZP0-4;Q8IZP0-3;Q8IZP0-5;Q8IZP0-6;Q8IZP0-9;Q8IZP0-12;Q8IZP0	Abl interactor 1	ABI1	19.979	19.6377	20.1667	20.5563	20.837	NaN				2	2	2	6.9	6.9	6.9	43.294	0	4.1403	15345000	9
P13995;B9A062;B8ZZU9;P13995-2	P13995;B9A062;B8ZZU9;P13995-2	Bifunctional methylenetetrahydrofolate dehydrogenase/cyclohydrolase, mitochondrial;NAD-dependent methylenetetrahydrofolate dehydrogenase;Methenyltetrahydrofolate cyclohydrolase	MTHFD2	20.5054	20.7706	17.115	20.0727	20.7348	NaN				2	2	2	10	10	10	37.895	0	17.204	5959700	6
Q5RHS7	Q5RHS7		S100A2	16.3277	NaN	NaN	16.9621	20.5516	NaN				1	1	1	17.9	17.9	17.9	10.97	0	37.543	3908900	7
P08648	P08648	Integrin alpha-5;Integrin alpha-5 heavy chain;Integrin alpha-5 light chain	ITGA5	21.2686	21.5567	21.8144	20.4245	20.3794	NaN				5	5	5	7.2	7.2	7.2	114.54	0	50.807	35075000	22
O75348;F2Z307;O95670-2;O95670	O75348;F2Z307;O95670-2;O95670	V-type proton ATPase subunit G 1;V-type proton ATPase subunit G 2	ATP6V1G1	20.8053	20.7274	21.0003	20.3916	20.1412	NaN				2	2	2	22	22	22	13.757	0	7.6886	11385000	7
K7ELG5;K7ES89;P51452-2;P51452	K7ELG5;K7ES89;P51452-2;P51452	Dual specificity protein phosphatase 3	DUSP3	NaN	20.4391	20.3421	19.7589	20.0684	NaN				1	1	1	10.7	10.7	10.7	12.454	0.0033091	2.2835	4432000	3
E9PQ61;O75152;E9PBY7;A0A1B0GTU1;A0A1B0GUI2	E9PQ61;O75152;E9PBY7;A0A1B0GTU1;A0A1B0GUI2	Zinc finger CCCH domain-containing protein 11A	ZC3H11A	20.6718	20.1995	20.1154	NaN	20.0282	NaN				2	2	2	5.7	5.7	5.7	72.531	0.003283	2.2308	4834100	1
Q9NX14;Q9NX14-2	Q9NX14;Q9NX14-2	NADH dehydrogenase [ubiquinone] 1 beta subcomplex subunit 11, mitochondrial	NDUFB11	NaN	20.4254	NaN	20.3498	20.004	NaN				1	1	1	15	15	15	17.316	0.0020541	2.5503	3688400	1
Q13405;H0YDP7;E9PI78;E9PNF1	Q13405;H0YDP7	39S ribosomal protein L49, mitochondrial	MRPL49	20.23	NaN	20.1477	NaN	19.8124	NaN				3	3	3	23.5	23.5	23.5	19.198	0.0003873	3.5621	4666800	1
P98172;P52799	P98172	Ephrin-B1	EFNB1	NaN	NaN	NaN	20.1588	19.7687	NaN				4	4	4	22.3	22.3	22.3	38.006	0	9.8319	16120000	13
Q92804-2;Q92804;A0A075B7D9;A0A075B7F2	Q92804-2;Q92804;A0A075B7D9	TATA-binding protein-associated factor 2N	TAF15	18.6405	19.8662	NaN	NaN	19.6758	NaN				3	1	1	8.5	4.6	4.6	61.557	0.0017428	2.6581	2100000	3
M0R2A0;Q5UCC4-2;Q5UCC4	M0R2A0;Q5UCC4-2;Q5UCC4	ER membrane protein complex subunit 10	EMC10	19.5937	19.2188	19.8758	19.2613	19.5532	NaN				2	2	2	7.3	7.3	7.3	38.975	0.00039777	3.8658	4264100	4
H3BPG5;H3BV80;H3BMS0;H3BMM9;H3BTC0;Q15287-3;Q15287-2;Q15287	H3BPG5;H3BV80;H3BMS0;H3BMM9;H3BTC0;Q15287-3;Q15287-2;Q15287	RNA-binding protein with serine-rich domain 1	RNPS1	NaN	19.1104	18.9105	20.0513	19.533	NaN				1	1	1	11.7	11.7	11.7	15.108	0.00075386	3.259	3719900	4
Q8IVS2;Q8IVS2-2	Q8IVS2	Malonyl-CoA-acyl carrier protein transacylase, mitochondrial	MCAT	NaN	NaN	NaN	20.2705	19.5324	NaN				3	3	3	13.6	13.6	13.6	42.961	0	7.2897	5711800	6
Q14195-2;Q14195;H0YBT4;D6RF19	Q14195-2;Q14195;H0YBT4	Dihydropyrimidinase-related protein 3	DPYSL3	22.0074	22.8182	23.5495	18.5566	19.3613	NaN				11	8	8	23.4	18.9	18.9	73.91	0	22.218	23824000	15
G3V5E1;O75909-1;O75909;O75909-4	G3V5E1;O75909-1;O75909;O75909-4	Cyclin-K	CCNK	18.5532	19.4944	19.1763	NaN	19.3607	NaN				1	1	1	4.2	4.2	4.2	43.404	0	25.645	2230300	3
J3KTN0	J3KTN0		EIF4A1	NaN	19.4519	19.9659	20.4017	19.333	NaN				9	1	1	57.3	10.3	10.3	13.906	0	6.8548	3585700	1
Q9BYX2-4;Q9BYX2-3;Q9BYX2-2;Q9BYX2;Q9BYX2-6;Q9BYX2-5	Q9BYX2-4;Q9BYX2-3;Q9BYX2-2;Q9BYX2;Q9BYX2-6;Q9BYX2-5	TBC1 domain family member 2A	TBC1D2	NaN	NaN	NaN	20.1552	19.3026	NaN				3	3	3	5.5	5.5	5.5	81.688	0	8.0841	4991200	6
Q9BYJ9;Q9BYJ9-2	Q9BYJ9;Q9BYJ9-2	YTH domain-containing family protein 1	YTHDF1	18.8108	18.7334	18.9961	19.0365	19.2371	NaN				2	1	1	8.8	6.4	6.4	60.873	0	6.5092	2494400	4
P57735	P57735	Ras-related protein Rab-25	RAB25	NaN	NaN	NaN	19.4226	19.194	NaN				2	2	2	14.6	14.6	14.6	23.495	0.00038491	3.5046	1368500	2
Q92947-2;Q92947;K7ESA6	Q92947-2;Q92947;K7ESA6	Glutaryl-CoA dehydrogenase, mitochondrial	GCDH	18.8077	NaN	18.8403	NaN	19.1631	NaN				2	2	2	7	7	7	47.355	0.0068729	1.8822	2053600	2
A0A1B0GTB8;A0A1B0GWC0;A0A1B0GVF3;P23786;A0A1B0GV75;A0A1B0GTM0	A0A1B0GTB8;A0A1B0GWC0;A0A1B0GVF3;P23786;A0A1B0GV75	Carnitine O-palmitoyltransferase 2, mitochondrial	CPT2	18.8479	NaN	18.426	19.5331	19.1046	NaN				4	4	4	10.9	10.9	10.9	71.181	0	11.392	2882900	5
A0A0A0MT09;Q12972-2;Q12972	A0A0A0MT09;Q12972-2;Q12972	Nuclear inhibitor of protein phosphatase 1;Activator of RNA decay	PPP1R8	18.6432	18.2311	18.3356	18.266	19.0959	NaN				1	1	1	10.2	10.2	10.2	22.284	0.0033501	2.3493	1893100	6
Q8N5L8	Q8N5L8	Ribonuclease P protein subunit p25-like protein	RPP25L	19.1926	19.1289	19.4222	18.7035	18.8847	NaN				2	2	2	19.6	19.6	19.6	17.631	0.0059786	1.9393	2640000	2
Q8TD16;Q8TD16-2	Q8TD16;Q8TD16-2	Protein bicaudal D homolog 2	BICD2	19.0577	19.1552	19.2308	18.5842	18.8065	NaN				2	2	2	3.5	3.5	3.5	93.532	0.00076104	3.3823	2979300	3
I3VM54;Q9Y2K7-4;Q9Y2K7-5;Q9Y2K7-2;Q9Y2K7	I3VM54;Q9Y2K7-4;Q9Y2K7-5;Q9Y2K7-2;Q9Y2K7	Lysine-specific demethylase 2A	KDM2A	18.6967	18.1154	NaN	19.0104	18.7497	NaN				1	1	1	1	1	1	130.66	0.0083205	1.8241	2215000	1
A0A0C4DG44;O43464-2;O43464-4;O43464-3;O43464	A0A0C4DG44;O43464-2;O43464-4;O43464-3;O43464	Serine protease HTRA2, mitochondrial	HTRA2	18.1778	NaN	17.9129	19.0453	18.7293	NaN				1	1	1	2.8	2.8	2.8	45.112	0.0038885	2.1297	1544400	2
Q99614;H0YB37	Q99614;H0YB37	Tetratricopeptide repeat protein 1	TTC1	17.5898	16.1969	17.1544	16.2879	18.712	NaN				4	4	4	24.7	24.7	24.7	33.526	0	6.2308	3967000	5
Q9NQ88	Q9NQ88	Fructose-2,6-bisphosphatase TIGAR	TIGAR	NaN	NaN	18.8636	19.069	18.62	NaN				1	1	1	6.3	6.3	6.3	30.062	0.0057107	1.9884	1414100	3
C9J2G3;C9JQQ2;Q9NWU1-2;Q9NWU1;F8VNS3	C9J2G3;C9JQQ2;Q9NWU1-2;Q9NWU1;F8VNS3	3-oxoacyl-[acyl-carrier-protein] synthase, mitochondrial	OXSM	18.394	18.0963	18.4504	18.1967	18.6075	NaN				2	2	2	14.5	14.5	14.5	23.632	0.00072913	3.023	1611000	3
O75116;D6REE7;Q14DU5;E9PF63	O75116;D6REE7;Q14DU5;E9PF63	Rho-associated protein kinase 2	ROCK2	19.0333	NaN	18.4547	NaN	18.5244	NaN				2	2	2	2.1	2.1	2.1	160.9	0.00038551	3.5235	1788500	1
E9PS11;A6NGW1;O95070	E9PS11;A6NGW1;O95070	Protein YIF1A	YIF1A	NaN	NaN	18.7728	19.813	18.4829	NaN				1	1	1	19	19	19	8.7513	0.0041787	2.0757	1643200	3
P12110-3;P12110-2;P12110;C9JH44	P12110-3;P12110-2;P12110;C9JH44	Collagen alpha-2(VI) chain	COL6A2	19.427	19.8654	19.688	NaN	18.4685	NaN				2	2	2	2.4	2.4	2.4	87.279	0.0032541	2.169	2600600	3
Q9HCC0-2;Q9HCC0	Q9HCC0-2;Q9HCC0	Methylcrotonoyl-CoA carboxylase beta chain, mitochondrial	MCCC2	18.5525	17.6167	18.3022	18.6454	18.4683	NaN				1	1	1	2.5	2.5	2.5	57.518	0.00072359	2.9845	1894400	4
P47989	P47989	Xanthine dehydrogenase/oxidase;Xanthine dehydrogenase;Xanthine oxidase	XDH	NaN	NaN	NaN	18.7544	18.4296	NaN				5	5	5	5.9	5.9	5.9	146.42	0	10.906	5759300	9
F8W038;Q8IXM2;Q8IXM2-3;H0YIS7;Q8IXM2-2	F8W038;Q8IXM2;Q8IXM2-3;H0YIS7;Q8IXM2-2	Chromatin complexes subunit BAP18	C17orf49	18.2396	18.3114	18.6474	18.1388	18.3481	NaN				2	2	2	21.7	21.7	21.7	16.29	0.00039494	3.7731	1590400	3
Q9H4G0-2	Q9H4G0-2	Band 4.1-like protein 1	EPB41L1	NaN	NaN	NaN	19.1389	18.3333	NaN				1	1	1	1.7	1.7	1.7	87.644	0.0038911	2.1307	1099900	2
I3L521;F5GXV8;F5GY08;J3KPD3;Q9Y580	I3L521;F5GXV8;F5GY08;J3KPD3;Q9Y580	RNA-binding protein 7	RBM7	17.832	NaN	18.0911	NaN	18.328	NaN				1	1	1	9.5	9.5	9.5	16.436	0.0032723	2.2116	829480	1
Q6P587;Q6P587-2;Q6P587-3	Q6P587;Q6P587-2;Q6P587-3	Acylpyruvase FAHD1, mitochondrial	FAHD1	18.6435	17.4936	17.8251	NaN	18.3224	NaN				2	2	2	13.4	13.4	13.4	24.843	0	4.844	1133600	4
Q9BZQ8	Q9BZQ8	Protein Niban	FAM129A	19.1984	19.087	19.2505	NaN	18.2258	NaN				2	2	2	2.9	2.9	2.9	103.13	0	4.3742	1861000	3
Q969X6-2;Q969X6;H3BPD7;A0A0J9YXV4;A0A0J9YWM9;H3BSH7;Q969X6-3	Q969X6-2;Q969X6;H3BPD7;A0A0J9YXV4;A0A0J9YWM9;H3BSH7;Q969X6-3	Cirhin	CIRH1A	NaN	18.8382	NaN	18.8001	18.163	NaN				2	2	2	4.7	4.7	4.7	64.118	0.0030293	2.3848	2057200	1
P06753-6	P06753-6	Tropomyosin alpha-3 chain	TPM3	NaN	18.2863	18.4599	NaN	18.1526	NaN				20	1	0	57.3	5.2	0	28.922	0.0082746	1.8094	882150	1
H0YH87;V9GY86;Q99700-2;Q99700-4;Q99700	H0YH87;V9GY86;Q99700-2;Q99700-4;Q99700	Ataxin-2	ATXN2	18.9548	NaN	17.7234	18.3639	18.0301	NaN				1	1	1	4.6	4.6	4.6	98.004	0	4.8767	1331700	3
A0A0C4DGA6;Q14527-2;Q14527;H7C5K0	A0A0C4DGA6;Q14527-2;Q14527;H7C5K0	Helicase-like transcription factor	HLTF	18.783	18.9177	18.5484	18.2356	17.9951	NaN				2	2	2	2.7	2.7	2.7	113.86	0.00333	2.3132	1748900	2
Q9UFN0	Q9UFN0	Protein NipSnap homolog 3A	NIPSNAP3A	18.858	18.6256	18.3876	17.9851	17.9892	NaN				1	1	1	4	4	4	28.466	0.0057161	1.9925	1629500	1
Q9UN81	Q9UN81	LINE-1 retrotransposable element ORF1 protein	L1RE1	19.2102	18.8994	18.7514	NaN	17.9486	NaN				2	2	2	7.7	7.7	7.7	40.055	0	6.3958	3223600	4
P17050	P17050	Alpha-N-acetylgalactosaminidase	NAGA	18.8824	18.6158	18.575	17.9964	17.9411	NaN				1	1	1	2.9	2.9	2.9	46.564	0.0083077	1.8216	1689600	2
K7EP75;O95155-3;O95155-2;O95155;O95155-4	K7EP75;O95155-3;O95155-2;O95155;O95155-4	Ubiquitin conjugation factor E4 B	UBE4B	17.7303	18.5472	17.4525	NaN	17.9055	NaN				1	1	1	4.7	4.7	4.7	31.92	0.0033069	2.2822	965720	1
P45985;P45985-2	P45985;P45985-2	Dual specificity mitogen-activated protein kinase kinase 4	MAP2K4	17.1789	NaN	17.5258	16.7295	17.8956	NaN				2	2	2	7.5	7.5	7.5	44.287	0.0020633	2.5788	1089700	2
Q9NTI5-2;Q9NTI5	Q9NTI5-2;Q9NTI5	Sister chromatid cohesion protein PDS5 homolog B	PDS5B	17.8329	18.1598	17.4106	18.572	17.8896	NaN				1	1	1	1.4	1.4	1.4	158.28	0	7.3673	1293900	5
Q9H0P0;X6RM59;Q9H0P0-3;Q9H0P0-2;Q9H0P0-1;F8WDR0	Q9H0P0;X6RM59;Q9H0P0-3;Q9H0P0-2;Q9H0P0-1	Cytosolic 5-nucleotidase 3A;5-nucleotidase	NT5C3A	17.9019	17.9735	18.0301	17.8756	17.8449	NaN				3	3	2	13.1	13.1	9.2	37.948	0.00072516	2.9995	1442200	3
A6NH27;O95229-2;O95229	A6NH27;O95229-2;O95229	ZW10 interactor	ZWINT	18.3768	18.5034	18.1619	NaN	17.7897	NaN				1	1	1	7.6	7.6	7.6	18.224	0	4.949	1145500	3
P17252;J3KRN5;M0R0I9;P05129-2;P05771;P05771-2;P05129	P17252;J3KRN5	Protein kinase C alpha type	PRKCA	21.4875	21.3597	20.053	NaN	17.7073	NaN				5	5	5	12.8	12.8	12.8	76.749	0	15.29	6615900	12
Q9H501;A0A087WX71	Q9H501;A0A087WX71	ESF1 homolog	ESF1	NaN	17.6852	17.4252	17.8105	17.7001	NaN				2	2	2	2.9	2.9	2.9	98.795	0.00039904	3.8938	909750	2
G5E9A6;P51784;Q5JXD3	G5E9A6;P51784	Ubiquitin carboxyl-terminal hydrolase;Ubiquitin carboxyl-terminal hydrolase 11	USP11	18.0701	18.8788	19.3533	17.4806	17.6849	NaN				3	2	2	4.9	3.9	3.9	105.03	0.00039308	3.7317	1648000	4
O60341;O60341-2	O60341;O60341-2	Lysine-specific histone demethylase 1A	KDM1A	NaN	17.7064	17.8467	18.3285	17.6446	NaN				1	1	1	2	2	2	92.902	0.0020804	2.6268	942880	2
J3KMZ9;P01130-2;P01130-3;P01130-6;P01130-4;P01130-5;P01130	J3KMZ9;P01130-2;P01130-3;P01130-6;P01130-4;P01130-5;P01130	Low-density lipoprotein receptor	LDLR	18.5166	NaN	18.4073	NaN	17.6375	NaN				1	1	1	1.5	1.5	1.5	104.56	0	4.1701	876370	1
Q9NP92	Q9NP92	28S ribosomal protein S30, mitochondrial	MRPS30	17.5828	16.9058	16.9905	17.1861	17.6326	NaN				2	2	2	11.8	11.8	11.8	50.364	0.0032787	2.2289	786500	2
P54687-2;P54687-3;P54687-4;P54687;P54687-5;F5H2F2	P54687-2;P54687-3;P54687-4;P54687;P54687-5;F5H2F2	Branched-chain-amino-acid aminotransferase, cytosolic	BCAT1	19.1048	19.3018	19.0205	18.2587	17.6053	NaN				2	2	2	8	8	8	36.297	0.0020797	2.6266	2177200	4
H3BRR0;Q9NZD8-2;Q9NZD8	H3BRR0;Q9NZD8-2;Q9NZD8	Maspardin	SPG21	18.452	18.1995	18.8693	18.461	17.5837	NaN				2	2	2	19.5	19.5	19.5	17.258	0.00075586	3.2904	1628100	3
A8MXR1;Q9H7B4-2;Q9H7B4-3;Q9H7B4	A8MXR1;Q9H7B4-2;Q9H7B4-3;Q9H7B4	Histone-lysine N-methyltransferase SMYD3	SMYD3	16.8781	NaN	17.3779	16.4828	17.5291	NaN				1	1	1	5.4	5.4	5.4	17.079	0.0074442	1.8543	565580	1
Q8WTT2	Q8WTT2	Nucleolar complex protein 3 homolog	NOC3L	18.1086	16.715	17.9264	16.3012	17.5129	NaN				2	2	2	4	4	4	92.547	0.002381	2.4764	852430	4
Q9P035-2;Q9P035;H3BS72	Q9P035-2;Q9P035;H3BS72	Very-long-chain (3R)-3-hydroxyacyl-CoA dehydratase 3	HACD3	17.6107	17.3515	17.3373	19.9349	17.5087	NaN				2	2	2	11.7	11.7	11.7	36.43	0.0038848	2.1233	1725300	2
A0A0C4DFL7;Q16850;H7C0D0;Q16850-2	A0A0C4DFL7;Q16850;H7C0D0;Q16850-2	Lanosterol 14-alpha demethylase	CYP51A1	17.9778	16.9132	17.2188	16.1354	17.5047	NaN				2	2	2	5.1	5.1	5.1	57.278	0.0003867	3.5531	756050	3
B0YIW2;P02656	B0YIW2;P02656	Apolipoprotein C-III	APOC3	18.855	19.0376	18.2914	18.4767	17.4839	NaN				1	1	1	13.7	13.7	13.7	12.815	0	4.4766	1776900	5
A0A087X0W9;Q8N6M0-2;Q8N6M0	A0A087X0W9;Q8N6M0-2;Q8N6M0	OTU domain-containing protein 6B	OTUD6B	17.4315	15.7175	17.6194	14.6358	17.4403	NaN				1	1	1	8.7	8.7	8.7	37.325	0.00038595	3.526	608970	3
F6UYG0;F5GWT4;Q9H4A3-2;Q9H4A3;Q9H4A3-5;Q9H4A3-6;Q9H4A3-7	F6UYG0;F5GWT4;Q9H4A3-2;Q9H4A3;Q9H4A3-5;Q9H4A3-6;Q9H4A3-7	Serine/threonine-protein kinase WNK1	WNK1	17.4083	17.8451	16.6586	NaN	17.4174	NaN				1	1	1	3.3	3.3	3.3	42.434	0.0059805	1.9406	637490	1
Q14690	Q14690	Protein RRP5 homolog	PDCD11	17.426	NaN	17.6985	19.4977	17.3941	NaN				3	3	3	2.2	2.2	2.2	208.7	0.0007215	2.9557	1554900	1
G3V4F2;A0A087X0W7;A0A087WT95;Q86TX2;P49753;P49753-2	G3V4F2;A0A087X0W7;A0A087WT95;Q86TX2;P49753;P49753-2	Acyl-coenzyme A thioesterase 1;Acyl-coenzyme A thioesterase 2, mitochondrial	ACOT1	19.3144	17.7225	18.5862	NaN	17.2185	NaN				2	2	2	7.8	7.8	7.8	43.733	0	4.5241	2418100	5
Q8NEJ9-2;Q8NEJ9	Q8NEJ9-2;Q8NEJ9	Neuroguidin	NGDN	15.9165	NaN	15.9005	14.6481	17.1699	NaN				1	1	1	5.8	5.8	5.8	35.25	0.0007249	2.999	293100	1
E7EVJ5;Q96F07-2;Q96F07;A0A087WVE1;A0A087WTQ3;A0A087WWZ1	E7EVJ5;Q96F07-2;Q96F07	Cytoplasmic FMR1-interacting protein 2	CYFIP2	NaN	NaN	NaN	16.426	17.0225	NaN				11	1	1	10.7	1.1	1.1	142.58	0.0020555	2.5558	1058900	2
Q8TD55;C9J4A7;Q8TD55-2	Q8TD55;C9J4A7;Q8TD55-2	Pleckstrin homology domain-containing family O member 2	PLEKHO2	18.0391	18.3242	19.3031	16.0358	17.0222	NaN				2	2	2	6.7	6.7	6.7	53.349	0.00076249	3.4024	1324500	2
B5MCK8;P36268-2;A6NGU5;P36268;P19440;P36268-3;E7ET76;E7ETR7;B5MC36;A0A0C4DG87;B5MC34;Q14390;P19440-3;B5MD39;P19440-2	B5MCK8;P36268-2;A6NGU5;P36268;P19440;P36268-3;E7ET76	Inactive gamma-glutamyltranspeptidase 2;Putative gamma-glutamyltranspeptidase 3;Putative gamma-glutamyltranspeptidase 3 heavy chain;Putative gamma-glutamyltranspeptidase 3 light chain;Gamma-glutamyltranspeptidase 1;Gamma-glutamyltranspeptidase 1 heavy chain;Gamma-glutamyltranspeptidase 1 light chain	GGT2	18.2832	17.352	17.6376	NaN	17.0215	NaN				3	3	3	5.7	5.7	5.7	60.851	0	5.3764	4944400	3
H0YID3;Q96GA7	H0YID3;Q96GA7	Serine dehydratase-like	SDSL	17.7545	16.998	17.0653	NaN	17.0006	NaN				1	1	1	10.2	10.2	10.2	23.807	0.0074234	1.8356	587010	1
Q8N3C0	Q8N3C0	Activating signal cointegrator 1 complex subunit 3	ASCC3	16.8991	NaN	17.0983	17.8037	16.9831	NaN				2	2	2	1.1	1.1	1.1	251.46	0.0071606	1.8684	1067700	3
P21283;E7EV59	P21283;E7EV59	V-type proton ATPase subunit C 1	ATP6V1C1	17.6618	16.5921	17.3316	15.7621	16.9749	NaN				3	3	3	13.1	13.1	13.1	43.941	0.0023826	2.4881	911340	2
H9KVC6;Q96QD9-3;Q96QD9-2;Q96QD9;H9KVC1	H9KVC6;Q96QD9-3;Q96QD9-2;Q96QD9;H9KVC1	UAP56-interacting factor	FYTTD1	16.9476	17.1313	NaN	17.1517	16.8477	NaN				2	2	2	15.3	15.3	15.3	19.849	0.0010616	2.7793	526910	2
Q9HCG7-3;Q9HCG7-2;Q9HCG7	Q9HCG7-3;Q9HCG7-2;Q9HCG7	Non-lysosomal glucosylceramidase	GBA2	16.9222	NaN	NaN	17.6999	16.7942	NaN				1	1	1	1.9	1.9	1.9	72.11	0.009656	1.7283	466860	1
J3KRS1;A0A0C4DGQ8;Q6IAN0	J3KRS1;A0A0C4DGQ8;Q6IAN0	Dehydrogenase/reductase SDR family member 7B	DHRS7B	16.7012	16.3573	16.594	16.9468	16.6211	NaN				1	1	1	12	12	12	13.61	0.0030191	2.3652	501400	2
G3V2H1;Q8N3R9-2;Q8N3R9	G3V2H1;Q8N3R9-2;Q8N3R9	MAGUK p55 subfamily member 5	MPP5	15.4647	15.1458	15.8316	15.365	16.6082	NaN				1	1	1	8.1	8.1	8.1	17.187	0	4.1456	460880	4
E7EX40;Q7L804;Q7L804-2;Q6WKZ4-1;Q6WKZ4-3;Q6WKZ4	E7EX40;Q7L804;Q7L804-2;Q6WKZ4-1;Q6WKZ4-3;Q6WKZ4	Rab11 family-interacting protein 2;Rab11 family-interacting protein 1	RAB11FIP1	17.3678	16.5545	17.114	16.2135	16.5719	NaN				1	1	1	2.4	2.4	2.4	54.832	0.00074963	3.2278	547390	1
P04114;CON__ENSEMBL:ENSBTAP00000032840;A8MUN2	P04114	Apolipoprotein B-100;Apolipoprotein B-48	APOB	17.5528	17.8554	17.7569	NaN	16.5592	NaN				3	3	3	0.8	0.8	0.8	515.6	0	4.0924	2616500	5
K7EP32;Q9BZV1-2;Q9BZV1	K7EP32;Q9BZV1-2;Q9BZV1	UBX domain-containing protein 6	UBXN6	15.9252	NaN	15.9806	NaN	16.5477	NaN				2	2	2	7.5	7.5	7.5	41.958	0.0093571	1.7294	880440	1
F8W9E7;Q96BJ8-2;Q96BJ8;Q96BJ8-3	F8W9E7;Q96BJ8-2;Q96BJ8;Q96BJ8-3	Engulfment and cell motility protein 3	ELMO3	NaN	NaN	NaN	16.536	16.4773	NaN				3	3	3	5.7	5.7	5.7	85.332	0	5.2862	842870	3
C9J762;A6NF29;P45983-5;P45983-3;P45983-2;P45983-4;P45983	C9J762;A6NF29;P45983-5;P45983-3;P45983-2;P45983-4;P45983	Mitogen-activated protein kinase 8	MAPK8	NaN	NaN	NaN	16.45	16.4195	NaN				1	1	1	9.2	9.2	9.2	16.447	0.002074	2.6096	369510	3
Q02388-2;Q02388	Q02388-2;Q02388	Collagen alpha-1(VII) chain	COL7A1	17.2344	17.4425	NaN	17.021	16.3924	NaN				2	2	2	1.1	1.1	1.1	292.26	0.0082771	1.8094	522660	2
P21964-2;P21964;E7EMS6	P21964-2;P21964;E7EMS6	Catechol O-methyltransferase	COMT	16.7014	NaN	16.5457	NaN	16.2838	NaN				2	2	2	16.7	16.7	16.7	24.449	0.00072807	3.0152	474070	1
P47985;P0C7P4	P47985;P0C7P4	Cytochrome b-c1 complex subunit Rieske, mitochondrial;Cytochrome b-c1 complex subunit 11;Putative cytochrome b-c1 complex subunit Rieske-like protein 1	UQCRFS1	18.2896	15.0588	14.9695	NaN	16.2619	NaN				2	2	2	12.8	12.8	12.8	29.668	0.00039604	3.8133	682350	2
A0A0C4DG89;Q7L014;D6RJA6	A0A0C4DG89;Q7L014;D6RJA6	Probable ATP-dependent RNA helicase DDX46	DDX46	NaN	16.8794	16.1692	16.7172	16.2511	NaN				3	3	3	3.8	3.8	3.8	117.46	0	16.022	9320700	15
Q13416	Q13416	Origin recognition complex subunit 2	ORC2	15.9188	15.2674	15.9123	14.6576	16.0575	NaN				1	1	1	2.1	2.1	2.1	65.971	0.0088442	1.7841	247830	2
P04745;P19961;P04746;P19961-2;Q5T085;P04746-2;CON__Q3MHH8;H7BZQ8;C9JWK7;C9J2Z5;Q5T084	P04745;P19961;P04746;P19961-2;Q5T085	Alpha-amylase 1;Alpha-amylase 2B;Pancreatic alpha-amylase;Alpha-amylase	AMY1A	NaN	14.6446	26.1818	15.6989	16.0301	NaN				14	14	14	42.9	42.9	42.9	57.767	0	26.59	69786000	27
H7C2F5;H3BLS9;H0YLQ3;E9PDP5;H0YM23;O75179-6;O75179-7;Q8IWZ3;Q8IWZ3-4;O75179-2;O75179;Q8IWZ3-6	H7C2F5;H3BLS9;H0YLQ3;E9PDP5;H0YM23;O75179-6;O75179-7;Q8IWZ3;Q8IWZ3-4;O75179-2;O75179;Q8IWZ3-6	Ankyrin repeat domain-containing protein 17;Ankyrin repeat and KH domain-containing protein 1	ANKHD1	16.8686	NaN	NaN	15.7355	15.9931	NaN				1	1	1	3.5	3.5	3.5	64.914	0.0048031	2.0559	246500	1
P43363;P43358;C9J9A2;C9J958;Q3SYA6;Q8TD91-2;A0A0A0MSA3;O60732-2;P43355;P43362;P43361;A2A368;A8MXT2;Q96M61;O15480;O60732	P43363;P43358	Melanoma-associated antigen 10;Melanoma-associated antigen 4	MAGEA10	20.5731	19.6554	19.8708	17.8507	15.9537	NaN				3	3	3	9.2	9.2	9.2	40.78	0	21.794	2558600	8
Q9UGV2-3;Q9UGV2-2;Q9UGV2;F8WBF9;Q5TH30	Q9UGV2-3;Q9UGV2-2;Q9UGV2;F8WBF9;Q5TH30	Protein NDRG3	NDRG3	15.851	15.6784	15.5534	15.5646	15.936	NaN				2	2	2	12.2	12.2	12.2	31.484	0	9.6809	5719000	11
Q32P41	Q32P41	tRNA (guanine(37)-N1)-methyltransferase	TRMT5	15.4181	15.1464	15.166	15.6215	15.7855	NaN				3	3	3	8.8	8.8	8.8	58.246	0	4.6235	5330200	4
P19474;H0YDP8;P19474-2	P19474	E3 ubiquitin-protein ligase TRIM21	TRIM21	15.0567	NaN	NaN	14.5372	15.7063	NaN				3	3	3	6.7	6.7	6.7	54.169	0	4.5698	1824200	3
Q7L7V1-2;Q7L7V1	Q7L7V1-2;Q7L7V1	Putative pre-mRNA-splicing factor ATP-dependent RNA helicase DHX32	DHX32	15.2937	NaN	15.1511	15.0824	15.4621	NaN				1	1	1	1.8	1.8	1.8	75.087	0.00073368	3.0465	198270	1
H0YHU4;H0YIH0;Q9UBP6	H0YHU4;H0YIH0;Q9UBP6	tRNA (guanine-N(7)-)-methyltransferase	METTL1	14.725	14.2069	NaN	13.8414	14.3468	NaN				1	1	1	23.8	23.8	23.8	7.0119	0.0093968	1.7561	286320	2
P60709;P63267-2;A5A3E0	P60709	Actin, cytoplasmic 1;Actin, cytoplasmic 1, N-terminally processed	ACTB	32.9509	32.9141	32.9012	32.7153	32.8264	32.6926				27	27	0	83.7	83.7	0	41.736	0	323.31	95147000000	2561
P62805	P62805	Histone H4	HIST1H4A	31.1917	31.3391	31.2333	30.9735	30.994	31.2182				11	11	11	60.2	60.2	60.2	11.367	0	285.48	19600000000	545
P07355;P07355-2;H0YN42;H0YMD0;H0YMU9;H0YM50;H0YKS4;H0YNP5;H0YN28;H0YL33;H0YMM1;H0YKZ7;H0YLV6;H0YMT9;H0YKX9;H0YKL9;H0YMW4;H0YNA0;H0YKV8;H0YMD9	P07355;P07355-2;H0YN42;H0YMD0;H0YMU9;H0YM50;H0YKS4;H0YNP5	Annexin A2;Annexin	ANXA2	30.7056	30.765	30.5849	30.9241	31.004	30.9948				34	34	12	77.6	77.6	23.3	38.604	0	323.31	24062000000	899
P08238;Q58FF7	P08238	Heat shock protein HSP 90-beta	HSP90AB1	30.5216	30.7279	30.592	30.837	30.6526	30.9836				42	42	20	56.6	56.6	32.6	83.263	0	323.31	14581000000	684
P55072;C9IZA5;C9JUP7	P55072	Transitional endoplasmic reticulum ATPase	VCP	30.8115	30.7166	30.8302	30.7426	30.7163	30.7851				54	54	54	71.8	71.8	71.8	89.321	0	323.31	13379000000	1090
Q99879;U3KQK0;Q99880;Q99877;Q93079;Q5QNW6;P62807;P58876;P57053;O60814;Q5QNW6-2	Q99879;U3KQK0;Q99880;Q99877;Q93079;Q5QNW6;P62807;P58876;P57053;O60814;Q5QNW6-2	Histone H2B type 1-M;Histone H2B;Histone H2B type 1-L;Histone H2B type 1-N;Histone H2B type 1-H;Histone H2B type 2-F;Histone H2B type 1-C/E/F/G/I;Histone H2B type 1-D;Histone H2B type F-S;Histone H2B type 1-K	HIST1H2BM	30.6899	30.7749	30.8631	30.6264	30.7974	30.5837				7	7	3	51.6	51.6	18.3	13.989	0	220.01	15584000000	294
Q9Y490;Q9Y4G6;A0A1C7CYV7;A0A1B0GVU7;H0YMT1	Q9Y490	Talin-1	TLN1	31.2892	31.3335	31.4849	30.5323	30.4701	30.5755				127	127	127	66.5	66.5	66.5	269.76	0	323.31	16371000000	1940
P06733;P06733-2;K7EM90;F5H1C3;E5RI09;E5RG95;K7EPM1;K7EKN2;E5RGZ4;P13929-3;P13929-2;P13929	P06733;P06733-2	Alpha-enolase	ENO1	30.3849	30.3083	30.6513	30.2247	30.5931	30.5286				27	27	26	58.1	58.1	53.9	47.168	0	323.31	9729800000	552
P11142;E9PKE3;P11142-2;E9PNE6;A8K7Q2;E9PLF4;E9PQQ4;E9PQK7;E9PPY6;E9PS65;E9PI65;E9PN25;E9PM13	P11142;E9PKE3;P11142-2;E9PNE6;A8K7Q2	Heat shock cognate 71 kDa protein	HSPA8	30.2073	30.4016	30.381	30.2128	30.2583	30.47				34	34	10	61	61	23.2	70.897	0	323.31	11666000000	633
CON__P02533;P02533;CON__Q61782;K7ENV3;CON__P35900;CON__Q9D312;P35900	CON__P02533;P02533	Keratin, type I cytoskeletal 14	KRT14	23.4237	20.2624	19.7042	30.0945	29.9871	30.2652			+	31	31	8	68	68	23.1	51.621	0	323.31	4717200000	251
Q5VTE0;P68104;A0A087WVQ9;P68104-2;A0A087WV01;Q05639;Q5JR01;A6PW80	Q5VTE0;P68104;A0A087WVQ9;P68104-2;A0A087WV01	Putative elongation factor 1-alpha-like 3;Elongation factor 1-alpha 1;Elongation factor 1-alpha	EEF1A1P5	30.3377	30.5	30.1193	30.8613	30.3257	30.1918				22	22	22	53	53	53	50.184	0	212.38	14356000000	518
F5H5D3;Q9BQE3;F8VVB9;F8VRZ4;F8VS66;F8VWV9;F8VX09;F8VRK0;F8VXZ7;F8W0F6	F5H5D3;Q9BQE3	Tubulin alpha-1C chain	TUBA1C	30.393	30.3464	30.4303	30.1349	30.3417	30.1737				27	27	4	56.8	56.8	13.1	57.73	0	323.31	13328000000	698
P04075;H3BQN4;J3KPS3;P04075-2;H3BPS8;H3BUH7;H3BR04;H3BMQ8;H3BR68;H3BU78;A0A087WXX2;P05062	P04075;H3BQN4;J3KPS3;P04075-2;H3BPS8	Fructose-bisphosphate aldolase A;Fructose-bisphosphate aldolase	ALDOA	29.4243	29.314	29.3948	29.912	30.0001	30.1061				24	24	20	78.3	78.3	66.8	39.42	0	220.6	5851700000	298
P16104;Q96QV6	P16104;Q96QV6	Histone H2AX;Histone H2A type 1-A	H2AFX	29.7758	29.8684	29.5706	29.506	29.9228	29.9738				6	6	2	53.8	53.8	6.3	15.144	0	83.885	5875100000	57
P00558;P00558-2;P07205	P00558;P00558-2	Phosphoglycerate kinase 1	PGK1	29.6753	29.847	29.9491	29.7502	29.7588	29.9394				31	31	31	77.5	77.5	77.5	44.614	0	323.31	6569600000	364
P63104;E7EX29;B0AZS6;P63104-2;B7Z2E6;H0YB80;E7ESK7;E9PD24;E7EVZ2;E5RIR4;E5RGE1	P63104;E7EX29;B0AZS6;P63104-2;B7Z2E6;H0YB80;E7ESK7	14-3-3 protein zeta/delta	YWHAZ	29.7705	29.7181	30.0501	29.8227	30.2313	29.9218				20	17	15	73.1	65.7	62	27.745	0	323.31	6683900000	238
Q71DI3	Q71DI3	Histone H3.2	HIST2H3A	30.2232	30.202	29.9617	30.2125	29.825	29.8408				5	5	1	43.4	43.4	23.5	15.388	0	22.94	7687100000	48
P07237;H7BZ94;I3L312;H0Y3Z3;I3L398;I3L4M2;I3NI03;I3L3U6;I3L3P5;I3L0S0;I3L1Y5;I3L514	P07237;H7BZ94;I3L312;H0Y3Z3	Protein disulfide-isomerase	P4HB	29.7373	29.7498	30.0062	29.7599	29.6881	29.8099				30	30	30	62.4	62.4	62.4	57.116	0	323.31	5980900000	304
P68371	P68371	Tubulin beta-4B chain	TUBB4B	30.1588	30.166	30.2627	29.7856	29.9854	29.7811				28	28	1	67	67	2.7	49.83	0	323.31	14349000000	1017
P10809;E7ESH4;E7EXB4;P10809-2;C9JL25;C9JL19;C9JCQ4;C9J0S9	P10809	60 kDa heat shock protein, mitochondrial	HSPD1	29.8344	29.7364	29.6489	29.3915	29.4754	29.7773				37	37	37	64	64	64	61.054	0	323.31	5074800000	399
P08195-2;F5H0E2;H0YFS2;F5H867;F5GZI0;F5GZR9;H0YFX4	P08195-2	4F2 cell-surface antigen heavy chain	SLC3A2	27.4277	27.7701	27.6392	29.3732	29.459	29.6612				31	31	3	57.8	57.8	7.4	57.944	0	323.31	9799600000	489
R4GN98;P06703	R4GN98;P06703	Protein S100;Protein S100-A6	S100A6	26.4602	28.797	28.9481	28.1882	27.3714	29.656				3	3	3	37.6	37.6	37.6	9.681	0	7.1757	2636500000	17
P12814;P12814-3;P12814-2;P12814-4;H9KV75;G3V2N5;H7C5W8;G3V2W4;H0YJW3;P35609-2;P35609;H0YJ11;Q08043;G3V2X9;G3V5M4;A0A087WSZ2;F6THM6;G3V2E8;G3V380;D6RH00	P12814;P12814-3;P12814-2;P12814-4;H9KV75	Alpha-actinin-1	ACTN1	27.9005	28.2052	28.3631	29.6572	29.5515	29.536				51	51	34	70.5	70.5	49.3	103.06	0	323.31	4148100000	499
CON__P02538;P02538;CON__Q8VED5;Q8IWY7	CON__P02538;P02538	Keratin, type II cytoskeletal 6A	KRT6A	24.0609	23.2562	22.6394	29.5385	29.5986	29.5129			+	35	26	2	54.6	45	3.5	60.044	0	323.31	3581500000	229
Q562R1	Q562R1	Beta-actin-like protein 2	ACTBL2	NaN	29.6221	29.6057	29.2711	NaN	29.5035				6	1	1	17.6	4.8	4.8	42.003	0.0033234	2.2967	5982100000	24
P07900;P07900-2;G3V2J8;Q14568;Q58FG0;Q58FF6;Q58FG1	P07900;P07900-2	Heat shock protein HSP 90-alpha	HSP90AA1	28.4409	28.8646	28.5977	29.4909	29.2188	29.4754				38	22	22	49.9	31.7	31.7	84.659	0	323.31	4204200000	255
P14618;P14618-3;B4DNK4;H3BU13;H3BN34;H3BQZ3;P30613-2;P30613	P14618;P14618-3;B4DNK4	Pyruvate kinase PKM;Pyruvate kinase	PKM	29.8525	29.901	29.7232	29.6418	29.2165	29.4502				41	41	4	74.2	74.2	7.3	57.936	0	323.31	8800500000	690
P02545;P02545-3;P02545-2;P02545-6;Q3BDU5;P02545-5;P02545-4;Q5TCI8;H0YAB0;A0A0C4DGC5	P02545;P02545-3;P02545-2;P02545-6;Q3BDU5;P02545-5;P02545-4;Q5TCI8	Prelamin-A/C;Lamin-A/C	LMNA	29.0103	29.0128	28.8398	28.8157	28.9821	29.4393				40	40	39	57.1	57.1	55.9	74.139	0	323.31	3524900000	238
P11021	P11021	78 kDa glucose-regulated protein	HSPA5	29.2544	29.3914	29.4867	29.0971	29.3356	29.4107				33	32	32	50.3	50.3	50.3	72.332	0	323.31	4243200000	406
Q06830;A0A0A0MSI0;A0A0A0MRQ5	Q06830;A0A0A0MSI0	Peroxiredoxin-1	PRDX1	28.8852	28.9685	28.762	29.0405	28.994	29.3967				15	15	11	63.3	63.3	48.2	22.11	0	74.374	3904300000	215
CON__P05787;P05787;P05787-2;F8VUG2;F8W1U3;CON__H-INV:HIT000292931;F8VP67;CON__Q9H552;CON__H-INV:HIT000016045;CON__Q9DCV7;CON__Q3KNV1;CON__P08729;P08729;F8VQY3;CON__Q9NSB2;CON__Q6ISB0;Q9NSB2;H0YIB2;CON__REFSEQ:XP_092267	CON__P05787;P05787;P05787-2;F8VUG2;F8W1U3;CON__H-INV:HIT000292931	Keratin, type II cytoskeletal 8	KRT8	26.1539	25.4353	26.0372	29.3372	29.4189	29.3933			+	34	26	25	58	49.7	47.8	53.704	0	323.31	2532900000	196
P00338;P00338-3;P00338-5;P00338-4;P00338-2;F5GXY2;F5GYU2;F5GXH2;F5H5J4;F5H6W8;F5GZQ4;F5H8H6;F5GXC7;F5GWW2;F5GXU1;F5H5G7;F5H155;A0A087WUM2;G3XAP5;F5H245;Q6ZMR3;P07864	P00338;P00338-3;P00338-5;P00338-4;P00338-2;F5GXY2;F5GYU2;F5GXH2	L-lactate dehydrogenase A chain	LDHA	29.0393	28.8793	28.947	29.4942	29.5298	29.3603				18	18	17	49.1	49.1	45.5	36.688	0	323.31	4494600000	213
P04083;Q5T3N1;Q5T3N0	P04083;Q5T3N1	Annexin A1;Annexin	ANXA1	28.5373	28.5207	28.6395	29.0064	29.1626	29.2451				24	24	24	68.2	68.2	68.2	38.714	0	323.31	5686400000	451
P08727;CON__P08727;C9JM50;K7EMS3;CON__P19001;CON__Q99456;Q99456;CON__Q8N1A0;Q8N1A0-2;Q8N1A0	P08727;CON__P08727;C9JM50	Keratin, type I cytoskeletal 19	KRT19	23.4328	22.9526	22.973	28.7764	29.2037	28.9916			+	30	24	21	78.5	69.2	60.5	44.105	0	212.42	1803500000	100
A0A0G2JIW1;P0DMV9;P0DMV8;P0DMV8-2;V9GZ37	A0A0G2JIW1;P0DMV9;P0DMV8;P0DMV8-2;V9GZ37	Heat shock 70 kDa protein 1B;Heat shock 70 kDa protein 1A	HSPA1B	28.4822	28.4512	28.5682	28.7187	28.7134	28.9685				28	26	14	50.2	47	23.4	70.108	0	323.31	3394200000	383
P62258;P62258-2;B4DJF2;I3L3T1;K7EIT4;K7EM20;I3L0W5	P62258;P62258-2	14-3-3 protein epsilon	YWHAE	28.7501	28.6385	28.7261	28.8004	29.0213	28.9602				23	23	20	77.6	77.6	70.6	29.174	0	323.31	3641200000	331
P14625;Q96GW1;F8W026;H0YIV0;Q58FF3;F8VPC7	P14625	Endoplasmin	HSP90B1	29.661	29.4875	29.2886	29.0152	28.7747	28.9069				34	32	32	43.6	41.8	41.8	92.468	0	237.85	3837300000	265
P29401;P29401-2;A0A0B4J1R6;E9PFF2;F8W888;F8WAX4	P29401;P29401-2;A0A0B4J1R6	Transketolase	TKT	28.875	28.8672	28.3255	28.7264	28.9453	28.892				26	26	26	47.2	47.2	47.2	67.877	0	138.26	2974800000	196
P07737;K7EJ44;I3L3D5	P07737;K7EJ44	Profilin-1	PFN1	28.4509	28.2734	28.4886	28.6215	28.646	28.7526				11	11	7	90.7	90.7	57.9	15.054	0	323.31	2544200000	234
J3QS39;J3QTR3;F5H6Q2;F5GYU3;F5H2Z3;F5H265;B4DV12;F5H388;F5H747;F5GXK7;J3QKN0;Q5PY61;Q96C32;P62987;P62979;P0CG47;P0CG48;M0R1V7;M0R1M6;M0R2S1;J3QSA3;F5GZ39	J3QS39;J3QTR3;F5H6Q2;F5GYU3;F5H2Z3;F5H265;B4DV12;F5H388;F5H747;F5GXK7;J3QKN0;Q5PY61;Q96C32;P62987;P62979;P0CG47;P0CG48;M0R1V7;M0R1M6;M0R2S1;J3QSA3;F5GZ39	Ubiquitin-60S ribosomal protein L40;Ubiquitin;60S ribosomal protein L40;Ubiquitin-40S ribosomal protein S27a;Ubiquitin;40S ribosomal protein S27a;Polyubiquitin-B;Ubiquitin;Polyubiquitin-C;Ubiquitin	UBB	28.5311	28.8001	28.9324	28.8404	28.5807	28.7184				5	5	5	50.5	50.5	50.5	10.469	0	198.58	3322400000	113
P62937;F8WE65;C9J5S7;P62937-2;E5RIZ5;P0DN26;A0A0H2UH34;A0A0B4J2A2;A0A075B767;A0A075B759;Q9Y536;F5H284;P0DN37	P62937;F8WE65;C9J5S7;P62937-2	Peptidyl-prolyl cis-trans isomerase A;Peptidyl-prolyl cis-trans isomerase A, N-terminally processed;Peptidyl-prolyl cis-trans isomerase	PPIA	28.748	28.4111	28.8785	28.617	28.6883	28.6534				13	13	13	71.5	71.5	71.5	18.012	0	179.69	3449800000	199
P04406;P04406-2;E7EUT5;O14556	P04406;P04406-2;E7EUT5	Glyceraldehyde-3-phosphate dehydrogenase	GAPDH	29.0775	28.8192	29.0028	28.9165	28.7877	28.6378				17	17	17	73.4	73.4	73.4	36.053	0	323.31	8687300000	525
P22626;P22626-2;A0A087WUI2	P22626;P22626-2;A0A087WUI2	Heterogeneous nuclear ribonucleoproteins A2/B1	HNRNPA2B1	29.1295	28.6431	28.7074	28.3379	28.8338	28.6275				13	13	13	48.7	48.7	48.7	37.429	0	170.19	2855400000	112
P18669;P15259;Q8N0Y7	P18669	Phosphoglycerate mutase 1	PGAM1	27.6331	27.9878	28.0272	28.4757	27.9847	28.6068				13	13	13	64.2	64.2	64.2	28.804	0	121.15	1824700000	83
P35579;P35579-2;Q5BKV1;B1AH99;E7ERA5;A0A0C4DFM8;REV__S4R3H4;REV__E7EQT4;REV__Q9UKV3-5;REV__Q9UKV3	P35579;P35579-2	Myosin-9	MYH9	29.0713	29.1893	29.1028	28.764	28.559	28.6038				91	91	79	48.8	48.8	42.7	226.53	0	323.31	3876500000	762
P13639	P13639	Elongation factor 2	EEF2	28.1456	28.2001	28.1303	28.6729	28.4162	28.5457				44	44	43	57	57	55.8	95.337	0	323.31	4688700000	403
Q15149;Q15149-7;Q15149-8;Q15149-9;Q15149-5;Q15149-4;Q15149-6;Q15149-2;E9PMV1;H0YDN1;E9PKG0;A0A075B730;A0A087X1U6;E9PQ28;E9PIA2;P58107	Q15149;Q15149-7;Q15149-8;Q15149-9;Q15149-5;Q15149-4;Q15149-6;Q15149-2	Plectin	PLEC	28.2687	28.4397	28.1042	28.9173	28.1562	28.5104				154	154	2	40.5	40.5	0.6	531.78	0	323.31	2906000000	660
P16403	P16403	Histone H1.2	HIST1H1C	28.6264	28.5458	28.4732	28.2504	28.2457	28.4631				9	9	2	27.2	27.2	9.4	21.364	0	52.568	2588600000	111
P31946;Q4VY20;Q4VY19;A0A0J9YWE8;A0A0J9YWZ2	P31946	14-3-3 protein beta/alpha;14-3-3 protein beta/alpha, N-terminally processed	YWHAB	28.0177	27.7568	27.7847	27.8569	28.2047	28.3609				14	9	1	61.4	47.2	4.1	28.082	0	214.73	1734800000	107
P26038;V9GZ54	P26038	Moesin	MSN	28.3916	28.2163	28.104	28.5352	28.4592	28.3469				36	36	26	59.6	59.6	44.4	67.819	0	323.31	3184500000	298
P37802;P37802-2;X6RJP6;C9J5W6;Q9UI15	P37802;P37802-2;X6RJP6	Transgelin-2	TAGLN2	28.2803	28.1696	28.54	28.112	28.5219	28.342				13	13	13	71.4	71.4	71.4	22.391	0	323.31	2297100000	210
P09211;A8MX94;A0A087X2E9;A0A087X243	P09211;A8MX94	Glutathione S-transferase P	GSTP1	27.2679	26.8912	27.6898	28.054	28.6814	28.341				14	14	14	70	70	70	23.356	0	323.31	1824000000	180
P10599;P10599-2	P10599;P10599-2	Thioredoxin	TXN	26.8561	26.7864	27.0638	27.2361	28.0106	28.3332				5	5	5	49.5	49.5	49.5	11.737	0	17.718	1215600000	54
P31947;P31947-2	P31947;P31947-2	14-3-3 protein sigma	SFN	24.069	23.5417	23.2866	28.2133	28.466	28.2738				16	13	13	68.1	60.9	60.9	27.774	0	62.994	1188000000	69
P35908	P35908	Keratin, type II cytoskeletal 2 epidermal	KRT2	23.8785	22.9488	23.2094	28.35	28.2369	28.2165				38	35	1	72.5	68.1	4.7	65.432	0	323.31	3540500000	262
P17066;P48741	P17066;P48741	Heat shock 70 kDa protein 6;Putative heat shock 70 kDa protein 7	HSPA6	27.7435	28.005	27.9378	28.5084	28.3463	28.1941				9	1	1	14.2	1.7	1.7	71.027	0	29.956	2000700000	24
P30101	P30101	Protein disulfide-isomerase A3	PDIA3	28.9069	28.9399	29.1624	28.1647	28.3316	28.1568				28	28	22	56.4	56.4	46.7	56.782	0	239.22	2665100000	193
P60842;J3KT12;P60842-2;J3KTB5;J3QS69;J3KSZ0;J3QL43;J3QR64;J3QLN6;J3QKZ9;J3KS25;J3QL52	P60842;J3KT12;P60842-2;J3KTB5;J3QS69;J3KSZ0;J3QL43	Eukaryotic initiation factor 4A-I	EIF4A1	27.8238	28.0225	27.7079	28.134	27.8513	28.127				21	21	8	54.7	54.7	24.6	46.153	0	323.31	3060900000	279
P61978-3;P61978-2;P61978;Q5T6W2;S4R457;S4R359	P61978-3;P61978-2;P61978;Q5T6W2	Heterogeneous nuclear ribonucleoprotein K	HNRNPK	28.2859	28.1527	28.3481	27.9479	28.2944	28.0873				20	20	20	51.1	51.1	51.1	48.562	0	323.31	2102100000	205
A0A087WVQ6;Q00610-2;Q00610;J3KS13;P53675-2;P53675;A0A087WX41;K7EJJ5;J3KSQ2;J3QL20;J3KRF5;F5H5N6;A0A087WV74;A0A087WXH4	A0A087WVQ6;Q00610-2;Q00610	Clathrin heavy chain;Clathrin heavy chain 1	CLTC	27.8605	28.0529	27.614	28.3863	27.937	28.0657				71	71	71	54.7	54.7	54.7	192.06	0	323.31	4831200000	696
P21333-2;P21333;Q5HY54;Q60FE5;A0A087WWY3;F8WE98;H0Y5C6;H0Y5F3;H7C2E7	P21333-2;P21333;Q5HY54;Q60FE5;A0A087WWY3	Filamin-A	FLNA	28.6886	28.8491	28.6888	28.0475	27.6971	28.0215				78	78	73	42.9	42.9	41	280.01	0	323.31	2801400000	589
P23528;G3V1A4;E9PP50;E9PK25;E9PQB7;E9PLJ3;E9PS23	P23528;G3V1A4;E9PP50;E9PK25;E9PQB7;E9PLJ3;E9PS23	Cofilin-1	CFL1	27.9801	27.8891	27.9551	27.8035	28.1475	28.0139				10	10	8	64.5	64.5	47.6	18.502	0	197.93	1848800000	162
A0A0U1RR32;A0A0U1RRH7;Q99878;Q96KK5;Q9BTM1;P20671;P0C0S8;H0YFX9;Q16777;Q6FI13;Q9BTM1-2	A0A0U1RR32;A0A0U1RRH7;Q99878;Q96KK5;Q9BTM1;P20671;P0C0S8;H0YFX9;Q16777;Q6FI13;Q9BTM1-2	Histone H2A type 1-J;Histone H2A type 1-H;Histone H2A.J;Histone H2A type 1-D;Histone H2A type 1;Histone H2A;Histone H2A type 2-C;Histone H2A type 2-A	HIST1H2AJ	28.6104	28.2296	28.7494	27.3255	28.4042	27.9742				5	2	1	44.4	17.8	6.5	18.481	0	119.53	2096300000	105
P04792;F8WE04;C9J3N8	P04792	Heat shock protein beta-1	HSPB1	28.5954	28.5052	28.5279	28.3678	28.0739	27.9674				13	13	13	74.1	74.1	74.1	22.782	0	149.4	2509900000	207
P60174-1;P60174;P60174-4;U3KPZ0;U3KQF3;U3KPS5	P60174-1;P60174;P60174-4	Triosephosphate isomerase	TPI1	27.7478	27.6879	28.0369	27.7674	27.8554	27.9326				15	15	15	79.9	79.9	79.9	26.669	0	288.34	1472900000	140
A0A087X106;CON__O43790;CON__Q14533;O43790;Q14533;CON__Q6NT21;CON__P78385;P78385;CON__P78386;A6NCN2;P78386;F5GYI5;CON__Q61726;CON__Q9NSB4;Q9NSB4	A0A087X106;CON__O43790;CON__Q14533;O43790;Q14533;CON__Q6NT21;CON__P78385;P78385;CON__P78386;A6NCN2;P78386;F5GYI5;CON__Q61726	Keratin, type II cuticular Hb6;Keratin, type II cuticular Hb1;Keratin, type II cuticular Hb3;Putative keratin-87 protein;Keratin, type II cuticular Hb5	KRT81	24.6144	24.3199	24.3852	27.6889	27.7919	27.9306			+	10	9	9	19.8	18.4	18.4	53.116	0	223.29	874720000	49
P06753-2;A0A087WWU8;P06753-5;Q5HYB6;P06753-3;P06753-4;Q5VU61;D6R904;D6RFM2	P06753-2;A0A087WWU8;P06753-5;Q5HYB6;P06753-3;P06753-4;Q5VU61;D6R904		TPM3	27.2728	27.3464	27.3339	27.2048	27.4384	27.9071				21	16	0	60.9	46.8	0	29.032	0	323.31	1291100000	112
CON__P13647;P13647;H0YI76;F8W0C6;H0YIN9;F8VV57;F8VU69	CON__P13647;P13647	Keratin, type II cytoskeletal 5	KRT5	20.3001	22.8062	21.8494	28.3655	28.4688	27.8716			+	32	19	6	47.8	32.7	12	62.378	0	195.66	1289700000	101
Q9UJZ1;A0A087WYB4;Q9UJZ1-2;F2Z2I8	Q9UJZ1;A0A087WYB4;Q9UJZ1-2	Stomatin-like protein 2, mitochondrial	STOML2	27.9811	27.6331	27.7514	27.6439	28.0685	27.828				17	17	17	63.8	63.8	63.8	38.534	0	323.31	1577300000	223
Q5JP53;P07437;Q5ST81;A6NNZ2;CON__ENSEMBL:ENSBTAP00000025008;Q9H4B7	Q5JP53;P07437;Q5ST81	Tubulin beta chain	TUBB	28.425	28.3541	28.4242	27.7695	27.923	27.8116				26	6	5	65.5	20.4	16.9	47.766	0	323.31	3365700000	289
Q32Q12;P22392-2;P22392;J3KPD9;E7ERL0;O60361;E5RHP0;F6XY72;C9K028	Q32Q12;P22392-2;P22392;J3KPD9;E7ERL0;O60361	Nucleoside diphosphate kinase;Nucleoside diphosphate kinase B;Putative nucleoside diphosphate kinase	NME1-NME2	28.2795	27.7218	28.6596	28.2783	26.4372	27.8108				10	10	4	56.8	56.8	18.5	32.642	0	46.984	1735000000	71
B8ZZQ6;P06454-2;P06454;B8ZZA1;B8ZZW7;H7C2N1	B8ZZQ6;P06454-2;P06454;B8ZZA1;B8ZZW7;H7C2N1	Prothymosin alpha;Prothymosin alpha, N-terminally processed;Thymosin alpha-1	PTMA	27.559	27.2489	27.5995	26.7604	27.4146	27.7432				6	6	6	37.4	37.4	37.4	11.758	0	208.03	1071500000	64
P09382;F8WEI7	P09382	Galectin-1	LGALS1	28.4483	28.3393	28.9361	26.9928	27.7948	27.7123				8	8	8	71.9	71.9	71.9	14.716	0	246.94	1762000000	167
P05783;F8VZY9;CON__P05784;CON__H-INV:HIT000015463;CON__Q497I4	P05783;F8VZY9	Keratin, type I cytoskeletal 18	KRT18	24.6233	24.3187	24.2197	27.824	27.7083	27.7052				19	17	16	47.4	43.7	43.7	48.057	0	148.2	823040000	113
P23284	P23284	Peptidyl-prolyl cis-trans isomerase B	PPIB	28.1712	27.8967	27.8093	27.6995	27.1125	27.6854				12	12	12	51.9	51.9	51.9	23.742	0	217.53	1370400000	92
Q09666;E9PQE3;E9PJZ0;E9PKR9;E9PJC6;E9PLK4;Q09666-2	Q09666	Neuroblast differentiation-associated protein AHNAK	AHNAK	26.9812	27.2067	27.1829	27.5262	26.9213	27.6824				113	113	113	41.1	41.1	41.1	629.09	0	323.31	1332800000	429
P05387;H0YDD8;P05386-2	P05387;H0YDD8	60S acidic ribosomal protein P2	RPLP2	27.4675	27.7338	27.5251	25.0464	25.5968	27.6802				8	8	7	94.8	94.8	80	11.665	0	235.13	877520000	76
P08670;B0YJC4;B0YJC5;Q5JVS8;A0A1B0GUA0;A0A1B0GTT5;A0A1B0GVG8;P17661;H7C5W5;P41219;P41219-2;P14136-3;P14136;P14136-2;U3KPR1;B4DIR1;K7ELP4;K7EKH6;F8W835;K7EJU1;K7EKH9;Q16352;P07197-2	P08670;B0YJC4;B0YJC5	Vimentin	VIM	32.5484	32.6934	32.5767	27.3884	27.4412	27.674				45	45	41	73	73	67.6	53.651	0	323.31	19118000000	562
P07951-2;Q5TCU3;Q5TCU8;P07951-3	P07951-2;Q5TCU3;Q5TCU8;P07951-3		TPM2	29.0549	29.1185	29.0317	27.4788	27.7919	27.6685				23	23	1	63	63	4.6	32.989	0	323.31	2382900000	97
P06576;H0YH81;F8W079;F8W0P7;H0YI37	P06576;H0YH81;F8W079	ATP synthase subunit beta, mitochondrial;ATP synthase subunit beta	ATP5B	27.4042	27.5559	27.3554	27.6947	27.6855	27.6664				24	24	24	67.3	67.3	67.3	56.559	0	323.31	1894200000	346
P16401	P16401	Histone H1.5	HIST1H1B	27.6091	27.3822	27.1917	27.1425	27.321	27.6334				6	6	6	22.1	22.1	22.1	22.58	0	96.597	1208700000	74
C9J9K3;A0A0C4DG17;P08865;F8WD59	C9J9K3;A0A0C4DG17;P08865;F8WD59	40S ribosomal protein SA	RPSA	27.601	27.7626	27.6048	27.4775	27.5375	27.6172				13	13	13	64.6	64.6	64.6	29.404	0	323.31	2073800000	197
P19338;H7BY16;C9JYW2;C9JLB1;C9J1H7;C9JWL1	P19338;H7BY16	Nucleolin	NCL	27.8803	27.857	27.7108	27.6972	27.7742	27.5873				24	24	24	32.5	32.5	32.5	76.613	0	220.54	1506300000	191
O43707;O43707-2;F5GXS2;O43707-3;H7C144;K7EJH8;K7EP19;M0QZQ3;C9JY79;Q9H254-2;Q9H254-4;Q9H254	O43707;O43707-2	Alpha-actinin-4	ACTN4	26.9665	27.1684	27.2925	27.2317	27.1027	27.5537				40	23	23	52.6	31.8	31.8	104.85	0	323.31	1020800000	176
P05388;F8VWS0;P05388-2;F8VU65;F8VPE8;G3V210;F8VW21;F8VQY6;F8VRK7;F8VZS0;Q8NHW5;F8VWV4;F8VS58;F8W1K8	P05388;F8VWS0;P05388-2;F8VU65;F8VPE8;G3V210;F8VW21;F8VQY6;F8VRK7;F8VZS0;Q8NHW5;F8VWV4;F8VS58	60S acidic ribosomal protein P0;60S acidic ribosomal protein P0-like	RPLP0	27.5698	27.2134	27.2129	27.2577	27.5417	27.4919				14	14	14	53	53	53	34.273	0	63.038	1281000000	107
P27797;K7EJB9;K7EL50	P27797;K7EJB9	Calreticulin	CALR	29.1271	29.0937	29.1255	28.4067	28.6468	27.4075				17	17	17	42.4	42.4	42.4	48.141	0	157.61	2647100000	149
B5MDF5;P62826;J3KQE5;F5H018;H0YFC6;B4DV51;A0A087X0W0	B5MDF5;P62826;J3KQE5;F5H018	GTP-binding nuclear protein Ran	RAN	26.9581	27.0465	26.62	27.294	26.9378	27.3853				11	11	11	43.8	43.8	43.8	26.224	0	67.81	2087800000	128
J3KTF8;J3QQX2;P52565;J3KRE2;J3KRY1;P52565-2;J3KS60	J3KTF8;J3QQX2;P52565;J3KRE2;J3KRY1;P52565-2	Rho GDP-dissociation inhibitor 1	ARHGDIA	26.7905	26.9087	26.9361	27.0957	27.0978	27.3772				7	7	7	44	44	44	21.517	0	85.855	889180000	82
P26641;P26641-2	P26641;P26641-2	Elongation factor 1-gamma	EEF1G	26.9936	26.8294	26.7847	27.2502	27.098	27.3497				22	22	22	46.7	46.7	46.7	50.118	0	152.66	1495200000	171
P07195;A8MW50;C9J7H8;F5H793	P07195;A8MW50;C9J7H8;F5H793	L-lactate dehydrogenase B chain;L-lactate dehydrogenase	LDHB	27.6546	27.198	27.3991	27.3363	27.147	27.3455				14	13	13	40.1	36.5	36.5	36.638	0	73.146	1127300000	88
P31949	P31949	Protein S100-A11;Protein S100-A11, N-terminally processed	S100A11	26.3055	25.8962	25.6165	26.4632	27.3098	27.3405				5	5	5	52.4	52.4	52.4	11.74	0	251.03	1026700000	54
P67809;H0Y449;C9J5V9;Q9Y2T7	P67809;H0Y449	Nuclease-sensitive element-binding protein 1	YBX1	27.2099	27.1947	27.1293	26.9389	27.0695	27.3195				13	13	10	50	50	42.9	35.924	0	323.31	919410000	123
P31948;P31948-2;P31948-3;F5H783;F5GXD8;H0YGI8	P31948;P31948-2;P31948-3	Stress-induced-phosphoprotein 1	STIP1	26.528	26.6711	26.7475	26.1404	27.6002	27.2904				28	28	28	44.4	44.4	44.4	62.639	0	62.674	810060000	121
O75369-2;O75369-9;O75369;O75369-8;O75369-6;O75369-3;E7EN95;O75369-7;O75369-5;O75369-4;H7C5L4;A0A0A0MT44;A0A0C4DGA1	O75369-2;O75369-9;O75369;O75369-8;O75369-6;O75369-3;E7EN95;O75369-7;O75369-5;O75369-4	Filamin-B	FLNB	25.6733	25.8402	25.6434	27.5874	26.6263	27.2645				65	61	59	37	35.6	34.3	275.66	0	323.31	957660000	318
A0A0A0MTS2;P06744;P06744-2;K7EQ48;A0A0J9YXP8;A0A0J9YX90;A0A0J9YYH3;K7EPY4;K7EP41;K7ELR7;K7ENA0;K7EIL4;K7ERK8;K7ERC6;Q8N196	A0A0A0MTS2;P06744;P06744-2;K7EQ48;A0A0J9YXP8;A0A0J9YX90;A0A0J9YYH3	Glucose-6-phosphate isomerase	GPI	26.2319	25.9598	25.7702	27.4008	27.6239	27.2127				15	15	11	31.1	31.1	23.2	64.824	0	323.31	832550000	115
Q8NC51-4;Q8NC51-3;Q8NC51-2;Q8NC51	Q8NC51-4;Q8NC51-3;Q8NC51-2;Q8NC51	Plasminogen activator inhibitor 1 RNA-binding protein	SERBP1	26.5269	25.0535	26.5461	26.6228	26.8021	27.2015				10	10	10	32.6	32.6	32.6	42.426	0	261.37	596750000	48
P50990;P50990-2;P50990-3;H7C4C8;H7C2U0	P50990;P50990-2;P50990-3	T-complex protein 1 subunit theta	CCT8	26.7354	26.7837	26.8615	26.8105	26.9193	27.1882				28	28	28	53.8	53.8	53.8	59.62	0	215.24	1064500000	172
P37837;F2Z393;E9PM01;E9PKI8	P37837;F2Z393	Transaldolase	TALDO1	27.0127	26.6371	27.1445	27.2344	27.4065	27.1721				10	10	10	30	30	30	37.54	0	38.927	982700000	57
E9PK01;P29692;E9PPR1;E9PL12;E9PQ49;E9PI39;A0A087X1X7;E9PRY8;P29692-3;P29692-2;E9PMW7;E9PL71;E9PN91;E9PIZ1;H0YCK7;E9PQZ1;P29692-4;E9PK06;E9PKK3;E9PK72;E9PNW6;E9PQC9;E9PJD0;H0YE58;H0YE72	E9PK01;P29692;E9PPR1;E9PL12;E9PQ49;E9PI39;A0A087X1X7;E9PRY8;P29692-3;P29692-2;E9PMW7;E9PL71;E9PN91;E9PIZ1;H0YCK7;E9PQZ1;P29692-4	Elongation factor 1-delta	EEF1D	27.1031	27.0201	26.9117	27.0689	27.1037	27.1365				7	7	7	37.2	37.2	37.2	28.821	0	223.47	913010000	86
P22314-2;P22314;Q5JRR6;Q5JRR9;Q5JRS0;Q5JRS2;Q5JRS1;Q5JRS3	P22314-2;P22314	Ubiquitin-like modifier-activating enzyme 1	UBA1	27.1314	26.7981	27.1714	27.1509	27.2736	27.1353				33	33	33	44.4	44.4	44.4	113.8	0	323.31	1381100000	307
P62269;A0A0G2JQH2;Q5GGW2;J3JS69	P62269	40S ribosomal protein S18	RPS18	26.7004	27.0168	26.7406	26.8082	26.7706	27.1282				8	8	8	43.4	43.4	43.4	17.718	0	65.419	1005300000	72
P29966	P29966	Myristoylated alanine-rich C-kinase substrate	MARCKS	27.5928	27.8978	27.9135	26.684	26.8039	27.1273				10	10	10	44.9	44.9	44.9	31.554	0	266.26	992930000	153
P63244;D6RAC2;J3KPE3;D6REE5;D6RHH4;H0Y8W2;D6RFX4;H0YAF8;D6R9Z1;H0YAM7;D6R9L0;H0Y8R5;D6RAU2;E9PD14;D6RBD0;D6RFZ9;D6RGK8;D6RF23;D6R909;H0Y9P0;D6RHJ5;D6RDI0	P63244;D6RAC2;J3KPE3;D6REE5;D6RHH4;H0Y8W2;D6RFX4;H0YAF8;D6R9Z1;H0YAM7;D6R9L0	Guanine nucleotide-binding protein subunit beta-2-like 1;Guanine nucleotide-binding protein subunit beta-2-like 1, N-terminally processed	GNB2L1	27.0572	27.1072	26.978	27.2253	26.9475	27.1053				14	14	14	55.5	55.5	55.5	35.076	0	217.83	1620300000	159
P38646;D6RA73;D6RJI2;H0Y8S0;H0YBG6	P38646	Stress-70 protein, mitochondrial	HSPA9	26.6954	26.8118	26.8187	26.9075	27.0659	27.0764				26	25	25	42.1	41.1	41.1	73.68	0	260.67	1111300000	255
O43852;O43852-3;O43852-2;O43852-4;O43852-5;O43852-9;O43852-10;O43852-6;O43852-13;O43852-14;O43852-11;O43852-15;O43852-8;H0Y875;O43852-12;O43852-7	O43852;O43852-3;O43852-2;O43852-4;O43852-5;O43852-9;O43852-10;O43852-6;O43852-13;O43852-14;O43852-11	Calumenin	CALU	27.5785	27.4704	27.5865	26.8202	26.5282	27.0701				11	11	11	39	39	39	37.106	0	19.395	898990000	26
P27824;P27824-2;P27824-3;H0Y9Q7;D6RB85;D6RDP7;D6RGY2;D6RAU8;D6RFL1;D6RAQ8;H0Y9H1;D6RHJ3;D6RD16	P27824;P27824-2;P27824-3;H0Y9Q7	Calnexin	CANX	26.8616	26.9349	26.8592	26.6067	26.8701	27.0613				20	20	20	32.4	32.4	32.4	67.567	0	99.927	771740000	123
Q15084-3;Q15084;Q15084-4;Q15084-5;Q15084-2	Q15084-3;Q15084;Q15084-4;Q15084-5;Q15084-2	Protein disulfide-isomerase A6	PDIA6	27.1116	27.0686	27.2932	26.7867	26.8867	27.0259				14	14	14	44.9	44.9	44.9	47.837	0	305.75	833740000	138
I3L397;I3L504;P63241;P63241-2;Q6IS14;F8WCJ1;C9J7B5;C9J4W5;Q9GZV4	I3L397;I3L504;P63241;P63241-2;Q6IS14;F8WCJ1;C9J7B5;C9J4W5;Q9GZV4	Eukaryotic translation initiation factor 5A;Eukaryotic translation initiation factor 5A-1;Eukaryotic translation initiation factor 5A-1-like;Eukaryotic translation initiation factor 5A-2	EIF5A	26.4114	28.0366	26.5162	26.8631	27.0579	27.0255				12	12	12	76	76	76	16.019	0	24.375	894480000	73
P61956-2;P61956;A8MUA9;A8MU27;Q6EEV6;P55854;P55854-2	P61956-2;P61956;A8MUA9;A8MU27;Q6EEV6;P55854;P55854-2	Small ubiquitin-related modifier 2;Small ubiquitin-related modifier 4;Small ubiquitin-related modifier 3	SUMO2	26.3817	26.2971	26.4719	26.4827	26.4891	27.0017				2	2	2	31	31	31	8.1111	0	49.281	610930000	20
O00151	O00151	PDZ and LIM domain protein 1	PDLIM1	25.6738	25.841	26.0544	26.5034	26.374	26.9839				12	12	12	45.3	45.3	45.3	36.071	0	87.408	583260000	88
P09651;F8W6I7;P09651-3;P09651-2;F8VZ49;F8VTQ5;F8W646;Q32P51;H0YH80;F8VYN5	P09651;F8W6I7;P09651-3;P09651-2;F8VZ49;F8VTQ5	Heterogeneous nuclear ribonucleoprotein A1;Heterogeneous nuclear ribonucleoprotein A1, N-terminally processed	HNRNPA1	27.5995	26.7733	27.3722	26.9711	27.0365	26.9732				15	15	15	50.3	50.3	50.3	38.746	0	156.85	947160000	81
P36952;P36952-2;C9JLM5	P36952;P36952-2	Serpin B5	SERPINB5	21.5448	20.7362	20.6539	26.9164	26.8946	26.9652				15	15	15	51.2	51.2	51.2	42.1	0	140.99	504080000	95
P35613-2;P35613;A0A087WUV8;P35613-3;P35613-4;A0A087X2B5;I3L192;R4GMX5;R4GN83	P35613-2;P35613;A0A087WUV8;P35613-3;P35613-4;A0A087X2B5;I3L192	Basigin	BSG	26.4195	26.4391	26.3658	26.9461	26.8703	26.9606				8	8	8	36.8	36.8	36.8	29.221	0	311.44	2325900000	133
P13667	P13667	Protein disulfide-isomerase A4	PDIA4	27.34	26.7582	27.1198	26.9136	26.7665	26.9237				23	23	23	38	38	38	72.932	0	203.79	813560000	143
P27348;E9PG15	P27348;E9PG15	14-3-3 protein theta	YWHAQ	26.8304	26.5169	26.9738	26.504	27.0061	26.9209				15	10	10	56.7	42.9	42.9	27.764	0	323.31	774830000	70
P04264;CON__P04264	P04264;CON__P04264	Keratin, type II cytoskeletal 1	KRT1	26.4105	25.563	26.1665	26.4522	25.4804	26.8932			+	38	38	26	58.4	58.4	45.7	66.038	0	323.31	10786000000	508
P0DP25;P0DP24;P0DP23;H0Y7A7;E7ETZ0;E7EMB3;M0QZ52;F8WBR5;G3V479;Q96HY3;G3V361;G3V226	P0DP25;P0DP24;P0DP23;H0Y7A7;E7ETZ0;E7EMB3;M0QZ52;F8WBR5;G3V479;Q96HY3		CALM2	26.3539	26.4965	26.5106	26.2259	26.2674	26.8832				8	8	7	55.7	55.7	55.7	16.837	0	171.25	857340000	83
P06748-2;P06748;P06748-3;E5RI98;E5RGW4	P06748-2;P06748;P06748-3	Nucleophosmin	NPM1	27.857	27.3059	27.5562	27.2362	28.1155	26.8799				11	11	11	52.1	52.1	52.1	29.464	0	178.23	1790800000	172
P39019;M0R2L9;M0QXK4;M0QYF7;M0R140;A0A075B6E2	P39019;M0R2L9;M0QXK4;M0QYF7;M0R140	40S ribosomal protein S19	RPS19	27.0567	27.1406	27.2278	26.9172	27.1993	26.8791				9	9	9	48.3	48.3	48.3	16.06	0	34.549	833120000	37
Q01518;Q01518-2;Q5T0R7;Q5T0R6;Q5T0R5;Q5T0R4;Q5T0R3;Q5T0R2;Q5T0R1;Q5T0R9;Q5T0R8;Q5T0S3	Q01518;Q01518-2;Q5T0R7;Q5T0R6;Q5T0R5;Q5T0R4;Q5T0R3;Q5T0R2;Q5T0R1	Adenylyl cyclase-associated protein 1;Adenylyl cyclase-associated protein	CAP1	25.9591	26.1214	25.8634	26.7356	26.3802	26.8688				17	17	16	45.7	45.7	44	51.901	0	275.27	658690000	134
P61604;B8ZZL8;B8ZZ54;S4R3N1	P61604;B8ZZL8;B8ZZ54	10 kDa heat shock protein, mitochondrial	HSPE1	26.9614	27.2011	26.9663	26.9836	27.0843	26.8674				6	6	6	53.9	53.9	53.9	10.932	0	50.961	802430000	24
P68133;P68032;P63267;P62736	P68133;P68032;P63267;P62736	Actin, alpha skeletal muscle;Actin, alpha cardiac muscle 1;Actin, gamma-enteric smooth muscle;Actin, aortic smooth muscle	ACTA1	26.2835	27.2173	26.495	26.928	26.6834	26.8532				14	1	0	31.6	4.2	0	42.051	0	26.391	3594400000	197
K7EM02;K7EIJ8;Q8IYT4-2;Q8IYT4	K7EM02;K7EIJ8;Q8IYT4-2;Q8IYT4	Katanin p60 ATPase-containing subunit A-like 2	KATNAL2	26.6115	26.7343	26.4132	26.5026	26.5715	26.8503				1	1	1	9.4	9.4	9.4	13.999	0	6.3834	723320000	25
P40926;P40926-2;G3XAL0	P40926;P40926-2;G3XAL0	Malate dehydrogenase, mitochondrial;Malate dehydrogenase	MDH2	27.307	26.9281	27.1334	26.9272	27.0957	26.8464				15	15	15	58.3	58.3	58.3	35.503	0	179.87	921600000	174
P23526;P23526-2	P23526;P23526-2	Adenosylhomocysteinase	AHCY	26.3538	26.265	26.214	26.756	26.5235	26.8441				16	16	16	39.1	39.1	39.1	47.716	0	57.627	1327300000	152
P00367;P00367-3;P00367-2;P49448	P00367;P00367-3;P00367-2;P49448	Glutamate dehydrogenase 1, mitochondrial;Glutamate dehydrogenase 2, mitochondrial	GLUD1	25.6891	25.3991	25.4262	25.9285	26.1097	26.8124				18	18	18	37.3	37.3	37.3	61.397	0	43.048	457220000	64
F8W1R7;G3V1V0;P60660-2;P60660;J3KND3;G8JLA2;B7Z6Z4;F8VPF3;G3V1Y7;F8VZU9;F8W180;H0YI43;F8W1I5;P14649;F8VXL3	F8W1R7;G3V1V0;P60660-2;P60660;J3KND3;G8JLA2;B7Z6Z4;F8VPF3;G3V1Y7	Myosin light polypeptide 6	MYL6	27.1606	27.2032	27.1271	26.4407	26.8261	26.7912				9	9	9	62.8	62.8	62.8	16.29	0	85.734	923780000	93
P17096;P17096-3;P17096-2	P17096;P17096-3	High mobility group protein HMG-I/HMG-Y	HMGA1	23.6843	23.658	24.9915	24.5361	26.8506	26.7693				5	5	5	41.1	41.1	41.1	11.676	0	262.22	360220000	27
P62913;Q5VVC9;Q5VVC8	P62913	60S ribosomal protein L11	RPL11	26.4216	26.3717	26.263	26.4973	26.1461	26.7547				3	3	1	19.7	19.7	6.7	20.252	0	77.873	638210000	49
Q5T7C4;P09429;B2RPK0	Q5T7C4;P09429	High mobility group protein B1	HMGB1	26.6278	26.6583	26.3303	26.2644	26.4861	26.7483				9	9	8	44.9	44.9	37.3	18.311	0	82.504	640180000	53
Q7Z5P9-2;Q7Z5P9	Q7Z5P9-2;Q7Z5P9	Mucin-19	MUC19	NaN	27.1476	NaN	27.1787	26.5595	26.7332				1	1	1	0.2	0.2	0.2	771.15	0.0056908	1.9657	1055300000	6
P49327;A0A0U1RQF0;A0A0U1RRG3;A0A1B0GTR5;J3KTF0	P49327;A0A0U1RQF0	Fatty acid synthase;[Acyl-carrier-protein] S-acetyltransferase;[Acyl-carrier-protein] S-malonyltransferase;3-oxoacyl-[acyl-carrier-protein] synthase;3-oxoacyl-[acyl-carrier-protein] reductase;3-hydroxyacyl-[acyl-carrier-protein] dehydratase;Enoyl-[acyl-carrier-protein] reductase;Oleoyl-[acyl-carrier-protein] hydrolase	FASN	26.994	27.0886	26.9241	27.3023	26.5826	26.7303				73	73	73	39.1	39.1	39.1	273.42	0	323.31	2044100000	398
O43399;O43399-5;O43399-7;A0A087WYR3;O43399-2;O43399-4;O43399-3;O43399-6;A0A087WZ51	O43399;O43399-5;O43399-7;A0A087WYR3;O43399-2;O43399-4;O43399-3;O43399-6;A0A087WZ51	Tumor protein D54	TPD52L2	26.0237	26.2482	25.8615	26.0552	26.3949	26.7213				13	13	13	72.8	72.8	72.8	22.237	0	152.51	486160000	68
O00299	O00299	Chloride intracellular channel protein 1	CLIC1	27.2336	26.96	27.4681	26.7003	27.1211	26.7121				14	14	14	68	68	68	26.922	0	162.8	990060000	161
C9JFR7;P99999;CON__P62894	C9JFR7;P99999	Cytochrome c	CYCS	26.2291	26.4355	26.0376	26.5031	26.4452	26.7062				6	6	6	41.6	41.6	41.6	11.333	0	11.22	531490000	26
G3V4W0;B4DY08;B2R5W2;G3V4C1;P07910-2;G3V2Q1;P07910-4;P07910;G3V576;G3V5X6;G3V3K6;G3V251;G3V555;G3V575;P07910-3;B4DSU6;G3V2D6;A0A0G2JPF8;A0A0G2JNQ3;P0DMR1;O60812;B7ZW38;B2RXH8;G3V4M8;G3V5V7;G3V2H6;E5RG71;B3KT61;Q86SE5;Q86SE5-3	G3V4W0;B4DY08;B2R5W2;G3V4C1;P07910-2;G3V2Q1;P07910-4;P07910;G3V576;G3V5X6;G3V3K6;G3V251;G3V555;G3V575;P07910-3;B4DSU6;G3V2D6;A0A0G2JPF8;A0A0G2JNQ3;P0DMR1;O60812;B7ZW38;B2RXH8	Heterogeneous nuclear ribonucleoproteins C1/C2;Heterogeneous nuclear ribonucleoprotein C-like 4;Heterogeneous nuclear ribonucleoprotein C-like 1;Heterogeneous nuclear ribonucleoprotein C-like 3;Heterogeneous nuclear ribonucleoprotein C-like 2	HNRNPC	27.0918	27.2097	26.9572	27.0769	27.227	26.6491				14	14	14	49.2	49.2	49.2	28.916	0	155.46	1007800000	106
Q00839;Q00839-2;Q5RI18	Q00839;Q00839-2	Heterogeneous nuclear ribonucleoprotein U	HNRNPU	26.9365	27.1304	27.1861	27.1508	26.4868	26.6451				20	20	20	25.5	25.5	25.5	90.583	0	323.31	1048700000	114
Q01105-2	Q01105-2	Protein SET	SET	26.6642	26.0603	26.3432	26.6264	26.4929	26.6378				8	8	2	29.2	29.2	11.9	32.103	0	118.7	582840000	40
Q9UQ80;Q9UQ80-2;F8VR77;H0YIN7;F8W0A3;F8VZ69	Q9UQ80;Q9UQ80-2;F8VR77	Proliferation-associated protein 2G4	PA2G4	26.2349	26.4095	25.9385	26.6822	26.4935	26.6256				18	18	18	44.7	44.7	44.7	43.786	0	91.975	803320000	102
P23396;P23396-2;E9PL09;E9PPU1;F2Z2S8;H0YCJ7;H0YEU2;H0YF32;E9PQ96;E9PJH4;E9PK82;E9PSF4;E9PQX2;H0YES8	P23396;P23396-2;E9PL09;E9PPU1;F2Z2S8;H0YCJ7;H0YEU2	40S ribosomal protein S3	RPS3	26.5051	26.6495	26.1912	26.6638	26.3873	26.5932				17	17	17	70.8	70.8	70.8	26.688	0	123.97	997800000	149
P67936;K7EMU5;K7EPB9;K7EPV9;Q2TAC2-2;Q2TAC2	P67936	Tropomyosin alpha-4 chain	TPM4	27.1671	26.6954	27.2231	26.3112	26.5029	26.577				19	12	7	62.1	43.5	17.7	28.521	0	59.96	667910000	31
A0A1B0GV23;A0A1B0GVD5;A0A1B0GWE8;P07339;A0A1B0GW44;A0A1B0GVP3;A0A1B0GU92;A0A1B0GU03;F8WD96;C9JH19;H7C469;F8W787;H7C1V0;A0A1B0GV01	A0A1B0GV23;A0A1B0GVD5;A0A1B0GWE8;P07339;A0A1B0GW44;A0A1B0GVP3;A0A1B0GU92;A0A1B0GU03;F8WD96;C9JH19;H7C469	Cathepsin D;Cathepsin D light chain;Cathepsin D heavy chain	CTSD	26.7657	26.5202	26.6431	26.4538	26.5948	26.5644				12	12	12	37.7	37.7	37.7	43.831	0	159.54	891080000	208
Q15365	Q15365	Poly(rC)-binding protein 1	PCBP1	26.2534	26.3471	26.3755	26.2717	26.2739	26.5514				13	13	10	60.1	60.1	49.2	37.497	0	279.13	654660000	119
P05023-4;P05023;P05023-3;P05023-2;M0R116;A0A0A0MT26;P13637;P13637-2;P13637-3;B1AKY9;P50993;H0Y7C1;Q13733;Q5TC01;P20648;P54707;P54707-2;Q5TC02;M0QXF2;E9PRA5;Q5TC05	P05023-4;P05023;P05023-3;P05023-2	Sodium/potassium-transporting ATPase subunit alpha-1	ATP1A1	25.4169	25.7758	25.7363	26.8839	26.0904	26.5417				31	31	31	38.3	38.3	38.3	113	0	323.31	1914000000	259
P61247;E9PFI5;D6RG13;D6RAT0;H0Y9Y4;H0Y8L7;D6RB09;D6R9B6;D6RAS7;D6RED7;D6RI02;D6RGE0	P61247;E9PFI5;D6RG13;D6RAT0;H0Y9Y4;H0Y8L7;D6RB09;D6R9B6;D6RAS7	40S ribosomal protein S3a	RPS3A	26.8661	26.6822	26.4438	26.1742	26.2565	26.5414				12	12	12	45.1	45.1	45.1	29.945	0	39.676	626070000	68
Q08380;K7EP36;K7ESM3;K7EKQ5;K7ERZ6;K7EJD3;K7ES75;K7EN99;K7EJY8;K7EQT9	Q08380	Galectin-3-binding protein	LGALS3BP	25.1891	25.1131	25.0167	26.6422	26.8198	26.5411				19	19	19	40.5	40.5	40.5	65.33	0	323.31	6347000000	245
F5H6X6;Q14697	F5H6X6;Q14697	Neutral alpha-glucosidase AB	GANAB	26.4683	26.8545	26.5669	26.5698	26.3244	26.523				22	22	1	34.4	34.4	2.5	96.215	0	323.31	758690000	151
P05120;H7C004;H7BYS2;E7ERB5;E7EPJ9;E9PDK7	P05120	Plasminogen activator inhibitor 2	SERPINB2	18.2855	17.0527	16.9681	26.4858	26.4852	26.5206				17	17	17	54.7	54.7	54.7	46.596	0	296.35	317870000	73
P62263;H0YB22;E5RH77	P62263;H0YB22;E5RH77	40S ribosomal protein S14	RPS14	26.1291	26.4042	26.1372	26.4466	26.1139	26.5204				6	6	6	39.1	39.1	39.1	16.273	0	31.351	500110000	48
P62750;H7BY10;K7EJV9;K7ERT8;A8MUS3;K7EMA7	P62750;H7BY10;K7EJV9;K7ERT8;A8MUS3;K7EMA7	60S ribosomal protein L23a	RPL23A	26.0768	25.9515	26.3402	26.6283	26.7941	26.4944				8	8	8	41	41	41	17.695	0	18.54	558190000	30
A0A0A0MR02;P45880-2;P45880;P45880-1;Q5JSD2;Q5JSD1;A2A3S1	A0A0A0MR02;P45880-2;P45880;P45880-1;Q5JSD2;Q5JSD1	Voltage-dependent anion-selective channel protein 2	VDAC2	26.3789	26.3708	26.2304	26.8371	25.9774	26.491				12	12	12	47.2	47.2	47.2	30.348	0	29.887	531320000	48
A0A140T9I0;A0A140T9X5;A0A140T913;P01892;A0A140T955;A0A140T933	A0A140T9I0;A0A140T9X5;A0A140T913;P01892;A0A140T955;A0A140T933	HLA class I histocompatibility antigen, A-2 alpha chain	HLA-A	27.2768	27.2487	27.3515	26.2621	26.2836	26.4901				18	18	1	52.3	52.3	4.9	40.79	0	323.31	1773100000	154
P12956;P12956-2;B1AHC9	P12956;P12956-2;B1AHC9	X-ray repair cross-complementing protein 6	XRCC6	26.5299	26.3428	26.1623	26.4242	26.434	26.4836				27	27	27	51.7	51.7	51.7	69.842	0	195.34	710930000	197
P15559-2;P15559;B4DLR8;P15559-3;H3BRK3;H3BNV2	P15559-2;P15559;B4DLR8;P15559-3;H3BRK3;H3BNV2	NAD(P)H dehydrogenase [quinone] 1	NQO1	26.9276	27.015	26.6047	26.7836	26.5754	26.4751				13	13	13	47.9	47.9	47.9	27.295	0	90.969	1640800000	101
P08758;D6RBL5;D6RBE9;E9PHT9;D6RCN3	P08758;D6RBL5;D6RBE9	Annexin A5;Annexin	ANXA5	28.3328	27.8593	28.1706	26.7733	27.5994	26.4703				22	22	22	71.2	71.2	71.2	35.936	0	323.31	1867700000	338
Q16658;C9JFC0;A0A0A0MSB2;C9JPH9	Q16658	Fascin	FSCN1	22.9915	22.7701	23.3266	26.6698	26.8196	26.4611				13	13	13	35.3	35.3	35.3	54.529	0	188.09	674450000	66
E9PCY7;G8JLB6;P31943;D6RIU0;D6RBM0;E7EQJ0;D6RAM1;D6R9T0;D6RFM3;D6RIT2;D6RDU3;D6RJ04;D6RIH9;E5RGV0;E7EN40;D6RDL0;D6RF17;D6R9D3;E5RGH4;H0YB39;E5RJ94;H0YAQ2;H0YBG7;H0YBD7	E9PCY7;G8JLB6;P31943;D6RIU0;D6RBM0;E7EQJ0;D6RAM1;D6R9T0;D6RFM3;D6RIT2;D6RDU3;D6RJ04;D6RIH9;E5RGV0;E7EN40;D6RDL0	Heterogeneous nuclear ribonucleoprotein H;Heterogeneous nuclear ribonucleoprotein H, N-terminally processed	HNRNPH1	27.1372	26.3147	27.5406	26.2702	26.2879	26.461				10	10	6	29.4	29.4	15.4	47.087	0	323.31	693310000	83
P14868;P14868-2;H7BZ35;C9J7S3;C9JLC1;H7C278;C9JQM9	P14868;P14868-2	Aspartate--tRNA ligase, cytoplasmic	DARS	25.9463	26.0495	25.7872	26.3324	25.9572	26.4566				19	19	19	46.1	46.1	46.1	57.136	0	323.31	1033300000	168
P13010;C9JZ81;H7C0H9	P13010	X-ray repair cross-complementing protein 5	XRCC5	26.3895	26.1417	26.1056	26.0894	26.3184	26.4508				22	22	22	32.8	32.8	32.8	82.704	0	139.58	689020000	136
G3V5Z7;P60900;G3V295;G3V3I1;P60900-2;G3V3U4;P60900-3;H0YJC4;G3V4S5;G3V2S7	G3V5Z7;P60900;G3V295;G3V3I1;P60900-2;G3V3U4	Proteasome subunit alpha type;Proteasome subunit alpha type-6	PSMA6	24.718	24.7527	24.4736	25.2604	25.2653	26.4507				8	8	8	41.3	41.3	41.3	28.147	0	33.445	262290000	34
P40227;P40227-2	P40227;P40227-2	T-complex protein 1 subunit zeta	CCT6A	26.3881	26.0751	26.1915	26.2956	26.4389	26.4476				19	19	14	43.9	43.9	34.8	58.024	0	100.92	674120000	98
P50991;P50991-2	P50991;P50991-2	T-complex protein 1 subunit delta	CCT4	26.2095	26.2678	26.3061	26.4737	26.6	26.4466				21	21	21	52.9	52.9	52.9	57.924	0	247.51	845770000	183
P50454;E9PPV6;E9PR70;E9PKH2;E9PK86;E9PMI5;E9PNX1;E9PJH8;E9PIG2;E9PRS3;E9PQ34;E9PLA6;H0YEP8	P50454;E9PPV6;E9PR70;E9PKH2;E9PK86;E9PMI5	Serpin H1	SERPINH1	26.8651	27.029	26.3038	26.6882	26.3735	26.4418				18	18	18	50.5	50.5	50.5	46.44	0	144.86	715700000	89
P06702	P06702	Protein S100-A9	S100A9	20.7386	NaN	22.1783	25.621	26.6803	26.4395				4	4	4	43.9	43.9	43.9	13.242	0	31.963	334840000	37
P05556;P05556-2;P05556-5;P05556-4;P05556-3;C9JPK5;Q5T3E6;E9PLR6;E7EUI6;E7EQW5;E7ERX5;C9JJP8;Q5T3E5;E9PQJ2;H7C4N8	P05556;P05556-2;P05556-5;P05556-4;P05556-3	Integrin beta-1	ITGB1	26.885	27.0708	26.7069	26.03	25.9324	26.43				17	17	17	22.2	22.2	22.2	88.414	0	230.36	1980700000	172
G3V203;H0YHA7;J3QQ67;Q07020-2;Q07020;F8VUA6;F8VYV2;A0A075B7A0	G3V203;H0YHA7;J3QQ67;Q07020-2;Q07020;F8VUA6;F8VYV2;A0A075B7A0	60S ribosomal protein L18	RPL18	26.4586	26.4639	26.0625	26.6271	26.3005	26.4256				5	5	5	35.4	35.4	35.4	18.756	0	121.75	614010000	42
A0A024R4M0;P46781;B5MCT8;C9JM19;F2Z3C0;A8MXK4	A0A024R4M0;P46781;B5MCT8;C9JM19	40S ribosomal protein S9	RPS9	26.6948	26.4787	26.234	27.0699	26.1098	26.4251				12	12	12	44.8	44.8	44.8	22.591	0	51.168	729970000	78
H0YEN5;P15880;E9PQD7;I3L404;E9PM36;E9PMM9;E9PPT0;H3BNG3;H0YE27	H0YEN5;P15880;E9PQD7;I3L404;E9PM36	40S ribosomal protein S2	RPS2	26.283	26.428	25.5719	26.5638	26.3304	26.4238				12	12	12	62.6	62.6	62.6	21.154	0	89.679	773670000	74
P49368;B4DUR8;P49368-2;E9PRC8;Q5SZX6;E9PQ35;Q5SZW8;E9PM09;Q5SZX9	P49368;B4DUR8;P49368-2	T-complex protein 1 subunit gamma	CCT3	26.0089	26.1289	26.4279	26.108	26.0141	26.423				25	25	25	56.5	56.5	56.5	60.533	0	84.744	828310000	134
Q96AG4;I3L223	Q96AG4	Leucine-rich repeat-containing protein 59	LRRC59	26.3344	26.0118	26.4213	26.2342	26.672	26.4141				13	13	13	47.9	47.9	47.9	34.93	0	55.583	517210000	55
P62701;C9JEH7;Q8TD47;P22090	P62701	40S ribosomal protein S4, X isoform	RPS4X	26.5394	27.1209	26.7859	26.6185	26.3833	26.393				16	16	16	55.5	55.5	55.5	29.597	0	52.284	880220000	96
P11586;F5H2F4;V9GYY3	P11586;F5H2F4	C-1-tetrahydrofolate synthase, cytoplasmic;Methylenetetrahydrofolate dehydrogenase;Methenyltetrahydrofolate cyclohydrolase;Formyltetrahydrofolate synthetase;C-1-tetrahydrofolate synthase, cytoplasmic, N-terminally processed	MTHFD1	25.0307	25.0174	25.0276	26.316	26.0909	26.3911				29	29	29	37.9	37.9	37.9	101.56	0	157.3	1001800000	113
O60664-4;O60664-3;O60664;K7ERZ3;K7EL96;K7ER39;O60664-2	O60664-4;O60664-3;O60664;K7ERZ3;K7EL96	Perilipin-3	PLIN3	25.2366	25.2854	25.4109	25.4925	25.8088	26.3832				13	13	13	47.2	47.2	47.2	45.803	0	223.37	340040000	77
P13797;A0A0A0MSQ0;P13797-3;P13797-2;H7C4N2;U3KQI3;F2Z2Z9;Q5TBN3	P13797;A0A0A0MSQ0;P13797-3;P13797-2	Plastin-3	PLS3	25.0724	25.256	25.479	26.2185	26.5992	26.3781				22	22	16	43	43	31.9	70.81	0	103.33	486160000	97
P26373;P26373-2;J3QSB4;J3KS98;H3BUK8;H3BTH3	P26373;P26373-2;J3QSB4	60S ribosomal protein L13	RPL13	26.6699	26.6494	26.069	27.0822	26.0348	26.3717				8	8	8	32.7	32.7	32.7	24.261	0	44.553	666710000	57
P20042	P20042	Eukaryotic translation initiation factor 2 subunit 2	EIF2S2	25.1427	24.6783	25.2273	25.9715	26.148	26.3601				16	16	16	50.5	50.5	50.5	38.388	0	143.05	459070000	63
P12270;P12270-2;Q5SWX9	P12270	Nucleoprotein TPR	TPR	25.0647	24.4117	25.3756	25.3312	25.058	26.3553				23	23	23	13.1	13.1	13.1	267.29	0	149.74	259510000	66
P30041	P30041	Peroxiredoxin-6	PRDX6	25.9609	25.9988	25.9267	26.1108	26.3529	26.3544				15	15	15	64.3	64.3	64.3	25.035	0	99.12	541260000	104
P21796;C9JI87	P21796;C9JI87	Voltage-dependent anion-selective channel protein 1	VDAC1	25.8562	25.8783	25.6693	26.7087	26.5301	26.3425				14	14	14	65.4	65.4	65.4	30.772	0	225.57	483650000	90
P49748-2;P49748;P49748-3;G3V1M7;K7EQP4;J3QRJ8;J3KS89;J3QKU9;K7EJW8;J3KSR4;K7EMF8	P49748-2;P49748;P49748-3	Very long-chain specific acyl-CoA dehydrogenase, mitochondrial	ACADVL	25.6125	25.694	25.4635	26.3026	26.1811	26.3395				25	25	25	48.7	48.7	48.7	68.058	0	300.04	888310000	156
P60866;P60866-2;E5RIP1;E5RJX2;G3XAN0	P60866;P60866-2;E5RIP1;E5RJX2	40S ribosomal protein S20	RPS20	26.6733	26.2132	26.2705	25.8657	26.307	26.3367				3	3	3	22.7	22.7	22.7	13.373	0	10.755	649230000	15
Q07065	Q07065	Cytoskeleton-associated protein 4	CKAP4	28.1153	27.9692	28.0985	26.3126	26.4532	26.3333				26	26	26	50.7	50.7	50.7	66.022	0	323.31	1049500000	177
Q9UHD8;Q9UHD8-7;Q9UHD8-2;Q9UHD8-5;Q9UHD8-3;Q9UHD8-4;Q9UHD8-9;Q9UHD8-8;K7EL40;K7EK18;K7ER52;K7EIE4;K7EQD7;K7ELJ9;K7ER14;K7EJZ2;K7EIR4;K7EKN4;K7EN52;K7ENQ5;K7EJ51;K7EJL9;K7ENL0;K7EQ08;K7EJV0;K7EPY1;K7ERG1;K7ER34	Q9UHD8;Q9UHD8-7;Q9UHD8-2;Q9UHD8-5;Q9UHD8-3;Q9UHD8-4;Q9UHD8-9;Q9UHD8-8	Septin-9	40057	25.4043	25.3659	25.5299	25.7663	25.8148	26.328				22	22	22	48.1	48.1	48.1	65.401	0	126.39	541090000	136
P62249;M0R210;A0A087WZ27;M0R3H0;M0R1M5;Q6IPX4;M0QX76	P62249;M0R210;A0A087WZ27;M0R3H0;M0R1M5	40S ribosomal protein S16	RPS16	26.407	26.5873	26.0285	26.6137	26.033	26.3258				11	11	11	58.9	58.9	58.9	16.445	0	36.831	752650000	65
P05109	P05109	Protein S100-A8;Protein S100-A8, N-terminally processed	S100A8	18.7468	17.9706	20.2145	25.4346	26.8446	26.3054				5	5	5	47.3	47.3	47.3	10.834	0	21.111	392030000	21
E7ENN3;A0A0C4DG40;Q8NF91-4;Q8NF91;Q8NF91-10;Q8NF91-8;Q8NF91-2;Q8NF91-7	E7ENN3;A0A0C4DG40;Q8NF91-4;Q8NF91;Q8NF91-10;Q8NF91-8;Q8NF91-2;Q8NF91-7	Nesprin-1	SYNE1	20.2738	20.221	20.473	20.4939	20.4385	26.3037				2	2	2	0.3	0.3	0.3	964.83	0.0007533	3.2543	102780000	4
P36578;H3BM89;H3BTP7;H3BU31	P36578;H3BM89	60S ribosomal protein L4	RPL4	26.9517	27.2625	26.6564	27.5248	26.9647	26.3027				18	18	18	43.1	43.1	43.1	47.697	0	62.37	1048700000	92
P35221;P35221-2;G3XAM7;P35221-3;E5RIB1;E5RG03;E5RGY6;E5RJ41;E5RHV7;E5RJL0;E5RIE0;E5RJP7;E5RGD2;H0YBB8;E5RFM3;E5RFM5;E5RGY7;E5RFG3;E5RFK9;E5RJZ2;E5RGG4;E5RJ43;E5RGS1;E5RIT8;A0A087WZL6;E5RGU3;E5RHJ5;Q9UI47	P35221;P35221-2;G3XAM7;P35221-3	Catenin alpha-1	CTNNA1	24.6782	24.4687	24.5774	25.9544	26.1431	26.3004				31	31	26	55.8	55.8	48.7	100.07	0	323.31	599140000	181
A0A0C4DFU2;P04179-4;P04179;F5H3C5;F5H4R2;A0A0C4DFU1;F5GYZ5;P04179-2;G8JLJ2;A0A0C4DG56;P04179-3;G5E9P6;F5GXZ9	A0A0C4DFU2;P04179-4;P04179;F5H3C5;F5H4R2;A0A0C4DFU1;F5GYZ5;P04179-2;G8JLJ2;A0A0C4DG56;P04179-3	Superoxide dismutase;Superoxide dismutase [Mn], mitochondrial	SOD2	26.9406	27.4668	27.7832	24.7817	26.5151	26.2924				10	10	10	39.6	39.6	39.6	24.75	0	66.93	715080000	53
P15374;A0A087WTB8;Q5TBK7	P15374;A0A087WTB8;Q5TBK7	Ubiquitin carboxyl-terminal hydrolase isozyme L3;Ubiquitin carboxyl-terminal hydrolase	UCHL3	25.2427	25.3585	25.2431	25.785	25.9793	26.2908				8	8	8	41.7	41.7	41.7	26.182	0	196.29	373840000	81
P12004	P12004	Proliferating cell nuclear antigen	PCNA	26.099	25.8512	26.4852	26.053	26.202	26.282				10	10	10	47.1	47.1	47.1	28.768	0	163.74	490330000	65
P09496-2;F8WF69;P09496-4;P09496-3;P09496;P09496-5;C9J8P9	P09496-2;F8WF69;P09496-4;P09496-3;P09496;P09496-5	Clathrin light chain A	CLTA	27.0397	26.9785	27.2188	25.6823	26.9283	26.2801				6	6	6	23.4	23.4	23.4	23.662	0	79.315	307520000	36
P12429;D6RA82;D6RFG5;D6RCA8;D6RAZ8	P12429;D6RA82;D6RFG5	Annexin A3;Annexin	ANXA3	21.0367	20.2849	19.1228	25.949	26.5376	26.2699				14	14	14	42.7	42.7	42.7	36.375	0	323.31	516790000	90
P05141;P12235;V9GYG0;Q9H0C2	P05141;P12235	ADP/ATP translocase 2;ADP/ATP translocase 2, N-terminally processed;ADP/ATP translocase 1	SLC25A5	26.2776	25.5835	24.8969	27.6539	26.0266	26.2612				11	11	3	34.9	34.9	11.1	32.852	0	39.5	534620000	56
P51991;P51991-2;H7C1J8	P51991;P51991-2	Heterogeneous nuclear ribonucleoprotein A3	HNRNPA3	26.2466	26.3872	26.1678	26.0748	25.8231	26.2539				10	10	10	37.8	37.8	37.8	39.594	0	102.65	562320000	65
A0A087X0X3;P52272-2;P52272;M0QZM1;M0R019;M0R2I7;M0R2T0;M0QY96;M0QYL3;M0QYQ7;M0R0N3;M0R0Y6	A0A087X0X3;P52272-2;P52272	Heterogeneous nuclear ribonucleoprotein M	HNRNPM	26.3602	26.302	26.1698	26.0078	26.4415	26.2387				20	20	20	34.2	34.2	34.2	77.569	0	78.87	588310000	92
Q99832;Q99832-3;Q99832-4;Q99832-2;F8WAM2;F8WBP8	Q99832;Q99832-3;Q99832-4;Q99832-2	T-complex protein 1 subunit eta	CCT7	25.7334	25.7442	25.6965	25.8343	26.1185	26.2273				18	18	18	40.1	40.1	40.1	59.366	0	78.946	564760000	107
J3KMX5;P62277;E9PS50	J3KMX5;P62277	40S ribosomal protein S13	RPS13	25.9469	26.1219	25.8497	25.9378	25.9388	26.2152				7	7	7	41.2	41.2	41.2	16.733	0	42	482650000	54
P04843;B7Z4L4;F8WF32	P04843;B7Z4L4	Dolichyl-diphosphooligosaccharide--protein glycosyltransferase subunit 1	RPN1	26.5124	26.6349	26.2445	26.6661	26.1845	26.2143				21	21	21	41.8	41.8	41.8	68.569	0	160.29	563250000	115
Q12906-7;Q12906;Q12906-4;Q12906-6;Q12906-5;Q12906-2;Q12906-3;K7EKJ9;K7EQR9;K7EM82;K7EJ09;K7ER69;K7EQ75;K7ERM6;K7ENK6;K7ELV3;Q96SI9-2;Q96SI9	Q12906-7;Q12906;Q12906-4;Q12906-6;Q12906-5;Q12906-2;Q12906-3	Interleukin enhancer-binding factor 3	ILF3	25.864	25.925	25.7008	25.9796	25.4995	26.2024				20	20	20	40.3	40.3	40.3	95.807	0	53.881	381730000	59
P11940;E7EQV3;A0A087WTT1;E7ERJ7;P11940-2;H0YAR2;Q9H361;H0YBN4;H0YAP2;E5RJB9;H0YB86;H0YAS6;H0YB75;E5RGH3;E5RH24;H0YAS7;Q4VXU2;Q4VXU2-2;H0YC10;E5RHG7;H0YAW6;E5RGC4;E5RFD8;H0YER0;H0Y6X6;Q96DU9-2;Q96DU9	P11940;E7EQV3;A0A087WTT1;E7ERJ7;P11940-2;H0YAR2	Polyadenylate-binding protein 1;Polyadenylate-binding protein	PABPC1	26.2725	26.4987	26.4717	26.257	25.887	26.1781				22	22	14	37.4	37.4	21.1	70.67	0	154.89	718420000	116
Q9Y265;Q9Y265-2;E7ETR0;H7C4G5;J3QLR1;H7C4I3	Q9Y265;Q9Y265-2;E7ETR0	RuvB-like 1	RUVBL1	26.1402	26.0409	26.2903	25.9283	25.9172	26.1762				16	16	16	49.8	49.8	49.8	50.227	0	116.16	576850000	125
Q8WUM4;Q8WUM4-2;Q8WUM4-3;C9IZF9;F8WEQ7;F8WBR8;F8WDK9	Q8WUM4;Q8WUM4-2	Programmed cell death 6-interacting protein	PDCD6IP	25.6542	25.63	25.7991	26.2066	25.8463	26.158				31	31	31	47.5	47.5	47.5	96.022	0	323.31	1262200000	156
Q7KZF4;H7C597	Q7KZF4	Staphylococcal nuclease domain-containing protein 1	SND1	26.1724	26.1685	25.9858	26.1264	25.8922	26.1534				27	27	27	37.4	37.4	37.4	102	0	253.21	680320000	151
Q14103-3;Q14103;D6RAF8;D6RD83	Q14103-3;Q14103;D6RAF8	Heterogeneous nuclear ribonucleoprotein D0	HNRNPD	26.2713	26.4518	26.4685	25.8536	26.0233	26.1429				11	11	2	39.5	39.5	5.9	32.834	0	124.75	514760000	86
A0A087WXM6;J3QQT2;J3KRX5;A0A0A6YYL6;P18621;P18621-3;J3KRB3;A0A087WWH0;J3QS96;J3QLC8;A0A0A0MRF8;P18621-2;A0A087WY81;J3KSJ0	A0A087WXM6;J3QQT2;J3KRX5;A0A0A6YYL6;P18621;P18621-3;J3KRB3;A0A087WWH0;J3QS96;J3QLC8;A0A0A0MRF8;P18621-2	60S ribosomal protein L17	RPL17	25.9241	25.6921	25.8096	25.8679	25.1905	26.1361				5	5	5	34.9	34.9	34.9	19.586	0	54.198	462440000	54
P16070-18;P16070-12;P16070-14;P16070-13;P16070-11;P16070-10;P16070-16;P16070-8;P16070-17;P16070-6;P16070-4;P16070-3;P16070-7;P16070-5;P16070;H0YD13;H0Y2P0;H0YE40;H0YDW7;H0YCV9;H0Y5E4;P16070-15;P16070-9;H0YDX6;H0YD17;E9PKC6;J3KN83;Q86UZ1;H0YF08;H0YD90;H0YEV3;H0YEU1;P16070-19	P16070-18;P16070-12;P16070-14;P16070-13;P16070-11;P16070-10;P16070-16;P16070-8;P16070-17;P16070-6;P16070-4;P16070-3;P16070-7;P16070-5;P16070;H0YD13;H0Y2P0;H0YE40	CD44 antigen	CD44	25.8466	26.062	25.799	25.3447	25.7863	26.1277				9	9	9	30.3	30.3	30.3	37.277	0	138.37	1217600000	101
Q14764;H3BQK6;H3BRL2;H3BUK7;H3BNF6;H3BP76;H3BPZ2;H3BNF2;H3BUP3;H3BQE7;I3L155	Q14764	Major vault protein	MVP	25.4395	25.5919	25.4459	26.0779	25.8481	26.1234				32	32	32	55.7	55.7	55.7	99.326	0	323.31	888590000	173
P25705;P25705-2;P25705-3;K7ERX7;K7EK77;K7EJP1;K7EQH4;K7ENJ4;K7ESA0	P25705;P25705-2;P25705-3;K7ERX7;K7EK77	ATP synthase subunit alpha, mitochondrial	ATP5A1	27.4868	25.5757	25.9659	26.3553	27.4432	26.1223				20	20	20	43.8	43.8	43.8	59.75	0	123.27	695770000	104
P18124;A8MUD9;C9JZ88;C9JIJ5	P18124;A8MUD9	60S ribosomal protein L7	RPL7	25.8742	26.1094	25.4764	26.8912	25.6299	26.1085				11	11	11	44.4	44.4	44.4	29.225	0	81.874	511350000	70
P30740;P30740-2;C9J7N5;A0A0C4DGW9;P50453;O75830	P30740	Leukocyte elastase inhibitor	SERPINB1	23.7958	23.6673	23.5691	25.7802	25.8934	26.1051				13	13	12	33.2	33.2	30.6	42.741	0	62.567	264860000	52
P63313	P63313	Thymosin beta-10	TMSB10	25.3966	25.513	25.3574	25.0664	25.3526	26.1011				1	1	1	31.8	31.8	31.8	5.0256	0	23.685	342920000	18
Q9HB71;Q9HB71-3;B2ZWH1;Q9HB71-2	Q9HB71;Q9HB71-3	Calcyclin-binding protein	CACYBP	25.8102	25.8743	25.8368	25.6887	25.6647	26.0889				10	10	10	48.7	48.7	48.7	26.21	0	83.1	368820000	50
Q5T123;Q9H299	Q5T123;Q9H299	SH3 domain-binding glutamic acid-rich-like protein 3	SH3BGRL3	25.3481	25.81	25.82	25.98	26.2202	26.0881				3	3	3	33	33	33	9.3804	0	30.871	385350000	13
P05198;H0YJS4;G3V4T5	P05198;H0YJS4;G3V4T5	Eukaryotic translation initiation factor 2 subunit 1	EIF2S1	24.8901	24.7764	24.4402	26.0554	25.7722	26.0828				14	14	14	45.4	45.4	45.4	36.112	0	323.31	469400000	89
J3QRS3;P19105;O14950;J3KTJ1	J3QRS3;P19105;O14950;J3KTJ1	Myosin regulatory light chain 12A;Myosin regulatory light chain 12B	MYL12A	26.0408	26.1452	26.0975	25.4468	25.4914	26.0722				8	8	3	49.2	49.2	16.9	20.457	0	323.31	456820000	75
Q14847;C9J9W2;Q14847-2;Q14847-3;F6S2S5;J3KSN1;O76041-2	Q14847;C9J9W2;Q14847-2;Q14847-3	LIM and SH3 domain protein 1	LASP1	25.6668	26.4635	25.6772	26.7052	26.4572	26.0606				10	10	10	49.4	49.4	49.4	29.717	0	176.64	509080000	56
K7ELL7;P14314-2;P14314;A0A0C4DGP4;K7EPW7;K7EKX1;K7EJ70	K7ELL7;P14314-2;P14314	Glucosidase 2 subunit beta	PRKCSH	26.1339	26.1856	26.3496	25.8393	25.788	26.0458				16	16	16	35	35	35	60.192	0	88.287	432360000	57
P49411;H3BNU3	P49411	Elongation factor Tu, mitochondrial	TUFM	26.4091	26.0611	26.1401	26.4257	26.3459	26.0392				14	14	14	34.1	34.1	34.1	49.541	0	240.74	648160000	90
CON__Q04695;Q04695;F5GWP8;K7EPJ9;K7ESE1	CON__Q04695;Q04695;F5GWP8	Keratin, type I cytoskeletal 17	KRT17	19.8717	18.7136	17.5556	26.392	25.9609	26.031			+	21	8	4	43.5	19.2	9	48.105	0	38.186	766840000	54
P51858;P51858-2;P51858-3	P51858;P51858-2;P51858-3	Hepatoma-derived growth factor	HDGF	25.6622	24.5244	25.5173	25.6834	25.6893	25.9985				10	10	10	48.8	48.8	48.8	26.788	0	81.84	305910000	53
P62942;Q1JUQ3;Q1JUQ5;A0A087WTS4;Q5W0X3;A0A087WV48;A0A087WZM5	P62942;Q1JUQ3;Q1JUQ5;A0A087WTS4;Q5W0X3;A0A087WV48;A0A087WZM5	Peptidyl-prolyl cis-trans isomerase FKBP1A;Peptidyl-prolyl cis-trans isomerase	FKBP1A	24.3803	24.3964	23.6821	25.2286	25.409	25.9766				2	2	2	25	25	25	11.951	0	50.271	218010000	22
Q86UP2-2;Q86UP2-3;Q86UP2-4;Q86UP2;G3V4Y7;B7Z6P3;G3V5P0;H0YJP2;G3V5G2;H0YJV5;H0YJZ8	Q86UP2-2;Q86UP2-3;Q86UP2-4;Q86UP2;G3V4Y7	Kinectin	KTN1	25.1289	24.5635	25.2009	25.1942	25.7644	25.973				26	26	26	28.2	28.2	28.2	149.61	0	157.71	301570000	66
P28066;P28066-2	P28066;P28066-2	Proteasome subunit alpha type-5	PSMA5	25.1107	25.1405	25.2801	25.2937	25.598	25.9614				9	9	9	52.3	52.3	52.3	26.411	0	98.43	365990000	55
E9PLK3;P55786;P55786-2;A6NEC2;H0YDG0;E9PP11;H0YCQ5;A6NEC2-2;E9PJY4;E9PPD4;A6NEC2-3;E9PJ74;E9PRQ5	E9PLK3;P55786;P55786-2	Puromycin-sensitive aminopeptidase	NPEPPS	23.8596	24.3189	24.2391	25.8774	25.5831	25.96				22	22	22	28.7	28.7	28.7	102.99	0	103.22	250020000	86
Q9BX68	Q9BX68	Histidine triad nucleotide-binding protein 2, mitochondrial	HINT2	26.7591	26.641	26.5307	25.3183	26.1005	25.9517				4	4	4	36.8	36.8	36.8	17.162	0	13.366	499160000	30
P84098;J3QR09;J3KTE4;J3QL15	P84098;J3QR09;J3KTE4	60S ribosomal protein L19;Ribosomal protein L19	RPL19	25.9372	26.0491	25.9879	26.1228	25.8735	25.9285				5	5	5	22.4	22.4	22.4	23.466	0	67.337	403130000	34
P62899;H7C2W9;C9JU56;B7Z4E3;B7Z4C8;P62899-3;P62899-2;B8ZZK4	P62899;H7C2W9;C9JU56;B7Z4E3;B7Z4C8;P62899-3;P62899-2	60S ribosomal protein L31	RPL31	25.6046	26.0245	24.6662	25.892	25.9404	25.9274				4	4	4	33.6	33.6	33.6	14.463	0	22.844	355120000	25
A0A0U1RRM4;P26599;P26599-2;P26599-3;A6NLN1;A0A0D9SF20;K7EKJ7;K7EK45;A0A087WUW5;A0A087WU68;K7ELW5;K7ES59	A0A0U1RRM4;P26599;P26599-2;P26599-3;A6NLN1;A0A0D9SF20	Polypyrimidine tract-binding protein 1	PTBP1	26.3962	25.9678	25.9026	25.7813	26.4614	25.9191				9	9	8	29.1	29.1	27.4	62.463	0	47.778	443630000	111
P48643;E7ENZ3;B7ZAR1;E9PCA1;P48643-2;D6RIZ7;H0Y914	P48643;E7ENZ3;B7ZAR1;E9PCA1;P48643-2	T-complex protein 1 subunit epsilon	CCT5	25.9794	25.5125	25.9974	25.8185	26.1159	25.918				20	20	20	45.7	45.7	45.7	59.67	0	114.59	568450000	94
P26583;D6R9A6	P26583;D6R9A6	High mobility group protein B2	HMGB2	25.8184	25.8275	25.81	25.5427	25.5139	25.9163				8	7	7	38.3	32.5	32.5	24.033	0	16.904	333100000	20
P34932;A0A087WYC1;A0A087WTS8;P34932-2	P34932;A0A087WYC1	Heat shock 70 kDa protein 4	HSPA4	25.2376	25.1112	24.7796	25.7757	25.5192	25.916				25	25	24	39.6	39.6	38.7	94.33	0	323.31	332630000	116
Q6NZI2;Q6NZI2-2;Q6NZI2-3	Q6NZI2;Q6NZI2-2	Polymerase I and transcript release factor	PTRF	26.1154	26.1257	26.1958	24.8305	25.8087	25.9096				11	11	11	29.5	29.5	29.5	43.476	0	323.31	423070000	127
O60506;O60506-2;F6UXX1	O60506;O60506-2;F6UXX1	Heterogeneous nuclear ribonucleoprotein Q	SYNCRIP	26.2597	25.8849	26.1024	25.3113	25.7898	25.9082				16	16	1	31.6	31.6	2.6	69.602	0	323.31	437270000	110
P23246;P23246-2;H0Y9K7;H0Y9U2	P23246;P23246-2	Splicing factor, proline- and glutamine-rich	SFPQ	26.2125	26.2726	26.2188	26.0802	25.8139	25.8894				17	17	16	26.7	26.7	25.6	76.149	0	89.238	480500000	92
J3KPX7;Q99623;F5GY37;Q99623-2;F5H3X6;F5GWA7;F5H2D2;F5H0C5;U3KPZ5	J3KPX7;Q99623;F5GY37;Q99623-2;F5H3X6;F5GWA7	Prohibitin-2	PHB2	25.2037	25.5584	25.1761	26.2072	25.905	25.8723				13	13	13	48.3	48.3	48.3	33.239	0	35.572	348760000	37
B4DY09;Q12905;X6R6Z1;A0A0A0MRL0	B4DY09;Q12905	Interleukin enhancer-binding factor 2	ILF2	25.7106	25.6108	25.4311	25.1286	25.1667	25.8715				10	10	10	45.2	45.2	45.2	38.91	0	71.781	311970000	81
Q5W0H4;A0A0B4J2C3;P13693;J3KPG2;P13693-2;H0YCX0;E9PJF7;Q56UQ5	Q5W0H4;A0A0B4J2C3;P13693;J3KPG2;P13693-2	Translationally-controlled tumor protein	TPT1	26.5668	25.7691	24.6704	24.9272	24.6463	25.8701				5	5	5	31.4	31.4	31.4	21.525	0	9.8393	325880000	22
Q9UNZ2;Q9UNZ2-5;Q9UNZ2-4;Q9UNZ2-6;F2Z2K0;R4GNE6	Q9UNZ2;Q9UNZ2-5;Q9UNZ2-4;Q9UNZ2-6;F2Z2K0	NSFL1 cofactor p47	NSFL1C	23.8667	24.5508	23.9131	24.0742	25.2013	25.8683				11	11	11	40.5	40.5	40.5	40.572	0	156.18	178040000	59
P46940;A0A0J9YXZ5;H0YLE8;H0YKA5;A0A087WWP1;A0A087X225;E9PDT6;E7EWC2;F5H7S7;Q13576-3;Q13576-2;Q13576	P46940;A0A0J9YXZ5;H0YLE8	Ras GTPase-activating-like protein IQGAP1	IQGAP1	26.5022	26.4036	25.9374	25.8886	25.7757	25.8484				47	47	46	38.1	38.1	37.6	189.25	0	323.31	537500000	228
P61254;J3KTJ8;J3QRI7;J3QQQ9;J3QQV1;J3QRC4;J3KSS0;E5RIT6;Q9UNX3;E5RHH1	P61254;J3KTJ8;J3QRI7;J3QQQ9;J3QQV1;J3QRC4;J3KSS0;E5RIT6;Q9UNX3	60S ribosomal protein L26;60S ribosomal protein L26-like 1	RPL26	25.5343	25.661	25.3862	26.2259	26.057	25.8323				4	4	4	23.4	23.4	23.4	17.258	0	6.3875	351490000	5
P18206-2;P18206;Q5JQ13;P18206-3;A0A096LPE1	P18206-2;P18206;Q5JQ13	Vinculin	VCL	26.25	26.4578	26.7996	25.696	25.6792	25.8292				33	33	33	43.3	43.3	43.3	116.72	0	169.38	494850000	165
P14866;M0QXS5;P14866-2;M0R076;M0QYL7;M0R1W6	P14866;M0QXS5;P14866-2	Heterogeneous nuclear ribonucleoprotein L	HNRNPL	25.5969	25.8872	25.6449	26.0428	25.418	25.8262				16	16	10	37.5	37.5	21.9	64.132	0	113.43	528960000	112
P30044-2;P30044;P30044-3;P30044-4	P30044-2;P30044;P30044-3	Peroxiredoxin-5, mitochondrial	PRDX5	24.9868	24.5205	24.3386	25.7236	25.2531	25.8139				9	9	9	72.8	72.8	72.8	17.031	0	30.233	249820000	66
P62873-2;P62873;B1AKQ8;F6UT28;F6X3N5;B3KVK2;F5H8J8;F5H100;F5H0S8;E9PCP0;P16520-2;P16520	P62873-2;P62873;B1AKQ8;F6UT28;F6X3N5	Guanine nucleotide-binding protein G(I)/G(S)/G(T) subunit beta-1	GNB1	26.2131	26.3097	26.1077	25.8361	25.8535	25.8064				10	10	6	27.7	27.7	15.1	36.297	0	231.12	623030000	75
F8WCF6;P59998;F8WDD7;A0A0A6YYG9;P59998-3;P59998-2;H7C0A3;R4GN08;P59998-4;F8WDW3;F8WE39	F8WCF6;P59998;F8WDD7;A0A0A6YYG9;P59998-3;P59998-2;H7C0A3	Actin-related protein 2/3 complex subunit 4	ARPC4-TTLL3	25.5162	24.9992	24.7542	25.575	24.8468	25.805				5	5	5	27.6	27.6	27.6	21.058	0	34.256	337270000	34
P61981	P61981	14-3-3 protein gamma;14-3-3 protein gamma, N-terminally processed	YWHAG	26.148	25.8692	25.9529	25.6633	26.0057	25.7931				11	7	7	51	37.2	37.2	28.302	0	103.69	418060000	57
E7EQR4;P15311	E7EQR4;P15311	Ezrin	EZR	25.2686	25.5411	25.5566	27.3368	26.9834	25.7835				26	17	16	43.2	30.5	29.4	69.371	0	197.75	830900000	102
Q13200;Q13200-3;Q13200-2;H7C1H2;C9JPC0;F8WBS8;H7C2Q3	Q13200;Q13200-3;Q13200-2	26S proteasome non-ATPase regulatory subunit 2	PSMD2	25.6042	25.6268	25.3218	25.8987	25.6603	25.7803				23	23	23	36.9	36.9	36.9	100.2	0	78.678	437110000	112
P62906	P62906	60S ribosomal protein L10a	RPL10A	25.1117	25.5508	24.3926	25.6943	25.3832	25.7803				5	5	5	22.1	22.1	22.1	24.831	0	16.578	320450000	29
P50395;P50395-2;Q5SX87;Q5SX90;V9GYJ7;Q5SX86;Q5SX91	P50395;P50395-2;Q5SX87	Rab GDP dissociation inhibitor beta	GDI2	25.7674	25.7537	25.7154	25.8195	25.8081	25.7773				21	21	10	58	58	27	50.663	0	167.76	431950000	134
A0A0D9SF54;A0A0D9SGF6;Q13813-3;Q13813;Q13813-2;A0A1B0GTB7;A0A0D9SFH4;A0A0D9SFF6	A0A0D9SF54;A0A0D9SGF6;Q13813-3;Q13813;Q13813-2	Spectrin alpha chain, non-erythrocytic 1	SPTAN1	26.1945	25.9553	26.3619	25.5592	25.7006	25.7736				62	62	62	32.7	32.7	32.7	282.83	0	286.51	482810000	175
P78371;F5GWF6;F8VQ14;P78371-2	P78371;F5GWF6;F8VQ14;P78371-2	T-complex protein 1 subunit beta	CCT2	26.4993	26.0625	26.414	26.0386	26.4243	25.7718				24	24	24	60.2	60.2	60.2	57.488	0	176.87	692390000	151
P30050;P30050-2	P30050;P30050-2	60S ribosomal protein L12	RPL12	25.511	25.5578	25.2742	25.5576	25.6756	25.7492				6	6	6	54.5	54.5	54.5	17.818	0	122.13	336000000	65
Q03252	Q03252	Lamin-B2	LMNB2	24.7007	25.5275	24.6038	25.3454	25.4813	25.7447				16	15	15	29.8	28.5	28.5	69.948	0	91.999	242850000	50
P62851	P62851	40S ribosomal protein S25	RPS25	26.1103	25.7967	26.4295	26.1069	26.3607	25.7131				6	6	6	36.8	36.8	36.8	13.742	0	15.475	475540000	27
P00505;P00505-2	P00505;P00505-2	Aspartate aminotransferase, mitochondrial	GOT2	24.8082	24.6091	24.5021	25.7483	25.5052	25.7086				11	11	11	27.2	27.2	27.2	47.517	0	209.13	243650000	33
E7EX73;Q04637-5;E9PGM1;E7EUU4;Q04637-4;Q04637-3;Q04637;Q04637-8;Q04637-9;Q04637-6;Q04637-7;C9J6B6;C9JF13;C9J2Z7;C9K073;H7C044;H7C0V6;F8WCF2;C9JWH7;C9J556;REV__Q8NEG2-2;REV__F5H7J8;C9JHW9;C9JSU8;C9JWW9;REV__Q8NEG2;REV__C9JQZ6;REV__J3KQX6;A0A0A0MSA7;A0A0U1RQK7;O43432-4;O43432;O43432-3	E7EX73;Q04637-5;E9PGM1;E7EUU4;Q04637-4;Q04637-3;Q04637;Q04637-8;Q04637-9;Q04637-6;Q04637-7	Eukaryotic translation initiation factor 4 gamma 1	EIF4G1	25.4054	25.0535	25.5522	25.3629	25.1087	25.7005				21	21	21	20.1	20.1	20.1	158.64	0	109.38	281650000	62
Q13838;Q13838-2;A0A0G2JJZ9;Q5STU3;F6WLT2;A0A140T9X3;A0A140T996;F6S4E6;A0A0A0MT12;F6TRA5;A0A140T9X9;H0Y400;F6UJC5;A0A140TA18;A0A140T9L4;A0A140T973;A0A140T9K1;F6R6M7;F6QYI9;A0A0G2JJL7;A0A140T9K2;A0A0G2JHN7;A0A140T9N3;F6U6E2;F6S2B7;H0YCC6	Q13838;Q13838-2;A0A0G2JJZ9;Q5STU3;F6WLT2;A0A140T9X3;A0A140T996;F6S4E6;A0A0A0MT12;F6TRA5	Spliceosome RNA helicase DDX39B	DDX39B	26.0628	26.2593	25.8432	25.7952	25.4268	25.7				12	12	4	36	36	18	48.991	0	57.845	460240000	65
Q92598-2;Q92598;Q92598-3;Q92598-4;A0A0A0MSM0;R4GN69;Q5TBM3	Q92598-2;Q92598;Q92598-3;Q92598-4;A0A0A0MSM0	Heat shock protein 105 kDa	HSPH1	24.9714	25.3204	25.1854	25.1952	25.2552	25.6905				20	19	18	31.2	30.2	28.5	92.115	0	173.91	311320000	81
Q9Y696;A6PVS0;Q9NZA1-3;O15247;Q9NZA1-2;Q9NZA1;Q96NY7-2;Q96NY7	Q9Y696	Chloride intracellular channel protein 4	CLIC4	25.2175	24.9904	25.6935	25.4709	25.4998	25.6869				11	11	11	56.9	56.9	56.9	28.772	0	36.164	317350000	51
Q96FQ6	Q96FQ6	Protein S100-A16	S100A16	22.5229	22.3461	23.0559	25.0874	25.1711	25.6863				6	6	6	72.8	72.8	72.8	11.801	0	18.257	138300000	22
Q15293;Q15293-2;E9PP27	Q15293;Q15293-2	Reticulocalbin-1	RCN1	26.5793	26.4409	26.5891	25.5401	25.5833	25.6749				11	11	11	35	35	35	38.89	0	80.15	422790000	32
Q15181;Q5SQT6	Q15181;Q5SQT6	Inorganic pyrophosphatase	PPA1	25.2463	25.3757	24.7567	25.6135	26.1217	25.6694				12	12	12	54	54	54	32.66	0	84.948	364810000	74
Q9P0L0;Q9P0L0-2;J3QKM9	Q9P0L0;Q9P0L0-2	Vesicle-associated membrane protein-associated protein A	VAPA	24.6157	24.7155	24.7347	25.1864	25.283	25.664				7	7	6	30.5	30.5	30.5	27.893	0	57.726	213840000	34
P52907	P52907	F-actin-capping protein subunit alpha-1	CAPZA1	25.8383	25.8515	25.9593	25.7205	25.7505	25.6611				10	10	9	53.5	53.5	50	32.922	0	130.49	403470000	111
Q9BUF5;K7ESM5;K7EL29;K7EN98;K7ESQ3;K7EQT3;K7EJ64;K7ERA8;K7EJZ4;K7EPE5;K7ES63;K7EK43	Q9BUF5;K7ESM5	Tubulin beta-6 chain	TUBB6	24.9519	24.9066	25.2258	25.5477	26.217	25.6476				22	14	11	62.6	46.9	40.8	49.857	0	323.31	646430000	159
Q71UI9;P0C0S5;C9J0D1;Q71UI9-3;Q71UI9-4;Q71UI9-2;C9J386	Q71UI9;P0C0S5;C9J0D1;Q71UI9-3;Q71UI9-4;Q71UI9-2;C9J386	Histone H2A.V;Histone H2A.Z;Histone H2A	H2AFV	25.6307	25.5276	25.1307	25.3076	24.9336	25.6472				4	2	2	31.2	18.8	18.8	13.509	0	14.813	274530000	16
P11413;P11413-2;P11413-3;E7EUI8;E7EM57;E9PD92	P11413;P11413-2;P11413-3;E7EUI8;E7EM57	Glucose-6-phosphate 1-dehydrogenase	G6PD	26.7895	26.8276	26.6146	26.0527	25.6325	25.6346				23	23	23	50.7	50.7	50.7	59.256	0	240.14	914890000	187
Q92841;Q92841-1;Q92841-3;Q92841-2;A0A0U1RQJ0	Q92841;Q92841-1;Q92841-3;Q92841-2	Probable ATP-dependent RNA helicase DDX17	DDX17	25.2409	25.1047	25.3973	24.9464	24.7801	25.6134				21	21	16	35	35	27.4	80.272	0	129.81	443240000	100
O60716-21;O60716-19;O60716-13;O60716-11;O60716-5;O60716-3;C9JZR2;O60716-24;O60716-23;O60716-16;O60716-18;O60716-15;O60716-17;O60716-10;O60716-8;O60716-9;O60716-7;O60716-2;O60716;O60716-22;O60716-20;O60716-14;O60716-12;O60716-6;O60716-4;O60716-29;O60716-27;O60716-32;O60716-31;O60716-26;O60716-25;O60716-30;O60716-28;E9PRE2;H0YC95;E9PKY0;E9PKL1	O60716-21;O60716-19;O60716-13;O60716-11;O60716-5;O60716-3;C9JZR2;O60716-24;O60716-23;O60716-16;O60716-18;O60716-15;O60716-17;O60716-10;O60716-8;O60716-9;O60716-7;O60716-2;O60716;O60716-22;O60716-20;O60716-14;O60716-12;O60716-6;O60716-4;O60716-29;O60716-27;O60716-32;O60716-31;O60716-26;O60716-25;O60716-30;O60716-28	Catenin delta-1	CTNND1	23.5909	23.771	23.929	25.272	25.431	25.6052				24	24	24	41.6	41.6	41.6	92.674	0	177.1	315490000	99
Q5JR95;P62241	Q5JR95;P62241	40S ribosomal protein S8	RPS8	26.1921	26.4389	25.8763	26.8096	25.7976	25.602				7	7	7	42	42	42	21.879	0	153.29	562520000	63
P30153;B3KQV6;C9J9C1;E9PH38	P30153;B3KQV6;C9J9C1	Serine/threonine-protein phosphatase 2A 65 kDa regulatory subunit A alpha isoform	PPP2R1A	25.5244	25.621	25.5197	25.1281	25.6573	25.5766				18	18	16	41.3	41.3	35.3	65.308	0	59.626	357530000	123
P30086	P30086	Phosphatidylethanolamine-binding protein 1;Hippocampal cholinergic neurostimulating peptide	PEBP1	25.0155	25.3555	25.2254	25.1264	25.8282	25.5654				6	6	6	44.9	44.9	44.9	21.057	0	131.19	265260000	41
P62820;E7END7;P62820-2;P62820-3;H0YLJ8;H0YL94;H0YMN7;P61006-2;P59190-2;P59190	P62820;E7END7;P62820-2;P62820-3	Ras-related protein Rab-1A	RAB1A	25.7764	26.0728	26.0499	25.8866	25.7013	25.5641				10	10	4	58.5	58.5	24.4	22.677	0	195.51	719920000	102
Q14204;H0YJ21	Q14204	Cytoplasmic dynein 1 heavy chain 1	DYNC1H1	25.312	25.2913	24.9862	26.1492	25.502	25.5628				101	101	101	29.5	29.5	29.5	532.4	0	323.31	720200000	367
P09972;K7EKH5;C9J8F3;J3KSV6;J3QKP5;A8MVZ9	P09972;K7EKH5;C9J8F3;J3KSV6;J3QKP5;A8MVZ9	Fructose-bisphosphate aldolase C;Fructose-bisphosphate aldolase	ALDOC	25.1612	24.8972	25.2936	25.3167	25.644	25.5579				6	2	2	18.7	7.1	7.1	39.455	0	49.945	277250000	54
Q99729-3;D6R9P3;D6RD18;D6RBZ0;Q99729-4;Q99729-2;Q99729	Q99729-3;D6R9P3;D6RD18;D6RBZ0;Q99729-4;Q99729-2;Q99729	Heterogeneous nuclear ribonucleoprotein A/B	HNRNPAB	25.6953	25.6954	25.6378	25.6935	25.9382	25.5456				8	8	8	35.1	35.1	35.1	30.588	0	55.7	373880000	57
P41091;Q2VIR3;F8W810;Q2VIR3-2;H7BZU1	P41091;Q2VIR3;F8W810;Q2VIR3-2	Eukaryotic translation initiation factor 2 subunit 3;Putative eukaryotic translation initiation factor 2 subunit 3-like protein	EIF2S3	24.5003	24.5675	24.2088	25.3936	25.1287	25.5366				13	13	13	37.3	37.3	37.3	51.109	0	47.999	285770000	63
P13489;E9PMJ3;E9PLZ3;E9PIM9;H0YCR7;E9PMA9;E9PMN0;E9PIK5;E9PR82;E9PMI1	P13489;E9PMJ3;E9PLZ3;E9PIM9;H0YCR7	Ribonuclease inhibitor	RNH1	25.2579	25.3442	25.28	25.1792	25.1056	25.5299				8	8	8	22.3	22.3	22.3	49.973	0	212.9	302120000	70
P61088;F8VZ29;F8VSD4;F8VV71;Q5JXB2;F8VQQ8	P61088;F8VZ29;F8VSD4;F8VV71;Q5JXB2	Ubiquitin-conjugating enzyme E2 N;Putative ubiquitin-conjugating enzyme E2 N-like	UBE2N	25.1776	25.3158	25.1746	25.0543	24.359	25.5244				5	5	5	43.4	43.4	43.4	17.138	0	20.044	229200000	38
P61586;Q5JR08;P08134;Q5JR07;C9JNR4;E9PQH6;C9JX21;Q5JR05;Q5JR06;E9PN11;U3KQA9;U3KQV3;E9PLA2;C9JRM1;P62745	P61586;Q5JR08;P08134;Q5JR07;C9JNR4;E9PQH6;C9JX21;Q5JR05	Transforming protein RhoA;Rho-related GTP-binding protein RhoC	RHOA	25.1242	24.9897	24.522	25.043	25.5229	25.5189				6	6	6	32.6	32.6	32.6	21.768	0	91.469	283570000	42
Q01813;Q01813-2;B1APP8;B1APP6;Q5VSR5;H0Y757;V9GYV7;H0Y3Y3;V9GY25	Q01813;Q01813-2	ATP-dependent 6-phosphofructokinase, platelet type	PFKP	24.9772	25.077	24.9285	25.5126	25.4478	25.5182				21	21	19	34.2	34.2	30.6	85.595	0	319.64	448020000	138
P62328	P62328	Thymosin beta-4;Hematopoietic system regulatory peptide	TMSB4X	25.7555	25.6921	25.9977	24.5747	25.329	25.511				6	6	6	86.4	86.4	86.4	5.0526	0	29.884	308050000	23
P38919;I3L3H2	P38919	Eukaryotic initiation factor 4A-III;Eukaryotic initiation factor 4A-III, N-terminally processed	EIF4A3	25.0578	24.9911	24.8585	25.744	24.8969	25.508				15	14	14	39.7	35.8	35.8	46.871	0	127.67	699520000	83
Q9NZM1-6;Q9NZM1;Q9NZM1-3;Q9NZM1-2;Q9NZM1-5;H0YD14;Q9NZM1-7;Q9NZM1-8;Q9NZM1-4;O75923-15;O75923-3;O75923-9;O75923;O75923-14;O75923-6;O75923-12;O75923-5;O75923-11;O75923-4;O75923-10;O75923-2;O75923-8;O75923-7;O75923-13	Q9NZM1-6;Q9NZM1;Q9NZM1-3;Q9NZM1-2;Q9NZM1-5;H0YD14	Myoferlin	MYOF	24.4879	24.8587	24.261	25.8422	25.2574	25.5075				51	51	51	31.5	31.5	31.5	233.47	0	323.31	843850000	238
P35232;C9JW96;C9JZ20;E7ESE2;E9PCW0;P35232-2;D6RBK0	P35232;C9JW96;C9JZ20;E7ESE2;E9PCW0	Prohibitin	PHB	25.8697	26.04	26.0946	25.2506	26.3421	25.5046				13	13	13	56.2	56.2	56.2	29.804	0	54.5	376000000	50
P63000;P63000-2	P63000;P63000-2	Ras-related C3 botulinum toxin substrate 1	RAC1	25.1946	25.3883	24.8288	25.5273	25.6003	25.4961				6	5	2	31.8	26	7.8	21.45	0	28.297	386800000	53
P61158;B4DXW1;F8WDR7;Q9P1U1-2;Q9P1U1;A0A0A0MTI9;H7C4J1;C9IZN3;Q9C0K3;Q9P1U1-3;F8WEW2;F8WE84	P61158;B4DXW1	Actin-related protein 3	ACTR3	25.1926	25.0158	25.0542	25.1122	25.0099	25.4894				16	16	16	51.9	51.9	51.9	47.371	0	63.326	357940000	85
P14923;C9JTX4;C9J826;C9JK18;C9JKY1;C9JPI2;K7ERP3	P14923	Junction plakoglobin	JUP	19.8115	20.1243	20.4485	25.1936	25.4736	25.4888				27	27	23	50.2	50.2	43.8	81.744	0	170.62	439100000	85
Q02790;H0YFG2;F5H1U3;F5H120	Q02790	Peptidyl-prolyl cis-trans isomerase FKBP4;Peptidyl-prolyl cis-trans isomerase FKBP4, N-terminally processed	FKBP4	24.9446	24.8697	24.948	25.3126	25.3741	25.481				16	16	16	42.7	42.7	42.7	51.804	0	189.28	259530000	66
Q13751;X1WI29;Q5THA1	Q13751	Laminin subunit beta-3	LAMB3	19.2997	20.6096	19.7139	25.5239	27.0281	25.4807				24	24	24	32.3	32.3	32.3	129.57	0	323.31	485280000	156
Q92945;A0A087WTP3;M0R0I5;M0QXW7;M0QYH3;M0R3J3;M0R0C6;M0R251;M0QYG1;M0R263	Q92945;A0A087WTP3	Far upstream element-binding protein 2	KHSRP	25.9041	24.8067	25.3283	24.62	24.9231	25.4795				17	17	15	35.4	35.4	32.3	73.114	0	90.549	249130000	59
P51148;P51148-2;K7ENY4;K7ERI8;K7ERQ8;F8VVK3;F8VVZ0;F8VUA5;F8VWU4;K7EIP6;F8WCY6;F8WD79;F8VPW9;F8VSF8;F8VWZ7	P51148;P51148-2;K7ENY4;K7ERI8;K7ERQ8	Ras-related protein Rab-5C	RAB5C	25.9285	25.8679	25.433	25.6552	25.5132	25.4777				9	9	6	58.8	58.8	44	23.482	0	132.84	396380000	83
P41250;H7C443	P41250	Glycine--tRNA ligase	GARS	25.1385	24.7468	24.8889	25.0834	25.368	25.4745				16	16	16	27.5	27.5	27.5	83.165	0	61.861	332710000	104
P26006;P26006-1;D6R9X8;H0YA49;K7EMU3	P26006;P26006-1	Integrin alpha-3;Integrin alpha-3 heavy chain;Integrin alpha-3 light chain	ITGA3	25.6301	25.2452	25.4066	25.7022	25.2674	25.4681				20	20	20	21.4	21.4	21.4	116.61	0	185.74	1752800000	129
P14174	P14174	Macrophage migration inhibitory factor	MIF	24.2863	24.5287	24.0026	25.2977	25.4136	25.4669				2	2	2	17.4	17.4	17.4	12.476	0	28.676	282700000	38
P20340-2;P20340;P20340-4;Q9NRW1;F5H3K7;C9JU14;F5GX61;J3KR73;Q53S08;P20340-3;Q9NRW1-2;C9JB90;C9J0I2;Q14964;Q9H0N0	P20340-2;P20340;P20340-4;Q9NRW1	Ras-related protein Rab-6A;Ras-related protein Rab-6B	RAB6A	25.2101	25.2421	25.1682	25.562	25.1753	25.4653				6	6	6	37	37	37	23.548	0	80.256	374020000	42
P16949;A2A2D0;P16949-2	P16949;A2A2D0;P16949-2	Stathmin	STMN1	25.7391	25.6921	25.994	25.3064	25.3521	25.4607				9	9	8	44.3	44.3	38.3	17.302	0	67.915	297740000	63
A0A024QZX5;A0A087X1N8;P35237;C9JTJ8	A0A024QZX5;A0A087X1N8;P35237	Serpin B6	SERPINB6	25.3048	24.7963	25.2353	25.2124	25.4641	25.4605				11	11	10	38.4	38.4	36.3	43.024	0	323.31	259600000	47
P48047;H7C0C1;H7C068;H7C086	P48047;H7C0C1	ATP synthase subunit O, mitochondrial	ATP5O	22.7662	24.7451	24.7448	24.6852	25.1443	25.4493				8	8	8	54.5	54.5	54.5	23.277	0	69.521	172200000	39
P15924;P15924-3;P15924-2	P15924;P15924-3;P15924-2	Desmoplakin	DSP	17.6427	17.2644	17.5514	25.4343	25.7073	25.4481				50	50	50	23.2	23.2	23.2	331.77	0	323.31	255970000	136
P84090;G3V279	P84090;G3V279	Enhancer of rudimentary homolog	ERH	25.0239	24.7603	24.7119	23.3652	24.4953	25.4393				4	4	4	41.3	41.3	41.3	12.259	0	56.905	168940000	18
P61019;P61019-2;E9PKL7;H7C125;Q5HYI5;Q8WUD1;Q8WUD1-2;E9PE37;Q6PIK3;H0YD31	P61019;P61019-2;E9PKL7	Ras-related protein Rab-2A	RAB2A	25.7443	25.6652	25.2206	25.4384	25.1783	25.4387				9	9	9	51.4	51.4	51.4	23.545	0	301.67	329110000	92
P31939;H7C1S2;C9JLK0;F8WEF0	P31939	Bifunctional purine biosynthesis protein PURH;Phosphoribosylaminoimidazolecarboxamide formyltransferase;IMP cyclohydrolase	ATIC	25.5591	25.5847	25.5775	25.2849	25.213	25.4379				28	28	2	60.5	60.5	2.4	64.615	0	323.31	647140000	194
Q96C19;H0Y4Y4	Q96C19;H0Y4Y4	EF-hand domain-containing protein D2	EFHD2	24.1406	23.8953	24.5774	25.3424	26.2304	25.4375				8	8	6	31.2	31.2	22.5	26.697	0	40.236	272860000	32
Q15819;G3V113;H0YBP9	Q15819;G3V113;H0YBP9	Ubiquitin-conjugating enzyme E2 variant 2	UBE2V2	24.9361	25.273	25.1131	25.0283	25.1056	25.4373				7	7	3	48.3	48.3	24.1	16.363	0	24.868	226370000	26
P68366-2;P68366;C9JEV8;C9JQ00;C9JJQ8;C9JDL2	P68366-2;P68366	Tubulin alpha-4A chain	TUBA4A	25.1495	24.4073	24.8728	25.3546	25.9767	25.4372				24	4	4	63.7	12.5	12.5	48.328	0	79.515	508930000	80
Q9H4M9;A0A024R571;C9JC03;C9J2Z4;C9JDQ8;C9JIJ3;C9IZH1	Q9H4M9;A0A024R571;C9JC03;C9J2Z4	EH domain-containing protein 1	EHD1	24.4259	24.4457	24.3708	25.2697	25.3788	25.422				26	26	17	55.8	55.8	38.8	60.626	0	228.72	548490000	157
P62280;M0QZC5;M0R1H5;M0R1H6	P62280;M0QZC5	40S ribosomal protein S11	RPS11	24.8445	25.0472	24.6101	25.4587	24.9507	25.3955				7	7	7	40.5	40.5	40.5	18.431	0	13.713	234960000	27
A0A0R4J2E8;A8MXP9;P43243;D6REM6;D6R991;B3KM87;P43243-2;H0Y8T4;D6R8Z5;D6RBI2;D6RBK5;D6RE02;D6RIA2;Q68E03;D6RB45;A0A1B0GX04;D6R9F3;D6RAM9;D6RAY2;D6RBS2;D6RCM3;D6REK4	A0A0R4J2E8;A8MXP9;P43243;D6REM6;D6R991;B3KM87;P43243-2	Matrin-3	MATR3	25.4976	25.098	25.0325	24.9081	25.1131	25.3943				14	14	14	24	24	24	94.622	0	92.202	246940000	64
P17987;E7ERF2;E7EQR6;F5H282;F5H136;F5H726;F5GZI8;F5H676;F5GZ03;F5GYL4;F5H7Y1	P17987;E7ERF2;E7EQR6;F5H282	T-complex protein 1 subunit alpha	TCP1	25.584	25.375	25.3537	25.5546	25.3924	25.3917				21	21	21	45.3	45.3	45.3	60.343	0	229.83	435180000	130
Q16778;P33778;P23527;P06899;Q96A08;Q6DRA6;Q6DN03	Q16778;P33778;P23527;P06899;Q96A08	Histone H2B type 2-E;Histone H2B type 1-B;Histone H2B type 1-O;Histone H2B type 1-J;Histone H2B type 1-A	HIST2H2BE	25.0332	25.4296	25.0414	25.1788	24.8957	25.379				6	2	0	41.3	7.9	0	13.92	0.0027082	2.4417	411840000	14
Q8NBS9-2;Q8NBS9	Q8NBS9-2;Q8NBS9	Thioredoxin domain-containing protein 5	TXNDC5	25.6901	25.763	25.5656	25.0333	24.9734	25.3621				8	8	8	24.1	24.1	24.1	36.177	0	13.698	259020000	21
P60903	P60903	Protein S100-A10	S100A10	24.5238	24.3092	25.0553	25.2099	25.185	25.3617				4	4	4	45.4	45.4	45.4	11.203	0	22.772	378630000	46
P17931;G3V3R6	P17931;G3V3R6	Galectin-3;Galectin	LGALS3	23.9239	23.9357	24.058	24.6129	24.575	25.3412				4	4	4	18.4	18.4	18.4	26.152	0	6.5205	203500000	24
P35659;B4DFG0;P35659-2;D6RDA2;D6R9L5;H0Y993;H0Y8X0	P35659;B4DFG0;P35659-2	Protein DEK	DEK	24.4876	24.228	24.4223	24.8111	25.2165	25.3309				9	9	9	28.8	28.8	28.8	42.674	0	32.526	205630000	47
Q13263;Q13263-2;M0R0K9;M0R2I3;M0R3C0	Q13263;Q13263-2;M0R0K9	Transcription intermediary factor 1-beta	TRIM28	26.0652	26.1089	26.0168	25.2767	25.2702	25.3287				21	21	21	40.8	40.8	40.8	88.549	0	148.27	443580000	139
Q99497;K7ELW0;K7EN27	Q99497;K7ELW0;K7EN27	Protein deglycase DJ-1	PARK7	25.3564	25.8044	25.8594	25.3909	25.2464	25.3223				8	8	8	51.9	51.9	51.9	19.891	0	37.812	281980000	43
H3BUJ8;Q16651-2;Q16651	H3BUJ8;Q16651-2;Q16651	Prostasin;Prostasin light chain;Prostasin heavy chain	PRSS8	25.119	25.2286	25.2127	25.351	25.1342	25.3184				2	2	2	15.9	15.9	15.9	20.528	0	5.1357	353110000	4
Q9Y230;Q9Y230-2;M0R0Y3;X6R2L4;M0QXI6;M0R0Z0;M0QXZ7	Q9Y230;Q9Y230-2;M0R0Y3	RuvB-like 2	RUVBL2	25.0743	25.1832	25.1985	24.8981	25.1445	25.3156				21	21	21	50.1	50.1	50.1	51.156	0	321.5	451650000	139
F8W020;F8VY35;F8W0J6;F5H4R6;P55209-2;P55209;F8VXI6;F8VUX1;H0YIV4;F8VVB5;H0YHC3;F8W118;F8VV59;B7Z9C2;H0YH88;F8W543;P55209-3;F8VRJ2	F8W020;F8VY35;F8W0J6;F5H4R6;P55209-2;P55209;F8VXI6;F8VUX1;H0YIV4;F8VVB5;H0YHC3;F8W118;F8VV59;B7Z9C2;H0YH88;F8W543;P55209-3;F8VRJ2	Nucleosome assembly protein 1-like 1	NAP1L1	25.3379	25.6878	25.7963	24.7242	25.0038	25.3031				10	10	9	58.5	58.5	53.6	24.366	0	93.863	250550000	63
P21980;P21980-2;A2A299;P21980-3;A2A2A0;P49221	P21980;P21980-2	Protein-glutamine gamma-glutamyltransferase 2	TGM2	23.8107	23.7231	23.9878	25.342	25.3893	25.2929				13	13	13	24.3	24.3	24.3	77.328	0	111.21	228490000	75
CON__P35527;P35527;K7EQQ3	CON__P35527;P35527;K7EQQ3	Keratin, type I cytoskeletal 9	KRT9	25.2421	23.6159	24.4316	25.2759	23.5775	25.292			+	28	28	28	61.8	61.8	61.8	62.129	0	323.31	3772400000	268
Q14974;Q14974-2;J3KTM9;J3QR48;J3QKQ5;J3QRG4	Q14974;Q14974-2;J3KTM9	Importin subunit beta-1	KPNB1	26.4849	26.1419	26.2082	25.5731	26.1319	25.2899				22	22	22	32.5	32.5	32.5	97.169	0	323.31	553750000	190
Q01650;A0A0C4DGL4;H0YJ95;G3V4Z6;Q9UM01;Q92536	Q01650	Large neutral amino acids transporter small subunit 1	SLC7A5	22.9257	23.1835	22.8255	26.1169	25.2427	25.2778				8	8	8	14.6	14.6	14.6	55.01	0	146.47	1090700000	53
Q96HE7;G3V5B3;G3V3E6;G3V2H0;Q5TAE8;Q86YB8	Q96HE7	ERO1-like protein alpha	ERO1L	23.5865	23.7908	23.8187	24.8855	25.0487	25.2657				10	10	10	25.4	25.4	25.4	54.392	0	88.023	157590000	30
Q15907;Q15907-2;H3BMH2;H3BSC1;P62491-2;P62491;B4DQU5;M0R2D0	Q15907;Q15907-2;H3BMH2;H3BSC1;P62491-2;P62491	Ras-related protein Rab-11B;Ras-related protein Rab-11A	RAB11B	24.8906	24.8425	25.0599	24.806	25.0668	25.2596				9	9	9	45.4	45.4	45.4	24.488	0	55.052	277120000	47
A0A087X1Z3;Q9UL46;H0YM70;H0YLG1;H0YLD2;H0YKU2	A0A087X1Z3;Q9UL46;H0YM70	Proteasome activator complex subunit 2	PSME2	24.4289	23.5025	23.8637	23.9692	25.0239	25.2542				7	7	7	28	28	28	29.126	0	27.535	123100000	39
P07305;P07305-2	P07305;P07305-2	Histone H1.0;Histone H1.0, N-terminally processed	H1F0	23.5599	23.5849	23.9927	25.2288	25.22	25.2423				5	5	5	23.7	23.7	23.7	20.863	0	17.09	174450000	36
P40261	P40261	Nicotinamide N-methyltransferase	NNMT	25.4408	25.5286	25.492	23.5745	23.8265	25.2269				8	8	8	39	39	39	29.574	0	136.83	407840000	65
P54727;P54727-2;H0Y579;Q5W0S5	P54727;P54727-2	UV excision repair protein RAD23 homolog B	RAD23B	24.966	24.6821	24.7097	25.1432	25.3256	25.2249				7	7	6	23.5	23.5	21.5	43.171	0	18.309	240740000	42
K7ERI7;P35268;K7EJT5;K7EP65;K7EKS7;K7ELC4;K7EMH1	K7ERI7;P35268;K7EJT5;K7EP65;K7EKS7;K7ELC4;K7EMH1	60S ribosomal protein L22	RPL22	25.0397	25.443	25.2926	25.8493	24.848	25.2213				3	3	3	41.1	41.1	41.1	11.168	0	25.846	288330000	20
Q04917;A2IDB2;F8WEB6;A2IDB1	Q04917;A2IDB2	14-3-3 protein eta	YWHAH	24.6624	24.9521	24.4636	24.5219	24.8873	25.22				10	7	7	40.7	30.5	30.5	28.218	0	112.23	222460000	21
Q03135;E9PCT5;P56539	Q03135;E9PCT5	Caveolin-1;Caveolin	CAV1	26.5178	25.4663	25.4163	25.4639	25.2524	25.2058				6	6	2	40.4	40.4	12.9	20.471	0	25.654	697130000	41
E9PKZ0;P62917;E9PP36;G3V1A1;E9PKU4	E9PKZ0;P62917;E9PP36;G3V1A1;E9PKU4	60S ribosomal protein L8	RPL8	25.3635	25.7611	24.7322	26.3224	25.5886	25.2026				2	2	2	13.2	13.2	13.2	22.389	0	37.701	360030000	19
P30040;F8VY02;F8W1G0;P30040-2	P30040;F8VY02	Endoplasmic reticulum resident protein 29	ERP29	25.3211	25.1942	25.4133	24.8794	24.8568	25.1919				7	7	7	30.3	30.3	30.3	28.993	0	126.62	221160000	74
P35998;P35998-2;C9JLS9	P35998;P35998-2	26S protease regulatory subunit 7	PSMC2	24.8102	24.631	24.8235	24.9032	24.8912	25.179				16	16	16	42.7	42.7	42.7	48.633	0	108.83	310400000	105
Q08211;Q08211-2	Q08211	ATP-dependent RNA helicase A	DHX9	25.5185	25.4858	25.0757	25.7504	25.2677	25.1735				29	29	29	28.7	28.7	28.7	140.96	0	270.08	524020000	160
P24752;H0YEL7;P24752-2;E9PRQ6;E9PKF3	P24752;H0YEL7;P24752-2	Acetyl-CoA acetyltransferase, mitochondrial	ACAT1	25.5207	25.0552	25.0918	25.3321	25.6561	25.17				12	12	12	41.5	41.5	41.5	45.199	0	270.01	342360000	99
M0R0F0;M0R0R2;P46782;M0QZN2	M0R0F0;M0R0R2;P46782;M0QZN2	40S ribosomal protein S5;40S ribosomal protein S5, N-terminally processed	RPS5	25.9873	25.6291	26.0147	25.4154	25.8954	25.1674				9	9	9	45	45	45	22.391	0	89.118	438150000	50
Q92688-2;Q92688	Q92688-2;Q92688	Acidic leucine-rich nuclear phosphoprotein 32 family member B	ANP32B	25.0474	24.8958	24.9722	24.3287	24.7283	25.1652				5	3	3	30.3	18.5	18.5	22.276	0	12.477	181190000	23
P78417;Q5TA02;P78417-3;P78417-2;Q5TA01	P78417;Q5TA02;P78417-3;P78417-2;Q5TA01	Glutathione S-transferase omega-1	GSTO1	24.6497	24.8893	24.9353	25.0425	24.8229	25.1619				9	9	9	38.2	38.2	38.2	27.566	0	21.108	204360000	37
P62424;Q5T8U3;Q5T8U2	P62424;Q5T8U3	60S ribosomal protein L7a	RPL7A	25.6632	26.0639	25.5272	26.4374	25.0381	25.1591				9	9	9	32.7	32.7	32.7	29.995	0	57.11	417440000	65
O75083;O75083-3;D6RD66	O75083;O75083-3	WD repeat-containing protein 1	WDR1	24.6759	24.7411	24.4958	25.0998	24.7487	25.1443				11	11	11	23.8	23.8	23.8	66.193	0	94.921	277220000	49
P26639;P26639-2;D6R9F8;D6RCA5;D6RDJ6;D6RBR8;D6RJ97;D6RHV7;D6RCS6;B7ZLP8;A2RTX5-2;A2RTX5	P26639;P26639-2	Threonine--tRNA ligase, cytoplasmic	TARS	24.8387	24.9625	24.3648	25.1606	24.5694	25.1376				19	19	19	32.4	32.4	32.4	83.434	0	102.93	273770000	102
Q13185;S4R2Y4;C9JMM0;B8ZZ43;K7ELA4;B5MD17;J3KS05;P83916	Q13185	Chromobox protein homolog 3	CBX3	25.4299	25.0286	25.3267	24.4097	24.9354	25.1341				7	7	7	36.1	36.1	36.1	20.811	0	94.917	219730000	48
A0A0A0MS51;A0A0A0MT01;P06396-2;P06396-4;P06396-3;P06396;Q5T0I1;A0A0U1RQL8;Q5T0I0;Q5T0H8	A0A0A0MS51;A0A0A0MT01;P06396-2;P06396-4;P06396-3;P06396	Gelsolin	GSN	24.2087	24.0594	24.6664	25.1012	24.9007	25.1323				9	9	2	17.5	17.5	5.3	82.525	0	205.74	184310000	55
P54136;P54136-2;E5RJM9;E5RH09	P54136;P54136-2	Arginine--tRNA ligase, cytoplasmic	RARS	24.5562	24.547	24.5536	25.2249	25.087	25.1289				18	18	18	32.4	32.4	32.4	75.378	0	147.94	361220000	88
A0A0A0MRV0;Q9P2E9-3;Q9P2E9-2;Q9P2E9;A0A087WVV2;F8W7S5;A0A087WU26;A2A2S5;V9GY78	A0A0A0MRV0;Q9P2E9-3;Q9P2E9-2;Q9P2E9;A0A087WVV2;F8W7S5	Ribosome-binding protein 1	RRBP1	24.7518	24.7696	24.7802	25.5284	24.9935	25.1227				23	23	23	23.7	23.7	23.7	152.45	0	314.87	203440000	76
Q01082;A0A087WUZ3;Q01082-2;F8W6C1;A4QPE4	Q01082;A0A087WUZ3;Q01082-2	Spectrin beta chain, non-erythrocytic 1	SPTBN1	25.7206	25.4432	25.5797	24.9531	24.6859	25.1029				45	45	4	27	27	2.5	274.61	0	323.31	342380000	165
F2Z388;P42766	F2Z388;P42766	60S ribosomal protein L35	RPL35	24.842	25.0631	24.9787	24.651	24.8791	25.1028				1	1	1	10.4	10.4	10.4	10.645	0.0038772	2.1055	186700000	3
Q14444-2;Q14444;E9PLA9;G3V153	Q14444-2;Q14444;E9PLA9;G3V153	Caprin-1	CAPRIN1	24.3959	24.6693	24.2502	23.6672	23.649	25.0912				8	8	8	15.1	15.1	15.1	76.861	0	41.128	141620000	29
O75131;A0A087WYQ3;H0YB26;E5RHZ0;A0A087WXR6;A0A087WUS8;Q9HCH3-2;Q96A23;O95741;Q9UBL6-2;Q96A23-2;O95741-2;Q9UBL6	O75131;A0A087WYQ3;H0YB26	Copine-3	CPNE3	24.3124	24.4827	24.2399	25.3185	24.7547	25.0908				10	10	9	19	19	17.3	60.13	0	35.023	400350000	72
Q06323;Q06323-3;Q06323-2;H0YKK6;H0YLU2	Q06323;Q06323-3;Q06323-2	Proteasome activator complex subunit 1	PSME1	24.0843	23.9162	24.3939	25.2526	25.4818	25.0861				11	11	11	40.2	40.2	40.2	28.723	0	55.328	232750000	74
P78527;P78527-2;H0YG84;F5GX40	P78527;P78527-2	DNA-dependent protein kinase catalytic subunit	PRKDC	24.8714	25.1345	24.3516	25.9857	24.9174	25.0856				68	68	68	20.8	20.8	20.8	469.08	0	323.31	408390000	237
P24534;C9JZW3;F8WF65;F2Z2G2	P24534;C9JZW3	Elongation factor 1-beta	EEF1B2	24.9992	24.8032	25.164	24.5982	24.9865	25.0842				6	6	6	40.9	40.9	40.9	24.763	0	50.357	209370000	42
B4DJV2;O75390;A0A0C4DGI3;H0YIC4;F8VTT8;F8W4S1;H0YH82;F8VRP1;F8VX68;F8VPF9;F8VU34;F8VPA1;F8VR34;F8W1S4;F8W642;F8W0J2;F8VZK9;F8VX07;F8VWQ5;F8VRI6	B4DJV2;O75390;A0A0C4DGI3;H0YIC4	Citrate synthase;Citrate synthase, mitochondrial	CS	25.6146	25.4247	24.992	25.1711	24.9763	25.0775				9	9	8	27.6	27.6	25.6	50.431	0	50.948	293360000	68
P40925;P40925-3;B9A041;P40925-2;B8ZZ51;C9JF79;C9JRL4;C9JLV6	P40925;P40925-3;B9A041;P40925-2;B8ZZ51	Malate dehydrogenase, cytoplasmic	MDH1	24.4553	24.8389	24.7141	24.8127	24.5965	25.0772				7	7	7	26.3	26.3	26.3	36.426	0	50.882	174060000	22
P17174;P17174-2	P17174;P17174-2	Aspartate aminotransferase, cytoplasmic	GOT1	24.0275	23.324	24.1608	24.699	24.3658	25.0705				13	13	13	44.6	44.6	44.6	46.247	0	69.657	141050000	46
P42704;B8ZZ38;A0A0C4DG06;C9JCA9;H7C3W8	P42704	Leucine-rich PPR motif-containing protein, mitochondrial	LRPPRC	24.9877	25.0533	25.0471	24.9576	24.9457	25.0688				30	30	30	27.8	27.8	27.8	157.9	0	323.31	237330000	122
Q08170;A0A0D9SEM4;Q13247-3;Q13247;Q13247-2	Q08170;A0A0D9SEM4;Q13247-3;Q13247	Serine/arginine-rich splicing factor 4;Serine/arginine-rich splicing factor 6	SRSF4	23.3134	23.2481	23.3059	23.6413	23.3088	25.0634				6	6	5	12.1	12.1	10.3	56.678	0	67.059	104760000	17
Q15691	Q15691	Microtubule-associated protein RP/EB family member 1	MAPRE1	25.5347	25.5332	25.4835	24.885	25.0302	25.0578				8	8	8	41.8	41.8	41.8	29.999	0	24.448	243410000	43
O43396;K7ER96;K7EML9;K7EPB7;K7EKG2;K7EME7	O43396;K7ER96;K7EML9	Thioredoxin-like protein 1	TXNL1	23.8538	23.6184	23.9385	24.2182	24.0139	25.0456				10	10	10	47.4	47.4	47.4	32.251	0	121.91	140880000	45
Q92616	Q92616	Translational activator GCN1	GCN1L1	24.8804	24.9415	24.8427	26.3802	25.6245	25.0446				30	30	30	15.6	15.6	15.6	292.75	0	323.31	831990000	100
P09525;Q6P452;P09525-2;B4E1S2	P09525;Q6P452;P09525-2	Annexin A4;Annexin	ANXA4	24.7779	24.5247	24.3432	24.6053	25.1249	25.0435				13	13	13	47.3	47.3	47.3	35.882	0	323.31	450260000	108
P04899;P04899-4;P04899-6;P04899-3;P04899-5;P04899-2;A0A087WTB6;A2A2R6;Q5JWD1;H0Y7E8;A0A087WZE5;Q5JWE9;H0Y7F4;P11488;P19087;A8MTJ3;P38405;P38405-2	P04899;P04899-4;P04899-6;P04899-3;P04899-5;P04899-2	Guanine nucleotide-binding protein G(i) subunit alpha-2	GNAI2	25.724	25.896	25.5658	25.1035	25.1552	25.0417				11	11	7	42	42	29.3	40.45	0	323.31	625700000	112
P05204;A0A087WZE9;Q15651-2;Q15651	P05204;A0A087WZE9;Q15651-2;Q15651	Non-histone chromosomal protein HMG-17;High mobility group nucleosome-binding domain-containing protein 3	HMGN2	24.9325	24.8822	26.1182	22.4889	24.6504	25.04				2	2	2	25.6	25.6	25.6	9.3926	0	16.238	195290000	9
P20618	P20618	Proteasome subunit beta type-1	PSMB1	24.3434	24.4651	24.3925	24.5587	24.7379	25.0397				5	5	5	27.4	27.4	27.4	26.489	0	114.86	191400000	37
P50402;Q5HY57;F8WEQ1	P50402;Q5HY57	Emerin	EMD	24.8781	25.0213	24.7252	24.8076	24.7855	25.0343				9	9	9	45.7	45.7	45.7	28.994	0	19.375	181840000	20
Q14247-3;Q14247;Q14247-2;H0YCD9;H0YEV2	Q14247-3;Q14247;Q14247-2	Src substrate cortactin	CTTN	23.7476	23.6806	23.9394	24.3407	24.2216	25.0323				15	15	15	32.2	32.2	32.2	57.466	0	52.659	135940000	58
Q86VP6;Q86VP6-2;A0A0C4DGH5;H0YH27;Q86VP6-3	Q86VP6;Q86VP6-2;A0A0C4DGH5	Cullin-associated NEDD8-dissociated protein 1	CAND1	24.1913	24.201	24.1485	24.4235	25.0131	25.0294				21	21	21	22.4	22.4	22.4	136.37	0	65.161	195270000	82
Q86UE4;E5RJU9;H0YB56;H0YBJ8;H0YBE0	Q86UE4;E5RJU9	Protein LYRIC	MTDH	24.9875	24.9414	24.9029	24.6027	24.8774	25.0292				15	15	15	30.4	30.4	30.4	63.836	0	140.8	183360000	40
P50502;H7C3I1;Q3KNR6;Q8NFI4;F6VDH7;Q8IZP2	P50502;H7C3I1;Q3KNR6;Q8NFI4;F6VDH7;Q8IZP2	Hsc70-interacting protein;Putative protein FAM10A5;Putative protein FAM10A4	ST13	24.8541	24.8787	25.0828	24.4532	24.5142	25.0283				6	6	6	17.6	17.6	17.6	41.331	0	117.44	197980000	40
P40429;Q8J015;M0QYS1;Q6NVV1;M0QZU1;A0A096LPE0	P40429;Q8J015;M0QYS1;Q6NVV1	60S ribosomal protein L13a;Putative 60S ribosomal protein L13a protein RPL13AP3	RPL13A	24.945	24.9087	24.373	25.8505	24.6193	25.0245				5	5	5	24.1	24.1	24.1	23.577	0	32.088	282000000	17
H0YMF4;H0YKD8;P46779-4;P46779-5;P46779;P46779-2;P46779-3;H0YLP6	H0YMF4;H0YKD8;P46779-4;P46779-5;P46779;P46779-2;P46779-3;H0YLP6	60S ribosomal protein L28	RPL28	25.361	25.4289	24.8608	25.7789	25.3692	25.0232				4	4	4	34.8	34.8	34.8	12.39	0	13.187	286860000	10
P68036;P68036-3;P68036-2;A0A1B0GUS4	P68036;P68036-3;P68036-2	Ubiquitin-conjugating enzyme E2 L3	UBE2L3	24.2315	23.9034	24.3686	25.0341	25.1872	25.0084				5	5	5	51.9	51.9	51.9	17.861	0	14.563	171830000	26
Q9UK76;J3KT51;Q9UK76-2;Q9UK76-3;J3KSH8	Q9UK76;J3KT51;Q9UK76-2;Q9UK76-3;J3KSH8	Hematological and neurological expressed 1 protein;Hematological and neurological expressed 1 protein, N-terminally processed	HN1	23.9801	24.405	24.0539	25.0104	24.7891	25.0068				6	6	6	64.9	64.9	64.9	16.014	0	73.636	155810000	30
P42166;P42167-3	P42166;P42167-3	Lamina-associated polypeptide 2, isoform alpha;Thymopoietin;Thymopentin;Lamina-associated polypeptide 2, isoforms beta/gamma;Thymopoietin;Thymopentin	TMPO	25.0284	24.7584	25.1675	24.5598	24.8348	25.0058				12	12	5	26.1	26.1	10.5	75.491	0	45.697	184290000	39
P13928;A0A087WTN9;P13928-3;A0A075B765;P13928-2	P13928;A0A087WTN9;P13928-3;A0A075B765	Annexin A8;Annexin	ANXA8	22.2174	22.1166	22.0712	24.9547	25.2673	25.0007				15	15	2	58.1	58.1	11	36.881	0	146.34	278530000	107
P46778;G3V1B3;M0R181	P46778;G3V1B3;M0R181	60S ribosomal protein L21	RPL21	24.4679	24.8378	24.234	24.9562	24.5338	24.9939				5	5	5	36.9	36.9	36.9	18.565	0	23.847	214420000	30
P55060-3;P55060;P55060-4;P55060-2	P55060-3;P55060;P55060-4	Exportin-2	CSE1L	25.2909	25.3109	25.2531	25.2687	25.0312	24.9921				30	30	30	39.7	39.7	39.7	107.78	0	301.55	394110000	153
Q15366-6;Q15366-3;Q15366;Q15366-2;H3BSS4	Q15366-6;Q15366-3;Q15366;Q15366-2	Poly(rC)-binding protein 2	PCBP2	24.8534	25.118	24.7178	24.5766	24.7751	24.9858				11	8	1	41.3	30.5	3.9	38.15	0	26.532	228940000	48
A0A087X0K1;Q9Y376	A0A087X0K1;Q9Y376	Calcium-binding protein 39	CAB39	23.2774	23.1952	23.4722	25.0918	25.2563	24.9817				7	7	7	15.6	15.6	15.6	39.452	0	89.372	144930000	21
P20073-2;P20073	P20073-2;P20073	Annexin A7	ANXA7	24.7627	24.4094	25.0527	25.0525	24.8806	24.9787				11	11	11	27.9	27.9	27.9	50.315	0	102.46	276230000	55
I3L3P7;P62244;H3BVC7	I3L3P7;P62244	40S ribosomal protein S15a	RPS15A	25.5206	25.1261	25.1246	25.0317	24.2995	24.955				7	7	2	64	64	19	11.477	0	23.784	395990000	46
Q16181;E7ES33;E7EPK1;G3V1Q4;A0A0U1RRM2;Q5JXL7;A0A0U1RRE1;A0A0U1RRH9;A0A0U1RRD1	Q16181;E7ES33;E7EPK1;G3V1Q4	Septin-7	39326	25.1465	25.0668	24.8967	25.0163	24.7476	24.9495				16	16	1	41.6	41.6	2.7	50.679	0	232.91	404150000	91
P60468;S4R3B5	P60468	Protein transport protein Sec61 subunit beta	SEC61B	24.4929	24.4901	24.4928	24.5273	24.644	24.9406				3	3	3	37.5	37.5	37.5	9.9743	0	4.0427	151370000	2
P25786;P25786-2;F5GX11;B4DEV8	P25786;P25786-2;F5GX11	Proteasome subunit alpha type-1	PSMA1	23.871	24.5541	24.53	25.1046	25.211	24.9354				9	9	9	35	35	35	29.555	0	61.412	173930000	45
P20700;E9PBF6;A0A0D9SFE5;A0A0D9SFY5	P20700;E9PBF6;A0A0D9SFE5	Lamin-B1	LMNB1	25.1894	25.7294	25.4081	25.3853	25.3579	24.9332				17	16	16	36.5	35.2	35.2	66.408	0	115.8	267930000	64
Q13151	Q13151	Heterogeneous nuclear ribonucleoprotein A0	HNRNPA0	25.1311	25.0822	24.8843	25.0459	24.9898	24.9242				6	6	6	24.6	24.6	24.6	30.84	0	18.276	330930000	30
C9JXB8;C9JNW5;P83731	C9JXB8;C9JNW5;P83731	60S ribosomal protein L24	RPL24	24.9334	25.367	24.7906	25.2663	24.8328	24.9235				3	3	3	24.8	24.8	24.8	14.369	0	49.309	248610000	31
O00231;O00231-2;J3QRY4;J3QS13	O00231;O00231-2	26S proteasome non-ATPase regulatory subunit 11	PSMD11	25.1913	25.0155	25.3116	25.1383	24.9902	24.9172				13	13	13	38.4	38.4	38.4	47.463	0	222.02	302150000	98
H0Y4R1;P12268;E7ETK5	H0Y4R1;P12268	Inosine-5-monophosphate dehydrogenase 2	IMPDH2	25.046	24.9167	24.9621	24.8752	24.6783	24.9144				13	13	13	29.1	29.1	29.1	50.957	0	25.781	251040000	58
F8VQE1;Q9UHB6-2;Q9UHB6-5;Q9UHB6;Q9UHB6-4;F8VS07;Q9UHB6-3;F8VRN8	F8VQE1;Q9UHB6-2;Q9UHB6-5;Q9UHB6;Q9UHB6-4;F8VS07;Q9UHB6-3	LIM domain and actin-binding protein 1	LIMA1	22.4054	22.5805	22.1285	24.5536	24.3786	24.9124				9	9	9	22.6	22.6	22.6	66.99	0	17.009	99408000	25
P09874	P09874	Poly [ADP-ribose] polymerase 1	PARP1	25.3988	24.9975	25.34	23.8829	24.1004	24.9119				17	17	17	22.4	22.4	22.4	113.08	0	33.798	205870000	57
A0A0A6YYF2;Q16787-1;Q16787;A0A0A0MTS5;A0A0A0MSA0;Q16787-4;Q16787-3;K7EIP4;K7ERM0	A0A0A6YYF2;Q16787-1;Q16787;A0A0A0MTS5;A0A0A0MSA0;Q16787-4;Q16787-3;K7EIP4	Laminin subunit alpha-3	LAMA3	NaN	17.8622	NaN	24.441	25.0509	24.9099				29	29	29	23.7	23.7	23.7	190.46	0	323.31	311050000	106
P42224;P42224-2;J3KPM9;E7EPD2;D2KFR9;E7ENM1;E9PH66;H7BZB5;H7BZ88	P42224;P42224-2;J3KPM9	Signal transducer and activator of transcription 1-alpha/beta;Signal transducer and activator of transcription	STAT1	25.1748	25.2181	25.2242	24.9052	24.5882	24.9048				25	25	25	42	42	42	87.334	0	323.31	693500000	139
P30043;M0R192;M0QZL1	P30043;M0R192;M0QZL1	Flavin reductase (NADPH)	BLVRB	24.43	24.2397	24.2551	24.6178	25.4108	24.8954				7	7	7	51.9	51.9	51.9	22.119	0	37.474	194190000	32
F8W7C6;A0A087WV22;H7C123;H7C2C5;Q96L21;H7C2U2	F8W7C6;A0A087WV22;H7C123;H7C2C5		RPL10	25.0226	25.3113	25.0383	25.5752	25.1566	24.8801				7	7	1	41.7	41.7	11	18.565	0	43.953	350080000	52
P40121;P40121-2;E7ENU9;H7C0X8;B8ZZL6	P40121;P40121-2;E7ENU9	Macrophage-capping protein	CAPG	24.0732	23.9391	24.6669	24.7304	25.0706	24.8753				10	10	10	41.1	41.1	41.1	38.498	0	38.097	183340000	53
J3KTL2;Q07955;Q07955-3;Q07955-2;J3KSR8;J3QQV5;J3KSW7	J3KTL2;Q07955;Q07955-3;Q07955-2	Serine/arginine-rich splicing factor 1	SRSF1	24.0893	24.4127	24.8446	25.2248	25.2681	24.8723				13	13	12	49	49	46.2	28.329	0	24.263	231430000	61
Q04941	Q04941	Proteolipid protein 2	PLP2	24.5445	24.5831	23.9306	24.6051	24.2736	24.8571				1	1	1	8.6	8.6	8.6	16.691	0	4.9593	143980000	9
A0A1C7CYX9;Q16555-2;Q16555;E5RFU4;E9PD68;Q14194;Q14194-2	A0A1C7CYX9;Q16555-2;Q16555	Dihydropyrimidinase-related protein 2	DPYSL2	25.9995	25.9759	26.0328	24.6399	24.34	24.8442				20	20	17	44.8	44.8	40.2	73.502	0	312.72	428400000	117
P34897-3;P34897;P34897-2;G3V2Y4;H0YIZ0;G3V5L0;G3V4W5;G3V540;G3V2W0;G3V241;G3V3Y8;G3V4T0;G3V4X0;G3V2E4;G3V2D2;G3V2Y1;G3V3C6	P34897-3;P34897;P34897-2;G3V2Y4;H0YIZ0	Serine hydroxymethyltransferase, mitochondrial;Serine hydroxymethyltransferase	SHMT2	24.8573	25.3047	25.0008	24.9436	24.9695	24.8392				17	17	16	48.9	48.9	48.9	53.454	0	159.44	616140000	74
P53621;P53621-2	P53621;P53621-2	Coatomer subunit alpha;Xenin;Proxenin	COPA	24.9434	25.0675	24.6275	25.5972	24.9711	24.8328				28	28	28	31.2	31.2	31.2	138.34	0	279.76	441010000	149
P53396-2;P53396;P53396-3;K7ESG8	P53396-2;P53396;P53396-3	ATP-citrate synthase	ACLY	25.6572	25.7583	25.5699	25.2512	24.8635	24.8279				25	25	25	31.6	31.6	31.6	119.77	0	319.75	485050000	176
Q15019;Q15019-3;Q15019-2;B5MCX3;C9J2Q4;C9J938;C9JB25;H7C2Y0;C9IY94;C9IZU3;H7C310;C9JQJ4;A0A1B0GXJ2;C9JFT1;F8WB65;B5MD47;C9JZI2;H7C1T1;C9JT15;C9JSE7	Q15019;Q15019-3;Q15019-2;B5MCX3;C9J2Q4	Septin-2	37500	25.0154	25.0562	24.7979	24.6197	24.7522	24.8278				12	12	12	54.8	54.8	54.8	41.487	0	156.36	272410000	85
P55884;P55884-2;C9JZG1;C9JQN7	P55884;P55884-2	Eukaryotic translation initiation factor 3 subunit B	EIF3B	25.028	24.5298	24.2112	25.0169	24.9975	24.8274				19	19	19	33.8	33.8	33.8	92.48	0	63.916	223220000	55
P60228;E5RGA2;H0YAW4;E5RHS5;H0YBR5;E5RII3;E5RIT4;E5RIP5;E5RJ25;H0YBP5	P60228;E5RGA2	Eukaryotic translation initiation factor 3 subunit E	EIF3E	24.5241	25.135	24.6575	24.6294	24.4229	24.827				17	17	17	44	44	44	52.22	0	95.726	269650000	73
A0A087X054;Q9Y4L1;E9PJ21;A0A087WWI4;K7EQK2;Q9Y4L1-2;J3KTF1;J3QL06;Q9BST8;J3QQH7;J3QLE9;A0A087X214;A0A087WW13	A0A087X054;Q9Y4L1;E9PJ21;A0A087WWI4;K7EQK2;Q9Y4L1-2	Hypoxia up-regulated protein 1	HYOU1	25.2693	25.3498	25.3996	24.7536	25.0055	24.8246				23	23	23	37.6	37.6	37.6	104.78	0	252.22	267380000	165
P47914	P47914	60S ribosomal protein L29	RPL29	24.0863	24.4833	24.1723	24.7084	25.1618	24.8228				1	1	1	9.4	9.4	9.4	17.752	0	11.768	155380000	19
H3BPE7;P35637-2;P35637	H3BPE7;P35637-2;P35637	RNA-binding protein FUS	FUS	26.0831	27.0334	25.9937	26.3539	25.0527	24.8204				8	8	6	15.7	15.7	15.7	53.496	0	18.389	443980000	39
P62316;P62316-2;K7ERG4;K7EJB5	P62316;P62316-2;K7ERG4	Small nuclear ribonucleoprotein Sm D2	SNRPD2	24.7982	24.5048	24.1581	24.5035	24.397	24.8185				7	7	7	53.4	53.4	53.4	13.527	0	18.508	170850000	47
O75874;C9J4N6;C9JJE5;C9JLU6	O75874	Isocitrate dehydrogenase [NADP] cytoplasmic	IDH1	24.9359	25.3588	25.1784	25.667	25.2454	24.8183				19	19	18	48.8	48.8	46.6	46.659	0	135.07	330000000	91
P16144-4;P16144-2;P16144;P16144-3;P16144-5;J3QQL2;J3KSH9;J3QRK0	P16144-4;P16144-2;P16144;P16144-3	Integrin beta-4	ITGB4	21.8562	21.2168	21.6904	24.5624	24.497	24.8156				29	29	29	23.2	23.2	23.2	194.46	0	261.35	504200000	150
Q96QK1;I3L4S0;I3L4P4	Q96QK1	Vacuolar protein sorting-associated protein 35	VPS35	24.4363	24.1717	25.1309	24.7048	24.7869	24.8112				19	19	19	28.9	28.9	28.9	91.706	0	149.68	268500000	94
P53618;E9PP73;E9PP63;E9PKQ1	P53618;E9PP73	Coatomer subunit beta	COPB1	24.458	24.7857	24.6047	24.8604	24.5226	24.8067				21	21	21	28.9	28.9	28.9	107.14	0	161.94	362660000	131
P28072;I3L3X7;A0A087X2I4	P28072	Proteasome subunit beta type-6	PSMB6	24.2122	24.1098	23.9417	24.3218	24.2505	24.8006				3	3	3	13	13	13	25.357	0	6.6228	127610000	10
P07814;V9GYZ6;V9GZ76	P07814;V9GYZ6	Bifunctional glutamate/proline--tRNA ligase;Glutamate--tRNA ligase;Proline--tRNA ligase	EPRS	24.4871	24.6559	24.219	24.7709	24.544	24.7954				22	22	22	23.1	23.1	23.1	170.59	0	118.54	282390000	116
J3KR44;Q96FW1;F5H6Q1;F5GYN4;F5GYJ8;F5H3F0;Q96FW1-2	J3KR44;Q96FW1;F5H6Q1;F5GYN4;F5GYJ8;F5H3F0	Ubiquitin thioesterase OTUB1	OTUB1	24.0216	24.2221	23.847	24.5544	24.6148	24.7903				9	9	9	46.3	46.3	46.3	31.44	0	136.78	178480000	33
Q96AE4;E9PEB5	Q96AE4;E9PEB5	Far upstream element-binding protein 1	FUBP1	26.0332	24.379	24.6133	26.0667	26.1243	24.7812				15	13	1	33.7	31.4	3.7	67.56	0	188.59	298780000	50
P07858;R4GMQ5;E9PR54;E9PJ67;E9PCB3;E9PKQ7;E9PNL5;E9PHZ5;E9PLY3;E9PSG5;E9PQM1;E9PS78	P07858	Cathepsin B;Cathepsin B light chain;Cathepsin B heavy chain	CTSB	24.768	24.1576	23.9354	24.9945	24.7884	24.7795				8	8	8	30.7	30.7	30.7	37.821	0	37.082	273630000	32
P07741;H3BQZ9;H3BQF1;P07741-2;H3BSW3;H3BQB1	P07741;H3BQZ9;H3BQF1;P07741-2;H3BSW3;H3BQB1	Adenine phosphoribosyltransferase	APRT	24.3397	23.3768	23.7714	23.56	24.3199	24.77				8	8	8	51.7	51.7	51.7	19.608	0	35.474	269900000	45
P02794;G3V1D1;G3V192;E9PRK8;E9PKY7;E9PQR3;E9PPQ4;E9PKM5;E9PK45	P02794;G3V1D1;G3V192	Ferritin heavy chain;Ferritin heavy chain, N-terminally processed;Ferritin	FTH1	25.9128	26.9041	26.0559	24.1538	24.0901	24.7601				7	7	7	36.1	36.1	36.1	21.225	0	47.761	388340000	30
A0A0C4DGQ5;P04632;K7EM73;K7ELJ7;K7EIV0;A0A075B7C0;K7EKD8;U3KQE2;K7ES78;U3KPR7;K7EMQ1;Q96L46	A0A0C4DGQ5;P04632;K7EM73;K7ELJ7;K7EIV0;A0A075B7C0;K7EKD8;U3KQE2	Calpain small subunit 1	CAPNS1	24.5414	24.4377	24.2755	24.1726	24.9992	24.7555				6	6	6	37	37	37	33.786	0	86.957	187210000	59
Q9H223	Q9H223	EH domain-containing protein 4	EHD4	24.8665	24.7815	25.1377	24.6398	24.645	24.7511				23	20	19	53.4	47.9	45.8	61.174	0	267.64	406980000	116
P55084-2;P55084;F5GZQ3;B5MD38;C9JEY0;C9JE81;C9K0M0	P55084-2;P55084;F5GZQ3;B5MD38	Trifunctional enzyme subunit beta, mitochondrial;3-ketoacyl-CoA thiolase	HADHB	25.1728	25.1236	24.3027	23.9521	24.3238	24.7441				15	15	15	28.8	28.8	28.8	48.879	0	19.164	185680000	29
P51149;C9J8S3;C9J4V0;C9J4S4;C9IZZ0;C9J592;C9J7D1	P51149;C9J8S3;C9J4V0;C9J4S4;C9IZZ0;C9J592	Ras-related protein Rab-7a	RAB7A	25.5235	25.3199	24.9558	25.0343	24.653	24.7384				12	12	12	56.5	56.5	56.5	23.489	0	226.69	299940000	105
P62753;A2A3R7;A2A3R5	P62753;A2A3R7;A2A3R5	40S ribosomal protein S6	RPS6	24.8918	25.5356	25.1277	25.0832	25.0086	24.7312				5	5	5	22.9	22.9	22.9	28.68	0	117	235360000	39
P56537;P56537-2;B7ZBH1;A0A0U1RQV5	P56537;P56537-2	Eukaryotic translation initiation factor 6	EIF6	24.9562	24.8048	24.6679	24.8314	24.9839	24.7136				8	8	8	54.3	54.3	54.3	26.599	0	105.23	217490000	61
R4GNH3;E9PM69;P17980;E9PKD5;E9PN50;E9PMD8;E9PLG2	R4GNH3;E9PM69;P17980;E9PKD5;E9PN50;E9PMD8	26S protease regulatory subunit 6A	PSMC3	24.7184	24.4014	24.6775	24.5253	25.0118	24.713				17	17	17	53.9	53.9	53.9	47.352	0	272.21	251240000	158
F8VZJ2;H0YHX9;Q13765;E9PAV3-2;E9PAV3;F8W0W4;F8W1N5;F8VNW4;F8VZ58;Q9BZK3	F8VZJ2;H0YHX9;Q13765;E9PAV3-2;E9PAV3;F8W0W4;F8W1N5;F8VNW4	Nascent polypeptide-associated complex subunit alpha;Nascent polypeptide-associated complex subunit alpha, muscle-specific form	NACA	24.0402	24.4336	24.195	24.5109	24.3002	24.7114				5	5	5	51.5	51.5	51.5	15.016	0	193.72	148360000	38
P84077;P61204;F5H423;P61204-2;F5H0C7;H0YGG7	P84077;P61204;F5H423;P61204-2	ADP-ribosylation factor 1;ADP-ribosylation factor 3	ARF1	26.3114	25.3711	25.248	25.5749	26.4133	24.7109				11	11	6	63.5	63.5	34.8	20.697	0	155.03	502700000	120
P22234;E9PBS1;P22234-2;D6RF62	P22234;E9PBS1;P22234-2;D6RF62	Multifunctional protein ADE2;Phosphoribosylaminoimidazole-succinocarboxamide synthase;Phosphoribosylaminoimidazole carboxylase	PAICS	25.3678	25.724	25.0575	25.3585	25.8077	24.7076				15	15	15	36	36	36	47.079	0	78.553	307630000	70
P53999	P53999	Activated RNA polymerase II transcriptional coactivator p15	SUB1	25.1011	24.895	24.6106	24.0327	24.2492	24.6972				5	5	5	26.8	26.8	26.8	14.395	0	118.83	154690000	29
P62829;C9JD32;B9ZVP7;J3KT29;J3KTJ3	P62829;C9JD32;B9ZVP7;J3KT29	60S ribosomal protein L23	RPL23	24.9306	24.6806	24.8095	24.8455	25.6605	24.6855				5	5	5	40	40	40	14.865	0	16.942	227970000	45
P27144;D3DQ64	P27144;D3DQ64	Adenylate kinase 4, mitochondrial	AK4	21.8264	21.6668	21.305	24.048	24.5848	24.6848				9	9	9	55.6	55.6	55.6	25.268	0	13.252	126210000	19
Q92597;Q92597-3;Q92597-2;E7ESM1;E5RJY1;E5RIR1;E5RGM5;E5RIV1;E5RIM2;E5RJ98;E5RG99;E5RI76;E5RH82;E5RK17	Q92597;Q92597-3;Q92597-2;E7ESM1	Protein NDRG1	NDRG1	23.4493	23.0621	23.6873	24.607	24.7324	24.6821				8	8	8	34.3	34.3	34.3	42.835	0	63.61	268630000	101
P18085;C9JAK5;C9JPM4;U3KQF2;F5H1V1;F5H6T5;F8WDB3	P18085;C9JAK5;C9JPM4;U3KQF2	ADP-ribosylation factor 4	ARF4	25.5539	25.8348	25.6776	25.5045	24.9684	24.6797				10	6	6	56.7	27.8	27.8	20.511	0	72.499	550330000	78
P33176;A0A0G2JMZ6;J3KNA1;O60282;Q12840;O60282-2	P33176	Kinesin-1 heavy chain	KIF5B	23.9813	24.4761	24.2481	24.3464	24.2938	24.6736				20	20	20	29.4	29.4	29.4	109.68	0	234.89	192460000	82
P61160;F5H6T1;P61160-2	P61160;F5H6T1;P61160-2	Actin-related protein 2	ACTR2	24.4275	24.6948	24.7147	24.7133	24.7436	24.6595				10	10	10	31.5	31.5	31.5	44.76	0	75.484	327880000	79
P62857	P62857	40S ribosomal protein S28	RPS28	24.2508	24.2346	24.3826	24.506	24.8811	24.6577				3	3	3	46.4	46.4	46.4	7.8409	0	52.869	146870000	21
P05455;E7ERC4;E9PGX9;E9PFL9	P05455;E7ERC4	Lupus La protein	SSB	24.8584	24.7501	25.001	25.0072	25.1246	24.6559				11	11	11	31.1	31.1	31.1	46.836	0	80.206	184050000	23
P38159;H0Y6E7;H3BT71;P38159-2;Q96E39;H3BR27;P38159-3;H3BNC1;A0A1B0GUK8;H3BUY5;O75526;Q8IZ40	P38159;H0Y6E7;H3BT71;P38159-2;Q96E39;H3BR27;P38159-3	RNA-binding motif protein, X chromosome;RNA-binding motif protein, X chromosome, N-terminally processed;RNA binding motif protein, X-linked-like-1	RBMX	25.1793	25.3008	24.9445	24.7413	24.0661	24.6495				6	6	5	16.9	16.9	13.3	42.331	0	46.023	196090000	14
P47756-2;B1AK87;B1AK88;P47756;B1AK85	P47756-2;B1AK87;B1AK88;P47756;B1AK85	F-actin-capping protein subunit beta	CAPZB	24.7703	24.3665	24.4658	24.3242	24.5296	24.6471				11	11	11	43.4	43.4	43.4	30.628	0	69.371	205120000	40
P46777;Q5T7N0	P46777	60S ribosomal protein L5	RPL5	24.258	24.2838	23.8608	25.1451	24.2269	24.6438				10	10	10	26.6	26.6	26.6	34.362	0	63.836	334800000	55
Q5T5C7;P49591	Q5T5C7;P49591	Serine--tRNA ligase, cytoplasmic	SARS	24.5083	24.0837	24.8037	24.1671	24.5323	24.6367				15	15	15	37.9	37.9	37.9	61.312	0	82.708	213030000	76
Q9Y2Z0-2;Q9Y2Z0	Q9Y2Z0-2;Q9Y2Z0	Suppressor of G2 allele of SKP1 homolog	SUGT1	24.7076	24.7384	24.159	24.3085	24.4556	24.6258				8	8	8	35.4	35.4	35.4	37.804	0	66.164	167110000	29
Q15758;M0QXM4;Q15758-3;Q15758-2;M0QX44;M0R144	Q15758;M0QXM4;Q15758-3;Q15758-2	Neutral amino acid transporter B(0);Amino acid transporter	SLC1A5	24.2628	24.5238	24.4996	24.5609	24.5641	24.6139				11	11	11	23.1	23.1	23.1	56.598	0	196.58	475260000	142
Q14152;Q14152-2	Q14152;Q14152-2	Eukaryotic translation initiation factor 3 subunit A	EIF3A	24.6144	24.6284	24.5641	24.6918	24.4252	24.6115				24	24	24	20	20	20	166.57	0	196.71	226670000	109
Q14019;H3BT58	Q14019;H3BT58	Coactosin-like protein	COTL1	23.7315	24.6577	23.8713	24.5866	25.2825	24.6011				6	6	6	43.7	43.7	43.7	15.945	0	7.5077	197450000	10
P30048-2;P30048	P30048-2;P30048	Thioredoxin-dependent peroxide reductase, mitochondrial	PRDX3	25.5367	25.367	25.8015	25.1878	24.2277	24.6005				8	8	8	44.1	44.1	44.1	25.838	0	24.932	235180000	37
Q15056-2;Q15056	Q15056-2;Q15056	Eukaryotic translation initiation factor 4H	EIF4H	23.7242	23.5498	23.5275	24.0622	24.1884	24.5919				5	5	5	32.5	32.5	32.5	25.2	0	53.899	103610000	34
J3KQ32;Q9NTK5;Q9NTK5-2;Q9NTK5-3;C9JTK6;C9JCJ9	J3KQ32;Q9NTK5;Q9NTK5-2;Q9NTK5-3	Obg-like ATPase 1	OLA1	24.5953	24.213	24.4765	24.2624	24.6532	24.588				13	13	13	35.6	35.6	35.6	46.937	0	38.947	215620000	51
Q96KP4;Q96KP4-2;J3KSV5;A0A087WYZ1;J3QKT2;J3QQN6;J3QR27;J3QLU1;J3QKQ0;J3QRD0;J3QL02;A0A087WVS2;J3KRD5;J3QRA8;J3KSS4;J3QRP4;J3QRH4	Q96KP4;Q96KP4-2;J3KSV5;A0A087WYZ1;J3QKT2	Cytosolic non-specific dipeptidase	CNDP2	23.8702	23.2831	23.942	24.2498	24.3283	24.5866				12	12	12	38.1	38.1	38.1	52.878	0	25.64	119500000	84
Q13162;H7C3T4;A6NJJ0;A6NG45	Q13162;H7C3T4	Peroxiredoxin-4	PRDX4	24.8088	24.8577	24.7793	24.4576	24.6223	24.5842				9	6	6	40.2	33.2	33.2	30.54	0	22.349	162030000	34
P26640;A0A140T936;A0A140T954;A2ABF4;A0A0G2JJT9;P26640-2;A0A140T904;H0Y426	P26640;A0A140T936	Valine--tRNA ligase	VARS	24.3927	24.7241	24.2885	24.9139	24.2536	24.5816				24	24	24	27	27	27	140.47	0	150.96	350160000	147
P16989-2;P16989;P16989-3;A0A0D9SEI8	P16989-2;P16989;P16989-3	Y-box-binding protein 3	YBX3	23.4422	23.6182	23.6087	23.58	23.4963	24.576				9	6	6	70	56.8	56.8	31.947	0	23.157	85672000	23
P50995-2;P50995;H0Y6E1	P50995-2;P50995	Annexin A11	ANXA11	23.7722	24.0578	24.2818	24.0748	24.4048	24.5695				15	15	15	34.7	34.7	34.7	51.242	0	171.74	506420000	102
Q9UQB8-3;Q9UQB8-5;Q9UQB8-4;Q9UQB8-6;Q9UQB8-2;Q9UQB8;I3L4C2;I3L327;B4DWA1;I3L1C8;I3L2M4;I3L125;I3L0M4;I3L3J7;I3L3C6;I3L3C5;I3L526;I3L2J6;I3L113;I3L4A3;I3L0Y9	Q9UQB8-3;Q9UQB8-5;Q9UQB8-4;Q9UQB8-6;Q9UQB8-2;Q9UQB8;I3L4C2;I3L327;B4DWA1	Brain-specific angiogenesis inhibitor 1-associated protein 2	BAIAP2	22.5843	22.2763	22.6856	24.0707	23.5244	24.5557				16	16	16	39.6	39.6	39.6	56.625	0	45.03	128960000	51
P52926;F5H2U8;F5H2A4;F5H6H0;P52926-3;P52926-6;P52926-4;P52926-5;P52926-2	P52926;F5H2U8;F5H2A4;F5H6H0;P52926-3;P52926-6;P52926-4;P52926-5;P52926-2	High mobility group protein HMGI-C	HMGA2	22.8267	23.0042	23.4051	23.1731	24.5857	24.5533				4	4	4	50.5	50.5	50.5	11.832	0	63.268	89984000	19
Q9UHD1;Q9UHD1-2;E9PPQ5;E9PHZ2;E9PIZ4;E9PSD5	Q9UHD1;Q9UHD1-2;E9PPQ5	Cysteine and histidine-rich domain-containing protein 1	CHORDC1	23.3019	23.5915	23.4161	24.4241	23.9714	24.552				7	7	7	26.2	26.2	26.2	37.489	0	12.523	100390000	17
P62195;P62195-2;J3QQM1;J3QSE0;J3QLH6;J3KRP2;J3QSA9;J3QRW1;J3QRR3;J3KTQ9;Q8NB90-3;Q8NB90-2;Q8NB90	P62195;P62195-2;J3QQM1;J3QSE0;J3QLH6;J3KRP2;J3QSA9	26S protease regulatory subunit 8	PSMC5	24.3435	24.0301	24.3911	24.5185	24.4362	24.5488				14	14	14	43.3	43.3	43.3	45.626	0	159.77	203160000	92
Q9Y678;H0Y8X7;H0Y8G2	Q9Y678	Coatomer subunit gamma-1	COPG1	24.9617	24.8201	24.9087	24.8755	24.6734	24.5404				23	23	19	33.9	33.9	28.1	97.717	0	63.985	332890000	121
Q13177;H7C1X3;E9PM17;B3KNX7;Q13153;Q13153-2;H0YCG5;A0A087X294;O75914-2;O75914;O75914-4;O75914-3;B1AKS5	Q13177	Serine/threonine-protein kinase PAK 2;PAK-2p27;PAK-2p34	PAK2	23.5019	23.2866	24.0784	23.8744	24.0101	24.5381				11	11	11	32.4	32.4	32.4	58.042	0	75.888	106430000	45
O14818;O14818-2;H0Y586;O14818-4;Q8TAA3-2;Q8TAA3-5;Q8TAA3;A0A087WYS6;F5GY34	O14818;O14818-2;H0Y586	Proteasome subunit alpha type-7	PSMA7	24.4941	24.462	24.4818	24.8599	24.6975	24.5363				7	7	7	37.5	37.5	37.5	27.887	0	323.31	163470000	51
P07384;E9PLX0;E9PJJ3;E9PLC9;E9PMC6;E9PJA6;E9PSA6;E9PQB3;E9PL37;E9PRM1;E9PIA9	P07384	Calpain-1 catalytic subunit	CAPN1	23.3244	23.8214	23.4811	25.0542	24.6647	24.5197				18	18	18	27	27	27	81.889	0	71.139	166640000	64
A0A087X2I1;P62333;H0YJC0;H0YJS8;H0YJX2;H0YJE9;H0YJT1	A0A087X2I1;P62333;H0YJC0	26S protease regulatory subunit 10B	PSMC6	23.4873	23.6343	23.5529	23.8195	24.2067	24.5144				11	11	11	38.2	38.2	38.2	45.796	0	79.465	146320000	60
Q9Y3I0	Q9Y3I0	tRNA-splicing ligase RtcB homolog	RTCB	24.1957	24.0651	24.0711	24.3884	24.0876	24.513				17	17	17	36.8	36.8	36.8	55.21	0	143.7	329590000	75
E9PJD9;E9PLL6;P46776;E9PLX7	E9PJD9;E9PLL6;P46776	60S ribosomal protein L27a	RPL27A	24.6685	24.7651	24.0701	25.4691	24.3634	24.5123				3	3	3	36.3	36.3	36.3	10.127	0	9.9324	203190000	10
P22102;P22102-2;C9JZG2;C9JKQ7;C9JBJ1;C9JTV6;F8WD69;A0A140TA71	P22102;P22102-2	Trifunctional purine biosynthetic protein adenosine-3;Phosphoribosylamine--glycine ligase;Phosphoribosylformylglycinamidine cyclo-ligase;Phosphoribosylglycinamide formyltransferase	GART	24.7706	24.8174	24.862	24.6638	25.0128	24.5089				17	17	17	22.3	22.3	22.3	107.77	0	64.602	273340000	58
Q9UNM6;A0A087WUL9;Q9UNM6-2;J3KNQ3;E9PL38;H0YD73;E9PQG3;E9PPD2	Q9UNM6;A0A087WUL9;Q9UNM6-2;J3KNQ3;E9PL38;H0YD73	26S proteasome non-ATPase regulatory subunit 13	PSMD13	24.6814	24.7996	24.6603	24.209	24.4484	24.5078				12	12	12	41	41	41	42.945	0	194.43	290460000	92
P62834;A0A075B6Q0	P62834;A0A075B6Q0	Ras-related protein Rap-1A	RAP1A	24.8054	24.5753	24.2003	23.6472	24.5572	24.5036				9	9	2	47.3	47.3	15.2	20.987	0	35.86	299880000	72
P28074;P28074-3;H0YJM8;P28074-2	P28074;P28074-3;H0YJM8;P28074-2	Proteasome subunit beta type-5	PSMB5	23.84	23.7432	23.7513	24.7679	24.171	24.4983				6	6	6	25.1	25.1	25.1	28.48	0	27.269	115720000	11
Q9Y3U8;J3QSB5;J3KTD3	Q9Y3U8;J3QSB5	60S ribosomal protein L36	RPL36	24.1619	24.3086	24.0287	24.1981	23.9419	24.4814				4	4	4	29.5	29.5	29.5	12.254	0	63.965	119320000	26
Q9NZN4;Q9NZN4-2	Q9NZN4;Q9NZN4-2	EH domain-containing protein 2	EHD2	25.6157	25.46	25.5242	24.2521	24.3138	24.474				24	23	22	53.8	52.1	50.3	61.161	0	126.06	467690000	145
F8W1A4;P54819-5;P54819-2;P54819;F8VZG5;P54819-3;G3V213;P54819-6;F8VY04;P54819-4;F8VPP1	F8W1A4;P54819-5;P54819-2;P54819;F8VZG5;P54819-3;G3V213;P54819-6;F8VY04;P54819-4	Adenylate kinase 2, mitochondrial;Adenylate kinase 2, mitochondrial;Adenylate kinase 2, mitochondrial, N-terminally processed	AK2	24.2567	24.0026	24.2819	24.0747	24.3848	24.4718				8	8	8	37.1	37.1	37.1	25.63	0	15.576	118950000	26
P09758	P09758	Tumor-associated calcium signal transducer 2	TACSTD2	18.5273	18.1975	17.8202	23.0433	25.0682	24.4666				11	11	11	37.8	37.8	37.8	35.709	0	78.542	1030700000	160
P16152;E9PQ63;A8MTM1;P16152-2	P16152;E9PQ63;A8MTM1;P16152-2	Carbonyl reductase [NADPH] 1	CBR1	24.2367	24.2098	24.1984	24.2762	24.3346	24.4642				10	10	8	49.5	49.5	39	30.375	0	139.47	171610000	65
P04844-2;P04844;Q5JYR4;Q5JYR7;F2Z3K5;Q5JYR3;H0Y5M1	P04844-2;P04844	Dolichyl-diphosphooligosaccharide--protein glycosyltransferase subunit 2	RPN2	24.518	24.5184	24.2034	25.3439	24.8584	24.446				15	15	15	36.4	36.4	36.4	67.723	0	150.42	173050000	74
Q9HDC9;Q9HDC9-2;H0Y512	Q9HDC9;Q9HDC9-2;H0Y512	Adipocyte plasma membrane-associated protein	APMAP	25.1035	24.9773	23.9585	24.6889	23.9575	24.4411				9	9	9	26.4	26.4	26.4	46.48	0	19.818	152920000	31
P49915;P49915-2	P49915;P49915-2	GMP synthase [glutamine-hydrolyzing]	GMPS	24.4664	24.4305	24.4896	24.3409	24.371	24.4393				20	20	20	39.1	39.1	39.1	76.715	0	57.191	311320000	90
Q9UKM9-2;Q9UKM9;Q5QPL9;Q5QPM1;Q5QPM2;Q5QPM0	Q9UKM9-2;Q9UKM9;Q5QPL9;Q5QPM1;Q5QPM2;Q5QPM0	RNA-binding protein Raly	RALY	25.6755	24.9867	24.2718	24.9668	24.88	24.434				8	8	8	44.8	44.8	44.8	30.364	0	25.241	202780000	28
Q00688;G3V5F2	Q00688	Peptidyl-prolyl cis-trans isomerase FKBP3	FKBP3	23.2667	23.3611	23.3522	23.941	24.1691	24.4315				4	4	4	18.3	18.3	18.3	25.177	0	17.183	90630000	17
P11233;H7C3P7;F8WEQ6;C9JPE8;C9JYR1	P11233;H7C3P7	Ras-related protein Ral-A	RALA	23.702	23.8983	23.6817	24.0173	23.1797	24.4218				4	4	2	22.8	22.8	14.1	23.567	0	19.751	276420000	33
Q13451;Q13451-2	Q13451;Q13451-2	Peptidyl-prolyl cis-trans isomerase FKBP5;Peptidyl-prolyl cis-trans isomerase FKBP5, N-terminally processed	FKBP5	25.6168	25.551	25.7185	24.4786	24.6061	24.4128				18	18	18	42.9	42.9	42.9	51.212	0	106.22	249720000	77
P35222;B4DGU4;P35222-2;E7EMJ5;E9PDF9;E7EV28	P35222;B4DGU4	Catenin beta-1	CTNNB1	22.7058	22.8805	22.8481	24.4658	24.0714	24.4083				22	18	18	38.2	33.7	33.7	85.496	0	323.31	236730000	85
Q9H444	Q9H444	Charged multivesicular body protein 4b	CHMP4B	23.9558	23.6518	24.2487	24.2405	24.6358	24.4077				4	4	4	22.8	22.8	22.8	24.95	0	107.36	121790000	24
P21589-2;P21589;Q96B60;H0Y7R7;H0Y3X5	P21589-2;P21589;Q96B60	5-nucleotidase	NT5E	24.3216	23.9836	24.6356	24.3995	24.8924	24.4007				18	18	18	42	42	42	57.948	0	323.31	530370000	150
P62318-2;P62318;H3BT13	P62318-2;P62318	Small nuclear ribonucleoprotein Sm D3	SNRPD3	24.1025	24.0886	24.0778	24.07	24.2481	24.3946				3	3	3	21.7	21.7	21.7	13.291	0	7.7863	132310000	30
Q9Y266;A0A0A0MSU9	Q9Y266	Nuclear migration protein nudC	NUDC	24.4432	24.3886	24.1917	24.1181	24.1568	24.3941				6	6	6	20.8	20.8	20.8	38.242	0	54.765	133900000	30
Q9NQC3-2;Q9NQC3-5;Q9NQC3;F8W914;Q9NQC3-4;H7C106;Q9NQC3-3;Q9NQC3-6;A0A0U1RQR6	Q9NQC3-2;Q9NQC3-5;Q9NQC3;F8W914;Q9NQC3-4	Reticulon-4;Reticulon	RTN4	24.1692	24.9504	24.9353	24.3055	23.3818	24.3901				7	7	7	40.2	40.2	40.2	40.317	0	20.668	183860000	47
F5H6E2;O00159-3;O00159;I3L501;G3V342	F5H6E2;O00159-3;O00159	Unconventional myosin-Ic	MYO1C	25.1805	25.3363	24.6802	25.3996	24.3866	24.3892				23	23	1	28.5	28.5	1	118.99	0	162.9	233170000	112
H0YMZ1;H0YL69;P25789;H0YN18;H0YMA1;H0YKT8;H0YMI6;P25789-2;H0YLS6;H0YLC2;H0YKS0	H0YMZ1;H0YL69;P25789;H0YN18;H0YMA1;H0YKT8;H0YMI6;P25789-2	Proteasome subunit alpha type;Proteasome subunit alpha type-4;Proteasome subunit beta type	PSMA4	23.848	24.1238	24.0662	24.3057	24.4774	24.3885				7	7	7	36.4	36.4	36.4	24.526	0	16.44	133290000	23
F8VVM2;Q00325-2;Q00325;F8VZL5;F8VWR4;F8VWQ0	F8VVM2;Q00325-2;Q00325	Phosphate carrier protein, mitochondrial	SLC25A3	22.8523	23.0826	22.8908	26.0504	24.1443	24.385				5	5	5	15.1	15.1	15.1	36.161	0	20.735	162760000	21
P62136;P62136-2;E9PMD7;P62136-3;F5H1L6;F5H037	P62136;P62136-2;E9PMD7;P62136-3	Serine/threonine-protein phosphatase PP1-alpha catalytic subunit;Serine/threonine-protein phosphatase	PPP1CA	24.421	24.4107	24.1671	24.5692	24.5191	24.3797				14	14	5	42.7	42.7	14.2	37.512	0	46.914	300520000	82
J3KTA4;P17844;P17844-2;J3QSF1;J3KRZ1;J3QRQ7;J3QLG9;J3QR62;J3QRN5;X6RLV5;J3QR02;J3KRX8	J3KTA4;P17844;P17844-2	Probable ATP-dependent RNA helicase DDX5	DDX5	24.5438	24.8105	24.5634	24.1537	24.0672	24.3786				18	13	13	33.4	24.4	24.4	69.086	0	35.941	203340000	51
Q9BY44-3;Q9BY44;F8WAE5;Q9BY44-4;C9IZE1;H7C5Q3;Q9BY44-2;F8WF18;F8WAT3;H7C5R5	Q9BY44-3;Q9BY44;F8WAE5;Q9BY44-4;C9IZE1	Eukaryotic translation initiation factor 2A;Eukaryotic translation initiation factor 2A, N-terminally processed	EIF2A	23.6405	23.7022	23.3023	23.939	23.668	24.3738				13	13	13	36.4	36.4	36.4	62.288	0	60.936	152950000	59
P32119;A6NIW5;P32119-2	P32119;A6NIW5	Peroxiredoxin-2	PRDX2	24.1487	24.015	24.1983	24.3942	24.2843	24.3734				8	7	7	32.8	27.3	27.3	21.892	0	27.358	137420000	46
P31942-2;P31942;P31942-3;P31942-4;P31942-6;P31942-5	P31942-2;P31942;P31942-3;P31942-4	Heterogeneous nuclear ribonucleoprotein H3	HNRNPH3	24.4165	24.1689	24.3278	23.4153	23.8814	24.3683				6	6	6	29.3	29.3	29.3	35.238	0	117.5	113590000	40
P07954-2;P07954	P07954-2;P07954	Fumarate hydratase, mitochondrial	FH	24.2049	24.0191	23.9229	24.0823	24.2065	24.3645				10	10	10	33.4	33.4	33.4	50.212	0	180.82	112540000	47
Q9UKY7;Q9UKY7-2;D6R9V8;D6RFH2;H0Y8K3;Q9UKY7-3;D6RAV0;D6RDN0;D6R973	Q9UKY7;Q9UKY7-2;D6R9V8;D6RFH2;H0Y8K3;Q9UKY7-3	Protein CDV3 homolog	CDV3	23.84	23.717	24.0176	24.009	24.2807	24.3505				6	6	6	56.2	56.2	56.2	27.335	0	32.406	102870000	25
O95373;E9PLB2;E9PLJ0	O95373	Importin-7	IPO7	24.1182	24.2163	24.1448	24.4094	24.2868	24.3464				17	17	17	21.4	21.4	21.4	119.52	0	106.74	193570000	97
P49588;P49588-2;H3BPK7	P49588;P49588-2	Alanine--tRNA ligase, cytoplasmic	AARS	24.856	24.6824	24.8979	24.3716	24.506	24.3431				28	28	28	39.7	39.7	39.7	106.81	0	128.94	240790000	136
A0A024R4E5;Q00341;Q00341-2;H0Y394;C9JZI8;C9J5E5;C9JIZ1;H7C0A4;C9JHS7;C9JHZ8;C9JES8;C9JT62;C9JK79;C9JBS3;C9JEJ8;C9JHN6;H7BZC3;H7C2D1;C9JMQ6;C9JQ82;C9JHS9;C9J739	A0A024R4E5;Q00341;Q00341-2;H0Y394	Vigilin	HDLBP	24.7274	24.6815	24.7626	24.6038	24.2674	24.3393				19	19	19	22.6	22.6	22.6	141.44	0	196.6	163540000	71
P54709;C9JA36;P54709-2;C9JXZ1;H7C547;F8WBY4;H7C4L9	P54709;C9JA36;P54709-2;C9JXZ1	Sodium/potassium-transporting ATPase subunit beta-3	ATP1B3	23.4491	22.3379	NaN	23.0031	23.0831	24.3359				8	8	8	34.1	34.1	34.1	31.512	0	68.208	218570000	27
Q15233;Q15233-2;H7C367;C9JYS8;C9IZL7;C9J4X2	Q15233;Q15233-2;H7C367;C9JYS8	Non-POU domain-containing octamer-binding protein	NONO	25.3885	24.6606	25.1436	25.1481	24.0114	24.3348				10	9	9	28.5	26.8	26.8	54.231	0	69.252	260500000	104
O00154-4;O00154-2;O00154-3;O00154-6;O00154-7;O00154;O00154-5;K7EKP8	O00154-4;O00154-2;O00154-3;O00154-6;O00154-7;O00154;O00154-5;K7EKP8	Cytosolic acyl coenzyme A thioester hydrolase	ACOT7	24.0833	24.3208	24.0589	24.5158	23.9085	24.3319				8	8	8	33.1	33.1	33.1	37.419	0	20.189	320630000	45
P19971;C9JGI3;P19971-2	P19971;C9JGI3;P19971-2	Thymidine phosphorylase	TYMP	23.4376	22.9679	23.2135	24.1175	24.3225	24.3177				14	14	14	41.5	41.5	41.5	49.955	0	81.236	279150000	72
P43487-2;P43487;C9JJ34	P43487-2;P43487;C9JJ34	Ran-specific GTPase-activating protein	RANBP1	23.9808	23.9047	24.0126	24.4141	23.8239	24.3137				6	1	1	39	17	17	23.239	0.0033445	2.3339	105220000	11
Q96CX2;Q68DU8;Q6ZWB6	Q96CX2	BTB/POZ domain-containing protein KCTD12	KCTD12	22.4705	22.476	22.2547	24.7211	24.7635	24.3135				9	9	9	33.2	33.2	33.2	35.7	0	77.472	113270000	58
P20810-5;P20810-9;P20810-10;P20810-7;P20810-6;A0A0C4DGB5;E9PCH5;P20810-2;F8W7E0;B7Z574;P20810-3;P20810-4;P20810-8;P20810;H0Y7F0;E9PDE4;E7ES10;E7EQ12;E7EQA0;E9PSG1;H0Y944;D6RGF7;D6RBR1;E7EN75;H0YA91;A0A0C4DGD1;D6RAA8;D6RC54	P20810-5;P20810-9;P20810-10;P20810-7;P20810-6;A0A0C4DGB5;E9PCH5;P20810-2;F8W7E0;B7Z574;P20810-3;P20810-4;P20810-8;P20810;H0Y7F0;E9PDE4;E7ES10	Calpastatin	CAST	22.6915	22.5378	22.8232	24.0447	23.7067	24.3087				13	13	5	31.2	31.2	9.8	81.168	0	58.908	73489000	46
M0R3D6;M0R1A7;Q02543;M0R117;M0R0P7	M0R3D6;M0R1A7;Q02543;M0R117;M0R0P7	60S ribosomal protein L18a	RPL18A	24.4803	25.0046	23.8196	25.477	24.1645	24.3026				8	8	8	45.4	45.4	45.4	16.714	0	12.646	222370000	20
E7EPB3;P50914	E7EPB3;P50914	60S ribosomal protein L14	RPL14	25.36	25.1061	24.3376	26.0687	25.6225	24.3003				4	4	4	36.3	36.3	36.3	14.558	0	16.162	285330000	30
Q13435;E9PPJ0;E9PJ04;E9PJT3;H0YCG1;H0YEX5;E9PIL8	Q13435;E9PPJ0	Splicing factor 3B subunit 2	SF3B2	24.0119	24.1523	24.1068	23.9507	23.8132	24.2945				14	14	14	27.5	27.5	27.5	100.23	0	57.653	104380000	26
Q15185-4;Q15185;A0A087WYT3;B4DDC6;Q15185-3;Q15185-2	Q15185-4;Q15185;A0A087WYT3;B4DDC6;Q15185-3;Q15185-2	Prostaglandin E synthase 3	PTGES3	24.0407	24.4057	24.3351	24.0434	24.2653	24.293				6	6	6	52.5	52.5	52.5	16.476	0	31.374	174680000	15
Q13753;Q13753-2	Q13753;Q13753-2	Laminin subunit gamma-2	LAMC2	NaN	NaN	NaN	24.5574	25.032	24.2924				23	23	23	23.4	23.4	23.4	130.97	0	323.31	336910000	85
C9K025;P18077;F8WBS5;F8WB72	C9K025;P18077;F8WBS5;F8WB72	60S ribosomal protein L35a	RPL35A	24.2299	24.3596	23.8515	24.9711	24.228	24.2885				3	3	3	29.8	29.8	29.8	10.645	0	20.599	130930000	10
B0QY89;Q9Y262;Q9Y262-2;B0QY90;C9JHP4;C9K0Q7;H7C3A0	B0QY89;Q9Y262;Q9Y262-2;B0QY90	Eukaryotic translation initiation factor 3 subunit L	EIF3L	23.9264	24.3063	23.648	24.8947	24.1458	24.2883				17	17	17	35.1	35.1	35.1	70.901	0	323.31	249840000	117
Q99536;Q99536-3;K7ERT7;Q99536-2;K7ESA3;K7ENX2;K7EM19;K7EJM4;K7ER81	Q99536;Q99536-3;K7ERT7	Synaptic vesicle membrane protein VAT-1 homolog	VAT1	24.2274	24.1685	24.0262	24.4598	24.1142	24.2769				12	12	12	43.5	43.5	43.5	41.92	0	163.26	285270000	81
P61353;K7EQQ9;K7ELC7;K7ERY7	P61353;K7EQQ9;K7ELC7	60S ribosomal protein L27	RPL27	23.9815	24.8948	24.4757	25.5221	23.9141	24.2657				3	3	3	20.6	20.6	20.6	15.798	0	5.6995	183070000	22
P02786;G3V0E5;F8WBE5;H7C3V5;Q9UP52-2;Q9UP52-3;Q9UP52	P02786;G3V0E5	Transferrin receptor protein 1;Transferrin receptor protein 1, serum form	TFRC	25.6438	25.8252	25.4763	24.2607	23.6903	24.2534				21	21	21	34.3	34.3	34.3	84.87	0	280.24	470120000	122
Q9UJU6-2;B4DDD6;Q9UJU6-3;Q9UJU6-6;Q9UJU6-4	Q9UJU6-2;B4DDD6;Q9UJU6-3;Q9UJU6-6;Q9UJU6-4	Drebrin-like protein	DBNL	23.718	24.0311	24.1448	24.005	23.6416	24.2486				9	9	1	30.6	30.6	3	48.294	0	323.31	119510000	66
P00441;H7BYH4	P00441;H7BYH4	Superoxide dismutase [Cu-Zn]	SOD1	24.3133	24.4085	24.5174	24.0081	23.9881	24.2371				3	3	3	26	26	26	15.936	0	38.813	117070000	20
Q9NUQ9;Q9NUQ9-2;E5RI16;A0A087X178;E5RJE1;E5RIR8;E5RJL8;E5RK61;E5RFS4;E5RHU5;E5RGI7;Q9H0Q0	Q9NUQ9;Q9NUQ9-2	Protein FAM49B	FAM49B	23.8191	23.7765	23.9302	24.1914	24.2199	24.2328				8	8	8	33	33	33	36.748	0	102.45	118310000	78
O00303;H0YDT6;E9PQV8;A0A0D9SEZ9	O00303	Eukaryotic translation initiation factor 3 subunit F	EIF3F	23.7997	24.2058	24.1644	24.0947	23.677	24.2291				9	9	9	34.7	34.7	34.7	37.563	0	56.041	171660000	49
Q99613-2;Q99613;B5ME19;H3BPE3;H3BPE4;H3BTY8	Q99613-2;Q99613;B5ME19	Eukaryotic translation initiation factor 3 subunit C;Eukaryotic translation initiation factor 3 subunit C-like protein	EIF3C	23.9767	24.2097	24.0094	24.3623	24.1007	24.2252				16	16	16	22	22	22	104.1	0	323.31	198160000	84
E9PDF6;O43795-2;O43795;E7EQD9;H7C2Y7;C9JYW1;C9JUP5;A0A0U1RRI3	E9PDF6;O43795-2;O43795	Unconventional myosin-Ib	MYO1B	22.7117	23.0033	22.165	25.0614	23.7838	24.2235				22	22	20	28.4	28.4	25.7	128.48	0	323.31	234610000	103
P47897;A0A1B0GVU9;P47897-2;B4DDN1;H7C0R3;A0A0U1RQT0;C9J165;A0A1B0GTT3;A0A0U1RQM8;A0A0U1RQU2;A0A0U1RRI9;A0A0U1RQE9;A0A0U1RQL2;A0A0U1RQQ5;A0A0U1RQX5;A0A0U1RRC8;A0A0U1RR66;A0A0U1RQX9;F2Z2V6;A0A0U1RRJ7;A0A0U1RR79;A0A0U1RQJ6	P47897;A0A1B0GVU9;P47897-2;B4DDN1	Glutamine--tRNA ligase	QARS	24.0646	23.834	23.8278	24.4439	24.0747	24.2187				25	25	25	39.1	39.1	39.1	87.798	0	103.56	233640000	79
P41252;J3KR24;A0A0A0MSX9;Q5TCD1;Q5TCC6;Q5TCC9	P41252;J3KR24;A0A0A0MSX9	Isoleucine--tRNA ligase, cytoplasmic	IARS	24.1822	24.3081	24.004	24.4896	23.9102	24.2049				21	21	21	21.8	21.8	21.8	144.5	0	196.08	246380000	76
E9PR30;P62861	E9PR30;P62861	40S ribosomal protein S30	FAU	23.8173	23.8685	23.6517	22.7179	23.573	24.2014				1	1	1	10.2	10.2	10.2	10.905	0.0020776	2.6169	80044000	9
A0A024QZP7;P06493;P06493-2;A0A087WZZ9;E5RIU6;K7ELV5;F8VXD2;F8VYH9;F8VZZ0;F8VTV8;F8VWX7;F8VZ51;H0YAZ9;Q9BVE2;E7EUK8;E5RGN0;A0A087X209;A0A087WZU2;F5H6Z0;J3QSD7;P11802-2;P11802;Q96Q40-2;Q96Q40-4;Q96Q40-3;O94921-3;Q96Q40-5;Q96Q40;O94921-2;O94921;Q07002;Q07002-2;Q00536;Q00536-3;Q07002-3;Q00537-2;Q00537;Q00536-2;Q9NYV4-3;Q14004-2;Q14004	A0A024QZP7;P06493;P06493-2;A0A087WZZ9;E5RIU6	Cyclin-dependent kinase 1	CDC2	24.5336	24.4611	24.4797	23.8372	23.8543	24.2013				15	15	13	62.6	62.6	56.2	34.081	0	122.71	239930000	77
Q86WV2;H3BN72;H3BNV9;P13073;H3BPG0;H3BNI5	Q86WV2;H3BN72;H3BNV9;P13073;H3BPG0	Cytochrome c oxidase subunit 4 isoform 1, mitochondrial	COX4I1	24.1132	24.1779	23.9293	24.1338	23.9608	24.1887				3	3	3	41	41	41	9.2906	0	14.425	105090000	14
P38117;P38117-2;M0QY67	P38117;P38117-2	Electron transfer flavoprotein subunit beta	ETFB	24.5382	24.1124	24.6163	23.6767	24.0277	24.1758				9	9	9	36.1	36.1	36.1	27.843	0	18.434	169740000	40
P31150;G5E9U5	P31150	Rab GDP dissociation inhibitor alpha	GDI1	24.5662	24.1465	23.2828	24.3646	23.8598	24.1723				16	10	10	45.6	28.4	28.4	50.582	0	121.09	118170000	51
B8ZZU8;Q15370;Q15370-2;I3L0M9	B8ZZU8;Q15370;Q15370-2;I3L0M9	Transcription elongation factor B polypeptide 2	TCEB2	23.8261	23.8427	23.525	23.7891	23.8748	24.172				4	4	4	32.7	32.7	32.7	12.527	0	8.3927	89324000	13
P19367-4;P19367-2;P19367;P19367-3;B1AR63;B1AR62;B1AR61;E9PB90;P52789;Q2TB90;P52790	P19367-4;P19367-2;P19367;P19367-3	Hexokinase-1	HK1	24.2992	24.1271	24.1196	24.1284	24.1822	24.1674				17	17	17	20.9	20.9	20.9	101.08	0	38.917	112460000	41
P61106;X6RFL8	P61106;X6RFL8	Ras-related protein Rab-14	RAB14	24.1661	24.1412	23.7454	24.782	24.0992	24.1646				10	10	10	59.1	59.1	59.1	23.897	0	69.578	183110000	44
Q13561;Q13561-3;Q13561-2;H0YI98;F8W1I6;F8VW18;H0YHL1;F8VRV7;F8VX93;F8W0U6	Q13561;Q13561-3;Q13561-2;H0YI98;F8W1I6	Dynactin subunit 2	DCTN2	24.402	24.4096	23.5808	23.7126	23.5545	24.1573				10	10	10	34.9	34.9	34.9	44.23	0	144.58	101130000	41
P04181;P04181-2	P04181;P04181-2	Ornithine aminotransferase, mitochondrial;Ornithine aminotransferase, hepatic form;Ornithine aminotransferase, renal form	OAT	24.4239	24.1696	24.2193	24.3591	24.5237	24.1546				13	13	13	42.4	42.4	42.4	48.534	0	64.656	317300000	108
P54577;A0A0C4DGZ5	P54577;A0A0C4DGZ5	Tyrosine--tRNA ligase, cytoplasmic;Tyrosine--tRNA ligase, cytoplasmic, N-terminally processed;Tyrosine--tRNA ligase	YARS	23.8604	24.0398	24.315	23.7584	23.8944	24.151				14	14	14	30.9	30.9	30.9	59.143	0	29.559	143060000	44
B0YIW6;P48444;P48444-2;Q6P1Q5;E9PK34	B0YIW6;P48444;P48444-2;Q6P1Q5	Coatomer subunit delta	ARCN1	24.5808	24.299	24.1588	24.1846	24.1025	24.15				10	10	10	19	19	19	61.626	0	57.995	127960000	53
A0A087WSW9;A0A087WSY9;Q16881-4;Q16881-3;Q16881;E9PIR7;F8W809;A0A182DWI3;Q16881-5;Q16881-2;Q16881-6;E2QRB9;Q16881-7;E9PKD3;A0A0B4J225;E9PIZ5;E9PQI3;E9PLT3;E9PKI4	A0A087WSW9;A0A087WSY9;Q16881-4;Q16881-3;Q16881;E9PIR7;F8W809;A0A182DWI3;Q16881-5;Q16881-2;Q16881-6;E2QRB9;Q16881-7	Thioredoxin reductase 1, cytoplasmic	TXNRD1	25.4526	24.7412	24.5991	24.2214	24.4828	24.1449				10	10	10	26.5	26.5	26.5	60.078	0	21.241	165900000	23
Q969H8;M0QXF7;M0QYN0	Q969H8;M0QXF7;M0QYN0	Myeloid-derived growth factor	MYDGF	24.1351	24.0193	23.9198	24.1077	23.6166	24.1391				4	4	4	27.2	27.2	27.2	18.795	0	13.175	98062000	17
A0A096LNZ9;A0A096LPJ4;P05161	A0A096LNZ9;A0A096LPJ4;P05161	Ubiquitin-like protein ISG15	ISG15	24.412	24.3176	24.0105	24.4835	23.9823	24.1386				4	4	4	35.7	35.7	35.7	15.562	0	36.034	199000000	24
D6RGI3;D6RER5;Q9NVA2;Q9NVA2-2;D6RDU5;H0Y9G8;D6RDP1;D6R9Y6;H0Y961;B1AMS2;Q14141-3;Q14141-2;Q14141-4;Q14141	D6RGI3;D6RER5;Q9NVA2;Q9NVA2-2;D6RDU5	Septin-11	40787	24.5497	24.3204	24.3392	23.7587	23.6939	24.1384				6	6	5	17.9	17.9	16	49.005	0	94.945	171100000	39
Q99714;Q99714-2;Q5H928	Q99714;Q99714-2;Q5H928	3-hydroxyacyl-CoA dehydrogenase type-2	HSD17B10	24.3533	23.9824	24.0313	23.8519	23.9762	24.1264				9	9	9	60.2	60.2	60.2	26.923	0	186.06	144500000	86
P52292;J3QLL0;J3KS65;J3QL07	P52292	Importin subunit alpha-1	KPNA2	24.574	24.6235	24.7234	23.8285	23.7822	24.1211				11	11	11	26.5	26.5	26.5	57.861	0	165.23	157550000	105
P15121;E9PEF9;E9PCX2;C9JRZ8;C9JRZ8-2	P15121	Aldose reductase	AKR1B1	26.1781	26.1763	26.0999	24.8607	23.8813	24.121				5	5	5	13.3	13.3	13.3	35.853	0	7.3571	401910000	17
P39748;P39748-2;I3L3E9;F5H1Y3	P39748;P39748-2;I3L3E9;F5H1Y3	Flap endonuclease 1	FEN1	23.7956	23.5758	23.9914	23.6915	23.6082	24.1194				4	4	4	15.3	15.3	15.3	42.592	0	117.36	112100000	32
H3BQZ7;Q1KMD3	H3BQZ7;Q1KMD3	Heterogeneous nuclear ribonucleoprotein U-like protein 2	HNRNPUL2-BSCL2	23.7441	23.5686	23.7444	24.3269	23.8983	24.1136				12	12	12	20	20	20	84.69	0	125.82	158170000	51
E7EVA0;P27816;P27816-6;P27816-2;P27816-5;P27816-4;H0Y2V1;H7C4C5;F8W9U4;B5MEG9;H7C456;A0A0J9YVV8;A0A0J9YW37;P27816-7	E7EVA0;P27816;P27816-6;P27816-2	Microtubule-associated protein;Microtubule-associated protein 4	MAP4	24.7209	25.7537	25.4844	24.0467	24.412	24.1121				22	22	22	12.7	12.7	12.7	245.44	0	108.97	186350000	54
Q9NSD9;Q9NSD9-2	Q9NSD9;Q9NSD9-2	Phenylalanine--tRNA ligase beta subunit	FARSB	23.3483	23.6318	23.6246	24.091	24.3032	24.1029				15	15	15	29.4	29.4	29.4	66.115	0	40.833	241010000	69
C9J712;P35080	C9J712;P35080	Profilin-2	PFN2	23.6869	23.7052	23.5452	23.7564	23.6968	24.1025				4	4	1	40.7	40.7	8.8	9.7982	0	7.6752	110560000	21
Q02818;C9JKZ2;H7BZI1	Q02818;C9JKZ2;H7BZI1	Nucleobindin-1	NUCB1	24.1585	23.7513	24.3597	23.9823	24.6229	24.1017				4	4	4	11.3	11.3	11.3	53.879	0	5.4768	69498000	11
P05362;K7EKL8;E7ESS4	P05362;K7EKL8	Intercellular adhesion molecule 1	ICAM1	24.6695	24.5506	24.8926	23.5315	23.6081	24.0996				12	12	12	29.5	29.5	29.5	57.825	0	112.11	344440000	66
P31151;Q86SG5	P31151	Protein S100-A7	S100A7	NaN	NaN	NaN	23.6569	23.4679	24.0971				3	3	3	23.8	23.8	23.8	11.471	0	16.466	47633000	10
P07108;B8ZWD1;A0A0A0MTI5;P07108-3;P07108-2;P07108-4;P07108-5;P07108-6	P07108;B8ZWD1;A0A0A0MTI5;P07108-3;P07108-2;P07108-4;P07108-5	Acyl-CoA-binding protein	DBI	24.3458	24.1007	24.0155	24.1186	23.7691	24.0919				3	3	3	42.5	42.5	42.5	10.044	0	21.252	127550000	6
P40939;H0YFD6;P40939-2	P40939	Trifunctional enzyme subunit alpha, mitochondrial;Long-chain enoyl-CoA hydratase;Long chain 3-hydroxyacyl-CoA dehydrogenase	HADHA	24.551	24.0824	24.3878	24.1327	24.4614	24.0903				17	17	17	31.3	31.3	31.3	82.999	0	281.3	146310000	77
Q7Z434;Q7Z434-4;Q7Z434-5;Q7Z434-2;Q7Z434-3	Q7Z434;Q7Z434-4	Mitochondrial antiviral-signaling protein	MAVS	23.4361	23.481	23.9217	23.7342	23.8412	24.0898				10	10	10	40.2	40.2	40.2	56.527	0	28.187	92523000	35
Q16543;K7EL68;K7EIU0;K7EQA9;K7EKQ2	Q16543	Hsp90 co-chaperone Cdc37;Hsp90 co-chaperone Cdc37, N-terminally processed	CDC37	23.7359	23.5691	24.1628	23.8923	24.5251	24.0829				7	7	7	21.7	21.7	21.7	44.468	0	42.365	106950000	53
P09012;M0R268;M0QZG7;M0R0G9;M0QXK2;M0R221;M0R2B8	P09012;M0R268;M0QZG7;M0R0G9;M0QXK2;M0R221;M0R2B8	U1 small nuclear ribonucleoprotein A	SNRPA	23.8607	23.7761	23.7821	23.5433	23.6708	24.0828				6	6	5	26.6	26.6	23.8	31.279	0	14.66	86228000	26
P49755;G3V2K7	P49755	Transmembrane emp24 domain-containing protein 10	TMED10	23.0298	23.9477	22.2464	24.2544	23.9762	24.0823				5	5	5	20.1	20.1	20.1	24.976	0	21.538	108910000	22
O00425;O00425-2;F8WD15	O00425	Insulin-like growth factor 2 mRNA-binding protein 3	IGF2BP3	23.8453	23.8783	24.0712	23.6715	24.1837	24.0821				11	11	10	26.3	26.3	24	63.704	0	32.803	116920000	53
Q15046;Q15046-2;H3BVA8;J3KRL2;H3BPV7;H3BRC9	Q15046;Q15046-2	Lysine--tRNA ligase	KARS	23.4725	23.341	23.3327	24.3092	23.8789	24.0766				14	14	14	30	30	30	68.047	0	161.76	182280000	66
Q8WVC2;P63220;Q9BYK1;Q9BYK2	Q8WVC2;P63220;Q9BYK1	40S ribosomal protein S21	RPS21	24.0751	23.7761	24.1249	23.3975	24.3357	24.0731				3	3	3	53.1	53.1	53.1	8.85	0	8.7821	115770000	16
Q9BV40;B8ZZT4;C9JXZ5	Q9BV40;B8ZZT4	Vesicle-associated membrane protein 8	VAMP8	20.8033	21.3316	21.6757	23.4633	23.3016	24.0656				4	4	4	45	45	45	11.438	0	6.5289	50880000	8
E9PC52;Q16576;Q16576-2;Q5JP01;Q5JP02;Q5JNZ6	E9PC52;Q16576;Q16576-2;Q5JP01	Histone-binding protein RBBP7	RBBP7	24.1503	24.1273	24.025	24.012	23.8459	24.0643				7	7	4	22.4	22.4	15.6	46.938	0	13.281	140620000	38
O95202;O95202-2;O95202-3	O95202	LETM1 and EF-hand domain-containing protein 1, mitochondrial	LETM1	23.1635	23.3785	23.2321	23.7448	23.6412	24.0609				14	14	14	24.5	24.5	24.5	83.353	0	50.248	74758000	32
P39023;G5E9G0;H7C3M2;B5MCW2;H7C422;F8WCR1;Q92901	P39023;G5E9G0	60S ribosomal protein L3	RPL3	24.4245	24.7613	23.6183	25.691	24.1252	24.0543				12	12	12	33	33	33	46.108	0	38.537	298460000	41
P30085;Q5T0D2;P30085-2	P30085;Q5T0D2;P30085-2	UMP-CMP kinase	CMPK1	24.2558	24.3649	24.4827	24.1532	24.6305	24.0469				8	8	8	47.4	47.4	47.4	22.222	0	40.756	147560000	29
M0R299;M0QXL5;P22087;M0R0P1;M0R2Q4;M0R2U2;M0R1H0;M0R2B0	M0R299;M0QXL5;P22087;M0R0P1;M0R2Q4;M0R2U2;M0R1H0;M0R2B0	rRNA 2-O-methyltransferase fibrillarin	FBL	24.0716	24.4194	23.8107	24.5093	23.9287	24.0434				4	4	3	25.3	25.3	20.5	25.308	0	6.39	109720000	13
Q15717;Q15717-2;M0QZR9;M0R055;B1AM48;B1APY9;B1APY8;A0A0A0MRX1;A0A0R4J2E6;Q12926-2;Q12926;P26378-4;P26378-2;P26378-5;P26378;P26378-3	Q15717;Q15717-2;M0QZR9	ELAV-like protein 1	ELAVL1	24.2326	24.3911	24.2592	24.3522	23.5942	24.0409				8	8	8	31	31	31	36.091	0	66.888	127090000	40
Q01469;I6L8B7;A8MUU1	Q01469;I6L8B7	Fatty acid-binding protein, epidermal	FABP5	25.5541	24.0108	24.993	24.0125	23.8489	24.0378				6	6	6	48.9	48.9	48.9	15.164	0	10.742	198890000	24
P04080	P04080	Cystatin-B	CSTB	23.704	23.4481	23.5541	23.4878	23.6958	24.03				3	3	3	45.9	45.9	45.9	11.139	0	48.535	79429000	14
P09622;E9PEX6;P09622-3;P09622-2;F8WDM5;F2Z2E3	P09622;E9PEX6;P09622-3;P09622-2	Dihydrolipoyl dehydrogenase, mitochondrial;Dihydrolipoyl dehydrogenase	DLD	24.0622	23.9903	24.0754	23.8608	24.1326	24.0299				8	8	8	19.6	19.6	19.6	54.177	0	41.997	106150000	32
H7BZJ3	H7BZJ3		PDIA3	24.7044	24.5351	24.9981	23.6256	24.0182	24.0286				7	1	1	51.2	11.4	11.4	13.519	0	165.53	130230000	20
P49321;P49321-3;P49321-4;P49321-2;H0YF33;Q5T624;E9PRH9;H0YDS9;E9PI86;E9PPR5;E9PPQ8	P49321;P49321-3;P49321-4;P49321-2;H0YF33;Q5T624	Nuclear autoantigenic sperm protein	NASP	24.9133	24.6377	24.6343	23.9348	23.8317	24.0245				11	11	11	24.5	24.5	24.5	85.237	0	58.224	127550000	36
Q07021;I3L3Q7;I3L3B0	Q07021;I3L3Q7;I3L3B0	Complement component 1 Q subcomponent-binding protein, mitochondrial	C1QBP	23.4531	23.4095	23.6264	23.8028	24.1091	24.0242				6	6	6	31.6	31.6	31.6	31.362	0	82.334	93599000	43
P55327-2;P55327-4;P55327;P55327-7;P55327-5;P55327-6;P55327-3;H0YC42;E5RFR7;H0YC44;P55327-8;E5RK35	P55327-2;P55327-4;P55327;P55327-7;P55327-5;P55327-6;P55327-3;H0YC42;E5RFR7;H0YC44;P55327-8	Tumor protein D52	TPD52	21.46	20.6298	21.3521	23.1182	24.6374	24.0127				8	8	8	66.8	66.8	66.8	19.863	0	24.889	66875000	22
Q9Y5B9;G3V5A4;G3V401;G3V2X0	Q9Y5B9	FACT complex subunit SPT16	SUPT16H	22.9316	23.4499	22.9009	23.9955	24.03	24.0081				14	14	14	19.7	19.7	19.7	119.91	0	44.678	119930000	48
O75947;O75947-2;F5H608	O75947;O75947-2;F5H608	ATP synthase subunit d, mitochondrial	ATP5H	23.4225	23.3137	23.4336	24.058	24.0407	24.0072				7	7	7	65.8	65.8	65.8	18.491	0	12.227	84533000	23
P39687;H0YN26;H7BZ09;O43423;O95626	P39687;H0YN26	Acidic leucine-rich nuclear phosphoprotein 32 family member A	ANP32A	24.3352	24.31	24.2409	23.7337	24.1846	24.0049				6	6	4	25.3	25.3	16.1	28.585	0	80.672	108410000	17
B0QZ18;Q99829;A6PVH9;F2Z2V0;E7ENH5;Q5JX56;Q5JX58;Q5JX59;Q5JX60;Q5JX44;Q5JX55;Q5JX45;Q5JX54;Q5JX61;Q5JX52;Q5JX57;E7EV27;H0Y524	B0QZ18;Q99829;A6PVH9;F2Z2V0;E7ENH5;Q5JX56;Q5JX58;Q5JX59;Q5JX60;Q5JX44	Copine-1	CPNE1	23.1404	23.316	23.0605	23.7556	23.7374	24.0032				9	9	9	17.7	17.7	17.7	59.717	0	60.022	163590000	74
Q15836;K7ENK9;K7EKX0;J3QRU4;F8WCA0;L7N2F9;P63027;F5GZV7;P23763-2;P23763-3;P23763	Q15836;K7ENK9;K7EKX0;J3QRU4;F8WCA0;L7N2F9;P63027	Vesicle-associated membrane protein 3;Vesicle-associated membrane protein 2	VAMP3	23.6824	23.9066	23.7886	23.6275	23.6643	23.9997				6	6	6	53	53	53	11.309	0	181.81	142650000	54
Q9BS26	Q9BS26	Endoplasmic reticulum resident protein 44	ERP44	23.7768	23.8121	23.9591	23.9773	23.9522	23.9908				7	7	7	19	19	19	46.971	0	118.46	93636000	16
Q9H3K6;A0A087WZT3;Q9H3K6-2;H3BV85;H3BTW0;A0A0B4J295;H3BVE0	Q9H3K6;A0A087WZT3;Q9H3K6-2;H3BV85;H3BTW0;A0A0B4J295;H3BVE0	BolA-like protein 2	BOLA2	23.3156	23.7857	23.4625	23.9737	24.0361	23.9883				4	4	4	61.6	61.6	61.6	10.116	0	9.7744	86077000	17
F6WQW2;C9JXG8;C9JDM3;C9JGV6;C9JIC6;F8WCY3	F6WQW2;C9JXG8;C9JDM3;C9JGV6		RANBP1	24.5155	24.18	24.6551	23.7495	23.8175	23.9847				6	6	1	19.1	19.1	3.2	31.904	0	43.368	125470000	19
P36871;P36871-2;P36871-3	P36871;P36871-2;P36871-3	Phosphoglucomutase-1	PGM1	24.8741	24.1852	24.4028	23.9434	24.7424	23.9671				13	13	13	30.6	30.6	30.6	61.448	0	143.34	152560000	45
P43490;A0A0C4DFS8;C9JG65	P43490;A0A0C4DFS8	Nicotinamide phosphoribosyltransferase	NAMPT	23.7141	23.5765	24.2466	24.0346	24.5685	23.9666				12	12	12	34.4	34.4	34.4	55.52	0	197.09	189950000	78
J3QL05;J3KP15;Q01130-2;Q01130;Q9BRL6-2;Q9BRL6	J3QL05;J3KP15;Q01130-2;Q01130	Serine/arginine-rich splicing factor 2	SRSF2	23.2525	23.6181	24.1123	24.0362	23.9315	23.9636				3	3	3	31.5	31.5	31.5	15.156	0	94.245	122010000	55
P08574	P08574	Cytochrome c1, heme protein, mitochondrial	CYC1	22.5179	23.1992	23.0409	23.2982	23.3316	23.9606				3	3	3	11.4	11.4	11.4	35.422	0	4.5272	61678000	5
E9PKL9;Q13630;E9PLH9;E9PP14;A0A0J9YX13;E9PP60;H0YE90	E9PKL9;Q13630;E9PLH9;E9PP14;A0A0J9YX13	GDP-L-fucose synthase	TSTA3	22.4475	22.0077	22.5054	23.9802	23.917	23.9592				6	6	6	30.6	30.6	30.6	29.666	0	16.76	155240000	25
Q9NR45;Q5TBR0;Q5TBR1	Q9NR45	Sialic acid synthase	NANS	23.0486	23.337	23.1446	23.6069	23.4875	23.9525				7	7	7	23.7	23.7	23.7	40.307	0	34.893	103580000	33
P08621-2;P08621;P08621-3;M0QYR1;P08621-4	P08621-2;P08621;P08621-3	U1 small nuclear ribonucleoprotein 70 kDa	SNRNP70	23.6902	23.6176	23.9302	23.6138	23.6283	23.949				5	5	5	21	21	21	50.617	0	120.5	82766000	20
A0A0C4DGS1;P39656-3;P39656;P39656-2;U3KQ84	A0A0C4DGS1;P39656-3;P39656;P39656-2;U3KQ84	Dolichyl-diphosphooligosaccharide--protein glycosyltransferase 48 kDa subunit	DDOST	24.1925	24.1746	23.8245	24.5278	24.1387	23.9474				7	7	7	21.2	21.2	21.2	48.799	0	21.779	109760000	27
Q9Y3F4;Q9Y3F4-2;H0YH33	Q9Y3F4;Q9Y3F4-2	Serine-threonine kinase receptor-associated protein	STRAP	23.3512	23.6427	23.6253	23.7147	23.675	23.9459				10	10	10	39.7	39.7	39.7	38.438	0	323.31	160860000	58
Q9Y446;Q9Y446-2;E9PQ15;E9PK71;E9PRW6;E9PKC4;E9PJR7;H0YEY5	Q9Y446;Q9Y446-2	Plakophilin-3	PKP3	NaN	20.7978	19.5965	23.3081	25.2681	23.9446				18	18	18	27	27	27	87.081	0	200.55	99236000	47
P05976-2;P05976;P08590	P05976-2;P05976;P08590	Myosin light chain 1/3, skeletal muscle isoform;Myosin light chain 3	MYL1	24.2437	23.834	23.9694	23.4919	23.1982	23.9411				2	2	2	10.7	10.7	10.7	16.684	0	8.6733	86232000	7
P35606-2;P35606;D6R997;D6RBZ7;D6RCL6;D6RBG7;D6RBT6;H0YAC7;H0Y938	P35606-2;P35606	Coatomer subunit beta	COPB2	24.2686	24.4038	24.1975	24.5967	24.0851	23.9322				14	14	14	21.7	21.7	21.7	99.045	0	118.31	214260000	90
Q9UBT2;Q9UBT2-2;K7EPL2;K7ESK7;U3KQ55;K7ES38;U3KQ93	Q9UBT2;Q9UBT2-2;K7EPL2	SUMO-activating enzyme subunit 2	UBA2	24.1815	23.9704	24.0466	23.489	23.3503	23.932				12	12	12	27.8	27.8	27.8	71.223	0	88.857	277890000	29
A6NFX8;Q9UKK9;A6NJU6;A6NCQ0;C9JYY9;H0YEY4	A6NFX8;Q9UKK9;A6NJU6;A6NCQ0	ADP-sugar pyrophosphatase	NUDT5	23.4496	23.6975	23.4843	23.8083	23.5854	23.9318				7	7	7	31	31	31	25.895	0	29.517	79264000	21
P11216;H0Y4Z6;P11217;P11217-2	P11216	Glycogen phosphorylase, brain form	PYGB	22.8244	22.9503	23.2666	24.4183	24.1568	23.9271				19	19	16	29.4	29.4	26.1	96.695	0	202.63	237230000	78
Q06210-2;Q06210;E5RJP4	Q06210-2;Q06210	Glutamine--fructose-6-phosphate aminotransferase [isomerizing] 1	GFPT1	23.8784	23.8289	23.9461	24.0517	23.6439	23.926				14	14	12	25.8	25.8	22.6	76.758	0	189.65	145630000	68
Q04760-2;Q04760	Q04760-2;Q04760	Lactoylglutathione lyase	GLO1	23.8639	24.1082	23.9344	23.7735	23.7977	23.9243				5	5	5	37.3	37.3	37.3	19.043	0	20.313	121100000	16
O75396;A0A087X1A9	O75396	Vesicle-trafficking protein SEC22b	SEC22B	24.7329	24.7693	24.518	24.4339	23.8864	23.9238				9	9	9	42.3	42.3	42.3	24.593	0	228.25	180170000	50
P46783;F6U211;S4R435;Q9NQ39	P46783;F6U211;S4R435	40S ribosomal protein S10	RPS10	23.7972	23.969	23.7511	23.9292	24.1431	23.9116				5	5	5	29.1	29.1	29.1	18.898	0	14.295	134440000	85
P61026	P61026	Ras-related protein Rab-10	RAB10	24.1862	23.7863	23.3919	24.0807	23.9406	23.9106				7	6	6	32.5	27	27	22.541	0	86.113	133630000	33
P25788-2;P25788;G3V3W4;G3V5N4;H0YJ03;G3V4X5	P25788-2;P25788	Proteasome subunit alpha type-3	PSMA3	23.4427	23.612	23.5	23.7163	23.9007	23.8988				6	6	6	30.6	30.6	30.6	27.647	0	323.31	131140000	27
Q9H1E3;Q9H1E3-2	Q9H1E3	Nuclear ubiquitous casein and cyclin-dependent kinase substrate 1	NUCKS1	23.5873	23.4994	24.24	22.5854	23.5972	23.8907				7	7	7	39.1	39.1	39.1	27.296	0	22.247	77806000	16
A0A087WUL2;P49720;A0A087WXQ8;A0A087WY10	A0A087WUL2;P49720;A0A087WXQ8;A0A087WY10	Proteasome subunit beta type-3	PSMB3	23.9046	23.8472	23.4326	23.8918	24.5672	23.8877				4	4	4	37.9	37.9	37.9	16.161	0	17.726	107970000	36
E9PGZ1;E7EX44;Q05682-5;Q05682-3;Q05682-4;Q05682-6;Q05682-2;Q05682;C9J813;C9JEK3;C9JE79;F8WE61	E9PGZ1;E7EX44;Q05682-5;Q05682-3;Q05682-4;Q05682-6;Q05682-2;Q05682;C9J813	Caldesmon	CALD1	24.9252	24.8613	24.8737	23.402	23.6317	23.8773				12	12	12	28.7	28.7	28.7	61.705	0	46.78	128340000	21
P14324-2;P14324;A0A087WTP2;A0A087X1D8;A0A087WVN4;A0A087X090	P14324-2;P14324;A0A087WTP2;A0A087X1D8;A0A087WVN4	Farnesyl pyrophosphate synthase	FDPS	23.6875	23.8782	23.3448	23.8042	23.7095	23.8649				4	4	4	15	15	15	40.532	0	4.4478	81662000	5
P62081;B5MCP9	P62081;B5MCP9	40S ribosomal protein S7	RPS7	25.4385	24.9383	25.2096	24.4279	26.4105	23.8557				10	10	10	61.9	61.9	61.9	22.127	0	31.051	272900000	46
P82979;F8VZQ9;H0YHG0;F8VS12	P82979;F8VZQ9;H0YHG0	SAP domain-containing ribonucleoprotein	SARNP	23.6347	23.3699	23.5634	22.911	23.1075	23.8428				4	4	4	22.4	22.4	22.4	23.671	0	70.64	65988000	19
Q6XQN6-3;Q6XQN6;G5E977;Q6XQN6-2;C9J8U2;A0A087WUT5;H0YF31	Q6XQN6-3;Q6XQN6;G5E977;Q6XQN6-2;C9J8U2	Nicotinate phosphoribosyltransferase	NAPRT	22.9346	22.437	22.5955	23.7935	23.523	23.8417				11	11	11	30.7	30.7	30.7	56.099	0	38.636	105950000	38
E9PKG1;H7C2I1;Q99873-3;Q99873-2;Q99873-4;Q99873;E9PQ98;E9PIX6;A0A087X1W2;E9PNR9;H0YDE4;E9PMW9;E9PMZ2;Q9NR22-2	E9PKG1;H7C2I1;Q99873-3;Q99873-2;Q99873-4;Q99873;E9PQ98;E9PIX6;A0A087X1W2;E9PNR9;H0YDE4	Protein arginine N-methyltransferase 1	PRMT1	23.9603	24.2531	24.0458	24.1688	24.0413	23.832				13	13	12	44.6	44.6	40.9	37.709	0	25.255	227760000	59
Q9UMX0;Q9UMX0-2;Q9UMX0-3;H0YDS0;Q9UMX0-4;Q9NRR5;H0YEZ9	Q9UMX0;Q9UMX0-2;Q9UMX0-3	Ubiquilin-1	UBQLN1	24.0405	24.0455	24.0192	23.4951	23.5487	23.8297				8	8	5	24.8	24.8	17.7	62.518	0	44.837	93351000	25
P43686;P43686-2	P43686;P43686-2	26S protease regulatory subunit 6B	PSMC4	23.7204	22.3248	23.3022	21.9873	23.5328	23.8269				13	13	13	52.4	52.4	52.4	47.366	0	43.138	141860000	47
Q9Y6N5;H3BNX3;H3BMS6;A0A1B0GXB4;H3BV36;H3BNP9	Q9Y6N5;H3BNX3;H3BMS6	Sulfide:quinone oxidoreductase, mitochondrial	SQRDL	22.0421	21.8551	21.8479	23.4335	23.6031	23.8224				9	9	9	22.9	22.9	22.9	49.96	0	34.036	62802000	30
P40763-3;P40763-2;P40763;G8JLH9	P40763-3;P40763-2;P40763;G8JLH9	Signal transducer and activator of transcription 3;Signal transducer and activator of transcription	STAT3	23.4512	23.044	23.4579	23.966	23.5327	23.8214				14	14	14	30.9	30.9	30.9	83.125	0	132.67	90015000	50
P52209-2;P52209;K7EM49;K7EMN2;K7EPF6;K7ELN9	P52209-2;P52209;K7EM49	6-phosphogluconate dehydrogenase, decarboxylating	PGD	25.0211	24.8364	24.7519	23.525	23.5121	23.8189				11	11	11	30.9	30.9	30.9	51.872	0	54.025	150970000	41
P48637;P48637-2	P48637;P48637-2	Glutathione synthetase	GSS	22.9819	23.1565	23.0848	23.7816	23.4811	23.8156				7	7	7	19.2	19.2	19.2	52.384	0	11.991	68562000	12
M0QZK8;O75223;H7BZK5;B8ZZK2;O75223-3	M0QZK8;O75223;H7BZK5;B8ZZK2;O75223-3	Gamma-glutamylcyclotransferase	GGCT	21.8596	22.2178	22.1082	23.3592	23.2833	23.8117				4	4	4	49.5	49.5	49.5	11.578	0	30.527	53041000	15
Q9Y2X3;H7BZ72	Q9Y2X3	Nucleolar protein 58	NOP58	23.573	23.3475	23.4768	23.216	23.7444	23.8047				11	11	11	29.3	29.3	29.3	59.578	0	42.386	84284000	34
Q12904;Q12904-2;D6R937	Q12904;Q12904-2	Aminoacyl tRNA synthase complex-interacting multifunctional protein 1;Endothelial monocyte-activating polypeptide 2	AIMP1	23.1116	23.3147	23.4094	23.217	23.451	23.8036				7	7	7	32.7	32.7	32.7	34.352	0	18.118	76087000	22
O43143	O43143	Pre-mRNA-splicing factor ATP-dependent RNA helicase DHX15	DHX15	23.2247	23.1297	22.8663	24.0067	23.5596	23.7934				16	16	16	24.4	24.4	24.4	90.932	0	63.685	158700000	88
P60981;F6RFD5;P60981-2	P60981;F6RFD5;P60981-2	Destrin	DSTN	23.4347	23.4788	23.294	23.8147	23.4067	23.7931				3	3	3	21.8	21.8	21.8	18.506	0	10.605	74518000	8
P21399	P21399	Cytoplasmic aconitate hydratase	ACO1	25.4951	25.0508	25.3098	23.8366	23.4007	23.792				19	19	19	30.8	30.8	30.8	98.398	0	242.1	179040000	94
Q9UL25	Q9UL25	Ras-related protein Rab-21	RAB21	24.3243	23.9315	23.2788	23.3273	22.9972	23.7903				6	6	6	37.3	37.3	37.3	24.347	0	71.416	92732000	31
Q02878;F8VZ45;U3KQR5;F8VR69;F8VZA3;F8VWR1;F8VU16	Q02878	60S ribosomal protein L6	RPL6	25.598	25.649	25.0493	25.8011	25.4062	23.7803				10	10	10	37.2	37.2	37.2	32.728	0	67.827	363830000	66
Q9Y5Z4;Q9Y5Z4-2;Q5THN1	Q9Y5Z4;Q9Y5Z4-2	Heme-binding protein 2	HEBP2	22.2904	21.5243	22.1877	22.4236	23.8383	23.7794				6	6	6	40	40	40	22.875	0	29.698	50555000	28
O15145;C9JZD1;F8VR50	O15145;C9JZD1;F8VR50	Actin-related protein 2/3 complex subunit 3	ARPC3	24.6933	24.3942	24.685	23.8115	24.7467	23.7774				6	6	6	32.6	32.6	32.6	20.546	0	38.46	319030000	41
O15144;C9JTV5;G5E9J0;H7C3F9;G5E9S7	O15144	Actin-related protein 2/3 complex subunit 2	ARPC2	23.4255	23.7212	23.2054	24.9142	24.0507	23.7705				9	9	9	29.7	29.7	29.7	34.333	0	38.741	163560000	21
A6NJA2;P54578-2;P54578-3;P54578;J3QQT6;J3KS55	A6NJA2;P54578-2;P54578-3;P54578	Ubiquitin carboxyl-terminal hydrolase;Ubiquitin carboxyl-terminal hydrolase 14	USP14	22.8754	23.175	22.9684	23.717	23.9184	23.7695				12	12	12	28.1	28.1	28.1	51.086	0	51.635	103190000	56
Q9BRA2;I3L0K2;I3L3M7;I3L2R6	Q9BRA2;I3L0K2;I3L3M7	Thioredoxin domain-containing protein 17	TXNDC17	22.7446	22.7397	22.7295	23.7013	23.8943	23.7648				3	3	3	26.8	26.8	26.8	13.941	0	6.6455	68053000	14
O94826	O94826	Mitochondrial import receptor subunit TOM70	TOMM70A	23.1083	22.7168	23.1483	23.1165	23.3151	23.7648				8	8	8	20.7	20.7	20.7	67.454	0	48.782	73221000	42
Q9P2J5;Q9P2J5-2;Q9P2J5-3;A0A087WXY1	Q9P2J5;Q9P2J5-2	Leucine--tRNA ligase, cytoplasmic	LARS	23.3878	23.6174	23.2004	23.9526	23.4651	23.7633				20	20	20	22	22	22	134.46	0	312.09	202970000	110
P27105;F8VSL7;P27105-2	P27105	Erythrocyte band 7 integral membrane protein	STOM	22.6937	22.8411	22.0691	24.3903	24.0868	23.7581				11	11	11	56.9	56.9	56.9	31.73	0	270.01	405020000	100
Q15424-2;Q15424;Q15424-4;Q15424-3;K7ES42	Q15424-2;Q15424;Q15424-4;Q15424-3	Scaffold attachment factor B1	SAFB	23.1437	23.5626	23.1371	23.2019	23.0217	23.7533				10	10	4	18	18	7.4	95.18	0	18.967	61901000	19
Q9HAV7	Q9HAV7	GrpE protein homolog 1, mitochondrial	GRPEL1	23.2103	23.0469	23.0624	23.239	23.3534	23.7443				4	4	4	21.2	21.2	21.2	24.279	0	166.9	61311000	25
P51572;P51572-2;C9JSP1;C9JQ75;C9J0M4;C9JM14;C9JMD7	P51572;P51572-2	B-cell receptor-associated protein 31	BCAP31	24.201	24.11	23.7741	24.2034	23.936	23.7432				5	5	5	23.2	23.2	23.2	27.991	0	13.863	99381000	17
E9PN17;O75964	E9PN17;O75964	ATP synthase subunit g, mitochondrial	ATP5L	23.3657	23.0569	23.1172	23.798	23.5744	23.7431				3	3	3	51.3	51.3	51.3	8.4518	0	4.8552	68927000	4
Q01105;A0A0C4DFV9;Q01105-3;Q01105-4;A0A087X027;P0DME0	Q01105;A0A0C4DFV9;Q01105-3;Q01105-4;A0A087X027;P0DME0	Protein SET;Protein SETSIP	SET	20.1322	19.8037	19.9403	23.0378	22.9188	23.7427				7	1	1	30	7.2	7.2	33.488	0	9.5555	34819000	5
O00560;O00560-3;B4DHN5;E9PBU7	O00560;O00560-3;B4DHN5;E9PBU7	Syntenin-1	SDCBP	25.1483	24.7931	25.1227	23.7862	23.9436	23.7422				11	11	1	56.7	56.7	6	32.444	0	323.31	910310000	142
O95292;E5RK64;O95292-2	O95292;E5RK64;O95292-2	Vesicle-associated membrane protein-associated protein B/C	VAPB	23.2867	23.2657	23.2335	23.5627	23.4438	23.7369				5	4	4	23	23	23	27.228	0	7.5468	67376000	12
Q04837;A0A0G2JLD8;E7EUY5;C9K0U8	Q04837;A0A0G2JLD8;E7EUY5;C9K0U8	Single-stranded DNA-binding protein, mitochondrial	SSBP1	23.9261	23.8947	23.1801	23.329	24.4306	23.7314				5	5	5	43.9	43.9	43.9	17.259	0	94.326	93124000	18
A0A0J9YYL3;A0A0J9YVP6;Q9UHX1-4;Q9UHX1-6;Q9UHX1-2;A0A0J9YXJ8;A0A0J9YXX5;Q9UHX1-3;Q9UHX1-5;Q9UHX1;A0A0J9YVR6;E9PQ56;A0A0J9YWM1;H0YEM1;E9PMU7;E9PN18;H0YCP8;E9PL19	A0A0J9YYL3;A0A0J9YVP6;Q9UHX1-4;Q9UHX1-6;Q9UHX1-2;A0A0J9YXJ8;A0A0J9YXX5;Q9UHX1-3;Q9UHX1-5;Q9UHX1;A0A0J9YVR6;E9PQ56;A0A0J9YWM1;H0YEM1;E9PMU7;E9PN18	Poly(U)-binding-splicing factor PUF60	PUF60	23.7731	23.495	23.3038	23.7289	23.1884	23.7252				12	12	12	33.9	33.9	33.9	54.626	0	28.382	84233000	52
A0A0A0MSK5;Q5JTV8;J3KN66;Q5JTV8-3;H0YD16;Q5JTV8-2;H0YDU3;H0Y4R4	A0A0A0MSK5;Q5JTV8;J3KN66;Q5JTV8-3;H0YD16	Torsin-1A-interacting protein 1	TOR1AIP1	23.8634	23.7736	23.7939	23.2459	23.3621	23.7215				8	8	8	22.9	22.9	22.9	52.406	0	20.659	76219000	23
Q8N163;Q8N163-2;H0YB24;G3V119;E5RFJ3;E5RHJ4;H0YC69;E5RGU7;H0YC58;E5RHH8	Q8N163;Q8N163-2;H0YB24	Cell cycle and apoptosis regulator protein 2	CCAR2	22.1165	21.9475	21.925	22.2901	23.4033	23.7168				13	13	13	27.5	27.5	27.5	102.9	0	26.327	45018000	32
O43809;H3BND3;H3BV41	O43809;H3BND3;H3BV41	Cleavage and polyadenylation specificity factor subunit 5	NUDT21	24.622	23.2936	23.6513	22.772	23.9608	23.7164				6	6	6	25.1	25.1	25.1	26.227	0	17.461	88253000	35
O43390;O43390-2;O43390-3;O43390-4;B4DT28	O43390;O43390-2;O43390-3;O43390-4	Heterogeneous nuclear ribonucleoprotein R	HNRNPR	24.4322	24.1448	24.2632	23.713	24.187	23.7132				13	9	9	23.2	17.4	17.4	70.942	0	73.637	130280000	75
P61769;H0YLF3;F5H6I0	P61769;H0YLF3;F5H6I0	Beta-2-microglobulin;Beta-2-microglobulin form pI 5.3	B2M	24.5578	24.2701	25.4551	24.0174	23.7854	23.7041				3	3	3	35.3	35.3	35.3	13.714	0	4.6415	146120000	4
E9PRQ7;Q04323;E9PJ81;Q04323-2;A0A087WTZ5;E9PS08	E9PRQ7;Q04323;E9PJ81;Q04323-2;A0A087WTZ5	UBX domain-containing protein 1	UBXN1	22.1127	22.6717	22.6306	23.1006	23.0918	23.7008				6	6	6	42.7	42.7	42.7	32.913	0	75.609	51152000	34
O43242;O43242-2;H0YGV8	O43242;O43242-2	26S proteasome non-ATPase regulatory subunit 3	PSMD3	23.3248	23.6667	23.377	23.9501	23.3975	23.6986				13	13	13	34.8	34.8	34.8	60.977	0	59.901	151600000	62
Q99733;Q99733-2;C9J6D1;C9JZI7;E9PNW0;E9PJJ2;E9PS34;E9PNJ7;A8MXH2;E9PKT8;E9PKI2;E9PP22;H0YCI4;C9J1B1	Q99733;Q99733-2;C9J6D1;C9JZI7;E9PNW0;E9PJJ2;E9PS34;E9PNJ7;A8MXH2;E9PKT8	Nucleosome assembly protein 1-like 4	NAP1L4	25.7405	24.0266	24.3694	23.3374	24.4092	23.6981				8	7	7	29.3	26.7	26.7	42.823	0	160.38	149930000	44
A0A087X1A5;O95793-2;O95793-3;O95793;Q5JW30;F6UDC6;Q5JW28;G5EA18;E5RJN7;E7EVI1;A0A0A0MTC4;A0A0A0MTD1;F8VPI7;E7EPX0;A0A0A0MTC6;E7EVJ4;E9PH62;A0A0A0MTC5;Q9NUL3-4;Q9NUL3-6;Q9NUL3-8;Q9NUL3-3;Q9NUL3-7;Q9NUL3-2;Q9NUL3	A0A087X1A5;O95793-2;O95793-3;O95793;Q5JW30	Double-stranded RNA-binding protein Staufen homolog 1	STAU1	23.4404	23.1812	23.5241	22.7836	23.3441	23.6903				6	6	6	16.8	16.8	16.8	54.945	0	18.137	64455000	18
O75367-2;O75367-3;O75367;D6RCF2;B4DJC3;Q9P0M6;Q5SQT3	O75367-2;O75367-3;O75367;D6RCF2;B4DJC3	Core histone macro-H2A.1;Histone H2A	H2AFY	23.2043	22.9769	23.0296	24.116	24.1183	23.689				8	8	8	33.9	33.9	33.9	39.183	0	153.69	133560000	48
O15511;B1ALC0;O15511-2	O15511;B1ALC0;O15511-2	Actin-related protein 2/3 complex subunit 5	ARPC5	22.6346	22.8962	23.1479	22.3126	22.7629	23.6843				3	3	3	39.7	39.7	39.7	16.32	0	8.7679	54988000	6
A0A087X1K9;O75608-2;O75608;E5RGR0;B4DP64;E5RJ48	A0A087X1K9;O75608-2;O75608;E5RGR0;B4DP64	Acyl-protein thioesterase 1	LYPLA1	22.8574	22.6626	22.8783	23.5116	23.6023	23.6797				4	4	4	33.7	33.7	33.7	17.981	0	12.519	96003000	17
O14773;O14773-2;E7EV34	O14773;O14773-2	Tripeptidyl-peptidase 1	TPP1	22.8573	22.8636	22.7485	21.6869	22.805	23.6775				5	5	5	13.1	13.1	13.1	61.247	0	14.055	59322000	16
H7C463;C9J406;B9A067;Q16891-3;Q16891-2;Q16891-4;Q16891	H7C463;C9J406;B9A067;Q16891-3;Q16891-2;Q16891-4;Q16891	MICOS complex subunit MIC60	IMMT	24.0545	24.2545	24.1582	23.7599	23.9927	23.6704				11	11	11	24.5	24.5	24.5	68.064	0	32.558	99998000	37
Q99460-2;Q99460;A0A087WW66;H7C378;H7BZR6;C9J9M4;F8WCE3	Q99460-2;Q99460;A0A087WW66	26S proteasome non-ATPase regulatory subunit 1	PSMD1	22.7671	22.8976	23.6192	23.6972	23.3224	23.6645				17	17	17	29.1	29.1	29.1	102.26	0	173.49	133360000	93
Q09028-3;Q09028;Q09028-4;Q09028-2;H0YF10;H0YCT5;H0YDK2;H0YEU5;E9PNS2;E9PIC4;C9JPP3;E9PNS6	Q09028-3;Q09028;Q09028-4;Q09028-2;H0YF10;H0YCT5;H0YDK2	Histone-binding protein RBBP4	RBBP4	23.2098	23.4895	23.614	22.4509	22.5116	23.6528				6	3	3	19.8	12.9	12.9	46.158	0	21.133	69560000	23
Q9NUJ1;Q9NUJ1-2;Q9NUJ1-3	Q9NUJ1;Q9NUJ1-2;Q9NUJ1-3	Mycophenolic acid acyl-glucuronide esterase, mitochondrial	ABHD10	23.6196	23.5048	23.1535	23.525	23.2138	23.652				4	4	4	15.4	15.4	15.4	33.932	0	29.958	66040000	11
P78344;D3DQV9;P78344-2;H0Y3P2;H0YCH5;H0YD77;H0YEC5;E9PKF8;H0YE22;H0YD99;H0YEN8;H0YDC0;H0YCF8	P78344;D3DQV9;P78344-2;H0Y3P2;H0YCH5	Eukaryotic translation initiation factor 4 gamma 2	EIF4G2	23.3826	23.0528	23.5406	23.472	23.566	23.6502				15	15	15	19.5	19.5	19.5	102.36	0	52.296	94987000	63
Q12797;Q12797-10;A0A0A0MSK8;E5RG56;Q12797-6;Q12797-2;E5RHJ2;E5RG29;Q12797-7;Q12797-9;Q12797-5;Q12797-8;E5RHK2;G3XAN5;A0A087WUJ2;A0A087WW51;Q12797-4;Q12797-3	Q12797;Q12797-10	Aspartyl/asparaginyl beta-hydroxylase	ASPH	24.0735	23.8306	23.8088	23.9577	23.8939	23.6495				8	8	8	19	19	19	85.862	0	86.985	93621000	55
P37108;H0YLA2	P37108;H0YLA2	Signal recognition particle 14 kDa protein	SRP14	24.2164	24.2028	24.2706	23.2597	24.2519	23.6433				4	4	4	33.1	33.1	33.1	14.57	0	14.135	104190000	9
P28482;P28482-2;B3KR49;H0YDH9;E9PBK7;K7ELV1;K7EN18;P31152;Q16659	P28482;P28482-2	Mitogen-activated protein kinase 1	MAPK1	22.5198	22.8991	22.9086	23.1731	23.1163	23.6387				10	10	7	30.3	30.3	25	41.389	0	19.902	80476000	29
Q9C0C2;Q9C0C2-2;E9PKK0;E9PKE7	Q9C0C2	182 kDa tankyrase-1-binding protein	TNKS1BP1	22.08	22.2588	22.3425	23.3309	23.5117	23.6384				21	21	21	22.6	22.6	22.6	181.79	0	47.384	57664000	44
X5D2R7;P28062-2;P28062;Q5JNW7;A0A140T998	X5D2R7;P28062-2;P28062;Q5JNW7;A0A140T998	Proteasome subunit beta type;Proteasome subunit beta type-8	PSM8	21.7684	21.7725	21.7435	22.7936	22.7236	23.6328				3	3	3	13.4	13.4	13.4	30.354	0	6.6067	38467000	10
F8VVA7;P61923;F8W651;P61923-4;F8VXB1;F8VUC5;F8W156;F8VYZ4;P61923-5;F8VYK5;F8VXR1;P61923-2;P61923-3	F8VVA7;P61923;F8W651;P61923-4;F8VXB1;F8VUC5;F8W156;F8VYZ4;P61923-5	Coatomer subunit zeta-1	COPZ1	23.3081	23.5116	23.3825	23.5414	23.321	23.6288				5	5	5	29.3	29.3	29.3	22.34	0	123.19	96808000	47
P49257	P49257	Protein ERGIC-53	LMAN1	23.0358	23.0601	22.8772	23.7752	23.5671	23.6272				4	4	4	11.8	11.8	11.8	57.548	0	8.8109	64848000	15
O43488;H3BLU7;Q8NHP1	O43488;H3BLU7	Aflatoxin B1 aldehyde reductase member 2	AKR7A2	22.8816	23.0054	22.9261	23.3305	23.1639	23.6249				5	5	5	21.2	21.2	21.2	39.589	0	21.415	115470000	27
F5GXA0;Q8NBK3-2;Q8NBK3-5;Q8NBK3;Q8NBK3-3	F5GXA0;Q8NBK3-2;Q8NBK3-5;Q8NBK3;Q8NBK3-3	Sulfatase-modifying factor 1	SUMF1	23.3588	23.5331	23.5838	22.8334	22.9726	23.6221				1	1	1	3.1	3.1	3.1	46.834	0.0088253	1.7789	65003000	7
B4DLN1;P52815;I3L1E8	B4DLN1;P52815	39S ribosomal protein L12, mitochondrial	MRPL12	23.5226	23.5498	23.4738	23.4613	23.5417	23.62				6	6	5	20.4	20.4	14.9	48.099	0	80.888	74960000	19
P62070;P62070-4;P62070-3;P62070-2;E9PQ87	P62070;P62070-4;P62070-3;P62070-2	Ras-related protein R-Ras2	RRAS2	23.966	23.6428	23.5092	24.082	24.2914	23.6178				6	6	0	35.3	35.3	0	23.399	0	51.196	210190000	34
Q13283;E5RIZ6;E5RI46;E5RIF8;E5RH42;E5RJU8;Q13283-2;E5RH00	Q13283;E5RIZ6	Ras GTPase-activating protein-binding protein 1	G3BP1	24.0412	23.811	24.1089	22.9961	23.9968	23.6175				8	8	7	26.4	26.4	23.8	52.164	0	79.264	128000000	51
P02751-5;P02751-17;P02751-3;P02751;P02751-6;P02751-10;P02751-9;P02751-14;P02751-8;P02751-7;P02751-15;P02751-4;P02751-13;P02751-11;P02751-12;H0Y7Z1;P02751-2;P02751-16;H0Y4K8	P02751-5;P02751-17;P02751-3;P02751;P02751-6;P02751-10;P02751-9;P02751-14;P02751-8;P02751-7;P02751-15;P02751-4;P02751-13;P02751-11;P02751-12;H0Y7Z1	Fibronectin;Anastellin;Ugl-Y1;Ugl-Y2;Ugl-Y3	FN1	24.0637	24.1837	24.1908	23.3896	22.9071	23.614				44	44	44	30	30	30	243.33	0	323.31	1565900000	288
P49721;A0A087WVV1	P49721;A0A087WVV1	Proteasome subunit beta type-2	PSMB2	23.3789	23.0005	22.8832	23.1711	23.5246	23.6049				6	6	6	37.8	37.8	37.8	22.836	0	37.322	64290000	22
P11279;P11279-2	P11279;P11279-2	Lysosome-associated membrane glycoprotein 1	LAMP1	23.9463	23.8728	23.5837	23.6176	23.1739	23.6048				6	6	6	14.1	14.1	14.1	44.882	0	60.406	187390000	41
Q9H4A4;A6NKB8;C9JMZ3;A0A087WU27;A0A087WUS4;H7C2T3	Q9H4A4;A6NKB8	Aminopeptidase B	RNPEP	22.1686	21.8949	22.1831	23.051	22.4595	23.6046				9	9	9	20	20	20	72.595	0	18.808	43619000	29
O60763;O60763-2;REV__R4GMN2;REV__Q5VZ89-5;REV__Q5VZ89-6;REV__Q5VZ89;REV__R4GNB2;REV__R4GN35	O60763;O60763-2	General vesicular transport factor p115	USO1	23.6517	23.8077	23.9024	23.5636	23.6787	23.5917				17	17	17	25.5	25.5	25.5	107.89	0	260.31	127280000	68
K7EL20;O75821;K7ER90;K7ENA8;K7EP16;K7EL60;K7ENH0	K7EL20;O75821;K7ER90	Eukaryotic translation initiation factor 3 subunit G	EIF3G	22.9554	23.4158	22.7057	23.1633	23.0087	23.582				7	7	7	37.8	37.8	37.8	29.283	0	31.919	59743000	29
P00492	P00492	Hypoxanthine-guanine phosphoribosyltransferase	HPRT1	24.5605	23.5716	24.0037	23.0652	24.4078	23.5807				7	7	7	38.1	38.1	38.1	24.579	0	43.593	95884000	30
P53004;C9J1E1	P53004	Biliverdin reductase A	BLVRA	22.962	23.107	23.1103	23.6437	23.2295	23.5778				7	7	7	27.7	27.7	27.7	33.428	0	37.56	85422000	41
O00232;O00232-2;J3KTJ5;J3KSK1	O00232;O00232-2	26S proteasome non-ATPase regulatory subunit 12	PSMD12	23.9863	23.9175	24.2381	23.9361	24.1142	23.5765				14	14	14	36	36	36	52.904	0	178.41	160640000	54
Q8N1G4	Q8N1G4	Leucine-rich repeat-containing protein 47	LRRC47	23.2684	22.6582	23.0784	23.2298	23.3659	23.5747				10	10	10	23	23	23	63.472	0	90.522	69810000	40
P47813;O14602;X6RAC9;A6NJH9	P47813;O14602;X6RAC9;A6NJH9	Eukaryotic translation initiation factor 1A, X-chromosomal;Eukaryotic translation initiation factor 1A, Y-chromosomal	EIF1AX	22.941	23.2173	22.9387	23.053	22.8382	23.5745				3	3	3	22.9	22.9	22.9	16.46	0	15.05	54581000	8
H7C2Q8;Q99848	H7C2Q8;Q99848	Probable rRNA-processing protein EBP2	EBNA1BP2	23.6584	23.5689	23.5861	23.4138	23.5291	23.5693				8	8	8	28.8	28.8	28.8	40.684	0	15.733	72637000	21
O14980;C9JKM9;C9J673;C9IZS4;C9JQ02;C9JV99;H7BZC5;F8WF71;C9JF49;C9IYM2	O14980	Exportin-1	XPO1	23.2278	23.0592	23.5854	23.4738	23.4198	23.5669				22	22	22	27.2	27.2	27.2	123.38	0	79.892	133730000	78
P62191;P62191-2;G3V4X1	P62191;P62191-2	26S protease regulatory subunit 4	PSMC1	23.5844	23.6191	23.1887	23.8078	24.2969	23.5657				10	10	10	36.4	36.4	36.4	49.184	0	184.19	160090000	74
P11387;E5RIC7;Q969P6-2;Q969P6	P11387	DNA topoisomerase 1	TOP1	22.5904	22.717	22.467	22.9264	22.8952	23.5648				7	7	7	11.1	11.1	11.1	90.725	0	28.581	51424000	22
P00966;Q5T6L6;Q5T6L5	P00966	Argininosuccinate synthase	ASS1	23.2704	23.1604	23.1634	23.1705	23.0287	23.5546				13	13	13	37.9	37.9	37.9	46.53	0	188.86	251000000	75
P49756;P49756-2;P49756-3;H0YE46;E9PQU5	P49756;P49756-2;P49756-3;H0YE46	RNA-binding protein 25	RBM25	21.7364	22.0646	22.1951	22.82	22.2034	23.549				6	6	6	8.9	8.9	8.9	100.18	0	8.3294	37328000	7
A0A087WUT6;O60841	A0A087WUT6;O60841	Eukaryotic translation initiation factor 5B	EIF5B	21.5155	22.5347	21.6768	23.4527	22.5254	23.5405				8	8	8	12.4	12.4	12.4	138.68	0	21.985	64623000	24
P56192;P56192-2;H0YIP0;F8VPL7;F8VS26;H0YHL6;F8W0M7;F8W0S4;F8VZZ9;H0YI94;H0YI27;F5H2V6	P56192;P56192-2	Methionine--tRNA ligase, cytoplasmic	MARS	23.5086	23.7344	23.8404	24.1461	23.774	23.5398				12	12	9	21.8	21.8	16.1	101.11	0	131.29	136680000	77
E5RHG8;Q15369;R4GMY8;Q15369-2	E5RHG8;Q15369;R4GMY8;Q15369-2	Transcription elongation factor B polypeptide 1	TCEB1	23.6313	23.4015	23.5018	23.5629	23.7763	23.538				3	3	3	51.7	51.7	51.7	9.9601	0	14.707	74010000	14
Q9NR30;Q9NR30-2	Q9NR30;Q9NR30-2	Nucleolar RNA helicase 2	DDX21	23.5703	23.6738	23.2132	23.5812	23.4742	23.5364				11	11	10	18.6	18.6	16.7	87.343	0	154.97	97769000	46
P80723;P80723-2;U3KQP0	P80723;P80723-2	Brain acid soluble protein 1	BASP1	26.8573	27.1686	27.1063	21.8815	23.0708	23.5364				14	14	14	74	74	74	22.693	0	59.568	482900000	74
F5GY55;Q16531;F5GWI0;F5H2L3	F5GY55;Q16531	DNA damage-binding protein 1	DDB1	22.7829	22.9023	22.3809	23.529	22.6365	23.5327				7	7	7	8.4	8.4	8.4	121.71	0	14.638	62680000	27
P63010-3;P63010;P63010-2;A0A087X253;A0A087WU93;A0A087WZQ6;A0A087WYD1;K7EN71;K7ERB2;K7EJX1;K7EJ01	P63010-3;P63010;P63010-2;A0A087X253;A0A087WU93;A0A087WZQ6;A0A087WYD1	AP-2 complex subunit beta	AP2B1	23.634	23.5412	23.74	23.8311	23.763	23.5322				16	16	6	21.4	21.4	8.8	98.117	0	106.65	144640000	79
Q92734-4;Q92734-3;Q92734-2;Q92734;C9JJP5;C9JUE0;C9JTY3	Q92734-4;Q92734-3;Q92734-2;Q92734;C9JJP5;C9JUE0	Protein TFG	TFG	23.5154	23.6024	23.6038	23.4778	23.07	23.5295				6	6	6	31.1	31.1	31.1	30.921	0	15.028	74982000	24
A0A087WXB0;O15126;A0A087WU14;A0A087WTX8;A0A087WZA6;O15126-2	A0A087WXB0;O15126;A0A087WU14	Secretory carrier-associated membrane protein 1	SCAMP1	22.7517	22.9556	22.5346	24.0584	23.2731	23.5165				3	3	3	19.9	19.9	19.9	35.046	0	5.4672	71223000	7
P42677;Q5T4L4;H0YMV8;Q71UM5;C9J1C5;C9JLI6	P42677;Q5T4L4;H0YMV8;Q71UM5	40S ribosomal protein S27;40S ribosomal protein S27-like	RPS27	23.3716	23.3066	23.1995	23.7967	23.1295	23.5144				3	3	3	38.1	38.1	38.1	9.461	0	6.6888	94844000	17
P49419-2;A0A1B0GTG2;A0A1B0GW77;P49419;A0A1B0GTY9;A0A1B0GUA1;A0A1B0GW82;A0A1B0GTJ4;A0A140T9V3;P49419-4;A0A1B0GV49;A0A0J9YWF7;A0A1B0GUY0;F8VVF2;H0YHM6;F8WDY6;A0A1B0GVU0;A0A0J9YWK1;A0A0J9YWM6;A0A1B0GW65;F8WD33	P49419-2;A0A1B0GTG2;A0A1B0GW77;P49419;A0A1B0GTY9;A0A1B0GUA1;A0A1B0GW82;A0A1B0GTJ4;A0A140T9V3;P49419-4;A0A1B0GV49;A0A0J9YWF7	Alpha-aminoadipic semialdehyde dehydrogenase	ALDH7A1	22.8713	23.0537	24.0019	23.6733	24.0794	23.5059				13	13	13	31.1	31.1	31.1	55.366	0	92.432	157400000	56
P17655;P17655-2	P17655;P17655-2	Calpain-2 catalytic subunit	CAPN2	22.8809	23.0923	23.055	23.5088	23.0344	23.4995				11	11	11	22	22	22	79.994	0	22.427	90317000	23
P05386	P05386	60S acidic ribosomal protein P1	RPLP1	23.9197	24.0127	23.8898	23.5765	24.308	23.4979				3	2	2	66.7	51.8	51.8	11.514	0	45.695	97763000	34
B2RNG4;E7EWP9;REV__O75420;REV__Q6Y7W6-4;REV__Q6Y7W6-5;REV__Q6Y7W6;REV__Q6Y7W6-3;REV__I1E4Y6;Q9BYJ4-2;Q9BYJ4;Q9NQ38-2;Q9NQ38;Q9NQ38-3	B2RNG4;E7EWP9;REV__O75420;REV__Q6Y7W6-4;REV__Q6Y7W6-5;REV__Q6Y7W6;REV__Q6Y7W6-3;REV__I1E4Y6;Q9BYJ4-2;Q9BYJ4;Q9NQ38-2;Q9NQ38;Q9NQ38-3	Tripartite motif-containing protein 34;Serine protease inhibitor Kazal-type 5;Hemofiltrate peptide HF6478;Hemofiltrate peptide HF7665	TRIM6-TRIM34	22.9895	23.2578	23.4401	23.1904	23.4373	23.4956				1	1	1	0.8	0.8	0.8	97.728	0	5.6995	61225000	3
B4DXZ6;P51114;P51114-2;E9PFF5;P51114-3;E7EU85;H7C4S4;C9JAJ4;C9JZE0;C9JY20	B4DXZ6;P51114;P51114-2;E9PFF5;P51114-3;E7EU85	Fragile X mental retardation syndrome-related protein 1	FXR1	23.7152	23.8521	23.5253	23.6357	23.4242	23.4944				13	13	12	32.6	32.6	31.2	68.326	0	26.438	100760000	34
E7EU96;Q8NEV1;P68400	E7EU96;Q8NEV1;P68400	Casein kinase II subunit alpha 3;Casein kinase II subunit alpha	CSNK2A1	22.5181	22.7489	22.7581	22.8546	22.9787	23.494				4	4	4	11.7	11.7	11.7	45.31	0	13.97	47296000	13
O95573;F5GWH2;F5H062	O95573	Long-chain-fatty-acid--CoA ligase 3	ACSL3	22.7129	22.9001	23.6844	23.8697	24.0392	23.4852				12	12	10	24.2	24.2	20.1	80.419	0	38.874	80923000	43
A0A0D9SFB3;A0A0D9SG12;A0A0D9SF53;O00571;O00571-2;A0A0J9YVQ7;O15523-3;A0A087WX09;A0A087WVZ1;B4DLA0;A0A0J9YYH6;C9J8G5;C9J081;D6RCM4;Q9NQI0-3;Q9NQI0-2;Q9NQI0-4;Q9NQI0	A0A0D9SFB3;A0A0D9SG12;A0A0D9SF53;O00571;O00571-2	ATP-dependent RNA helicase DDX3X	DDX3X	24.4208	23.7417	24.3124	23.817	23.9292	23.4842				16	15	6	33.6	31.9	15.5	70.839	0	63.692	126890000	80
O75340;O75340-2;A0A024QZ42;H0Y9X3;E7EPW6;A0A087WZ38;O75340-3	O75340;O75340-2;A0A024QZ42	Programmed cell death protein 6	PDCD6	22.9685	23.1283	22.761	23.5899	23.9586	23.4838				8	8	8	48.7	48.7	48.7	21.868	0	94.576	403970000	39
P35241;P35241-5;P35241-4;E9PQ82;E9PNV3;P35241-3;P35241-2;E9PKN5;E9PNP4	P35241;P35241-5;P35241-4	Radixin	RDX	23.1232	23.5964	23.3167	23.0678	22.5936	23.4801				18	7	7	31.9	15.6	15.6	68.563	0	27.54	70418000	33
P54886-2;P54886	P54886-2;P54886	Delta-1-pyrroline-5-carboxylate synthase;Glutamate 5-kinase;Gamma-glutamyl phosphate reductase	ALDH18A1	24.3462	23.3962	23.5491	23.9788	23.0856	23.4709				13	13	13	20.8	20.8	20.8	87.088	0	65.209	117580000	35
C9JIZ6;P07602;P07602-2;P07602-3;A0A0J9YXB8;Q5BJH1	C9JIZ6;P07602;P07602-2;P07602-3	Prosaposin;Saposin-A;Saposin-B-Val;Saposin-B;Saposin-C;Saposin-D	PSAP	23.9634	22.3823	23.6234	22.214	23.1083	23.4598				5	5	5	10.1	10.1	10.1	58.44	0	9.9606	59024000	8
P13804-2;P13804;H0YL12;H0YLU7;H0YK49;H0YNX6;H0YKF0;H0YL83	P13804-2;P13804;H0YL12;H0YLU7;H0YK49;H0YNX6;H0YKF0	Electron transfer flavoprotein subunit alpha, mitochondrial	ETFA	24.0705	23.9926	24.1014	23.4405	23.8575	23.4548				8	8	8	47.9	47.9	47.9	30.025	0	131.64	122810000	75
P09960;P09960-4;P09960-2;P09960-3;B4DEH5	P09960;P09960-4;P09960-2;P09960-3	Leukotriene A-4 hydrolase	LTA4H	22.8813	22.5692	22.5392	23.8702	23.922	23.4502				14	14	14	31.6	31.6	31.6	69.284	0	31.26	68517000	34
P26196;Q8IV96	P26196	Probable ATP-dependent RNA helicase DDX6	DDX6	23.5751	23.0491	23.67	23.5147	23.0339	23.4416				6	6	6	19	19	19	54.416	0	42.859	117430000	31
B1ANR0;Q13310-2;Q13310;Q13310-3;H0Y5F5;B1ANR1;H0YCC8;H0YEQ8;H0YEU6	B1ANR0;Q13310-2;Q13310;Q13310-3;H0Y5F5	Polyadenylate-binding protein;Polyadenylate-binding protein 4	PABPC4	23.0372	23.0595	22.7904	23.4902	23.2936	23.4307				13	6	5	27.3	12.2	10.7	67.97	0	9.3591	102800000	24
P23193;P23193-2;E5RIS7;E5RJ93;E5RK46;E5RFI1;B7Z4S1	P23193;P23193-2;E5RIS7;E5RJ93	Transcription elongation factor A protein 1	TCEA1	23.6059	23.5842	23.7627	23.4467	23.4827	23.4276				10	10	10	30.9	30.9	30.9	33.969	0	37.956	72300000	41
Q93077;Q7L7L0;P04908	Q93077;Q7L7L0;P04908	Histone H2A type 1-C;Histone H2A type 3;Histone H2A type 1-B/E	HIST1H2AC	24.1486	23.3435	24.6295	22.2464	22.9163	23.4238				5	1	1	57.7	8.5	8.5	14.105	0.0077184	1.8294	87868000	9
O43776;K7EPK2;K7EQ35;K7EMQ6;K7EIU7;O43776-2;K7EJ19	O43776	Asparagine--tRNA ligase, cytoplasmic	NARS	23.138	23.5267	22.6212	24.0745	23.6721	23.4145				15	15	15	33.4	33.4	33.4	62.942	0	97.021	233340000	65
P22695;H3BRG4;H3BSJ9;H3BP04;H3BUE4;H3BUI9	P22695;H3BRG4;H3BSJ9	Cytochrome b-c1 complex subunit 2, mitochondrial	UQCRC2	23.7005	23.3665	23.2244	23.9618	23.6431	23.4098				9	9	9	29.1	29.1	29.1	48.442	0	54.11	80057000	34
P62266;D6RDJ2;D6RIX0;D6R9I7;D6RD47	P62266;D6RDJ2;D6RIX0;D6R9I7;D6RD47	40S ribosomal protein S23	RPS23	23.0931	23.1628	22.9234	23.9203	23.1529	23.4083				2	2	2	13.3	13.3	13.3	15.807	0.00076628	3.4433	87250000	6
J3QT28;O43684-2;O43684;J3QSX4	J3QT28;O43684-2;O43684;J3QSX4	Mitotic checkpoint protein BUB3	BUB3	23.2805	23.4321	23.3467	23.35	23.109	23.4083				7	7	7	31.7	31.7	31.7	31.703	0	37.957	158630000	47
O15427;J3QQV2;J3QSC3;J3KTI8;J3QQS9;J3KT83;J3QRA0;J3QRP8;J3QLE3;J3KTM6;J3QRU2	O15427;J3QQV2;J3QSC3;J3KTI8	Monocarboxylate transporter 4	SLC16A3	23.3861	23.6104	22.8958	24.913	23.5586	23.4057				8	8	8	19.8	19.8	19.8	49.469	0	44.125	846630000	56
Q9Y5M8;H7C4H2;C9J5Z8	Q9Y5M8;H7C4H2	Signal recognition particle receptor subunit beta	SRPRB	23.7292	23.7259	23.2849	23.3593	23.3556	23.4055				6	6	6	30.6	30.6	30.6	29.702	0	90.89	69945000	19
Q9UBR2	Q9UBR2	Cathepsin Z	CTSZ	23.9073	25.4566	23.848	23.1798	23.0474	23.4024				4	4	4	15.8	15.8	15.8	33.868	0	5.7049	111520000	6
Q16666-3;Q16666-2;Q16666;Q16666-6;H3BM18;X6RHM1;H3BR88;H3BR65;A0A0A0MRB1	Q16666-3;Q16666-2;Q16666;Q16666-6	Gamma-interferon-inducible protein 16	IFI16	22.4533	22.8613	22.5779	23.7887	23.345	23.4004				10	10	10	22	22	22	75.935	0	90.921	70813000	31
Q6NUK1;Q6NUK1-2;J3KN42;H3BMI3	Q6NUK1;Q6NUK1-2	Calcium-binding mitochondrial carrier protein SCaMC-1	SLC25A24	22.5369	22.6916	22.8239	23.1797	23.2669	23.3947				6	6	6	17.2	17.2	17.2	53.354	0	14.374	51086000	19
Q96HS1;Q96HS1-2;F5GXG4	Q96HS1;Q96HS1-2	Serine/threonine-protein phosphatase PGAM5, mitochondrial	PGAM5	22.6872	22.6046	22.1676	22.8024	22.7018	23.3944				6	6	6	22.1	22.1	22.1	32.004	0	12.376	60260000	11
Q14126;J3KSI6	Q14126	Desmoglein-2	DSG2	21.6161	21.437	21.7565	23.6034	23.6958	23.3932				13	13	13	21.5	21.5	21.5	122.29	0	209.21	117470000	54
G3V5Q1;G3V3M6;P27695;A0A0C4DGK8;G3V5M0;G3V359;G3V3C7;H7C4A8;G3V5D9;G3V3Y6	G3V5Q1;G3V3M6;P27695;A0A0C4DGK8;G3V5M0;G3V359;G3V3C7;H7C4A8	DNA-(apurinic or apyrimidinic site) lyase;DNA-(apurinic or apyrimidinic site) lyase, mitochondrial	APEX1	23.6448	22.9236	23.034	23.3731	23.1581	23.3926				6	6	6	39.3	39.3	39.3	27.125	0	10.828	60191000	17
Q9Y3B8-3;H0YG54;H0YGR4;F5GYG5;Q9Y3B8-2;Q9Y3B8;H0YF66;F5H784	Q9Y3B8-3;H0YG54;H0YGR4;F5GYG5;Q9Y3B8-2;Q9Y3B8	Oligoribonuclease, mitochondrial	REXO2	22.5969	22.6734	22.8988	23.1637	23.3462	23.3899				5	5	5	21	21	21	23.754	0	9.2523	51414000	16
Q9HCY8	Q9HCY8	Protein S100-A14	S100A14	NaN	NaN	NaN	22.4594	23.0175	23.3861				4	4	4	54.8	54.8	54.8	11.662	0	184.4	80844000	20
P36957;P36957-2;Q86SW4;H0YJF9;G3V5M3;G3V3F0	P36957;P36957-2	Dihydrolipoyllysine-residue succinyltransferase component of 2-oxoglutarate dehydrogenase complex, mitochondrial	DLST	22.9109	22.7214	22.872	23.0624	23.1486	23.3826				5	5	5	14.1	14.1	14.1	48.755	0	83.894	54135000	40
P49790-2;P49790;P49790-3	P49790-2;P49790;P49790-3	Nuclear pore complex protein Nup153	NUP153	22.7872	22.8677	22.4695	23.0628	22.6813	23.3814				14	14	14	15	15	15	149.39	0	100.83	47119000	30
F5H442;Q99816;Q99816-2	F5H442;Q99816;Q99816-2	Tumor susceptibility gene 101 protein	TSG101	22.4951	22.4189	22.4686	22.8552	23.2254	23.3766				7	7	7	26.6	26.6	26.6	40.917	0	18.541	97916000	26
Q92520;C9JP35;C9JMN4	Q92520;C9JP35;C9JMN4	Protein FAM3C	FAM3C	22.5773	22.6318	22.7192	23.6013	22.8316	23.3695				5	5	5	33	33	33	24.68	0	107.7	54290000	13
O15371-2;O15371-3;O15371;B0QYA5;B0QYA4;B0QYA8;B0QYA6	O15371-2;O15371-3;O15371;B0QYA5	Eukaryotic translation initiation factor 3 subunit D	EIF3D	22.8223	22.7048	22.4427	23.1255	23.1492	23.3578				4	4	4	18.2	18.2	18.2	58.14	0	11.902	67090000	16
Q9UHV9	Q9UHV9	Prefoldin subunit 2	PFDN2	23.1138	22.6092	23.4713	22.6874	22.8577	23.3565				3	3	3	22.7	22.7	22.7	16.648	0	90.183	54293000	11
O76003	O76003	Glutaredoxin-3	GLRX3	24.1073	23.4782	23.4511	23.3352	23.5696	23.356				11	11	11	39.4	39.4	39.4	37.432	0	28.493	96120000	45
P68363;P68363-2;C9JDS9	P68363;P68363-2	Tubulin alpha-1B chain	TUBA1B	24.0239	24.0655	23.6185	23.6417	23.825	23.3553				27	5	0	65.9	18.4	0	50.151	0	269.32	209500000	78
Q15459;Q15459-2;F8WC79;F8WB66;H7C1L2	Q15459;Q15459-2	Splicing factor 3A subunit 1	SF3A1	22.6044	22.8974	22.4106	22.5495	22.1328	23.3519				10	10	10	18.4	18.4	18.4	88.885	0	218.34	47849000	28
B4DKY1;P49589-2;P49589;P49589-3;C9JLN0;E9PRS8;E9PLP0	B4DKY1;P49589-2;P49589;P49589-3	Cysteine--tRNA ligase, cytoplasmic	CARS	23.0309	22.9426	23.345	22.9119	22.9669	23.348				11	11	11	17.2	17.2	17.2	84.277	0	95.464	52577000	31
O75533;F8WC19;B4DGZ4;H7C341;O75533-2	O75533	Splicing factor 3B subunit 1	SF3B1	22.4078	23.4446	22.7389	23.6219	22.3314	23.3404				12	12	12	13.3	13.3	13.3	145.83	0	36.534	56720000	41
P24666;G5E9R5;F2Z2Q9;P24666-3;P24666-2;D3YTI2	P24666;G5E9R5;F2Z2Q9;P24666-3;P24666-2	Low molecular weight phosphotyrosine protein phosphatase	ACP1	22.7327	22.4927	22.9539	22.8205	22.8937	23.3376				4	4	1	31.6	31.6	7	18.042	0	51.693	52047000	30
O00186	O00186	Syntaxin-binding protein 3	STXBP3	22.8476	22.765	21.7806	22.3672	22.7413	23.337				9	9	9	18.6	18.6	18.6	67.764	0	14.687	33636000	15
E7EX90;Q14203-5;Q14203-2;Q14203-3;Q14203-4;Q14203-6;Q14203;Q6AWB1;E7EWF7	E7EX90;Q14203-5;Q14203-2;Q14203-3;Q14203-4;Q14203-6;Q14203	Dynactin subunit 1	DCTN1	22.9508	23.0352	22.6752	22.3665	22.4517	23.3369				11	11	11	12.6	12.6	12.6	139.09	0	22.818	71299000	17
Q8WW12;Q8WW12-2;Q8WW12-3	Q8WW12;Q8WW12-2	PEST proteolytic signal-containing nuclear protein	PCNP	22.817	23.1446	22.9313	23.7231	22.9195	23.3366				5	5	5	37.1	37.1	37.1	18.925	0	6.4154	56297000	6
P61326;P61326-2;Q96A72;F5H6P7;F5H6N1;F5H3U9	P61326;P61326-2;Q96A72;F5H6P7	Protein mago nashi homolog;Protein mago nashi homolog 2	MAGOH	23.7349	23.736	23.3922	23.6817	23.4772	23.3328				6	6	6	43.2	43.2	43.2	17.163	0	8.6377	72585000	11
O75351;K7EKZ3;K7EL71	O75351	Vacuolar protein sorting-associated protein 4B	VPS4B	22.0934	22.1162	22.3153	23.2104	23.2186	23.3325				10	10	7	25.5	25.5	19.1	49.301	0	19.661	109120000	51
O00629;H7C4F6	O00629;H7C4F6	Importin subunit alpha-3	KPNA4	24.161	23.3617	23.7044	23.2755	23.787	23.3187				6	6	5	19.2	19.2	17.5	57.886	0	15.214	76929000	13
P50213;H0YL72;H0YLI6;H0YMU3;P50213-2;H0YKD0;H0YM64;H0YNF5	P50213;H0YL72;H0YLI6;H0YMU3;P50213-2;H0YKD0	Isocitrate dehydrogenase [NAD] subunit alpha, mitochondrial	IDH3A	23.4676	23.258	23.4939	23.2757	23.1242	23.3158				7	7	7	26.2	26.2	26.2	39.591	0	24.727	128020000	35
E9PGT1;Q15631;H7C1D4;Q15631-2;A0A0J9YVW2	E9PGT1;Q15631;H7C1D4	Translin	TSN	22.7295	23.2731	19.3286	22.4251	22.4148	23.3145				5	5	5	31.8	31.8	31.8	25.572	0	9.2954	42668000	10
O14745;J3QRP6;O14745-2	O14745;J3QRP6	Na(+)/H(+) exchange regulatory cofactor NHE-RF1	SLC9A3R1	22.2399	22.1892	22.2766	23.1555	23.1036	23.3112				5	5	5	21.2	21.2	21.2	38.868	0	15.678	63017000	25
Q32MZ4-3;Q32MZ4-2;Q32MZ4;C9JSU1;Q9Y608-2;Q9Y608-4;Q9Y608-5;Q32MZ4-4;Q9Y608	Q32MZ4-3;Q32MZ4-2;Q32MZ4	Leucine-rich repeat flightless-interacting protein 1	LRRFIP1	22.7596	23.0825	22.6611	22.7916	22.8447	23.3109				4	4	4	7.3	7.3	7.3	82.688	0	165.02	46956000	14
F8W930;Q9Y6M1-1;Q9Y6M1;Q9Y6M1-5;Q9Y6M1-6;Q9Y6M1-3;Q9Y6M1-4	F8W930;Q9Y6M1-1;Q9Y6M1;Q9Y6M1-5;Q9Y6M1-6;Q9Y6M1-3;Q9Y6M1-4	Insulin-like growth factor 2 mRNA-binding protein 2	IGF2BP2	22.5261	22.5499	22.5318	22.9313	23.0363	23.309				10	9	9	23.8	21.7	21.7	66.785	0	78.669	45592000	43
A8K878;P55145;H7C2D6	A8K878;P55145	Mesencephalic astrocyte-derived neurotrophic factor	MANF	23.4723	23.4961	23.7744	23.2128	23.412	23.3009				5	5	5	31.4	31.4	31.4	21.143	0	21.715	67991000	14
A2A274;Q99798	A2A274;Q99798	Aconitate hydratase, mitochondrial	ACO2	23.4302	23.0902	23.2189	22.8984	23.4864	23.2949				14	14	14	26.1	26.1	26.1	87.819	0	35.055	79729000	64
Q9BR76;F5H0D2;A0A087WW53;F5H390	Q9BR76	Coronin-1B	CORO1B	22.9551	23.3437	23.0696	23.814	23.1762	23.2924				6	6	6	20.2	20.2	20.2	54.234	0	12.95	68157000	11
Q9GZT3-2;Q9GZT3;A0A087WUN7;H0YJ40;G3V4X6;G3V2S9;H0YJW7;H0YJI1;H0YJ07;H0YJU7	Q9GZT3-2;Q9GZT3;A0A087WUN7;H0YJ40;G3V4X6;G3V2S9;H0YJW7	SRA stem-loop-interacting RNA-binding protein, mitochondrial	SLIRP	22.778	22.7776	22.843	22.305	22.7756	23.2914				4	4	4	41.1	41.1	41.1	12.122	0	7.9732	43865000	6
C9JL85;P58546	C9JL85;P58546	Myotrophin	MTPN	23.5387	23.6651	23.91	23.1554	23.2354	23.2909				2	2	2	51.9	51.9	51.9	5.7044	0	127.91	69023000	17
P23381;P23381-2;G3V277;G3V3H8;G3V3Y5;G3V5W1;G3V3S7;G3V3X0;G3V3P2;G3V227;G3V2F2;G3V3R3;G3V4S4;G3V313;G3V339;G3V2C0;G3V4C7;G3V4N8;G3V423;G3V5U1;G3V456;G3V2Y7;H0YJP3;G3V5H5;P78534;G3V4A3;G3V4Q0;G3V4N0	P23381;P23381-2	Tryptophan--tRNA ligase, cytoplasmic;T1-TrpRS;T2-TrpRS	WARS	22.8973	23.1935	22.9385	23.5438	23.5681	23.2893				9	9	9	27.2	27.2	27.2	53.165	0	189.76	70855000	41
Q9UN86-2;Q9UN86;D6RGJ4;D6RAC7;D6RB17;D6R9X5;D6R9A4;D6RBM9;D6REX8;D6RBR0;D6RE13;D6RBW8	Q9UN86-2;Q9UN86	Ras GTPase-activating protein-binding protein 2	G3BP2	24.1628	23.9153	24.3082	23.4731	23.5052	23.2846				5	4	4	15.6	12.9	12.9	50.817	0	10.509	100340000	14
B4DR80;Q9Y6E0-2;H0Y630;Q9Y6E0;Q5JV98;Q5JV99	B4DR80;Q9Y6E0-2;H0Y630;Q9Y6E0;Q5JV98	Serine/threonine-protein kinase 24;Serine/threonine-protein kinase 24 36 kDa subunit;Serine/threonine-protein kinase 24 12 kDa subunit	STK24	22.3192	22.3958	22.3964	22.885	23.0915	23.284				9	9	3	23.3	23.3	10.9	45.835	0	17.899	74486000	27
Q9NYL9;H0YNJ8;H0YKU1;H0YNU8	Q9NYL9;H0YNJ8;H0YKU1	Tropomodulin-3	TMOD3	22.7993	21.6875	22.8815	22.8703	22.7394	23.2788				7	7	7	32.7	32.7	32.7	39.594	0	25.526	91638000	28
P46063;F8WA66;F8WD97;F5H2L2;F5H4P4;F5H3W0	P46063	ATP-dependent DNA helicase Q1	RECQL	23.775	23.9232	23.4257	23.5127	22.7804	23.2687				12	12	12	23.6	23.6	23.6	73.457	0	44.141	135730000	46
O75937;S4R3J5	O75937;S4R3J5	DnaJ homolog subfamily C member 8	DNAJC8	23.5261	23.572	24.0437	22.782	23.1165	23.2686				2	2	2	10.7	10.7	10.7	29.841	0	48.174	65974000	8
Q13428;Q13428-3;Q13428-4;J3KQ96;E7ETY2;Q13428-2;Q13428-8;Q13428-6;Q13428-7;Q13428-5;H0YA99	Q13428;Q13428-3;Q13428-4;J3KQ96;E7ETY2;Q13428-2;Q13428-8;Q13428-6;Q13428-7;Q13428-5	Treacle protein	TCOF1	22.2622	22.567	22.536	22.6877	22.7581	23.2659				11	11	11	13	13	13	152.1	0	31.365	42918000	26
P29590-5;P29590;P29590-4;P29590-2;P29590-9;P29590-3;P29590-8;P29590-12;P29590-11;H3BVD2;H3BT29;H3BT57;P29590-14;P29590-10;P29590-13;H3BUJ5	P29590-5;P29590;P29590-4;P29590-2;P29590-9;P29590-3;P29590-8;P29590-12;P29590-11;H3BVD2;H3BT29;H3BT57;P29590-14;P29590-10;P29590-13	Protein PML	PML	23.3884	23.2248	23.438	22.4137	22.7612	23.2607				8	8	8	20.7	20.7	20.7	70.023	0	40.077	64750000	21
P80297;P13640-2;P02795;P13640;H3BSF1;CON__P67983;Q8N339;P04732;P80294;P04731	P80297;P13640-2;P02795;P13640;H3BSF1;CON__P67983;Q8N339;P04732;P80294;P04731	Metallothionein-1X;Metallothionein-1G;Metallothionein-2;Metallothionein-1M;Metallothionein-1E;Metallothionein-1H;Metallothionein-1A	MT1X	23.0589	23.0564	23.3939	24.1039	23.3287	23.2587			+	2	2	2	32.8	32.8	32.8	6.0683	0	6.8746	66534000	10
Q12931-2;Q12931;I3L0K7;I3L239	Q12931-2;Q12931;I3L0K7	Heat shock protein 75 kDa, mitochondrial	TRAP1	22.7271	22.9586	22.6805	23.5739	23.5224	23.2584				7	7	7	16.6	16.6	16.6	74.267	0	26.373	64617000	23
C9J3L8;C9J5W0;E9PAL7;C9IZQ1;P43307;P43307-2	C9J3L8;C9J5W0;E9PAL7;C9IZQ1;P43307;P43307-2	Translocon-associated protein subunit alpha	SSR1	23.7042	22.1322	22.887	23.0823	23.0593	23.2565				2	2	2	9.8	9.8	9.8	29.573	0	9.8614	52746000	8
Q92522	Q92522	Histone H1x	H1FX	23.2753	22.9736	23.383	23.0294	23.0216	23.2565				4	4	4	25.8	25.8	25.8	22.487	0	10.549	63564000	18
P11166;A6NL68;A0A0D9SG74;A0A0D9SFK9	P11166	Solute carrier family 2, facilitated glucose transporter member 1	SLC2A1	23.41	22.9103	23.0801	24.0384	23.2029	23.25				8	8	8	14	14	14	54.083	0	56.063	412770000	72
P84095;F8WET9;B1AH79;G3V4H1;G3V476;Q9H4E5-2;P17081;Q9H4E5	P84095	Rho-related GTP-binding protein RhoG	RHOG	23.3793	23.089	22.8412	23.4464	23.298	23.2442				7	7	6	46.1	46.1	40.3	21.308	0	146.32	81985000	50
P62495;B7Z7P8;P62495-2;I3L492;D6RCB3;D6RJE8	P62495;B7Z7P8;P62495-2	Eukaryotic peptide chain release factor subunit 1	ETF1	22.9895	22.6165	22.3376	22.8116	22.3994	23.241				8	8	8	23.1	23.1	23.1	49.03	0	33.252	63199000	20
H0Y5B4;H7BZ11;J3KQN4;P83881;H7BY91;H0Y3V9;R4GN19	H0Y5B4;H7BZ11;J3KQN4;P83881;H7BY91;H0Y3V9	60S ribosomal protein L36a	RPL36A	23.3561	24.0667	22.9482	24.1622	23.0323	23.2387				4	4	2	24.1	24.1	8.9	13.228	0	4.0889	72201000	4
Q9UHB9-4;Q9UHB9;Q9UHB9-2;Q9UHB9-3;K7EN53;K7EQC2	Q9UHB9-4;Q9UHB9;Q9UHB9-2;Q9UHB9-3	Signal recognition particle subunit SRP68	SRP68	23.3098	23.1204	23.3543	23.5161	23.3073	23.2349				15	15	15	35.3	35.3	35.3	66.107	0	40.476	86712000	62
O76094;O76094-2;D6RDY6;R4GNC1	O76094;O76094-2	Signal recognition particle subunit SRP72	SRP72	23.0258	23.2774	23.1406	23.58	23.4219	23.2285				9	9	9	18	18	18	74.605	0	152.59	77676000	47
A0A087X2D0;P84103-2;P84103	A0A087X2D0;P84103-2;P84103	Serine/arginine-rich splicing factor 3	SRSF3	21.7228	22.5068	22.0334	23.0997	22.5455	23.2267				2	1	1	24.2	9.5	9.5	10.32	0.0030303	2.3951	57665000	7
P08579	P08579	U2 small nuclear ribonucleoprotein B	SNRPB2	22.7116	23.0406	22.5706	22.8349	22.9824	23.2205				4	3	3	20.4	16.9	16.9	25.486	0	8.0083	46698000	9
P13674-3;P13674-2;P13674	P13674-3;P13674-2;P13674	Prolyl 4-hydroxylase subunit alpha-1	P4HA1	24.7608	23.4108	24.8627	23.6037	23.9371	23.2156				10	10	10	24.2	24.2	24.2	58.957	0	77.755	107720000	27
O95336;M0R1L2;M0R261;M0R0U3	O95336;M0R1L2;M0R261	6-phosphogluconolactonase	PGLS	22.8924	22.5507	23.2659	22.3865	22.7515	23.2107				5	5	5	32.2	32.2	32.2	27.547	0	15.272	45208000	13
P62993;J3KT38;P62993-2;J3QRL5	P62993;J3KT38;P62993-2	Growth factor receptor-bound protein 2	GRB2	22.8093	22.6503	22.6797	22.6826	22.7126	23.2084				7	7	7	33.2	33.2	33.2	25.206	0	10.222	48895000	18
Q969G5;E9PIE3	Q969G5;E9PIE3	Protein kinase C delta-binding protein	PRKCDBP	23.4012	23.0621	23.6694	22.5482	22.5001	23.2024				4	4	4	18	18	18	27.701	0	6.4454	54893000	8
Q92973-2;Q92973;Q92973-3;E7EW37;O14787-2;S4R398;A0A075B780;O14787	Q92973-2;Q92973;Q92973-3	Transportin-1	TNPO1	22.9411	23.4777	23.1952	23.1853	22.6042	23.1962				13	13	13	19.7	19.7	19.7	101.31	0	25.904	73499000	30
B0QYK0;Q01844-6;Q01844-3;Q01844;Q01844-5;H7BY36;A0A0D9SFL3;C9JGE3;Q01844-4;Q01844-2	B0QYK0;Q01844-6;Q01844-3;Q01844;Q01844-5;H7BY36;A0A0D9SFL3;C9JGE3;Q01844-4;Q01844-2	RNA-binding protein EWS	EWSR1	22.8487	22.9694	22.8499	22.9464	22.9192	23.1948				2	2	2	6.1	6.1	6.1	64.929	0	107.03	67436000	35
P61221;D6R9I9;D6RGF4;H0Y990	P61221;D6R9I9	ATP-binding cassette sub-family E member 1	ABCE1	22.9376	23.2266	22.6947	23.2843	22.8593	23.1933				13	13	13	28.2	28.2	28.2	67.314	0	137.95	149800000	70
Q9NVI7-2;Q9NVI7;H0Y2W2;Q9NVI7-3	Q9NVI7-2;Q9NVI7;H0Y2W2;Q9NVI7-3	ATPase family AAA domain-containing protein 3A	ATAD3A	23.0677	23.0156	22.8373	23.4615	23.0376	23.1911				7	7	2	15	15	4.9	66.217	0	12.914	53863000	23
E9PES6;E7ES08;E7EQU1;O15347	E9PES6;E7ES08;E7EQU1;O15347	High mobility group protein B3	HMGB3	23.4399	23.724	23.4862	22.7714	23.1352	23.1863				4	4	4	26.1	26.1	26.1	17.522	0	10.178	60473000	18
Q5SRN7;Q5SRN5;P04439;A0A0G2JI36;A0A0G2JIF2;A0A0G2JL56;P13746;P30455;P30443;P13746-2;P01893;Q31611;A0A0G2JNX1;Q8MH48;Q5RJ85;A0A0G2JPQ3;P17693	Q5SRN7;Q5SRN5;P04439;A0A0G2JI36;A0A0G2JIF2;A0A0G2JL56;P13746;P30455;P30443;P13746-2;P01893	HLA class I histocompatibility antigen, A-3 alpha chain;HLA class I histocompatibility antigen, A-11 alpha chain;HLA class I histocompatibility antigen, A-36 alpha chain;HLA class I histocompatibility antigen, A-1 alpha chain;Putative HLA class I histocompatibility antigen, alpha chain H	HLA-A	23.0763	22.7128	22.9637	22.9153	23.0733	23.1824				14	5	0	51.2	25.4	0	34.211	0	12.805	188770000	17
Q9BVC6	Q9BVC6	Transmembrane protein 109	TMEM109	23.2714	23.2353	23.4544	22.001	23.1356	23.1814				3	3	3	9.5	9.5	9.5	26.21	0	15.101	54269000	10
P62888;E5RI99;A0A0B4J213;A0A0C4DH44;E5RJH3	P62888;E5RI99	60S ribosomal protein L30	RPL30	23.2731	22.7898	23.2174	23.8585	23.5589	23.1792				7	7	7	66.1	66.1	66.1	12.784	0	25.984	85736000	18
Q14165;F5H1S8;H0YG07;F5GX14	Q14165;F5H1S8	Malectin	MLEC	23.2197	23.3998	23.0052	23.1341	22.721	23.1761				5	5	5	17.1	17.1	17.1	32.233	0	28.724	53540000	19
F5GXX5;P61803;F5H895;A0A0B4J239	F5GXX5;P61803;F5H895;A0A0B4J239	Dolichyl-diphosphooligosaccharide--protein glycosyltransferase subunit DAD1	DAD1	23.1243	23.6112	23.1461	23.8462	23.2571	23.1751				4	4	4	47.1	47.1	47.1	9.5541	0	11.839	66077000	8
Q9NR31;Q9NR31-2;X1WI22;D6RAA2;H0Y5E8;Q5SQT8;D6RDB2;D6RD69;Q9Y6B6	Q9NR31;Q9NR31-2	GTP-binding protein SAR1a	SAR1A	23.2929	23.5103	23.3155	23.5011	22.5554	23.175				5	5	5	31.3	31.3	31.3	22.367	0	21.517	72864000	24
P55769;B1AHD1	P55769;B1AHD1	NHP2-like protein 1;NHP2-like protein 1, N-terminally processed	NHP2L1	22.5988	22.6768	23.0296	22.4022	22.8733	23.1743				3	3	3	25	25	25	14.173	0	11.849	43416000	12
O14974;O14974-5;O14974-4;O14974-3;O14974-2;F8VZN8;H0YIM2;H0YIS3;H0YHI8;A0A0U1RQZ1;H0YIS4	O14974;O14974-5;O14974-4;O14974-3;O14974-2;F8VZN8	Protein phosphatase 1 regulatory subunit 12A	PPP1R12A	22.2799	22.6764	22.7444	22.7623	22.2484	23.173				8	8	8	10.6	10.6	10.6	115.28	0	174.08	39427000	12
O75643;O75643-2;B4E0P5	O75643	U5 small nuclear ribonucleoprotein 200 kDa helicase	SNRNP200	23.2618	23.5916	22.5009	23.1608	22.5419	23.1702				25	25	25	14.3	14.3	14.3	244.5	0	187.73	95717000	63
Q5QNZ2;P24539	Q5QNZ2;P24539	ATP synthase F(0) complex subunit B1, mitochondrial	ATP5F1	22.5032	22.9043	22.3468	23.5095	23.3153	23.1628				4	4	4	20.5	20.5	20.5	22.275	0	11.559	51047000	4
P49006	P49006	MARCKS-related protein	MARCKSL1	21.6721	21.6252	21.6905	22.8473	23.288	23.1599				2	2	2	14.4	14.4	14.4	19.529	0	8.2169	22929000	11
J3QLE5;P14678-2;P63162;P14678;P63162-2;P14678-3;J3KRY3;S4R3P3	J3QLE5;P14678-2;P63162;P14678;P63162-2;P14678-3	Small nuclear ribonucleoprotein-associated proteins B and B;Small nuclear ribonucleoprotein-associated protein N	SNRPN	23.2933	23.6492	23.061	23.8544	23.3566	23.1564				4	4	4	18.3	18.3	18.3	17.546	0	58.184	95938000	36
P63092-3;P63092-2;P63092;P63092-4;Q5JWF2-2;Q5JWF2;A0A0A0MR13;S4R3E3	P63092-3;P63092-2;P63092;P63092-4;Q5JWF2-2;Q5JWF2;A0A0A0MR13	Guanine nucleotide-binding protein G(s) subunit alpha isoforms short;Guanine nucleotide-binding protein G(s) subunit alpha isoforms XLas	GNAS	22.9844	22.5292	22.2727	23.0522	22.8987	23.155				7	6	6	18.5	15.6	15.6	44.179	0	11.872	109470000	39
P07948-2;P07948;E5RJ37;H0Y3C5;J3KPD6;P08631-3;P08631-2;P08631-4;P08631	P07948-2;P07948	Tyrosine-protein kinase Lyn	LYN	22.1153	22.1676	22.2539	23.4061	23.2166	23.1548				12	12	11	31	31	29.3	56.033	0	111.88	141970000	60
F8VNT9;F8VV56;F8W022;F8VWK8;P08962-3;P08962-2;P08962	F8VNT9;F8VV56;F8W022;F8VWK8;P08962-3;P08962-2;P08962	Tetraspanin;CD63 antigen	CD63	21.6526	21.7672	24.2971	22.256	22.4528	23.1548				2	2	2	9	9	9	14.265	0	22.079	313280000	15
P61225;F6U784;P10114	P61225;F6U784;P10114	Ras-related protein Rap-2b;Ras-related protein Rap-2a	RAP2B	23.0973	23.1655	22.9735	23.6396	23.5093	23.149				7	7	3	59.6	59.6	20.2	20.504	0	46.801	153550000	59
Q15393;Q15393-3;J3QRB2;J3QL37;J3QKV4;Q15393-2	Q15393;Q15393-3	Splicing factor 3B subunit 3	SF3B3	23.317	23.5247	23.0687	23.5762	22.8618	23.1488				12	12	12	15.2	15.2	15.2	135.58	0	71.058	77757000	73
Q16698-2;Q16698;E5RJG7;E5RFV2;E5RJD2;E5RID6;H0YAW3	Q16698-2;Q16698;E5RJG7;E5RFV2;E5RJD2	2,4-dienoyl-CoA reductase, mitochondrial	DECR1	23.483	23.0497	23.2126	23.6084	23.1665	23.1424				7	7	7	28.8	28.8	28.8	34.994	0	67.034	167160000	26
Q9Y617;Q9Y617-2	Q9Y617;Q9Y617-2	Phosphoserine aminotransferase	PSAT1	23.95	24.0778	23.9172	23.1363	23.0805	23.1386				8	8	8	23	23	23	40.422	0	21.391	73522000	26
A0A087WYS1;E7EUC7;Q16851;C9JQU9;C9J6Q0	A0A087WYS1;E7EUC7;Q16851	UTP--glucose-1-phosphate uridylyltransferase	UGP2	24.5931	24.2618	23.9296	23.2829	24.2998	23.1374				10	10	1	26	26	3	56.967	0	22.236	104030000	28
P49736;H0Y8E6	P49736;H0Y8E6	DNA replication licensing factor MCM2	MCM2	23.8022	23.9723	23.7625	22.727	22.6231	23.1344				18	18	18	24.1	24.1	24.1	101.89	0	63.765	119680000	55
Q9UIJ7-3;Q9UIJ7;Q9UIJ7-2	Q9UIJ7-3;Q9UIJ7;Q9UIJ7-2	GTP:AMP phosphotransferase AK3, mitochondrial	AK3	21.5177	21.3392	21.2464	21.9663	22.8111	23.134				3	3	3	19.3	19.3	19.3	21.014	0	4.9156	33312000	5
Q14683;V9GYN9	Q14683	Structural maintenance of chromosomes protein 1A	SMC1A	22.5943	22.8919	22.6122	22.7285	22.396	23.1277				12	12	1	12.2	12.2	0.6	143.23	0	28.063	55739000	21
Q9NS69	Q9NS69	Mitochondrial import receptor subunit TOM22 homolog	TOMM22	23.6983	23.2849	23.2081	22.7065	22.9186	23.1276				6	6	6	66.2	66.2	66.2	15.521	0	43.892	60102000	32
Q13442;F8WBW6	Q13442	28 kDa heat- and acid-stable phosphoprotein	PDAP1	22.3003	22.3017	22.7458	22.802	22.9456	23.1255				5	5	5	32.6	32.6	32.6	20.63	0	15.934	41410000	14
Q96C90	Q96C90	Protein phosphatase 1 regulatory subunit 14B	PPP1R14B	21.9501	21.9283	22.0591	22.0736	22.6421	23.1251				3	3	3	34.7	34.7	34.7	15.911	0	8.2947	32405000	8
Q9UMS4;F5GY56;H0YGF3;H0YGZ5	Q9UMS4	Pre-mRNA-processing factor 19	PRPF19	23.464	23.2245	23.865	23.2137	23.3772	23.1241				9	9	9	24.6	24.6	24.6	55.18	0	17.83	88503000	20
Q86V81;E9PB61	Q86V81;E9PB61	THO complex subunit 4	ALYREF	24.5914	23.2973	24.1181	23.0261	23.5414	23.1226				6	6	6	36.2	36.2	36.2	26.888	0	121.37	92447000	29
O95747;C9JIG9	O95747;C9JIG9	Serine/threonine-protein kinase OSR1	OXSR1	23.2633	23.1222	23.5578	23.1674	23.3382	23.1206				7	7	7	16.7	16.7	16.7	58.022	0	142.77	104640000	27
Q9BVK6	Q9BVK6	Transmembrane emp24 domain-containing protein 9	TMED9	23.1001	22.5045	22.5701	22.7504	22.9041	23.1196				1	1	1	4.7	4.7	4.7	27.277	0	18.219	44789000	8
Q92820	Q92820	Gamma-glutamyl hydrolase	GGH	25.0982	25.0273	25.1855	22.9739	23.5287	23.1139				8	8	8	29.6	29.6	29.6	35.964	0	14.124	128290000	11
A0A087WY82;Q9Y624;Q9Y624-2	A0A087WY82;Q9Y624;Q9Y624-2	Junctional adhesion molecule A	F11R	17.9603	NaN	18.3157	21.4654	22.7457	23.1137				6	6	6	31.5	31.5	31.5	30.197	0	19.645	52655000	17
O15460-2;O15460;C9JCP0;C9JX45;A8MXE0;E7ERI1;E7ENX0;E7EPI9;C9JN43;C9JIG4	O15460-2;O15460	Prolyl 4-hydroxylase subunit alpha-2	P4HA2	24.1295	24.2623	24.4388	22.9967	22.868	23.1135				6	6	6	14.8	14.8	14.8	60.632	0	13.469	81882000	21
D6RAW0;D6RFM0;D6RAH7;H9KV45;A0A0A0MQU3;A0A087WY85;P62837-2;P62837;P61077;P61077-2;P61077-3	D6RAW0;D6RFM0;D6RAH7;H9KV45;A0A0A0MQU3;A0A087WY85;P62837-2;P62837;P61077;P61077-2;P61077-3	Ubiquitin-conjugating enzyme E2 D2;Ubiquitin-conjugating enzyme E2 D3	UBE2D3	22.6006	22.5864	22.9437	22.7168	22.8798	23.1114				1	1	1	15.3	15.3	15.3	8.2133	0.0010623	2.7841	43697000	5
P26368-2;P26368;K7ENG2	P26368-2;P26368;K7ENG2	Splicing factor U2AF 65 kDa subunit	U2AF2	23.0955	23.5752	23.244	23.3928	22.8891	23.1089				7	7	7	24.2	24.2	24.2	53.12	0	36.316	83253000	49
J3QLI9;P62314	J3QLI9;P62314	Small nuclear ribonucleoprotein Sm D1	SNRPD1	22.5121	23.0086	21.7843	23.8472	22.8301	23.1088				2	2	2	44	44	44	8.3926	0	12.787	53826000	9
P28070	P28070	Proteasome subunit beta type-4	PSMB4	22.7085	23.1705	22.7031	23.1492	23.511	23.1037				4	4	4	24.6	24.6	24.6	29.204	0	14.144	76155000	30
P78347-2;P78347-4;P78347-3;P78347;P78347-5	P78347-2;P78347-4;P78347-3;P78347	General transcription factor II-I	GTF2I	22.5369	22.8812	22.5807	22.7019	22.8311	23.0947				9	9	9	12.3	12.3	12.3	107.97	0	15.823	44243000	25
F8W9U3;Q96IU4;B4DQI4;Q96IU4-2	F8W9U3;Q96IU4;B4DQI4;Q96IU4-2	Alpha/beta hydrolase domain-containing protein 14B	ABHD14B	23.001	23.1488	22.9112	23.3045	23.1435	23.0928				3	3	3	20.2	20.2	20.2	22.38	0	18.556	56334000	10
P68402;P68402-3;P68402-2;P68402-4;J3KNE3	P68402;P68402-3;P68402-2;P68402-4	Platelet-activating factor acetylhydrolase IB subunit beta	PAFAH1B2	22.7342	22.3953	22.5538	23.1568	23.3752	23.0919				3	3	3	21.8	21.8	21.8	25.569	0	14.388	59731000	34
Q9BTV4	Q9BTV4	Transmembrane protein 43	TMEM43	23.9454	23.4857	23.3844	23.3909	23.2593	23.0917				8	8	8	31	31	31	44.875	0	19.399	72091000	17
P43034;I3L3N5;I3L495;P43034-2	P43034	Platelet-activating factor acetylhydrolase IB subunit alpha	PAFAH1B1	22.6707	23.4386	21.8434	23.1451	22.8067	23.0887				6	6	6	21.2	21.2	21.2	46.637	0	16.717	66324000	22
Q9BQG0;Q9BQG0-2;I3L1L3;I3L2H8	Q9BQG0;Q9BQG0-2;I3L1L3	Myb-binding protein 1A	MYBBP1A	22.4382	22.8578	22.4354	23.2171	22.6701	23.0841				16	16	16	15.8	15.8	15.8	148.85	0	44.162	58891000	65
P35580;P35580-5;P35580-2;P35580-3;P35580-4	P35580;P35580-5;P35580-2;P35580-3;P35580-4	Myosin-10	MYH10	22.9399	23.3986	23.4865	23.2924	22.9195	23.0722				28	20	17	19.5	14	12.4	229	0	164.97	63734000	55
Q9Y3C6	Q9Y3C6	Peptidyl-prolyl cis-trans isomerase-like 1	PPIL1	22.7348	23.0202	22.6435	22.4389	22.2515	23.066				3	3	3	20.5	20.5	20.5	18.237	0	7.8268	40227000	9
O96019-2;O96019;H7C5S0;C9JQT2	O96019-2;O96019	Actin-like protein 6A	ACTL6A	22.7462	22.7952	22.8525	23.0488	22.9681	23.0639				6	6	6	26.9	26.9	26.9	43.236	0	34.113	108140000	34
Q5LJA9;Q9Y5K5;Q5LJA5;Q9Y5K5-2;Q9Y5K5-4;Q9Y5K5-3;H0Y4E0;H0Y6Y4;Q5LJB0;H0Y636;H0Y4K0	Q5LJA9;Q9Y5K5;Q5LJA5;Q9Y5K5-2;Q9Y5K5-4;Q9Y5K5-3;H0Y4E0;H0Y6Y4;Q5LJB0	Ubiquitin carboxyl-terminal hydrolase;Ubiquitin carboxyl-terminal hydrolase isozyme L5	UCHL5	22.6448	21.9145	22.1786	22.2391	22.2242	23.0601				7	7	7	32.1	32.1	32.1	41.694	0	17.277	40079000	18
Q9Y283-2;Q9Y283	Q9Y283-2;Q9Y283	Inversin	INVS	NaN	NaN	NaN	22.974	NaN	23.0494				1	1	1	0.9	0.9	0.9	99.563	0.0088146	1.7754	17866000	2
F2Z2E2;Q86VI3	F2Z2E2;Q86VI3	Ras GTPase-activating-like protein IQGAP3	IQGAP3	23.2171	23.9288	23.2551	24.1742	23.2057	23.0456				3	2	2	1.8	1.2	1.2	179.48	0.0027119	2.451	69364000	5
Q6S8J3;P0CG38;Q9BYX7;P0CG39	Q6S8J3;P0CG38;Q9BYX7;P0CG39	POTE ankyrin domain family member E;POTE ankyrin domain family member I;Putative beta-actin-like protein 3;Putative beta-actin-like protein 3, N-terminally processed;POTE ankyrin domain family member J	POTEE	22.6776	21.9071	22.9881	21.3555	22.3981	23.0454				10	1	1	9.8	1.7	1.7	121.36	0.0033333	2.3173	90571000	13
O00429;O00429-3;O00429-6;O00429-5;O00429-7;F8VZ52;B4DPZ9;B4DDQ3;F8W1W3;F8VUJ9;F8VR28;F8VYL3;H0YHY4	O00429;O00429-3;O00429-6;O00429-5;O00429-7	Dynamin-1-like protein	DNM1L	23.5987	23.2654	23.8136	23.5653	23.3287	23.0453				21	21	1	46.5	46.5	3	81.876	0	197.51	109350000	92
F6S8N6;A0A0A0MRJ6;H7BY58;P22061;P22061-2;C9J0F2	F6S8N6;A0A0A0MRJ6;H7BY58;P22061;P22061-2	Protein-L-isoaspartate O-methyltransferase;Protein-L-isoaspartate(D-aspartate) O-methyltransferase	PCMT1	23.3952	23.2297	23.1275	23.0848	23.2034	23.0433				5	5	5	35.2	35.2	35.2	26.626	0	70.231	82002000	35
O95816;O95816-2	O95816;O95816-2	BAG family molecular chaperone regulator 2	BAG2	23.0324	23.7943	23.6472	22.6115	21.3682	23.0409				4	4	4	18	18	18	23.772	0	19.384	60920000	13
Q96I99;E9PDQ8;Q96I99-2;H0Y852	Q96I99;E9PDQ8;Q96I99-2	Succinyl-CoA ligase [GDP-forming] subunit beta, mitochondrial	SUCLG2	23.9403	24.0773	23.9642	23.4383	23.2842	23.0407				11	11	11	28.9	28.9	28.9	46.51	0	51.422	86779000	34
Q92769;Q92769-3;E5RFP9;E5RFI6;E5RJ04;E5RGV4;E5RHE7;E5RH52;E5RG37;H3BM24;E5RK19	Q92769;Q92769-3	Histone deacetylase 2	HDAC2	22.9556	23.3035	22.8689	23.069	22.6216	23.0314				8	8	5	22.1	22.1	14.5	55.364	0	24.182	63572000	31
Q8WWI1-3;E9PMS6;F8WD26;J3KP06;Q8WWI1-4;Q8WWI1-2;Q8WWI1;A0A0A0MTE2;E9PMT2;Q8WWI1-5;E9PMP7;H0Y424;E9PLU6;E9PK58;E9PJ10;H0YDQ3;H0YDG6;H0YE95	Q8WWI1-3;E9PMS6;F8WD26;J3KP06;Q8WWI1-4;Q8WWI1-2;Q8WWI1;A0A0A0MTE2;E9PMT2;Q8WWI1-5;E9PMP7;H0Y424	LIM domain only protein 7	LMO7	24.7794	23.5277	24.6396	22.6853	22.6839	23.0292				18	18	18	21.3	21.3	21.3	153.67	0	42.813	86659000	41
O14737;K7EQA1;K7ESJ4;O14737-2;Q3HM38;X6R2P6	O14737;K7EQA1;K7ESJ4;O14737-2	Programmed cell death protein 5	PDCD5	23.6095	23.631	24.1245	22.8077	22.9239	23.0286				4	4	4	30.4	30.4	30.4	14.285	0	85.393	65125000	19
Q9BPX5	Q9BPX5	Actin-related protein 2/3 complex subunit 5-like protein	ARPC5L	22.2522	21.9982	21.5601	22.5415	22.6073	23.0277				2	2	2	16.3	16.3	16.3	16.941	0	67.031	35787000	14
Q9Y6G9;E9PHI6;C9JGM7;C9JLW1	Q9Y6G9;E9PHI6	Cytoplasmic dynein 1 light intermediate chain 1	DYNC1LI1	22.2658	22.4712	22.6012	22.8273	22.5458	23.0251				8	8	8	23.1	23.1	23.1	56.578	0	51.442	79790000	43
B4DDF4;B4DUT8;Q99439;A0A087X271;Q99439-2;K7ES69;A0A087X1X5;H3BVI6;A0A087WV51;H3BQH0	B4DDF4;B4DUT8;Q99439;A0A087X271;Q99439-2;K7ES69;A0A087X1X5;H3BVI6	Calponin;Calponin-2	CNN2	22.7238	22.7912	23.1285	22.6381	23.1276	23.022				7	6	6	31.2	27.5	27.5	32.616	0	27.634	50816000	20
Q9Y285;K7ER00;Q9Y285-2;K7ER16;K7EPH2;K7EK06;K7ERS0	Q9Y285;K7ER00;Q9Y285-2	Phenylalanine--tRNA ligase alpha subunit	FARSA	23.4595	23.0188	23.3715	23.3218	23.6452	23.0215				11	11	11	31.5	31.5	31.5	57.563	0	55.439	124620000	44
P28838-2;P28838;H0Y9Q1;H0Y983	P28838-2;P28838;H0Y9Q1	Cytosol aminopeptidase	LAP3	24.2493	23.7533	23.7635	22.8309	22.9978	23.0201				14	14	14	41.4	41.4	41.4	52.771	0	195.8	141190000	68
C9JW69;P18754;P18754-2;C9JRH2;C9JMJ4;C9J3R0;C9JQZ4	C9JW69;P18754;P18754-2;C9JRH2;C9JMJ4;C9J3R0;C9JQZ4	Regulator of chromosome condensation	RCC1	22.3984	22.5509	22.3919	22.6334	23.2421	23.0182				11	11	11	34.4	34.4	34.4	39.584	0	31.539	111850000	29
P12277;H0YJG0;G3V4N7;G3V461	P12277;H0YJG0	Creatine kinase B-type	CKB	18.191	18.5034	18.6204	21.7152	23.6629	23.0051				9	9	9	32.5	32.5	32.5	42.644	0	64.615	34737000	32
P31689;P31689-2	P31689;P31689-2	DnaJ homolog subfamily A member 1	DNAJA1	23.3346	23.2392	23.0972	22.5493	23.0297	23.0039				9	9	9	39	39	39	44.868	0	29.663	88798000	44
Q96I24;Q96I24-2	Q96I24;Q96I24-2	Far upstream element-binding protein 3	FUBP3	23.1858	23.2373	23.2156	22.85	22.6834	22.9929				11	10	10	32.5	31.1	31.1	61.64	0	15.092	50733000	20
D6REX3;O94979-6;O94979-3;O94979-10;O94979-4;O94979-9;O94979-2;O94979;O94979-8;D6RHZ5;H7BXG7;O94979-7;O94979-5;H0YAB3;H0Y9T9;H0Y9K1;H0Y8V7;H0YAF5;H0Y8W8;D6RE64;D6RCQ9;H0Y9V3	D6REX3;O94979-6;O94979-3;O94979-10;O94979-4;O94979-9;O94979-2;O94979;O94979-8;D6RHZ5;H7BXG7;O94979-7;O94979-5	Protein transport protein Sec31A	SEC31A	23.7478	23.0759	23.9671	22.8475	22.7269	22.9857				13	13	13	11.8	11.8	11.8	136.22	0	20.848	122760000	45
P51571;A6NLM8	P51571;A6NLM8	Translocon-associated protein subunit delta	SSR4	23.3066	23.8275	23.3244	24.3549	23.3362	22.9856				5	5	5	36.4	36.4	36.4	18.998	0	26.577	79061000	25
C9J4Z3;P61513;G5E9R3;M0R0A1;Q6P4E4;E9PEL3;M0R2L6	C9J4Z3;P61513;G5E9R3;M0R0A1;Q6P4E4;E9PEL3;M0R2L6	60S ribosomal protein L37a	RPL37A	22.9616	23.0384	22.5063	23.7957	22.6763	22.9832				3	3	3	39.7	39.7	39.7	7.624	0	7.3653	54573000	14
Q99436;Q5TBG5;Q99436-2	Q99436	Proteasome subunit beta type-7	PSMB7	22.3275	23.7074	22.3848	21.5974	22.4101	22.9828				5	5	5	22	22	22	29.965	0	5.3149	40382000	6
H3BQQ9;B0QYN7;P63279;H3BPC4;H3BRD1	H3BQQ9;B0QYN7;P63279;H3BPC4	SUMO-conjugating enzyme UBC9	UBE2I	22.5361	22.8314	22.8416	22.5128	22.676	22.9824				3	3	3	21.9	21.9	21.9	15.516	0.00040064	3.9374	41273000	6
P62140;C9JP48;C9J9S3;E7ETD8	P62140;C9JP48;C9J9S3;E7ETD8	Serine/threonine-protein phosphatase PP1-beta catalytic subunit;Serine/threonine-protein phosphatase	PPP1CB	24.1174	23.4253	23.9213	23.2704	23.5268	22.98				11	3	3	38.2	13.8	13.8	37.186	0	16.724	97050000	28
O15355	O15355	Protein phosphatase 1G	PPM1G	22.7313	22.5997	23.1487	22.6336	22.7123	22.975				7	7	7	19.4	19.4	19.4	59.271	0	50.665	43464000	25
E9PM92;O00193;E9PRZ9;E9PQA1	E9PM92;O00193;E9PRZ9	Small acidic protein	C11orf58	21.9264	21.718	21.6744	21.886	21.9897	22.9549				4	4	4	29.3	29.3	29.3	17.634	0	166.29	26718000	18
P17858;P17858-2;F8WEU2	P17858;P17858-2	ATP-dependent 6-phosphofructokinase, liver type	PFKL	22.304	22.5959	22.8767	23.1018	22.7093	22.9533				11	9	8	19.1	15.5	14.4	85.018	0	15.644	64264000	20
Q8TC12;G3V2G6;Q8TC12-2;G3V234;Q8TC12-3;H0YIZ8;H0YJ10;H0YJ46	Q8TC12;G3V2G6;Q8TC12-2;G3V234;Q8TC12-3	Retinol dehydrogenase 11	RDH11	22.1813	21.7285	21.4429	23.3137	22.6925	22.9496				5	5	5	23.6	23.6	23.6	35.386	0	80.745	41971000	13
Q15008;Q15008-4;Q15008-3;Q15008-2;C9J7B7;H7C531;C9J0E9	Q15008;Q15008-4;Q15008-3;Q15008-2	26S proteasome non-ATPase regulatory subunit 6	PSMD6	22.3411	22.4865	22.3556	22.6834	21.8307	22.9461				8	8	8	25.2	25.2	25.2	45.531	0	27.193	64259000	28
Q15417;Q15417-2;Q15417-3;E9PDU6	Q15417;Q15417-2;Q15417-3;E9PDU6	Calponin-3;Calponin	CNN3	24.4466	24.0087	24.3748	22.9569	23.755	22.9441				9	9	8	35.6	35.6	32.2	36.413	0	25.706	126370000	41
Q14980-2;Q14980;A0A087WY61;Q14980-4;Q14980-3;F5H4J1;H0YFY6;F5H6Y5;Q14980-5;K4DIE0	Q14980-2;Q14980;A0A087WY61;Q14980-4;Q14980-3	Nuclear mitotic apparatus protein 1	NUMA1	22.7294	23.5657	22.9551	22.9942	22.0669	22.9371				16	16	16	11	11	11	236.51	0	182.3	69344000	34
R4GMT0;P61163;A0A1B0GVS3	R4GMT0;P61163;A0A1B0GVS3	Alpha-centractin	ACTR1A	24.9832	24.4787	24.6351	23.1523	24.5445	22.9304				8	8	5	43.1	43.1	28.6	37.433	0	118.42	167900000	60
Q07960;H0YE29;E9PNR6	Q07960;H0YE29	Rho GTPase-activating protein 1	ARHGAP1	22.5911	22.2029	22.363	22.6896	23.4	22.9283				7	7	7	21.4	21.4	21.4	50.435	0	57.492	62691000	46
Q9UHD9	Q9UHD9	Ubiquilin-2	UBQLN2	23.0836	22.4327	23.0826	22.9348	22.9305	22.9258				8	5	5	21.5	14.7	14.7	65.695	0	30.908	48622000	15
P61224-3;P61224;P61224-2;E7ESV4;A0A0J9YXB3;F5H7Y6;A6NIZ1;F5GX62;P61224-4;F5H823;B7ZB78;F5GZG1;F5H6R7;F5H004;F5H4H0;F5GYH7;F5H077;F5GWU8;F5H491;F5H0B7;F5H500;F5GYB5;F8WBC0	P61224-3;P61224;P61224-2;E7ESV4;A0A0J9YXB3;F5H7Y6;A6NIZ1;F5GX62;P61224-4;F5H823;B7ZB78;F5GZG1;F5H6R7;F5H004	Ras-related protein Rap-1b;Ras-related protein Rap-1b-like protein	RAP1B	22.7964	22.9557	22.8922	22.4576	22.2187	22.924				9	2	2	52.7	17	17	18.778	0.00039952	3.9199	61161000	13
Q9Y223-3;Q9Y223;Q9Y223-2;Q9Y223-5;Q9Y223-4	Q9Y223-3;Q9Y223;Q9Y223-2;Q9Y223-5;Q9Y223-4	Bifunctional UDP-N-acetylglucosamine 2-epimerase/N-acetylmannosamine kinase;UDP-N-acetylglucosamine 2-epimerase (hydrolyzing);N-acetylmannosamine kinase	GNE	24.6375	24.4953	24.6171	23.1784	23.0001	22.9239				14	14	14	27.1	27.1	27.1	78.578	0	51.682	145440000	42
F5GWX5;A0A0C4DGG9;Q14839;Q14839-2;Q8TDI0;K7EMY3;F2Z2R5;Q12873-2;Q12873;Q12873-3	F5GWX5;A0A0C4DGG9;Q14839;Q14839-2	Chromodomain-helicase-DNA-binding protein 4	CHD4	22.9038	23.0315	23.1562	23.1621	22.9763	22.9193				10	10	9	6.5	6.5	5.6	217.1	0	205.04	48707000	14
Q96HJ9-2;A0A0A6YYJ8;Q9Y383-3;Q9Y383-2;Q9Y383;B8ZZ10;A8MYV2;Q9NQ29-2;Q9NQ29-3;Q9NQ29;B8ZZ09	Q96HJ9-2;A0A0A6YYJ8;Q9Y383-3;Q9Y383-2;Q9Y383;B8ZZ10;A8MYV2;Q9NQ29-2;Q9NQ29-3;Q9NQ29	Putative RNA-binding protein Luc7-like 2;Putative RNA-binding protein Luc7-like 1	LUC7L2	22.0729	22.3623	22.4996	22.9823	22.5641	22.9189				4	4	4	10	10	10	54.223	0	20.371	41780000	9
O60701;O60701-3;O60701-2;E7ER95;E7ER83;E7ETF4;E7EV97	O60701;O60701-3;O60701-2	UDP-glucose 6-dehydrogenase	UGDH	23.579	23.9898	23.7341	23.0574	23.1271	22.9159				9	9	9	25.5	25.5	25.5	55.023	0	69.761	105760000	52
P19525-2;P19525;C9JZT2;F8WBH4	P19525-2;P19525	Interferon-induced, double-stranded RNA-activated protein kinase	EIF2AK2	22.7149	22.714	22.7772	22.8575	22.6264	22.9158				11	11	11	28.2	28.2	28.2	57.39	0	29.162	60735000	36
P43304;P43304-2;F5GYK7	P43304;P43304-2	Glycerol-3-phosphate dehydrogenase, mitochondrial	GPD2	22.4219	22.3094	22.2775	23.2439	23.0945	22.9157				13	13	13	23.4	23.4	23.4	80.852	0	21.188	42765000	27
Q16643;Q16643-2;Q16643-3;D6R9Q9;D6R9W4;D6RFI1	Q16643;Q16643-2;Q16643-3;D6R9Q9	Drebrin	DBN1	22.3697	22.5335	22.7578	22.1115	22.474	22.9155				5	5	5	14.6	14.6	14.6	71.428	0	6.1574	41111000	9
P61289;P61289-3;P61289-2;K9J957;K7ENH2;B3KQ25;K7ESG5;A0A087WTV2;K7EMD0;K7EPX6;K7EKR3;B7Z8D3	P61289;P61289-3;P61289-2;K9J957;K7ENH2;B3KQ25;K7ESG5;A0A087WTV2	Proteasome activator complex subunit 3	PSME3	23.724	23.7484	24.0988	22.9587	23.5262	22.9132				7	7	7	32.3	32.3	32.3	29.506	0	204.96	78985000	51
P31153;P31153-2	P31153;P31153-2	S-adenosylmethionine synthase isoform type-2	MAT2A	23.1442	23.1369	22.7812	22.672	23.1195	22.9117				6	6	6	16.7	16.7	16.7	43.66	0	11.156	61440000	16
P62306;A0A0B4J254;F8W0W6	P62306;A0A0B4J254;F8W0W6	Small nuclear ribonucleoprotein F	SNRPF	22.9164	22.6305	22.5195	23.1081	22.7877	22.9112				5	5	5	39.5	39.5	39.5	9.7251	0	149.6	59275000	27
CON__P13645;P13645;CON__P02535-1;CON__Q148H6;CON__Q7Z3Y7;Q7Z3Y7;CON__Q7Z3Z0;CON__Q7Z3Y8;CON__Q2M2I5;Q7Z3Z0;Q7Z3Y8;Q2M2I5;CON__Q14525;CON__Q9UE12;CON__Q15323;CON__A2A5Y0;CON__Q14532;CON__A2AB72;CON__O76015;CON__Q7Z3Y9;CON__O76014;Q14525;Q15323;Q14532;O76014;O76015;Q7Z3Y9	CON__P13645;P13645	Keratin, type I cytoskeletal 10	KRT10	23.9714	22.602	23.6313	23.278	22.8495	22.9104			+	30	27	26	60.2	56	54.1	59.51	0	323.31	4582100000	370
O95372;Q5QPQ1;Q5QPQ0;Q5QPN9;Q5QPQ3;Q5QPQ2;Q5QPN5	O95372;Q5QPQ1;Q5QPQ0;Q5QPN9;Q5QPQ3;Q5QPQ2	Acyl-protein thioesterase 2	LYPLA2	21.5702	21.7078	21.4097	22.8814	22.8165	22.9092				4	4	4	25.5	25.5	25.5	24.737	0	10.737	35413000	9
P67775;P67775-2	P67775;P67775-2	Serine/threonine-protein phosphatase 2A catalytic subunit alpha isoform	PPP2CA	22.5809	22.795	22.1621	22.9786	22.9058	22.9029				7	7	0	31.4	31.4	0	35.594	0	199.22	145890000	57
P33991;E5RG31;E5RFJ8	P33991	DNA replication licensing factor MCM4	MCM4	23.6576	23.5365	23.2943	22.5355	22.5871	22.9021				8	8	8	12.2	12.2	12.2	96.557	0	91.265	63595000	35
Q16401-2;Q16401;F2Z3J2	Q16401-2;Q16401	26S proteasome non-ATPase regulatory subunit 5	PSMD5	23.0455	22.8098	23.2009	22.9242	23.1243	22.9014				7	7	7	20.6	20.6	20.6	51.311	0	32.034	58647000	47
P62330	P62330	ADP-ribosylation factor 6	ARF6	22.9047	22.5323	22.2691	23.4762	23.6414	22.8938				3	3	3	26.9	26.9	26.9	20.082	0.00076278	3.4139	47928000	9
Q9H3N1;G3V448	Q9H3N1	Thioredoxin-related transmembrane protein 1	TMX1	22.8313	22.9763	22.8503	22.7964	22.8458	22.8899				3	3	3	11.1	11.1	11.1	31.791	0	3.9632	45383000	7
Q99459	Q99459	Cell division cycle 5-like protein	CDC5L	22.71	22.7228	23.0801	22.4468	22.735	22.8852				10	10	10	18.6	18.6	18.6	92.25	0	23.833	41500000	33
Q9NRN7;Q9NRN7-2	Q9NRN7;Q9NRN7-2	L-aminoadipate-semialdehyde dehydrogenase-phosphopantetheinyl transferase	AASDHPPT	22.3249	21.9737	21.9511	22.36	22.9249	22.8788				2	2	2	7.4	7.4	7.4	35.776	0	3.9999	34412000	11
P25398	P25398	40S ribosomal protein S12	RPS12	24.0919	22.4812	24.1755	22.5926	23.9106	22.8764				5	5	5	54.5	54.5	54.5	14.515	0	17.754	113030000	40
P55036;H0Y3Y9	P55036;H0Y3Y9	26S proteasome non-ATPase regulatory subunit 4	PSMD4	22.9731	23.0147	23.457	23.0004	22.7172	22.8759				6	6	1	23.6	23.6	6.6	40.736	0	37.422	49881000	16
Q13242;S4R3G0;H0YIB4	Q13242;S4R3G0;H0YIB4	Serine/arginine-rich splicing factor 9	SRSF9	22.6133	22.5332	22.5829	22.7961	22.8721	22.8756				8	7	7	35.7	32.6	32.6	25.542	0	11.548	40697000	22
Q9Y2W1	Q9Y2W1	Thyroid hormone receptor-associated protein 3	THRAP3	22.4681	23.1419	22.6706	22.9963	22.4203	22.873				9	9	9	12.1	12.1	12.1	108.66	0	17.533	49028000	15
P62879;C9JIS1;C9JXA5;C9JZN1;E7EP32;C9JD14;P62879-2	P62879;C9JIS1;C9JXA5;C9JZN1;E7EP32	Guanine nucleotide-binding protein G(I)/G(S)/G(T) subunit beta-2	GNB2	23.6567	23.8245	23.4377	23.0993	23.2701	22.8718				10	6	3	29.7	17.4	9.4	37.331	0	23.346	130650000	38
Q9BXP5-5;Q9BXP5-4;Q9BXP5-2;Q9BXP5-3;Q9BXP5;H7C3A1;A0A0A0MSP6	Q9BXP5-5;Q9BXP5-4;Q9BXP5-2;Q9BXP5-3;Q9BXP5;H7C3A1	Serrate RNA effector molecule homolog	SRRT	22.586	22.7198	23.0006	22.3369	22.5878	22.8705				6	6	6	9.4	9.4	9.4	96.221	0	9.975	40000000	12
P16615-5;P16615-2;P16615-3;P16615;P16615-4;H7C5W9;O14983-3;O14983-2;O14983;Q93084-4;Q93084-2;Q93084-3;Q93084-7;Q93084;Q93084-6;Q93084-5;A0A0C4DH86	P16615-5;P16615-2;P16615-3;P16615;P16615-4;H7C5W9	Sarcoplasmic/endoplasmic reticulum calcium ATPase 2	ATP2A2	21.7561	22.1394	21.7814	23.7011	23.0502	22.87				10	10	10	10.6	10.6	10.6	109.73	0	29.801	60672000	20
P27694;I3L4R8;I3L2M5;I3L524	P27694	Replication protein A 70 kDa DNA-binding subunit;Replication protein A 70 kDa DNA-binding subunit, N-terminally processed	RPA1	23.3332	23.0193	22.7498	22.9811	22.5897	22.8631				10	10	10	27.6	27.6	27.6	68.137	0	17.413	67051000	31
Q07666;Q07666-3;Q07666-2	Q07666;Q07666-3;Q07666-2	KH domain-containing, RNA-binding, signal transduction-associated protein 1	KHDRBS1	23.222	23.3731	23.1387	23.6858	23.4338	22.8603				5	5	5	19	19	19	48.227	0	10.426	109230000	17
O00567;H0Y653;H0YDU4;Q5JXT2	O00567	Nucleolar protein 56	NOP56	23.5657	22.6078	23.2905	22.2755	22.9285	22.86				11	11	11	31.6	31.6	31.6	66.049	0	24.302	60227000	40
Q92499;F1T0B3;A0A087X2G1;Q92499-3;Q92499-2	Q92499;F1T0B3;A0A087X2G1;Q92499-3;Q92499-2	ATP-dependent RNA helicase DDX1	DDX1	22.7071	22.5741	22.6967	23.1054	23.006	22.8594				9	9	9	18.8	18.8	18.8	82.431	0	33.542	62712000	33
P11388;P11388-2;P11388-3;P11388-4;J3KTB7	P11388;P11388-2;P11388-3;P11388-4	DNA topoisomerase 2-alpha	TOP2A	23.2175	23.4571	23.1729	23.1971	22.7581	22.8587				18	18	17	16.3	16.3	15.5	174.38	0	47.416	75843000	57
I3L1P8;Q02978;Q02978-2	I3L1P8;Q02978;Q02978-2	Mitochondrial 2-oxoglutarate/malate carrier protein	SLC25A11	21.9816	22.2037	22.2511	23.9596	22.9214	22.8554				5	5	5	20.6	20.6	20.6	32.182	0	17.126	50945000	17
A0A087X1F5;A0A087WYV9;A0A087WUM0;P57105	A0A087X1F5;A0A087WYV9;A0A087WUM0;P57105	Synaptojanin-2-binding protein	SYNJ2BP-COX16	19.7446	20.0552	19.8211	21.1126	21.6631	22.8515				3	3	3	32.9	32.9	32.9	17.188	0	5.8464	16765000	3
Q8N1F7;H3BVG0;Q8N1F7-2;H3BM93;H3BRI8;H3BNN5;H3BV11;H3BP95;H3BMX0;H3BV15;H3BRD9;H3BPA9;H3BNG7;H3BVE2	Q8N1F7;H3BVG0;Q8N1F7-2;H3BM93	Nuclear pore complex protein Nup93	NUP93	22.6888	22.105	22.292	22.5555	23.1009	22.8485				13	13	13	22.1	22.1	22.1	93.487	0	31.65	59102000	28
O00410;O00410-3;H0Y8C6;O00410-2;E7ETV3;E7EQT5;E7EV12;C9JMV5;E7EWK4;E7EX05;H0Y3V4;C9JZD8;C9J875;C9JZ53;C9JQT6;E7ESA1;E7ESZ1;E7ETV8;C9JXE0;O60518	O00410;O00410-3;H0Y8C6;O00410-2	Importin-5	IPO5	25.0322	25.0549	25.0982	24.0526	24.5551	22.8477				21	21	21	26.9	26.9	26.9	123.63	0	283.17	152040000	92
Q9Y5S9-2;Q9Y5S9	Q9Y5S9-2;Q9Y5S9	RNA-binding protein 8A	RBM8A	23.2987	23.0081	23.1834	22.5612	23.14	22.8431				3	3	3	26	26	26	19.76	0	20.626	61184000	23
Q9NP97;B1AKR6;Q8TF09;H3BNG9;H3BPA0;Q7Z4M1;H3BQI1;Q9NP97-2	Q9NP97;B1AKR6;Q8TF09	Dynein light chain roadblock-type 1;Dynein light chain roadblock-type 2	DYNLRB1	22.7344	22.6093	22.9365	22.2908	22.3647	22.8408				3	3	3	43.8	43.8	43.8	10.921	0	5.3042	38280000	8
P09661;H0YKK0;H0YMA0;H0YLR3	P09661;H0YKK0;H0YMA0	U2 small nuclear ribonucleoprotein A	SNRPA1	22.1406	21.8663	22.221	21.8289	21.9876	22.8361				6	6	6	23.9	23.9	23.9	28.415	0	46.761	38615000	20
Q13885;Q9BVA1	Q13885;Q9BVA1	Tubulin beta-2A chain;Tubulin beta-2B chain	TUBB2A	23.1603	23.2767	23.122	22.8183	23.0008	22.8354				25	4	3	56.6	10.8	8.1	49.906	0	62.237	203690000	54
P22570;P22570-7;A0A0C4DFN8;A0A0A0MSZ4;P22570-4;P22570-5;P22570-2;P22570-3;A0A0A0MTN9;A0A0A0MTR6;A0A0C4DGN7;A0A0A0MT64;P22570-6;J3QQX3;J3QKZ8;J3QQW7	P22570;P22570-7;A0A0C4DFN8;A0A0A0MSZ4;P22570-4;P22570-5;P22570-2;P22570-3;A0A0A0MTN9;A0A0A0MTR6;A0A0C4DGN7;A0A0A0MT64;P22570-6;J3QQX3	NADPH:adrenodoxin oxidoreductase, mitochondrial	FDXR	20.6419	20.9556	20.7217	22.6598	21.647	22.8332				14	14	14	35.4	35.4	35.4	53.836	0	29.69	63735000	36
P18031;B4DSN5	P18031;B4DSN5	Tyrosine-protein phosphatase non-receptor type 1;Tyrosine-protein phosphatase non-receptor type	PTPN1	23.1555	23.3456	22.2824	23.2628	22.5343	22.832				10	10	10	29.2	29.2	29.2	49.966	0	31.755	65654000	46
Q13409-6;Q13409-3;Q13409-7;Q13409-2;Q13409-5;Q13409;E7EQL5;E7EQU2;E7ESD3;E7EMU4;E7EV09;E9PGG1;E7EUM4;E7ERR6;E7ERH4;E7ET01;E7ETL8;E7EU01	Q13409-6;Q13409-3;Q13409-7;Q13409-2;Q13409-5;Q13409;E7EQL5;E7EQU2;E7ESD3;E7EMU4;E7EV09	Cytoplasmic dynein 1 intermediate chain 2	DYNC1I2	22.094	22.2684	22.1872	23.0514	23.0657	22.8317				6	6	6	19.1	19.1	19.1	68.297	0	25.125	42244000	20
P01111;P01116;G3V4K2;G3V5T7	P01111;P01116	GTPase NRas;GTPase KRas;GTPase KRas, N-terminally processed	NRAS	22.6755	23.215	22.3034	22.6537	22.2475	22.8315				5	5	1	36.5	36.5	4.8	21.229	0	16.37	104400000	37
P17812;P17812-2	P17812;P17812-2	CTP synthase 1	CTPS1	23.0839	23.0761	22.8478	22.6358	22.6526	22.8309				14	14	13	28.8	28.8	26.4	66.69	0	56.729	97486000	51
P47755;C9JUG7;F8W9N7;P47755-2;A0A0D9SET8	P47755;C9JUG7;F8W9N7;P47755-2;A0A0D9SET8	F-actin-capping protein subunit alpha-2	CAPZA2	23.3385	23.1315	23.2307	22.8447	22.8978	22.827				8	7	7	41.3	37.8	37.8	32.949	0	46.502	52818000	19
Q7L576;Q7L576-2;A0A0G2JR96;A0A0G2JQT1;Q7L576-3;H7C229;E7EW33;H0YL50;A0A0G2JQH3;A0A087WVZ5;A0A0G2JRX2;A0A087WU52;A0A0G2JRV9;A0A087WWL1	Q7L576;Q7L576-2;A0A0G2JR96;A0A0G2JQT1;Q7L576-3	Cytoplasmic FMR1-interacting protein 1	CYFIP1	21.9726	22.4886	22.0226	23.321	22.8828	22.8258				20	20	10	18.2	18.2	8.8	145.18	0	89.277	101350000	69
Q16563-2;C9JYN0	Q16563-2;C9JYN0	Synaptophysin-like protein 1	SYPL1	22.5186	22.5065	22.9362	23.2162	23.2504	22.8252				4	4	2	22.4	22.4	7.5	26.411	0	31.193	118780000	20
Q58FF8	Q58FF8	Putative heat shock protein HSP 90-beta 2	HSP90AB2P	22.8725	23.4173	23.1325	23.8291	22.8992	22.8206				11	1	1	21.3	3.9	3.9	44.348	0	6.5709	96567000	26
A0A0B4J1Z1;C9JAB2;Q16629-3;Q16629-2;Q16629-4;Q16629	A0A0B4J1Z1;C9JAB2;Q16629-3;Q16629-2;Q16629-4;Q16629	Serine/arginine-rich splicing factor 7	SRSF7	22.8154	22.7755	22.1857	23.6312	22.8143	22.8182				3	3	2	25.5	25.5	15.3	15.763	0	7.3325	78903000	18
P30084	P30084	Enoyl-CoA hydratase, mitochondrial	ECHS1	23.6264	22.9858	23.3574	23.2565	22.7775	22.8178				6	6	6	29	29	29	31.387	0	27.41	54448000	25
O94925-3;O94925;B8ZZA8;B8ZZC5;H7BZD1;O94925-2;C9JIJ6	O94925-3;O94925	Glutaminase kidney isoform, mitochondrial	GLS	22.9966	23.0276	22.8221	22.5289	22.4248	22.8159				8	8	8	21.7	21.7	21.7	65.459	0	19.482	42080000	20
Q14498-3;Q14498-2;Q14498;A0A0U1RQH7;H0Y4X3;G3XAC6;A0A0U1RQW2;Q5QP23;Q5QP22	Q14498-3;Q14498-2;Q14498;A0A0U1RQH7;H0Y4X3;G3XAC6	RNA-binding protein 39	RBM39	22.6986	22.531	22.503	22.861	22.371	22.8157				5	5	5	13.4	13.4	13.4	57.089	0	25.689	38592000	23
P50570-3;P50570-4;K7EMQ3;E5RHK8;Q9UQ16-2;Q9UQ16-3;Q9UQ16;Q9UQ16-4;Q9UQ16-5;E5RIK2	P50570-3;P50570-4	Dynamin-2	DNM2	22.1091	22.1206	22.0215	22.7002	22.5191	22.814				18	18	1	30.5	30.5	1.7	97.553	0	73.733	81581000	71
P53597	P53597	Succinyl-CoA ligase [ADP/GDP-forming] subunit alpha, mitochondrial	SUCLG1	22.5545	22.3968	22.6274	22.6279	22.1938	22.8134				3	3	3	11.6	11.6	11.6	36.249	0.00076453	3.4311	36454000	5
P31930	P31930	Cytochrome b-c1 complex subunit 1, mitochondrial	UQCRC1	22.2569	22.0851	22.2768	22.3724	23.0995	22.8102				7	7	7	22.1	22.1	22.1	52.645	0	8.9674	53573000	13
Q96AY3;H0Y827;K7ESG6;Q96AY3-2;K7EM43;K7ELI6	Q96AY3	Peptidyl-prolyl cis-trans isomerase FKBP10	FKBP10	23.7012	23.6611	23.704	22.3929	22.5887	22.8078				10	10	10	19.9	19.9	19.9	64.244	0	31.516	57000000	29
F6TLX2;Q9HC38-2;Q9HC38;I3L3Q4;Q9HC38-3;I3L1F4;I3L1I0	F6TLX2;Q9HC38-2;Q9HC38;I3L3Q4;Q9HC38-3	Glyoxalase domain-containing protein 4	GLOD4	22.6919	22.3926	23.1584	22.8005	22.8777	22.8073				5	5	5	12.4	12.4	12.4	54.719	0	11.232	43112000	14
B8ZZJ0;B9A032;B8ZZN6;P63165	B8ZZJ0;B9A032;B8ZZN6;P63165	Small ubiquitin-related modifier 1	SUMO1	22.7613	22.295	22.9646	22.5955	22.8347	22.806				1	1	1	27.6	27.6	27.6	6.6846	0	26.599	42166000	5
Q7L1Q6-2;Q7L1Q6;Q7L1Q6-4;Q7L1Q6-3;C9IZ80;H0Y503	Q7L1Q6-2;Q7L1Q6;Q7L1Q6-4;Q7L1Q6-3;C9IZ80	Basic leucine zipper and W2 domain-containing protein 1	BZW1	21.8516	22.4572	22.2134	22.4734	22.4054	22.7816				4	4	3	11	11	9.1	40.538	0	6.7205	32879000	12
O14979-3;O14979-2;A0A087WUK2;O14979;A0A087WU03	O14979-3;O14979-2;A0A087WUK2;O14979	Heterogeneous nuclear ribonucleoprotein D-like	HNRNPDL	23.5377	23.1557	23.0215	22.5261	22.1523	22.7772				5	4	4	25.4	22.1	22.1	27.191	0	10.789	53927000	21
Q6ZRV2;J3KPS2	Q6ZRV2;J3KPS2	Protein FAM83H	FAM83H	18.027	18.4341	18.4511	23.4377	22.5353	22.7761				11	11	11	15.9	15.9	15.9	127.12	0	51.706	29186000	23
O95831-3;O95831;O95831-2;E9PMA0;O95831-6;O95831-4;O95831-5	O95831-3;O95831;O95831-2	Apoptosis-inducing factor 1, mitochondrial	AIFM1	22.3643	22.6093	22.3195	22.7392	22.6601	22.7758				11	11	11	25	25	25	66.294	0	19.417	44890000	23
F5GX39;Q15363;E7EQ72	F5GX39;Q15363;E7EQ72	Transmembrane emp24 domain-containing protein 2	TMED2	22.7911	23.015	22.4512	22.9994	22.7394	22.773				2	2	2	18.1	18.1	18.1	13.631	0	5.9616	43042000	1
Q6DD88;F5GWF8	Q6DD88	Atlastin-3	ATL3	24.2427	24.3106	22.8398	23.7476	23.2751	22.7705				9	9	1	23.5	23.5	3.9	60.541	0	75.86	87812000	46
P10301;E9PQK5;E9PQC5	P10301	Ras-related protein R-Ras	RRAS	23.6851	22.8029	22.9857	23.236	22.9915	22.7684				6	4	4	36.7	24.3	24.3	23.48	0	58.588	66558000	18
Q9H6S3;Q9H6S3-3;Q9H6S3-2;H0YD62;H0YF37;E9PN68;E9PLN2;E9PNT0;E9PLH1	Q9H6S3;Q9H6S3-3	Epidermal growth factor receptor kinase substrate 8-like protein 2	EPS8L2	20.8343	20.6938	20.7126	22.4334	22.2866	22.7683				9	9	9	19.9	19.9	19.9	80.62	0	87.864	43936000	13
P00491;G3V5M2;G3V2H3	P00491	Purine nucleoside phosphorylase	PNP	21.3518	21.3628	21.0334	22.7537	22.5983	22.7652				5	5	5	21.5	21.5	21.5	32.118	0	11.089	30563000	14
H3BNX8;P20674;H3BRM5;H3BV69	H3BNX8;P20674;H3BRM5;H3BV69	Cytochrome c oxidase subunit 5A, mitochondrial	COX5A	22.9189	22.8952	23.022	22.4211	22.2562	22.7647				2	2	2	15.7	15.7	15.7	17.235	0	4.66	43744000	10
P45974-2;P45974;F5H571;H7C5J3;Q92995-2;Q92995	P45974-2;P45974	Ubiquitin carboxyl-terminal hydrolase 5	USP5	23.3598	21.6311	22.2877	22.0371	21.9355	22.7641				9	9	9	15.2	15.2	15.2	93.307	0	81.488	47590000	18
O75531	O75531	Barrier-to-autointegration factor;Barrier-to-autointegration factor, N-terminally processed	BANF1	22.5061	22.7393	23.0358	22.2036	22.5231	22.7612				2	2	2	40.4	40.4	40.4	10.058	0	8.2398	73657000	11
P20020-6;P20020-3;P20020-4;P20020;P20020-5;P20020-2;E7ERY9;Q16720-8;Q16720-7;Q16720-6;Q16720-3;Q16720-5;Q16720-2;Q16720-4;Q16720;H0Y7S3;Q01814-4;Q01814-7;Q01814-3;Q01814-6;Q01814-2;Q01814-8;Q01814-5;Q01814;A0A0U1RQU3;H0YHH6;H0YDG5;H7BZS8;H7BY13	P20020-6;P20020-3;P20020-4;P20020;P20020-5;P20020-2;E7ERY9	Plasma membrane calcium-transporting ATPase 1;Calcium-transporting ATPase	ATP2B1	23.7216	23.9965	23.4516	23.2907	22.7365	22.7593				13	13	6	17.4	17.4	9	130.62	0	323.31	138100000	88
Q9NZT2-2;Q9NZT2;A0A0A0MRN5;A0A087X028	Q9NZT2-2;Q9NZT2;A0A0A0MRN5	Opioid growth factor receptor	OGFR	21.2855	21.7843	21.8014	22.3228	22.6388	22.7511				9	9	9	23.3	23.3	23.3	71.423	0	88.396	35939000	35
Q86XP3;A0A0A0MSJ0;Q86XP3-2;J3QRI2;J3KTK9	Q86XP3;A0A0A0MSJ0;Q86XP3-2	ATP-dependent RNA helicase DDX42	DDX42	22.7664	22.9717	22.9093	22.9034	22.5577	22.7486				10	10	10	20.6	20.6	20.6	102.97	0	18.384	43121000	17
P05091-2;P05091;S4R3S4;F8VP50	P05091-2;P05091	Aldehyde dehydrogenase, mitochondrial	ALDH2	24.1687	24.3933	23.9478	22.483	22.8819	22.7447				11	11	11	30.9	30.9	30.9	50.989	0	42.776	87054000	50
Q12907;D6RDX1;D6RBV2;D6RIU4	Q12907;D6RDX1;D6RBV2	Vesicular integral-membrane protein VIP36	LMAN2	23.497	23.4782	23.5703	22.7936	23.1934	22.7444				3	3	3	12.9	12.9	12.9	40.228	0	10.744	57769000	5
A0A087WX29;Q13148;K7EJM5;K7EN94;B1AKP7;G3V162;A0A087X260;A0A087WYY0;A0A087WXQ5;A0A087WV68;Q13148-4	A0A087WX29;Q13148;K7EJM5;K7EN94;B1AKP7;G3V162;A0A087X260;A0A087WYY0	TAR DNA-binding protein 43	TARDBP	22.527	22.5952	22.202	22.7766	22.5594	22.7376				3	3	3	17.3	17.3	17.3	26.743	0	78.703	49590000	23
P06756-3;P06756-2;P06756;H7BZG1	P06756-3;P06756-2;P06756	Integrin alpha-V;Integrin alpha-V heavy chain;Integrin alpha-V light chain	ITGAV	24.3488	24.3445	24.2976	22.7313	22.6208	22.7335				17	17	17	22.6	22.6	22.6	111.13	0	196.84	122860000	76
P02792	P02792	Ferritin light chain	FTL	22.5676	22.811	22.7378	22.1986	22.1537	22.729				4	4	4	21.7	21.7	21.7	20.019	0	8.9329	49135000	13
E5RIW3;E5RJD8;E5RHG6;O75347;O75347-2	E5RIW3;E5RJD8;E5RHG6;O75347;O75347-2	Tubulin-specific chaperone A	TBCA	21.4051	21.3738	21.606	21.9407	22.1115	22.7274				2	2	2	33.3	33.3	33.3	10.08	0	4.8368	24183000	6
P05121;P05121-2	P05121;P05121-2	Plasminogen activator inhibitor 1	SERPINE1	23.2808	23.7272	23.4579	22.8994	22.1862	22.7252				9	9	9	29.9	29.9	29.9	45.059	0	12.542	98914000	25
Q9NVS9-4;Q9NVS9-3;Q9NVS9;J3QQV6	Q9NVS9-4;Q9NVS9-3;Q9NVS9	Pyridoxine-5-phosphate oxidase	PNPO	21.5446	22.0686	21.942	22.6312	21.6893	22.725				3	3	3	18.3	18.3	18.3	25.199	0.00075443	3.2672	28315000	5
O75477;B0QZ43	O75477;B0QZ43	Erlin-1	ERLIN1	23.5754	23.3562	23.1751	22.4554	22.5052	22.7225				4	4	2	13.6	13.6	6.6	38.925	0	29.125	49324000	13
Q9H4G4;Q5VZR0;A0A087WUM5	Q9H4G4;Q5VZR0	Golgi-associated plant pathogenesis-related protein 1	GLIPR2	23.5612	23.4491	23.6718	22.5017	22.2204	22.7204				4	4	4	42.2	42.2	42.2	17.218	0	186.17	97188000	23
Q3ZCQ8;Q3ZCQ8-2;M0R0C3;M0R2F8;Q3ZCQ8-3;M0R047;M0R003;M0QXC3;M0R2Z3;M0R303;M0R2D2;M0R1Y4	Q3ZCQ8;Q3ZCQ8-2;M0R0C3;M0R2F8;Q3ZCQ8-3	Mitochondrial import inner membrane translocase subunit TIM50	TIMM50	22.3729	22.7839	22.3547	22.4973	22.206	22.7152				7	7	7	25.5	25.5	25.5	39.646	0	46.333	40485000	32
P50281;F8W1B7	P50281	Matrix metalloproteinase-14	MMP14	22.309	NaN	22.6894	NaN	22.0795	22.7147				4	4	4	8.2	8.2	8.2	65.893	0	64.21	57055000	11
Q9BTT0-3;Q9BTT0;E9PPH5;Q5TB19;E9PLC4	Q9BTT0-3;Q9BTT0;E9PPH5;Q5TB19;E9PLC4	Acidic leucine-rich nuclear phosphoprotein 32 family member E	ANP32E	23.2123	22.9804	23.2309	22.4158	22.6789	22.7133				4	4	4	20.9	20.9	20.9	25.125	0	39.566	45514000	13
O43237-2;O43237;J3KRI4;J3KRZ2;H3BUM4;B4E2E0	O43237-2;O43237;J3KRI4	Cytoplasmic dynein 1 light intermediate chain 2	DYNC1LI2	22.5961	22.2678	22.3207	22.7501	22.6117	22.7133				5	5	5	18.1	18.1	18.1	45.004	0	19.497	42385000	23
P13473-2;P13473;P13473-3;H0YCG2	P13473-2;P13473;P13473-3	Lysosome-associated membrane glycoprotein 2	LAMP2	23.2637	22.9393	23.1763	22.2278	22.0022	22.7116				3	3	3	6.8	6.8	6.8	44.955	0	8.0594	75251000	19
D6RDM7;P61086-3;P61086;D6RFX1;P61086-2	D6RDM7;P61086-3;P61086	Ubiquitin-conjugating enzyme E2 K	UBE2K	22.0492	22.2079	22.4356	22.4513	22.4083	22.7115				5	5	5	36.6	36.6	36.6	14.035	0	47.797	34414000	20
Q7Z7H5-3;Q7Z7H5-2;Q7Z7H5;F8W7F7	Q7Z7H5-3;Q7Z7H5-2;Q7Z7H5	Transmembrane emp24 domain-containing protein 4	TMED4	23.023	22.7369	23.4442	22.4615	22.517	22.7109				5	5	5	18.3	18.3	18.3	20.781	0	6.0193	49187000	7
E7ETU9;O00469;O00469-2;O00469-3;C9JXZ0	E7ETU9;O00469;O00469-2;O00469-3	Procollagen-lysine,2-oxoglutarate 5-dioxygenase 2	PLOD2	25.426	25.4357	25.1456	23.028	23.117	22.7093				14	14	14	26.3	26.3	26.3	81.169	0	91.699	152560000	47
K7EMT0;Q15428	K7EMT0;Q15428	Splicing factor 3A subunit 2	SF3A2	22.4655	22.1137	22.2102	22.7327	22.6409	22.7088				2	2	2	17.8	17.8	17.8	15.224	0	6.2826	34812000	7
Q9P2R7-2;Q9P2R7;Q5T9Q5;Q5T9Q8;A0A0U1RQL1;A0A0U1RRI1;A0A0U1RQU7;A0A0U1RQF8	Q9P2R7-2;Q9P2R7;Q5T9Q5	Succinyl-CoA ligase [ADP-forming] subunit beta, mitochondrial	SUCLA2	21.501	21.9497	21.5595	21.6013	22.2902	22.7083				5	5	5	14.7	14.7	14.7	48.039	0	7.0976	31322000	7
P30046;H7C342;J3KQ18;B5MC82;P30046-2;A6NHG4	P30046;H7C342;J3KQ18;B5MC82;P30046-2;A6NHG4	D-dopachrome decarboxylase;D-dopachrome decarboxylase-like protein	DDT	20.518	21.1566	20.5721	22.319	22.1462	22.7071				2	2	2	20.3	20.3	20.3	12.712	0	38.499	23995000	16
P36405	P36405	ADP-ribosylation factor-like protein 3	ARL3	22.9752	23.2187	22.7137	22.1304	22.0859	22.7067				6	6	6	45.6	45.6	45.6	20.455	0	13.491	44214000	15
Q9Y5J7;G3V2F3;G3V502	Q9Y5J7;G3V2F3;G3V502	Mitochondrial import inner membrane translocase subunit Tim9	TIMM9	20.7516	21.106	20.3172	21.5442	21.27	22.7067				2	2	2	29.2	29.2	29.2	10.378	0.0017513	2.7011	18065000	4
Q9UJ70;H7C3G9;Q9UJ70-2;C9JEV6;H7C286;H7C1L7;E9PPU6;H0YEB7;H0YE82;H0YF44;H0YC94	Q9UJ70;H7C3G9;Q9UJ70-2;C9JEV6;H7C286	N-acetyl-D-glucosamine kinase	NAGK	22.8195	22.3963	22.5229	22.5226	22.5321	22.7063				10	10	10	39.2	39.2	39.2	37.375	0	20.228	67758000	33
A0A087WY55;Q9NP79;Q5TGM0;Q9NP79-2	A0A087WY55;Q9NP79;Q5TGM0;Q9NP79-2	Vacuolar protein sorting-associated protein VTA1 homolog	VTA1	21.9408	22.1832	22.1297	22.1243	22.2939	22.7051				4	4	4	18.6	18.6	18.6	31.102	0	19.697	42057000	24
O15143;C9JBJ7;C9K057;C9J4Z7;F8VXW2;C9JEY1;C9JQM8;C9JFG9;C9J6C8;C9JTT6;C9JM51;F8WEB3	O15143;C9JBJ7;C9K057;C9J4Z7;F8VXW2;C9JEY1;C9JQM8;C9JFG9;C9J6C8;C9JTT6	Actin-related protein 2/3 complex subunit 1B	ARPC1B	22.5204	22.8556	22.3416	23.6689	22.4736	22.6814				6	6	6	22.3	22.3	22.3	40.949	0	25.667	59579000	18
P30419;P30419-2;K7EN82;B7Z8J4;K7EN42	P30419;P30419-2	Glycylpeptide N-tetradecanoyltransferase 1	NMT1	22.8979	22.2132	22.0424	22.5331	21.8634	22.6782				9	9	7	24.4	24.4	20.6	56.806	0	276.78	89457000	48
Q08J23-2;Q08J23;Q08J23-3;A0A140T9Y7	Q08J23-2;Q08J23;Q08J23-3	tRNA (cytosine(34)-C(5))-methyltransferase	NSUN2	22.6036	22.5552	22.4361	22.5067	23.4138	22.6701				10	10	10	19.3	19.3	19.3	82.392	0	46.372	62201000	34
Q14344;Q14344-2	Q14344;Q14344-2	Guanine nucleotide-binding protein subunit alpha-13	GNA13	21.8873	22.5297	21.9994	23.0504	22.4488	22.6701				6	6	6	19.4	19.4	19.4	44.049	0	29.722	64818000	35
P00533;E9PFD7;Q504U8;P00533-4;P00533-3;P00533-2;C9JYS6;J3KTI5;H3BLT0;B4DTR1;J3QLU9;A0A0A0MSE1;P04626-3;P04626-2;P04626-6;P04626-5;P04626-4;P04626;Q15303-4;Q15303-3;Q15303-2;Q15303	P00533;E9PFD7;Q504U8;P00533-4;P00533-3;P00533-2	Epidermal growth factor receptor;Receptor protein-tyrosine kinase	EGFR	21.4254	21.5501	21.9405	21.6526	21.1785	22.6651				15	15	15	19.6	19.6	19.6	134.28	0	89.799	99385000	43
Q13347;Q5TFK1	Q13347	Eukaryotic translation initiation factor 3 subunit I	EIF3I	22.8749	22.9142	23.0733	23.0102	22.695	22.6605				7	7	7	31.4	31.4	31.4	36.501	0	30.405	112020000	20
Q13404;I3L0A0;Q13404-7;Q13404-2;Q13404-1;G3V2F7;Q13404-8;A0A0A0MSL3;Q13404-6;E5RIF1;D6RG00;H0YBX6	Q13404;I3L0A0;Q13404-7;Q13404-2;Q13404-1;G3V2F7;Q13404-8;A0A0A0MSL3;Q13404-6	Ubiquitin-conjugating enzyme E2 variant 1	UBE2V1	21.9193	22.3688	22.248	22.1857	22.2824	22.659				7	3	3	46.9	23.1	23.1	16.495	0	6.1016	30005000	11
B3KYB6;A0A0A0MSW4;P48739;P48739-2;P48739-3	B3KYB6;A0A0A0MSW4;P48739;P48739-2;P48739-3	Phosphatidylinositol transfer protein beta isoform	PITPNB	21.6182	21.5783	21.6398	22.0613	21.6479	22.6578				2	2	2	17.5	17.5	17.5	13.781	0.00072754	3.0146	23946000	4
Q13126;B4DUC8;Q13126-4;Q13126-3;Q13126-2;J3QSB7;Q13126-7;Q13126-6;Q13126-5;F2Z2F3;F8WES2;J3KRN1	Q13126;B4DUC8;Q13126-4;Q13126-3;Q13126-2;J3QSB7;Q13126-7;Q13126-6;Q13126-5;F2Z2F3	S-methyl-5-thioadenosine phosphorylase;Purine nucleoside phosphorylase	MTAP	23.7815	22.8188	23.775	23.7042	24.0274	22.6477				9	9	9	48.1	48.1	48.1	31.236	0	80.906	73053000	33
P04040	P04040	Catalase	CAT	23.4773	23.1216	23.2568	22.581	22.7459	22.6471				6	6	6	16.7	16.7	16.7	59.755	0	20.441	48726000	10
P14550;V9GYG2;V9GYP9;Q5T621	P14550	Alcohol dehydrogenase [NADP(+)]	AKR1A1	23.7021	23.2093	23.4274	23.4307	23.2829	22.6448				9	9	9	32	32	32	36.573	0	19.039	65793000	34
O75436;S4R3Q6;O75436-2;S4R2Y3;Q4G0F5	O75436;S4R3Q6;O75436-2	Vacuolar protein sorting-associated protein 26A	VPS26A	22.6527	22.5386	22.4487	22.8032	22.8988	22.6357				9	9	9	37.9	37.9	37.9	38.169	0	19.228	72728000	35
Q9BUL8;C9J932;H7C5M9;C9JSA3;C9JND6;C9J6F3;C9J5C3;F8WDF3;C9J363	Q9BUL8;C9J932;H7C5M9;C9JSA3;C9JND6;C9J6F3;C9J5C3	Programmed cell death protein 10	PDCD10	21.5047	21.7141	21.7265	21.8487	22.2323	22.6357				3	3	3	16.5	16.5	16.5	24.701	0	4.1532	34055000	5
C9JRZ6;F8WAR4;Q9NX63	C9JRZ6;F8WAR4;Q9NX63	MICOS complex subunit MIC19	CHCHD3	22.6511	22.6537	22.6731	22.4428	22.357	22.6355				3	3	3	14.7	14.7	14.7	26.694	0	7.9154	36466000	11
B1AJY7;O75832;B1AJY5;O75832-2;B1AJY6	B1AJY7;O75832;B1AJY5;O75832-2	26S proteasome non-ATPase regulatory subunit 10	PSMD10	21.8219	22.3933	23.0529	22.5693	22.3429	22.6333				3	3	3	21.2	21.2	21.2	20.808	0	4.5727	45227000	12
Q9P287;Q9P287-4;Q9P287-3;Q9P287-2	Q9P287;Q9P287-4;Q9P287-3;Q9P287-2	BRCA2 and CDKN1A-interacting protein	BCCIP	22.7611	22.9937	23.0415	22.6326	22.1624	22.6319				4	4	4	18.8	18.8	18.8	35.979	0	11.735	50884000	15
O14828-2;O14828	O14828-2;O14828	Secretory carrier-associated membrane protein 3	SCAMP3	22.7339	22.9705	23.2613	22.3968	22.835	22.6304				4	4	4	20.2	20.2	20.2	35.201	0	26.467	45415000	19
Q92905;E5RHF2;E5RHH5;E5RFS1;E5RG35;E5RK55	Q92905;E5RHF2;E5RHH5	COP9 signalosome complex subunit 5	COPS5	22.2418	22.4068	22.0927	21.8842	21.8943	22.6291				5	5	5	21.6	21.6	21.6	37.578	0	10.326	30054000	12
O60869-2;O60869-3;O60869	O60869-2;O60869-3;O60869	Endothelial differentiation-related factor 1	EDF1	22.7503	22.473	22.8043	22.6558	22.8983	22.6278				3	3	3	26.6	26.6	26.6	15.48	0	14.377	39324000	10
P10606	P10606	Cytochrome c oxidase subunit 5B, mitochondrial	COX5B	23.1885	23.4306	23.1446	22.3187	22.5983	22.6232				3	3	3	18.6	18.6	18.6	13.696	0	4.6564	45775000	10
P08754	P08754	Guanine nucleotide-binding protein G(k) subunit alpha	GNAI3	22.5797	22.6317	22.4749	22.7487	22.8532	22.6182				10	6	6	33.3	20.6	20.6	40.532	0	155.81	87497000	47
A0A1B0GTW1;Q9UDY2-6;Q9UDY2-3;Q9UDY2;Q9UDY2-7;Q9UDY2-5;Q9UDY2-4;Q9UDY2-2	A0A1B0GTW1;Q9UDY2-6;Q9UDY2-3;Q9UDY2;Q9UDY2-7;Q9UDY2-5;Q9UDY2-4;Q9UDY2-2	Tight junction protein ZO-2	TJP2	21.086	21.4709	21.483	22.8998	22.371	22.618				10	10	10	11.3	11.3	11.3	140.73	0	51.557	38095000	18
D3YTB1;F8W727;P62910	D3YTB1;F8W727;P62910	60S ribosomal protein L32	RPL32	21.9778	22.2012	21.4036	22.0542	21.933	22.6171				2	2	2	20.3	20.3	20.3	15.616	0	7.6256	33679000	19
P49189;P49189-2	P49189;P49189-2	4-trimethylaminobutyraldehyde dehydrogenase	ALDH9A1	22.9999	23.4955	23.1408	22.8278	22.711	22.611				9	9	9	19	19	19	53.801	0	31.22	85327000	17
F8W031;F8VXJ7;Q9Y2B0;F8W1K5;F8VP03;H0YIH9;H0YI18;F8W1U5;Q9Y2B0-2	F8W031;F8VXJ7;Q9Y2B0;F8W1K5;F8VP03	Protein canopy homolog 2	CNPY2	22.1081	22.1521	22.4005	21.7822	21.984	22.6094				4	3	3	20.9	17.5	17.5	29.224	0	29.323	28753000	13
A6NNI4;G8JLH6;P21926;F5GXT1;A0A087WU13	A6NNI4;G8JLH6;P21926;F5GXT1;A0A087WU13	Tetraspanin;CD9 antigen	CD9	NaN	NaN	NaN	22.1111	22.1636	22.6059				4	4	4	13.8	13.8	13.8	17.764	0	175.02	320680000	32
P48163;P48163-2	P48163;P48163-2	NADP-dependent malic enzyme	ME1	22.8543	22.4179	22.3064	21.964	23.0038	22.6044				7	7	7	20.5	20.5	20.5	64.149	0	12.081	36581000	13
Q00059-2;Q00059;H7BYN3	Q00059-2;Q00059	Transcription factor A, mitochondrial	TFAM	22.0738	22.2162	22.1794	22.0007	22.1457	22.603				3	3	3	19.2	19.2	19.2	25.465	0	6.2924	28685000	7
S4R3V8;Q86X29-6;Q86X29-5;Q86X29-4;Q86X29;Q86X29-3;Q86X29-2;M0QZL9;M0R1W9	S4R3V8;Q86X29-6;Q86X29-5;Q86X29-4;Q86X29;Q86X29-3;Q86X29-2	Lipolysis-stimulated lipoprotein receptor	LSR	NaN	NaN	NaN	22.1236	NaN	22.5983				7	7	7	15.5	15.5	15.5	66.175	0	12.55	49392000	20
Q13045-2;Q13045;Q13045-3;J3KS39;J3KS54;J3QLR6;K7EQZ7	Q13045-2;Q13045;Q13045-3	Protein flightless-1 homolog	FLII	21.5004	22.5524	21.5905	22.6098	21.25	22.5922				10	10	10	9.7	9.7	9.7	138.49	0	27.352	43126000	24
P33993;P33993-3;P33993-2;C9J8M6	P33993;P33993-3	DNA replication licensing factor MCM7	MCM7	24.0139	23.5724	23.5979	22.8818	22.8275	22.5911				11	11	11	21.3	21.3	21.3	81.307	0	21.713	68080000	41
P36542-2;P36542	P36542-2;P36542	ATP synthase subunit gamma, mitochondrial	ATP5C1	23.2366	23.1221	22.5276	24.5102	24.226	22.5853				4	4	4	14.8	14.8	14.8	32.881	0	12.362	84053000	18
O96008-2;O96008;K7EKG4;K7EJ57	O96008-2;O96008;K7EKG4;K7EJ57	Mitochondrial import receptor subunit TOM40 homolog	TOMM40	22.8934	23.0517	22.9224	23.0931	22.8845	22.584				5	5	5	26.1	26.1	26.1	34.441	0	8.699	48510000	14
Q9BZZ5-5;Q9BZZ5-2;G3V1C3;Q9BZZ5-3;Q9BZZ5;Q9BZZ5-1;Q9BZZ5-6;H0YER7;E9PQK6	Q9BZZ5-5;Q9BZZ5-2;G3V1C3;Q9BZZ5-3;Q9BZZ5;Q9BZZ5-1;Q9BZZ5-6	Apoptosis inhibitor 5	API5	22.6778	21.4811	22.2819	21.7668	24.5935	22.5779				6	6	6	16	16	16	50.74	0	14.364	54021000	16
P63151;P63151-2;E5RFR9;E5RIY1;Q9Y2T4-3;Q00005-6;Q9Y2T4-4;Q00005;Q00005-2;Q9Y2T4-2;Q9Y2T4;Q00005-3;Q66LE6;Q00005-4;Q00005-5;Q00005-7	P63151;P63151-2;E5RFR9	Serine/threonine-protein phosphatase 2A 55 kDa regulatory subunit B alpha isoform	PPP2R2A	21.1299	21.1671	21.5097	22.0587	21.5063	22.5771				4	4	4	10.7	10.7	10.7	51.691	0	20.261	43185000	24
E9PGT3;Q15418-3;Q15418-4;Q15418;Q15418-2;E9PMM7;E9PAN7	E9PGT3;Q15418-3;Q15418-4;Q15418;Q15418-2	Ribosomal protein S6 kinase;Ribosomal protein S6 kinase alpha-1	RPS6KA1	21.171	21.1113	21.3789	22.5605	22.6252	22.5749				6	6	4	11.5	11.5	7.7	81.471	0	10.573	32058000	14
X6R8F3;P80188;P80188-2	X6R8F3;P80188;P80188-2	Neutrophil gelatinase-associated lipocalin	LCN2	NaN	NaN	NaN	22.6652	23.0448	22.5684				4	4	4	28	28	28	22.788	0	28.203	25238000	11
P46108;P46108-2;I3L297	P46108;P46108-2;I3L297	Adapter molecule crk	CRK	22.6331	22.4605	22.664	22.3348	22.6253	22.5671				7	7	7	39.1	39.1	39.1	33.83	0	19.749	36245000	20
Q9NZB2;Q9NZB2-6;Q9NZB2-4;A0A0C4DG79;A0A0C4DH52;Q9NZB2-2;Q9NZB2-5;Q5T035	Q9NZB2;Q9NZB2-6;Q9NZB2-4;A0A0C4DG79	Constitutive coactivator of PPAR-gamma-like protein 1	FAM120A	22.7605	22.7426	22.3932	23.1062	22.2841	22.5653				12	12	12	18.5	18.5	18.5	121.89	0	20.216	52906000	23
Q9Y277;Q9Y277-2;E5RK27;E5RFP6;E5RJN6;E5RHZ6;E5RHE1	Q9Y277;Q9Y277-2;E5RK27;E5RFP6;E5RJN6;E5RHZ6	Voltage-dependent anion-selective channel protein 3	VDAC3	22.2729	22.492	22.1891	22.7298	22.5818	22.5652				4	4	4	14.5	14.5	14.5	30.658	0	13.468	34835000	8
Q14258	Q14258	E3 ubiquitin/ISG15 ligase TRIM25	TRIM25	21.583	21.4716	21.2332	22.0348	22.0337	22.5639				9	9	9	16.8	16.8	16.8	70.973	0	84.516	28389000	33
Q9UBQ5-2;Q9UBQ5;K7ES31;K7ERF1;B4DQ48;K7EK53;K7EQM4;A0A087WVB9	Q9UBQ5-2;Q9UBQ5;K7ES31;K7ERF1	Eukaryotic translation initiation factor 3 subunit K	EIF3K	22.2886	22.2979	22.4346	21.715	22.8776	22.5624				3	3	3	19.4	19.4	19.4	24.484	0	20.78	32975000	7
P61011;P61011-2;G3V4F7;G3V480;G3V346;A0A0D9SFN7;G3V3L9	P61011;P61011-2;G3V4F7	Signal recognition particle 54 kDa protein	SRP54	21.5889	21.711	21.9885	22.1255	22.2738	22.5601				10	10	10	27.4	27.4	27.4	55.704	0	64.509	41517000	35
P12236	P12236	ADP/ATP translocase 3;ADP/ATP translocase 3, N-terminally processed	SLC25A6	22.0732	21.7977	21.3402	23.0263	22.6798	22.558				10	2	2	31.2	7.4	7.4	32.866	0	16.044	32494000	13
Q9Y295;H0YI06;F8WEE0	Q9Y295	Developmentally-regulated GTP-binding protein 1	DRG1	23.2417	22.7896	22.5771	22.7453	22.7475	22.5519				10	10	10	36.5	36.5	36.5	40.542	0	32.966	58683000	43
Q92890;Q92890-1;C9J6N9;Q92890-3;C9IZG3;C9JNP9	Q92890;Q92890-1;C9J6N9;Q92890-3;C9IZG3	Ubiquitin fusion degradation protein 1 homolog	UFD1L	22.0956	22.138	22.302	22.5477	22.604	22.5494				4	4	4	16.3	16.3	16.3	34.5	0	6.4555	34212000	16
A0A087X142;A6NMH6;A6NFQ9;F8W8I8;Q92599-2;Q92599-4;Q92599;Q92599-3;C9JV02;A0A0A0MRP8;C9J4G8	A0A087X142;A6NMH6;A6NFQ9;F8W8I8;Q92599-2;Q92599-4;Q92599;Q92599-3;C9JV02	Septin-8	39692	20.5184	20.6431	20.8096	21.3652	22.3127	22.5416				4	3	3	12.9	11	11	49.355	0	9.2448	20224000	4
Q9UQE7	Q9UQE7	Structural maintenance of chromosomes protein 3	SMC3	22.84	22.7229	22.7977	22.3074	22.4339	22.5362				13	13	13	15.4	15.4	15.4	141.54	0	61.87	50601000	40
Q9UHG3;F8W8W4;Q9UHG3-2;C9JM55;C9K055;C9JGT6	Q9UHG3;F8W8W4;Q9UHG3-2	Prenylcysteine oxidase 1	PCYOX1	22.8526	22.5097	22.9056	22.5296	22.5097	22.5356				6	6	6	17.4	17.4	17.4	56.639	0	10.544	39079000	10
K7EP07;K7EK42;Q99426-2;Q99426;K7EL99	K7EP07;K7EK42;Q99426-2;Q99426	Tubulin-folding cofactor B	TBCB	22.8632	23.2605	22.6169	22.3516	22.8548	22.5312				3	3	3	21.3	21.3	21.3	19.251	0	12.709	45287000	4
Q08945;E9PMD4;A0A0U1RRK2	Q08945	FACT complex subunit SSRP1	SSRP1	23.2616	22.9115	23.2194	23.0805	23.3257	22.5238				12	12	12	20.6	20.6	20.6	81.074	0	49.112	74347000	47
P49841;P49841-2	P49841;P49841-2	Glycogen synthase kinase-3 beta	GSK3B	21.9718	22.3729	22.5165	22.7555	22.4713	22.5213				4	4	4	18.3	18.3	18.3	46.744	0	107.58	45845000	19
Q9NZI8;Q9NZI8-2	Q9NZI8;Q9NZI8-2	Insulin-like growth factor 2 mRNA-binding protein 1	IGF2BP1	22.3562	21.4536	21.7972	21.1583	20.9682	22.5207				7	6	6	18.5	16.3	16.3	63.48	0	23.66	24045000	26
G3V1D3;G3V180;Q9NY33-4;Q9NY33;E9PQ14;Q9NY33-2;E9PNX5;E9PKK8;E9PPK9	G3V1D3;G3V180;Q9NY33-4;Q9NY33	Dipeptidyl peptidase 3	DPP3	22.6103	22.5695	22.671	22.7159	22.8195	22.5199				9	9	9	18.7	18.7	18.7	84.304	0	63.695	38924000	27
Q9H307;Q9H307-2;G3V5F0;G3V579	Q9H307;Q9H307-2	Pinin	PNN	21.5496	21.9597	22.0186	21.6912	21.6112	22.5167				5	5	5	8.8	8.8	8.8	81.613	0	11.482	24134000	10
O43583;F8VVL1	O43583;F8VVL1	Density-regulated protein	DENR	21.88	21.8697	21.8344	22.4629	22.674	22.5132				4	4	4	18.7	18.7	18.7	22.092	0	323.31	29728000	14
O43765;K7EMD6	O43765;K7EMD6	Small glutamine-rich tetratricopeptide repeat-containing protein alpha	SGTA	22.2491	22.2017	22.4061	21.4961	22.1361	22.5125				6	6	6	23.3	23.3	23.3	34.063	0	8.8673	28124000	11
F5H365;Q15436;Q15436-2;G3V4V1;G3V1W4;G3V3G5;G3V2R6;G3V5X8;G3V4Q2;G3V5K1	F5H365;Q15436;Q15436-2	Protein transport protein Sec23A	SEC23A	22.971	23.3606	22.6725	22.5522	22.6086	22.5053				11	11	9	21.3	21.3	17.8	82.968	0	56.533	64748000	61
E9PJK1;E9PRJ8;H0YDL9;H0YDJ9;E9PIF1;A6NMH8;P60033;E9PM31;H0YEE2	E9PJK1;E9PRJ8;H0YDL9;H0YDJ9;E9PIF1;A6NMH8;P60033	Tetraspanin;CD81 antigen	CD81	22.575	22.3458	22.3582	22.6026	22.203	22.4937				4	4	4	39.4	39.4	39.4	17.963	0	100.45	171470000	37
G5E9W7;G5E9V5;P82650;H7C5F2;H7C5H3;P82650-2;H7C5L9	G5E9W7;G5E9V5;P82650;H7C5F2;H7C5H3;P82650-2	28S ribosomal protein S22, mitochondrial	MRPS22	22.4827	22.2701	22.3758	22.3121	22.3453	22.4911				7	7	7	21.9	21.9	21.9	36.805	0	15.783	33599000	12
P63173;J3KSP2;J3KT73;J3QL01	P63173;J3KSP2;J3KT73;J3QL01	60S ribosomal protein L38	RPL38	22.209	22.6976	21.9812	22.9107	22.6158	22.4841				3	3	3	32.9	32.9	32.9	8.2178	0	4.0651	46664000	6
O43747;O43747-2;H3BR36;H3BUN9;H3BNR4	O43747;O43747-2	AP-1 complex subunit gamma-1	AP1G1	21.7208	21.6649	21.6603	22.6562	22.1382	22.4839				6	6	6	9.4	9.4	9.4	91.35	0	11.847	41372000	29
Q9NVJ2;Q9NVJ2-2	Q9NVJ2	ADP-ribosylation factor-like protein 8B	ARL8B	22.5615	22.619	22.5875	22.8926	22.2256	22.4806				5	5	3	33.3	33.3	16.1	21.539	0	7.32	38783000	14
P22307-6;P22307-2;P22307-4;P22307-7;P22307-8;P22307;H0YF61	P22307-6;P22307-2;P22307-4;P22307-7;P22307-8;P22307;H0YF61	Non-specific lipid-transfer protein	SCP2	22.5167	22.4468	22.5726	21.9493	22.1796	22.4781				4	4	4	27.9	27.9	27.9	15.079	0	6.5666	32036000	6
P21397-2;P21397;P27338-2;P27338	P21397-2;P21397	Amine oxidase [flavin-containing] A	MAOA	NaN	NaN	NaN	22.9681	22.559	22.4734				3	3	3	8.9	8.9	8.9	44.847	0	5.6377	21354000	7
Q99615-2;Q99615;K7EPP7;K7ESP1;K7EIH8;K7EJL5;K7EN19;K7EJV7;K7ER44;K7EJE9;K7EK03;K7EJ24;K7ELJ8	Q99615-2;Q99615;K7EPP7;K7ESP1;K7EIH8	DnaJ homolog subfamily C member 7	DNAJC7	22.0694	22.6327	22.3528	22.2392	22.2965	22.4694				8	8	8	21.9	21.9	21.9	50.096	0	26.863	51634000	32
P16402	P16402	Histone H1.3	HIST1H1D	23.2211	23.2611	23.2378	22.4428	22.6035	22.469				8	1	1	24.4	7.2	7.2	22.35	0.0033135	2.2878	45653000	10
H3BUF6;Q8WWM7-6;Q8WWM7-8;Q8WWM7-5;Q8WWM7-4;Q8WWM7-9;Q8WWM7-2;Q8WWM7;Q8WWM7-3;Q8WWM7-7;H3BSK9;H3BUE3;H3BSQ5	H3BUF6;Q8WWM7-6;Q8WWM7-8;Q8WWM7-5;Q8WWM7-4;Q8WWM7-9;Q8WWM7-2;Q8WWM7;Q8WWM7-3;Q8WWM7-7;H3BSK9	Ataxin-2-like protein	ATXN2L	21.564	21.6692	21.3277	21.6766	21.4696	22.4686				8	8	8	10.8	10.8	10.8	112.71	0	9.4819	23622000	16
P19623;K7EL89;K7EKM4;K7ESL0	P19623	Spermidine synthase	SRM	22.8185	22.431	22.5384	22.8	22.5994	22.4653				6	6	6	24.2	24.2	24.2	33.824	0	10.142	101830000	30
Q9Y305-2;Q9Y305;Q9Y305-4;Q9Y305-3;H7C5Q2;C9J7L8	Q9Y305-2;Q9Y305;Q9Y305-4;Q9Y305-3;H7C5Q2	Acyl-coenzyme A thioesterase 9, mitochondrial	ACOT9	22.3837	22.5214	22.0926	23.1056	23.4289	22.4649				9	9	9	22.9	22.9	22.9	46.354	0	16.802	50116000	21
P07686;H0YA83;Q5URX0;H0Y9B6	P07686;H0YA83;Q5URX0;H0Y9B6	Beta-hexosaminidase subunit beta;Beta-hexosaminidase subunit beta chain B;Beta-hexosaminidase subunit beta chain A	HEXB	22.5083	22.7251	22.4557	22.076	22.5394	22.4644				6	6	6	11.7	11.7	11.7	63.111	0	20.112	34149000	16
P62273;A0A087WTT6;P62273-2	P62273;A0A087WTT6;P62273-2	40S ribosomal protein S29	RPS29	22.8285	22.9482	23.0506	23.1762	23.0492	22.4596				2	2	2	33.9	33.9	33.9	6.6767	0.0020654	2.5861	46975000	2
A2ACR1;A0A0G2JJA7;P28065-2;P28065;A2ACR0;A0A0G2JJQ0	A2ACR1;A0A0G2JJA7;P28065-2;P28065;A2ACR0;A0A0G2JJQ0	Proteasome subunit beta type;Proteasome subunit beta type-9	PSMB9	21.645	21.9037	21.7087	22.4068	22.9025	22.4563				2	2	2	11.2	11.2	11.2	20.96	0	7.4443	29960000	4
P49792;J3KQ37;Q99666;O14715;F8VYC4;P0DJD1;F8WBP7;H7BZ48	P49792	E3 SUMO-protein ligase RanBP2	RANBP2	22.6394	22.3155	21.8305	22.1669	21.8522	22.454				13	13	9	6.3	6.3	4.5	358.2	0	83.615	41538000	37
Q8WUF5	Q8WUF5	RelA-associated inhibitor	PPP1R13L	20.9301	20.9603	21.0937	22.3174	21.7586	22.4515				7	7	7	12.6	12.6	12.6	89.09	0	17.836	29219000	23
O95782-2;O95782	O95782-2;O95782	AP-2 complex subunit alpha-1	AP2A1	22.2862	22.1958	22.2081	22.3206	22.1201	22.4427				12	12	9	18.2	18.2	14.3	105.36	0	21.53	49039000	40
A0A087X020;Q9Y3A5;F8WE72	A0A087X020;Q9Y3A5;F8WE72	Ribosome maturation protein SBDS	SBDS	22.2767	22.3106	22.162	22.5747	22.4491	22.4357				3	3	3	14.8	14.8	14.8	28.864	0	4.6542	32391000	4
Q9NR28-2;Q9NR28;F5H796;A0A024RBT2;H7BZK7;F5H0Q4;F5GYH3;F5GX50;F5GXT8;Q9NR28-3	Q9NR28-2;Q9NR28;F5H796;A0A024RBT2;H7BZK7	Diablo homolog, mitochondrial	DIABLO	22.1686	22.1492	22.0783	22.1996	21.96	22.4356				3	3	3	17.7	17.7	17.7	21.232	0	6.5862	27510000	4
P61313;E7EQV9;E7ENU7;E7EX53	P61313;E7EQV9;E7ENU7	60S ribosomal protein L15;Ribosomal protein L15	RPL15	22.7701	23.0077	22.2429	23.7414	22.2779	22.4355				3	3	3	16.2	16.2	16.2	24.146	0	19.59	75563000	15
Q9H8S9;Q7L9L4;Q7L9L4-2;D6RCK3;Q9H8S9-2	Q9H8S9;Q7L9L4;Q7L9L4-2;D6RCK3;Q9H8S9-2	MOB kinase activator 1A;MOB kinase activator 1B	MOB1A	21.8686	21.9929	22.0038	21.7943	22.1352	22.4328				3	3	3	17.1	17.1	17.1	25.079	0	31.071	37087000	13
P01024;M0QXZ3;M0R0Q9	P01024	Complement C3;Complement C3 beta chain;C3-beta-c;Complement C3 alpha chain;C3a anaphylatoxin;Acylation stimulating protein;Complement C3b alpha chain;Complement C3c alpha chain fragment 1;Complement C3dg fragment;Complement C3g fragment;Complement C3d fragment;Complement C3f fragment;Complement C3c alpha chain fragment 2	C3	21.4314	21.5452	21.7263	22.8892	21.6416	22.4308				15	15	14	13	13	12.3	187.15	0	161.04	42316000	36
A0A0B4J1W3;Q9BXJ9;Q9BXJ9-4;Q6N069;Q6N069-5;Q6N069-4;Q6N069-3;Q6N069-2	A0A0B4J1W3;Q9BXJ9;Q9BXJ9-4	N-alpha-acetyltransferase 15, NatA auxiliary subunit	NAA15	21.8737	22.1454	21.9827	22.6532	22.0647	22.4304				10	10	10	14.7	14.7	14.7	101.2	0	25.292	55512000	23
A6PVN5;Q15257-3;Q15257-2;Q15257;F6WIT2;Q5T949;Q5T948;A6PVN9;Q15257-4;Q68CR8;B7ZBQ0;A6PVN7;A6PVN8;C9IZ76;A6PVN6;B7ZBP9;B7ZBP7;B4DDQ6;H0Y6E5	A6PVN5;Q15257-3;Q15257-2;Q15257;F6WIT2;Q5T949;Q5T948;A6PVN9;Q15257-4;Q68CR8	Serine/threonine-protein phosphatase 2A activator	PPP2R4	21.9345	22.011	22.0678	22.2304	22.1041	22.4241				6	6	6	27.1	27.1	27.1	37.375	0	18.494	27214000	18
Q15404;Q15404-2	Q15404;Q15404-2	Ras suppressor protein 1	RSU1	22.8444	22.666	23.3476	20.987	22.3008	22.4227				6	6	6	31.4	31.4	31.4	31.54	0	9.3006	40868000	29
Q7L2H7;Q7L2H7-2;J3KNJ2;H0YCQ8;E9PN86;E9PRI2;E9PRY0;E7ESM3	Q7L2H7;Q7L2H7-2;J3KNJ2;H0YCQ8	Eukaryotic translation initiation factor 3 subunit M	EIF3M	22.1762	22.474	22.3809	22.4453	22.8912	22.4175				10	10	10	35.3	35.3	35.3	42.502	0	37.575	57264000	36
P07996;P07996-2;A8MZG1;Q2HIZ1;F5H4Z8;P49746-2;P49746;P35442	P07996;P07996-2	Thrombospondin-1	THBS1	23.359	23.2542	22.9895	22.4361	22.5265	22.4169				17	17	6	18	18	7.8	129.38	0	271.46	198130000	79
C9JQV0;Q9BRJ6;H7C0T1;H7C2R9	C9JQV0;Q9BRJ6	Uncharacterized protein C7orf50	C7orf50	21.9516	21.9671	21.8092	22.011	21.8539	22.4055				3	3	3	29.7	29.7	29.7	21.883	0	10.278	25243000	12
G5EA31;P53992;P53992-2;A0A0U1RR49	G5EA31;P53992	Protein transport protein Sec24C	SEC24C	22.5784	22.6898	22.3176	22.5548	22.4541	22.3942				11	11	11	14.3	14.3	14.3	111.98	0	22.693	54582000	36
F8W726;Q14157-4;Q14157-1;Q14157-3;Q14157;Q14157-5;Q5VU77;Q5VU79;Q5VU78;Q5VU81;Q5VU80;H0Y5H6;H7C2T8	F8W726;Q14157-4;Q14157-1;Q14157-3;Q14157;Q14157-5;Q5VU77	Ubiquitin-associated protein 2-like	UBAP2L	22.3554	22.3446	22.5802	22.069	22.0841	22.3923				10	10	10	17.3	17.3	17.3	113.63	0	57.352	31265000	38
M0QXB4;O14579;O14579-3;O14579-2;M0R061	M0QXB4;O14579;O14579-3;O14579-2;M0R061	Coatomer subunit epsilon	COPE	22.6276	23.0071	22.9445	22.9855	24.0627	22.3915				7	7	7	29	29	29	36.923	0	26.197	73244000	32
A0A087X0Z7;H0YJ66;Q9Y394-2;Q9Y394;H0YJE4;H0YJR8	A0A087X0Z7;H0YJ66;Q9Y394-2;Q9Y394;H0YJE4	Dehydrogenase/reductase SDR family member 7	DHRS7	20.097	20.2186	19.9687	22.4385	22.0599	22.3869				5	5	5	14.1	14.1	14.1	42.619	0	11.273	19450000	11
B4DWR3;P61758	B4DWR3;P61758	Prefoldin subunit 3	VBP1	23.0362	22.8731	23.2572	22.9567	22.6871	22.3817				5	5	5	26.6	26.6	26.6	22.254	0	21.48	48364000	13
O43760;O43760-2;K7ELD9;K7ENG9;K7ELS8;K7EJ35	O43760;O43760-2;K7ELD9;K7ENG9	Synaptogyrin-2	SYNGR2	NaN	NaN	NaN	22.5341	21.775	22.3756				3	3	3	13.4	13.4	13.4	24.81	0	13.206	38870000	8
Q14008-2;Q14008;Q14008-3;H0YDX5;E9PQH5;H0YCF6;H0YEK7	Q14008-2;Q14008;Q14008-3	Cytoskeleton-associated protein 5	CKAP5	21.9365	22.2579	22.8114	22.1132	22.1256	22.3734				15	15	15	8.9	8.9	8.9	218.52	0	25.37	38075000	41
Q9Y6H1;Q5T1J5	Q9Y6H1;Q5T1J5	Coiled-coil-helix-coiled-coil-helix domain-containing protein 2;Putative coiled-coil-helix-coiled-coil-helix domain-containing protein CHCHD2P9, mitochondrial	CHCHD2	21.6958	21.2866	21.372	21.5723	21.712	22.3705				1	1	1	15.9	15.9	15.9	15.512	0.00076805	3.4744	20606000	9
P43121;P43121-2	P43121	Cell surface glycoprotein MUC18	MCAM	22.6227	22.5985	22.3155	NaN	NaN	22.3679				9	9	9	20	20	20	71.607	0	95.577	55707000	23
Q15637-4;Q15637-6;Q15637-3;Q15637-2;Q15637;Q15637-5;Q15637-7;F8WEV5;C9J792;H7C561	Q15637-4;Q15637-6;Q15637-3;Q15637-2;Q15637;Q15637-5;Q15637-7;F8WEV5	Splicing factor 1	SF1	22.4487	22.5541	22.5292	22.1855	22.2902	22.3623				6	6	6	16.6	16.6	16.6	59.711	0	12.464	34710000	19
E9PDI4;O00515;A0A0J9YVY2;A0A0J9YYF6;A0A0J9YW63;H0Y901	E9PDI4;O00515	Ladinin-1	LAD1	NaN	NaN	NaN	22.2582	22.2971	22.3602				6	6	6	21.3	21.3	21.3	58.677	0	55.338	18075000	12
O60749-2;O60749;D6RC15	O60749-2;O60749	Sorting nexin-2	SNX2	22.0434	22.3625	22.1311	21.9683	21.8492	22.3554				8	8	6	22.9	22.9	17.7	46.097	0	11.293	37721000	13
P38606-2;P38606;C9JA17;C9JVW8	P38606-2;P38606	V-type proton ATPase catalytic subunit A	ATP6V1A	22.6077	22.7844	22.7343	22.1261	22.3293	22.3542				6	6	6	15.2	15.2	15.2	64.735	0	61.021	59013000	27
Q9Y3Y2-4;Q9Y3Y2;Q9Y3Y2-3;A0A087X1B7;X6R700	Q9Y3Y2-4;Q9Y3Y2;Q9Y3Y2-3;A0A087X1B7;X6R700	Chromatin target of PRMT1 protein	CHTOP	22.6577	22.6175	23.1443	22.1623	22.3457	22.3495				3	3	3	16.3	16.3	16.3	21.918	0	9.997	37381000	8
B3KS98;O15372;A0A087WZK9;E5RFW7;E5RFH0;E5RHC7;E5RH59;E5RGU4;E5RJT0	B3KS98;O15372;A0A087WZK9;E5RFW7;E5RFH0	Eukaryotic translation initiation factor 3 subunit H	EIF3H	22.6183	22.4499	22.3291	22.7377	22.6972	22.3475				4	4	4	14.2	14.2	14.2	41.581	0	12.856	64178000	17
B0S8I6;Q14320;Q9Y247	B0S8I6;Q14320;Q9Y247	Protein FAM50A;Protein FAM50B	FAM50A	22.6307	23.1845	22.4344	22.1454	22.1215	22.3474				4	4	4	19.6	19.6	19.6	30.693	0	6.3826	34715000	2
P31040-2;P31040;A0A087X1I3;D6RFM5;P31040-3;H0Y8X1	P31040-2;P31040;A0A087X1I3;D6RFM5;P31040-3	Succinate dehydrogenase [ubiquinone] flavoprotein subunit, mitochondrial	SDHA	22.5626	21.68	22.4861	22.1963	22.2463	22.3439				6	6	6	15.7	15.7	15.7	67.299	0	69.746	69105000	30
P00403	P00403	Cytochrome c oxidase subunit 2	MT-CO2	23.6829	23.0888	23.2332	22.6969	22.6814	22.3423				4	4	4	24.7	24.7	24.7	25.565	0	31.372	56889000	25
Q15075	Q15075	Early endosome antigen 1	EEA1	21.4591	21.8055	21.9339	21.724	22.0093	22.3423				10	10	10	10.1	10.1	10.1	162.46	0	257.27	39565000	32
Q01628;H7BYV1;E9PS44;E9PQN9;P13164;Q01629;C9JQL5	Q01628;H7BYV1;E9PS44;E9PQN9;P13164;Q01629	Interferon-induced transmembrane protein 3;Interferon-induced transmembrane protein 1;Interferon-induced transmembrane protein 2	IFITM3	22.4175	21.0093	21.6115	22.3922	21.8029	22.3406				3	3	3	30.8	30.8	30.8	14.632	0	63.249	113950000	31
Q9Y2V2	Q9Y2V2	Calcium-regulated heat stable protein 1	CARHSP1	21.2375	21.2822	21.5347	22.1898	22.3313	22.3354				2	2	2	18.4	18.4	18.4	15.892	0	3.9752	24185000	4
Q8WX93-3;Q8WX93;Q8WX93-4;Q8WX93-8;Q8WX93-5;Q8WX93-2;Q8WX93-9;Q8WX93-7;H0YA05;D6R9F5;F8WA26;H0Y952;Q8WX93-6	Q8WX93-3;Q8WX93;Q8WX93-4;Q8WX93-8;Q8WX93-5;Q8WX93-2;Q8WX93-9	Palladin	PALLD	24.9962	25.0005	25.1342	22.3722	21.9849	22.3351				18	18	18	25.8	25.8	25.8	108.63	0	57.58	108530000	40
D6RBD7;C9J1V9;O43324-2;O43324;H0YAL7;D6RCQ0;H0YAH9	D6RBD7;C9J1V9;O43324-2;O43324;H0YAL7	Eukaryotic translation elongation factor 1 epsilon-1	EEF1E1	22.0304	21.7997	21.6213	22.2945	22.5314	22.3349				5	5	5	32.7	32.7	32.7	16.686	0	25.756	47695000	18
Q2TAM5;E9PI38;E9PQS6;E9PKV4;A0A087WVP0;E9PKH5;A0A087X0W8;Q04206-2;Q04206-3;Q04206;Q04206-4;E9PMD5	Q2TAM5;E9PI38;E9PQS6;E9PKV4;A0A087WVP0;E9PKH5;A0A087X0W8;Q04206-2;Q04206-3;Q04206;Q04206-4	Transcription factor p65	RELA	21.8982	22.3207	21.8664	22.1759	22.308	22.3292				5	5	5	14.3	14.3	14.3	42.868	0	8.0165	37325000	11
P52788;H7C2R7;P52788-2	P52788;H7C2R7;P52788-2	Spermine synthase	SMS	21.7831	21.6123	22.0489	22.2636	22.7159	22.3239				3	3	3	11.7	11.7	11.7	41.268	0	14.274	39457000	21
O95197-3;O95197-4;O95197-7;O95197-2;O95197	O95197-3;O95197-4;O95197-7;O95197-2;O95197	Reticulon-3	RTN3	22.4932	23.1063	22.4387	22.0336	21.9836	22.3232				1	1	1	4.7	4.7	4.7	25.609	0	4.4743	37015000	5
Q7Z5G4-3;Q7Z5G4	Q7Z5G4-3;Q7Z5G4	Golgin subfamily A member 7	GOLGA7	20.1664	20.3349	20.1835	20.2929	19.8977	22.3197				3	3	3	27.6	27.6	27.6	15.578	0	18.997	55769000	12
O95433-2;O95433;H0YJG7;G3V438;H0YJ63;G3V3W9;H0YJU2	O95433-2;O95433;H0YJG7;G3V438	Activator of 90 kDa heat shock protein ATPase homolog 1	AHSA1	22.8356	22.6312	22.95	24.0299	23.7555	22.3147				8	8	8	43.8	43.8	43.8	32.339	0	16.301	75144000	19
Q9NZL9-4;Q9NZL9-2;Q9NZL9;Q9NZL9-3;H7C0X7;E5RJR3;Q9NZL9-5	Q9NZL9-4;Q9NZL9-2;Q9NZL9;Q9NZL9-3	Methionine adenosyltransferase 2 subunit beta	MAT2B	21.8794	21.8979	22.0137	22.1099	22.1468	22.3146				5	5	5	22.5	22.5	22.5	34.583	0	18.338	28172000	14
P06737-2;P06737;E9PK47	P06737-2;P06737;E9PK47	Glycogen phosphorylase, liver form;Alpha-1,4 glucan phosphorylase	PYGL	20.6587	20.4072	20.9797	22.6653	22.4063	22.3126				15	12	12	27.1	23.6	23.6	93.133	0	94.951	42576000	34
P09493-9;P09493-3;P09493-4;P09493-10;P09493;H0YKP3;Q6ZN40;H0YL52;P09493-8;P09493-7;H0YKX5;P09493-6;A0A087WTJ7;H0YKZ6;H0YLS7	P09493-9;P09493-3;P09493-4;P09493-10;P09493;H0YKP3;Q6ZN40;H0YL52;P09493-8;P09493-7;H0YKX5;P09493-6	Tropomyosin alpha-1 chain	TPM1	24.4452	23.4275	23.5	22.2048	21.9443	22.3118				14	5	3	41.5	16.5	9.9	32.736	0	4.1066	55079000	3
H0Y2Y8;Q15942;H7C3D3;Q15942-2;C9IZ41	H0Y2Y8;Q15942;H7C3D3;Q15942-2	Zyxin	ZYX	23.1973	22.6125	22.8014	21.4218	21.743	22.3088				5	5	5	16.9	16.9	16.9	57.643	0	9.2816	42071000	12
A0A087WXI5;P12830;P12830-2;H3BVI7;H3BNC6;A0A087WX17;A0A087WU43	A0A087WXI5;P12830;P12830-2	Cadherin-1;E-Cad/CTF1;E-Cad/CTF2;E-Cad/CTF3	CDH1	NaN	NaN	NaN	22.8424	22.432	22.3075				5	4	4	6.5	5.3	5.3	100.03	0	19.914	31775000	17
P51570;P51570-2;K7ERJ9;K7ERN9;K7EII7	P51570;P51570-2	Galactokinase	GALK1	21.9216	21.6524	22.422	21.6815	21.7185	22.3058				5	5	5	14.5	14.5	14.5	42.272	0	22.594	49865000	13
Q13155;A8MU58;F8W950	Q13155;A8MU58;F8W950	Aminoacyl tRNA synthase complex-interacting multifunctional protein 2	AIMP2	22.1461	22.0666	21.9544	22.3941	22.4015	22.304				6	6	6	30	30	30	35.348	0	53.285	56290000	47
Q14566	Q14566	DNA replication licensing factor MCM6	MCM6	23.271	23.4068	23.2744	22.3162	22.5372	22.3023				15	15	15	22.7	22.7	22.7	92.888	0	39.525	65779000	38
Q15029-2;Q15029-3;Q15029;K7EP67;K7EJ74;K7EIV5;K7EIT3	Q15029-2;Q15029-3;Q15029	116 kDa U5 small nuclear ribonucleoprotein component	EFTUD2	23.0686	23.0502	22.7278	22.1021	22.4989	22.3011				14	13	13	22.3	21.2	21.2	105.38	0	30.485	46899000	42
O00116;A0A1B0GWA2;B8ZZ81	O00116;A0A1B0GWA2;B8ZZ81	Alkyldihydroxyacetonephosphate synthase, peroxisomal	AGPS	22.6702	22.7666	22.196	22.2043	21.7177	22.3009				10	10	10	21	21	21	72.911	0	20.994	30879000	22
D6RC52;D6RCB9;Q9NX24;H0YC83;J3QSY4	D6RC52;D6RCB9;Q9NX24;H0YC83;J3QSY4	H/ACA ribonucleoprotein complex subunit 2	NHP2	22.0874	21.9585	22.0682	22.142	22.2724	22.2993				2	2	2	22	22	22	15.017	0	4.2835	27243000	11
Q15582;H0Y8L3;S4R3C6;H0Y9D7;H0Y8M8;H0YAB8;D6RBX4;H0YAH8	Q15582;H0Y8L3	Transforming growth factor-beta-induced protein ig-h3	TGFBI	23.3737	23.0679	23.5356	22.0851	21.8126	22.2993				13	13	13	25.2	25.2	25.2	74.68	0	85.711	478490000	76
Q9NYU2-2;Q9NYU2;H7BZG0;Q9NYU1	Q9NYU2-2;Q9NYU2	UDP-glucose:glycoprotein glucosyltransferase 1	UGGT1	22.8655	23.083	22.8945	22.7049	22.5101	22.2985				11	11	11	10.1	10.1	10.1	174.97	0	18.255	40902000	27
P53007;B4DP62	P53007;B4DP62	Tricarboxylate transport protein, mitochondrial	SLC25A1	22.3004	22.0482	21.8046	23.004	21.8099	22.2908				3	3	3	11.3	11.3	11.3	34.012	0	8.4714	30434000	12
E5RJR5;P63208;E5RGM3;E7ERH2;F8W8N3;P63208-2	E5RJR5;P63208;E5RGM3;E7ERH2;F8W8N3;P63208-2	S-phase kinase-associated protein 1	SKP1	21.3115	22.0202	21.888	22.1088	22.4034	22.2864				4	4	3	33.1	33.1	16	18.72	0	42.598	29156000	16
P50552;K7EM16	P50552;K7EM16	Vasodilator-stimulated phosphoprotein	VASP	22.0816	22.4238	22.1966	22.3404	22.0052	22.2855				4	4	4	15	15	15	39.829	0	9.5823	31061000	18
O95352;O95352-3;H7C2R3;H7BZ92;H7C2J8;O95352-2;H7C059	O95352;O95352-3;H7C2R3;H7BZ92;H7C2J8;O95352-2	Ubiquitin-like modifier-activating enzyme ATG7	ATG7	22.3231	22.3425	22.4242	22.5483	22.3751	22.2844				4	4	4	6.3	6.3	6.3	77.959	0	4.8778	32259000	8
Q01085-2;Q01085;C9JTN7;F8W8I6;P31483-2;P31483;F8WE16;E7ETC0;E5RGV5;E5RG67;P31483-3	Q01085-2;Q01085;C9JTN7;F8W8I6;P31483-2;P31483	Nucleolysin TIAR;Nucleolysin TIA-1 isoform p40	TIAL1	21.8189	22.119	21.8458	22.2517	21.7664	22.2773				4	4	4	10.7	10.7	10.7	43.448	0	6.4081	24794000	8
Q9UKD2	Q9UKD2	mRNA turnover protein 4 homolog	MRTO4	21.9828	22.2993	21.6869	22.3973	21.6775	22.274				3	3	3	15.1	15.1	15.1	27.56	0	5.4017	26285000	5
F2Z2Y6;O95777;C9JNV3;C9JIZ0	F2Z2Y6;O95777;C9JNV3	U6 snRNA-associated Sm-like protein LSm8	LSM8	22.3698	22.2721	22.378	21.403	22.0271	22.2706				3	3	3	53.7	53.7	53.7	7.3713	0	5.9089	27407000	7
O95394;O95394-3;O95394-4;A0A087WT27;J3KN95;D6RCD1;H0Y8I3;D6RCQ8;H0Y987;D6RC77;D6RF77	O95394;O95394-3;O95394-4;A0A087WT27;J3KN95	Phosphoacetylglucosamine mutase	PGM3	23.3116	23.2604	22.6833	22.3702	22.4407	22.2674				7	7	7	16.1	16.1	16.1	59.851	0	12.207	45332000	26
Q8NC56;D6RBV0;H7C2Z0;Q8NC56-2;D6R958;H0Y9B7	Q8NC56	LEM domain-containing protein 2	LEMD2	21.9461	21.9866	21.9183	22.257	22.2	22.2659				5	5	5	11.9	11.9	11.9	56.974	0	13.92	26659000	12
E7EM64;Q7L5N1	E7EM64;Q7L5N1	COP9 signalosome complex subunit 6	COPS6	22.184	22.375	22.3281	21.8709	21.8196	22.2644				3	3	3	12.9	12.9	12.9	36.064	0	4.8208	27084000	7
Q02218;A0A0D9SFS3;E9PDF2;E9PCR7;Q02218-2;E9PFG7;Q02218-3;C9J4G7;Q9ULD0;Q9ULD0-3;Q9ULD0-2	Q02218;A0A0D9SFS3;E9PDF2;E9PCR7;Q02218-2;E9PFG7;Q02218-3	2-oxoglutarate dehydrogenase, mitochondrial	OGDH	22.327	21.8997	22.1808	22.528	22.881	22.2624				12	12	12	16.7	16.7	16.7	115.93	0	18.693	32892000	24
P51665;H3BNT7;H3BTM8	P51665;H3BNT7;H3BTM8	26S proteasome non-ATPase regulatory subunit 7	PSMD7	22.0926	22.1087	22.1485	21.6628	22.0384	22.2603				8	8	8	33.6	33.6	33.6	37.025	0	121.6	59586000	25
E9PF10;O75694;O75694-2;D6RA13	E9PF10;O75694;O75694-2	Nuclear pore complex protein Nup155	NUP155	21.7428	21.762	22.0058	22.2974	21.6783	22.2521				10	10	10	11.9	11.9	11.9	148.09	0	73.104	26204000	25
F8VPD4;P27708;H7BZB3;H7C2E4	F8VPD4;P27708	CAD protein;Glutamine-dependent carbamoyl-phosphate synthase;Aspartate carbamoyltransferase;Dihydroorotase	CAD	21.8214	21.9254	21.6706	22.5328	22.0878	22.2502				14	14	14	9.3	9.3	9.3	236.02	0	72.462	63551000	59
P46013;P46013-2	P46013;P46013-2	Antigen KI-67	MKI67	22.1408	22.4201	22.283	22.2277	21.7561	22.2467				12	12	12	5.7	5.7	5.7	358.69	0	20.916	28254000	22
Q96PK6	Q96PK6	RNA-binding protein 14	RBM14	22.1255	21.8034	21.9721	22.4682	22.0466	22.2431				4	3	3	7.5	5.1	5.1	69.491	0	5.9055	27087000	5
O15400-2;O15400	O15400-2;O15400	Syntaxin-7	STX7	22.1223	22.0686	22.0196	21.7006	21.8424	22.2404				4	4	4	24.3	24.3	24.3	27.4	0	110.01	34832000	21
Q29RF7;H0Y9L6;Q29RF7-3	Q29RF7	Sister chromatid cohesion protein PDS5 homolog A	PDS5A	22.0247	22.0402	22.2072	22.1424	21.5603	22.2358				8	8	8	9.3	9.3	9.3	150.83	0	79.612	30651000	26
P42167;G5E972;P42167-2;H0YJH7	P42167;G5E972;P42167-2	Lamina-associated polypeptide 2, isoforms beta/gamma;Thymopoietin;Thymopentin	TMPO	21.9429	22.1144	22.1189	21.8306	21.7614	22.2268				11	4	4	36.6	12.8	12.8	50.67	0	16.457	25565000	16
A0A0C4DFT3;Q12959-4;Q12959-2;Q12959-5;Q12959-3;Q12959-6;Q12959;Q12959-7;E7EQD7;Q12959-8;Q12959-9;B4E2H8;C9JUA9;C9JN61;C9JCP6;A8MUT6;C9J110;F2Z2L0;C9IYP1;H7C166	A0A0C4DFT3;Q12959-4;Q12959-2;Q12959-5;Q12959-3;Q12959-6;Q12959;Q12959-7;E7EQD7;Q12959-8;Q12959-9	Disks large homolog 1	DLG1	21.1294	21.598	21.4538	21.4135	21.8807	22.2249				8	8	8	16.7	16.7	16.7	99.813	0	37.361	24844000	20
Q14376;Q14376-2;Q5QPP1;Q5QPP3;Q5QPP4;Q5QPP9	Q14376;Q14376-2;Q5QPP1;Q5QPP3;Q5QPP4	UDP-glucose 4-epimerase	GALE	22.3422	21.8909	22.5265	22.5881	22.7523	22.2229				5	5	5	21.3	21.3	21.3	38.281	0	36.991	42010000	17
P25685;P25685-2;M0R080;M0R128;A0A1B0GX60;M0R1D6;M0QZD0;M0QYT3;M0QXK0	P25685;P25685-2;M0R080	DnaJ homolog subfamily B member 1	DNAJB1	21.6962	21.8903	21.9858	21.9126	21.9224	22.2228				5	5	5	17.6	17.6	17.6	38.044	0	12.323	30752000	28
F5GZ78;A0A1B0GTU4;P49023-2;P49023;P49023-3;A0A1B0GU60;F5H836;P49023-4;A0A1B0GV30	F5GZ78;A0A1B0GTU4;P49023-2;P49023;P49023-3;A0A1B0GU60;F5H836	Paxillin	PXN	21.8144	21.6147	22.1448	22.3032	22.3148	22.2223				7	7	7	20.7	20.7	20.7	64.232	0	43.475	27853000	23
Q9Y5L4;K7EIT2	Q9Y5L4	Mitochondrial import inner membrane translocase subunit Tim13	TIMM13	21.4185	21.634	21.4034	21.4922	21.8247	22.2211				3	3	3	36.8	36.8	36.8	10.5	0	4.6386	19908000	5
Q15382;C9J931;C9J469;F8WBL3	Q15382;C9J931	GTP-binding protein Rheb	RHEB	22.3966	22.8888	22.546	22.3854	22.2758	22.2177				3	3	3	18.5	18.5	18.5	20.497	0.00038685	3.5543	18186000	6
Q9Y2L1;G3V1J5;Q9Y2L1-2;F2Z2C0	Q9Y2L1;G3V1J5;Q9Y2L1-2;F2Z2C0	Exosome complex exonuclease RRP44	DIS3	22.6446	23.0646	22.5793	22.9845	22.4759	22.2162				16	16	16	20.8	20.8	20.8	109	0	219.87	114660000	52
P20962;F5H7R9;F5GXR3	P20962;F5H7R9;F5GXR3	Parathymosin	PTMS	23.4806	23.2669	24.6308	21.6513	21.7796	22.2154				2	2	2	22.5	22.5	22.5	11.53	0	6.9361	56932000	5
F5H7S3;P09493-5;H0YK48;B7Z596;H0YNC7;H0YN06;H0YK20;H0YL42	F5H7S3;P09493-5;H0YK48;B7Z596;H0YNC7	Tropomyosin alpha-1 chain	TPM1	21.5692	22.3571	22.3188	21.7863	22.3867	22.212				10	4	1	37.6	18.8	4.9	28.524	0	11.837	28421000	11
P46060;B0QYT5;B0QYT4;B0QYT6;H0Y4Q3	P46060	Ran GTPase-activating protein 1	RANGAP1	22.3752	22.9555	22.6806	22.0909	21.8334	22.2119				12	12	12	28.6	28.6	28.6	63.541	0	181.36	47045000	34
P17301	P17301	Integrin alpha-2	ITGA2	18.566	18.8311	18.6917	23.0801	23.1704	22.2081				19	19	3	26	26	4.8	129.29	0	319.66	180100000	101
Q9NZ45	Q9NZ45	CDGSH iron-sulfur domain-containing protein 1	CISD1	21.7801	21.5461	21.4376	21.8729	21.6758	22.2011				2	2	2	25.9	25.9	25.9	12.199	0.001408	2.7422	21254000	6
Q5QPM7;Q92530;Q5QPM9;H0Y555;F5H4Z3	Q5QPM7;Q92530;Q5QPM9	Proteasome inhibitor PI31 subunit	PSMF1	21.3433	21.306	21.2081	22.3042	21.7369	22.1981				3	3	3	19	19	19	28.956	0	4.7069	21238000	6
Q8TCT9-5;Q8TCT9;A0A075B6F6;Q8TCT9-4;Q8TCT9-2;A0A0C4DGU3	Q8TCT9-5;Q8TCT9;A0A075B6F6;Q8TCT9-4;Q8TCT9-2	Minor histocompatibility antigen H13	HM13	20.9556	21.1366	20.6049	23.2231	21.8678	22.1973				5	5	5	20.6	20.6	20.6	36.813	0	8.2179	38811000	10
Q9H9H4;F5H4M0;F5H1F6	Q9H9H4;F5H4M0;F5H1F6	Vacuolar protein sorting-associated protein 37B	VPS37B	20.718	20.9074	20.9101	21.7423	21.3402	22.1911				6	6	6	36.1	36.1	36.1	31.307	0	152.71	17879000	39
O94760;B4DYP1;O94760-2	O94760;B4DYP1;O94760-2	N(G),N(G)-dimethylarginine dimethylaminohydrolase 1	DDAH1	22.8002	22.4538	22.6422	22.0826	21.9237	22.1849				2	2	2	7.4	7.4	7.4	31.121	0.00072622	3.0075	31341000	1
E7EQG2;Q14240;Q14240-2;J3KSN7;J3KT04;J3KS93;E7EMV8;J3QQP0;E9PBH4;F8WE11	E7EQG2;Q14240;Q14240-2	Eukaryotic initiation factor 4A-II;Eukaryotic initiation factor 4A-II, N-terminally processed	EIF4A2	21.3636	22.5101	21.9993	22.6652	21.9441	22.1838				9	2	2	28.5	7.5	7.5	41.29	0	7.5701	30342000	6
Q9NQG5;E9PIQ9;A2A2M0	Q9NQG5	Regulation of nuclear pre-mRNA domain-containing protein 1B	RPRD1B	21.8018	22.1293	22.1126	22.0826	22.5569	22.1831				6	6	4	20.9	20.9	16	36.899	0	108.09	31578000	27
O95571;M0QY80;M0QXB5	O95571	Persulfide dioxygenase ETHE1, mitochondrial	ETHE1	21.6364	21.2736	21.6167	22.0249	22.1135	22.1817				3	3	3	14.2	14.2	14.2	27.873	0	19.263	43980000	15
Q15006;H0YAS9;E5RGJ2	Q15006	ER membrane protein complex subunit 2	EMC2	22.3428	22.5698	22.04	21.9147	21.9647	22.1802				5	5	5	21.9	21.9	21.9	34.833	0	82.807	30626000	16
Q9UGI8-2;Q9UGI8;F8W7T0	Q9UGI8-2;Q9UGI8;F8W7T0	Testin	TES	21.0268	21.099	21.0269	21.6905	22.2376	22.1663				3	3	3	11.2	11.2	11.2	46.91	0	4.7938	20051000	4
P21912;A0A087WXX8;A0A087WWT1	P21912;A0A087WXX8;A0A087WWT1	Succinate dehydrogenase [ubiquinone] iron-sulfur subunit, mitochondrial	SDHB	22.7584	22.3283	22.6461	22.2318	22.0944	22.1625				5	5	5	20	20	20	31.629	0	12.299	48152000	21
Q16831;F8WD51;C9J486;C9JIP2;B4DND0;C9K0J2;Q16831-2	Q16831;F8WD51;C9J486;C9JIP2;B4DND0	Uridine phosphorylase 1	UPP1	NaN	20.5609	20.8645	22.0898	21.2436	22.1615				4	4	4	12.9	12.9	12.9	33.934	0	7.0115	36858000	8
Q14914-2;Q14914;F2Z3J9;Q5JVP2	Q14914-2;Q14914	Prostaglandin reductase 1	PTGR1	23.1589	23.1878	22.9422	22.9484	22.255	22.1555				7	7	7	32.2	32.2	32.2	32.895	0	15.517	43601000	20
P46977;P46977-2;A0A0C4DH80;E9PN73;E9PI32;H0YET6	P46977;P46977-2	Dolichyl-diphosphooligosaccharide--protein glycosyltransferase subunit STT3A	STT3A	21.4977	21.8831	20.8745	24.0434	22.5757	22.1518				5	5	5	7.7	7.7	7.7	80.529	0	13.278	39220000	11
P62304;A6NHK2	P62304;A6NHK2	Small nuclear ribonucleoprotein E	SNRPE	22.2015	22.158	21.5931	21.8451	21.7047	22.1494				2	2	2	25	25	25	10.803	0	12.449	57371000	20
C9J5D1;E7EQ69;Q9GZZ1;C9JZU6;C9J5J3;A0A0D9SF32;A0A087WWJ2;Q9GZZ1-2;B0AZT5;F8WCK0	C9J5D1;E7EQ69;Q9GZZ1;C9JZU6;C9J5J3;A0A0D9SF32;A0A087WWJ2;Q9GZZ1-2	N-alpha-acetyltransferase 50	NAA50	21.648	21.6639	21.4316	22.0582	21.8976	22.1484				5	5	5	31	31	31	14.886	0	10.048	34648000	9
Q9H3P7	Q9H3P7	Golgi resident protein GCP60	ACBD3	21.8781	22.0493	22.0444	22.1847	22.2739	22.146				4	4	4	15.3	15.3	15.3	60.593	0	266.84	28487000	22
D6RG15;Q6IBS0;H0Y858	D6RG15;Q6IBS0;H0Y858	Twinfilin-2	TWF2	22.6193	22.5967	22.2915	23.048	22.5856	22.1382				6	5	5	38.2	35.4	35.4	28.882	0	7.112	36846000	10
Q9P2B2	Q9P2B2	Prostaglandin F2 receptor negative regulator	PTGFRN	22.2527	21.9494	21.9321	20.6519	21.8487	22.1349				23	23	23	30.1	30.1	30.1	98.555	0	149.08	1410500000	100
J3KNQ4;Q9NVD7;E9PS97;Q9NVD7-2	J3KNQ4;Q9NVD7;E9PS97	Alpha-parvin	PARVA	22.0448	21.9991	21.9002	21.3159	20.6476	22.1325				6	6	5	20.4	20.4	18.4	46.589	0	105.35	28508000	22
Q9NPQ8-4;Q9NPQ8;Q9NPQ8-3;Q9NPQ8-2;E9PSI0;H0YE35;E9PI04;H0YEN0;E9PLE5;B7WPL0;Q9NVN3-4;Q9NVN3-3;Q9NVN3;Q9NVN3-1	Q9NPQ8-4;Q9NPQ8;Q9NPQ8-3;Q9NPQ8-2	Synembryn-A	RIC8A	21.5923	21.9191	21.9802	21.6044	21.7709	22.1287				9	9	9	22.3	22.3	22.3	59.612	0	77.274	38252000	24
E7EMB6;E7ETB3;Q9ULA0;B9ZVU2;F8WAN0	E7EMB6;E7ETB3;Q9ULA0	Aspartyl aminopeptidase	DNPEP	21.5532	21.7647	21.8469	21.8945	21.6168	22.1167				4	4	4	12.7	12.7	12.7	44.992	0	5.4763	21790000	10
Q5T092;A0A0A0MR06;Q5T091;O15258;Q5T093	Q5T092;A0A0A0MR06;Q5T091;O15258;Q5T093	Protein RER1	RER1	21.7894	21.8538	21.9478	22.8805	21.7019	22.1166				3	3	3	30.4	30.4	30.4	18.388	0	5.6925	27064000	3
A0A087WYR0;P09132;D6RBG4;A0A087WWU9;P09132-2	A0A087WYR0;P09132	Signal recognition particle 19 kDa protein	SRP19	21.4692	21.6132	21.5501	21.9524	21.691	22.115				3	3	3	32.5	32.5	32.5	13.654	0	8.8984	20899000	7
O60443;O60443-3;H7C3W1;O60443-2;H7BZJ0;H7C147	O60443;O60443-3	Non-syndromic hearing impairment protein 5	DFNA5	21.5699	21.2406	21.3021	22.1597	21.881	22.1137				6	6	6	15.7	15.7	15.7	54.554	0	19.341	42085000	18
Q8N4X5-2;Q8N4X5;Q8N4X5-4;F6QUH3;Q8N4X5-3	Q8N4X5-2;Q8N4X5;Q8N4X5-4	Actin filament-associated protein 1-like 2	AFAP1L2	19.5219	19.701	19.935	21.3744	21.1826	22.1131				5	5	5	11.5	11.5	11.5	90.859	0	12.634	12591000	13
P23919;H7BZ20;P23919-2;H7C312;G5E9E9	P23919;H7BZ20;P23919-2	Thymidylate kinase	DTYMK	21.6053	22.3794	22.0821	22.0127	22.2748	22.1088				5	5	5	23.1	23.1	23.1	23.819	0	5.2864	35015000	7
E9PLT0;O75534-2;O75534;O75534-3;O75534-4;E9PNG3	E9PLT0;O75534-2;O75534;O75534-3;O75534-4	Cold shock domain-containing protein E1	CSDE1	21.8242	22.1299	21.915	22.155	21.6362	22.1066				5	5	5	10.9	10.9	10.9	74.583	0	8.2925	24182000	6
P11908;P11908-2;A6NMS2;D3YTJ7	P11908;P11908-2;A6NMS2;D3YTJ7	Ribose-phosphate pyrophosphokinase 2	PRPS2	21.5631	22.2172	21.8534	22.6908	22.1317	22.0993				7	7	3	29.2	29.2	13.2	34.769	0	13.888	64843000	17
Q15785	Q15785	Mitochondrial import receptor subunit TOM34	TOMM34	21.6617	21.6375	22.0336	21.5675	21.6806	22.0973				7	7	7	29.1	29.1	29.1	34.559	0	111.74	23217000	19
Q96TA1-2;Q96TA1	Q96TA1-2;Q96TA1	Niban-like protein 1	FAM129B	23.4761	22.7043	23.3692	20.8402	23.6798	22.0938				11	11	11	26.6	26.6	26.6	82.682	0	91.766	100630000	56
P05187;P09923	P05187	Alkaline phosphatase, placental type	ALPP	NaN	NaN	NaN	22.1078	22.1758	22.0937				23	23	9	60	60	24.7	57.953	0	323.31	1008900000	141
O14744-5;O14744;O14744-3;O14744-2;H0YJX6;O14744-4;H0YJ77;H0YJD3;G3V580;G3V2X6;C9JSX3;G3V507;G3V2F5;G3V5T6;G3V5L5;H7BZ44;G3V2L6	O14744-5;O14744;O14744-3;O14744-2;H0YJX6;O14744-4	Protein arginine N-methyltransferase 5;Protein arginine N-methyltransferase 5, N-terminally processed	PRMT5	21.804	21.8724	21.6323	22.3616	21.96	22.0931				7	7	7	14.8	14.8	14.8	67.673	0	12.863	38923000	16
Q15435;C9JD73;H7C003;Q15435-3;Q15435-2;B5MBZ8;C9J177;Q15435-5;Q15435-4;C9JRC4;H7C118;H7C3Q5	Q15435;C9JD73;H7C003;Q15435-3;Q15435-2;B5MBZ8;C9J177;Q15435-5;Q15435-4	Protein phosphatase 1 regulatory subunit 7	PPP1R7	21.7311	21.7959	22.0395	21.9071	22.1053	22.0917				9	9	9	34.7	34.7	34.7	41.564	0	256.02	42459000	31
E7ETK0;A0A087WUS0;P62847-2;P62847-3;P62847;P62847-4	E7ETK0;A0A087WUS0;P62847-2;P62847-3;P62847;P62847-4	40S ribosomal protein S24	RPS24	22.8696	22.8323	22.3571	22.915	22.6772	22.0869				5	5	5	35.9	35.9	35.9	15.197	0	18.554	71803000	33
P36507;G5E9C7;A0A1B0GUL7;M0R1B6	P36507;G5E9C7;A0A1B0GUL7	Dual specificity mitogen-activated protein kinase kinase 2	MAP2K2	21.5604	21.8374	21.6105	21.4208	21.8913	22.084				9	9	6	34	34	28.8	44.424	0	30.439	30956000	15
P00387-2;P00387;P00387-3;B1AHF3	P00387-2;P00387;P00387-3;B1AHF3	NADH-cytochrome b5 reductase 3;NADH-cytochrome b5 reductase 3 membrane-bound form;NADH-cytochrome b5 reductase 3 soluble form	CYB5R3	22.7212	22.4959	24.2162	23.0264	21.6676	22.0775				7	7	7	34.2	34.2	34.2	31.628	0	53.154	67171000	33
Q08209-4;Q08209-2;Q08209;E7ETC2;Q08209-5;Q08209-3;E9PPC8;E9PK68;H0YC26;Q5F2F8;P48454-2;P48454;P16298-2;P16298-3;P48454-3;P16298;P16298-4	Q08209-4;Q08209-2;Q08209;E7ETC2;Q08209-5;Q08209-3	Serine/threonine-protein phosphatase 2B catalytic subunit alpha isoform;Serine/threonine-protein phosphatase	PPP3CA	21.6016	21.3173	21.9388	21.4743	21.4965	22.0747				4	4	4	17.3	17.3	17.3	31.736	0	4.7965	25343000	9
A0A0A0MRA5;B7Z4B8;Q9BUJ2-4;Q9BUJ2-2;Q9BUJ2;M0R3F1;Q9BUJ2-3;M0QYZ0;M0R203;M0QYM5;M0QZV6;M0R0K8;M0QYI8;Q9BUJ2-5	A0A0A0MRA5;B7Z4B8;Q9BUJ2-4;Q9BUJ2-2;Q9BUJ2;M0R3F1;Q9BUJ2-3;M0QYZ0	Heterogeneous nuclear ribonucleoprotein U-like protein 1	HNRNPUL1	22.5136	22.6094	22.2267	21.4935	21.222	22.0743				6	6	6	12.7	12.7	12.7	85.939	0	51.057	38803000	18
H7BZW6;X6RAL5;O00422	H7BZW6;X6RAL5;O00422	Histone deacetylase complex subunit SAP18	SAP18	22.0908	22.1821	21.9631	21.9984	22.15	22.073				2	2	2	9.1	9.1	9.1	16.036	0	16.666	25949000	2
Q9Y3D6	Q9Y3D6	Mitochondrial fission 1 protein	FIS1	21.4755	21.0507	20.7557	21.7422	21.635	22.07				3	3	3	16.4	16.4	16.4	16.937	0	6.9341	18629000	12
E9PE20;P49458-2;P49458	E9PE20;P49458-2;P49458	Signal recognition particle 9 kDa protein	SRP9	22.0074	22.0274	20.7881	21.8285	21.7332	22.0671				3	3	3	42.4	42.4	42.4	7.6677	0	37.219	21919000	10
P46109	P46109	Crk-like protein	CRKL	22.0902	22.1341	22.5864	22.1257	22.2103	22.0632				7	7	7	30.7	30.7	30.7	33.777	0	16.214	28324000	19
Q13188;Q13188-2;A0A087WZ06;E5RFQ9;F5H5B4	Q13188;Q13188-2;A0A087WZ06	Serine/threonine-protein kinase 3;Serine/threonine-protein kinase 3 36kDa subunit;Serine/threonine-protein kinase 3 20kDa subunit	STK3	20.9913	20.4374	20.7723	21.7245	21.5956	22.0618				8	8	5	21	21	12.2	56.3	0	17.31	29520000	24
Q9NQR4;H7C579;F8WF70	Q9NQR4;H7C579	Omega-amidase NIT2	NIT2	21.4826	21.3823	21.4285	22.202	22.2436	22.0612				9	9	9	44.6	44.6	44.6	30.608	0	48.63	47960000	38
O60313;O60313-2;E5KLK1;E5KLJ6;E5KLJ9;E5KLJ5;C9JY58;H7C3G2;H7C141	O60313;O60313-2;E5KLK1;E5KLJ6;E5KLJ9;E5KLJ5	Dynamin-like 120 kDa protein, mitochondrial;Dynamin-like 120 kDa protein, form S1	OPA1	22.3226	21.4969	21.5777	21.663	21.5449	22.0574				10	10	10	14.6	14.6	14.6	111.63	0	21.492	34878000	17
H0YF00;E9PJA7;E9PK09;E9PQN2;E9PKI6;E9PK91;Q9NYF8-4;Q9NYF8-3;Q9NYF8-2;Q9NYF8	H0YF00;E9PJA7;E9PK09;E9PQN2;E9PKI6;E9PK91;Q9NYF8-4;Q9NYF8-3;Q9NYF8-2;Q9NYF8	Bcl-2-associated transcription factor 1	BCLAF1	21.4061	21.3243	22.0569	22.2064	21.8324	22.0528				2	2	2	19.5	19.5	19.5	13.236	0.0014085	2.7433	22787000	4
O43290;E9PQI8	O43290	U4/U6.U5 tri-snRNP-associated protein 1	SART1	21.6246	21.5333	22.0677	21.8516	21.5264	22.0525				7	7	7	14.9	14.9	14.9	90.254	0	24.668	21297000	16
R4GN99;P30405-2;P30405;H0Y548	R4GN99;P30405-2;P30405;H0Y548	Peptidyl-prolyl cis-trans isomerase;Peptidyl-prolyl cis-trans isomerase F, mitochondrial	PPIF	22.3689	21.8206	22.3306	21.5498	22.4898	22.05				2	2	2	26.2	26.2	26.2	15.35	0	10.939	27206000	16
P26885;F5H0N4	P26885;F5H0N4	Peptidyl-prolyl cis-trans isomerase FKBP2;Peptidyl-prolyl cis-trans isomerase	FKBP2	22.3005	21.862	22.6014	21.8438	21.8945	22.0496				2	2	2	28.2	28.2	28.2	15.649	0	5.6389	26646000	4
O75822-3;O75822;H0YGJ7;H0YLP3;O75822-2	O75822-3;O75822;H0YGJ7	Eukaryotic translation initiation factor 3 subunit J	EIF3J	21.6207	22.0707	21.9538	21.4585	21.3938	22.0468				3	3	3	18.7	18.7	18.7	23.026	0	6.6508	21026000	4
P47895;H0Y2X5;H0YNQ3;H0YKF9	P47895;H0Y2X5	Aldehyde dehydrogenase family 1 member A3	ALDH1A3	NaN	NaN	NaN	22.3524	21.8283	22.0463				8	8	8	22.9	22.9	22.9	56.108	0	13.555	19328000	11
J3KN36;Q5JPE7-2;P69849;Q5JPE7;A0A0G2JN29;A0A087X117;Q15155;Q5JPE7-3;A0A0G2JP90;A0A087WW46;A0A087WTD5;H3BUC9;H3BPS9	J3KN36;Q5JPE7-2;P69849;Q5JPE7;A0A0G2JN29;A0A087X117;Q15155;Q5JPE7-3;A0A0G2JP90;A0A087WW46	Nodal modulator 2;Nodal modulator 3;Nodal modulator 1	NOMO3	22.272	21.9695	22.3804	22.1715	21.9989	22.0441				10	10	10	11.9	11.9	11.9	139.38	0	11.573	27691000	14
P20290-2;P20290;D6RDG3;H0Y9Y1	P20290-2;P20290	Transcription factor BTF3	BTF3	22.9093	22.7643	23.3217	22.1846	22.8926	22.0418				5	5	5	54.9	54.9	54.9	17.699	0	22.82	43295000	23
B4DJ81;P28331-3;P28331-4;P28331-5;P28331;P28331-2	B4DJ81;P28331-3;P28331-4;P28331-5;P28331;P28331-2	NADH-ubiquinone oxidoreductase 75 kDa subunit, mitochondrial	NDUFS1	22.6462	22.4922	22.614	21.9897	22.3738	22.0417				10	10	10	26.2	26.2	26.2	66.921	0	85.367	41234000	26
P50897;E9PSE5;E9PP28;E9PK48;E9PIA8;E9PMG2;P50897-2	P50897;E9PSE5;E9PP28;E9PK48;E9PIA8;E9PMG2;P50897-2	Palmitoyl-protein thioesterase 1	PPT1	21.8154	22.0387	21.8236	21.753	21.4196	22.039				2	2	2	10.8	10.8	10.8	34.193	0	10.676	23303000	18
Q96PK6-5;A0A0A6YYI9;F8WDX3;A0A0A0MSL8;B8ZZ74;Q96PK6-3;Q96PK6-4;Q96PK6-2	Q96PK6-5	RNA-binding protein 14	RBM14	21.7809	21.6151	21.5559	21.2384	21.2592	22.0389				4	4	0	27.1	27.1	0	37.034	0	32.756	19458000	12
P51610;A6NEM2;P51610-2;P51610-4;H7C1C4;P51610-3	P51610;A6NEM2;P51610-2;P51610-4	Host cell factor 1;HCF N-terminal chain 1;HCF N-terminal chain 2;HCF N-terminal chain 3;HCF N-terminal chain 4;HCF N-terminal chain 5;HCF N-terminal chain 6;HCF C-terminal chain 1;HCF C-terminal chain 2;HCF C-terminal chain 3;HCF C-terminal chain 4;HCF C-terminal chain 5;HCF C-terminal chain 6	HCFC1	22.0889	22.6771	22.2682	21.746	21.8014	22.0385				8	8	8	7.7	7.7	7.7	208.73	0	16.266	35234000	19
Q14738-2;Q14738;E9PFR3;Q14738-3;H0Y8C4;H0YJ35;H7C5Q9	Q14738-2;Q14738;E9PFR3;Q14738-3;H0Y8C4	Serine/threonine-protein phosphatase 2A 56 kDa regulatory subunit delta isoform	PPP2R5D	21.8207	21.7534	21.6145	22.0031	21.6699	22.0384				6	6	5	18.4	18.4	16.1	66.18	0	10.755	30339000	15
Q70UQ0-4	Q70UQ0-4	Inhibitor of nuclear factor kappa-B kinase-interacting protein	IKBIP	23.8992	23.5221	23.6897	21.551	21.4216	22.031				6	6	4	19.1	19.1	13.5	43.083	0	23.531	48036000	15
M0R0Y2;P54920;M0R2M1;M0R213;M0R027;M0R058;M0QZM9;M0QZN5;M0R031;M0R0I4;A0A087WZQ7;Q9H115-3;Q9H115-2;Q9H115	M0R0Y2;P54920;M0R2M1	Alpha-soluble NSF attachment protein	NAPA	22.5635	22.7765	23.2526	21.8666	21.5737	22.0301				7	7	7	35.2	35.2	35.2	29.163	0	46.106	55195000	29
P25205;P25205-2;J3KQ69;Q7Z6P5	P25205;P25205-2;J3KQ69	DNA replication licensing factor MCM3	MCM3	23.3155	23.4423	23.6141	22.2002	22.0893	22.0294				12	12	12	19.8	19.8	19.8	90.98	0	33.028	52371000	37
E7EX17;P23588-2;P23588;F8VX11;F8W0K0;F8VSC7;F8VP89	E7EX17;P23588-2;P23588	Eukaryotic translation initiation factor 4B	EIF4B	21.3971	21.2528	22.1391	22.768	22.2109	22.0254				5	5	5	9.3	9.3	9.3	69.697	0	88.169	30210000	27
B4E3S0;Q9ULV4;Q9ULV4-2;Q9ULV4-3;H0YHL7	B4E3S0;Q9ULV4;Q9ULV4-2;Q9ULV4-3;H0YHL7	Coronin;Coronin-1C	CORO1C	23.787	24.2648	24.2402	22.5199	23.1209	22.0196				7	7	7	27.6	27.6	27.6	41.603	0	84.374	134790000	35
K7EQ02;K7EQ55;K7EK33;Q96EP5-2;Q96EP5	K7EQ02;K7EQ55;K7EK33;Q96EP5-2;Q96EP5	DAZ-associated protein 1	DAZAP1	22.3143	21.6522	21.4792	22.3376	22.5608	22.0188				3	3	3	12.8	12.8	12.8	35.02	0	10.709	27023000	10
O60568;H7C2V1;H7C2S8;H7C0B8	O60568;H7C2V1	Procollagen-lysine,2-oxoglutarate 5-dioxygenase 3	PLOD3	22.5988	22.6784	22.4161	21.8959	22.234	22.0142				5	5	5	9.6	9.6	9.6	84.784	0	8.3691	30652000	12
B4DDD8;P12081-4;P12081;E7ETE2;B4E1C5;B3KWE1;P12081-3;P12081-2;D6RF05	B4DDD8;P12081-4;P12081;E7ETE2;B4E1C5;B3KWE1;P12081-3;P12081-2	Histidine--tRNA ligase, cytoplasmic	HARS	21.9517	22.1945	22.1065	22.3194	22.3481	22.007				5	5	4	16.1	16.1	13.6	48.569	0	13.706	27777000	15
Q13492-3;Q13492-2;Q13492-5;Q13492;Q13492-4;E9PI56;E9PKP6;E9PLJ8;E5RFU0;E5RHK9;E5RFC6;E5RK51;E5RIJ5;H0YCY1;E5RGY9;E9PDG8;O60641-3;O60641-4;O60641;E9PJT1;E9PK13	Q13492-3;Q13492-2;Q13492-5;Q13492;Q13492-4	Phosphatidylinositol-binding clathrin assembly protein	PICALM	22.2542	21.8566	21.8693	21.5757	22.1039	22.0062				9	9	8	21	21	19.3	66.392	0	50.876	32424000	36
P18859;P18859-2;A8MUH2	P18859;P18859-2;A8MUH2	ATP synthase-coupling factor 6, mitochondrial	ATP5J	21.0145	21.2148	20.7317	20.312	21.1378	22.0037				3	3	3	44.4	44.4	44.4	12.587	0	15.115	13603000	7
P61009	P61009	Signal peptidase complex subunit 3	SPCS3	21.5263	21.8854	21.6452	21.9326	21.4382	22.0031				2	2	2	11.7	11.7	11.7	20.313	0	19.207	21286000	7
D6RAN4;P32969;H0Y9V9;H0Y9R4;E7ESE0	D6RAN4;P32969;H0Y9V9;H0Y9R4;E7ESE0	60S ribosomal protein L9	RPL9	24.0403	23.2953	24.4418	23.6165	24.3228	21.9996				6	6	6	45.3	45.3	45.3	20.775	0	18.121	110130000	23
P56385	P56385	ATP synthase subunit e, mitochondrial	ATP5I	21.4606	21.2882	21.5119	21.3867	21.3246	21.9948				1	1	1	14.5	14.5	14.5	7.9331	0.0033223	2.2952	17709000	3
O60493;O60493-2;O60493-4	O60493;O60493-2;O60493-4	Sorting nexin-3	SNX3	22.505	22.1863	22.6958	21.3758	21.8491	21.9833				2	2	1	13	13	8.6	18.762	0	12.302	27136000	5
P48735;P48735-2;H0YL11	P48735;P48735-2;H0YL11	Isocitrate dehydrogenase [NADP], mitochondrial	IDH2	22.5717	22.6639	23.2115	21.777	21.946	21.9809				13	12	12	30.1	28.1	28.1	50.909	0	43.399	48166000	32
Q5SQP8;P56545;P56545-3;P56545-2;E9PGB1;E7EUB3;E7ESU7;D6RAX2;E7EPF8	Q5SQP8;P56545;P56545-3;P56545-2	C-terminal-binding protein 2	CTBP2	22.5174	22.1525	22.147	22.1541	21.728	21.9796				4	4	3	9.7	9.7	8	56.101	0	5.9918	37266000	7
Q07812-5;Q07812-7;Q07812-8;Q07812;Q07812-2;K4JQN1;I6LPK7;Q07812-6	Q07812-5;Q07812-7;Q07812-8;Q07812;Q07812-2	Apoptosis regulator BAX	BAX	22.3729	22.2014	22.3134	21.9866	22.0949	21.9623				5	5	5	35.4	35.4	35.4	18.129	0	18.09	29536000	21
A0A087WZ40;Q14244-5;Q14244-3;Q14244-6;Q14244;Q14244-7;Q14244-2;Q14244-4	A0A087WZ40;Q14244-5;Q14244-3;Q14244-6;Q14244;Q14244-7;Q14244-2;Q14244-4	Ensconsin	MAP7	23.6377	23.6465	23.6728	19.2759	21.5432	21.9543				3	3	3	4.6	4.6	4.6	87.817	0	4.9654	43376000	4
Q16822;B4DW73;H0YML5;H0YM31;A0A0A0MS74;Q16822-2;H0YMU6;H0YNG4;H0YMA5;P35558;P35558-2	Q16822;B4DW73;H0YML5;H0YM31	Phosphoenolpyruvate carboxykinase [GTP], mitochondrial	PCK2	21.1062	20.4945	21.181	21.164	21.8132	21.9504				11	11	11	23.6	23.6	23.6	70.729	0	127.98	82217000	46
O15118;K7EQ23;O15118-2	O15118;K7EQ23;O15118-2	Niemann-Pick C1 protein	NPC1	21.7967	22.0179	21.8287	21.4888	21.4663	21.9501				4	4	4	3.4	3.4	3.4	142.17	0	37.436	43615000	22
F8W7Q4;Q96A26;E9PH05	F8W7Q4;Q96A26;E9PH05	Protein FAM162A	FAM162A	21.2292	21.3261	21.2582	21.7301	21.5641	21.9498				3	3	3	24.3	24.3	24.3	16.515	0.00039463	3.7682	18116000	8
Q8NE71;Q8NE71-2;H0YGW7;Q5STZ8;A0A0G2JIC2	Q8NE71;Q8NE71-2;H0YGW7	ATP-binding cassette sub-family F member 1	ABCF1	21.7285	21.8657	21.6229	22.008	21.3431	21.9469				8	8	8	14.8	14.8	14.8	95.925	0	79.805	32033000	34
P45973;F8VNY3	P45973	Chromobox protein homolog 5	CBX5	23.0289	23.0172	22.2679	21.6371	21.9657	21.945				4	4	4	19.9	19.9	19.9	22.225	0	6.2364	32005000	9
P05026-2;P05026;V9GYR2	P05026-2;P05026;V9GYR2	Sodium/potassium-transporting ATPase subunit beta-1	ATP1B1	22.1435	22.2578	22.0117	21.6887	21.4528	21.9446				6	6	6	29.9	29.9	29.9	34.893	0	26.252	93971000	20
Q13217;X6R9L0	Q13217;X6R9L0	DnaJ homolog subfamily C member 3	DNAJC3	21.901	22.2043	22.1787	21.6854	21.4159	21.9435				4	4	4	11.5	11.5	11.5	57.579	0	8.1818	22918000	9
O94776;O94776-2;E9PCS8;H0Y4T7;E7EQY4;D6W5A2;E7EV10;E7ESY4;Q13330-2;Q9BTC8-2;Q9BTC8;Q13330-3;Q13330	O94776	Metastasis-associated protein MTA2	MTA2	22.1096	22.1386	21.6329	21.954	21.5648	21.942				7	7	7	14.7	14.7	14.7	75.022	0	14.176	33721000	12
H7C0E5;O75312;H7BZM7	H7C0E5;O75312;H7BZM7	Zinc finger protein ZPR1	ZPR1	21.209	21.2977	21.4774	21.339	21.496	21.9383				7	7	7	22	22	22	42.542	0	33.838	22075000	17
J3KSW8;Q6WCQ1-3;Q6WCQ1;Q6WCQ1-2;H0Y2S9;H0Y7E2;H7C3G6;J3QRL2;K7EL39	J3KSW8;Q6WCQ1-3;Q6WCQ1;Q6WCQ1-2;H0Y2S9;H0Y7E2	Myosin phosphatase Rho-interacting protein	MPRIP	22.0919	21.7719	21.9053	22.0599	21.666	21.9333				8	8	8	13.9	13.9	13.9	95.928	0	36.419	27674000	17
Q96IX5	Q96IX5	Up-regulated during skeletal muscle growth protein 5	USMG5	21.0797	21.4592	20.4204	21.2606	20.5803	21.9297				1	1	1	25.9	25.9	25.9	6.4575	0	72.597	14395000	8
Q96K17-2;Q96K17;E9PL10	Q96K17-2;Q96K17;E9PL10	Transcription factor BTF3 homolog 4;Transcription factor BTF3	BTF3L4	21.7368	21.3577	22.4372	21.1908	22.005	21.9291				2	2	2	37	37	37	10.905	0	9.4144	22024000	9
Q86X76-2;Q86X76-4;Q86X76;Q86X76-3;Q86X76-5	Q86X76-2;Q86X76-4;Q86X76;Q86X76-3;Q86X76-5	Nitrilase homolog 1	NIT1	21.2062	20.8861	21.0995	NaN	21.3994	21.9171				3	3	3	11	11	11	31.858	0	3.9955	15553000	4
A0A1B0GWJ0;A0A1B0GTJ7;P30566;A0A1B0GTG9;A0A1B0GWF8;A0A0A6YY92;P30566-2;A0A096LNY4;A0A096LNY5;A0A096LNY6;A0A096LP92;B4DEP1;A0A096LPA2;A0A096LP72	A0A1B0GWJ0;A0A1B0GTJ7;P30566;A0A1B0GTG9;A0A1B0GWF8;A0A0A6YY92;P30566-2;A0A096LNY4;A0A096LNY5;A0A096LNY6	Adenylosuccinate lyase	ADSL	21.6534	21.7119	21.8894	21.069	21.0683	21.9117				4	4	4	9.2	9.2	9.2	54.465	0	7.5719	19167000	10
O60884;A0A087WT48;I3L320	O60884	DnaJ homolog subfamily A member 2	DNAJA2	21.7109	21.1333	21.2662	21.6863	22.3227	21.9104				6	6	6	24.3	24.3	24.3	45.745	0	12.539	30054000	19
Q99598;C4P0D6;C4P0D8;C4P0D4;Q5VVQ1;Q9NRI2	Q99598;C4P0D6;C4P0D8;C4P0D4;Q5VVQ1	Translin-associated protein X	TSNAX	21.8985	21.7704	22.0406	21.334	21.9058	21.9079				5	5	5	23.4	23.4	23.4	33.112	0	10.818	21611000	13
P40222	P40222	Alpha-taxilin	TXLNA	21.378	21.7812	21.6085	21.173	21.3965	21.9023				3	3	3	15.2	15.2	15.2	61.89	0	11.369	18133000	16
O00264;O00264-2	O00264;O00264-2	Membrane-associated progesterone receptor component 1	PGRMC1	21.8131	21.2319	21.7115	21.3654	21.6455	21.8967				4	4	4	29.2	29.2	29.2	21.671	0	43.82	20499000	26
Q9NZZ3;Q9NZZ3-2	Q9NZZ3;Q9NZZ3-2	Charged multivesicular body protein 5	CHMP5	21.5399	20.6467	22.4368	20.3516	20.621	21.8919				5	5	5	26.5	26.5	26.5	24.57	0	11.974	21616000	13
Q5JRX3-3;Q5JRX3;Q5JRX3-2;A0A0A0MRX9;B1APQ0;H0Y7L7;B1APQ1	Q5JRX3-3;Q5JRX3;Q5JRX3-2;A0A0A0MRX9	Presequence protease, mitochondrial	PITRM1	22.3775	22.2891	22.4176	21.7425	21.445	21.8895				7	7	7	10.1	10.1	10.1	106.06	0	12.45	41340000	12
A0A087WVJ0;A0A0A0MSH4;A0A0C4DGW3;A0A087X2A4;A0A087WWM1;P15941-7;P15941-17;P15941-11;P15941-8;P15941-4;P15941-3;P15941;P15941-2;B1AVQ7;A0A087X0L2;A0A0A0MRB3;P15941-15;P15941-6;A6ZIE4;A6ZIE3;P15941-12;P15941-16;P15941-9;P15941-13;P15941-10;A0A087X061;A0A087WZZ6;Q7Z536	A0A087WVJ0;A0A0A0MSH4;A0A0C4DGW3;A0A087X2A4;A0A087WWM1;P15941-7;P15941-17;P15941-11;P15941-8;P15941-4;P15941-3;P15941;P15941-2;B1AVQ7;A0A087X0L2;A0A0A0MRB3;P15941-15;P15941-6;A6ZIE4;A6ZIE3;P15941-12;P15941-16;P15941-9;P15941-13;P15941-10	Mucin-1;Mucin-1 subunit alpha;Mucin-1 subunit beta	MUC1	NaN	NaN	NaN	21.823	21.7154	21.8866				4	4	4	24.6	24.6	24.6	25.565	0	9.0647	65997000	10
Q9UBI6	Q9UBI6	Guanine nucleotide-binding protein G(I)/G(S)/G(O) subunit gamma-12	GNG12	22.029	21.7786	21.4978	21.2218	21.4415	21.879				2	2	2	37.5	37.5	37.5	8.0061	0	21.75	40508000	20
O00203-3;O00203;Q13367-3;Q13367;Q13367-4;H0YBD0;F5GWU4	O00203-3;O00203	AP-3 complex subunit beta-1	AP3B1	21.6801	21.4606	21.6014	21.4684	21.2068	21.8787				8	8	8	10.7	10.7	10.7	116.19	0	20.822	35356000	20
C9JEN3;C9IYT2;F8WDY4;C9IZ27;C9JW19;C9JWV9;B4DUD2;Q969X1;C9JM62;C9JAK9;C9JN47;C9JI44;C9JDV0;C9JAP5	C9JEN3;C9IYT2;F8WDY4;C9IZ27;C9JW19;C9JWV9;B4DUD2;Q969X1;C9JM62;C9JAK9;C9JN47;C9JI44;C9JDV0;C9JAP5	Protein lifeguard 3	TMBIM1	21.0218	20.7576	21.0902	21.6838	21.542	21.8708				2	2	2	24.5	24.5	24.5	11.535	0	8.4671	31212000	15
O95881	O95881	Thioredoxin domain-containing protein 12	TXNDC12	21.8997	21.9958	21.9864	21.7323	21.0445	21.8704				2	2	2	16.9	16.9	16.9	19.206	0.00075216	3.2498	21009000	2
Q9UG63;Q9UG63-2;C9JHK9;C9JZV3	Q9UG63;Q9UG63-2	ATP-binding cassette sub-family F member 2	ABCF2	22.2332	22.0924	22.0786	22.0661	21.8883	21.87				4	4	4	7.2	7.2	7.2	71.289	0.00039093	3.6411	28886000	3
O75489	O75489	NADH dehydrogenase [ubiquinone] iron-sulfur protein 3, mitochondrial	NDUFS3	22.5993	22.2612	22.2813	22.9989	21.3099	21.8642				6	6	4	30.3	30.3	19.7	30.241	0	19.337	32883000	33
Q9UBQ7;U3KQ56	Q9UBQ7;U3KQ56	Glyoxylate reductase/hydroxypyruvate reductase	GRHPR	22.5336	22.6383	22.7167	22.1104	22.1586	21.8611				4	4	4	20.4	20.4	20.4	35.668	0	138.87	45608000	22
Q9NWV4	Q9NWV4	UPF0587 protein C1orf123	C1orf123	22.0565	22.6218	22.3322	21.3516	21.6507	21.8599				2	2	2	25	25	25	18.048	0	4.9572	24660000	5
O14907	O14907	Tax1-binding protein 3	TAX1BP3	NaN	21.0401	NaN	NaN	21.4193	21.8579				1	1	1	13.7	13.7	13.7	13.735	0.002394	2.5461	8903100	1
Q92900-2;Q92900	Q92900-2;Q92900	Regulator of nonsense transcripts 1	UPF1	21.6765	22.2609	21.3658	22.4577	21.8368	21.8564				10	10	10	13.1	13.1	13.1	123.03	0	18.339	39813000	27
P55735;A0A0C4DFR6;P55735-2;P55735-3;A8MXL6;E7ERC8	P55735;A0A0C4DFR6;P55735-2;P55735-3;A8MXL6	Protein SEC13 homolog	SEC13	22.2877	22.1469	22.292	21.8443	22.0959	21.8557				6	6	6	32	32	32	35.54	0	52.144	62147000	31
J3QRD1;P51648;P51648-2;J3KTD9;I3L2W1;I3L1M4	J3QRD1;P51648;P51648-2	Fatty aldehyde dehydrogenase	ALDH3A2	20.6907	20.9375	20.641	21.8817	22.1247	21.8503				4	4	4	14.2	14.2	14.2	44.648	0	13.175	19026000	18
Q9NW13-2;Q9NW13;C9JAA9;H7C5G8;C9JE21	Q9NW13-2;Q9NW13;C9JAA9	RNA-binding protein 28	RBM28	21.4069	21.4541	21.5954	21.7499	21.2239	21.8484				4	4	4	7.9	7.9	7.9	69.922	0	6.1669	21906000	7
P08559-3;P08559;P08559-2;P08559-4;Q5JPU3;P29803;Q5JPU0;Q5JPT9;Q5JPU1	P08559-3;P08559;P08559-2;P08559-4	Pyruvate dehydrogenase E1 component subunit alpha, somatic form, mitochondrial	PDHA1	21.2937	21.5587	21.7441	21.8489	21.4864	21.8455				5	5	5	14.5	14.5	14.5	40.188	0	15.846	32918000	11
P55265-5;P55265;P55265-4;H0YCK3;P55265-3;P55265-2	P55265-5;P55265;P55265-4;H0YCK3;P55265-3;P55265-2	Double-stranded RNA-specific adenosine deaminase	ADAR	21.6513	21.5251	21.6873	22.4199	21.8472	21.8419				11	11	11	15.6	15.6	15.6	103.64	0	18.048	28165000	20
P11766;D6RFE4;D6RAY0;D6R9G2;H0YAG8	P11766;D6RFE4	Alcohol dehydrogenase class-3	ADH5	20.9539	21.1408	21.3126	21.6844	21.4755	21.8365				3	3	3	14.7	14.7	14.7	39.724	0	7.65	31124000	17
C9JFE4;A0A096LP07;A0A096LPJ3;A8K070;Q13098-5;Q13098;Q13098-7;Q13098-6;J3QQX0;J3QS88;J3KTB0;J3QLT0;J3KSA5;J3KRJ4	C9JFE4;A0A096LP07;A0A096LPJ3;A8K070;Q13098-5;Q13098;Q13098-7;Q13098-6	COP9 signalosome complex subunit 1	GPS1	22.2261	22.6971	22.5828	22.0136	22.1051	21.8355				4	4	4	13.4	13.4	13.4	53.371	0	41.6	32012000	18
Q14677-3;Q14677-2;Q14677	Q14677-3;Q14677-2;Q14677	Clathrin interactor 1	CLINT1	21.2268	21.0676	21.4554	21.8559	21.7028	21.8352				7	7	7	16.3	16.3	16.3	70.294	0	13.407	18293000	12
Q6IQ49-2;Q6IQ49;Q6IQ49-3	Q6IQ49-2;Q6IQ49;Q6IQ49-3	Protein SDE2 homolog	SDE2	21.7478	21.6587	21.7459	21.7292	21.7952	21.8275				2	2	2	4.3	4.3	4.3	48.504	0	10.709	20840000	2
K7EM18;P41567;O60739	K7EM18;P41567;O60739	Eukaryotic translation initiation factor 1;Eukaryotic translation initiation factor 1b	EIF1	21.9834	22.1223	21.9799	21.3367	20.7226	21.8262				2	2	2	25.6	25.6	25.6	13.607	0	10.059	20064000	10
P08708;H0YN88;A0A075B716;H0YN73	P08708;H0YN88;A0A075B716	40S ribosomal protein S17	RPS17	25.619	22.9379	25.7054	23.4419	25.6128	21.824				5	5	5	48.9	48.9	48.9	15.55	0	78.833	190530000	44
CON__Q2KIS7;E9PHK0;P05452	CON__Q2KIS7;E9PHK0;P05452	Tetranectin	CLEC3B	23.4191	23.5781	22.8361	21.3269	21.3402	21.8211			+	3	3	3	22.8	22.8	22.8	22.144	0	104.41	37688000	22
A0A0A0MRM9;Q14978;Q14978-3;Q14978-2;S4R349;S4R402;S4R341	A0A0A0MRM9;Q14978;Q14978-3;Q14978-2;S4R349	Nucleolar and coiled-body phosphoprotein 1	NOLC1	21.1202	20.4467	20.9941	20.9044	21.3279	21.821				4	4	4	9.9	9.9	9.9	74.543	0	5.4588	14646000	6
H0YKB3;Q00796-2;Q00796	H0YKB3;Q00796-2;Q00796	Sorbitol dehydrogenase	SORD	20.445	20.4646	20.5078	21.5766	21.2906	21.8199				2	2	2	31.6	31.6	31.6	12.71	0	4.9638	17738000	16
Q92747;E9PF58;Q92747-2	Q92747;E9PF58;Q92747-2	Actin-related protein 2/3 complex subunit 1A	ARPC1A	21.5681	21.216	20.9635	21.9165	21.1542	21.815				3	3	3	10.5	10.5	10.5	41.569	0	4.8089	17694000	3
Q9BZE9-3;Q9BZE9;Q9BZE9-2;J3KRY8;J3KRF7;J3QL04;J3QR12;Q9BZE9-4	Q9BZE9-3;Q9BZE9;Q9BZE9-2;J3KRY8;J3KRF7;J3QL04;J3QR12;Q9BZE9-4	Tether containing UBX domain for GLUT4	ASPSCR1	21.263	21.3575	21.2632	21.735	21.3916	21.8147				4	4	4	17.2	17.2	17.2	54.484	0	6.1965	17695000	6
P51659;E7ER27;E7EWE5;P51659-3;P51659-2;G5E9S2;E7ET17;E7EPL9	P51659;E7ER27;E7EWE5;P51659-3;P51659-2;G5E9S2;E7ET17	Peroxisomal multifunctional enzyme type 2;(3R)-hydroxyacyl-CoA dehydrogenase;Enoyl-CoA hydratase 2	HSD17B4	22.928	22.8337	22.4664	22.7503	22.297	21.8101				11	11	11	23.8	23.8	23.8	79.685	0	20.729	44779000	15
Q02809;Q02809-2;Q5JXB8;Q5JXB7	Q02809;Q02809-2	Procollagen-lysine,2-oxoglutarate 5-dioxygenase 1	PLOD1	23.4633	23.7166	23.2616	21.3883	21.792	21.8027				7	7	7	13.2	13.2	13.2	83.549	0	159.46	57215000	42
Q9BSJ8;Q9BSJ8-2;F8VZB1	Q9BSJ8;Q9BSJ8-2	Extended synaptotagmin-1	ESYT1	23.1368	23.0025	22.3418	22.1758	21.7435	21.8014				12	12	12	15.9	15.9	15.9	122.85	0	25.056	37325000	34
H0Y380;H0Y4H1;H0Y7Z9;H0Y6Z7;P10586-2;P10586;Q3KPI9;F5GWR7;P23468-3;P23468-7;P23468-5;P23468-4;P23468-6;P23468-2;P23468;G8JL96;A0A0A0MR60;Q13332-7;Q13332-5;Q13332-6;Q13332-3;Q13332-4;Q13332-2;Q13332	H0Y380;H0Y4H1;H0Y7Z9;H0Y6Z7;P10586-2;P10586	Receptor-type tyrosine-protein phosphatase F	PTPRF	20.4734	20.5117	21.0637	22.426	21.7273	21.7993				10	10	10	16.3	16.3	16.3	111.19	0	40.695	46454000	29
Q15102;M0R389;M0R1K3;M0QXS6;M0R323;M0QZT2	Q15102;M0R389	Platelet-activating factor acetylhydrolase IB subunit gamma	PAFAH1B3	21.5321	21.2349	21.6538	21.108	21.4847	21.7987				5	5	5	27.7	27.7	27.7	25.734	0	14.276	28594000	24
O00273-2;O00273	O00273-2;O00273	DNA fragmentation factor subunit alpha	DFFA	21.5373	21.7751	21.8209	20.973	21.0807	21.7954				2	2	2	10.8	10.8	10.8	29.41	0.0082898	1.8153	17635000	3
A0A087X1E4;P53365-3;P53365;P53365-2;E9PPY7;E9PRV8	A0A087X1E4;P53365-3;P53365;P53365-2	Arfaptin-2	ARFIP2	19.3147	20.1936	20.5009	20.4955	20.9193	21.7932				4	4	4	13.4	13.4	13.4	41.595	0	6.8677	12363000	11
P23921;E9PL69;E9PP77;H0YCY7	P23921;E9PL69	Ribonucleoside-diphosphate reductase large subunit	RRM1	20.2721	21.1505	20.9524	21.5254	21.7861	21.7909				10	10	10	17.9	17.9	17.9	90.069	0	51.907	29672000	22
E7EW69;E7EX04;B5ME97;Q9P0V9-3;Q9P0V9;Q9P0V9-2;F5GYV2;F5H1F2	E7EW69;E7EX04;B5ME97;Q9P0V9-3;Q9P0V9;Q9P0V9-2	Septin-10	40422	21.6438	21.7301	21.3639	21.9059	21.464	21.7903				4	4	4	9.3	9.3	9.3	52.145	0	19.86	33163000	9
Q8WU90;H7C466;F8WB26;Q8WU90-2	Q8WU90	Zinc finger CCCH domain-containing protein 15	ZC3H15	21.4367	21.2681	21.809	21.196	21.3629	21.7894				4	4	4	12.4	12.4	12.4	48.602	0	19.675	17344000	10
P09110;H7C131;C9JDE9;P09110-2;B4DVF4;H0Y4D4	P09110;H7C131;C9JDE9;P09110-2	3-ketoacyl-CoA thiolase, peroxisomal	ACAA1	21.1248	20.7768	20.9305	21.431	21.6671	21.7891				6	6	6	25	25	25	44.292	0	19.506	15915000	23
Q96IZ0;A0A0B4J260;F8W1M8	Q96IZ0	PRKC apoptosis WT1 regulator protein	PAWR	21.3034	21.462	20.953	21.7685	21.7993	21.7887				3	3	3	13.5	13.5	13.5	36.567	0	9.8552	18169000	7
P22223;P22223-2;J3QR60	P22223;P22223-2	Cadherin-3	CDH3	NaN	NaN	NaN	21.3168	22.0946	21.7885				5	5	4	9.4	9.4	8.1	91.417	0	27.053	39101000	35
O14964-2;O14964;I3L1P5;I3L165;I3L2H4;I3L1E3	O14964-2;O14964;I3L1P5	Hepatocyte growth factor-regulated tyrosine kinase substrate	HGS	22.2348	21.8125	22.22	21.3733	21.5026	21.7821				5	5	5	8	8	8	76.375	0	11.153	32230000	6
Q99471;H3BMQ1;H3BPF6;Q99471-2;Q99471-3;F8VNW6;F8VQZ2	Q99471;H3BMQ1;H3BPF6;Q99471-2;Q99471-3	Prefoldin subunit 5	PFDN5	22.2662	21.3718	22.4279	20.6141	22.2005	21.7792				4	4	4	42.9	42.9	42.9	17.328	0	11.274	26784000	25
H0YBP1;E7ESA6;Q05397-2;Q05397-7;Q05397;Q05397-5;B4DWJ1;E9PEI4;H0YB16;H0YBZ1;Q05397-6;E5RHD8;E5RI03;H0YB99;Q05397-4;Q05397-3	H0YBP1;E7ESA6;Q05397-2;Q05397-7;Q05397;Q05397-5;B4DWJ1;E9PEI4;H0YB16;H0YBZ1;Q05397-6;E5RHD8	Focal adhesion kinase 1	PTK2	21.1544	21.3371	21.43	21.8756	21.4848	21.7757				7	7	7	8.9	8.9	8.9	115.45	0	15.092	18513000	12
P52888;K7EP46;K7EIK4;K7EKB6;K7EMU4;K7EL32;K7EL02;P52888-2	P52888;K7EP46	Thimet oligopeptidase	THOP1	22.2065	21.1651	21.12	21.4186	21.5293	21.7742				5	5	5	9.4	9.4	9.4	78.839	0	12.269	23721000	16
Q6PKG0;A0A0B4J210;Q6PKG0-3;E5RH50;H0YAN4;H0YC33;H0YC73;Q659C4-7;Q659C4-6;Q659C4-5;Q659C4-9;Q659C4-2;Q659C4	Q6PKG0;A0A0B4J210;Q6PKG0-3;E5RH50	La-related protein 1	LARP1	21.1219	21.3058	21.0379	21.4438	21.1489	21.7723				6	6	6	14.5	14.5	14.5	123.51	0	14.841	18962000	16
O60343-2;O60343-3;O60343;O60343-5;O60343-4;Q5JU47	O60343-2;O60343-3;O60343	TBC1 domain family member 4	TBC1D4	23.2011	23.4131	23.5785	21.7706	21.5468	21.7717				11	11	11	12.4	12.4	12.4	139.55	0	42.741	41308000	24
Q00765;E2QRG8;B7Z332;B7Z510;H0Y8J8;Q00765-2	Q00765;E2QRG8	Receptor expression-enhancing protein 5;Receptor expression-enhancing protein	REEP5	20.6845	20.9058	20.4025	21.823	21.4032	21.7686				3	3	3	14.3	14.3	14.3	21.493	0	5.126	28363000	10
Q8WVM8;Q8WVM8-2;Q8WVM8-3;J3KNG4;G3V2M8;G3V4I1;G3V363;H0YJS6;G3V5F3;G3V3K9	Q8WVM8;Q8WVM8-2;Q8WVM8-3	Sec1 family domain-containing protein 1	SCFD1	22.2957	22.0157	21.8917	22.1062	22.3203	21.7685				9	9	9	22	22	22	72.379	0	62.249	30877000	33
Q96HY6;A0A0A0MRX2;Q96HY6-2	Q96HY6;A0A0A0MRX2;Q96HY6-2	DDRGK domain-containing protein 1	DDRGK1	22.8885	22.6422	22.986	22.1948	22.6566	21.7594				5	5	5	31.2	31.2	31.2	35.61	0	13.158	36718000	18
Q96RP9;Q96RP9-2;C9IZ01;F8WAU4	Q96RP9;Q96RP9-2;C9IZ01	Elongation factor G, mitochondrial	GFM1	20.6123	21.4133	20.4409	21.6197	21.2965	21.7592				7	7	7	12.3	12.3	12.3	83.471	0	18.54	68243000	26
Q12874	Q12874	Splicing factor 3A subunit 3	SF3A3	21.9849	22.8226	22.4503	21.9975	22.439	21.7557				6	6	6	16.2	16.2	16.2	58.848	0	59.946	32853000	29
K7EJE8;K7EKE6;P36776-3;P36776-2;P36776;K7ER27;K7ER56;K7ERR6	K7EJE8;K7EKE6;P36776-3;P36776-2;P36776	Lon protease homolog, mitochondrial	LONP1	21.8166	22.1233	21.7802	21.9407	21.9315	21.7545				11	11	11	18.7	18.7	18.7	93.296	0	24.463	33177000	26
Q969L2	Q969L2	Protein MAL2	MAL2	NaN	NaN	NaN	22.151	21.1589	21.7487				2	2	2	18.2	18.2	18.2	19.125	0	4.0082	104580000	6
O60832;O60832-2;C9IYT0;H7C0M1;H7BZF2;H7C2Q9;H7C2Q2	O60832;O60832-2;C9IYT0;H7C0M1	H/ACA ribonucleoprotein complex subunit 4	DKC1	21.5466	21.7725	21.1411	22.2341	21.3018	21.7456				7	7	7	20.2	20.2	20.2	57.673	0	23.674	25906000	24
P35249;C9JZI1;P35249-2;C9J8M3;C9JTT7;C9JXZ7;C9JGY5;F8WE44;H7C1P0	P35249;C9JZI1;P35249-2;C9J8M3;C9JTT7	Replication factor C subunit 4	RFC4	22.2498	22.3885	22.2664	21.5089	21.9114	21.7428				7	7	7	25.1	25.1	25.1	39.681	0	18.217	26418000	20
P55957;P55957-2;P55957-4;B2ZP78;P55957-3	P55957;P55957-2	BH3-interacting domain death agonist;BH3-interacting domain death agonist p15;BH3-interacting domain death agonist p13;BH3-interacting domain death agonist p11	BID	22.6574	22.2761	22.4656	21.5406	22.4034	21.741				5	5	5	42.1	42.1	42.1	21.994	0	23.443	30279000	17
P10644-2;P10644;K7EM13;K7EPB2;K7EIE5;K7EID3;K7EJ40;K7EK41;K7EKR1;K7EPR5;K7EQK3;K7EMU2;X6RAV4;K7EMZ6;H7BYW5;C9JSK5;P31321	P10644-2;P10644;K7EM13;K7EPB2	cAMP-dependent protein kinase type I-alpha regulatory subunit;cAMP-dependent protein kinase type I-alpha regulatory subunit, N-terminally processed	PRKAR1A	22.5003	22.7676	22.5227	21.9537	21.701	21.7388				7	7	7	22	22	22	38.002	0	12.925	34661000	19
P46087-2;P46087;P46087-4;P46087-3;F5GYR3;F5H5X6	P46087-2;P46087;P46087-4;P46087-3	Probable 28S rRNA (cytosine(4447)-C(5))-methyltransferase	NOP2	21.5688	21.1855	20.9297	21.3008	21.3908	21.7386				8	8	8	15	15	15	88.972	0	28.246	24034000	20
P23229-4;P23229-2;P23229-5;P23229-3;P23229-9;P23229-6;P23229;P23229-7;H7BZ97;C9JXX7	P23229-4;P23229-2;P23229-5;P23229-3;P23229-9;P23229-6;P23229;P23229-7	Integrin alpha-6;Integrin alpha-6 heavy chain;Integrin alpha-6 light chain;Processed integrin alpha-6	ITGA6	19.1123	NaN	NaN	22.4409	23.0557	21.7384				29	29	29	35.5	35.5	35.5	119.09	0	307.01	383410000	95
E9PKG6;V9HW75;A0A087WSV8;P80303-2;P80303;Q2L696;H0YEG8;E9PJP3;E9PM22;E9PLR0;E9PLE9;H0YD18	E9PKG6;V9HW75;A0A087WSV8;P80303-2;P80303;Q2L696;H0YEG8	Nucleobindin-2;Nesfatin-1	NUCB2	22.1907	22.3137	22.8963	21.478	21.7861	21.735				8	8	8	28.1	28.1	28.1	40.368	0	12.243	27036000	15
Q9NP72;Q5W0J0;A0A087X163;Q9NP72-2;Q9NP72-3;H0Y6T8	Q9NP72;Q5W0J0;A0A087X163;Q9NP72-2;Q9NP72-3	Ras-related protein Rab-18	RAB18	22.2444	21.7957	21.8628	21.1713	20.6978	21.7312				5	5	5	28.2	28.2	28.2	22.977	0	10.499	29853000	21
Q7Z2W4;C9J6P4;Q7Z2W4-2;Q7Z2W4-3;Q7Z2W4-4;H7C5K1;Q7Z2W4-5	Q7Z2W4;C9J6P4;Q7Z2W4-2;Q7Z2W4-3	Zinc finger CCCH-type antiviral protein 1	ZC3HAV1	22.6393	22.0313	22.2954	22.0174	21.9308	21.7303				9	9	9	16.2	16.2	16.2	101.43	0	88.489	34815000	24
P12532;P12532-2;C9JSQ1;F8WCN3;C9JJX8;C9J995;C9J8F6;C9J6W7;C9JT96;P17540	P12532;P12532-2	Creatine kinase U-type, mitochondrial	CKMT1A	NaN	NaN	NaN	21.4056	21.6408	21.7186				5	5	5	17.5	17.5	17.5	47.036	0	10.106	10064000	6
Q9BW04-2;Q9BW04	Q9BW04-2;Q9BW04	Specifically androgen-regulated gene protein	SARG	NaN	NaN	NaN	21.461	21.2455	21.7168				5	5	5	27	27	27	37.523	0	10.472	10043000	6
Q92665	Q92665	28S ribosomal protein S31, mitochondrial	MRPS31	21.1069	21.1484	20.7705	20.9313	21.1057	21.7164				6	6	6	18	18	18	45.318	0	9.6107	13603000	16
G5E9S8;G3V2E7;F8W6L3;G3V3H3;G3V5R9;E7EVH7;Q07866-8;Q07866-2;Q07866-3;Q07866;Q07866-7;Q07866-5;Q07866-10;Q07866-6;Q07866-4;Q07866-9;H0YJU9;H0YJL0;H0YJT3;H0YG16;H0YGB8;G3V2P7	G5E9S8;G3V2E7;F8W6L3;G3V3H3;G3V5R9;E7EVH7;Q07866-8;Q07866-2;Q07866-3;Q07866;Q07866-7;Q07866-5;Q07866-10;Q07866-6;Q07866-4;Q07866-9	Kinesin light chain 1	KLC1	22.0319	22.6463	21.9956	20.6094	21.1736	21.7141				8	8	5	19.7	19.7	12.2	62.506	0	18.819	24974000	26
P52594-2;P52594-3;P52594;P52594-4;C9J2I0;B8ZZY2	P52594-2;P52594-3;P52594;P52594-4;C9J2I0;B8ZZY2	Arf-GAP domain and FG repeat-containing protein 1	AGFG1	21.1513	21.1902	20.7969	21.8426	21.1555	21.713				2	2	2	8	8	8	54.181	0	6.9211	16044000	10
Q96A33-2;Q96A33;A0A087WYW6;J3QR89	Q96A33-2;Q96A33;A0A087WYW6	Coiled-coil domain-containing protein 47	CCDC47	22.3737	22.3394	22.2124	21.9623	22.2014	21.7114				6	6	6	15.8	15.8	15.8	55.317	0	19.687	25938000	15
Q9BQL6;Q9BQL6-2;G3V1L6;Q9BQL6-4;Q9BQL6-3	Q9BQL6;Q9BQL6-2;G3V1L6;Q9BQL6-4	Fermitin family homolog 1	FERMT1	NaN	NaN	NaN	22.4463	21.8302	21.7097				12	12	11	25.3	25.3	23.8	77.436	0	139.9	51687000	32
Q9ULC4-2;Q9ULC4;Q9ULC4-3	Q9ULC4-2;Q9ULC4;Q9ULC4-3	Malignant T-cell-amplified sequence 1	MCTS1	21.5815	22.1868	21.3635	21.8407	22.0389	21.7086				5	5	5	45.6	45.6	45.6	19.228	0	19.455	33687000	27
P55809;E9PDW2;P55809-2	P55809	Succinyl-CoA:3-ketoacid coenzyme A transferase 1, mitochondrial	OXCT1	21.859	21.4441	22.0678	21.4686	21.7289	21.7073				4	4	4	14.4	14.4	14.4	56.157	0	26.587	24394000	22
Q6P2E9-2;Q6P2E9;I3L2F4	Q6P2E9-2;Q6P2E9	Enhancer of mRNA-decapping protein 4	EDC4	21.7887	21.2425	21.3647	21.4176	21.3561	21.7018				7	7	7	12.4	12.4	12.4	109.73	0	10.783	17361000	20
O95347-2;O95347;Q5T821;A0A0C4DGE5	O95347-2;O95347	Structural maintenance of chromosomes protein 2	SMC2	21.4013	21.8573	21.9354	21.7305	21.2628	21.6937				6	6	6	7.7	7.7	7.7	124.92	0	12.911	22887000	13
F6VRR5;Q9BY77;Q9BY77-2;F8WCX5;Q8WUT1;Q6R954;F8WEE2	F6VRR5;Q9BY77;Q9BY77-2;F8WCX5;Q8WUT1	Polymerase delta-interacting protein 3	POLDIP3	21.7768	21.787	21.9018	21.7572	21.7151	21.6899				6	6	6	24.7	24.7	24.7	48.103	0	18.162	21034000	20
Q86U42-2;Q86U42;H0YJH9;B4DEH8;G3V4T2;Q92843-2	Q86U42-2;Q86U42;H0YJH9;B4DEH8;G3V4T2;Q92843-2	Polyadenylate-binding protein 2	PABPN1	21.619	21.4313	21.8268	21.2936	21.6851	21.6884				2	2	2	9.1	9.1	9.1	31.496	0	5.949	20273000	4
Q96KR1;H0Y8W1	Q96KR1	Zinc finger RNA-binding protein	ZFR	21.6591	22.1305	21.5675	21.6956	21.6501	21.6848				6	6	6	12.5	12.5	12.5	117.01	0	193.03	20533000	13
O43615;M0QXU7;M0R301;M0QXM9;M0R124	O43615;M0QXU7	Mitochondrial import inner membrane translocase subunit TIM44	TIMM44	21.1701	21.4183	21.2026	21.1836	21.1255	21.6829				6	6	6	16.8	16.8	16.8	51.355	0	14.504	23764000	22
A0A087WUQ6;P07203;P07203-2	A0A087WUQ6;P07203	Glutathione peroxidase;Glutathione peroxidase 1	GPX1	21.0907	20.7354	20.7757	21.289	21.4269	21.6795				4	4	4	26.7	26.7	26.7	21.938	0	7.0258	22008000	15
B1ANH5;B1ANH6;Q16774;B1ANH0;B1ANG9;B1ANH2;Q16774-2;Q16774-3;B1ANH3	B1ANH5;B1ANH6;Q16774;B1ANH0;B1ANG9;B1ANH2;Q16774-2;Q16774-3	Guanylate kinase	GUK1	21.0691	21.2828	21.0734	21.6075	21.6273	21.6771				3	3	3	13.6	13.6	13.6	21.999	0	4.577	16776000	3
Q5TEJ7;P15927;P15927-2;P15927-3	Q5TEJ7;P15927;P15927-2;P15927-3	Replication protein A 32 kDa subunit	RPA2	21.8956	20.6331	21.1723	21.0525	20.8633	21.6765				2	2	2	19	19	19	19.433	0	4.641	14986000	6
P22059;H0YCV6;H7C1R2;H7C368;H7C428;A0A0A0MSB4;Q6ZN50;Q969R2-4;Q969R2-6;Q969R2-3;Q969R2-2;Q969R2	P22059	Oxysterol-binding protein 1	OSBP	21.4456	21.7455	21.3414	22.2335	21.4791	21.6746				9	9	8	18.7	18.7	16.7	89.42	0	38.184	31182000	18
O75400-2;O75400-3;O75400;H7C2N3;H0YG38;F5H578	O75400-2;O75400-3;O75400	Pre-mRNA-processing factor 40 homolog A	PRPF40A	20.7007	20.8059	20.9871	21.0485	21.1828	21.6718				6	6	6	7.1	7.1	7.1	105.93	0	12.261	20926000	13
Q8WXX5	Q8WXX5	DnaJ homolog subfamily C member 9	DNAJC9	23.2755	22.4774	23.0668	21.462	22.5098	21.6716				6	6	6	33.5	33.5	33.5	29.909	0	17.023	35843000	12
P10412;P22492	P10412	Histone H1.4	HIST1H1E	22.3826	22.3594	21.7976	21.045	20.9378	21.6713				8	1	1	24.7	7.3	7.3	21.865	0.00073964	3.1394	23660000	12
Q8IZW8	Q8IZW8	Tensin-4	TNS4	NaN	NaN	NaN	21.4938	21.148	21.6638				2	2	2	3.1	3.1	3.1	76.763	0.0032573	2.173	9096800	3
E5RH53;Q96DB5-3;Q96DB5-2;Q96DB5;H0YB83;H0YB03;E5RGC8;H0YC27;H0YC67;H0YBD9;H0YAP5	E5RH53;Q96DB5-3;Q96DB5-2;Q96DB5;H0YB83;H0YB03	Regulator of microtubule dynamics protein 1	RMDN1	21.1127	21.5787	20.8484	21.3442	21.0804	21.6637				5	5	5	20.6	20.6	20.6	28.633	0	6.3295	15644000	7
F8WJN3;Q16630-3;Q16630;Q16630-2;F8W084	F8WJN3;Q16630-3;Q16630;Q16630-2	Cleavage and polyadenylation specificity factor subunit 6	CPSF6	21.5578	21.2667	21.2695	21.6292	21.4173	21.6628				4	4	4	13.8	13.8	13.8	52.269	0	12.376	17187000	14
P09914-2;P09914;Q5T764	P09914-2;P09914	Interferon-induced protein with tetratricopeptide repeats 1	IFIT1	20.9808	21.0948	21.1661	21.009	20.9168	21.6609				15	15	15	42.1	42.1	42.1	51.713	0	163.04	184140000	51
O15173;O15173-2	O15173;O15173-2	Membrane-associated progesterone receptor component 2	PGRMC2	22.1402	22.0368	22.6037	21.4496	21.5056	21.6608				4	4	4	22	22	22	23.818	0	10.825	25608000	14
P00390-2;P00390-3;P00390;P00390-5;P00390-4;H0YC68;E5RI06	P00390-2;P00390-3;P00390;P00390-5;P00390-4	Glutathione reductase, mitochondrial	GSR	22.0799	22.1982	21.9747	21.6592	21.135	21.6608				3	3	3	9.4	9.4	9.4	51.7	0	5.6398	21414000	5
A0AVT1;A0AVT1-2;H0Y8S8;A0AVT1-4;A0AVT1-3	A0AVT1;A0AVT1-2;H0Y8S8	Ubiquitin-like modifier-activating enzyme 6	UBA6	21.6937	21.8441	21.8617	21.9183	21.6231	21.6535				10	10	10	12	12	12	117.97	0	20.14	45025000	19
Q92542-2;Q92542;H0Y6T7;Q5T205;H0Y3Z4;Q5T209	Q92542-2;Q92542;H0Y6T7;Q5T205;H0Y3Z4	Nicastrin	NCSTN	22.493	22.3384	22.1016	21.7111	21.2833	21.6479				6	6	6	10.3	10.3	10.3	76.743	0	16.224	41071000	11
H0Y3T6;G3V1E2;Q9BRK5-4;Q9BRK5-3;Q9BRK5-6;Q9BRK5;Q9BRK5-2	H0Y3T6;G3V1E2;Q9BRK5-4;Q9BRK5-3;Q9BRK5-6;Q9BRK5;Q9BRK5-2	45 kDa calcium-binding protein	SDF4	22.4192	22.2795	22.1047	21.5812	21.6033	21.6417				2	2	2	10.3	10.3	10.3	28.001	0	6.191	24121000	5
Q8IZL8;C9JFV4;I3L445;E7EV54;I3L1P4;I3L4M7;I3L4P1	Q8IZL8;C9JFV4	Proline-, glutamic acid- and leucine-rich protein 1	PELP1	20.9049	20.9444	20.7002	21.3641	21.1253	21.6342				7	7	7	11.2	11.2	11.2	119.7	0	19.164	13750000	16
E5RHT6;F8W1U7;F8VWH9;Q8N6T3-5;Q8N6T3-3;Q8N6T3;Q8N6T3-2;E5RHC5;Q8N6T3-4;E5RHH7	E5RHT6;F8W1U7;F8VWH9;Q8N6T3-5;Q8N6T3-3;Q8N6T3;Q8N6T3-2;E5RHC5;Q8N6T3-4	ADP-ribosylation factor GTPase-activating protein 1	ARFGAP1	21.3191	21.8873	21.179	21.4506	21.6034	21.6339				3	3	3	19.3	19.3	19.3	26.555	0	6.8986	17815000	6
A6NDF3;Q9BVG4	A6NDF3;Q9BVG4	Protein PBDC1	PBDC1	20.4547	20.3947	20.4917	20.3696	20.4577	21.633				1	1	1	4.7	4.7	4.7	26.644	0.0032938	2.26	10231000	1
Q16537-2;Q16537;Q16537-3	Q16537-2;Q16537;Q16537-3	Serine/threonine-protein phosphatase 2A 56 kDa regulatory subunit epsilon isoform	PPP2R5E	20.6023	20.5725	20.7464	21.6857	22.0649	21.6289				5	5	5	13.9	13.9	13.9	54.042	0	20.73	26633000	17
P36551;H0YA22	P36551;H0YA22	Oxygen-dependent coproporphyrinogen-III oxidase, mitochondrial	CPOX	21.3062	21.3892	21.4233	21.17	21.1425	21.6284				4	4	4	9.3	9.3	9.3	50.151	0	4.8464	17177000	6
Q9H074-3;D6REB4;Q9H074-2;Q9H074;D6RJF2;D6RD97;D6RJ02	Q9H074-3;D6REB4;Q9H074-2;Q9H074;D6RJF2	Polyadenylate-binding protein-interacting protein 1	PAIP1	20.8568	21.0325	21.4249	21.4237	21.0124	21.6259				4	4	4	12.5	12.5	12.5	42.006	0	8.9125	28019000	8
Q99961;M0QYE0;M0R0I3;Q99961-3;Q99961-2;Q99962	Q99961;M0QYE0;M0R0I3	Endophilin-A2	SH3GL1	20.817	20.8103	20.8595	21.088	21.1933	21.6242				5	5	5	20.1	20.1	20.1	41.489	0	10.329	27391000	17
Q86SX6	Q86SX6	Glutaredoxin-related protein 5, mitochondrial	GLRX5	20.8303	21.1565	21.2282	20.9725	21.2135	21.623				2	2	2	15.9	15.9	15.9	16.628	0	18.2	14237000	5
P49207	P49207	60S ribosomal protein L34	RPL34	21.8776	21.4327	21.4479	22.8562	21.6264	21.6223				2	2	2	14.5	14.5	14.5	13.293	0.00073719	3.1082	24122000	3
P33992;B1AHB1;B1AHB2;B1AHA9	P33992;B1AHB1	DNA replication licensing factor MCM5;DNA helicase	MCM5	22.5796	22.4563	22.7684	21.9585	21.2155	21.6218				10	10	10	15.9	15.9	15.9	82.285	0	13.45	33112000	13
J3KN29;O00233;F5H7X1;F5H5V4;F5GX23;O00233-2;O00233-3	J3KN29;O00233;F5H7X1;F5H5V4;F5GX23;O00233-2	26S proteasome non-ATPase regulatory subunit 9	PSMD9	21.2647	21.2648	21.5808	21.662	21.3196	21.614				3	3	3	17.1	17.1	17.1	24.553	0	6.1817	17352000	8
P48729;P48729-2;D6REM4;E7ETM0;P48729-3;U3KQ83;U3KPX3;H0Y9X2;U3KQK7;Q8N752	P48729;P48729-2;D6REM4;E7ETM0;P48729-3;U3KQ83;U3KPX3;H0Y9X2;U3KQK7	Casein kinase I isoform alpha	CSNK1A1	20.2456	20.7344	20.2163	21.8193	21.2568	21.6139				4	4	4	16.9	16.9	16.9	38.914	0	165.91	19390000	26
H3BV90;Q6FI81-3;Q6FI81;H3BUG4;H3BT65;H3BQ23;H3BPG7;Q6FI81-2	H3BV90;Q6FI81-3;Q6FI81;H3BUG4;H3BT65	Anamorsin	CIAPIN1	21.3821	21.1997	21.352	21.42	21.356	21.6135				3	3	3	15.4	15.4	15.4	26.446	0.00039063	3.6395	16298000	7
Q14166	Q14166	Tubulin--tyrosine ligase-like protein 12	TTLL12	19.3862	20.0531	20.162	21.0864	21.2533	21.6107				8	8	8	16.1	16.1	16.1	74.403	0	36.936	58209000	23
Q15738;C9JDR0	Q15738;C9JDR0	Sterol-4-alpha-carboxylate 3-dehydrogenase, decarboxylating	NSDHL	22.2121	21.9784	22.1398	21.4452	21.5027	21.6032				4	4	4	15.5	15.5	15.5	41.9	0	33.611	21969000	16
P60953;P60953-1;Q5JYX0	P60953;P60953-1;Q5JYX0	Cell division control protein 42 homolog	CDC42	24.4363	23.6668	24.4504	23.2765	24.4472	21.5979				6	5	5	42.4	36.6	36.6	21.258	0	12.474	184130000	58
Q16186;A0A087WX59;A0A087WUX6	Q16186;A0A087WX59	Proteasomal ubiquitin receptor ADRM1	ADRM1	21.3949	20.9552	21.1456	21.6269	21.8124	21.5968				5	5	5	17.7	17.7	17.7	42.153	0	14.624	24951000	19
A0A0A0MRR7;P09234;Q5TAL2	A0A0A0MRR7;P09234;Q5TAL2	U1 small nuclear ribonucleoprotein C	SNRPC	22.3881	22.4056	22.0543	22.6235	21.7982	21.596				2	2	2	11.7	11.7	11.7	19.687	0.00039573	3.8114	27786000	3
Q96HC4;Q96HC4-7;Q96HC4-4;Q96HC4-6;A0A0D9SFR4;H0Y8Y3;Q96HC4-3;Q96HC4-2;H0Y929;H0YBI4;A0A0A0MSP3	Q96HC4;Q96HC4-7;Q96HC4-4;Q96HC4-6	PDZ and LIM domain protein 5	PDLIM5	21.2771	21.9362	21.5973	21.8294	21.3271	21.5938				5	5	5	10.9	10.9	10.9	63.944	0	22.245	26612000	16
Q9UHQ9;H7C0R7	Q9UHQ9;H7C0R7	NADH-cytochrome b5 reductase 1	CYB5R1	21.2126	20.92	20.9632	22.0771	21.5978	21.586				4	4	4	12.5	12.5	12.5	34.094	0.00074239	3.1604	17362000	4
O15498;O15498-2	O15498;O15498-2	Synaptobrevin homolog YKT6	YKT6	20.9647	21.2623	20.9979	21.9447	21.2469	21.5857				5	5	5	30.3	30.3	30.3	22.417	0	12.025	18917000	16
Q12792;Q12792-3;F8VS81;Q12792-4;F8VRG3;F8W1Q9	Q12792;Q12792-3;F8VS81;Q12792-4	Twinfilin-1	TWF1	22.3801	23.2213	22.3195	22.0744	22.2226	21.5813				8	8	7	26	26	24	40.282	0	42.767	29883000	26
O95833	O95833	Chloride intracellular channel protein 3	CLIC3	NaN	18.1157	NaN	20.7029	21.1505	21.5801				5	5	5	28.8	28.8	28.8	26.648	0	7.5007	12640000	10
Q5T4S7-3;Q5T4S7;Q5T4S7-2;Q5T4S7-4;Q5T4S7-5;A0A0A0MSW0;X6R960;X6RE05	Q5T4S7-3;Q5T4S7;Q5T4S7-2;Q5T4S7-4	E3 ubiquitin-protein ligase UBR4	UBR4	21.0175	20.8975	20.6835	21.9828	21.3449	21.5789				17	17	17	5.2	5.2	5.2	571.85	0	43.485	31519000	37
Q9UBS4;H7C2Y5	Q9UBS4	DnaJ homolog subfamily B member 11	DNAJB11	22.2711	22.238	22.3641	21.4156	21.9036	21.5753				4	4	4	16.8	16.8	16.8	40.513	0	9.8875	27559000	21
Q5VZU9;P29144	Q5VZU9;P29144	Tripeptidyl-peptidase 2	TPP2	20.9719	21.5644	21.0525	21.5774	21.1878	21.5724				8	8	8	9.6	9.6	9.6	139.76	0	28.102	15669000	19
P11177-2;P11177;P11177-3;F8WF02;C9J634	P11177-2;P11177;P11177-3;F8WF02;C9J634	Pyruvate dehydrogenase E1 component subunit beta, mitochondrial	PDHB	22.5959	21.7201	21.365	21.877	22.3017	21.5721				8	8	8	28.4	28.4	28.4	37.2	0	20.391	44201000	21
Q13547;Q5TEE2	Q13547;Q5TEE2	Histone deacetylase 1	HDAC1	20.6068	21.1463	21.3932	21.5567	21.1778	21.572				5	2	2	13.5	5.8	5.8	55.102	0	5.2739	31357000	4
Q9H773;H3BSA6	Q9H773;H3BSA6	dCTP pyrophosphatase 1	DCTPP1	20.9049	20.9493	21.1207	21.0782	21.3295	21.5524				2	2	2	13.5	13.5	13.5	18.681	0.0010589	2.7617	13995000	3
Q13057;Q13057-2;K7EP09;K7EPT0;K7ESK6;K7ES73;K7EN91;K7EQ60	Q13057;Q13057-2	Bifunctional coenzyme A synthase;Phosphopantetheine adenylyltransferase;Dephospho-CoA kinase	COASY	21.6521	21.497	21.6493	21.4854	21.6553	21.5512				6	6	6	13.8	13.8	13.8	62.328	0	25.714	32604000	36
P62310	P62310	U6 snRNA-associated Sm-like protein LSm3	LSM3	22.2508	22.3571	22.4254	21.7107	21.8668	21.5511				2	2	2	32.4	32.4	32.4	11.845	0.00038911	3.5974	25459000	9
P11047	P11047	Laminin subunit gamma-1	LAMC1	22.0061	21.9718	22.0628	21.3646	21.3076	21.5414				9	9	9	8.4	8.4	8.4	177.6	0	110.64	27912000	38
J3KQJ1;Q8NBJ7;E9PBT8;C9JL30;A8MXB9;C9J660;F8WA42;Q8NBJ7-2;Q8NBJ7-3;F8WEX5;E9PG02;J3QT17;H7C3B2;Q8NBJ7-5;F8WEV7;F8WES7;Q8NBJ7-4	J3KQJ1;Q8NBJ7;E9PBT8;C9JL30;A8MXB9;C9J660;F8WA42;Q8NBJ7-2;Q8NBJ7-3;F8WEX5;E9PG02;J3QT17;H7C3B2;Q8NBJ7-5	Sulfatase-modifying factor 2	SUMF2	21.7884	21.5784	21.672	20.8073	20.9537	21.5407				4	4	4	16.9	16.9	16.9	35.922	0	21.435	16257000	11
Q8TAT6;Q8TAT6-2;I3L4U9;A0A0D9SFI9;I3L283;I3L3I1	Q8TAT6;Q8TAT6-2	Nuclear protein localization protein 4 homolog	NPLOC4	22.2586	21.7139	22.2663	21.2663	22.5375	21.5393				7	7	7	15.5	15.5	15.5	68.119	0	41.78	36308000	44
O15031;A6QRG9;A0A087WU36;H0Y7X5;H0YAM9;F5H3A2;E2PU09;B4DHQ7;Q9Y4D7	O15031	Plexin-B2	PLXNB2	20.8719	21.6719	21.4248	20.847	21.2017	21.5389				11	11	10	8	8	7.6	205.12	0	179.86	41808000	47
H0YDD4;E9PEJ4;P10515	H0YDD4;E9PEJ4;P10515	Acetyltransferase component of pyruvate dehydrogenase complex;Dihydrolipoyllysine-residue acetyltransferase component of pyruvate dehydrogenase complex, mitochondrial	DLAT	21.8993	21.9376	22.0663	21.1741	21.5349	21.5371				4	4	4	14.8	14.8	14.8	51.201	0	22.651	21471000	10
Q6P2Q9;I3L0J9;I3L3Z8	Q6P2Q9	Pre-mRNA-processing-splicing factor 8	PRPF8	21.2054	21.1482	20.0329	22.1973	20.3092	21.5359				17	17	17	10.5	10.5	10.5	273.6	0	54.969	47958000	28
Q13596;H0YK42;Q13596-2;Q13596-3	Q13596;H0YK42;Q13596-2;Q13596-3	Sorting nexin-1	SNX1	21.3988	21.1679	21.374	21.5332	20.9961	21.5341				7	5	5	16.9	12.8	12.8	59.069	0	7.2655	22620000	6
X6R6D0;P29353-5;P29353-3;P29353-2;P29353-7;P29353;P29353-6;H0Y539;Q5T188;P98077	X6R6D0;P29353-5;P29353-3;P29353-2;P29353-7;P29353;P29353-6;H0Y539;Q5T188	SHC-transforming protein 1	SHC1	21.2732	21.1819	21.5842	21.1251	21.3764	21.5338				5	5	5	24.3	24.3	24.3	38.626	0	15.571	15810000	11
J3QRS9;X6R4W8;O43670-2;O43670;O43670-4;J3QS27;J3KTL1;J3KRB6;J3KRW6;H0Y3M2;J3KS31;O43670-3	J3QRS9;X6R4W8;O43670-2;O43670;O43670-4;J3QS27;J3KTL1;J3KRB6;J3KRW6;H0Y3M2;J3KS31;O43670-3	BUB3-interacting and GLEBS motif-containing protein ZNF207	ZNF207	21.3018	21.747	21.0536	21.2401	21.0875	21.5318				2	2	2	6.7	6.7	6.7	52.541	0	3.9781	15652000	4
A0A0R4J2G3;A0A0A0MTJ9;Q6PIU2;Q6PIU2-2;Q6PIU2-3;H7C046	A0A0R4J2G3;A0A0A0MTJ9;Q6PIU2;Q6PIU2-2;Q6PIU2-3;H7C046	Neutral cholesterol ester hydrolase 1	NCEH1	22.8236	22.4633	22.5963	21.8245	22.13	21.5303				4	4	4	15.5	15.5	15.5	49.062	0	20.495	31931000	11
Q5QNY5;P40855;E9PS71;B7Z8B3;H0YJ60;P40855-5	Q5QNY5;P40855;E9PS71;B7Z8B3;H0YJ60;P40855-5	Peroxisomal biogenesis factor 19	PEX19	20.9988	20.8214	21.3846	21.2797	20.9723	21.5286				2	2	2	16.2	16.2	16.2	26.137	0	28.092	14147000	7
Q9BT78;D6RAX7;D6RFN0;Q9BT78-2;D6RD63	Q9BT78;D6RAX7;D6RFN0;Q9BT78-2	COP9 signalosome complex subunit 4	COPS4	22.6227	21.9062	22.2412	22.1465	22.3934	21.5274				7	7	7	25.1	25.1	25.1	46.268	0	19.229	35956000	18
Q9Y2A7;Q9Y2A7-2	Q9Y2A7;Q9Y2A7-2	Nck-associated protein 1	NCKAP1	21.2387	21.1871	20.889	22.0049	21.5105	21.5273				12	12	12	14.4	14.4	14.4	128.79	0	53.87	59488000	45
C9JBL0;E9PHV6;P23497-7;P23497-6;P23497-5;P23497-2;P23497-3;P23497;P23497-4;H7BYP4;U5Y3L1;Q9H930-3;Q9H930-1;Q9H930-2;Q9H930	C9JBL0;E9PHV6;P23497-7;P23497-6;P23497-5;P23497-2;P23497-3;P23497;P23497-4;H7BYP4;U5Y3L1;Q9H930-3;Q9H930-1;Q9H930-2;Q9H930	Nuclear autoantigen Sp-100;Nuclear body protein SP140-like protein	SP100	19.962	20.2833	20.6333	20.8175	20.9368	21.5273				2	2	2	11.5	11.5	11.5	21.866	0	4.1587	10863000	3
Q09161;X6R941	Q09161	Nuclear cap-binding protein subunit 1	NCBP1	21.4818	21.6883	21.7809	21.627	21.403	21.5258				7	7	7	12.4	12.4	12.4	91.838	0	73.514	39626000	28
Q02539	Q02539	Histone H1.1	HIST1H1A	22.2796	22.209	21.8556	21.274	21.141	21.5235				6	3	3	30.2	22.8	22.8	21.842	0	6.5508	20566000	8
Q8NFH3;Q8NFH3-2;B4E301;F5H0E3;B4DVD1	Q8NFH3	Nucleoporin Nup43	NUP43	20.9443	21.2226	21.2202	20.8401	20.8171	21.5171				5	5	5	16.8	16.8	16.8	42.15	0	9.7236	22593000	16
Q5T9B7;P00568;H0YID2;H0Y4J6;Q9Y6K8-2;Q9Y6K8-3;Q9Y6K8	Q5T9B7;P00568;H0YID2;H0Y4J6	Adenylate kinase isoenzyme 1	AK1	22.1751	20.8819	21.0602	20.552	20.7621	21.5041				3	3	3	16.2	16.2	16.2	23.411	0	4.1857	15843000	7
J3KPP4;O95232;D6RDI2;D6RHH0;U3KQT3	J3KPP4;O95232;D6RDI2	Luc7-like protein 3	LUC7L3	21.2146	21.4779	21.3865	21.598	21.7945	21.4946				3	3	3	8.8	8.8	8.8	58.22	0	158.88	17591000	14
Q9NUQ6-2;Q9NUQ6;Q9NUQ6-4;Q9NUQ6-3;B8ZZZ7;F8W6C2;C9IZC3;C9J8M7;F2Z2S1;C9JKE4;F8VZ02;F8VT91;C9JGM8;C9JW67	Q9NUQ6-2;Q9NUQ6;Q9NUQ6-4;Q9NUQ6-3;B8ZZZ7;F8W6C2	SPATS2-like protein	SPATS2L	21.0447	20.4368	20.3967	21.5634	21.967	21.491				4	4	4	14.5	14.5	14.5	54.178	0	9.308	15474000	10
Q96IJ6;Q96IJ6-2;A0A087WUI8;F8WD54;A0A0U1RRC2;C9J255;C9JAH0	Q96IJ6;Q96IJ6-2;A0A087WUI8	Mannose-1-phosphate guanyltransferase alpha	GMPPA	21.4975	21.8977	21.3249	21.8121	21.4662	21.4901				7	7	7	22.4	22.4	22.4	46.291	0	13.16	39859000	17
Q9Y371;A0A087WW40;Q9Y371-2;Q9Y371-3	Q9Y371;A0A087WW40;Q9Y371-2;Q9Y371-3	Endophilin-B1	SH3GLB1	23.0248	21.7649	22.2477	21.92	22.2788	21.4894				7	7	7	19.2	19.2	19.2	40.796	0	9.9209	34451000	18
F5H2R5;F5H6Q0;F5H3P3;P52566;H0YGX7	F5H2R5;F5H6Q0;F5H3P3;P52566;H0YGX7	Rho GDP-dissociation inhibitor 2	ARHGDIB	18.4619	NaN	NaN	21.4252	21.261	21.482				2	2	2	34.1	34.1	34.1	9.792	0	6.1353	9110600	5
Q99661;Q99661-2;Q5JR91;Q5JR89	Q99661;Q99661-2;Q5JR91	Kinesin-like protein KIF2C;Kinesin-like protein	KIF2C	19.978	20.6682	19.9283	20.6385	20.8861	21.481				4	4	3	6.2	6.2	4.7	81.312	0	6.0081	72094000	5
Q9H9B4;S4R2X2;D6RFI0;D6RDG7;D6RAE9	Q9H9B4;S4R2X2;D6RFI0;D6RDG7	Sideroflexin-1	SFXN1	20.6271	20.6135	20.3928	21.683	21.2804	21.4806				4	4	4	23.9	23.9	23.9	35.619	0	21.819	13507000	9
A0A0U1RR22;Q9UNF0-2;Q9UNF0;B0QYG7;B0QYG8	A0A0U1RR22;Q9UNF0-2;Q9UNF0;B0QYG7;B0QYG8	Protein kinase C and casein kinase substrate in neurons protein 2	PACSIN2	21.047	21.3208	20.6718	21.1919	21.6026	21.4792				3	3	3	7.1	7.1	7.1	51.828	0	5.32	19480000	5
Q5T6H7;Q9NQW7;Q9NQW7-3;Q9NQW7-2;Q9NQW7-4;Q5T6H3;Q5T6H2	Q5T6H7;Q9NQW7;Q9NQW7-3;Q9NQW7-2;Q9NQW7-4	Xaa-Pro aminopeptidase 1	XPNPEP1	22.0326	22.3277	21.7299	21.0826	21.495	21.4763				8	8	8	23.4	23.4	23.4	62.138	0	17.331	25292000	31
Q5SYZ4;P29373	Q5SYZ4;P29373	Cellular retinoic acid-binding protein 2	CRABP2	NaN	NaN	NaN	21.4807	22.1989	21.4762				2	2	2	26.8	26.8	26.8	9.2515	0.00039417	3.7603	14686000	4
Q9NT62;Q9NT62-2;F8WDI0	Q9NT62;Q9NT62-2	Ubiquitin-like-conjugating enzyme ATG3	ATG3	21.6536	21.6408	21.8809	21.2397	21.4535	21.4686				6	6	6	22.3	22.3	22.3	35.864	0	14.259	17909000	12
O14896;B1AJU4;O14896-2	O14896;B1AJU4;O14896-2	Interferon regulatory factor 6	IRF6	NaN	NaN	NaN	22.0116	21.6769	21.4676				4	4	4	9.4	9.4	9.4	53.129	0	8.0714	14858000	7
J3QL14;R4GN72;F5GYQ1;P61421	J3QL14;R4GN72;F5GYQ1;P61421	V-type proton ATPase subunit d 1	ATP6V0D1	20.994	21.9833	21.2408	22.4283	22.2334	21.467				4	4	4	18.1	18.1	18.1	26.705	0	7.6047	26237000	12
Q9Y2Q3;E9PFN5;Q9Y2Q3-4;Q9Y2Q3-3;Q9Y2Q3-2;C9JNT3	Q9Y2Q3;E9PFN5;Q9Y2Q3-4;Q9Y2Q3-3;Q9Y2Q3-2	Glutathione S-transferase kappa 1	GSTK1	20.917	21.1823	20.6149	21.8814	21.5568	21.4653				4	4	4	22.1	22.1	22.1	25.497	0	17.351	22290000	16
J3KN16;Q5VYK3;R4GMY1;F6XAQ5	J3KN16;Q5VYK3	Proteasome-associated protein ECM29 homolog	KIAA0368	21.143	21.3368	21.1616	21.1787	21.6983	21.4596				17	17	17	10.4	10.4	10.4	223.69	0	36.484	28709000	57
H7C3P4;F6S8M0;P15586-2;P15586;F5H4C6;H0YFA9	H7C3P4;F6S8M0;P15586-2;P15586;F5H4C6;H0YFA9	N-acetylglucosamine-6-sulfatase	GNS	22.6398	22.5353	22.7662	21.3773	21.0423	21.4583				4	4	4	9.3	9.3	9.3	56.374	0	21.046	25598000	15
P10253	P10253	Lysosomal alpha-glucosidase;76 kDa lysosomal alpha-glucosidase;70 kDa lysosomal alpha-glucosidase	GAA	20.3608	20.0913	20.1883	21.4663	21.3266	21.4558				4	4	4	6.5	6.5	6.5	105.32	0	14.517	17892000	10
Q14697-2;E9PKU7;E9PNH1	Q14697-2;E9PKU7	Neutral alpha-glucosidase AB	GANAB	NaN	21.0704	21.05	21.6388	21.3044	21.4397				22	1	1	29.9	2	2	109.44	0.00038986	3.6258	14600000	11
P84085;C9J1Z8	P84085;C9J1Z8	ADP-ribosylation factor 5	ARF5	21.3937	22.1735	20.7648	22.625	21.1465	21.4365				8	3	3	52.8	23.9	23.9	20.529	0	7.7229	41431000	20
H0Y8X4;O43598;O43598-2	H0Y8X4;O43598;O43598-2	2-deoxynucleoside 5-phosphate N-hydrolase 1	DNPH1	NaN	19.1971	20.3977	21.2784	21.1073	21.434				3	3	3	17.7	17.7	17.7	25.868	0	5.2752	11763000	8
A6NP24;Q08257;C9JH92;Q08257-3;Q08257-2	A6NP24;Q08257;C9JH92;Q08257-3	Quinone oxidoreductase	CRYZ	21.8635	22.2641	21.9545	21.7994	21.821	21.4328				6	6	6	39.5	39.5	39.5	25.982	0	12.1	40426000	28
Q14151;REV__Q14151	Q14151	Scaffold attachment factor B2	SAFB2	20.986	21.5491	21.2719	NaN	NaN	21.4281				8	2	2	11.9	2.4	2.4	107.47	0.0023834	2.4892	10908000	1
D6R967;H0Y9D8;Q9H2U2-6;Q9H2U2-3;Q9H2U2;Q9H2U2-2	D6R967;H0Y9D8;Q9H2U2-6;Q9H2U2-3;Q9H2U2;Q9H2U2-2	Inorganic pyrophosphatase 2, mitochondrial	PPA2	20.5608	20.1328	20.5256	21.2486	20.6757	21.4268				1	1	1	6.8	6.8	6.8	21.39	0.00039635	3.8367	11204000	6
P32322-2;P32322;P32322-3;J3QL24;J3KQ22;E2QRB3;J3QR88;J3QLK9;J3QL23;J3QL32;J3QKT4;J3KTA8;J3QKT3;J3QRZ0	P32322-2;P32322;P32322-3;J3QL24;J3KQ22;E2QRB3;J3QR88;J3QLK9;J3QL23;J3QL32;J3QKT4	Pyrroline-5-carboxylate reductase 1, mitochondrial;Pyrroline-5-carboxylate reductase	PYCR1	20.5528	21.1636	20.3937	21.2195	21.3383	21.4253				4	4	4	19.9	19.9	19.9	33.34	0	34.318	16252000	7
Q06124-2;Q06124;Q06124-3;H0YF12;A0A0U1RRI0	Q06124-2;Q06124;Q06124-3	Tyrosine-protein phosphatase non-receptor type 11	PTPN11	20.8421	19.6201	20.9891	21.252	20.9133	21.4197				6	6	6	16	16	16	68.01	0	24.488	17781000	11
J3QLR8;Q9Y3D9	J3QLR8;Q9Y3D9	28S ribosomal protein S23, mitochondrial	MRPS23	20.7768	21.5853	21.3888	21.1829	20.9088	21.4195				4	4	4	26.3	26.3	26.3	17.517	0	6.1066	14571000	4
A0A140T9T7;Q03518	A0A140T9T7;Q03518	Antigen peptide transporter 1	TAP1	19.9303	20.5078	19.7099	22.7298	20.6086	21.4183				5	5	5	12.1	12.1	12.1	87.175	0	11.507	15155000	7
P48507;P48507-2	P48507;P48507-2	Glutamate--cysteine ligase regulatory subunit	GCLM	21.6448	21.6214	21.6404	21.5873	21.2131	21.4158				2	2	2	10.2	10.2	10.2	30.727	0	92.151	25140000	14
P55010;H0YMJ8;H0YM54;H0YLZ1;H0YN40;H0YK29;H0YK11	P55010	Eukaryotic translation initiation factor 5	EIF5	21.5189	21.6514	21.7798	21.9675	21.7854	21.4155				7	7	7	17.2	17.2	17.2	49.222	0	15.719	40473000	33
O95817;C9JFK9	O95817	BAG family molecular chaperone regulator 3	BAG3	22.0429	21.8217	21.5131	20.9004	21.4387	21.4149				5	5	5	16	16	16	61.594	0	11.742	20603000	13
P48147	P48147	Prolyl endopeptidase	PREP	21.3984	21.1871	21.4956	22.2845	21.6683	21.4118				11	11	11	21.8	21.8	21.8	80.699	0	27.884	26723000	31
A0A024RA52;P25787;C9JCK5;H3BT36;H7C402	A0A024RA52;P25787;C9JCK5	Proteasome subunit alpha type;Proteasome subunit alpha type-2	PSMA2	23.0559	21.8657	22.3946	21.7095	23.5686	21.4106				6	6	6	44	44	44	25.898	0	13.538	44834000	34
A0A096LPI6;A0A096LNH5;H7C2G3;A0A0B4J2H4;H7C1F6;A0A0B4J2D5;P30042-2;P30042;A0A096LNJ1;A0A096LP73;F2Z2Q0;A0A096LP12	A0A096LPI6;A0A096LNH5;H7C2G3;A0A0B4J2H4;H7C1F6;A0A0B4J2D5;P30042-2;P30042	ES1 protein homolog, mitochondrial	C21orf33	20.7375	20.8241	20.6703	21.1131	20.8819	21.4089				3	3	2	17.2	17.2	12.5	30.376	0	7.8384	19315000	10
O15042-3;O15042-2;O15042;E7ET15	O15042-3;O15042-2;O15042;E7ET15	U2 snRNP-associated SURP motif-containing protein	U2SURP	20.8028	20.7868	21.03	21.2341	20.8579	21.4057				3	3	3	4.5	4.5	4.5	72.523	0.00073099	3.0384	12787000	5
O75828	O75828	Carbonyl reductase [NADPH] 3	CBR3	21.1105	20.9748	21.0629	21.2943	21.4681	21.4045				4	2	2	24.2	13.7	13.7	30.85	0	5.9388	24638000	14
O95297-2;O95297;O95297-4;O95297-5	O95297-2;O95297;O95297-4	Myelin protein zero-like protein 1	MPZL1	20.9918	21.514	20.8622	21.1049	21.3044	21.4024				4	4	2	17.9	17.9	9.3	28.981	0	12.084	40416000	16
O75475;O75475-3;O75475-2	O75475;O75475-3;O75475-2	PC4 and SFRS1-interacting protein	PSIP1	21.6897	21.927	21.7589	20.9887	20.8114	21.4011				4	4	4	9.6	9.6	9.6	60.103	0	6.9115	20233000	10
Q10713;Q10713-2;Q5SXN9	Q10713;Q10713-2	Mitochondrial-processing peptidase subunit alpha	PMPCA	21.6305	21.8923	21.3551	21.6138	21.7259	21.3997				7	7	7	21.1	21.1	21.1	58.252	0	19.895	47277000	16
Q96A65;Q96A65-2	Q96A65;Q96A65-2	Exocyst complex component 4	EXOC4	21.1164	21.6417	21.2519	21.1943	21.4471	21.3997				7	7	7	10.9	10.9	10.9	110.5	0	18.28	23511000	21
Q9Y333	Q9Y333	U6 snRNA-associated Sm-like protein LSm2	LSM2	21.7984	21.4371	21.6309	21.4053	21.6852	21.3982				3	3	3	51.6	51.6	51.6	10.834	0	10.299	18345000	14
Q8N4V1;Q8N4V1-2	Q8N4V1;Q8N4V1-2	Membrane magnesium transporter 1	MMGT1	20.8304	20.9077	20.841	21.0574	20.4358	21.3964				1	1	1	18.3	18.3	18.3	14.686	0.001068	2.8293	11862000	4
Q9UBE0;M0QZS6;M0QX65;B3KNJ4;Q9UBE0-2;Q9UBE0-3;M0QYM8;M0R054;M0R286	Q9UBE0;M0QZS6;M0QX65;B3KNJ4;Q9UBE0-2;Q9UBE0-3	SUMO-activating enzyme subunit 1;SUMO-activating enzyme subunit 1, N-terminally processed	SAE1	21.8471	22.087	21.9285	21.2594	21.282	21.3953				6	6	6	25.4	25.4	25.4	38.449	0	15.482	34193000	21
P30049	P30049	ATP synthase subunit delta, mitochondrial	ATP5D	20.9476	20.7104	21.1735	20.5847	20.9669	21.3932				1	1	1	8.3	8.3	8.3	17.49	0.00039246	3.7118	12255000	4
Q9UBB4-2;Q9UBB4;B1AHE4;B1AHE3	Q9UBB4-2;Q9UBB4	Ataxin-10	ATXN10	21.3327	21.2996	21.2772	21.3376	21.374	21.3854				5	5	5	18.5	18.5	18.5	46.286	0	43.386	25412000	32
J3KQ34;Q9H9Q2;J3QT73;A0A087X1P5;J3KQ41;Q9H9Q2-2;Q9H9Q2-3	J3KQ34;Q9H9Q2;J3QT73;A0A087X1P5;J3KQ41;Q9H9Q2-2;Q9H9Q2-3	COP9 signalosome complex subunit 7b	COPS7B	20.525	20.5627	NaN	20.2182	NaN	21.3769				2	2	2	11.7	11.7	11.7	26.424	0.0010578	2.7538	8340400	3
P49903;P49903-2;P49903-4;P49903-3;Q5T5U6;Q5T5U7	P49903;P49903-2;P49903-4;P49903-3;Q5T5U6	Selenide, water dikinase 1	SEPHS1	20.8761	21.3696	21.1497	21.3524	21.3621	21.3761				4	4	4	14.8	14.8	14.8	42.91	0	14.659	14761000	11
O43175;Q5SZU1	O43175;Q5SZU1	D-3-phosphoglycerate dehydrogenase	PHGDH	23.416	23.5009	23.4756	20.9011	20.9157	21.3682				7	7	7	17.4	17.4	17.4	56.65	0	72.379	41633000	25
Q16270-2;Q16270	Q16270-2;Q16270	Insulin-like growth factor-binding protein 7	IGFBP7	19.5424	19.4585	19.8324	22.0534	22.215	21.3619				2	2	2	9.3	9.3	9.3	28.86	0.00075988	3.3658	14868000	3
P23368;P23368-2	P23368;P23368-2	NAD-dependent malic enzyme, mitochondrial	ME2	20.5074	20.2346	19.7468	21.3764	21.9994	21.3616				9	9	9	18.8	18.8	18.8	65.443	0	73.06	101340000	30
Q9NR12-2;Q9NR12;D6RAN1;D6RF83;H7BYK4;D6RH06;Q9NR12-3;Q9NR12-5;Q9NR12-6;Q9NR12-4	Q9NR12-2;Q9NR12	PDZ and LIM domain protein 7	PDLIM7	21.2849	21.2278	21.1425	21.0673	20.2635	21.3614				6	6	6	25.3	25.3	25.3	46.51	0	19.925	21938000	18
Q00577	Q00577	Transcriptional activator protein Pur-alpha	PURA	21.2704	20.2196	20.9246	21.3448	21.5467	21.3602				2	2	2	15.2	15.2	15.2	34.91	0	5.0686	15288000	9
M0R088;E9PCT1;A9Z1X7;Q8IYB3-2;Q8IYB3;M0R1E7;M0QXG5	M0R088;E9PCT1;A9Z1X7;Q8IYB3-2;Q8IYB3	Serine/arginine repetitive matrix protein 1	SRRM1	20.9694	21.1423	20.8779	22.5885	21.2447	21.3597				3	3	3	5.7	5.7	5.7	78.139	0.0010672	2.8225	17746000	2
P18583-2;P18583-5;P18583-10;P18583-3;P18583-4;P18583-7;P18583;P18583-9;P18583-6;H7C1M2;P18583-8;J3QSZ5;H7C2G8	P18583-2;P18583-5;P18583-10;P18583-3;P18583-4;P18583-7;P18583;P18583-9;P18583-6;H7C1M2	Protein SON	SON	21.2825	21.4133	20.9801	21.7747	20.9869	21.3594				7	7	7	4.9	4.9	4.9	232.3	0	9.4399	15709000	9
O43181;H0Y9M8	O43181;H0Y9M8	NADH dehydrogenase [ubiquinone] iron-sulfur protein 4, mitochondrial	NDUFS4	20.9746	20.9125	20.821	20.4323	20.2006	21.3553				3	3	3	20.6	20.6	20.6	20.108	0	7.2151	10856000	6
F5H7V9;E9PC84;J3QSU6;P24821-6;P24821-5;P24821-2;P24821-3;P24821-4;P24821	F5H7V9;E9PC84;J3QSU6;P24821-6;P24821-5;P24821-2;P24821-3;P24821-4;P24821	Tenascin	TNC	19.5793	20.5805	20.8365	21.3297	NaN	21.3486				2	2	2	1.3	1.3	1.3	201.14	0.0065789	1.8991	10208000	1
P62854;Q5JNZ5	P62854;Q5JNZ5	40S ribosomal protein S26;Putative 40S ribosomal protein S26-like 1	RPS26	23.619	23.0959	23.1477	23.0265	23.3001	21.3479				2	2	2	20.9	20.9	20.9	13.015	0	5.1674	50910000	18
E9PID8;E7EWR4;P33240-2;P33240;A0A0A0MT56;Q9H0L4	E9PID8;E7EWR4;P33240-2;P33240;A0A0A0MT56;Q9H0L4	Cleavage stimulation factor subunit 2;Cleavage stimulation factor subunit 2 tau variant	CSTF2	20.9863	21.0799	21.2494	20.1833	21.1185	21.3479				4	4	4	14.6	14.6	14.6	46.665	0	8.3918	15567000	8
Q8TEA8	Q8TEA8	D-tyrosyl-tRNA(Tyr) deacylase 1	DTD1	21.3067	21.2966	21.2646	20.8463	21.4264	21.3465				2	2	2	14.8	14.8	14.8	23.423	0	8.4728	14771000	7
Q13564-3;Q13564-2;Q13564;Q13564-4;J3QLH4;H3BMR3;J3QRA5;J3KTE3	Q13564-3;Q13564-2;Q13564;Q13564-4	NEDD8-activating enzyme E1 regulatory subunit	NAE1	21.1563	21.0997	20.9006	21.799	21.451	21.3454				7	7	7	25.4	25.4	25.4	50.624	0	11.99	19772000	18
A0A0U1RRM1;Q8WXI9;A0A0U1RR30;Q86YP4-2;Q86YP4;Q86YP4-3	A0A0U1RRM1;Q8WXI9;A0A0U1RR30	Transcriptional repressor p66-beta	GATAD2B	21.2933	21.6719	21.3878	20.9013	21.0358	21.3432				3	3	3	9.7	9.7	9.7	63.461	0	14.714	14928000	11
B4DIH5;P61201;P61201-2;H0YKU5;H0YM03;H0YMC2	B4DIH5;P61201;P61201-2;H0YKU5	COP9 signalosome complex subunit 2	COPS2	21.7172	22.03	22.1638	21.3816	21.7321	21.3363				6	6	6	17.2	17.2	17.2	44.228	0	18.721	23886000	13
C9IZG4;O60888-3;O60888;O60888-2	C9IZG4;O60888-3;O60888;O60888-2	Protein CutA	CUTA	21.5251	21.5217	21.9632	20.5048	20.8584	21.3309				1	1	1	10.4	10.4	10.4	14.401	0.00073529	3.0749	15456000	9
Q9UH65;E7EMB1	Q9UH65;E7EMB1	Switch-associated protein 70	SWAP70	20.7514	20.3329	19.791	21.0096	20.9443	21.3232				2	2	2	3.8	3.8	3.8	68.997	0	6.1104	10755000	4
P78318	P78318	Immunoglobulin-binding protein 1	IGBP1	20.8239	21.3623	21.385	20.5376	20.7807	21.3189				4	4	4	13.3	13.3	13.3	39.221	0	5.4715	12997000	7
Q15645;H0YAL2;Q15645-2	Q15645	Pachytene checkpoint protein 2 homolog	TRIP13	21.2612	21.2052	21.2834	20.648	20.7342	21.3155				6	6	6	17.4	17.4	17.4	48.55	0	11.157	18720000	12
A0A0G2JL47;A0A024RCR6;A0A0G2JK23;P46379-5;P46379-2;P46379;P46379-3;P46379-4;H0Y710;H0Y4L1;F6S6P2;X6REW1;A0A0G2JJM1	A0A0G2JL47;A0A024RCR6;A0A0G2JK23;P46379-5;P46379-2;P46379;P46379-3;P46379-4	Large proline-rich protein BAG6	BAT3	21.4986	21.6181	21.765	21.3808	21.6584	21.314				7	7	7	9.2	9.2	9.2	113.46	0	46.1	26018000	22
O75306-2;O75306	O75306-2;O75306	NADH dehydrogenase [ubiquinone] iron-sulfur protein 2, mitochondrial	NDUFS2	21.1597	21.2318	21.5507	21.0976	21.4141	21.3127				5	5	5	14.2	14.2	14.2	51.851	0	23.328	20454000	17
O95302;O95302-3;C9J4P8;O95302-2	O95302;O95302-3	Peptidyl-prolyl cis-trans isomerase FKBP9	FKBP9	21.9529	22.2264	22.0559	21.1371	21.5148	21.311				3	3	3	6.1	6.1	6.1	63.083	0.0023923	2.5421	19410000	3
Q9H8Y8-2;Q9H8Y8;Q9H8Y8-3	Q9H8Y8-2;Q9H8Y8;Q9H8Y8-3	Golgi reassembly-stacking protein 2	GORASP2	20.7632	20.3792	20.9915	20.4109	21.4703	21.3084				3	3	3	14.1	14.1	14.1	39.768	0	6.1625	12200000	11
Q8N5K1;I3L1N9;D6RCF4	Q8N5K1;I3L1N9	CDGSH iron-sulfur domain-containing protein 2	CISD2	21.7729	21.3852	21.6352	20.6247	21.1286	21.3053				3	3	3	25.9	25.9	25.9	15.278	0.00071813	2.9121	15507000	6
E9PGT6;Q99627-2;Q99627;H7C3S9	E9PGT6;Q99627-2;Q99627;H7C3S9	COP9 signalosome complex subunit 8	COPS8	21.4434	21.1813	21.5678	20.8138	21.1052	21.3024				2	2	2	20.8	20.8	20.8	19.344	0	4.016	14554000	3
Q06203;D6RE15;D6RCC8	Q06203	Amidophosphoribosyltransferase	PPAT	21.1176	20.9328	21.2018	20.929	20.8657	21.3021				4	4	4	10.1	10.1	10.1	57.398	0	17.634	16726000	10
Q5H909;Q9UNF1-2;Q9UNF1;Q5H907	Q5H909;Q9UNF1-2;Q9UNF1;Q5H907	Melanoma-associated antigen D2	MAGED2	23.2228	23.6689	23.0419	20.7903	20.2504	21.2983				7	7	7	23.1	23.1	23.1	63.138	0	158.58	39915000	22
P54105;E9PMI6;E9PJF4;J3KN38	P54105;E9PMI6;E9PJF4;J3KN38	Methylosome subunit pICln	CLNS1A	21.2381	21.2532	21.6126	20.7674	21.5328	21.2968				3	3	3	30.4	30.4	30.4	26.215	0	8.0067	16166000	15
B7ZKQ9;Q8WTV0-4;Q8WTV0-2;Q8WTV0-5;Q8WTV0;F5H4X0;Q8WTV0-3;F5H5E8	B7ZKQ9;Q8WTV0-4;Q8WTV0-2;Q8WTV0-5;Q8WTV0;F5H4X0;Q8WTV0-3	Scavenger receptor class B member 1	SCARB1	21.3051	21.4681	21.3897	NaN	NaN	21.2959				5	5	5	13.1	13.1	13.1	53.847	0	7.2799	14733000	8
P31431;P31431-2	P31431;P31431-2	Syndecan-4	SDC4	NaN	22.2024	22.4635	NaN	21.4221	21.2947				8	8	8	37.4	37.4	37.4	21.641	0	12.368	73001000	19
Q86V48-2;Q86V48-3;Q86V48;E5RFK8	Q86V48-2;Q86V48-3;Q86V48	Leucine zipper protein 1	LUZP1	21.387	21.102	21.4054	20.5747	21.2341	21.292				7	7	7	8.9	8.9	8.9	114.59	0	24.317	15054000	11
P40937;P40937-2;C9JH72;F5H304;E9PEP3;F5H5S0;F5H0U6	P40937;P40937-2	Replication factor C subunit 5	RFC5	21.5635	21.1067	21.2974	20.8024	20.8073	21.2893				8	8	8	32.4	32.4	32.4	38.496	0	10.449	14501000	14
P52701-3;P52701;P52701-4;P52701-2;A0A087WWJ1;F8W7G9;F8WAX8;A0A087WYT6	P52701-3;P52701;P52701-4;P52701-2;A0A087WWJ1	DNA mismatch repair protein Msh6	MSH6	21.9405	21.7439	20.9322	21.3791	20.715	21.2819				9	9	9	10.6	10.6	10.6	137.96	0	24.415	17567000	18
Q00653-4;Q00653;M0R119;Q00653-3	Q00653-4;Q00653	Nuclear factor NF-kappa-B p100 subunit;Nuclear factor NF-kappa-B p52 subunit	NFKB2	21.0147	21.2797	20.9673	20.8062	21.2235	21.2802				3	3	3	6	6	6	96.677	0	6.4518	18746000	17
Q96RS6-3;Q96RS6-2;Q96RS6	Q96RS6-3;Q96RS6-2;Q96RS6	NudC domain-containing protein 1	NUDCD1	21.443	20.7829	20.6105	21.2882	21.6661	21.2791				5	5	5	14.9	14.9	14.9	56.613	0	10.184	15486000	11
P52597;A0A1B0GW42	P52597	Heterogeneous nuclear ribonucleoprotein F;Heterogeneous nuclear ribonucleoprotein F, N-terminally processed	HNRNPF	24.1415	22.9634	23.2992	22.0319	24.0024	21.2766				8	6	6	28.4	21.9	21.9	45.671	0	187.18	79979000	40
E9PKP7;P17480-2;P17480;E9PMM2;E9PLT2	E9PKP7;P17480-2;P17480	Nucleolar transcription factor 1	UBTF	20.4936	20.914	21.0871	21.2333	20.3127	21.2726				4	4	4	9.1	9.1	9.1	87.435	0	10.389	20534000	11
A0A0D9SF63;Q9BZK7;C9JLJ1;C9JCK0;C9JBN1;A0A0D9SF25;A0A1B0GUU2;F8W9D8;C9IYU9;A0A1B0GVH3	A0A0D9SF63;Q9BZK7;C9JLJ1;C9JCK0;C9JBN1;A0A0D9SF25;A0A1B0GUU2;F8W9D8;C9IYU9	F-box-like/WD repeat-containing protein TBL1XR1	TBL1XR1	21.7071	21.1388	21.7297	21.0697	20.8429	21.2725				3	3	3	9.1	9.1	9.1	51.556	0	12.892	15473000	5
Q9HA77;H0YFV1;F5H623	Q9HA77	Probable cysteine--tRNA ligase, mitochondrial	CARS2	21.6825	21.3653	21.2862	21.5064	20.8216	21.272				3	3	3	7.8	7.8	7.8	62.223	0	6.1745	16123000	4
P31937;H7BZL2	P31937;H7BZL2	3-hydroxyisobutyrate dehydrogenase, mitochondrial	HIBADH	19.719	22.2347	19.8081	21.0244	20.9833	21.2658				5	5	5	27.7	27.7	27.7	35.329	0	23.516	15383000	12
P16435;E7EMD0;H0Y4R2	P16435;E7EMD0;H0Y4R2	NADPH--cytochrome P450 reductase	POR	21.1241	21.1385	20.7415	21.0687	20.871	21.2652				3	3	3	6.4	6.4	6.4	76.689	0	11.946	12845000	8
Q15847;Q5TBU2	Q15847	Adipogenesis regulatory factor	ADIRF	NaN	NaN	20.1024	20.025	22.554	21.2649				3	3	3	69.7	69.7	69.7	7.8547	0	10.171	11516000	7
P63167;F8VXI7;F8VXL2;F8VRV5	P63167;F8VXI7;F8VXL2;F8VRV5	Dynein light chain 1, cytoplasmic	DYNLL1	21.6122	21.7931	21.9172	21.4012	20.8013	21.2597				2	2	1	37.1	37.1	24.7	10.366	0	33.804	25203000	11
P53367;P53367-2;P53367-3	P53367;P53367-2	Arfaptin-1	ARFIP1	19.9901	20.0774	20.3533	20.4907	20.4163	21.2595				5	5	5	22.8	22.8	22.8	41.738	0	12.452	11684000	12
Q5VW32-2;Q5VW32;F5GXQ0;Q5VW33	Q5VW32-2;Q5VW32;F5GXQ0	BRO1 domain-containing protein BROX	BROX	21.8273	21.7814	21.2633	22.0799	21.161	21.2578				3	3	3	13.2	13.2	13.2	42.871	0	49.882	24814000	27
U3KQC1;A0A0A0MQU0;Q9BV38;K7EIR0	U3KQC1;A0A0A0MQU0;Q9BV38;K7EIR0	WD repeat-containing protein 18	WDR18	20.979	20.9079	NaN	20.8149	20.9659	21.2556				3	3	3	6.9	6.9	6.9	43.237	0.0023883	2.5169	10712000	5
Q9H488;Q9H488-2	Q9H488;Q9H488-2	GDP-fucose protein O-fucosyltransferase 1	POFUT1	22.228	22.2317	21.6894	21.2095	21.731	21.2541				4	4	4	18	18	18	43.955	0	5.9382	20624000	5
P0DN76;Q01081;Q01081-2;K7EJH3;A0A1B0GW87;K7EJM7;M0QYK5;M0R2N4;Q01081-3;Q8WU68-3;Q8WU68-2;Q8WU68;Q01081-4	P0DN76;Q01081;Q01081-2;K7EJH3;A0A1B0GW87;K7EJM7;M0QYK5;M0R2N4;Q01081-3;Q8WU68-3;Q8WU68-2;Q8WU68	Splicing factor U2AF 35 kDa subunit;Splicing factor U2AF 26 kDa subunit	U2AF1	23.0737	23.0003	23.3649	22.2504	22.9561	21.2492				4	4	4	18.8	18.8	18.8	27.872	0	34.815	56286000	23
X6RGJ2;Q5SSJ5;Q5SWC8;Q5SSJ5-3;Q5SSJ5-2;B0QZK4;B0QZK9;B0QZK8;Q5SSJ5-5	X6RGJ2;Q5SSJ5;Q5SWC8;Q5SSJ5-3;Q5SSJ5-2;B0QZK4	Heterochromatin protein 1-binding protein 3	HP1BP3	21.2346	21.6781	21.196	21.4169	21.0992	21.2468				6	6	6	17.1	17.1	17.1	36.514	0	11.348	22844000	9
O60506-3;O60506-4;B7Z645;O60506-5;H0YAA0	O60506-3;O60506-4;B7Z645;O60506-5	Heterogeneous nuclear ribonucleoprotein Q	SYNCRIP	20.8725	20.5086	20.7294	20.7651	20.6963	21.2424				16	1	1	34	1.8	1.8	62.656	0.0051086	2.0326	10917000	7
K7EKI4;K7ELF1;K7ELQ0;K7ES61;X6RAY8;Q9BYD3-2;Q9BYD3	K7EKI4;K7ELF1;K7ELQ0;K7ES61;X6RAY8;Q9BYD3-2;Q9BYD3	39S ribosomal protein L4, mitochondrial	MRPL4	20.8086	20.9109	20.6953	20.7036	20.7919	21.242				2	2	2	27.6	27.6	27.6	14.056	0.0007593	3.3385	11413000	4
C9J2Y9;P30876;C9J4M6	C9J2Y9;P30876;C9J4M6	DNA-directed RNA polymerase;DNA-directed RNA polymerase II subunit RPB2	POLR2B	21.3289	21.5161	21.0221	21.2759	21.1484	21.2383				6	6	6	6.9	6.9	6.9	133.06	0	5.9619	14746000	9
Q96B97-3;Q5JPT2;Q96B97-2;Q96B97;Q5VSN0	Q96B97-3;Q5JPT2;Q96B97-2;Q96B97	SH3 domain-containing kinase-binding protein 1	SH3KBP1	20.56	20.8435	20.6376	21.0767	20.6629	21.2361				5	5	5	16.4	16.4	16.4	46.609	0	7.6757	11302000	7
X6R5C5;X6R8A1;P10619-2;P10619	X6R5C5;X6R8A1;P10619-2;P10619	Carboxypeptidase;Lysosomal protective protein;Lysosomal protective protein 32 kDa chain;Lysosomal protective protein 20 kDa chain	CTSA	22.6025	22.2923	22.2885	21.0355	21.1602	21.2344				1	1	1	2.7	2.7	2.7	54.255	0	21.379	22025000	9
Q6UN15-3;Q6UN15-5;Q6UN15;Q6UN15-4;A0A0B4J203;H0Y8P7	Q6UN15-3;Q6UN15-5;Q6UN15;Q6UN15-4;A0A0B4J203	Pre-mRNA 3-end-processing factor FIP1	FIP1L1	20.6956	20.514	20.7845	20.934	21.0053	21.2302				5	5	5	14.6	14.6	14.6	58.375	0	17.266	11599000	13
P60891;B1ALA9;P60891-2;A0A0B4J207;P21108;B1ALA7;B7ZB02;H7C540	P60891;B1ALA9;P60891-2;A0A0B4J207;P21108	Ribose-phosphate pyrophosphokinase 1;Ribose-phosphate pyrophosphokinase 3	PRPS1	21.7027	22.1135	21.9047	21.7449	21.5678	21.2298				7	3	3	27.4	11.3	11.3	34.834	0	5.6225	20390000	6
P46926;D6RAY7;D6R9P4;D6RFF8;P46926-2;D6R917;D6RB13	P46926;D6RAY7;D6R9P4;D6RFF8;P46926-2;D6R917;D6RB13	Glucosamine-6-phosphate isomerase 1;Glucosamine-6-phosphate isomerase	GNPDA1	21.6972	21.2905	20.9364	21.4614	21.0128	21.2276				4	4	3	14.9	14.9	10.7	32.668	0	20.798	15171000	9
O60216;A0A140T8W2;E5RG18;E5RJW1;E5RJK5;E5RI01;E5RFZ5;E5RFV8;E5RIN7;Q9H4I0-2;Q9H4I0	O60216	Double-strand-break repair protein rad21 homolog	RAD21	20.5702	20.9369	20.8461	20.8858	20.592	21.2226				4	4	4	9.5	9.5	9.5	71.689	0	6.5283	11276000	7
Q7Z3B4-3;Q7Z3B4;Q7Z3B4-2	Q7Z3B4-3;Q7Z3B4;Q7Z3B4-2	Nucleoporin p54	NUP54	21.2384	21.3057	21.5824	20.8162	20.9549	21.2217				5	5	5	14.6	14.6	14.6	50.775	0	25.5	13993000	10
Q9UK41;E9PQR7;Q9UK41-2;E9PM90;E9PR04;E9PLM9	Q9UK41;E9PQR7;Q9UK41-2;E9PM90	Vacuolar protein sorting-associated protein 28 homolog	VPS28	20.005	20.6996	20.6338	20.7825	21.3218	21.2201				6	6	6	38.9	38.9	38.9	25.425	0	18.228	40460000	20
Q05048;A3KFI9;A0A0A0MSZ9	Q05048	Cleavage stimulation factor subunit 1	CSTF1	21.0907	21.6801	20.8934	20.9054	21.0532	21.2191				3	3	3	10	10	10	48.357	0	5.7179	13675000	4
K7EJC1;K7EJR3;R4GMR5;P48556	K7EJC1;K7EJR3;R4GMR5;P48556	26S proteasome non-ATPase regulatory subunit 8	PSMD8	20.8819	21.0085	20.6512	20.9741	20.625	21.2107				2	2	2	14	14	14	19.781	0.00071276	2.8499	27431000	8
P09543-2;P09543;K7EN66;C9K0L8;K7ERZ0;K7ERC4	P09543-2;P09543	2,3-cyclic-nucleotide 3-phosphodiesterase	CNP	21.2823	21.29	21.371	21.3772	21.4762	21.2017				5	5	5	14.7	14.7	14.7	45.098	0	17.462	28499000	19
A0A0A0MRM8;Q9UM54-6;A0A0D9SGC1;E7EW20;Q9UM54-5;Q9UM54-2;Q9UM54-4;Q9UM54-1;Q9UM54	A0A0A0MRM8;Q9UM54-6;A0A0D9SGC1;E7EW20;Q9UM54-5;Q9UM54-2;Q9UM54-4;Q9UM54-1;Q9UM54	Unconventional myosin-VI	MYO6	19.3126	19.1466	19.9567	21.3445	20.8742	21.2004				7	7	7	7.6	7.6	7.6	145.01	0	136.1	15785000	22
J3QSV6;O76021;I3L3C4;I3L3U9;I3L234;O76021-2	J3QSV6;O76021;I3L3C4;I3L3U9;I3L234	Ribosomal L1 domain-containing protein 1	RSL1D1	20.9094	21.386	20.8277	21.4292	20.983	21.1967				6	6	6	18.4	18.4	18.4	48.208	0	23.07	19397000	17
M0R208;Q16740;M0QYV5	M0R208;Q16740	ATP-dependent Clp protease proteolytic subunit;ATP-dependent Clp protease proteolytic subunit, mitochondrial	CLPP	20.7777	21.7174	21.1691	20.8417	20.7452	21.188				4	4	4	31.6	31.6	31.6	20.568	0	7.1991	25038000	12
M0R248;Q13011;M0QZW4	M0R248;Q13011;M0QZW4	Delta(3,5)-Delta(2,4)-dienoyl-CoA isomerase, mitochondrial	ECH1	22.3706	22.1468	22.4203	21.5776	21.4691	21.1879				3	2	2	17.2	7.1	7.1	29.139	0.0023866	2.5062	23099000	6
Q7Z5L9-2;Q7Z5L9	Q7Z5L9-2;Q7Z5L9	Interferon regulatory factor 2-binding protein 2	IRF2BP2	21.3606	20.8062	21.3955	20.6551	20.5553	21.1873				2	2	2	8.4	8.4	8.4	59.48	0.00039746	3.8607	12470000	8
Q6PI48	Q6PI48	Aspartate--tRNA ligase, mitochondrial	DARS2	21.3685	21.2275	21.4762	21.1135	21.0301	21.185				4	4	4	6.8	6.8	6.8	73.562	0	5.2596	34193000	10
P51970	P51970	NADH dehydrogenase [ubiquinone] 1 alpha subcomplex subunit 8	NDUFA8	20.711	20.7172	21.2568	20.4453	20.8272	21.1831				1	1	1	10.5	10.5	10.5	20.105	0.00076687	3.4496	11276000	2
E7ESI2;G3V5T9;P24941-2;P24941;Q00526;G3V317;K7EJ83	E7ESI2;G3V5T9;P24941-2;P24941;Q00526	Cyclin-dependent kinase 2;Cyclin-dependent kinase 3	CDK2	21.3516	21.6257	21.3617	21.5436	21.3194	21.1821				6	4	4	31.1	23.1	23.1	27.164	0	7.1827	15722000	7
Q9H845;H0Y8Z9	Q9H845;H0Y8Z9	Acyl-CoA dehydrogenase family member 9, mitochondrial	ACAD9	21.7714	21.8158	21.4195	21.5417	21.6955	21.1805				5	5	5	9.8	9.8	9.8	68.76	0	33.309	34764000	22
Q9BUP0;A0A087X1Z2;Q9BUP0-2;C9JTV4;H7C0I0;Q8WYH2	Q9BUP0;A0A087X1Z2;Q9BUP0-2	EF-hand domain-containing protein D1	EFHD1	NaN	NaN	18.7865	20.4928	20.2128	21.1796				5	3	3	28.5	19.7	19.7	26.927	0	9.2902	5822100	5
P36915;A2AB27;A0A140T8Y2;P36915-2	P36915;A2AB27	Guanine nucleotide-binding protein-like 1	GNL1	20.9838	20.7648	21.0589	21.085	20.5709	21.1751				3	3	3	5.8	5.8	5.8	68.66	0	7.5103	30953000	11
E7EVU5;E7EW50;J3KS51;O75376-2;O75376;A0A088AWL3;O75376-3	E7EVU5;E7EW50;J3KS51;O75376-2;O75376;A0A088AWL3;O75376-3	Nuclear receptor corepressor 1	NCOR1	20.9511	21.3426	21.2224	21.3043	21.2525	21.1743				2	2	2	6	6	6	62.953	0.0032776	2.2231	15595000	4
E9PF19;Q9Y4P3;Q96E41	E9PF19;Q9Y4P3;Q96E41	Transducin beta-like protein 2	TBL2	20.4638	20.3475	19.891	21.0334	20.2652	21.174				2	2	2	6.3	6.3	6.3	45.935	0	4.8908	9448200	5
P13726;P13726-2	P13726;P13726-2	Tissue factor	F3	20.231	20.8611	NaN	20.8713	NaN	21.1702				2	2	2	7.8	7.8	7.8	33.067	0	10.923	15357000	10
E9PP21;P21291;E9PS42;E9PND2	E9PP21;P21291;E9PS42;E9PND2	Cysteine and glycine-rich protein 1	CSRP1	22.363	22.7938	22.1829	21.3736	20.7156	21.1686				3	3	3	25	25	25	16.94	0	8.0325	29180000	10
O76070	O76070	Gamma-synuclein	SNCG	NaN	NaN	NaN	21.1193	21.34	21.1681				3	3	3	40.9	40.9	40.9	13.331	0	12.281	7721100	3
Q9NSE4	Q9NSE4	Isoleucine--tRNA ligase, mitochondrial	IARS2	21.7121	21.1087	21.1032	20.9765	22.032	21.1664				9	9	9	9.8	9.8	9.8	113.79	0	16.484	30333000	20
Q5BKZ1;A0A0A0MRN4;Q5BKZ1-3	Q5BKZ1	DBIRD complex subunit ZNF326	ZNF326	21.3134	20.9112	21.3233	21.3436	20.7892	21.165				3	3	3	7	7	7	65.653	0	7.9221	13775000	7
H0Y704;O15231-5;O15231-4;O15231-7;O15231;O15231-3;O15231-8;O15231-6;H7BZT5;O15231-2;O15231-9;H7C1R1	H0Y704;O15231-5;O15231-4;O15231-7;O15231;O15231-3;O15231-8;O15231-6;H7BZT5;O15231-2;O15231-9	Zinc finger protein 185	ZNF185	19.9131	20.125	20.5054	21.9458	20.4853	21.1634				5	5	5	25.2	25.2	25.2	47.401	0	21.033	11874000	8
Q9P2P6;E7ERX9;A0A1B0GTU3;A0A1B0GUA8;Q9P2P6-3;O43896;Q96L93-5;Q96L93-6;Q96L93-4;Q96L93;Q96L93-2;Q9H1H9-3;Q9H1H9-4;Q9H1H9-2;Q9H1H9;Q9NQT8	Q9P2P6;E7ERX9;A0A1B0GTU3;A0A1B0GUA8;Q9P2P6-3;O43896;Q96L93-5;Q96L93-6;Q96L93-4;Q96L93;Q96L93-2;Q9H1H9-3;Q9H1H9-4;Q9H1H9-2;Q9H1H9;Q9NQT8	StAR-related lipid transfer protein 9;Kinesin-like protein;Kinesin-like protein KIF1C;Kinesin-like protein KIF16B;Kinesin-like protein KIF13A;Kinesin-like protein KIF13B	STARD9	21.2163	20.8222	21.102	21.7036	21.4661	21.1601				2	2	2	0.5	0.5	0.5	516.34	0.00073828	3.1247	28001000	4
O00461;F8W785	O00461;F8W785	Golgi integral membrane protein 4	GOLIM4	21.7238	21.2361	21.3042	20.7735	20.1762	21.1527				5	5	5	10.1	10.1	10.1	81.879	0	17.372	15538000	24
J3KQ48;Q9Y3E5	J3KQ48;Q9Y3E5	Peptidyl-tRNA hydrolase 2, mitochondrial	PTRH2	20.1791	20.3115	19.8633	21.7681	21.2339	21.1451				4	4	4	35	35	35	19.325	0	19.232	14342000	19
Q8NCW5-2;Q8NCW5;Q5T3I4;Q5T3I3	Q8NCW5-2;Q8NCW5	NAD(P)H-hydrate epimerase	APOA1BP	21.3749	20.5588	21.2919	21.3685	21.754	21.1408				3	3	3	26.5	26.5	26.5	20.43	0	23.167	15799000	14
A0A087WUB9;Q8WYA6;Q8WYA6-4;Q8WYA6-3;Q8WYA6-2;A2A2P1	A0A087WUB9;Q8WYA6;Q8WYA6-4;Q8WYA6-3;Q8WYA6-2	Beta-catenin-like protein 1	CTNNBL1	21.4664	21.3353	21.4859	21.1412	21.1135	21.1392				6	6	6	10	10	10	65.702	0	7.9282	24115000	16
Q9Y6W5;Q9Y6W5-2	Q9Y6W5;Q9Y6W5-2	Wiskott-Aldrich syndrome protein family member 2	WASF2	20.8783	20.8093	21.0756	21.1848	21.4124	21.139				3	3	3	10.2	10.2	10.2	54.283	0	8.1341	13436000	3
P51398-2;P51398-3;P51398;V9GZ03;V9GYJ9;V9GYL9;V9GZ61;V9GYJ3;V9GY11;V9GYA7;V9GYF7;V9GYC9;V9GYW1	P51398-2;P51398-3;P51398;V9GZ03;V9GYJ9;V9GYL9	28S ribosomal protein S29, mitochondrial	DAP3	20.9329	20.992	20.9272	21	21.2352	21.1353				7	7	7	28.9	28.9	28.9	41.044	0	20.405	12800000	16
Q2NL82;I3L4E8;I3L1Q5	Q2NL82	Pre-rRNA-processing protein TSR1 homolog	TSR1	21.0891	21.2142	20.9938	21.2713	20.673	21.1346				4	4	4	6.7	6.7	6.7	91.809	0	6.7716	13191000	8
B8ZZF8;Q9Y4Y9	B8ZZF8;Q9Y4Y9	U6 snRNA-associated Sm-like protein LSm5	LSM5	21.2424	20.866	21.2597	20.7954	21.0544	21.1341				1	1	1	29.7	29.7	29.7	7.0202	0.00039078	3.6406	12925000	7
C9J8T6;Q14061	C9J8T6;Q14061	Cytochrome c oxidase copper chaperone	COX17	21.5135	21.162	21.0701	20.4489	20.6366	21.1331				1	1	1	16.3	16.3	16.3	10.853	0	4.7862	12540000	6
Q9NXA8-4;Q9NXA8-2;Q9NXA8;Q9NXA8-3	Q9NXA8-4;Q9NXA8-2;Q9NXA8;Q9NXA8-3	NAD-dependent protein deacylase sirtuin-5, mitochondrial	SIRT5	19.8226	19.679	19.5069	20.6658	20.9787	21.1277				2	2	2	16.3	16.3	16.3	21.688	0	9.9631	11744000	11
A0A0G2JIC6;Q9Y676	A0A0G2JIC6;Q9Y676	28S ribosomal protein S18b, mitochondrial	MRPS18B	20.9618	20.6123	20.815	21.2349	21.0487	21.1275				3	3	3	21.4	21.4	21.4	24.354	0	8.4674	12195000	8
Q9H0D6-2;Q9H0D6	Q9H0D6-2;Q9H0D6	5-3 exoribonuclease 2	XRN2	20.9872	21.0432	20.5809	21.2799	20.8547	21.126				2	2	2	3.5	3.5	3.5	99.96	0.00075815	3.331	12312000	6
Q9BQA1-2;Q9BQA1;H0Y711	Q9BQA1-2;Q9BQA1;H0Y711	Methylosome protein 50	WDR77	19.8163	20.0785	19.8637	19.9876	20.4827	21.1235				2	2	2	7.9	7.9	7.9	29.651	0.0004	3.9279	12590000	6
K4DI93;Q13620-1;Q13620;Q13620-3;A6NE76;A0A087WWN2	K4DI93;Q13620-1;Q13620;Q13620-3	Cullin-4B	CUL4B	21.0918	21.2591	20.994	21.1037	20.5246	21.1227				11	11	8	14.7	14.7	11.3	102.75	0	22.499	21882000	22
Q53FT3;E9PJB2;A0A087WYW7;E9PPG8	Q53FT3;E9PJB2;A0A087WYW7;E9PPG8	Protein Hikeshi	C11orf73	20.3064	20.7803	20.909	21.4747	20.5499	21.1222				2	2	2	11.2	11.2	11.2	21.627	0	6.8309	11663000	4
P30520	P30520	Adenylosuccinate synthetase isozyme 2	ADSS	22.1032	21.5582	21.9277	20.8884	21.6338	21.1185				6	6	6	20	20	20	50.097	0	10.821	24226000	29
E9PNJ4;G0XQ39;Q13586-2;Q13586;E9PIQ8;H0YDB2	E9PNJ4;G0XQ39;Q13586-2;Q13586;E9PIQ8;H0YDB2	Stromal interaction molecule 1	STIM1	19.9225	20.4977	20.338	20.3666	20.529	21.1163				2	2	2	5.9	5.9	5.9	57.62	0.0014094	2.7485	8870800	6
D6RG39;D6RIT9;Q9NX40-3;Q9NX40-2;Q9NX40-4;Q9NX40;D6R918;D6RBC5;D6RDI5;D6RI08;D6RA54;D6RC55;D6RDK1;D6RIV2;D6R9T5;D6RDK6;D6RBN5	D6RG39;D6RIT9;Q9NX40-3;Q9NX40-2;Q9NX40-4;Q9NX40;D6R918;D6RBC5;D6RDI5;D6RI08;D6RA54;D6RC55;D6RDK1;D6RIV2;D6R9T5;D6RDK6;D6RBN5	OCIA domain-containing protein 1	OCIAD1	20.8436	20.5571	20.7458	20.435	21.0336	21.1162				2	2	2	17	17	17	19.023	0	4.3923	11636000	15
Q9NVP1	Q9NVP1	ATP-dependent RNA helicase DDX18	DDX18	21.591	21.3387	20.948	21.4657	21.4947	21.1133				3	3	3	5.5	5.5	5.5	75.406	0	5.5012	15655000	6
P07902;G3V3U5;G3V223;F2Z2X9;G3V4G9;H0YJL3;P07902-2	P07902;G3V3U5;G3V223;F2Z2X9;G3V4G9	Galactose-1-phosphate uridylyltransferase	GALT	21.0562	20.1894	20.3211	21.157	21.5272	21.1125				3	3	3	9.2	9.2	9.2	43.363	0.00039936	3.9099	16636000	5
P26232-3;P26232-2;P26232-5;P26232;A0A0A0MTJ6;A0A0A0MRI5;P26232-4;P26232-6;C9J144;C9IZ88	P26232-3;P26232-2;P26232-5;P26232	Catenin alpha-2	CTNNA2	19.5786	18.5694	18.7856	20.9272	20.992	21.1106				6	1	1	9.7	2.1	2.1	95.557	0	19.033	12317000	10
Q8TE77;A0A087WWG1;Q8TE77-2;Q8TE77-3;E9PIT5;C9JUG3;Q8TE77-4	Q8TE77;A0A087WWG1;Q8TE77-2;Q8TE77-3	Protein phosphatase Slingshot homolog 3	SSH3	18.8113	19.2359	19.2868	20.7999	21.2576	21.1096				3	3	3	7.3	7.3	7.3	72.995	0	5.7182	10020000	5
Q99567;J3KMX1;I3L4K7;I3L2W3	Q99567;J3KMX1	Nuclear pore complex protein Nup88	NUP88	20.637	20.8164	20.2274	20.4057	20.1547	21.1076				5	5	5	10.3	10.3	10.3	83.541	0	8.5672	9493200	9
F8WAW4;F1LLU7;C9JB63;A0A0C4DGA2;O75521-2;O75521;F8W6J1	F8WAW4;F1LLU7;C9JB63;A0A0C4DGA2;O75521-2;O75521;F8W6J1	Enoyl-CoA delta isomerase 2, mitochondrial	ECI2	20.5826	20.206	20.6522	21.0518	21.0577	21.1062				4	4	4	46.4	46.4	46.4	15.64	0	13.294	11001000	15
Q16539-2;Q16539;B4E0K5;Q16539-3;H7C4E2;B5TY33;Q16539-5;Q16539-4;E7EX54	Q16539-2;Q16539;B4E0K5;Q16539-3;H7C4E2;B5TY33;Q16539-5;Q16539-4	Mitogen-activated protein kinase 14	MAPK14	20.511	21.1479	20.5223	20.7839	20.8182	21.1053				4	4	4	11.9	11.9	11.9	41.493	0	7.1861	10965000	11
E5RGS4;O60925	E5RGS4;O60925	Prefoldin subunit 1	PFDN1	20.5508	NaN	20.5521	20.5435	20.8256	21.0973				1	1	1	9.4	9.4	9.4	13.466	0.0023932	2.5445	8884700	1
O14672;O14672-2	O14672;O14672-2	Disintegrin and metalloproteinase domain-containing protein 10	ADAM10	20.7227	21.1634	20.6392	20.9527	20.4132	21.0966				6	6	6	9.4	9.4	9.4	84.141	0	73.301	31755000	12
O15160-2;O15160;D6RDJ3;E7EQB9;H0Y723	O15160-2;O15160;D6RDJ3;E7EQB9;H0Y723	DNA-directed RNA polymerases I and III subunit RPAC1	POLR1C	20.7597	20.6709	20.8901	20.6809	20.7402	21.0949				4	4	4	17.8	17.8	17.8	38.646	0	5.9236	13857000	14
P52298;F8WE41;C9JQX9;B3KSB0;P52298-3;P52298-2;A6PVI3	P52298;F8WE41;C9JQX9;B3KSB0;P52298-3;P52298-2;A6PVI3	Nuclear cap-binding protein subunit 2;Nuclear cap-binding protein subunit 2-like	NCBP2	20.9279	20.7864	20.8018	20.4763	20.7571	21.0929				2	2	2	12.2	12.2	12.2	18.001	0	8.8313	10990000	4
P15153;B1AH77;B1AH80;B1AH78;P60763;J3KSC4;J3QLK0	P15153;B1AH77;B1AH80;B1AH78;P60763;J3KSC4;J3QLK0	Ras-related C3 botulinum toxin substrate 2;Ras-related C3 botulinum toxin substrate 3	RAC2	21.4472	21.3021	21.6411	20.8849	21.2766	21.0868				6	2	2	35.9	12	12	21.429	0.00038941	3.6105	19792000	6
H0Y8R1;F5H5I6;H0YAK1;Q12849-5;Q12849;H0YAM1	H0Y8R1;F5H5I6;H0YAK1;Q12849-5;Q12849	G-rich sequence factor 1	GRSF1	21.6842	21.7838	21.8912	21.2439	20.9394	21.0867				3	3	3	9.4	9.4	9.4	47.27	0	5.0542	16881000	12
G3V3A4;Q13573;G3V4X8;G3V5R3	G3V3A4;Q13573;G3V4X8	SNW domain-containing protein 1	SNW1	21.2244	20.9229	20.919	20.7494	21.3557	21.0862				4	4	4	10.5	10.5	10.5	65.391	0	7.7457	12837000	12
O15067;J3KTQ5;J3KT98	O15067	Phosphoribosylformylglycinamidine synthase	PFAS	20.7275	21.3225	21.0455	20.658	20.133	21.0853				4	4	4	4	4	4	144.73	0	5.9567	20861000	10
D6RIE3;D6RGV5;H0UI06;P14406;D6R9C3	D6RIE3;D6RGV5;H0UI06;P14406;D6R9C3	Cytochrome c oxidase subunit 7A2, mitochondrial	COX7A2	22.1116	21.4423	21.6776	21.2402	21.7828	21.0825				2	2	2	25.3	25.3	25.3	10.264	0	5.9068	18415000	4
P36543-2;P36543;P36543-3;C9J8H1	P36543-2;P36543;P36543-3;C9J8H1	V-type proton ATPase subunit E 1	ATP6V1E1	21.7463	20.696	21.8013	20.9032	21.1646	21.0815				4	4	4	23	23	23	23.587	0	9.1184	23971000	19
P30533	P30533	Alpha-2-macroglobulin receptor-associated protein	LRPAP1	21.6519	21.1988	21.9341	20.7804	20.8518	21.0807				2	2	2	10.6	10.6	10.6	41.465	0	4.0639	15252000	8
P62877	P62877	E3 ubiquitin-protein ligase RBX1;E3 ubiquitin-protein ligase RBX1, N-terminally processed	RBX1	21.3758	21.2679	21.0763	20.5846	21.0591	21.0742				2	2	2	17.6	17.6	17.6	12.274	0	6.766	14446000	15
S4R3H4;E7EQT4;Q9UKV3-5;Q9UKV3;G3V3B0;Q9UKV3-3;Q9UKV3-2;G3V3T3	S4R3H4;E7EQT4;Q9UKV3-5;Q9UKV3	Apoptotic chromatin condensation inducer in the nucleus	ACIN1	21.0722	21.15	21.5134	20.9346	21.1195	21.071				5	5	5	6.4	6.4	6.4	145.44	0	49.12	13504000	15
O14908;K7EM11;O14908-2;K7ELJ2;K7ESN1	O14908;K7EM11;O14908-2	PDZ domain-containing protein GIPC1	GIPC1	20.2122	19.7985	20.0971	20.9763	20.6761	21.0704				5	5	5	24	24	24	36.049	0	9.0429	20551000	16
Q15427	Q15427	Splicing factor 3B subunit 4	SF3B4	21.2548	21.2901	21.1307	21.0547	20.6532	21.0685				2	2	2	5.2	5.2	5.2	44.385	0	34.717	13092000	6
Q9Y6Y8;Q9Y6Y8-2;A0A0C4DH82	Q9Y6Y8;Q9Y6Y8-2	SEC23-interacting protein	SEC23IP	21.6365	21.8472	22.0175	21.4792	21.2078	21.0663				4	4	4	6.2	6.2	6.2	111.08	0	5.894	18073000	10
O96000;H3BV16;H3BPJ9;O96000-2	O96000;H3BV16;H3BPJ9;O96000-2	NADH dehydrogenase [ubiquinone] 1 beta subcomplex subunit 10	NDUFB10	21.575	21.945	21.4637	21.1317	21.3468	21.0661				4	4	4	30.8	30.8	30.8	20.776	0	8.5575	20392000	14
P33316;H0YNW5;H0YKC5;H0YKI0;P33316-2;H0YMM5;A0A0C4DGL3;H0YNJ9;H0YMP1	P33316;H0YNW5;H0YKC5;H0YKI0;P33316-2;H0YMM5;A0A0C4DGL3;H0YNJ9	Deoxyuridine 5-triphosphate nucleotidohydrolase, mitochondrial	DUT	23.2348	22.9045	22.907	20.8178	21.5319	21.0657				7	7	7	40.5	40.5	40.5	26.563	0	20.944	30325000	20
O00161;H3BM38;H3BV99;H3BP15;H3BQY9;O00161-2;H3BNE1;H3BR18;H3BPJ0;H3BNG6;H3BU94;H3BR99	O00161;H3BM38;H3BV99;H3BP15;H3BQY9;O00161-2;H3BNE1;H3BR18;H3BPJ0	Synaptosomal-associated protein 23;Synaptosomal-associated protein	SNAP23	21.8663	21.4745	21.8611	20.832	21.6904	21.0601				6	6	6	45.5	45.5	45.5	23.354	0	19.344	24084000	17
Q9Y4W6;K7EP56	Q9Y4W6	AFG3-like protein 2	AFG3L2	20.1221	19.978	20.222	20.9905	21.0874	21.0595				4	4	4	5.5	5.5	5.5	88.583	0	6.8386	9999200	6
Q9UNS2;H7C3P9;Q9UNS2-2;J3QL22;J3QS85;J3KTQ1;J3QKR0;C9JLV5	Q9UNS2;H7C3P9;Q9UNS2-2	COP9 signalosome complex subunit 3	COPS3	21.1233	21.1453	21.334	21.0559	20.93	21.0566				5	5	5	16.8	16.8	16.8	47.873	0	20.648	23102000	18
E7ETZ4;Q9Y6E2;E9PFD4;B5MCE7;Q75MG1;B5MCH7;E9PFE3;C9JF98;F8WDX8;E7EMS9;Q9Y6E2-2	E7ETZ4;Q9Y6E2;E9PFD4;B5MCE7;Q75MG1;B5MCH7	Basic leucine zipper and W2 domain-containing protein 2	BZW2	21.5936	21.1177	21.5661	20.5773	21.5857	21.0518				3	2	2	8.6	6.9	6.9	46.913	0	134.46	17449000	16
O75940	O75940	Survival of motor neuron-related-splicing factor 30	SMNDC1	21.1605	21.356	21.6394	21.3565	20.8545	21.0509				3	3	3	18.1	18.1	18.1	26.711	0	8.5992	14362000	10
E9PH82;Q8NCA5-2;Q8NCA5;C9J3G8	E9PH82;Q8NCA5-2;Q8NCA5	Protein FAM98A	FAM98A	20.6721	20.593	20.5306	20.8121	20.7742	21.0509				3	3	3	16.3	16.3	16.3	34.431	0	6.5286	16223000	6
Q14694;Q14694-3;Q14694-2;H3BQP1;J3KT19;H3BNS8	Q14694;Q14694-3;Q14694-2;H3BQP1	Ubiquitin carboxyl-terminal hydrolase 10	USP10	20.9363	21.2325	21.1221	21.3611	20.9936	21.0383				5	5	5	8.5	8.5	8.5	87.133	0	12.072	25214000	22
O43592;F8WDU6;F5GYW6	O43592	Exportin-T	XPOT	20.7792	21.1345	21.0492	20.7677	20.9186	21.0379				8	8	8	10.3	10.3	10.3	109.96	0	52.302	23284000	23
E9PII3;E9PK52;E9PHY5;O43491-2;O43491-3;O43491-4;O43491;E9PRG1;E9PIG0;E9PQD2;H0Y5B0;E9PJP4;E9PPC9;E9PQN0;Q6ZSX4;Q6R5J7	E9PII3;E9PK52;E9PHY5;O43491-2;O43491-3;O43491-4;O43491	Band 4.1-like protein 2	EPB41L2	20.6574	21.293	20.9529	20.6244	20.257	21.0344				8	8	8	18.8	18.8	18.8	79.256	0	14.778	29265000	19
Q9UMX5	Q9UMX5	Neudesin	NENF	20.5355	20.1848	20.7544	20.1982	20.0021	21.0303				2	2	2	16.9	16.9	16.9	18.856	0.00072674	3.0118	8589400	6
A0A024R7W5;A0A087X0Q1;A0A087WY31;Q7Z739	A0A024R7W5;A0A087X0Q1;A0A087WY31;Q7Z739	YTH domain-containing family protein 3	YTHDF3	21.1866	21.5239	21.0657	21.2113	21.0059	21.0251				5	5	3	16.5	16.5	12.7	58.311	0	12.069	13786000	14
Q9BY32;Q9BY32-3;Q9BY32-2	Q9BY32;Q9BY32-3;Q9BY32-2	Inosine triphosphate pyrophosphatase	ITPA	20.962	20.7603	20.9567	20.2371	20.3508	21.0232				3	3	3	20.6	20.6	20.6	21.445	0	3.9735	10165000	10
H3BNV7;Q9Y3D0;J3KS95	H3BNV7;Q9Y3D0;J3KS95	Mitotic spindle-associated MMXD complex subunit MIP18	FAM96B	21.2057	20.5415	20.7844	20.4372	20.1215	21.0169				2	2	2	18	18	18	17.461	0	5.6653	10291000	3
Q8N766-4;Q8N766-3;Q8N766-2;Q8N766;Q5TG59;H7C4E3	Q8N766-4;Q8N766-3;Q8N766-2;Q8N766	ER membrane protein complex subunit 1	EMC1	21.3757	21.867	20.8551	22.2188	21.1071	21.0132				6	6	6	8.5	8.5	8.5	109.42	0	16.22	17449000	21
P09417;P09417-2;B7Z415;D6RGG7;D6RHJ7;H0Y8F7	P09417;P09417-2;B7Z415;D6RGG7	Dihydropteridine reductase	QDPR	20.5399	20.7453	20.9637	20.7914	20.8149	21.0102				4	4	4	27.9	27.9	27.9	25.789	0	26.629	25874000	26
J3QKW2;J3QLS3;Q9Y2R9;J3QQS1;J3KSI8	J3QKW2;J3QLS3;Q9Y2R9;J3QQS1	28S ribosomal protein S7, mitochondrial	MRPS7	20.6562	20.5254	20.4265	20.1531	20.4149	21.0058				3	3	3	20.2	20.2	20.2	20.838	0	5.0256	9016700	3
Q15020-4;Q15020;F8VV04;F8W667;Q15020-3;Q15020-2	Q15020-4;Q15020;F8VV04	Squamous cell carcinoma antigen recognized by T-cells 3	SART3	21.2915	20.4896	21.2234	21.0922	20.7354	21.0051				5	5	5	10.2	10.2	10.2	105.58	0	11.858	12510000	10
Q14134-2;Q14134;E9PM74;E9PI31;E9PLI4;E9PJ94;E9PJD4;E9PRL4	Q14134-2;Q14134	Tripartite motif-containing protein 29	TRIM29	NaN	NaN	NaN	20.7696	20.7367	21.0009				3	3	3	6.3	6.3	6.3	63.843	0.00074599	3.1909	9090200	4
A0A087WW88;Q9UQN3-2;Q9UQN3;C9J0A7	A0A087WW88;Q9UQN3-2;Q9UQN3;C9J0A7	Charged multivesicular body protein 2b	CHMP2B	20.63	20.5739	20.7983	20.873	20.7058	21.0002				2	2	2	10.6	10.6	10.6	20.431	0.00039339	3.7339	10586000	5
A0A0U1RRM6;Q8N8S7-3;Q8N8S7-2;Q8N8S7;A0A075B6E5;A0A0U1RQP7	A0A0U1RRM6;Q8N8S7-3;Q8N8S7-2;Q8N8S7	Protein enabled homolog	ENAH	21.9057	21.8292	22.3579	19.9216	20.1035	20.9987				5	5	5	11	11	11	87.399	0	16.919	15744000	10
Q13509;A0A0B4J269;Q13509-2;G3V2A3;G3V5W4;G3V2R8;G3V3R4;G3V2N6;G3V3J6;G3V3W7	Q13509;A0A0B4J269;Q13509-2	Tubulin beta-3 chain	TUBB3	23.752	22.5582	23.2883	21.9436	23.432	20.9986				21	6	6	52.4	24.7	24.7	50.432	0	64.052	181270000	46
P27701;P27701-2;E9PJC7;E9PP61;E9PJB7;E9PJK9;E9PJ45;E9PM43	P27701;P27701-2;E9PJC7	CD82 antigen;Tetraspanin	CD82	19.7325	20.5377	19.1112	21.1998	21.4948	20.9983				6	6	6	28.1	28.1	28.1	29.625	0	51.289	283500000	56
Q9NRF9	Q9NRF9	DNA polymerase epsilon subunit 3	POLE3	20.411	20.2006	21.218	20.3383	20.8617	20.9978				1	1	1	10.9	10.9	10.9	16.859	0.0023818	2.485	10108000	5
A0A087WV29;Q9H0A0-2;Q9H0A0	A0A087WV29;Q9H0A0-2;Q9H0A0	N-acetyltransferase 10	NAT10	20.6272	20.7485	19.7991	22.5361	20.8858	20.9956				5	5	5	7.6	7.6	7.6	93.533	0	29.572	16909000	14
E7EMN6;G1AUC5;Q6NXS1;P41236;E7EUI7	E7EMN6;G1AUC5;Q6NXS1;P41236;E7EUI7	Protein phosphatase inhibitor 2-like protein 3;Protein phosphatase inhibitor 2	PPP1R2	20.3111	20.3786	20.5388	20.4934	20.9234	20.9918				2	2	2	14.7	14.7	14.7	19.245	0	17.888	10345000	7
Q6P9B6;H3BM75;H3BUB0;H3BTC5	Q6P9B6;H3BM75	TLD domain-containing protein 1	TLDC1	20.3687	19.5146	20.0222	21.3878	21.3323	20.9905				8	8	8	29.4	29.4	29.4	50.993	0	26.049	34230000	34
P37235;E9PC71;P84074;H7BZC1	P37235;E9PC71;P84074	Hippocalcin-like protein 1;Neuron-specific calcium-binding protein hippocalcin	HPCAL1	21.105	21.6417	21.4198	19.9281	20.1386	20.9894				7	7	5	43.5	43.5	33.7	22.313	0	15.739	17145000	16
Q9NQW6-2;Q9NQW6;C9JJT6;H7C1K5;H7C167;H7C1C2	Q9NQW6-2;Q9NQW6	Actin-binding protein anillin	ANLN	21.6314	22.1674	21.6005	21.2765	21.3084	20.9886				11	11	11	15.5	15.5	15.5	120.01	0	17.856	20053000	15
C9JG87;Q9NYK5;Q9NYK5-2	C9JG87;Q9NYK5;Q9NYK5-2	39S ribosomal protein L39, mitochondrial	MRPL39	20.9965	20.8755	20.9428	21.0633	20.9766	20.9843				3	3	3	12.5	12.5	12.5	34.032	0	10.797	12139000	5
Q92882	Q92882	Osteoclast-stimulating factor 1	OSTF1	21.7103	21.2066	21.1321	21.9258	22.0517	20.9838				3	3	3	21	21	21	23.787	0	19.413	24344000	7
P35250-2;P35250;H7C5P1;H7C5Q7;F8WC37;H7C5A0;H7C5G4;H7C5S7;A0A087WVY3	P35250-2;P35250;H7C5P1;H7C5Q7;F8WC37;H7C5A0;H7C5G4	Replication factor C subunit 2	RFC2	21.5861	21.0422	20.6948	20.5179	20.8725	20.9832				3	3	3	14.1	14.1	14.1	35.243	0	7.2105	14504000	8
H3BMT0;H3BTV5;H3BU16;A6NGP5;H3BMV3;Q9H910-2;Q9H910;Q9H910-3;H3BMM8;B4E1P3	H3BMT0;H3BTV5;H3BU16;A6NGP5;H3BMV3;Q9H910-2;Q9H910;Q9H910-3	Hematological and neurological expressed 1-like protein	HN1L	20.78	20.2748	20.5054	20.2307	20.646	20.98				3	3	3	39.1	39.1	39.1	12.23	0	10.32	9333400	11
A0A0A0MSW3;P35658-2;P35658-4;P35658;P35658-3;P35658-5;H0Y837;E9PKD2;B7ZAV2	A0A0A0MSW3;P35658-2;P35658-4;P35658;P35658-3;P35658-5;H0Y837	Nuclear pore complex protein Nup214	NUP214	20.8872	21.3667	20.856	21.2329	20.92	20.9791				5	5	5	6	6	6	152.57	0	8.6753	12695000	6
G3V4W4;Q96EK6;G3V5E4	G3V4W4;Q96EK6;G3V5E4	Glucosamine 6-phosphate N-acetyltransferase	GNPNAT1	20.0006	19.5422	19.5124	20.6614	21.2392	20.9746				3	3	3	24.5	24.5	24.5	18.057	0	18.599	12803000	16
E9PF18;A0A0A0MSE2;Q16836;Q16836-3;Q16836-2	E9PF18;A0A0A0MSE2;Q16836;Q16836-3;Q16836-2	Hydroxyacyl-coenzyme A dehydrogenase, mitochondrial	HADH	20.8773	20.708	20.4038	21.05	20.8012	20.9699				4	4	4	20.4	20.4	20.4	35.236	0	23.291	17746000	12
C9J3F6;Q92609;Q92609-2	C9J3F6;Q92609;Q92609-2	TBC1 domain family member 5	TBC1D5	20.7637	20.746	20.7963	20.6784	20.3417	20.9687				3	3	3	7.4	7.4	7.4	67.534	0.00072833	3.0186	10278000	3
Q53EL6-2;Q53EL6	Q53EL6-2;Q53EL6	Programmed cell death protein 4	PDCD4	20.0604	20.063	20.2174	20.3956	20.4707	20.9683				2	2	2	4.8	4.8	4.8	50.576	0.0003882	3.5822	8443200	2
Q9BZE4-2;Q9BZE4;Q5T3R7;Q9BZE4-3	Q9BZE4-2;Q9BZE4;Q5T3R7;Q9BZE4-3	Nucleolar GTP-binding protein 1	GTPBP4	20.9013	21.279	20.8352	21.2687	20.9658	20.9678				2	2	2	3.9	3.9	3.9	68.272	0	5.4767	12653000	7
O94906;O94906-2	O94906;O94906-2	Pre-mRNA-processing factor 6	PRPF6	20.6244	20.9012	20.8602	21.1977	20.6738	20.9548				5	5	5	6.4	6.4	6.4	106.92	0	24.875	11603000	11
B7Z7F3;Q9H6Z4-3;Q9H6Z4-2;Q9H6Z4;K7EIJ4;K7ENJ2;K7EID7;K7ENB9;K7EPW1	B7Z7F3;Q9H6Z4-3;Q9H6Z4-2;Q9H6Z4;K7EIJ4	Ran-binding protein 3	RANBP3	21.1199	21.0709	20.4069	21.4015	21.575	20.9471				3	3	3	9.5	9.5	9.5	52.894	0	8.4052	13708000	5
A0A087X2D8;O60271-9;O60271-4;O60271-2;O60271;O60271-5;O60271-3;H0YBE9;E9PFH7;A0A087WYG2;Q9UPT6;D6RHI8	A0A087X2D8;O60271-9;O60271-4;O60271-2;O60271;O60271-5;O60271-3	C-Jun-amino-terminal kinase-interacting protein 4	SPAG9	20.9983	21.2646	21.3042	20.9849	20.7621	20.9471				7	7	6	9.6	9.6	8.6	145.17	0	10.028	16542000	8
Q9P013	Q9P013	Spliceosome-associated protein CWC15 homolog	CWC15	20.7835	20.6772	21.214	20.6537	20.598	20.9451				2	2	2	15.3	15.3	15.3	26.624	0	5.2578	12152000	6
Q2TAY7;Q2TAY7-2	Q2TAY7;Q2TAY7-2	WD40 repeat-containing protein SMU1;WD40 repeat-containing protein SMU1, N-terminally processed	SMU1	21.5592	21.4681	20.9803	21.9769	20.9326	20.9446				3	3	3	7.4	7.4	7.4	57.543	0	110.68	16256000	7
F5GYQ2;F5GX77;Q9UI30;Q9UI30-2	F5GYQ2;F5GX77;Q9UI30;Q9UI30-2	Multifunctional methyltransferase subunit TRM112-like protein	TRMT112	20.8484	21.0659	20.7927	NaN	20.1594	20.9409				2	2	2	34.6	34.6	34.6	9.2555	0	25.611	9537900	7
A0A0G2JKZ1;A2AB90;A0A0G2JH37;A0A0A0MSV9;O15533-2;O15533;O15533-3;Q6P1N7;C9JA35;A0A0A0MT98;O15533-4	A0A0G2JKZ1;A2AB90;A0A0G2JH37;A0A0A0MSV9;O15533-2;O15533;O15533-3;Q6P1N7;C9JA35;A0A0A0MT98;O15533-4	Tapasin	TAPBP	20.6072	20.4088	20.4191	21.5297	21.0184	20.9363				2	2	2	5.1	5.1	5.1	47.606	0.0032626	2.1885	11656000	2
F8W9S7;Q14C86-3;Q14C86-4;Q14C86-2;Q14C86-6;Q14C86-5;Q14C86;B0QZ65;A0A0A0MQV8;B4DGD8;H0Y4E7;H0Y7I9;C9IZ08	F8W9S7;Q14C86-3;Q14C86-4;Q14C86-2;Q14C86-6;Q14C86-5;Q14C86	GTPase-activating protein and VPS9 domain-containing protein 1	GAPVD1	19.7906	20.1947	20.3814	20.4741	20.252	20.9303				5	5	5	7.1	7.1	7.1	157.46	0	15.782	12517000	16
Q12996;E9PJ06;E9PLP8;Q12996-2;Q12996-3	Q12996	Cleavage stimulation factor subunit 3	CSTF3	20.9137	20.7795	20.2769	21.3283	20.9843	20.9298				6	6	6	10	10	10	82.921	0	8.8346	16516000	9
O60684;S4R3E5;O15131;Q5TFJ7	O60684;S4R3E5;O15131	Importin subunit alpha-7;Importin subunit alpha-6	KPNA6	20.9703	20.6111	21.065	21.188	21.9772	20.9233				4	4	3	10.6	10.6	8	60.029	0	12.289	14215000	10
P53985;Q5T8R3;Q5T8R5;P53985-2	P53985;Q5T8R3;Q5T8R5;P53985-2	Monocarboxylate transporter 1	SLC16A1	NaN	20.2798	19.7484	23.6855	20.6215	20.9193				4	4	4	6.6	6.6	6.6	53.944	0	120.8	379780000	28
Q8TDN6	Q8TDN6	Ribosome biogenesis protein BRX1 homolog	BRIX1	21.6655	21.8626	21.2169	22.287	20.9648	20.9186				2	2	2	5.7	5.7	5.7	41.401	0.0007654	3.4393	21052000	7
O43920	O43920	NADH dehydrogenase [ubiquinone] iron-sulfur protein 5	NDUFS5	21.0214	20.6	20.464	20.3738	20.5997	20.9164				2	2	2	17.9	17.9	17.9	12.517	0	6.127	9850500	4
K7EMQ8;J3QKS7;B4DGM3;Q969G3-6;Q969G3-5;Q969G3-3;Q969G3-2;Q969G3-4;Q969G3;H7C048	K7EMQ8;J3QKS7;B4DGM3;Q969G3-6;Q969G3-5;Q969G3-3;Q969G3-2;Q969G3-4;Q969G3;H7C048	SWI/SNF-related matrix-associated actin-dependent regulator of chromatin subfamily E member 1	SMARCE1	21.1853	20.7595	20.8546	20.6946	20.4732	20.9141				3	3	3	22.6	22.6	22.6	20.549	0	4.7353	10928000	6
Q9BTU6;E9PAM4	Q9BTU6;E9PAM4	Phosphatidylinositol 4-kinase type 2-alpha	PI4K2A	20.3857	20.2975	20.3381	20.7718	21.0395	20.9107				5	5	5	16.7	16.7	16.7	54.022	0	7.6191	16935000	11
O75955;A0A140T9R1;O75955-2;A0A140T9W4;A0A140T9X0;A2AB09;A2AB12;A2AB10;A0A140T974;A0A140T9C3;A0A140T959;A2AB13;A2AB11;A0A0G2JJQ6;A0A140T9B1;A0A140T957;A0A140T910;A0A140T907;A0A140T905;A2ABJ5	O75955;A0A140T9R1;O75955-2;A0A140T9W4;A0A140T9X0;A2AB09	Flotillin-1	FLOT1	20.7053	22.0799	20.2829	21.0763	20.2314	20.9107				12	12	12	40.7	40.7	40.7	47.355	0	178.78	60519000	41
P11172;E9PFD2;F2Z3P2;F2Z303;F8WDG4;P11172-3;P11172-2	P11172;E9PFD2;F2Z3P2;F2Z303;F8WDG4	Uridine 5-monophosphate synthase;Orotate phosphoribosyltransferase;Orotidine 5-phosphate decarboxylase	UMPS	20.4886	20.3693	21.0584	20.4611	20.8147	20.9103				5	5	5	13.8	13.8	13.8	52.221	0	12.001	37759000	26
A0A087WX58;K7EPS6;Q7Z4V5-2;Q7Z4V5	A0A087WX58;K7EPS6;Q7Z4V5-2;Q7Z4V5	Hepatoma-derived growth factor-related protein 2	HDGFRP2	20.4559	20.8802	20.5159	21.028	20.9131	20.9094				1	1	1	22.1	22.1	22.1	7.2534	0.00073314	3.0463	11139000	6
Q8NFH5-2;Q8NFH5;C9IYQ7;F8WCF5;F8WEL4;C9JIY9;Q8NFH5-3	Q8NFH5-2;Q8NFH5;C9IYQ7;F8WCF5;F8WEL4	Nucleoporin NUP53	NUP35	21.1798	21.2223	21.1025	21.2796	21.0934	20.9069				3	3	3	15.9	15.9	15.9	33.12	0	7.007	13442000	4
C9JQD4;O43447;H0YEL5;O43447-2;A6NM32	C9JQD4;O43447;H0YEL5;O43447-2	Peptidyl-prolyl cis-trans isomerase;Peptidyl-prolyl cis-trans isomerase H	PPIH	21.2375	21.0672	20.8883	20.7309	20.9386	20.9045				3	3	3	19.4	19.4	19.4	15.8	0.00038956	3.6168	12177000	4
Q14257;Q14257-2;H0YL43;A8MXP8	Q14257;Q14257-2;H0YL43;A8MXP8	Reticulocalbin-2	RCN2	22.105	21.7434	21.7141	20.8709	21.2841	20.9016				4	4	4	19.6	19.6	19.6	36.876	0	11.171	17077000	7
J3KRT0;J3KS23;Q13951;Q13951-2	J3KRT0;J3KS23;Q13951;Q13951-2	Core-binding factor subunit beta	CBFB	20.4237	20.7126	20.5744	20.7007	20.4557	20.8973				1	1	1	26.2	26.2	26.2	7.3251	0.00075131	3.2452	9550700	4
Q14137-2;Q14137;A0A075B729	Q14137-2;Q14137	Ribosome biogenesis protein BOP1	BOP1	21.1235	21.2934	20.365	21.1993	20.5502	20.8905				5	5	5	12.6	12.6	12.6	71.929	0	8.3787	11798000	10
E9PNC7;C9JCC6;Q14919;Q14919-2;E9PQX9	E9PNC7;C9JCC6;Q14919;Q14919-2;E9PQX9	Dr1-associated corepressor	DRAP1	21.1063	20.9067	20.6931	20.6424	20.3308	20.8862				2	2	2	13.5	13.5	13.5	16.561	0.00072993	3.028	10500000	2
H0YNG3;P67812-4;P67812;P67812-3;H0YNX5;H0YNA5;P67812-2;H0YKT4	H0YNG3;P67812-4;P67812;P67812-3;H0YNX5;H0YNA5;P67812-2	Signal peptidase complex catalytic subunit SEC11;Signal peptidase complex catalytic subunit SEC11A;Signal peptidase I	SEC11A	20.3142	20.5178	20.2813	20.9884	20.14	20.8846				3	3	3	17.8	17.8	17.8	18.651	0.00038625	3.5318	9074300	6
E9PP76;J3KNF4;O14618	E9PP76;J3KNF4;O14618	Superoxide dismutase [Cu-Zn];Copper chaperone for superoxide dismutase	CCS	18.6112	18.1967	19.4369	18.3666	16.3647	20.8785				1	1	1	19.1	19.1	19.1	7.2852	0.00039857	3.8773	3746300	2
Q7L7X3-3;Q7L7X3;J3QS76;H0YF68;Q9H2K8	Q7L7X3-3;Q7L7X3;J3QS76;H0YF68;Q9H2K8	Serine/threonine-protein kinase TAO1;Serine/threonine-protein kinase TAO3	TAOK1	19.3142	20.7818	19.2313	20.3742	19.9637	20.8783				2	2	2	2.8	2.8	2.8	97.525	0.0033245	2.2974	7417000	2
B5MBZ0;Q9HC35-2;Q9HC35	B5MBZ0;Q9HC35-2;Q9HC35	Echinoderm microtubule-associated protein-like 4	EML4	20.8708	21.0659	20.9324	20.588	20.9448	20.8781				4	4	4	7.2	7.2	7.2	110.18	0	5.3354	11321000	11
P12931;P12931-2	P12931;P12931-2	Proto-oncogene tyrosine-protein kinase Src	SRC	20.356	20.5212	21.2617	21.4427	20.712	20.8764				5	4	2	11.2	9.7	5.6	59.834	0	6.338	11241000	4
O00330-3;O00330;H0YD97;O00330-2	O00330-3;O00330;H0YD97;O00330-2	Pyruvate dehydrogenase protein X component, mitochondrial	PDHX	20.2017	20.2343	20.289	20.4465	19.7071	20.8663				2	2	2	7.8	7.8	7.8	51.459	0	5.0661	7790400	7
A0A087WXS7;O43681;K7ERW9	A0A087WXS7;O43681	ATPase ASNA1	ASNA1	20.6822	20.7845	20.9324	20.517	20.5613	20.8641				4	4	4	17.5	17.5	17.5	37.119	0	4.5661	15654000	9
J3KMX2;B9EGA3;Q92925-3;Q92925-2;Q92925;J3QWB6	J3KMX2;B9EGA3;Q92925-3;Q92925-2;Q92925;J3QWB6	SWI/SNF-related matrix-associated actin-dependent regulator of chromatin subfamily D member 2	SMARCD2	20.0863	20.6136	20.1347	20.4319	20.7537	20.8589				2	2	2	7.2	7.2	7.2	52.238	0	277.37	10103000	8
P40938-2;P40938;A0A087X270	P40938-2;P40938;A0A087X270	Replication factor C subunit 3	RFC3	21.0269	20.9523	21.2071	20.8724	21.6447	20.8558				2	2	2	9.2	9.2	9.2	34.756	0	5.3896	13431000	4
Q9BUP3-3;E9PI87;Q9BUP3-2;Q9BUP3	Q9BUP3-3;E9PI87;Q9BUP3-2;Q9BUP3	Oxidoreductase HTATIP2	HTATIP2	20.5166	20.5491	20.3771	20.8799	20.2942	20.8552				2	2	2	10.5	10.5	10.5	30.13	0.0014089	2.7435	12502000	4
P00167-2;P00167-3;P00167	P00167-2;P00167-3;P00167	Cytochrome b5	CYB5A	21.1922	21.3319	21.0887	20.1025	20.6409	20.8522				1	1	1	21.4	21.4	21.4	11.268	0.0082873	1.8137	11470000	4
I3L0H8;Q9NUU7;H3BTB3;I3L352;Q9NUU7-2;H0YD26;A0A1B0GV69;E9PR46;J3QL17;Q9UHL0-2;Q9UMR2-3;Q9UHL0	I3L0H8;Q9NUU7;H3BTB3;I3L352;Q9NUU7-2	ATP-dependent RNA helicase DDX19A	DDX19A	20.7479	21.325	20.8121	21.1951	20.5188	20.8508				4	4	1	11.9	11.9	3.6	50.519	0	83.015	24320000	16
G3V1U3;P50579-3;P50579;F8VSC4;F8VY03;F8VRR3;F8VQZ7;P50579-2;F8VZX9	G3V1U3;P50579-3;P50579;F8VSC4;F8VY03;F8VRR3;F8VQZ7;P50579-2	Methionine aminopeptidase 2	METAP2	20.788	20.7062	20.7449	20.0531	20.8334	20.8496				4	4	4	22.6	22.6	22.6	35.991	0	12.112	9835100	8
A0A087X1G1;H7BYD0;Q16718-2;Q16718;F8WAS3;A0A087WXR5;C9IZN5	A0A087X1G1;H7BYD0;Q16718-2;Q16718;F8WAS3;A0A087WXR5;C9IZN5	NADH dehydrogenase [ubiquinone] 1 alpha subcomplex subunit 5	NDUFA5	20.0289	20.3655	20.659	20.2402	20.6312	20.8477				2	2	2	24.8	24.8	24.8	11.965	0	6.7678	9247000	11
Q16513-3;Q16513-2;Q16513;Q16513-5;Q16513-4;B1AL79;H0Y5V5	Q16513-3;Q16513-2;Q16513;Q16513-5;Q16513-4;B1AL79	Serine/threonine-protein kinase N2	PKN2	20.0843	20.4843	NaN	20.6502	20.4148	20.8464				6	6	6	11.8	11.8	11.8	106.22	0	10.017	8287600	9
Q9HAV4;E2QRM3;H0Y9I3	Q9HAV4	Exportin-5	XPO5	20.7239	20.5453	20.2847	20.8853	20.9289	20.8366				9	9	9	10	10	10	136.31	0	26.532	19254000	41
Q8IY81	Q8IY81	pre-rRNA processing protein FTSJ3	FTSJ3	21.1812	20.9416	21.2429	20.6355	20.9732	20.8349				6	6	6	13.1	13.1	13.1	96.557	0	51.535	12050000	13
A0A0A0MTN0;Q13617;Q13617-2;Q5T2B5	A0A0A0MTN0;Q13617;Q13617-2;Q5T2B5	Cullin-2	CUL2	20.5822	20.6553	20.3251	20.6487	20.4786	20.8263				5	5	5	7.1	7.1	7.1	88.505	0	19.33	19487000	20
Q08379-2;Q08379;A0A087WYC0;B7ZC06	Q08379-2;Q08379;A0A087WYC0	Golgin subfamily A member 2	GOLGA2	20.6998	20.4552	21.4009	20.4778	20.5174	20.8252				4	4	3	7.6	7.6	6	70.472	0	12.887	13695000	10
Q8WWI5-3;Q8WWI5-2;Q8WWI5	Q8WWI5-3;Q8WWI5-2;Q8WWI5	Choline transporter-like protein 1	SLC44A1	NaN	20.8662	20.3563	21.2128	21.3322	20.8238				7	7	7	15.2	15.2	15.2	73.011	0	32.945	67705000	36
Q13724-2;Q13724;C9J8D4	Q13724-2;Q13724;C9J8D4	Mannosyl-oligosaccharide glucosidase	MOGS	20.758	20.512	20.0903	21.2113	20.5215	20.8235				4	4	4	8.2	8.2	8.2	80.702	0	18.587	12911000	22
Q96DI7;Q96DI7-2;Q9NSS8	Q96DI7;Q96DI7-2	U5 small nuclear ribonucleoprotein 40 kDa protein	SNRNP40	20.8744	21.0364	20.6584	20.462	20.1495	20.816				3	3	3	14.6	14.6	14.6	39.31	0	14.195	10660000	10
F8VYE8;P36873;P36873-2;F8VR82;F8W0W8;A0A087WYY5;F8WE71;H0Y3Y6	F8VYE8;P36873;P36873-2;F8VR82;F8W0W8;A0A087WYY5	Serine/threonine-protein phosphatase;Serine/threonine-protein phosphatase PP1-gamma catalytic subunit	PPP1CC	20.9106	21.2341	21.584	20.6184	21.0689	20.8152				11	2	2	38.8	7.9	7.9	34.95	0	72.646	31230000	10
Q9BY43;Q9BY43-2;H0YIN6	Q9BY43;Q9BY43-2;H0YIN6	Charged multivesicular body protein 4a	CHMP4A	20.1187	20.4717	19.9128	20.1158	20.1448	20.815				2	2	1	13.5	13.5	7.2	25.098	0	4.5545	9802200	6
Q13641	Q13641	Trophoblast glycoprotein	TPBG	20.5022	20.1668	20.5817	20.8071	21.495	20.8144				5	5	5	16	16	16	46.031	0	29.181	31142000	43
K7ELV2;Q96EE3;Q96EE3-1;K7EP88;K7EPZ5;K7ENI5	K7ELV2;Q96EE3;Q96EE3-1;K7EP88	Nucleoporin SEH1	SEH1L	20.8744	20.4003	19.8321	21.2804	20.4052	20.8135				5	5	5	22.1	22.1	22.1	29.541	0	10.182	14300000	9
P23634-5;P23634-4;P23634-3;P23634-2;P23634-7;P23634-6;P23634-8;P23634	P23634-5;P23634-4;P23634-3;P23634-2;P23634-7;P23634-6;P23634-8;P23634	Plasma membrane calcium-transporting ATPase 4	ATP2B4	21.0114	21.119	21.1247	20.7596	20.9073	20.8091				12	5	5	14.5	5.6	5.6	124.01	0	13.422	35129000	15
A0A0A0MRE1;B4DJ07;A0A0A0MSB8;Q9UPT5-2;Q9UPT5-5;Q9UPT5-1;Q9UPT5-6;Q9UPT5;C9JME6;C9JKC2;B5MCY9;K7ERQ5;Q9UPT5-4	A0A0A0MRE1;B4DJ07;A0A0A0MSB8;Q9UPT5-2;Q9UPT5-5;Q9UPT5-1;Q9UPT5-6;Q9UPT5	Exocyst complex component 7	EXOC7	19.9027	20.0426	19.4086	19.7929	19.9488	20.7987				3	3	3	8.3	8.3	8.3	70.2	0	11.336	7452700	9
P08582;P08582-2;C9JVN1	P08582	Melanotransferrin	MFI2	22.0893	22.2498	22.226	20.8263	20.5274	20.7983				11	11	11	19.1	19.1	19.1	80.214	0	50.828	144400000	50
Q9UEU0;H0YJL5;H0YJJ5;Q9UEU0-2;J3KMW2;G3V5I2	Q9UEU0;H0YJL5;H0YJJ5;Q9UEU0-2	Vesicle transport through interaction with t-SNAREs homolog 1B	VTI1B	20.6424	20.3553	20.5754	20.374	21.3853	20.7975				3	3	3	19	19	19	26.688	0	8.2781	10967000	7
Q9UGP8;A6PVC9	Q9UGP8	Translocation protein SEC63 homolog	SEC63	20.7337	20.9441	20.5011	20.8855	20.4591	20.795				4	4	4	8.7	8.7	8.7	87.996	0	4.1799	10224000	2
P52630-4;P52630;B4DLC8	P52630-4;P52630;B4DLC8	Signal transducer and activator of transcription 2	STAT2	20.5261	20.5536	20.5922	20.6867	20.0156	20.7927				3	3	3	5.8	5.8	5.8	97.456	0	5.9643	9636300	5
Q99959-2;Q99959;A0A087WXY2	Q99959-2;Q99959	Plakophilin-2	PKP2	NaN	NaN	NaN	21.7492	21.3091	20.7891				5	5	5	10.3	10.3	10.3	92.755	0	11.195	10078000	11
O00170;E9PMH2;V9GYQ3	O00170;E9PMH2;V9GYQ3	AH receptor-interacting protein	AIP	21.3983	21.267	21.2539	20.4835	20.0128	20.7868				4	4	4	15.2	15.2	15.2	37.636	0	12.862	13946000	10
P52732	P52732	Kinesin-like protein KIF11	KIF11	21.77	20.5876	21.2512	20.6631	22.0593	20.7772				5	5	5	5.9	5.9	5.9	119.16	0	7.753	17778000	8
Q5W011;Q5W010;Q96I25;Q5W012	Q5W011;Q5W010;Q96I25;Q5W012	Splicing factor 45	RBM17	20.4869	20.3105	20.5436	20.2259	20.3215	20.7768				2	2	2	9.9	9.9	9.9	24.176	0.0077208	1.831	8632300	3
Q8WY22	Q8WY22	BRI3-binding protein	BRI3BP	19.1626	20.4103	18.8619	20.5769	19.6741	20.7745				2	2	2	14.3	14.3	14.3	27.835	0	13.851	6758100	5
P23258;K7EIS0;Q9NRH3;K7EKE5	P23258;K7EIS0;Q9NRH3;K7EKE5	Tubulin gamma-1 chain;Tubulin gamma chain;Tubulin gamma-2 chain	TUBG1	19.8712	20.8871	21.089	20.7563	20.8108	20.7739				4	4	4	12.2	12.2	12.2	51.169	0	5.3254	16122000	12
P01040;C9J0E4	P01040;C9J0E4	Cystatin-A;Cystatin-A, N-terminally processed	CSTA	NaN	NaN	NaN	20.5225	20.0651	20.7737				2	2	2	30.6	30.6	30.6	11.006	0	7.5909	7314100	7
P50750;P50750-2	P50750;P50750-2	Cyclin-dependent kinase 9	CDK9	20.5775	20.5776	20.3493	20.4071	20.1158	20.7698				3	2	2	8.9	6.7	6.7	42.777	0	45.858	11027000	5
Q16222-2;Q16222-3;Q16222;Q3KQV9	Q16222-2;Q16222-3;Q16222	UDP-N-acetylhexosamine pyrophosphorylase;UDP-N-acetylgalactosamine pyrophosphorylase;UDP-N-acetylglucosamine pyrophosphorylase	UAP1	20.5842	20.2553	19.7569	20.0948	20.4318	20.7681				7	7	7	22.2	22.2	22.2	57.028	0	29.146	22927000	39
Q8NBJ5;M0QYH0	Q8NBJ5	Procollagen galactosyltransferase 1	COLGALT1	21.4358	22.2013	21.6391	20.7656	21.1588	20.7628				4	4	4	6.1	6.1	6.1	71.635	0	5.4298	24362000	11
Q9P258	Q9P258	Protein RCC2	RCC2	20.0235	20.4346	19.7841	21.5621	20.8543	20.7599				5	5	5	16.9	16.9	16.9	56.084	0	10.532	18892000	11
O95786;O95786-2;A2A376	O95786;O95786-2;A2A376	Probable ATP-dependent RNA helicase DDX58	DDX58	19.9862	20.7828	20.2771	21.4097	20.675	20.7473				12	12	12	16	16	16	106.6	0	89.82	60817000	32
P43897;P43897-2;C9JT21	P43897;P43897-2;C9JT21	Elongation factor Ts, mitochondrial;Elongation factor Ts	TSFM	20.5755	20.4317	20.5665	20.1159	20.308	20.7456				2	2	2	12.6	12.6	12.6	35.39	0.00038805	3.5754	8615800	2
Q9Y5K6	Q9Y5K6	CD2-associated protein	CD2AP	20.6279	20.6434	20.6158	20.1852	20.3346	20.7425				3	3	3	6.1	6.1	6.1	71.45	0	6.1569	12732000	13
Q92615;X6RCG6;V9GYI5;B5MCU2;H0Y641;H0Y4V9	Q92615	La-related protein 4B	LARP4B	20.3176	21.0124	20.7908	20.7747	20.9937	20.7414				4	4	4	7.2	7.2	7.2	80.551	0	4.8063	10606000	10
F1T0I1;J3KNL6;O15027-2;O15027-4;O15027-3;O15027;O15027-5;X6RGP5;A0A0C4DH09;Q8N9G1	F1T0I1;J3KNL6;O15027-2;O15027-4;O15027-3;O15027;O15027-5;X6RGP5;A0A0C4DH09	Protein transport protein Sec16A	SEC16A	19.7723	20.2545	20.2287	20.5009	20.205	20.7413				9	9	9	6.6	6.6	6.6	249.48	0	17.601	15505000	15
[truncated: 1,054 more rows]
