# Supplementary material for: A Reductionist Approach Using Primary and Metastatic Cell–Derived Extracellular Vesicles Reveals Hub Proteins Associated with Oral Cancer Prognosis
Source: Mol Cell Proteomics. 2021 Jun 27;20:100118. doi: 10.1016/j.mcpro.2021.100118 (PMC8350068; doi:10.1016/j.mcpro.2021.100118)
Supplement: Supplemental Table S13 [file mmc14.xlsx]

## Sheet: Table S13
Table S13. miRNAs identified in SCC-9-EV and LN1-EV replicates, after filtering for 2 valid values in at least one group.
miRNA	Precursor	Read_count	Total	LN1_1-EV	LN1_2-EV	LN1_3-EV	SCC-9_1-EV	SCC-9_2-EV	SCC-9_3-EV	LN1_1-EV (norm)	LN1_2-EV (norm)	LN1_2-EV (norm)	SCC-9_1-EV (norm)	SCC-9_2-EV (norm)	SCC-9_3-EV (norm)
hsa-let-7a-3p	hsa-let-7a-1	35	35	23	7	2	0	0	3	7.5281	6.7922	8.07885	NaN	NaN	8.2658
hsa-let-7a-3p	hsa-let-7a-3	35	35	23	7	2	0	0	3	7.5281	6.7922	8.07885	NaN	NaN	8.2658
hsa-let-7a-5p	hsa-let-7a-3	3593	3593	2372	874	153	72	20	102	14.2165	13.7564	14.3362	13.3199	12.5935	13.3533
hsa-let-7a-5p	hsa-let-7a-2	3570	3570	2358	870	152	73	20	97	14.2079	13.7497	14.3268	13.3398	12.5935	13.2807
hsa-let-7a-5p	hsa-let-7a-1	3568	3568	2359	869	152	72	20	96	14.2085	13.7481	14.3268	13.3199	12.5935	13.2658
hsa-let-7b-3p	hsa-let-7b	19	19	9	9	0	0	0	1	6.17453	7.15482	NaN	NaN	NaN	6.68089
hsa-let-7b-5p	hsa-let-7b	1575	1575	1084	353	53	38	16	31	13.0867	12.4484	12.8068	12.3979	12.2716	11.635
hsa-let-7c-5p	hsa-let-7c	27	27	15	6	1	1	0	4	6.91145	6.56986	7.07884	7.15005	NaN	8.68082
hsa-let-7d-3p	hsa-let-7d	119	119	67	39	3	3	1	6	9.07066	9.27027	8.66381	8.73498	8.27156	9.26578
hsa-let-7d-5p	hsa-let-7d	494	494	308	121	28	15	8	14	11.2714	10.9037	11.8862	11.0569	11.2716	10.4882
hsa-let-7e-3p	hsa-let-7e	9	9	6	2	1	0	0	0	5.58946	4.98504	7.07884	NaN	NaN	NaN
hsa-let-7e-5p	hsa-let-7e	828	828	610	181	17	7	5	8	12.2572	11.4847	11.1663	9.95736	10.5935	9.68083
hsa-let-7f-2-3p	hsa-let-7f-2	3	3	0	2	1	0	0	0	NaN	4.98504	7.07884	NaN	NaN	NaN
hsa-let-7f-5p	hsa-let-7f-2	2457	2457	1692	460	135	53	21	96	13.7291	12.8304	14.1557	12.8779	12.6639	13.2658
hsa-let-7f-5p	hsa-let-7f-1	2367	2367	1628	439	131	53	21	95	13.6735	12.7629	14.1123	12.8779	12.6639	13.2507
hsa-let-7g-5p	hsa-let-7g	255	255	144	60	22	3	2	24	10.1745	9.89175	11.5383	8.73498	9.27158	11.2658
hsa-let-7i-3p	hsa-let-7i	4	4	2	0	2	0	0	0	4.0045	NaN	8.07885	NaN	NaN	NaN
hsa-let-7i-5p	hsa-let-7i	1196	1196	741	246	99	15	24	71	12.5379	11.9274	13.7082	11.0569	12.8565	12.8306
hsa-miR-100-5p	hsa-mir-100	1565	1565	910	518	66	47	2	22	12.8343	13.0017	13.1232	12.7046	9.27158	11.1403
hsa-miR-101-3p	hsa-mir-101-1	84	84	40	20	3	0	0	21	8.32647	8.30679	8.66381	NaN	NaN	11.0731
hsa-miR-101-3p	hsa-mir-101-2	84	84	40	20	3	0	0	21	8.32647	8.30679	8.66381	NaN	NaN	11.0731
hsa-miR-103a-3p	hsa-mir-103a-2	886	886	516	265	22	21	12	50	12.0158	12.0347	11.5383	11.5423	11.8565	12.3247
hsa-miR-103a-3p	hsa-mir-103a-1	879	879	513	261	22	21	12	50	12.0074	12.0128	11.5383	11.5423	11.8565	12.3247
hsa-miR-105-5p	hsa-mir-105-1	29	29	14	14	1	0	0	0	6.81198	7.7922	7.07884	NaN	NaN	NaN
hsa-miR-105-5p	hsa-mir-105-2	29	29	14	14	1	0	0	0	6.81198	7.7922	7.07884	NaN	NaN	NaN
hsa-miR-106b-3p	hsa-mir-106b	56	56	33	12	4	1	0	6	8.04898	7.56986	9.07885	7.15005	NaN	9.26578
hsa-miR-106b-5p	hsa-mir-106b	21	21	16	2	2	0	0	1	7.00461	4.98504	8.07885	NaN	NaN	6.68089
hsa-miR-107	hsa-mir-107	154	154	73	27	9	6	4	35	9.19439	8.73975	10.2488	9.73496	10.2716	11.8101
hsa-miR-10a-3p	hsa-mir-10a	6	6	5	1	0	0	0	0	5.32661	3.98459	NaN	NaN	NaN	NaN
hsa-miR-10a-5p	hsa-mir-10a	8576	8576	4296	4017	117	60	21	65	15.0733	15.9568	13.9492	13.0569	12.6639	12.7032
hsa-miR-10b-5p	hsa-mir-10b	1485	1485	677	707	25	13	6	57	12.4076	13.4504	11.7227	10.8504	10.8565	12.5137
hsa-miR-1180-3p	hsa-mir-1180	50	50	27	4	0	3	3	13	7.75942	5.98482	NaN	8.73498	9.85653	10.3813
hsa-miR-1226-5p	hsa-mir-1226	4	4	0	3	1	0	0	0	NaN	5.56986	7.07884	NaN	NaN	NaN
hsa-miR-1246	hsa-mir-1246	1212	1212	350	78	16	453	162	153	11.4558	10.2703	11.0788	15.9734	15.6114	13.9382
hsa-miR-1248	hsa-mir-1248	104	104	18	79	0	1	2	4	7.17453	10.2886	NaN	7.15005	9.27158	8.68082
hsa-miR-1249-3p	hsa-mir-1249	3	3	1	2	0	0	0	0	3.0054	4.98504	NaN	NaN	NaN	NaN
hsa-miR-1254	hsa-mir-1254-1	3	3	2	1	0	0	0	0	4.0045	3.98459	NaN	NaN	NaN	NaN
hsa-miR-1254	hsa-mir-1254-2	3	3	2	1	0	0	0	0	4.0045	3.98459	NaN	NaN	NaN	NaN
hsa-miR-125a-3p	hsa-mir-125a	47	47	38	8	1	0	0	0	8.25248	6.98482	7.07884	NaN	NaN	NaN
hsa-miR-125a-5p	hsa-mir-125a	4117	4117	2157	1844	63	29	6	18	14.0794	14.8335	13.0561	12.008	10.8565	10.8507
hsa-miR-125b-1-3p	hsa-mir-125b-1	31	31	20	7	4	0	0	0	7.32652	6.7922	9.07885	NaN	NaN	NaN
hsa-miR-125b-5p	hsa-mir-125b-1	528	528	194	303	20	3	0	8	10.6045	12.228	11.4008	8.73498	NaN	9.68083
hsa-miR-125b-5p	hsa-mir-125b-2	526	526	193	302	20	3	0	8	10.597	12.2233	11.4008	8.73498	NaN	9.68083
hsa-miR-126-3p	hsa-mir-126	9	9	0	1	1	0	0	7	NaN	3.98459	7.07884	NaN	NaN	9.48818
hsa-miR-126-5p	hsa-mir-126	77	77	7	2	0	0	0	68	5.81198	4.98504	NaN	NaN	NaN	12.7683
hsa-miR-1260a	hsa-mir-1260a	36	36	26	5	2	1	1	1	7.70501	6.30688	8.07885	7.15005	8.27156	6.68089
hsa-miR-1260b	hsa-mir-1260b	14	14	7	3	2	1	0	1	5.81198	5.56986	8.07885	7.15005	NaN	6.68089
hsa-miR-1269a	hsa-mir-1269a	29	29	20	7	1	1	0	0	7.32652	6.7922	7.07884	7.15005	NaN	NaN
hsa-miR-1271-5p	hsa-mir-1271	4	4	2	0	0	1	0	1	4.0045	NaN	NaN	7.15005	NaN	6.68089
hsa-miR-1273g-3p	hsa-mir-1273g	8	8	2	3	0	1	1	1	4.0045	5.56986	NaN	7.15005	8.27156	6.68089
hsa-miR-1276	hsa-mir-1276	5	5	4	1	0	0	0	0	5.0045	3.98459	NaN	NaN	NaN	NaN
hsa-miR-128-3p	hsa-mir-128-1	82	82	55	19	2	2	0	4	8.78591	8.2328	8.07885	8.15	NaN	8.68082
hsa-miR-128-3p	hsa-mir-128-2	69	69	44	17	2	2	0	4	8.46402	8.07232	8.07885	8.15	NaN	8.68082
hsa-miR-1285-3p	hsa-mir-1285-2	15	15	12	3	0	0	0	0	6.58946	5.56986	NaN	NaN	NaN	NaN
hsa-miR-1285-3p	hsa-mir-1285-1	17	17	12	4	0	0	0	1	6.58946	5.98482	NaN	NaN	NaN	6.68089
hsa-miR-1287-5p	hsa-mir-1287	2	2	1	0	1	0	0	0	3.0054	NaN	7.07884	NaN	NaN	NaN
hsa-miR-1290	hsa-mir-1290	15	15	3	0	3	4	4	1	4.58976	NaN	8.66381	9.15	10.2716	6.68089
hsa-miR-1291	hsa-mir-1291	3	3	1	1	0	1	0	0	3.0054	3.98459	NaN	7.15005	NaN	NaN
hsa-miR-1292-5p	hsa-mir-1292	2	2	1	0	1	0	0	0	3.0054	NaN	7.07884	NaN	NaN	NaN
hsa-miR-1296-5p	hsa-mir-1296	37	37	20	13	2	0	0	2	7.32652	7.68531	8.07885	NaN	NaN	7.68082
hsa-miR-1301-3p	hsa-mir-1301	8	8	5	3	0	0	0	0	5.32661	5.56986	NaN	NaN	NaN	NaN
hsa-miR-1304-3p	hsa-mir-1304	48	48	29	17	0	0	0	2	7.86258	8.07232	NaN	NaN	NaN	7.68082
hsa-miR-1304-5p	hsa-mir-1304	2	2	1	1	0	0	0	0	3.0054	3.98459	NaN	NaN	NaN	NaN
hsa-miR-1306-5p	hsa-mir-1306	4	4	3	1	0	0	0	0	4.58976	3.98459	NaN	NaN	NaN	NaN
hsa-miR-1307-3p	hsa-mir-1307	196	196	123	49	10	4	3	7	9.94708	9.59958	10.4008	9.15	9.85653	9.48818
hsa-miR-1307-5p	hsa-mir-1307	42	42	15	6	5	2	1	13	6.91145	6.56986	9.40077	8.15	8.27156	10.3813
hsa-miR-130a-3p	hsa-mir-130a	163	163	97	51	8	0	2	5	9.60448	9.6573	10.0788	NaN	9.27158	9.00276
hsa-miR-130b-3p	hsa-mir-130b	82	82	51	19	3	3	0	6	8.67698	8.2328	8.66381	8.73498	NaN	9.26578
hsa-miR-130b-5p	hsa-mir-130b	18	18	6	6	3	0	1	2	5.58946	6.56986	8.66381	NaN	8.27156	7.68082
hsa-miR-132-3p	hsa-mir-132	24	24	13	6	1	1	1	2	6.70501	6.56986	7.07884	7.15005	8.27156	7.68082
hsa-miR-133a-3p	hsa-mir-133a-1	42	42	40	0	0	1	1	0	8.32647	NaN	NaN	7.15005	8.27156	NaN
hsa-miR-133a-3p	hsa-mir-133a-2	42	42	40	0	0	1	1	0	8.32647	NaN	NaN	7.15005	8.27156	NaN
hsa-miR-135b-5p	hsa-mir-135b	8	8	5	2	0	0	0	1	5.32661	4.98504	NaN	NaN	NaN	6.68089
hsa-miR-137	hsa-mir-137	2	2	1	1	0	0	0	0	3.0054	3.98459	NaN	NaN	NaN	NaN
hsa-miR-138-1-3p	hsa-mir-138-1	17	17	11	5	1	0	0	0	6.46401	6.30688	7.07884	NaN	NaN	NaN
hsa-miR-138-5p	hsa-mir-138-1	88	88	69	7	10	0	1	1	9.11309	6.7922	10.4008	NaN	8.27156	6.68089
hsa-miR-138-5p	hsa-mir-138-2	86	86	68	6	10	0	1	1	9.09202	6.56986	10.4008	NaN	8.27156	6.68089
hsa-miR-139-5p	hsa-mir-139	5	5	1	1	0	0	0	3	3.0054	3.98459	NaN	NaN	NaN	8.2658
hsa-miR-140-3p	hsa-mir-140	152	152	109	26	6	0	0	11	9.77274	8.68531	9.66381	NaN	NaN	10.1403
hsa-miR-140-5p	hsa-mir-140	3	3	2	1	0	0	0	0	4.0045	3.98459	NaN	NaN	NaN	NaN
hsa-miR-141-3p	hsa-mir-141	71	71	34	16	6	4	2	9	8.09202	7.98487	9.66381	9.15	9.27158	9.85075
hsa-miR-141-5p	hsa-mir-141	12	12	7	2	1	1	0	1	5.81198	4.98504	7.07884	7.15005	NaN	6.68089
hsa-miR-143-3p	hsa-mir-143	142	142	21	11	1	2	0	107	7.39686	7.44427	7.07884	8.15	NaN	13.4223
hsa-miR-145-5p	hsa-mir-145	3	3	1	1	0	0	0	1	3.0054	3.98459	NaN	NaN	NaN	6.68089
hsa-miR-1468-5p	hsa-mir-1468	27	27	9	5	0	0	1	12	6.17453	6.30688	NaN	NaN	8.27156	10.2658
hsa-miR-146a-5p	hsa-mir-146a	1675	1675	1195	404	52	12	4	8	13.2274	12.6431	12.7793	10.735	10.2716	9.68083
hsa-miR-146b-5p	hsa-mir-146b	88	88	54	28	2	2	0	2	8.75946	8.79224	8.07885	8.15	NaN	7.68082
hsa-miR-148a-3p	hsa-mir-148a	625	625	380	172	25	6	4	38	11.5744	11.4111	11.7227	9.73496	10.2716	11.9288
hsa-miR-148a-5p	hsa-mir-148a	14	14	13	1	0	0	0	0	6.70501	3.98459	NaN	NaN	NaN	NaN
hsa-miR-148b-3p	hsa-mir-148b	386	386	235	123	13	5	4	6	10.8811	10.9274	10.7793	9.47194	10.2716	9.26578
hsa-miR-148b-5p	hsa-mir-148b	29	29	17	8	0	1	0	3	7.09202	6.98482	NaN	7.15005	NaN	8.2658
hsa-miR-149-3p	hsa-mir-149	7	7	6	1	0	0	0	0	5.58946	3.98459	NaN	NaN	NaN	NaN
hsa-miR-149-5p	hsa-mir-149	360	360	240	101	6	5	4	4	10.9115	10.6431	9.66381	9.47194	10.2716	8.68082
hsa-miR-150-5p	hsa-mir-150	20	20	2	1	0	0	0	17	4.0045	3.98459	NaN	NaN	NaN	10.7683
hsa-miR-151a-3p	hsa-mir-151a	2935	2935	1842	904	93	36	17	43	13.8516	13.805	13.618	12.3199	12.359	12.1071
hsa-miR-151a-5p	hsa-mir-151a	2838	2838	1717	864	131	56	26	44	13.7502	13.7398	14.1123	12.9574	12.972	12.1403
hsa-miR-151b	hsa-mir-151a	2818	2818	1708	853	131	56	26	44	13.7427	13.7213	14.1123	12.9574	12.972	12.1403
hsa-miR-151b	hsa-mir-151b	116	116	77	25	6	6	1	1	9.27135	8.62874	9.66381	9.73496	8.27156	6.68089
hsa-miR-152-3p	hsa-mir-152	50	50	36	11	2	1	0	0	8.17448	7.44427	8.07885	7.15005	NaN	NaN
hsa-miR-153-3p	hsa-mir-153-1	84	84	81	1	0	2	0	0	9.34441	3.98459	NaN	8.15	NaN	NaN
hsa-miR-153-3p	hsa-mir-153-2	84	84	81	1	0	2	0	0	9.34441	3.98459	NaN	8.15	NaN	NaN
hsa-miR-155-5p	hsa-mir-155	386	386	250	109	18	2	1	6	10.9704	10.753	11.2488	8.15	8.27156	9.26578
hsa-miR-15a-5p	hsa-mir-15a	36	36	19	7	1	1	1	7	7.25248	6.7922	7.07884	7.15005	8.27156	9.48818
hsa-miR-15b-3p	hsa-mir-15b	11	11	6	5	0	0	0	0	5.58946	6.30688	NaN	NaN	NaN	NaN
hsa-miR-15b-5p	hsa-mir-15b	294	294	155	125	7	4	0	3	10.2807	10.9507	9.8862	9.15	NaN	8.2658
hsa-miR-16-2-3p	hsa-mir-16-2	26	26	11	12	1	1	0	1	6.46401	7.56986	7.07884	7.15005	NaN	6.68089
hsa-miR-16-5p	hsa-mir-16-2	3529	3529	2559	684	88	78	25	95	14.3259	13.4027	13.5383	13.4354	12.9154	13.2507
hsa-miR-16-5p	hsa-mir-16-1	3524	3524	2557	682	88	78	25	94	14.3248	13.3985	13.5383	13.4354	12.9154	13.2354
hsa-miR-17-3p	hsa-mir-17	5	5	3	2	0	0	0	0	4.58976	4.98504	NaN	NaN	NaN	NaN
hsa-miR-17-5p	hsa-mir-17	110	110	67	27	1	5	0	10	9.07066	8.73975	7.07884	9.47194	NaN	10.0028
hsa-miR-181a-2-3p	hsa-mir-181a-2	150	150	95	49	4	0	0	2	9.57442	9.59958	9.07885	NaN	NaN	7.68082
hsa-miR-181a-3p	hsa-mir-181a-1	66	66	33	29	1	1	1	1	8.04898	8.84285	7.07884	7.15005	8.27156	6.68089
hsa-miR-181a-5p	hsa-mir-181a-1	7086	7086	4417	1838	411	96	99	225	15.1134	14.8288	15.7618	13.735	14.9009	14.4946
hsa-miR-181a-5p	hsa-mir-181a-2	7086	7086	4417	1838	411	96	99	225	15.1134	14.8288	15.7618	13.735	14.9009	14.4946
hsa-miR-181b-5p	hsa-mir-181b-2	1285	1285	839	297	90	16	13	30	12.7171	12.1992	13.5707	11.15	11.972	11.5877
hsa-miR-181b-5p	hsa-mir-181b-1	1254	1254	814	291	91	16	13	29	12.6735	12.1697	13.5866	11.15	11.972	11.5388
hsa-miR-181c-3p	hsa-mir-181c	8	8	6	1	0	0	0	1	5.58946	3.98459	NaN	NaN	NaN	6.68089
hsa-miR-181c-5p	hsa-mir-181c	52	52	31	14	1	0	1	5	7.95878	7.7922	7.07884	NaN	8.27156	9.00276
hsa-miR-181d-5p	hsa-mir-181d	29	29	21	3	3	0	0	2	7.39686	5.56986	8.66381	NaN	NaN	7.68082
hsa-miR-182-5p	hsa-mir-182	3735	3735	2363	1178	63	51	29	51	14.211	14.187	13.0561	12.8224	13.1296	12.3533
hsa-miR-183-3p	hsa-mir-183	25	25	22	1	0	1	0	1	7.46401	3.98459	NaN	7.15005	NaN	6.68089
hsa-miR-183-5p	hsa-mir-183	380	380	201	147	11	7	2	12	10.6556	11.1845	10.5383	9.95736	9.27158	10.2658
hsa-miR-184	hsa-mir-184	169	169	162	1	0	2	4	0	10.3444	3.98459	NaN	8.15	10.2716	NaN
hsa-miR-185-5p	hsa-mir-185	18	18	13	4	0	0	0	1	6.70501	5.98482	NaN	NaN	NaN	6.68089
hsa-miR-186-5p	hsa-mir-186	1262	1262	667	468	51	11	10	55	12.3861	12.8552	12.7513	10.6094	11.5935	12.4622
hsa-miR-187-3p	hsa-mir-187	9	9	5	2	0	1	0	1	5.32661	4.98504	NaN	7.15005	NaN	6.68089
hsa-miR-18a-3p	hsa-mir-18a	21	21	10	10	1	0	0	0	6.32643	7.30679	7.07884	NaN	NaN	NaN
hsa-miR-18a-5p	hsa-mir-18a	10	10	5	2	0	1	1	1	5.32661	4.98504	NaN	7.15005	8.27156	6.68089
hsa-miR-1908-3p	hsa-mir-1908	3	3	2	1	0	0	0	0	4.0045	3.98459	NaN	NaN	NaN	NaN
hsa-miR-191-3p	hsa-mir-191	5	5	2	0	3	0	0	0	4.0045	NaN	8.66381	NaN	NaN	NaN
hsa-miR-191-5p	hsa-mir-191	11628	11628	6182	4887	184	171	46	158	15.5984	16.2396	14.6024	14.5679	13.7951	13.9846
hsa-miR-1910-5p	hsa-mir-1910	21	21	12	2	1	2	0	4	6.58946	4.98504	7.07884	8.15	NaN	8.68082
hsa-miR-192-5p	hsa-mir-192	99	99	66	18	1	0	1	13	9.04895	8.15482	7.07884	NaN	8.27156	10.3813
hsa-miR-193a-3p	hsa-mir-193a	15	15	6	4	3	0	0	2	5.58946	5.98482	8.66381	NaN	NaN	7.68082
hsa-miR-193a-5p	hsa-mir-193a	18	18	7	9	0	1	0	1	5.81198	7.15482	NaN	7.15005	NaN	6.68089
hsa-miR-193b-3p	hsa-mir-193b	401	401	176	202	4	7	4	8	10.464	11.6431	9.07885	9.95736	10.2716	9.68083
hsa-miR-193b-5p	hsa-mir-193b	16	16	9	6	0	1	0	0	6.17453	6.56986	NaN	7.15005	NaN	NaN
hsa-miR-194-5p	hsa-mir-194-1	4	4	2	2	0	0	0	0	4.0045	4.98504	NaN	NaN	NaN	NaN
hsa-miR-194-5p	hsa-mir-194-2	4	4	2	2	0	0	0	0	4.0045	4.98504	NaN	NaN	NaN	NaN
hsa-miR-195-5p	hsa-mir-195	8	8	6	2	0	0	0	0	5.58946	4.98504	NaN	NaN	NaN	NaN
hsa-miR-196a-5p	hsa-mir-196a-2	236	236	138	80	6	3	4	5	10.1131	10.3068	9.66381	8.73498	10.2716	9.00276
hsa-miR-196a-5p	hsa-mir-196a-1	134	134	86	38	2	2	2	4	9.43083	9.2328	8.07885	8.15	9.27158	8.68082
hsa-miR-196b-5p	hsa-mir-196b	17	17	10	5	2	0	0	0	6.32643	6.30688	8.07885	NaN	NaN	NaN
hsa-miR-197-3p	hsa-mir-197	225	225	120	95	4	2	1	3	9.91145	10.5547	9.07885	8.15	8.27156	8.2658
hsa-miR-197-5p	hsa-mir-197	8	8	2	4	0	1	0	1	4.0045	5.98482	NaN	7.15005	NaN	6.68089
hsa-miR-19a-3p	hsa-mir-19a	12	12	6	5	0	0	1	0	5.58946	6.30688	NaN	NaN	8.27156	NaN
hsa-miR-19b-3p	hsa-mir-19b-1	101	101	35	64	0	0	1	1	8.13386	9.98487	NaN	NaN	8.27156	6.68089
hsa-miR-19b-3p	hsa-mir-19b-2	101	101	35	64	0	0	1	1	8.13386	9.98487	NaN	NaN	8.27156	6.68089
hsa-miR-200a-3p	hsa-mir-200a	30	30	20	5	0	1	1	3	7.32652	6.30688	NaN	7.15005	8.27156	8.2658
hsa-miR-200a-5p	hsa-mir-200a	4	4	3	1	0	0	0	0	4.58976	3.98459	NaN	NaN	NaN	NaN
hsa-miR-200b-3p	hsa-mir-200b	760	760	486	239	18	10	2	5	11.9294	11.8857	11.2488	10.4719	9.27158	9.00276
hsa-miR-200b-5p	hsa-mir-200b	15	15	9	5	0	1	0	0	6.17453	6.30688	NaN	7.15005	NaN	NaN
hsa-miR-200c-3p	hsa-mir-200c	417	417	199	202	4	7	3	2	10.6412	11.6431	9.07885	9.95736	9.85653	7.68082
hsa-miR-203a-3p	hsa-mir-203a	126	126	76	23	1	11	7	8	9.2525	8.50843	7.07884	10.6094	11.0789	9.68083
hsa-miR-204-5p	hsa-mir-204	5	5	3	0	1	0	0	1	4.58976	NaN	7.07884	NaN	NaN	6.68089
hsa-miR-205-5p	hsa-mir-205	13069	13069	8257	3422	419	416	226	329	16.016	15.7255	15.7897	15.8504	16.0918	15.0428
hsa-miR-20a-5p	hsa-mir-20a	28	28	13	9	1	0	1	4	6.70501	7.15482	7.07884	NaN	8.27156	8.68082
hsa-miR-21-3p	hsa-mir-21	150	150	92	21	13	1	4	19	9.52812	8.37717	10.7793	7.15005	10.2716	10.9288
hsa-miR-21-5p	hsa-mir-21	8769	8769	5134	2830	268	103	124	310	15.3304	15.4515	15.1449	13.8365	15.2258	14.957
hsa-miR-210-3p	hsa-mir-210	154	154	102	29	12	3	1	7	9.677	8.84285	10.6638	8.73498	8.27156	9.48818
hsa-miR-210-5p	hsa-mir-210	26	26	16	8	1	1	0	0	7.00461	6.98482	7.07884	7.15005	NaN	NaN
hsa-miR-2110	hsa-mir-2110	10	10	5	5	0	0	0	0	5.32661	6.30688	NaN	NaN	NaN	NaN
hsa-miR-2116-3p	hsa-mir-2116	2	2	0	1	1	0	0	0	NaN	3.98459	7.07884	NaN	NaN	NaN
hsa-miR-215-5p	hsa-mir-215	3	3	1	1	0	0	0	1	3.0054	3.98459	NaN	NaN	NaN	6.68089
hsa-miR-22-3p	hsa-mir-22	13133	13133	7721	3478	875	191	297	571	15.9191	15.7489	16.852	14.7274	16.4859	15.8382
hsa-miR-22-5p	hsa-mir-22	5	5	2	1	0	0	1	1	4.0045	3.98459	NaN	NaN	8.27156	6.68089
hsa-miR-221-3p	hsa-mir-221	1255	1255	734	439	40	7	11	24	12.5242	12.7629	12.4008	9.95736	11.731	11.2658
hsa-miR-221-5p	hsa-mir-221	109	109	35	71	3	0	0	0	8.13386	10.1346	8.66381	NaN	NaN	NaN
hsa-miR-222-3p	hsa-mir-222	3816	3816	2232	1403	123	10	22	26	14.1287	14.4392	14.0214	10.4719	12.731	11.3813
hsa-miR-222-5p	hsa-mir-222	4	4	3	1	0	0	0	0	4.58976	3.98459	NaN	NaN	NaN	NaN
hsa-miR-224-3p	hsa-mir-224	3	3	2	1	0	0	0	0	4.0045	3.98459	NaN	NaN	NaN	NaN
hsa-miR-224-5p	hsa-mir-224	127	127	72	49	4	1	0	1	9.1745	9.59958	9.07885	7.15005	NaN	6.68089
hsa-miR-2355-5p	hsa-mir-2355	7	7	5	2	0	0	0	0	5.32661	4.98504	NaN	NaN	NaN	NaN
hsa-miR-23a-3p	hsa-mir-23a	1445	1445	721	630	25	24	21	24	12.4984	13.2841	11.7227	11.735	12.6639	11.2658
hsa-miR-23a-5p	hsa-mir-23a	4	4	2	2	0	0	0	0	4.0045	4.98504	NaN	NaN	NaN	NaN
hsa-miR-23b-3p	hsa-mir-23b	930	930	565	335	11	5	9	5	12.1467	12.3729	10.5383	9.47194	11.4415	9.00276
hsa-miR-24-2-5p	hsa-mir-24-2	99	99	56	39	2	1	1	0	8.81192	9.27027	8.07885	7.15005	8.27156	NaN
hsa-miR-24-3p	hsa-mir-24-1	342	342	220	90	8	5	4	15	10.7859	10.4767	10.0788	9.47194	10.2716	10.5877
hsa-miR-24-3p	hsa-mir-24-2	339	339	217	90	8	5	4	15	10.7661	10.4767	10.0788	9.47194	10.2716	10.5877
hsa-miR-25-3p	hsa-mir-25	845	845	501	215	31	13	7	78	11.9732	11.7331	12.033	10.8504	11.0789	12.9662
hsa-miR-25-5p	hsa-mir-25	22	22	18	2	0	0	0	2	7.17453	4.98504	NaN	NaN	NaN	7.68082
hsa-miR-26a-5p	hsa-mir-26a-2	7234	7234	4237	2421	199	119	53	205	15.0534	15.2263	14.7155	14.0448	13.9995	14.3603
hsa-miR-26a-5p	hsa-mir-26a-1	7232	7232	4237	2419	199	119	53	205	15.0534	15.2251	14.7155	14.0448	13.9995	14.3603
hsa-miR-26b-5p	hsa-mir-26b	327	327	211	75	12	4	1	24	10.7257	10.2137	10.6638	9.15	8.27156	11.2658
hsa-miR-27a-3p	hsa-mir-27a	599	599	343	161	32	18	8	37	11.4266	11.3158	12.0788	11.3199	11.2716	11.8903
hsa-miR-27a-5p	hsa-mir-27a	14	14	6	6	2	0	0	0	5.58946	6.56986	8.07885	NaN	NaN	NaN
hsa-miR-27b-3p	hsa-mir-27b	3595	3595	2210	890	200	50	46	199	14.1144	13.7825	14.7227	12.7939	13.7951	14.3175
hsa-miR-27b-5p	hsa-mir-27b	22	22	13	8	0	1	0	0	6.70501	6.98482	NaN	7.15005	NaN	NaN
hsa-miR-28-3p	hsa-mir-28	1993	1993	1140	723	61	30	11	28	13.1594	13.4827	13.0096	12.0569	11.731	11.4882
hsa-miR-28-5p	hsa-mir-28	272	272	178	63	23	2	0	6	10.4803	9.96214	11.6024	8.15	NaN	9.26578
hsa-miR-29a-3p	hsa-mir-29a	606	606	325	240	17	5	4	15	11.3489	11.8918	11.1663	9.47194	10.2716	10.5877
hsa-miR-29a-5p	hsa-mir-29a	6	6	4	1	1	0	0	0	5.0045	3.98459	7.07884	NaN	NaN	NaN
hsa-miR-29b-1-5p	hsa-mir-29b-1	3	3	1	2	0	0	0	0	3.0054	4.98504	NaN	NaN	NaN	NaN
hsa-miR-29b-3p	hsa-mir-29b-1	8	8	4	4	0	0	0	0	5.0045	5.98482	NaN	NaN	NaN	NaN
hsa-miR-29b-3p	hsa-mir-29b-2	8	8	4	4	0	0	0	0	5.0045	5.98482	NaN	NaN	NaN	NaN
hsa-miR-29c-3p	hsa-mir-29c	11	11	9	1	1	0	0	0	6.17453	3.98459	7.07884	NaN	NaN	NaN
hsa-miR-29c-5p	hsa-mir-29c	2	2	1	1	0	0	0	0	3.0054	3.98459	NaN	NaN	NaN	NaN
hsa-miR-301a-3p	hsa-mir-301a	120	120	55	53	3	1	1	7	8.78591	9.71278	8.66381	7.15005	8.27156	9.48818
hsa-miR-301b-3p	hsa-mir-301b	23	23	15	5	0	1	0	2	6.91145	6.30688	NaN	7.15005	NaN	7.68082
hsa-miR-30a-3p	hsa-mir-30a	43	43	33	10	0	0	0	0	8.04898	7.30679	NaN	NaN	NaN	NaN
hsa-miR-30a-5p	hsa-mir-30a	580	580	344	198	12	3	4	19	11.4308	11.6142	10.6638	8.73498	10.2716	10.9288
hsa-miR-30b-5p	hsa-mir-30b	597	597	391	157	11	12	6	20	11.6156	11.2795	10.5383	10.735	10.8565	11.0028
hsa-miR-30c-1-3p	hsa-mir-30c-1	7	7	4	0	0	1	0	2	5.0045	NaN	NaN	7.15005	NaN	7.68082
hsa-miR-30c-2-3p	hsa-mir-30c-2	8	8	6	2	0	0	0	0	5.58946	4.98504	NaN	NaN	NaN	NaN
hsa-miR-30c-5p	hsa-mir-30c-1	938	938	546	360	16	4	5	7	12.0973	12.4767	11.0788	9.15	10.5935	9.48818
hsa-miR-30c-5p	hsa-mir-30c-2	938	938	546	360	16	4	5	7	12.0973	12.4767	11.0788	9.15	10.5935	9.48818
hsa-miR-30d-3p	hsa-mir-30d	4	4	1	1	0	0	1	1	3.0054	3.98459	NaN	NaN	8.27156	6.68089
hsa-miR-30d-5p	hsa-mir-30d	3825	3825	2289	1380	35	42	25	54	14.1651	14.4153	12.2081	12.5423	12.9154	12.4357
hsa-miR-30e-3p	hsa-mir-30e	57	57	37	16	2	1	0	1	8.21403	7.98487	8.07885	7.15005	NaN	6.68089
hsa-miR-30e-5p	hsa-mir-30e	247	247	116	85	6	5	4	31	9.86254	10.3943	9.66381	9.47194	10.2716	11.635
hsa-miR-31-3p	hsa-mir-31	4	4	2	2	0	0	0	0	4.0045	4.98504	NaN	NaN	NaN	NaN
hsa-miR-31-5p	hsa-mir-31	572	572	332	189	17	12	11	11	11.3796	11.5471	11.1663	10.735	11.731	10.1403
hsa-miR-3116	hsa-mir-3116-1	2	2	1	1	0	0	0	0	3.0054	3.98459	NaN	NaN	NaN	NaN
hsa-miR-3116	hsa-mir-3116-2	2	2	1	1	0	0	0	0	3.0054	3.98459	NaN	NaN	NaN	NaN
hsa-miR-3176	hsa-mir-3176	6	6	3	2	1	0	0	0	4.58976	4.98504	7.07884	NaN	NaN	NaN
hsa-miR-3187-3p	hsa-mir-3187	3	3	0	1	0	1	0	1	NaN	3.98459	NaN	7.15005	NaN	6.68089
hsa-miR-3195	hsa-mir-3195	8	8	2	2	0	4	0	0	4.0045	4.98504	NaN	9.15	NaN	NaN
hsa-miR-3196	hsa-mir-3196	16	16	10	3	0	3	0	0	6.32643	5.56986	NaN	8.73498	NaN	NaN
hsa-miR-320a	hsa-mir-320a	877	877	521	259	33	24	10	30	12.0297	12.0017	12.1232	11.735	11.5935	11.5877
hsa-miR-320b	hsa-mir-320b-2	287	287	159	75	18	13	7	15	10.3174	10.2137	11.2488	10.8504	11.0789	10.5877
hsa-miR-320b	hsa-mir-320b-1	287	287	160	75	18	13	7	14	10.3265	10.2137	11.2488	10.8504	11.0789	10.4882
hsa-miR-320c	hsa-mir-320c-1	73	73	46	12	2	3	3	7	8.52814	7.56986	8.07885	8.73498	9.85653	9.48818
hsa-miR-320c	hsa-mir-320c-2	71	71	45	12	2	3	3	6	8.49641	7.56986	8.07885	8.73498	9.85653	9.26578
hsa-miR-320d	hsa-mir-320d-1	38	38	26	5	1	2	1	3	7.70501	6.30688	7.07884	8.15	8.27156	8.2658
hsa-miR-320d	hsa-mir-320d-2	38	38	26	5	1	2	1	3	7.70501	6.30688	7.07884	8.15	8.27156	8.2658
hsa-miR-324-3p	hsa-mir-324	15	15	11	3	1	0	0	0	6.46401	5.56986	7.07884	NaN	NaN	NaN
hsa-miR-324-5p	hsa-mir-324	24	24	17	6	1	0	0	0	7.09202	6.56986	7.07884	NaN	NaN	NaN
hsa-miR-328-3p	hsa-mir-328	38	38	30	8	0	0	0	0	7.91145	6.98482	NaN	NaN	NaN	NaN
hsa-miR-330-3p	hsa-mir-330	24	24	17	7	0	0	0	0	7.09202	6.7922	NaN	NaN	NaN	NaN
hsa-miR-330-5p	hsa-mir-330	16	16	5	7	1	0	0	3	5.32661	6.7922	7.07884	NaN	NaN	8.2658
hsa-miR-331-3p	hsa-mir-331	49	49	34	14	0	0	0	1	8.09202	7.7922	NaN	NaN	NaN	6.68089
hsa-miR-335-3p	hsa-mir-335	66	66	41	19	1	3	0	2	8.36212	8.2328	7.07884	8.73498	NaN	7.68082
hsa-miR-335-5p	hsa-mir-335	23	23	7	13	1	0	0	2	5.81198	7.68531	7.07884	NaN	NaN	7.68082
hsa-miR-339-3p	hsa-mir-339	76	76	48	18	7	0	1	2	8.58954	8.15482	9.8862	NaN	8.27156	7.68082
hsa-miR-339-5p	hsa-mir-339	55	55	28	13	2	1	1	10	7.81192	7.68531	8.07885	7.15005	8.27156	10.0028
hsa-miR-340-3p	hsa-mir-340	3	3	2	1	0	0	0	0	4.0045	3.98459	NaN	NaN	NaN	NaN
hsa-miR-340-5p	hsa-mir-340	6	6	3	2	1	0	0	0	4.58976	4.98504	7.07884	NaN	NaN	NaN
hsa-miR-342-3p	hsa-mir-342	40	40	16	14	1	5	0	4	7.00461	7.7922	7.07884	9.47194	NaN	8.68082
hsa-miR-345-5p	hsa-mir-345	54	54	33	13	7	0	0	1	8.04898	7.68531	9.8862	NaN	NaN	6.68089
hsa-miR-34b-3p	hsa-mir-34b	4	4	3	1	0	0	0	0	4.58976	3.98459	NaN	NaN	NaN	NaN
hsa-miR-34c-3p	hsa-mir-34c	5	5	3	1	0	0	1	0	4.58976	3.98459	NaN	NaN	8.27156	NaN
hsa-miR-34c-5p	hsa-mir-34c	86	86	52	22	8	2	2	0	8.70501	8.44431	10.0788	8.15	9.27158	NaN
hsa-miR-3605-3p	hsa-mir-3605	2	2	1	0	1	0	0	0	3.0054	NaN	7.07884	NaN	NaN	NaN
hsa-miR-3607-3p	hsa-mir-3607	5	5	3	1	0	0	1	0	4.58976	3.98459	NaN	NaN	8.27156	NaN
hsa-miR-3609	hsa-mir-3609	65	65	23	39	1	2	0	0	7.5281	9.27027	7.07884	8.15	NaN	NaN
hsa-miR-361-3p	hsa-mir-361	32	32	15	16	0	0	0	1	6.91145	7.98487	NaN	NaN	NaN	6.68089
hsa-miR-361-5p	hsa-mir-361	137	137	68	64	1	2	0	2	9.09202	9.98487	7.07884	8.15	NaN	7.68082
hsa-miR-3613-3p	hsa-mir-3613	11	11	4	7	0	0	0	0	5.0045	6.7922	NaN	NaN	NaN	NaN
hsa-miR-3615	hsa-mir-3615	17	17	11	3	0	3	0	0	6.46401	5.56986	NaN	8.73498	NaN	NaN
hsa-miR-362-5p	hsa-mir-362	4	4	1	3	0	0	0	0	3.0054	5.56986	NaN	NaN	NaN	NaN
hsa-miR-3620-3p	hsa-mir-3620	4	4	1	3	0	0	0	0	3.0054	5.56986	NaN	NaN	NaN	NaN
hsa-miR-3648	hsa-mir-3648-1	68	68	18	1	0	26	16	7	7.17453	3.98459	NaN	11.8504	12.2716	9.48818
hsa-miR-3648	hsa-mir-3648-2	68	68	18	1	0	26	16	7	7.17453	3.98459	NaN	11.8504	12.2716	9.48818
hsa-miR-3651	hsa-mir-3651	22	22	9	2	0	0	7	4	6.17453	4.98504	NaN	NaN	11.0789	8.68082
hsa-miR-3656	hsa-mir-3656	94	94	17	1	1	52	8	15	7.09202	3.98459	7.07884	12.8504	11.2716	10.5877
hsa-miR-365a-3p	hsa-mir-365a	79	79	49	28	0	0	2	0	8.61927	8.79224	NaN	NaN	9.27158	NaN
hsa-miR-365a-3p	hsa-mir-365b	79	79	49	28	0	0	2	0	8.61927	8.79224	NaN	NaN	9.27158	NaN
hsa-miR-365a-5p	hsa-mir-365a	15	15	5	8	1	0	0	1	5.32661	6.98482	7.07884	NaN	NaN	6.68089
hsa-miR-365b-3p	hsa-mir-365a	79	79	49	28	0	0	2	0	8.61927	8.79224	NaN	NaN	9.27158	NaN
hsa-miR-365b-3p	hsa-mir-365b	79	79	49	28	0	0	2	0	8.61927	8.79224	NaN	NaN	9.27158	NaN
hsa-miR-365b-5p	hsa-mir-365b	12	12	10	2	0	0	0	0	6.32643	4.98504	NaN	NaN	NaN	NaN
hsa-miR-3687	hsa-mir-3687-1	31	31	13	14	0	1	3	0	6.70501	7.7922	NaN	7.15005	9.85653	NaN
hsa-miR-3687	hsa-mir-3687-2	31	31	13	14	0	1	3	0	6.70501	7.7922	NaN	7.15005	9.85653	NaN
hsa-miR-374a-3p	hsa-mir-374a	10	10	5	5	0	0	0	0	5.32661	6.30688	NaN	NaN	NaN	NaN
hsa-miR-374a-5p	hsa-mir-374a	26	26	15	8	1	0	0	2	6.91145	6.98482	7.07884	NaN	NaN	7.68082
hsa-miR-374b-5p	hsa-mir-374b	56	56	31	24	1	0	0	0	7.95878	8.56982	7.07884	NaN	NaN	NaN
hsa-miR-375	hsa-mir-375	106	106	86	4	2	4	5	5	9.43083	5.98482	8.07885	9.15	10.5935	9.00276
hsa-miR-378a-3p	hsa-mir-378a	482	482	248	145	18	17	13	41	10.9588	11.1648	11.2488	11.2375	11.972	12.0384
hsa-miR-378a-5p	hsa-mir-378a	6	6	3	1	0	1	0	1	4.58976	3.98459	NaN	7.15005	NaN	6.68089
hsa-miR-378c	hsa-mir-378c	17	17	9	3	1	1	0	3	6.17453	5.56986	7.07884	7.15005	NaN	8.2658
hsa-miR-378d	hsa-mir-378d-1	8	8	5	1	0	0	0	2	5.32661	3.98459	NaN	NaN	NaN	7.68082
hsa-miR-378d	hsa-mir-378d-2	8	8	5	1	0	0	0	2	5.32661	3.98459	NaN	NaN	NaN	7.68082
hsa-miR-3916	hsa-mir-3916	6	6	2	3	1	0	0	0	4.0045	5.56986	7.07884	NaN	NaN	NaN
hsa-miR-3929	hsa-mir-3929	6	6	3	2	0	0	0	1	4.58976	4.98504	NaN	NaN	NaN	6.68089
hsa-miR-3934-5p	hsa-mir-3934	4	4	3	1	0	0	0	0	4.58976	3.98459	NaN	NaN	NaN	NaN
hsa-miR-3935	hsa-mir-3935	4	4	2	1	0	1	0	0	4.0045	3.98459	NaN	7.15005	NaN	NaN
hsa-miR-3960	hsa-mir-3960	490	490	119	5	6	235	49	76	9.89939	6.30688	9.66381	15.0265	13.8863	12.9288
hsa-miR-421	hsa-mir-421	110	110	67	35	1	2	2	3	9.07066	9.11416	7.07884	8.15	9.27158	8.2658
hsa-miR-423-3p	hsa-mir-423	1969	1969	1055	654	89	40	34	97	13.0476	13.338	13.5546	12.4719	13.359	13.2807
hsa-miR-423-5p	hsa-mir-423	2023	2023	986	622	129	29	67	190	12.95	13.2656	14.0901	12.008	14.3377	14.2507
hsa-miR-424-3p	hsa-mir-424	12	12	8	4	0	0	0	0	6.0045	5.98482	NaN	NaN	NaN	NaN
hsa-miR-424-5p	hsa-mir-424	9	9	6	3	0	0	0	0	5.58946	5.56986	NaN	NaN	NaN	NaN
hsa-miR-425-3p	hsa-mir-425	30	30	22	5	1	1	0	1	7.46401	6.30688	7.07884	7.15005	NaN	6.68089
hsa-miR-425-5p	hsa-mir-425	293	293	190	71	9	5	5	13	10.5744	10.1346	10.2488	9.47194	10.5935	10.3813
hsa-miR-4286	hsa-mir-4286	55	55	39	12	1	3	0	0	8.28997	7.56986	7.07884	8.73498	NaN	NaN
hsa-miR-429	hsa-mir-429	71	71	31	33	2	1	0	4	7.95878	9.02926	8.07885	7.15005	NaN	8.68082
hsa-miR-4301	hsa-mir-4301	4	4	1	3	0	0	0	0	3.0054	5.56986	NaN	NaN	NaN	NaN
hsa-miR-4326	hsa-mir-4326	8	8	5	1	0	1	0	1	5.32661	3.98459	NaN	7.15005	NaN	6.68089
hsa-miR-4435	hsa-mir-4435-1	5	5	2	2	0	1	0	0	4.0045	4.98504	NaN	7.15005	NaN	NaN
hsa-miR-4435	hsa-mir-4435-2	5	5	2	2	0	1	0	0	4.0045	4.98504	NaN	7.15005	NaN	NaN
hsa-miR-4448	hsa-mir-4448	20	20	4	10	1	3	0	2	5.0045	7.30679	7.07884	8.73498	NaN	7.68082
hsa-miR-4449	hsa-mir-4449	29	29	16	10	0	2	1	0	7.00461	7.30679	NaN	8.15	8.27156	NaN
hsa-miR-4454	hsa-mir-4454	7	7	5	0	1	0	0	1	5.32661	NaN	7.07884	NaN	NaN	6.68089
hsa-miR-4466	hsa-mir-4466	33	33	4	0	0	22	1	6	5.0045	NaN	NaN	11.6094	8.27156	9.26578
hsa-miR-4485-3p	hsa-mir-4485	38	38	20	8	1	5	2	2	7.32652	6.98482	7.07884	9.47194	9.27158	7.68082
hsa-miR-4485-5p	hsa-mir-4485	2	2	1	1	0	0	0	0	3.0054	3.98459	NaN	NaN	NaN	NaN
hsa-miR-4488	hsa-mir-4488	61	61	14	11	3	22	3	8	6.81198	7.44427	8.66381	11.6094	9.85653	9.68083
hsa-miR-4492	hsa-mir-4492	44	44	10	1	1	18	6	8	6.32643	3.98459	7.07884	11.3199	10.8565	9.68083
hsa-miR-4508	hsa-mir-4508	82	82	21	4	1	33	11	12	7.39686	5.98482	7.07884	12.1944	11.731	10.2658
hsa-miR-450a-5p	hsa-mir-450a-1	3	3	1	1	0	0	0	1	3.0054	3.98459	NaN	NaN	NaN	6.68089
hsa-miR-450a-5p	hsa-mir-450a-2	3	3	1	1	0	0	0	1	3.0054	3.98459	NaN	NaN	NaN	6.68089
hsa-miR-450b-5p	hsa-mir-450b	4	4	1	3	0	0	0	0	3.0054	5.56986	NaN	NaN	NaN	NaN
hsa-miR-4516	hsa-mir-4516	73	73	28	1	0	26	6	12	7.81192	3.98459	NaN	11.8504	10.8565	10.2658
hsa-miR-451a	hsa-mir-451a	104	104	2	2	0	0	0	100	4.0045	4.98504	NaN	NaN	NaN	13.3247
hsa-miR-452-5p	hsa-mir-452	29	29	16	13	0	0	0	0	7.00461	7.68531	NaN	NaN	NaN	NaN
hsa-miR-4532	hsa-mir-4532	26	26	14	3	2	5	1	1	6.81198	5.56986	8.07885	9.47194	8.27156	6.68089
hsa-miR-454-3p	hsa-mir-454	30	30	16	10	2	1	0	1	7.00461	7.30679	8.07885	7.15005	NaN	6.68089
hsa-miR-454-5p	hsa-mir-454	10	10	8	2	0	0	0	0	6.0045	4.98504	NaN	NaN	NaN	NaN
hsa-miR-455-3p	hsa-mir-455	48	48	33	9	1	2	3	0	8.04898	7.15482	7.07884	8.15	9.85653	NaN
hsa-miR-455-5p	hsa-mir-455	4	4	1	2	1	0	0	0	3.0054	4.98504	7.07884	NaN	NaN	NaN
hsa-miR-4652-5p	hsa-mir-4652	3	3	1	1	0	0	0	1	3.0054	3.98459	NaN	NaN	NaN	6.68089
hsa-miR-4661-5p	hsa-mir-4661	6	6	2	2	0	2	0	0	4.0045	4.98504	NaN	8.15	NaN	NaN
hsa-miR-4662a-5p	hsa-mir-4662a	2	2	1	1	0	0	0	0	3.0054	3.98459	NaN	NaN	NaN	NaN
hsa-miR-4667-5p	hsa-mir-4667	6	6	4	2	0	0	0	0	5.0045	4.98504	NaN	NaN	NaN	NaN
hsa-miR-4671-3p	hsa-mir-4671	2	2	1	1	0	0	0	0	3.0054	3.98459	NaN	NaN	NaN	NaN
hsa-miR-4677-3p	hsa-mir-4677	4	4	3	1	0	0	0	0	4.58976	3.98459	NaN	NaN	NaN	NaN
hsa-miR-4685-3p	hsa-mir-4685	2	2	1	1	0	0	0	0	3.0054	3.98459	NaN	NaN	NaN	NaN
hsa-miR-4718	hsa-mir-4718	7	7	4	0	2	0	0	1	5.0045	NaN	8.07885	NaN	NaN	6.68089
hsa-miR-4728-3p	hsa-mir-4728	2	2	1	1	0	0	0	0	3.0054	3.98459	NaN	NaN	NaN	NaN
hsa-miR-4745-5p	hsa-mir-4745	2	2	1	1	0	0	0	0	3.0054	3.98459	NaN	NaN	NaN	NaN
hsa-miR-4746-5p	hsa-mir-4746	7	7	3	3	0	0	0	1	4.58976	5.56986	NaN	NaN	NaN	6.68089
hsa-miR-4758-3p	hsa-mir-4758	2	2	1	1	0	0	0	0	3.0054	3.98459	NaN	NaN	NaN	NaN
hsa-miR-4775	hsa-mir-4775	2	2	1	1	0	0	0	0	3.0054	3.98459	NaN	NaN	NaN	NaN
hsa-miR-4792	hsa-mir-4792	3617	3617	742	86	100	1307	491	891	12.5398	10.4111	13.7227	17.502	17.2112	16.4801
hsa-miR-484	hsa-mir-484	123	123	73	41	5	1	1	2	9.19439	9.34243	9.40077	7.15005	8.27156	7.68082
hsa-miR-486-5p	hsa-mir-486-2	729	729	19	17	2	2	0	689	7.25248	8.07232	8.07885	8.15	NaN	16.1092
hsa-miR-486-5p	hsa-mir-486-1	705	705	20	16	2	2	0	665	7.32652	7.98487	8.07885	8.15	NaN	16.058
hsa-miR-500a-3p	hsa-mir-500a	103	103	59	39	2	2	0	1	8.88722	9.27027	8.07885	8.15	NaN	6.68089
hsa-miR-501-3p	hsa-mir-501	15	15	9	3	1	2	0	0	6.17453	5.56986	7.07884	8.15	NaN	NaN
hsa-miR-501-5p	hsa-mir-501	5	5	4	1	0	0	0	0	5.0045	3.98459	NaN	NaN	NaN	NaN
hsa-miR-5010-5p	hsa-mir-5010	3	3	2	1	0	0	0	0	4.0045	3.98459	NaN	NaN	NaN	NaN
hsa-miR-502-3p	hsa-mir-502	12	12	9	2	0	1	0	0	6.17453	4.98504	NaN	7.15005	NaN	NaN
hsa-miR-503-3p	hsa-mir-503	4	4	3	1	0	0	0	0	4.58976	3.98459	NaN	NaN	NaN	NaN
hsa-miR-504-5p	hsa-mir-504	3	3	1	2	0	0	0	0	3.0054	4.98504	NaN	NaN	NaN	NaN
hsa-miR-505-3p	hsa-mir-505	34	34	14	16	2	0	0	2	6.81198	7.98487	8.07885	NaN	NaN	7.68082
hsa-miR-5096	hsa-mir-5096	10	10	7	1	0	0	1	1	5.81198	3.98459	NaN	NaN	8.27156	6.68089
hsa-miR-532-3p	hsa-mir-532	8	8	5	2	1	0	0	0	5.32661	4.98504	7.07884	NaN	NaN	NaN
hsa-miR-532-5p	hsa-mir-532	31	31	16	11	2	0	0	2	7.00461	7.44427	8.07885	NaN	NaN	7.68082
hsa-miR-548ad-5p	hsa-mir-548ay	2	2	1	1	0	0	0	0	3.0054	3.98459	NaN	NaN	NaN	NaN
hsa-miR-548ad-5p	hsa-mir-548d-1	2	2	1	1	0	0	0	0	3.0054	3.98459	NaN	NaN	NaN	NaN
hsa-miR-548ad-5p	hsa-mir-548d-2	2	2	1	1	0	0	0	0	3.0054	3.98459	NaN	NaN	NaN	NaN
hsa-miR-548ae-5p	hsa-mir-548ay	2	2	1	1	0	0	0	0	3.0054	3.98459	NaN	NaN	NaN	NaN
hsa-miR-548ae-5p	hsa-mir-548d-1	2	2	1	1	0	0	0	0	3.0054	3.98459	NaN	NaN	NaN	NaN
hsa-miR-548ae-5p	hsa-mir-548d-2	2	2	1	1	0	0	0	0	3.0054	3.98459	NaN	NaN	NaN	NaN
hsa-miR-548aq-3p	hsa-mir-548h-3	2	2	0	1	1	0	0	0	NaN	3.98459	7.07884	NaN	NaN	NaN
hsa-miR-548av-3p	hsa-mir-548o	14	14	1	12	0	0	0	1	3.0054	7.56986	NaN	NaN	NaN	6.68089
hsa-miR-548av-3p	hsa-mir-548o-2	14	14	1	12	0	0	0	1	3.0054	7.56986	NaN	NaN	NaN	6.68089
hsa-miR-548av-5p	hsa-mir-548k	21	21	11	10	0	0	0	0	6.46401	7.30679	NaN	NaN	NaN	NaN
hsa-miR-548ay-5p	hsa-mir-548ay	2	2	1	1	0	0	0	0	3.0054	3.98459	NaN	NaN	NaN	NaN
hsa-miR-548ay-5p	hsa-mir-548d-1	2	2	1	1	0	0	0	0	3.0054	3.98459	NaN	NaN	NaN	NaN
hsa-miR-548ay-5p	hsa-mir-548d-2	2	2	1	1	0	0	0	0	3.0054	3.98459	NaN	NaN	NaN	NaN
hsa-miR-548d-5p	hsa-mir-548d-1	2	2	1	1	0	0	0	0	3.0054	3.98459	NaN	NaN	NaN	NaN
hsa-miR-548d-5p	hsa-mir-548d-2	2	2	1	1	0	0	0	0	3.0054	3.98459	NaN	NaN	NaN	NaN
hsa-miR-548e-3p	hsa-mir-548e	5	5	3	2	0	0	0	0	4.58976	4.98504	NaN	NaN	NaN	NaN
hsa-miR-548e-5p	hsa-mir-548e	5	5	2	2	0	0	0	1	4.0045	4.98504	NaN	NaN	NaN	6.68089
hsa-miR-548h-5p	hsa-mir-548h-1	4	4	1	3	0	0	0	0	3.0054	5.56986	NaN	NaN	NaN	NaN
hsa-miR-548h-5p	hsa-mir-548h-2	4	4	1	3	0	0	0	0	3.0054	5.56986	NaN	NaN	NaN	NaN
hsa-miR-548h-5p	hsa-mir-548h-3	4	4	1	3	0	0	0	0	3.0054	5.56986	NaN	NaN	NaN	NaN
hsa-miR-548h-5p	hsa-mir-548h-4	4	4	1	3	0	0	0	0	3.0054	5.56986	NaN	NaN	NaN	NaN
hsa-miR-548h-5p	hsa-mir-548h-5	4	4	1	3	0	0	0	0	3.0054	5.56986	NaN	NaN	NaN	NaN
hsa-miR-548k	hsa-mir-548k	21	21	11	10	0	0	0	0	6.46401	7.30679	NaN	NaN	NaN	NaN
hsa-miR-548o-3p	hsa-mir-548o	14	14	1	12	0	0	0	1	3.0054	7.56986	NaN	NaN	NaN	6.68089
hsa-miR-548o-3p	hsa-mir-548o-2	14	14	1	12	0	0	0	1	3.0054	7.56986	NaN	NaN	NaN	6.68089
hsa-miR-548x-3p	hsa-mir-548x	2	2	1	1	0	0	0	0	3.0054	3.98459	NaN	NaN	NaN	NaN
hsa-miR-550a-3-5p	hsa-mir-550a-1	14	14	10	3	1	0	0	0	6.32643	5.56986	7.07884	NaN	NaN	NaN
hsa-miR-550a-3-5p	hsa-mir-550a-2	14	14	10	3	1	0	0	0	6.32643	5.56986	7.07884	NaN	NaN	NaN
hsa-miR-550a-3p	hsa-mir-550a-1	14	14	9	3	2	0	0	0	6.17453	5.56986	8.07885	NaN	NaN	NaN
hsa-miR-550a-3p	hsa-mir-550a-2	14	14	9	3	2	0	0	0	6.17453	5.56986	8.07885	NaN	NaN	NaN
hsa-miR-550a-3p	hsa-mir-550a-3	14	14	9	3	2	0	0	0	6.17453	5.56986	8.07885	NaN	NaN	NaN
hsa-miR-550a-5p	hsa-mir-550a-1	14	14	10	3	1	0	0	0	6.32643	5.56986	7.07884	NaN	NaN	NaN
hsa-miR-550a-5p	hsa-mir-550a-2	14	14	10	3	1	0	0	0	6.32643	5.56986	7.07884	NaN	NaN	NaN
hsa-miR-561-5p	hsa-mir-561	8	8	6	1	1	0	0	0	5.58946	3.98459	7.07884	NaN	NaN	NaN
hsa-miR-5701	hsa-mir-5701-1	6	6	4	0	0	0	1	1	5.0045	NaN	NaN	NaN	8.27156	6.68089
hsa-miR-5701	hsa-mir-5701-2	6	6	4	0	0	0	1	1	5.0045	NaN	NaN	NaN	8.27156	6.68089
hsa-miR-5701	hsa-mir-5701-3	6	6	4	0	0	0	1	1	5.0045	NaN	NaN	NaN	8.27156	6.68089
hsa-miR-574-3p	hsa-mir-574	181	181	119	56	5	1	0	0	9.89939	9.79222	9.40077	7.15005	NaN	NaN
hsa-miR-574-5p	hsa-mir-574	42	42	31	9	2	0	0	0	7.95878	7.15482	8.07885	NaN	NaN	NaN
hsa-miR-576-5p	hsa-mir-576	30	30	16	14	0	0	0	0	7.00461	7.7922	NaN	NaN	NaN	NaN
hsa-miR-582-3p	hsa-mir-582	17	17	7	2	0	0	1	7	5.81198	4.98504	NaN	NaN	8.27156	9.48818
hsa-miR-582-5p	hsa-mir-582	6	6	4	1	1	0	0	0	5.0045	3.98459	7.07884	NaN	NaN	NaN
hsa-miR-584-5p	hsa-mir-584	100	100	66	14	8	5	2	5	9.04895	7.7922	10.0788	9.47194	9.27158	9.00276
hsa-miR-589-3p	hsa-mir-589	42	42	16	21	1	3	0	1	7.00461	8.37717	7.07884	8.73498	NaN	6.68089
hsa-miR-589-5p	hsa-mir-589	164	164	107	23	7	11	5	11	9.74603	8.50843	9.8862	10.6094	10.5935	10.1403
hsa-miR-6087	hsa-mir-6087	596	596	141	37	18	260	54	86	10.1441	9.19431	11.2488	15.1724	14.0265	13.1071
hsa-miR-6131	hsa-mir-6131	9	9	2	7	0	0	0	0	4.0045	6.7922	NaN	NaN	NaN	NaN
hsa-miR-615-3p	hsa-mir-615	24	24	15	4	3	2	0	0	6.91145	5.98482	8.66381	8.15	NaN	NaN
hsa-miR-616-5p	hsa-mir-616	9	9	7	2	0	0	0	0	5.81198	4.98504	NaN	NaN	NaN	NaN
hsa-miR-619-5p	hsa-mir-619	5	5	4	1	0	0	0	0	5.0045	3.98459	NaN	NaN	NaN	NaN
hsa-miR-625-3p	hsa-mir-625	13	13	6	6	0	0	0	1	5.58946	6.56986	NaN	NaN	NaN	6.68089
hsa-miR-625-5p	hsa-mir-625	53	53	32	19	2	0	0	0	8.00456	8.2328	8.07885	NaN	NaN	NaN
hsa-miR-627-3p	hsa-mir-627	2	2	1	1	0	0	0	0	3.0054	3.98459	NaN	NaN	NaN	NaN
hsa-miR-628-5p	hsa-mir-628	8	8	4	4	0	0	0	0	5.0045	5.98482	NaN	NaN	NaN	NaN
hsa-miR-629-3p	hsa-mir-629	3	3	2	1	0	0	0	0	4.0045	3.98459	NaN	NaN	NaN	NaN
hsa-miR-629-5p	hsa-mir-629	7	7	5	2	0	0	0	0	5.32661	4.98504	NaN	NaN	NaN	NaN
hsa-miR-636	hsa-mir-636	6	6	4	2	0	0	0	0	5.0045	4.98504	NaN	NaN	NaN	NaN
hsa-miR-641	hsa-mir-641	18	18	13	4	0	0	0	1	6.70501	5.98482	NaN	NaN	NaN	6.68089
hsa-miR-6509-5p	hsa-mir-6509	2	2	0	1	1	0	0	0	NaN	3.98459	7.07884	NaN	NaN	NaN
hsa-miR-6511a-3p	hsa-mir-6511a-1	3	3	1	2	0	0	0	0	3.0054	4.98504	NaN	NaN	NaN	NaN
hsa-miR-6511a-3p	hsa-mir-6511a-2	3	3	1	2	0	0	0	0	3.0054	4.98504	NaN	NaN	NaN	NaN
hsa-miR-6511a-3p	hsa-mir-6511a-3	3	3	1	2	0	0	0	0	3.0054	4.98504	NaN	NaN	NaN	NaN
hsa-miR-6511a-3p	hsa-mir-6511a-4	3	3	1	2	0	0	0	0	3.0054	4.98504	NaN	NaN	NaN	NaN
hsa-miR-6516-3p	hsa-mir-6516	2	2	1	1	0	0	0	0	3.0054	3.98459	NaN	NaN	NaN	NaN
hsa-miR-652-3p	hsa-mir-652	33	33	24	4	2	1	0	2	7.58954	5.98482	8.07885	7.15005	NaN	7.68082
hsa-miR-660-5p	hsa-mir-660	21	21	8	9	0	0	1	3	6.0045	7.15482	NaN	NaN	8.27156	8.2658
hsa-miR-663a	hsa-mir-663a	63	63	26	3	1	24	5	4	7.70501	5.56986	7.07884	11.735	10.5935	8.68082
hsa-miR-663b	hsa-mir-663b	5	5	1	1	0	2	1	0	3.0054	3.98459	NaN	8.15	8.27156	NaN
hsa-miR-664a-3p	hsa-mir-664a	11	11	7	4	0	0	0	0	5.81198	5.98482	NaN	NaN	NaN	NaN
hsa-miR-671-3p	hsa-mir-671	33	33	20	13	0	0	0	0	7.32652	7.68531	NaN	NaN	NaN	NaN
hsa-miR-671-5p	hsa-mir-671	4	4	3	1	0	0	0	0	4.58976	3.98459	NaN	NaN	NaN	NaN
hsa-miR-675-3p	hsa-mir-675	26	26	15	9	0	0	1	1	6.91145	7.15482	NaN	NaN	8.27156	6.68089
hsa-miR-675-5p	hsa-mir-675	18	18	16	2	0	0	0	0	7.00461	4.98504	NaN	NaN	NaN	NaN
hsa-miR-6837-3p	hsa-mir-6837	3	3	1	2	0	0	0	0	3.0054	4.98504	NaN	NaN	NaN	NaN
hsa-miR-6850-5p	hsa-mir-6850	4	4	2	2	0	0	0	0	4.0045	4.98504	NaN	NaN	NaN	NaN
hsa-miR-6852-5p	hsa-mir-6852	20	20	18	1	0	0	0	1	7.17453	3.98459	NaN	NaN	NaN	6.68089
hsa-miR-7-1-3p	hsa-mir-7-1	3	3	2	1	0	0	0	0	4.0045	3.98459	NaN	NaN	NaN	NaN
hsa-miR-744-3p	hsa-mir-744	5	5	2	3	0	0	0	0	4.0045	5.56986	NaN	NaN	NaN	NaN
hsa-miR-744-5p	hsa-mir-744	458	458	286	119	24	11	3	15	11.1644	10.8797	11.6638	10.6094	9.85653	10.5877
hsa-miR-760	hsa-mir-760	7	7	0	4	0	1	0	2	NaN	5.98482	NaN	7.15005	NaN	7.68082
hsa-miR-7641	hsa-mir-7641-1	299	299	46	24	2	116	57	54	8.52814	8.56982	8.07885	14.008	14.1045	12.4357
hsa-miR-7641	hsa-mir-7641-2	299	299	46	24	2	116	57	54	8.52814	8.56982	8.07885	14.008	14.1045	12.4357
hsa-miR-767-5p	hsa-mir-767	114	114	71	39	4	0	0	0	9.15431	9.27027	9.07885	NaN	NaN	NaN
hsa-miR-769-5p	hsa-mir-769	307	307	213	69	18	3	2	2	10.7393	10.0934	11.2488	8.73498	9.27158	7.68082
hsa-miR-7704	hsa-mir-7704	1021	1021	160	7	21	479	141	213	10.3265	6.7922	11.4712	16.0539	15.4111	14.4155
hsa-miR-7706	hsa-mir-7706	7	7	4	1	1	0	0	1	5.0045	3.98459	7.07884	NaN	NaN	6.68089
hsa-miR-7975	hsa-mir-7975	125	125	123	1	0	1	0	0	9.94708	3.98459	NaN	7.15005	NaN	NaN
hsa-miR-7977	hsa-mir-7977	7	7	5	0	1	0	0	1	5.32661	NaN	7.07884	NaN	NaN	6.68089
hsa-miR-873-3p	hsa-mir-873	6	6	2	0	1	1	0	2	4.0045	NaN	7.07884	7.15005	NaN	7.68082
hsa-miR-873-5p	hsa-mir-873	5	5	2	2	1	0	0	0	4.0045	4.98504	7.07884	NaN	NaN	NaN
hsa-miR-874-3p	hsa-mir-874	15	15	7	8	0	0	0	0	5.81198	6.98482	NaN	NaN	NaN	NaN
hsa-miR-874-5p	hsa-mir-874	3	3	1	2	0	0	0	0	3.0054	4.98504	NaN	NaN	NaN	NaN
hsa-miR-877-5p	hsa-mir-877	128	128	88	21	3	8	1	7	9.46399	8.37717	8.66381	10.15	8.27156	9.48818
hsa-miR-887-3p	hsa-mir-887	3	3	1	2	0	0	0	0	3.0054	4.98504	NaN	NaN	NaN	NaN
hsa-miR-9-5p	hsa-mir-9-1	19	19	17	0	1	0	0	1	7.09202	NaN	7.07884	NaN	NaN	6.68089
hsa-miR-9-5p	hsa-mir-9-2	19	19	17	0	1	0	0	1	7.09202	NaN	7.07884	NaN	NaN	6.68089
hsa-miR-9-5p	hsa-mir-9-3	19	19	17	0	1	0	0	1	7.09202	NaN	7.07884	NaN	NaN	6.68089
hsa-miR-92a-1-5p	hsa-mir-92a-1	8	8	4	2	0	0	0	2	5.0045	4.98504	NaN	NaN	NaN	7.68082
hsa-miR-92a-3p	hsa-mir-92a-1	7131	7131	4213	1976	188	298	86	370	15.0452	14.9332	14.6334	15.3692	14.6978	15.2122
hsa-miR-92a-3p	hsa-mir-92a-2	6403	6403	3795	1715	178	280	80	355	14.8945	14.7289	14.5546	15.2793	14.5935	15.1525
hsa-miR-92b-3p	hsa-mir-92b	3686	3686	2398	885	115	129	37	122	14.2322	13.7744	13.9243	14.1612	13.481	13.6116
hsa-miR-92b-5p	hsa-mir-92b	8	8	5	3	0	0	0	0	5.32661	5.56986	NaN	NaN	NaN	NaN
hsa-miR-93-3p	hsa-mir-93	20	20	7	10	0	0	0	3	5.81198	7.30679	NaN	NaN	NaN	8.2658
hsa-miR-93-5p	hsa-mir-93	216	216	123	52	14	4	9	14	9.94708	9.68531	10.8862	9.15	11.4415	10.4882
hsa-miR-935	hsa-mir-935	3	3	2	1	0	0	0	0	4.0045	3.98459	NaN	NaN	NaN	NaN
hsa-miR-940	hsa-mir-940	10	10	8	2	0	0	0	0	6.0045	4.98504	NaN	NaN	NaN	NaN
hsa-miR-941	hsa-mir-941-1	108	108	57	38	3	4	2	4	8.83747	9.2328	8.66381	9.15	9.27158	8.68082
hsa-miR-941	hsa-mir-941-2	108	108	57	38	3	4	2	4	8.83747	9.2328	8.66381	9.15	9.27158	8.68082
hsa-miR-941	hsa-mir-941-3	108	108	57	38	3	4	2	4	8.83747	9.2328	8.66381	9.15	9.27158	8.68082
hsa-miR-941	hsa-mir-941-4	108	108	57	38	3	4	2	4	8.83747	9.2328	8.66381	9.15	9.27158	8.68082
hsa-miR-941	hsa-mir-941-5	108	108	57	38	3	4	2	4	8.83747	9.2328	8.66381	9.15	9.27158	8.68082
hsa-miR-942-5p	hsa-mir-942	10	10	7	3	0	0	0	0	5.81198	5.56986	NaN	NaN	NaN	NaN
hsa-miR-944	hsa-mir-944	42	42	26	16	0	0	0	0	7.70501	7.98487	NaN	NaN	NaN	NaN
hsa-miR-96-5p	hsa-mir-96	7	7	5	1	1	0	0	0	5.32661	3.98459	7.07884	NaN	NaN	NaN
hsa-miR-98-3p	hsa-mir-98	17	17	11	6	0	0	0	0	6.46401	6.56986	NaN	NaN	NaN	NaN
hsa-miR-98-5p	hsa-mir-98	309	309	214	74	7	3	1	10	10.746	10.1943	9.8862	8.73498	8.27156	10.0028
hsa-miR-99a-5p	hsa-mir-99a	4	4	0	2	1	0	0	1	NaN	4.98504	7.07884	NaN	NaN	6.68089
hsa-miR-99b-3p	hsa-mir-99b	24	24	18	4	1	0	0	1	7.17453	5.98482	7.07884	NaN	NaN	6.68089
hsa-miR-99b-5p	hsa-mir-99b	2160	2160	1220	822	38	59	3	18	13.2572	13.6679	12.3268	13.0326	9.85653	10.8507
