# Supplementary material for: A Reductionist Approach Using Primary and Metastatic Cell–Derived Extracellular Vesicles Reveals Hub Proteins Associated with Oral Cancer Prognosis
Source: Mol Cell Proteomics. 2021 Jun 27;20:100118. doi: 10.1016/j.mcpro.2021.100118 (PMC8350068; doi:10.1016/j.mcpro.2021.100118)
Supplement: Supplemental Table S14 [file mmc15.xlsx]

## Sheet: Table S14
Table S14. Differentially expressed miRNAs between LN1-EV and SCC-9-EV.
miRNA	Precursor	Status (LN1-EV_SCC9-EV)	Expression (LN1-EV_SCC9-EV)	Student's T-test Significant LN1-EV_SCC9-EV	Student's T-test significant	Student's T-test p-value LN1-EV_SCC9-EV	Student's T-test Difference LN1-EV_SCC9-EV	LN1_1-EV (norm)	LN1_2-EV (norm)	LN1_2-EV (norm)	SCC-9_1-EV (norm)	SCC-9_2-EV (norm)	SCC-9_3-EV (norm)
hsa-miR-4449	hsa-mir-4449	Downregulated	Downregulated	+	LN1-EV_SCC9-EV	0.023006	-1.05508	7.00461	7.30679	NaN	8.15	8.27156	NaN
hsa-miR-663b	hsa-mir-663b	Downregulated	Downregulated	+	LN1-EV_SCC9-EV	0.0107683	-4.71578	3.0054	3.98459	NaN	8.15	8.27156	NaN
hsa-miR-4792	hsa-mir-4792	Downregulated	Downregulated	+	LN1-EV_SCC9-EV	0.00886447	-4.83988	12.5398	10.4111	13.7227	17.502	17.2112	16.4801
hsa-miR-7704	hsa-mir-7704	Downregulated	Downregulated	+	LN1-EV_SCC9-EV	0.0178889	-5.76356	10.3265	6.7922	11.4712	16.0539	15.4111	14.4155
hsa-miR-1246	hsa-mir-1246	Downregulated	Downregulated	+	LN1-EV_SCC9-EV	0.00411302	-4.23937	11.4558	10.2703	11.0788	15.9734	15.6114	13.9382
hsa-miR-6087	hsa-mir-6087	Downregulated	Downregulated	+	LN1-EV_SCC9-EV	0.00974692	-3.90624	10.1441	9.19431	11.2488	15.1724	14.0265	13.1071
hsa-miR-3960	hsa-mir-3960	Downregulated	Downregulated	+	LN1-EV_SCC9-EV	0.0152639	-5.32383	9.89939	6.30688	9.66381	15.0265	13.8863	12.9288
hsa-miR-7641	hsa-mir-7641-1	Downregulated	Downregulated	+	LN1-EV_SCC9-EV	0.000809881	-5.12379	8.52814	8.56982	8.07885	14.008	14.1045	12.4357
hsa-miR-7641	hsa-mir-7641-2	Downregulated	Downregulated	+	LN1-EV_SCC9-EV	0.000809881	-5.12379	8.52814	8.56982	8.07885	14.008	14.1045	12.4357
hsa-miR-3656	hsa-mir-3656	Downregulated	Downregulated	+	LN1-EV_SCC9-EV	0.0109918	-5.5181	7.09202	3.98459	7.07884	12.8504	11.2716	10.5877
hsa-miR-4508	hsa-mir-4508	Downregulated	Downregulated	+	LN1-EV_SCC9-EV	0.0031647	-4.57689	7.39686	5.98482	7.07884	12.1944	11.731	10.2658
hsa-miR-4516	hsa-mir-4516	Downregulated	Downregulated	+	LN1-EV_SCC9-EV	0.0459529	-5.09267	7.81192	3.98459	NaN	11.8504	10.8565	10.2658
hsa-miR-203a-3p	hsa-mir-203a	Downregulated	Downregulated	+	LN1-EV_SCC9-EV	0.0455176	-2.17647	9.2525	8.50843	7.07884	10.6094	11.0789	9.68083
hsa-miR-4492	hsa-mir-4492	Downregulated	Downregulated	+	LN1-EV_SCC9-EV	0.0101411	-4.82248	6.32643	3.98459	7.07884	11.3199	10.8565	9.68083
hsa-miR-4488	hsa-mir-4488	Downregulated	Downregulated	+	LN1-EV_SCC9-EV	0.0288567	-2.74225	6.81198	7.44427	8.66381	11.6094	9.85653	9.68083
hsa-miR-3648	hsa-mir-3648-1	Downregulated	Downregulated	+	LN1-EV_SCC9-EV	0.0410629	-5.62384	7.17453	3.98459	NaN	11.8504	12.2716	9.48818
hsa-miR-3648	hsa-mir-3648-2	Downregulated	Downregulated	+	LN1-EV_SCC9-EV	0.0410629	-5.62384	7.17453	3.98459	NaN	11.8504	12.2716	9.48818
hsa-miR-320c	hsa-mir-320c-1	Downregulated	Downregulated	+	LN1-EV_SCC9-EV	0.0391609	-1.30095	8.52814	7.56986	8.07885	8.73498	9.85653	9.48818
hsa-miR-582-3p	hsa-mir-582	Downregulated	Downregulated	+	LN1-EV_SCC9-EV	0.0418552	-3.48135	5.81198	4.98504	NaN	NaN	8.27156	9.48818
hsa-miR-320c	hsa-mir-320c-2	Downregulated	Downregulated	+	LN1-EV_SCC9-EV	0.0422338	-1.23739	8.49641	7.56986	8.07885	8.73498	9.85653	9.26578
hsa-miR-342-3p	hsa-mir-342	Downregulated	Downregulated	+	LN1-EV_SCC9-EV	0.0267173	-1.78449	7.00461	7.7922	7.07884	9.47194	NaN	8.68082
hsa-miR-663a	hsa-mir-663a	Downregulated	Downregulated	+	LN1-EV_SCC9-EV	0.0314166	-3.55186	7.70501	5.56986	7.07884	11.735	10.5935	8.68082
hsa-miR-20a-5p	hsa-mir-20a	Downregulated	Downregulated	+	LN1-EV_SCC9-EV	0.00788512	-1.49663	6.70501	7.15482	7.07884	NaN	8.27156	8.68082
hsa-miR-320d	hsa-mir-320d-1	Downregulated	Downregulated	+	LN1-EV_SCC9-EV	0.0419305	-1.19887	7.70501	6.30688	7.07884	8.15	8.27156	8.2658
hsa-miR-320d	hsa-mir-320d-2	Downregulated	Downregulated	+	LN1-EV_SCC9-EV	0.0419305	-1.19887	7.70501	6.30688	7.07884	8.15	8.27156	8.2658
hsa-miR-4485-3p	hsa-mir-4485	Downregulated	Downregulated	+	LN1-EV_SCC9-EV	0.0434686	-1.67805	7.32652	6.98482	7.07884	9.47194	9.27158	7.68082
hsa-miR-187-3p	hsa-mir-187	Downregulated	Downregulated	+	LN1-EV_SCC9-EV	0.0261308	-1.75964	5.32661	4.98504	NaN	7.15005	NaN	6.68089
hsa-miR-378a-5p	hsa-mir-378a	Downregulated	Downregulated	+	LN1-EV_SCC9-EV	0.0205679	-2.62829	4.58976	3.98459	NaN	7.15005	NaN	6.68089
hsa-miR-22-5p	hsa-mir-22	Downregulated	Downregulated	+	LN1-EV_SCC9-EV	0.0484304	-3.48168	4.0045	3.98459	NaN	NaN	8.27156	6.68089
hsa-miR-18a-5p	hsa-mir-18a	Downregulated	Downregulated	+	LN1-EV_SCC9-EV	0.0379899	-2.21167	5.32661	4.98504	NaN	7.15005	8.27156	6.68089
hsa-miR-26a-5p	hsa-mir-26a-2	Upregulated	Upregulated	+	LN1-EV_SCC9-EV	0.0100987	0.863499	15.0534	15.2263	14.7155	14.0448	13.9995	14.3603
hsa-miR-26a-5p	hsa-mir-26a-1	Upregulated	Upregulated	+	LN1-EV_SCC9-EV	0.01007	0.863101	15.0534	15.2251	14.7155	14.0448	13.9995	14.3603
hsa-let-7a-5p	hsa-let-7a-3	Upregulated	Upregulated	+	LN1-EV_SCC9-EV	0.0290761	1.01412	14.2165	13.7564	14.3362	13.3199	12.5935	13.3533
hsa-let-7a-5p	hsa-let-7a-2	Upregulated	Upregulated	+	LN1-EV_SCC9-EV	0.0262038	1.02345	14.2079	13.7497	14.3268	13.3398	12.5935	13.2807
hsa-let-7a-5p	hsa-let-7a-1	Upregulated	Upregulated	+	LN1-EV_SCC9-EV	0.0241536	1.03472	14.2085	13.7481	14.3268	13.3199	12.5935	13.2658
hsa-miR-10a-5p	hsa-mir-10a	Upregulated	Upregulated	+	LN1-EV_SCC9-EV	0.0212535	2.18511	15.0733	15.9568	13.9492	13.0569	12.6639	12.7032
hsa-miR-151a-5p	hsa-mir-151a	Upregulated	Upregulated	+	LN1-EV_SCC9-EV	0.0173419	1.17754	13.7502	13.7398	14.1123	12.9574	12.972	12.1403
hsa-miR-151b	hsa-mir-151a	Upregulated	Upregulated	+	LN1-EV_SCC9-EV	0.0181313	1.16886	13.7427	13.7213	14.1123	12.9574	12.972	12.1403
hsa-miR-151a-3p	hsa-mir-151a	Upregulated	Upregulated	+	LN1-EV_SCC9-EV	0.000145929	1.49621	13.8516	13.805	13.618	12.3199	12.359	12.1071
hsa-miR-320a	hsa-mir-320a	Upregulated	Upregulated	+	LN1-EV_SCC9-EV	0.0024229	0.412812	12.0297	12.0017	12.1232	11.735	11.5935	11.5877
hsa-miR-28-3p	hsa-mir-28	Upregulated	Upregulated	+	LN1-EV_SCC9-EV	0.00250599	1.45853	13.1594	13.4827	13.0096	12.0569	11.731	11.4882
hsa-miR-222-3p	hsa-mir-222	Upregulated	Upregulated	+	LN1-EV_SCC9-EV	0.0162124	2.66834	14.1287	14.4392	14.0214	10.4719	12.731	11.3813
hsa-miR-221-3p	hsa-mir-221	Upregulated	Upregulated	+	LN1-EV_SCC9-EV	0.0434999	1.57792	12.5242	12.7629	12.4008	9.95736	11.731	11.2658
hsa-miR-125a-5p	hsa-mir-125a	Upregulated	Upregulated	+	LN1-EV_SCC9-EV	0.0128537	2.75124	14.0794	14.8335	13.0561	12.008	10.8565	10.8507
hsa-miR-29a-3p	hsa-mir-29a	Upregulated	Upregulated	+	LN1-EV_SCC9-EV	0.0267543	1.35857	11.3489	11.8918	11.1663	9.47194	10.2716	10.5877
hsa-let-7e-5p	hsa-let-7e	Upregulated	Upregulated	+	LN1-EV_SCC9-EV	0.0209129	1.55885	12.2572	11.4847	11.1663	9.95736	10.5935	9.68083
hsa-miR-146a-5p	hsa-mir-146a	Upregulated	Upregulated	+	LN1-EV_SCC9-EV	0.00166462	2.65412	13.2274	12.6431	12.7793	10.735	10.2716	9.68083
hsa-miR-30c-5p	hsa-mir-30c-1	Upregulated	Upregulated	+	LN1-EV_SCC9-EV	0.0238662	2.1404	12.0973	12.4767	11.0788	9.15	10.5935	9.48818
hsa-miR-30c-5p	hsa-mir-30c-2	Upregulated	Upregulated	+	LN1-EV_SCC9-EV	0.0238662	2.1404	12.0973	12.4767	11.0788	9.15	10.5935	9.48818
hsa-miR-148b-3p	hsa-mir-148b	Upregulated	Upregulated	+	LN1-EV_SCC9-EV	0.0183048	1.19282	10.8811	10.9274	10.7793	9.47194	10.2716	9.26578
hsa-miR-155-5p	hsa-mir-155	Upregulated	Upregulated	+	LN1-EV_SCC9-EV	0.00312121	2.42828	10.9704	10.753	11.2488	8.15	8.27156	9.26578
hsa-miR-200b-3p	hsa-mir-200b	Upregulated	Upregulated	+	LN1-EV_SCC9-EV	0.013784	2.10587	11.9294	11.8857	11.2488	10.4719	9.27158	9.00276
hsa-miR-15b-5p	hsa-mir-15b	Upregulated	Upregulated	+	LN1-EV_SCC9-EV	0.0490791	1.66461	10.2807	10.9507	9.8862	9.15	NaN	8.2658
hsa-miR-197-3p	hsa-mir-197	Upregulated	Upregulated	+	LN1-EV_SCC9-EV	0.0195369	1.61922	9.91145	10.5547	9.07885	8.15	8.27156	8.2658
hsa-miR-769-5p	hsa-mir-769	Upregulated	Upregulated	+	LN1-EV_SCC9-EV	0.020658	2.13135	10.7393	10.0934	11.2488	8.73498	9.27158	7.68082
hsa-miR-484	hsa-mir-484	Upregulated	Upregulated	+	LN1-EV_SCC9-EV	0.00810914	1.61172	9.19439	9.34243	9.40077	7.15005	8.27156	7.68082
hsa-miR-224-5p	hsa-mir-224	Upregulated	Upregulated	+	LN1-EV_SCC9-EV	0.0031412	2.36884	9.1745	9.59958	9.07885	7.15005	NaN	6.68089
hsa-miR-30e-3p	hsa-mir-30e	Upregulated	Upregulated	+	LN1-EV_SCC9-EV	0.00908832	1.17711	8.21403	7.98487	8.07885	7.15005	NaN	6.68089
hsa-miR-944	hsa-mir-944	Exclusive LN1	Upregulated			1	NaN	7.70501	7.98487	NaN	NaN	NaN	NaN
hsa-miR-576-5p	hsa-mir-576	Exclusive LN1	Upregulated			1	NaN	7.00461	7.7922	NaN	NaN	NaN	NaN
hsa-miR-671-3p	hsa-mir-671	Exclusive LN1	Upregulated			1	NaN	7.32652	7.68531	NaN	NaN	NaN	NaN
hsa-miR-452-5p	hsa-mir-452	Exclusive LN1	Upregulated			1	NaN	7.00461	7.68531	NaN	NaN	NaN	NaN
hsa-miR-30a-3p	hsa-mir-30a	Exclusive LN1	Upregulated			1	NaN	8.04898	7.30679	NaN	NaN	NaN	NaN
hsa-miR-548k	hsa-mir-548k	Exclusive LN1	Upregulated			1	NaN	6.46401	7.30679	NaN	NaN	NaN	NaN
hsa-miR-548av-5p	hsa-mir-548k	Exclusive LN1	Upregulated			1	NaN	6.46401	7.30679	NaN	NaN	NaN	NaN
hsa-miR-328-3p	hsa-mir-328	Exclusive LN1	Upregulated			1	NaN	7.91145	6.98482	NaN	NaN	NaN	NaN
hsa-miR-874-3p	hsa-mir-874	Exclusive LN1	Upregulated			1	NaN	5.81198	6.98482	NaN	NaN	NaN	NaN
hsa-miR-330-3p	hsa-mir-330	Exclusive LN1	Upregulated			1	NaN	7.09202	6.7922	NaN	NaN	NaN	NaN
hsa-miR-3613-3p	hsa-mir-3613	Exclusive LN1	Upregulated			1	NaN	5.0045	6.7922	NaN	NaN	NaN	NaN
hsa-miR-6131	hsa-mir-6131	Exclusive LN1	Upregulated			1	NaN	4.0045	6.7922	NaN	NaN	NaN	NaN
hsa-miR-98-3p	hsa-mir-98	Exclusive LN1	Upregulated			1	NaN	6.46401	6.56986	NaN	NaN	NaN	NaN
hsa-miR-15b-3p	hsa-mir-15b	Exclusive LN1	Upregulated			1	NaN	5.58946	6.30688	NaN	NaN	NaN	NaN
hsa-miR-2110	hsa-mir-2110	Exclusive LN1	Upregulated			1	NaN	5.32661	6.30688	NaN	NaN	NaN	NaN
hsa-miR-374a-3p	hsa-mir-374a	Exclusive LN1	Upregulated			1	NaN	5.32661	6.30688	NaN	NaN	NaN	NaN
hsa-miR-424-3p	hsa-mir-424	Exclusive LN1	Upregulated			1	NaN	6.0045	5.98482	NaN	NaN	NaN	NaN
hsa-miR-664a-3p	hsa-mir-664a	Exclusive LN1	Upregulated			1	NaN	5.81198	5.98482	NaN	NaN	NaN	NaN
hsa-miR-29b-3p	hsa-mir-29b-1	Exclusive LN1	Upregulated			1	NaN	5.0045	5.98482	NaN	NaN	NaN	NaN
hsa-miR-29b-3p	hsa-mir-29b-2	Exclusive LN1	Upregulated			1	NaN	5.0045	5.98482	NaN	NaN	NaN	NaN
hsa-miR-628-5p	hsa-mir-628	Exclusive LN1	Upregulated			1	NaN	5.0045	5.98482	NaN	NaN	NaN	NaN
hsa-miR-1285-3p	hsa-mir-1285-2	Exclusive LN1	Upregulated			1	NaN	6.58946	5.56986	NaN	NaN	NaN	NaN
hsa-miR-942-5p	hsa-mir-942	Exclusive LN1	Upregulated			1	NaN	5.81198	5.56986	NaN	NaN	NaN	NaN
hsa-miR-424-5p	hsa-mir-424	Exclusive LN1	Upregulated			1	NaN	5.58946	5.56986	NaN	NaN	NaN	NaN
hsa-miR-1301-3p	hsa-mir-1301	Exclusive LN1	Upregulated			1	NaN	5.32661	5.56986	NaN	NaN	NaN	NaN
hsa-miR-92b-5p	hsa-mir-92b	Exclusive LN1	Upregulated			1	NaN	5.32661	5.56986	NaN	NaN	NaN	NaN
hsa-miR-744-3p	hsa-mir-744	Exclusive LN1	Upregulated			1	NaN	4.0045	5.56986	NaN	NaN	NaN	NaN
hsa-miR-362-5p	hsa-mir-362	Exclusive LN1	Upregulated			1	NaN	3.0054	5.56986	NaN	NaN	NaN	NaN
hsa-miR-3620-3p	hsa-mir-3620	Exclusive LN1	Upregulated			1	NaN	3.0054	5.56986	NaN	NaN	NaN	NaN
hsa-miR-4301	hsa-mir-4301	Exclusive LN1	Upregulated			1	NaN	3.0054	5.56986	NaN	NaN	NaN	NaN
hsa-miR-450b-5p	hsa-mir-450b	Exclusive LN1	Upregulated			1	NaN	3.0054	5.56986	NaN	NaN	NaN	NaN
hsa-miR-548h-5p	hsa-mir-548h-1	Exclusive LN1	Upregulated			1	NaN	3.0054	5.56986	NaN	NaN	NaN	NaN
hsa-miR-548h-5p	hsa-mir-548h-2	Exclusive LN1	Upregulated			1	NaN	3.0054	5.56986	NaN	NaN	NaN	NaN
hsa-miR-548h-5p	hsa-mir-548h-3	Exclusive LN1	Upregulated			1	NaN	3.0054	5.56986	NaN	NaN	NaN	NaN
hsa-miR-548h-5p	hsa-mir-548h-4	Exclusive LN1	Upregulated			1	NaN	3.0054	5.56986	NaN	NaN	NaN	NaN
hsa-miR-548h-5p	hsa-mir-548h-5	Exclusive LN1	Upregulated			1	NaN	3.0054	5.56986	NaN	NaN	NaN	NaN
hsa-miR-675-5p	hsa-mir-675	Exclusive LN1	Upregulated			1	NaN	7.00461	4.98504	NaN	NaN	NaN	NaN
hsa-miR-365b-5p	hsa-mir-365b	Exclusive LN1	Upregulated			1	NaN	6.32643	4.98504	NaN	NaN	NaN	NaN
hsa-miR-454-5p	hsa-mir-454	Exclusive LN1	Upregulated			1	NaN	6.0045	4.98504	NaN	NaN	NaN	NaN
hsa-miR-940	hsa-mir-940	Exclusive LN1	Upregulated			1	NaN	6.0045	4.98504	NaN	NaN	NaN	NaN
hsa-miR-616-5p	hsa-mir-616	Exclusive LN1	Upregulated			1	NaN	5.81198	4.98504	NaN	NaN	NaN	NaN
hsa-miR-195-5p	hsa-mir-195	Exclusive LN1	Upregulated			1	NaN	5.58946	4.98504	NaN	NaN	NaN	NaN
hsa-miR-30c-2-3p	hsa-mir-30c-2	Exclusive LN1	Upregulated			1	NaN	5.58946	4.98504	NaN	NaN	NaN	NaN
hsa-miR-2355-5p	hsa-mir-2355	Exclusive LN1	Upregulated			1	NaN	5.32661	4.98504	NaN	NaN	NaN	NaN
hsa-miR-629-5p	hsa-mir-629	Exclusive LN1	Upregulated			1	NaN	5.32661	4.98504	NaN	NaN	NaN	NaN
hsa-miR-4667-5p	hsa-mir-4667	Exclusive LN1	Upregulated			1	NaN	5.0045	4.98504	NaN	NaN	NaN	NaN
hsa-miR-636	hsa-mir-636	Exclusive LN1	Upregulated			1	NaN	5.0045	4.98504	NaN	NaN	NaN	NaN
hsa-miR-17-3p	hsa-mir-17	Exclusive LN1	Upregulated			1	NaN	4.58976	4.98504	NaN	NaN	NaN	NaN
hsa-miR-548e-3p	hsa-mir-548e	Exclusive LN1	Upregulated			1	NaN	4.58976	4.98504	NaN	NaN	NaN	NaN
hsa-miR-194-5p	hsa-mir-194-1	Exclusive LN1	Upregulated			1	NaN	4.0045	4.98504	NaN	NaN	NaN	NaN
hsa-miR-194-5p	hsa-mir-194-2	Exclusive LN1	Upregulated			1	NaN	4.0045	4.98504	NaN	NaN	NaN	NaN
hsa-miR-23a-5p	hsa-mir-23a	Exclusive LN1	Upregulated			1	NaN	4.0045	4.98504	NaN	NaN	NaN	NaN
hsa-miR-31-3p	hsa-mir-31	Exclusive LN1	Upregulated			1	NaN	4.0045	4.98504	NaN	NaN	NaN	NaN
hsa-miR-6850-5p	hsa-mir-6850	Exclusive LN1	Upregulated			1	NaN	4.0045	4.98504	NaN	NaN	NaN	NaN
hsa-miR-1249-3p	hsa-mir-1249	Exclusive LN1	Upregulated			1	NaN	3.0054	4.98504	NaN	NaN	NaN	NaN
hsa-miR-29b-1-5p	hsa-mir-29b-1	Exclusive LN1	Upregulated			1	NaN	3.0054	4.98504	NaN	NaN	NaN	NaN
hsa-miR-504-5p	hsa-mir-504	Exclusive LN1	Upregulated			1	NaN	3.0054	4.98504	NaN	NaN	NaN	NaN
hsa-miR-6511a-3p	hsa-mir-6511a-1	Exclusive LN1	Upregulated			1	NaN	3.0054	4.98504	NaN	NaN	NaN	NaN
hsa-miR-6511a-3p	hsa-mir-6511a-2	Exclusive LN1	Upregulated			1	NaN	3.0054	4.98504	NaN	NaN	NaN	NaN
hsa-miR-6511a-3p	hsa-mir-6511a-3	Exclusive LN1	Upregulated			1	NaN	3.0054	4.98504	NaN	NaN	NaN	NaN
hsa-miR-6511a-3p	hsa-mir-6511a-4	Exclusive LN1	Upregulated			1	NaN	3.0054	4.98504	NaN	NaN	NaN	NaN
hsa-miR-6837-3p	hsa-mir-6837	Exclusive LN1	Upregulated			1	NaN	3.0054	4.98504	NaN	NaN	NaN	NaN
hsa-miR-874-5p	hsa-mir-874	Exclusive LN1	Upregulated			1	NaN	3.0054	4.98504	NaN	NaN	NaN	NaN
hsa-miR-887-3p	hsa-mir-887	Exclusive LN1	Upregulated			1	NaN	3.0054	4.98504	NaN	NaN	NaN	NaN
hsa-miR-148a-5p	hsa-mir-148a	Exclusive LN1	Upregulated			1	NaN	6.70501	3.98459	NaN	NaN	NaN	NaN
hsa-miR-149-3p	hsa-mir-149	Exclusive LN1	Upregulated			1	NaN	5.58946	3.98459	NaN	NaN	NaN	NaN
hsa-miR-10a-3p	hsa-mir-10a	Exclusive LN1	Upregulated			1	NaN	5.32661	3.98459	NaN	NaN	NaN	NaN
hsa-miR-1276	hsa-mir-1276	Exclusive LN1	Upregulated			1	NaN	5.0045	3.98459	NaN	NaN	NaN	NaN
hsa-miR-501-5p	hsa-mir-501	Exclusive LN1	Upregulated			1	NaN	5.0045	3.98459	NaN	NaN	NaN	NaN
hsa-miR-619-5p	hsa-mir-619	Exclusive LN1	Upregulated			1	NaN	5.0045	3.98459	NaN	NaN	NaN	NaN
hsa-miR-1306-5p	hsa-mir-1306	Exclusive LN1	Upregulated			1	NaN	4.58976	3.98459	NaN	NaN	NaN	NaN
hsa-miR-200a-5p	hsa-mir-200a	Exclusive LN1	Upregulated			1	NaN	4.58976	3.98459	NaN	NaN	NaN	NaN
hsa-miR-222-5p	hsa-mir-222	Exclusive LN1	Upregulated			1	NaN	4.58976	3.98459	NaN	NaN	NaN	NaN
hsa-miR-34b-3p	hsa-mir-34b	Exclusive LN1	Upregulated			1	NaN	4.58976	3.98459	NaN	NaN	NaN	NaN
hsa-miR-3934-5p	hsa-mir-3934	Exclusive LN1	Upregulated			1	NaN	4.58976	3.98459	NaN	NaN	NaN	NaN
hsa-miR-4677-3p	hsa-mir-4677	Exclusive LN1	Upregulated			1	NaN	4.58976	3.98459	NaN	NaN	NaN	NaN
hsa-miR-503-3p	hsa-mir-503	Exclusive LN1	Upregulated			1	NaN	4.58976	3.98459	NaN	NaN	NaN	NaN
hsa-miR-671-5p	hsa-mir-671	Exclusive LN1	Upregulated			1	NaN	4.58976	3.98459	NaN	NaN	NaN	NaN
hsa-miR-1254	hsa-mir-1254-1	Exclusive LN1	Upregulated			1	NaN	4.0045	3.98459	NaN	NaN	NaN	NaN
hsa-miR-1254	hsa-mir-1254-2	Exclusive LN1	Upregulated			1	NaN	4.0045	3.98459	NaN	NaN	NaN	NaN
hsa-miR-140-5p	hsa-mir-140	Exclusive LN1	Upregulated			1	NaN	4.0045	3.98459	NaN	NaN	NaN	NaN
hsa-miR-1908-3p	hsa-mir-1908	Exclusive LN1	Upregulated			1	NaN	4.0045	3.98459	NaN	NaN	NaN	NaN
hsa-miR-224-3p	hsa-mir-224	Exclusive LN1	Upregulated			1	NaN	4.0045	3.98459	NaN	NaN	NaN	NaN
hsa-miR-340-3p	hsa-mir-340	Exclusive LN1	Upregulated			1	NaN	4.0045	3.98459	NaN	NaN	NaN	NaN
hsa-miR-5010-5p	hsa-mir-5010	Exclusive LN1	Upregulated			1	NaN	4.0045	3.98459	NaN	NaN	NaN	NaN
hsa-miR-629-3p	hsa-mir-629	Exclusive LN1	Upregulated			1	NaN	4.0045	3.98459	NaN	NaN	NaN	NaN
hsa-miR-7-1-3p	hsa-mir-7-1	Exclusive LN1	Upregulated			1	NaN	4.0045	3.98459	NaN	NaN	NaN	NaN
hsa-miR-935	hsa-mir-935	Exclusive LN1	Upregulated			1	NaN	4.0045	3.98459	NaN	NaN	NaN	NaN
hsa-miR-1304-5p	hsa-mir-1304	Exclusive LN1	Upregulated			1	NaN	3.0054	3.98459	NaN	NaN	NaN	NaN
hsa-miR-137	hsa-mir-137	Exclusive LN1	Upregulated			1	NaN	3.0054	3.98459	NaN	NaN	NaN	NaN
hsa-miR-29c-5p	hsa-mir-29c	Exclusive LN1	Upregulated			1	NaN	3.0054	3.98459	NaN	NaN	NaN	NaN
hsa-miR-3116	hsa-mir-3116-1	Exclusive LN1	Upregulated			1	NaN	3.0054	3.98459	NaN	NaN	NaN	NaN
hsa-miR-3116	hsa-mir-3116-2	Exclusive LN1	Upregulated			1	NaN	3.0054	3.98459	NaN	NaN	NaN	NaN
hsa-miR-4485-5p	hsa-mir-4485	Exclusive LN1	Upregulated			1	NaN	3.0054	3.98459	NaN	NaN	NaN	NaN
hsa-miR-4662a-5p	hsa-mir-4662a	Exclusive LN1	Upregulated			1	NaN	3.0054	3.98459	NaN	NaN	NaN	NaN
hsa-miR-4671-3p	hsa-mir-4671	Exclusive LN1	Upregulated			1	NaN	3.0054	3.98459	NaN	NaN	NaN	NaN
hsa-miR-4685-3p	hsa-mir-4685	Exclusive LN1	Upregulated			1	NaN	3.0054	3.98459	NaN	NaN	NaN	NaN
hsa-miR-4728-3p	hsa-mir-4728	Exclusive LN1	Upregulated			1	NaN	3.0054	3.98459	NaN	NaN	NaN	NaN
hsa-miR-4745-5p	hsa-mir-4745	Exclusive LN1	Upregulated			1	NaN	3.0054	3.98459	NaN	NaN	NaN	NaN
hsa-miR-4758-3p	hsa-mir-4758	Exclusive LN1	Upregulated			1	NaN	3.0054	3.98459	NaN	NaN	NaN	NaN
hsa-miR-4775	hsa-mir-4775	Exclusive LN1	Upregulated			1	NaN	3.0054	3.98459	NaN	NaN	NaN	NaN
hsa-miR-548ad-5p	hsa-mir-548ay	Exclusive LN1	Upregulated			1	NaN	3.0054	3.98459	NaN	NaN	NaN	NaN
hsa-miR-548ae-5p	hsa-mir-548ay	Exclusive LN1	Upregulated			1	NaN	3.0054	3.98459	NaN	NaN	NaN	NaN
hsa-miR-548ay-5p	hsa-mir-548ay	Exclusive LN1	Upregulated			1	NaN	3.0054	3.98459	NaN	NaN	NaN	NaN
hsa-miR-548d-5p	hsa-mir-548d-1	Exclusive LN1	Upregulated			1	NaN	3.0054	3.98459	NaN	NaN	NaN	NaN
hsa-miR-548ad-5p	hsa-mir-548d-1	Exclusive LN1	Upregulated			1	NaN	3.0054	3.98459	NaN	NaN	NaN	NaN
hsa-miR-548ae-5p	hsa-mir-548d-1	Exclusive LN1	Upregulated			1	NaN	3.0054	3.98459	NaN	NaN	NaN	NaN
hsa-miR-548ay-5p	hsa-mir-548d-1	Exclusive LN1	Upregulated			1	NaN	3.0054	3.98459	NaN	NaN	NaN	NaN
hsa-miR-548d-5p	hsa-mir-548d-2	Exclusive LN1	Upregulated			1	NaN	3.0054	3.98459	NaN	NaN	NaN	NaN
hsa-miR-548ad-5p	hsa-mir-548d-2	Exclusive LN1	Upregulated			1	NaN	3.0054	3.98459	NaN	NaN	NaN	NaN
hsa-miR-548ae-5p	hsa-mir-548d-2	Exclusive LN1	Upregulated			1	NaN	3.0054	3.98459	NaN	NaN	NaN	NaN
hsa-miR-548ay-5p	hsa-mir-548d-2	Exclusive LN1	Upregulated			1	NaN	3.0054	3.98459	NaN	NaN	NaN	NaN
hsa-miR-548x-3p	hsa-mir-548x	Exclusive LN1	Upregulated			1	NaN	3.0054	3.98459	NaN	NaN	NaN	NaN
hsa-miR-627-3p	hsa-mir-627	Exclusive LN1	Upregulated			1	NaN	3.0054	3.98459	NaN	NaN	NaN	NaN
hsa-miR-6516-3p	hsa-mir-6516	Exclusive LN1	Upregulated			1	NaN	3.0054	3.98459	NaN	NaN	NaN	NaN
hsa-miR-767-5p	hsa-mir-767	Exclusive LN1	Upregulated			1	NaN	9.15431	9.27027	9.07885	NaN	NaN	NaN
hsa-miR-125b-1-3p	hsa-mir-125b-1	Exclusive LN1	Upregulated			1	NaN	7.32652	6.7922	9.07885	NaN	NaN	NaN
hsa-miR-191-3p	hsa-mir-191	Exclusive LN1	Upregulated			1	NaN	4.0045	NaN	8.66381	NaN	NaN	NaN
hsa-miR-221-5p	hsa-mir-221	Exclusive LN1	Upregulated			1	NaN	8.13386	10.1346	8.66381	NaN	NaN	NaN
hsa-let-7i-3p	hsa-let-7i	Exclusive LN1	Upregulated			1	NaN	4.0045	NaN	8.07885	NaN	NaN	NaN
hsa-miR-625-5p	hsa-mir-625	Exclusive LN1	Upregulated			1	NaN	8.00456	8.2328	8.07885	NaN	NaN	NaN
hsa-miR-574-5p	hsa-mir-574	Exclusive LN1	Upregulated			1	NaN	7.95878	7.15482	8.07885	NaN	NaN	NaN
hsa-miR-27a-5p	hsa-mir-27a	Exclusive LN1	Upregulated			1	NaN	5.58946	6.56986	8.07885	NaN	NaN	NaN
hsa-miR-196b-5p	hsa-mir-196b	Exclusive LN1	Upregulated			1	NaN	6.32643	6.30688	8.07885	NaN	NaN	NaN
hsa-miR-550a-3p	hsa-mir-550a-1	Exclusive LN1	Upregulated			1	NaN	6.17453	5.56986	8.07885	NaN	NaN	NaN
hsa-miR-550a-3p	hsa-mir-550a-2	Exclusive LN1	Upregulated			1	NaN	6.17453	5.56986	8.07885	NaN	NaN	NaN
hsa-miR-550a-3p	hsa-mir-550a-3	Exclusive LN1	Upregulated			1	NaN	6.17453	5.56986	8.07885	NaN	NaN	NaN
hsa-miR-1287-5p	hsa-mir-1287	Exclusive LN1	Upregulated			1	NaN	3.0054	NaN	7.07884	NaN	NaN	NaN
hsa-miR-1292-5p	hsa-mir-1292	Exclusive LN1	Upregulated			1	NaN	3.0054	NaN	7.07884	NaN	NaN	NaN
hsa-miR-3605-3p	hsa-mir-3605	Exclusive LN1	Upregulated			1	NaN	3.0054	NaN	7.07884	NaN	NaN	NaN
hsa-miR-374b-5p	hsa-mir-374b	Exclusive LN1	Upregulated			1	NaN	7.95878	8.56982	7.07884	NaN	NaN	NaN
hsa-miR-105-5p	hsa-mir-105-1	Exclusive LN1	Upregulated			1	NaN	6.81198	7.7922	7.07884	NaN	NaN	NaN
hsa-miR-105-5p	hsa-mir-105-2	Exclusive LN1	Upregulated			1	NaN	6.81198	7.7922	7.07884	NaN	NaN	NaN
hsa-miR-18a-3p	hsa-mir-18a	Exclusive LN1	Upregulated			1	NaN	6.32643	7.30679	7.07884	NaN	NaN	NaN
hsa-miR-125a-3p	hsa-mir-125a	Exclusive LN1	Upregulated			1	NaN	8.25248	6.98482	7.07884	NaN	NaN	NaN
hsa-miR-324-5p	hsa-mir-324	Exclusive LN1	Upregulated			1	NaN	7.09202	6.56986	7.07884	NaN	NaN	NaN
hsa-miR-138-1-3p	hsa-mir-138-1	Exclusive LN1	Upregulated			1	NaN	6.46401	6.30688	7.07884	NaN	NaN	NaN
hsa-miR-1226-5p	hsa-mir-1226	Exclusive LN1	Upregulated			1	NaN	NaN	5.56986	7.07884	NaN	NaN	NaN
hsa-miR-324-3p	hsa-mir-324	Exclusive LN1	Upregulated			1	NaN	6.46401	5.56986	7.07884	NaN	NaN	NaN
hsa-miR-550a-5p	hsa-mir-550a-1	Exclusive LN1	Upregulated			1	NaN	6.32643	5.56986	7.07884	NaN	NaN	NaN
hsa-miR-550a-3-5p	hsa-mir-550a-1	Exclusive LN1	Upregulated			1	NaN	6.32643	5.56986	7.07884	NaN	NaN	NaN
hsa-miR-550a-5p	hsa-mir-550a-2	Exclusive LN1	Upregulated			1	NaN	6.32643	5.56986	7.07884	NaN	NaN	NaN
hsa-miR-550a-3-5p	hsa-mir-550a-2	Exclusive LN1	Upregulated			1	NaN	6.32643	5.56986	7.07884	NaN	NaN	NaN
hsa-miR-3916	hsa-mir-3916	Exclusive LN1	Upregulated			1	NaN	4.0045	5.56986	7.07884	NaN	NaN	NaN
hsa-let-7f-2-3p	hsa-let-7f-2	Exclusive LN1	Upregulated			1	NaN	NaN	4.98504	7.07884	NaN	NaN	NaN
hsa-let-7e-3p	hsa-let-7e	Exclusive LN1	Upregulated			1	NaN	5.58946	4.98504	7.07884	NaN	NaN	NaN
hsa-miR-532-3p	hsa-mir-532	Exclusive LN1	Upregulated			1	NaN	5.32661	4.98504	7.07884	NaN	NaN	NaN
hsa-miR-3176	hsa-mir-3176	Exclusive LN1	Upregulated			1	NaN	4.58976	4.98504	7.07884	NaN	NaN	NaN
hsa-miR-340-5p	hsa-mir-340	Exclusive LN1	Upregulated			1	NaN	4.58976	4.98504	7.07884	NaN	NaN	NaN
hsa-miR-873-5p	hsa-mir-873	Exclusive LN1	Upregulated			1	NaN	4.0045	4.98504	7.07884	NaN	NaN	NaN
hsa-miR-455-5p	hsa-mir-455	Exclusive LN1	Upregulated			1	NaN	3.0054	4.98504	7.07884	NaN	NaN	NaN
hsa-miR-2116-3p	hsa-mir-2116	Exclusive LN1	Upregulated			1	NaN	NaN	3.98459	7.07884	NaN	NaN	NaN
hsa-miR-548aq-3p	hsa-mir-548h-3	Exclusive LN1	Upregulated			1	NaN	NaN	3.98459	7.07884	NaN	NaN	NaN
hsa-miR-6509-5p	hsa-mir-6509	Exclusive LN1	Upregulated			1	NaN	NaN	3.98459	7.07884	NaN	NaN	NaN
hsa-miR-29c-3p	hsa-mir-29c	Exclusive LN1	Upregulated			1	NaN	6.17453	3.98459	7.07884	NaN	NaN	NaN
hsa-miR-561-5p	hsa-mir-561	Exclusive LN1	Upregulated			1	NaN	5.58946	3.98459	7.07884	NaN	NaN	NaN
hsa-miR-96-5p	hsa-mir-96	Exclusive LN1	Upregulated			1	NaN	5.32661	3.98459	7.07884	NaN	NaN	NaN
hsa-miR-29a-5p	hsa-mir-29a	Exclusive LN1	Upregulated			1	NaN	5.0045	3.98459	7.07884	NaN	NaN	NaN
hsa-miR-582-5p	hsa-mir-582	Exclusive LN1	Upregulated			1	NaN	5.0045	3.98459	7.07884	NaN	NaN	NaN
