# Supplementary material for: A Reductionist Approach Using Primary and Metastatic Cell–Derived Extracellular Vesicles Reveals Hub Proteins Associated with Oral Cancer Prognosis
Source: Mol Cell Proteomics. 2021 Jun 27;20:100118. doi: 10.1016/j.mcpro.2021.100118 (PMC8350068; doi:10.1016/j.mcpro.2021.100118)
Supplement: Supplemental Table S15 [file mmc16.xlsx]

## Sheet: Table S15
Table S15. Targeted genes for differentially expressed miRNAs between LN1-EVs and SCC-9-EVs predicted using miRNet tool.
miRNA ID	Accession	Target Gene	Entrez	Experiment	Literature	Tissue
hsa-let-7a-5p	MIMAT0000062	ACTA1	58	PAR-CLIP	21572407	Unspecified
hsa-let-7a-5p	MIMAT0000062	ACTB	60	CLASH	23622248	Unspecified
hsa-let-7a-5p	MIMAT0000062	ACVR1B	91	CLASH	23622248	Unspecified
hsa-let-7a-5p	MIMAT0000062	ADH5	128	HITS-CLIP//PAR-CLIP	23313552|26701625|27292025	Unspecified
hsa-let-7a-5p	MIMAT0000062	PARP1	142	Luciferase reporter assay//qRT-PCR//Western blot	28031413	Unspecified
hsa-let-7a-5p	MIMAT0000062	ADSL	158	CLASH	23622248	Unspecified
hsa-let-7a-5p	MIMAT0000062	AHR	196	PAR-CLIP	23592263	Unspecified
hsa-let-7a-5p	MIMAT0000062	AK4	205	PAR-CLIP	23446348|20371350	Unspecified
hsa-let-7a-5p	MIMAT0000062	AMD1	262	HITS-CLIP	23313552	Unspecified
hsa-let-7a-5p	MIMAT0000062	AMPD2	271	CLASH	23622248	Unspecified
hsa-let-7a-5p	MIMAT0000062	AOC2	314	CLASH	23622248	Unspecified
hsa-let-7a-5p	MIMAT0000062	APP	351	Luciferase reporter assay	19110058	Unspecified
hsa-let-7a-5p	MIMAT0000062	AQP6	363	PAR-CLIP	27292025	Unspecified
hsa-let-7a-5p	MIMAT0000062	ARG2	384	Flow//Luciferase reporter assay//qRT-PCR//Western blot	26989813	Unspecified
hsa-let-7a-5p	MIMAT0000062	ATP2A2	488	CLASH	23622248	Unspecified
hsa-let-7a-5p	MIMAT0000062	ATP2B1	490	CLASH	23622248	Unspecified
hsa-let-7a-5p	MIMAT0000062	ALDH7A1	501	CLASH	23622248	Unspecified
hsa-let-7a-5p	MIMAT0000062	ATP6V1B2	526	CLASH	23622248	Unspecified
hsa-let-7a-5p	MIMAT0000062	BACH1	571	PAR-CLIP	20371350	Unspecified
hsa-let-7a-5p	MIMAT0000062	BCAT1	586	CLASH	23622248	Unspecified
hsa-let-7a-5p	MIMAT0000062	CCND1	595	PAR-CLIP	23592263|26701625	Unspecified
hsa-let-7a-5p	MIMAT0000062	BCL2	596	Microarray//qRT-PCR	17260024	Unspecified
hsa-let-7a-5p	MIMAT0000062	PRDM1	639	Immunohistochemistry//Luciferase reporter assay//qRT-PCR//Western blot	18583325|20651244	Unspecified
hsa-let-7a-5p	MIMAT0000062	BMPR1B	658	CLASH	23622248	Unspecified
hsa-let-7a-5p	MIMAT0000062	POLR3D	661	HITS-CLIP	23313552	Unspecified
hsa-let-7a-5p	MIMAT0000062	BNIP3L	665	CLASH	23622248	Unspecified
hsa-let-7a-5p	MIMAT0000062	ZFP36L1	677	qRT-PCR	17942906	Unspecified
hsa-let-7a-5p	MIMAT0000062	CALU	813	PAR-CLIP	20371350	Unspecified
hsa-let-7a-5p	MIMAT0000062	CAMK2D	817	CLASH	23622248	Unspecified
hsa-let-7a-5p	MIMAT0000062	CASP3	836	Luciferase reporter assay//Western blot	18758960	Unspecified
hsa-let-7a-5p	MIMAT0000062	CASP8	841	Western blot	18758960	Unspecified
hsa-let-7a-5p	MIMAT0000062	CASP9	842	Western blot	18758960	Unspecified
hsa-let-7a-5p	MIMAT0000062	CCND2	894	Luciferase reporter assay//qRT-PCR//Western blot	20418948|26393798	Unspecified
hsa-let-7a-5p	MIMAT0000062	CCNG1	900	CLASH	23622248	Unspecified
hsa-let-7a-5p	MIMAT0000062	CCNT2	905	PAR-CLIP	21572407	Unspecified
hsa-let-7a-5p	MIMAT0000062	CD59	966	PAR-CLIP	23446348|20371350	Unspecified
hsa-let-7a-5p	MIMAT0000062	CDC25B	994	CLASH	23622248	Unspecified
hsa-let-7a-5p	MIMAT0000062	CDC34	997	Immunoblot//qRT-PCR//Western blot	21252116	Unspecified
hsa-let-7a-5p	MIMAT0000062	CDK6	1021	CLASH//Luciferase reporter assay//Western blot	23622248|24383407	Unspecified
hsa-let-7a-5p	MIMAT0000062	CDKN1A	1026	PAR-CLIP//Western blot	19818775|21572407	Unspecified
hsa-let-7a-5p	MIMAT0000062	CFL2	1073	CLASH	23622248	Unspecified
hsa-let-7a-5p	MIMAT0000062	AP1S1	1174	PAR-CLIP	23592263|26701625	Unspecified
hsa-let-7a-5p	MIMAT0000062	CCR7	1236	Luciferase reporter assay//Northern blot//qRT-PCR//Western blot	22251626	Unspecified
hsa-let-7a-5p	MIMAT0000062	COL8A1	1295	PAR-CLIP	23592263	Unspecified
hsa-let-7a-5p	MIMAT0000062	COX6B1	1340	HITS-CLIP	23706177	Unspecified
hsa-let-7a-5p	MIMAT0000062	CRX	1406	PAR-CLIP	26701625	Unspecified
hsa-let-7a-5p	MIMAT0000062	CRY2	1408	PAR-CLIP	23592263|26701625	Unspecified
hsa-let-7a-5p	MIMAT0000062	CS	1431	CLASH	23622248	Unspecified
hsa-let-7a-5p	MIMAT0000062	CSNK2A1	1457	CLASH	23622248	Unspecified
hsa-let-7a-5p	MIMAT0000062	CTPS1	1503	HITS-CLIP	23313552	Unspecified
hsa-let-7a-5p	MIMAT0000062	CD55	1604	CLASH	23622248	Unspecified
hsa-let-7a-5p	MIMAT0000062	DHX9	1660	CLASH	23622248	Unspecified
hsa-let-7a-5p	MIMAT0000062	DNA2	1763	PAR-CLIP	23446348	Unspecified
hsa-let-7a-5p	MIMAT0000062	DNAH9	1770	HITS-CLIP	23706177	Unspecified
hsa-let-7a-5p	MIMAT0000062	ARID3A	1820	PAR-CLIP	23592263	Unspecified
hsa-let-7a-5p	MIMAT0000062	DSC3	1825	CLASH	23622248	Unspecified
hsa-let-7a-5p	MIMAT0000062	DUSP1	1843	PAR-CLIP	21572407	Unspecified
hsa-let-7a-5p	MIMAT0000062	DVL3	1857	PAR-CLIP	23446348	Unspecified
hsa-let-7a-5p	MIMAT0000062	E2F1	1869	Western blot	19110058	Unspecified
hsa-let-7a-5p	MIMAT0000062	E2F2	1870	Luciferase reporter assay//qRT-PCR//Western blot	20418948	Unspecified
hsa-let-7a-5p	MIMAT0000062	E2F6	1876	PAR-CLIP	20371350	Unspecified
hsa-let-7a-5p	MIMAT0000062	EDN1	1906	PAR-CLIP	23592263	Unspecified
hsa-let-7a-5p	MIMAT0000062	EEF2	1938	CLASH	23622248	Unspecified
hsa-let-7a-5p	MIMAT0000062	EGFR	1956	Luciferase reporter assay	23032975	Unspecified
hsa-let-7a-5p	MIMAT0000062	EGR3	1960	qRT-PCR	17942906	Unspecified
hsa-let-7a-5p	MIMAT0000062	EIF4G2	1982	PAR-CLIP	23592263|21572407|27292025	Unspecified
hsa-let-7a-5p	MIMAT0000062	EPHA4	2043	PAR-CLIP	21572407	Unspecified
hsa-let-7a-5p	MIMAT0000062	ERN1	2081	CLASH	23622248	Unspecified
hsa-let-7a-5p	MIMAT0000062	EWSR1	2130	Luciferase reporter assay//Microarray//qRT-PCR//Western blot	21853155	Unspecified
hsa-let-7a-5p	MIMAT0000062	EZH2	2146	CLASH//Luciferase reporter assay//qRT-PCR//Western blot	23622248|22972404	Unspecified
hsa-let-7a-5p	MIMAT0000062	F2R	2149	CLASH	23622248	Unspecified
hsa-let-7a-5p	MIMAT0000062	BPTF	2186	CLASH	23622248	Unspecified
hsa-let-7a-5p	MIMAT0000062	FARSA	2193	CLASH	23622248	Unspecified
hsa-let-7a-5p	MIMAT0000062	FMO4	2329	HITS-CLIP	23824327	Unspecified
hsa-let-7a-5p	MIMAT0000062	FPR1	2357	HITS-CLIP	23313552	Unspecified
hsa-let-7a-5p	MIMAT0000062	FXN	2395	PAR-CLIP	23592263	Unspecified
hsa-let-7a-5p	MIMAT0000062	GABPB1	2553	HITS-CLIP//PAR-CLIP	23592263|23313552	Unspecified
hsa-let-7a-5p	MIMAT0000062	GATM	2628	PAR-CLIP	26701625	Unspecified
hsa-let-7a-5p	MIMAT0000062	NR6A1	2649	PAR-CLIP	23592263	Unspecified
hsa-let-7a-5p	MIMAT0000062	GLO1	2739	PAR-CLIP	23592263	Unspecified
hsa-let-7a-5p	MIMAT0000062	GLUL	2752	CLASH	23622248	Unspecified
hsa-let-7a-5p	MIMAT0000062	GNG5	2787	PAR-CLIP	20371350|27292025	Unspecified
hsa-let-7a-5p	MIMAT0000062	GOLGA4	2803	PAR-CLIP	20371350	Unspecified
hsa-let-7a-5p	MIMAT0000062	GP5	2814	CLASH	23622248	Unspecified
hsa-let-7a-5p	MIMAT0000062	GPM6B	2824	CLASH	23622248	Unspecified
hsa-let-7a-5p	MIMAT0000062	GTF2I	2969	CLASH	23622248	Unspecified
hsa-let-7a-5p	MIMAT0000062	GTF3C1	2975	CLASH	23622248	Unspecified
hsa-let-7a-5p	MIMAT0000062	H1F0	3005	CLASH	23622248	Unspecified
hsa-let-7a-5p	MIMAT0000062	HIST1H1D	3007	CLASH	23622248	Unspecified
hsa-let-7a-5p	MIMAT0000062	HIST1H2BD	3017	PAR-CLIP	24398324|23446348	Unspecified
hsa-let-7a-5p	MIMAT0000062	HAS2	3037	Luciferase reporter assay	22871741	Unspecified
hsa-let-7a-5p	MIMAT0000062	HMGN2	3151	CLASH	23622248	Unspecified
hsa-let-7a-5p	MIMAT0000062	HMGA1	3159	CLASH//HITS-CLIP//Luciferase reporter assay//PAR-CLIP//qRT-PCR//Western blot	19179606|22139073|23622248|23592263|23313552|25846193	Unspecified
hsa-let-7a-5p	MIMAT0000062	FOXA1	3169	Luciferase reporter assay	17890240	Unspecified
hsa-let-7a-5p	MIMAT0000062	HOXA6	3203	CLASH	23622248	Unspecified
hsa-let-7a-5p	MIMAT0000062	HOXB4	3214	CLASH	23622248	Unspecified
hsa-let-7a-5p	MIMAT0000062	HOXC4	3221	CLASH	23622248	Unspecified
hsa-let-7a-5p	MIMAT0000062	HRAS	3265	Immunoblot//Luciferase reporter assay//qRT-PCR//Western blot	18083101|21252116|24092860	Unspecified
hsa-let-7a-5p	MIMAT0000062	HSF2	3298	CLASH	23622248	Unspecified
hsa-let-7a-5p	MIMAT0000062	IARS	3376	CLASH	23622248	Unspecified
hsa-let-7a-5p	MIMAT0000062	IGF1R	3480	PAR-CLIP	23592263|24398324|23446348|21572407	Unspecified
hsa-let-7a-5p	MIMAT0000062	IGF2	3481	Luciferase reporter assay	17974952	Unspecified
hsa-let-7a-5p	MIMAT0000062	IL6	3569	Luciferase reporter assay//qRT-PCR//Western blot	19878981	Unspecified
hsa-let-7a-5p	MIMAT0000062	IL6R	3570	PAR-CLIP	27292025	Unspecified
hsa-let-7a-5p	MIMAT0000062	CXCL8	3576	PAR-CLIP	26701625	Unspecified
hsa-let-7a-5p	MIMAT0000062	ITGA3	3675	HITS-CLIP	23706177|23313552	Unspecified
hsa-let-7a-5p	MIMAT0000062	ITGB3	3690	Luciferase reporter assay//qRT-PCR//Western blot	18679415	Unspecified
hsa-let-7a-5p	MIMAT0000062	IVD	3712	CLASH	23622248	Unspecified
hsa-let-7a-5p	MIMAT0000062	KPNA5	3841	HITS-CLIP//PAR-CLIP	24398324|23446348|21572407|20371350	Unspecified
hsa-let-7a-5p	MIMAT0000062	KRAS	3845	Immunohistochemistry//Luciferase reporter assay//Microarray//qRT-PCR//Western blot	15766527|20033209|16651716|25955298	Unspecified
hsa-let-7a-5p	MIMAT0000062	RPSA	3921	CLASH	23622248	Unspecified
hsa-let-7a-5p	MIMAT0000062	LMNA	4000	CLASH	23622248	Unspecified
hsa-let-7a-5p	MIMAT0000062	LTA4H	4048	CLASH	23622248	Unspecified
hsa-let-7a-5p	MIMAT0000062	LYN	4067	PAR-CLIP	23592263	Unspecified
hsa-let-7a-5p	MIMAT0000062	MXD1	4084	PAR-CLIP	21572407	Unspecified
hsa-let-7a-5p	MIMAT0000062	MAGEA3	4102	PAR-CLIP	27292025	Unspecified
hsa-let-7a-5p	MIMAT0000062	MAGEA6	4105	PAR-CLIP	27292025	Unspecified
hsa-let-7a-5p	MIMAT0000062	MAGEA12	4111	PAR-CLIP	27292025	Unspecified
hsa-let-7a-5p	MIMAT0000062	MDM4	4194	PAR-CLIP	23592263|24398324	Unspecified
hsa-let-7a-5p	MIMAT0000062	MEF2D	4209	PAR-CLIP	26701625	Unspecified
hsa-let-7a-5p	MIMAT0000062	MEIS1	4211	qRT-PCR	17942906	Unspecified
hsa-let-7a-5p	MIMAT0000062	MEIS3P1	4213	PAR-CLIP	23592263	Unspecified
hsa-let-7a-5p	MIMAT0000062	MAP3K1	4214	CLASH	23622248	Unspecified
hsa-let-7a-5p	MIMAT0000062	MPL	4352	Luciferase reporter assay	20445018	Unspecified
hsa-let-7a-5p	MIMAT0000062	ATP6	4508	CLASH	23622248	Unspecified
hsa-let-7a-5p	MIMAT0000062	COX1	4512	CLASH	23622248	Unspecified
hsa-let-7a-5p	MIMAT0000062	COX2	4513	CLASH	23622248	Unspecified
hsa-let-7a-5p	MIMAT0000062	MTHFD1	4522	CLASH	23622248	Unspecified
hsa-let-7a-5p	MIMAT0000062	ND1	4535	CLASH	23622248	Unspecified
hsa-let-7a-5p	MIMAT0000062	ND2	4536	CLASH	23622248	Unspecified
hsa-let-7a-5p	MIMAT0000062	ND5	4540	CLASH	23622248	Unspecified
hsa-let-7a-5p	MIMAT0000062	MYC	4609	qRT-PCR//TRAP//Western blot	20033209|17942906|16651716|24510096	Unspecified
hsa-let-7a-5p	MIMAT0000062	MYO9A	4649	CLASH	23622248	Unspecified
hsa-let-7a-5p	MIMAT0000062	NAP1L1	4673	HITS-CLIP	19536157	Unspecified
hsa-let-7a-5p	MIMAT0000062	NCBP1	4686	CLASH	23622248	Unspecified
hsa-let-7a-5p	MIMAT0000062	NDUFS2	4720	CLASH	23622248	Unspecified
hsa-let-7a-5p	MIMAT0000062	NEFM	4741	qRT-PCR	17942906	Unspecified
hsa-let-7a-5p	MIMAT0000062	NF2	4771	Luciferase reporter assay//Microarray//qRT-PCR//Reporter assay//Western blot	17220301	Unspecified
hsa-let-7a-5p	MIMAT0000062	NFKB1	4790	Microarray//qRT-PCR	17260024	Unspecified
hsa-let-7a-5p	MIMAT0000062	NME4	4833	CLASH	23622248	Unspecified
hsa-let-7a-5p	MIMAT0000062	NPC1	4864	CLASH	23622248	Unspecified
hsa-let-7a-5p	MIMAT0000062	NPTX1	4884	CLASH	23622248	Unspecified
hsa-let-7a-5p	MIMAT0000062	SLC11A2	4891	HITS-CLIP//PAR-CLIP	23592263|23313552	Unspecified
hsa-let-7a-5p	MIMAT0000062	NRAS	4893	Luciferase reporter assay//Microarray//Western blot	19110058|15766527	Unspecified
hsa-let-7a-5p	MIMAT0000062	NUCB2	4925	PAR-CLIP	23592263	Unspecified
hsa-let-7a-5p	MIMAT0000062	OPRL1	4987	PAR-CLIP	22012620	Unspecified
hsa-let-7a-5p	MIMAT0000062	PAFAH2	5051	HITS-CLIP	19536157	Unspecified
hsa-let-7a-5p	MIMAT0000062	PAK1	5058	Immunofluorescence//Luciferase reporter assay//qRT-PCR//Western blot	23339187	Unspecified
hsa-let-7a-5p	MIMAT0000062	PBX2	5089	PAR-CLIP	26701625	Unspecified
hsa-let-7a-5p	MIMAT0000062	PDGFB	5155	PAR-CLIP	27292025	Unspecified
hsa-let-7a-5p	MIMAT0000062	PEX14	5195	CLASH	23622248	Unspecified
hsa-let-7a-5p	MIMAT0000062	PIK3R1	5295	CLASH	23622248	Unspecified
hsa-let-7a-5p	MIMAT0000062	PKM	5315	Immunohistochemistry//Luciferase reporter assay//qRT-PCR//Western blot	26745603|28415668	Unspecified
hsa-let-7a-5p	MIMAT0000062	PLAGL2	5326	PAR-CLIP	23592263|26701625	Unspecified
hsa-let-7a-5p	MIMAT0000062	PLCG2	5336	PAR-CLIP	24398324|23446348	Unspecified
hsa-let-7a-5p	MIMAT0000062	PLOD1	5351	CLASH	23622248	Unspecified
hsa-let-7a-5p	MIMAT0000062	PMAIP1	5366	PAR-CLIP	23592263	Unspecified
hsa-let-7a-5p	MIMAT0000062	POLR2D	5433	PAR-CLIP	23592263|21572407|26701625	Unspecified
hsa-let-7a-5p	MIMAT0000062	POU3F2	5454	CLASH	23622248	Unspecified
hsa-let-7a-5p	MIMAT0000062	PPP2R2A	5520	CLASH//PAR-CLIP	23622248|23446348	Unspecified
hsa-let-7a-5p	MIMAT0000062	PRIM2	5558	HITS-CLIP	23706177	Unspecified
hsa-let-7a-5p	MIMAT0000062	MAPK6	5597	PAR-CLIP	21572407	Unspecified
hsa-let-7a-5p	MIMAT0000062	MAPK11	5600	CLASH	23622248	Unspecified
hsa-let-7a-5p	MIMAT0000062	MAP2K7	5609	PAR-CLIP	23592263|26701625	Unspecified
hsa-let-7a-5p	MIMAT0000062	PSMA2	5683	CLASH	23622248	Unspecified
hsa-let-7a-5p	MIMAT0000062	QDPR	5860	PAR-CLIP	23592263	Unspecified
hsa-let-7a-5p	MIMAT0000062	RAB13	5872	CLASH	23622248	Unspecified
hsa-let-7a-5p	MIMAT0000062	RAD21	5885	CLASH	23622248	Unspecified
hsa-let-7a-5p	MIMAT0000062	RANBP2	5903	CLASH	23622248	Unspecified
hsa-let-7a-5p	MIMAT0000062	RDX	5962	PAR-CLIP	23446348|21572407|26701625	Unspecified
hsa-let-7a-5p	MIMAT0000062	RFC2	5982	HITS-CLIP	23706177	Unspecified
hsa-let-7a-5p	MIMAT0000062	RHD	6007	HITS-CLIP//PAR-CLIP	23592263|23706177|23313552	Unspecified
hsa-let-7a-5p	MIMAT0000062	RPL4	6124	CLASH	23622248	Unspecified
hsa-let-7a-5p	MIMAT0000062	RPL9	6133	CLASH	23622248	Unspecified
hsa-let-7a-5p	MIMAT0000062	RPL30	6156	CLASH	23622248	Unspecified
hsa-let-7a-5p	MIMAT0000062	RPL35A	6165	CLASH	23622248	Unspecified
hsa-let-7a-5p	MIMAT0000062	MRPL12	6182	PAR-CLIP	23592263	Unspecified
hsa-let-7a-5p	MIMAT0000062	RPS3A	6189	CLASH	23622248	Unspecified
hsa-let-7a-5p	MIMAT0000062	RPS4X	6191	CLASH	23622248	Unspecified
hsa-let-7a-5p	MIMAT0000062	RPS10	6204	CLASH	23622248	Unspecified
hsa-let-7a-5p	MIMAT0000062	RPS13	6207	CLASH	23622248	Unspecified
hsa-let-7a-5p	MIMAT0000062	RPS15A	6210	CLASH	23622248	Unspecified
hsa-let-7a-5p	MIMAT0000062	RPS24	6229	CLASH	23622248	Unspecified
hsa-let-7a-5p	MIMAT0000062	RRAD	6236	PAR-CLIP	22012620	Unspecified
hsa-let-7a-5p	MIMAT0000062	RRM1	6240	PAR-CLIP	23592263	Unspecified
hsa-let-7a-5p	MIMAT0000062	RRM2	6241	CLASH//Luciferase reporter assay//PAR-CLIP//qRT-PCR//Western blot	23622248|21572407|23335963	Unspecified
hsa-let-7a-5p	MIMAT0000062	ATXN2	6311	HITS-CLIP	23313552	Unspecified
hsa-let-7a-5p	MIMAT0000062	SRSF2	6427	CLASH	23622248	Unspecified
hsa-let-7a-5p	MIMAT0000062	SFSWAP	6433	CLASH	23622248	Unspecified
hsa-let-7a-5p	MIMAT0000062	SHMT2	6472	CLASH	23622248	Unspecified
hsa-let-7a-5p	MIMAT0000062	SLC20A1	6574	PAR-CLIP//qRT-PCR	17942906|23592263|20371350	Unspecified
hsa-let-7a-5p	MIMAT0000062	SNRPC	6631	CLASH	23622248	Unspecified
hsa-let-7a-5p	MIMAT0000062	SNX2	6643	CLASH	23622248	Unspecified
hsa-let-7a-5p	MIMAT0000062	SOD2	6648	PAR-CLIP	22012620	Unspecified
hsa-let-7a-5p	MIMAT0000062	SP1	6667	CLASH	23622248	Unspecified
hsa-let-7a-5p	MIMAT0000062	SPTBN1	6711	CLASH	23622248	Unspecified
hsa-let-7a-5p	MIMAT0000062	STAT2	6773	HITS-CLIP	23706177	Unspecified
hsa-let-7a-5p	MIMAT0000062	STAT3	6774	qRT-PCR//Western blot	27932893	Unspecified
hsa-let-7a-5p	MIMAT0000062	STK4	6789	PAR-CLIP	23446348	Unspecified
hsa-let-7a-5p	MIMAT0000062	STRN	6801	PAR-CLIP	24398324|20371350	Unspecified
hsa-let-7a-5p	MIMAT0000062	STX3	6809	PAR-CLIP	27292025	Unspecified
hsa-let-7a-5p	MIMAT0000062	SUOX	6821	PAR-CLIP	21572407	Unspecified
hsa-let-7a-5p	MIMAT0000062	SURF4	6836	PAR-CLIP	20371350	Unspecified
hsa-let-7a-5p	MIMAT0000062	SYT1	6857	PAR-CLIP	26701625	Unspecified
hsa-let-7a-5p	MIMAT0000062	TAF5	6877	CLASH	23622248	Unspecified
hsa-let-7a-5p	MIMAT0000062	TARS	6897	CLASH	23622248	Unspecified
hsa-let-7a-5p	MIMAT0000062	TGFBR3	7049	PAR-CLIP//qRT-PCR//Western blot	21572407|27223264	Unspecified
hsa-let-7a-5p	MIMAT0000062	THBS1	7057	PAR-CLIP//qRT-PCR	17942906|24398324	Unspecified
hsa-let-7a-5p	MIMAT0000062	TRAPPC10	7109	PAR-CLIP	26701625	Unspecified
hsa-let-7a-5p	MIMAT0000062	TNFAIP3	7128	Luciferase reporter assay//Western blot	26110642	Unspecified
hsa-let-7a-5p	MIMAT0000062	TRIO	7204	CLASH	23622248	Unspecified
hsa-let-7a-5p	MIMAT0000062	TUBB2A	7280	PAR-CLIP	23592263	Unspecified
hsa-let-7a-5p	MIMAT0000062	SUMO1	7341	PAR-CLIP	24398324	Unspecified
hsa-let-7a-5p	MIMAT0000062	VAV2	7410	CLASH	23622248	Unspecified
hsa-let-7a-5p	MIMAT0000062	VCL	7414	PAR-CLIP	23592263	Unspecified
hsa-let-7a-5p	MIMAT0000062	VDR	7421	Luciferase reporter assay	17890240	Unspecified
hsa-let-7a-5p	MIMAT0000062	WNT1	7471	Immunofluorescence//Luciferase reporter assay//Western blot	27821157	Unspecified
hsa-let-7a-5p	MIMAT0000062	YWHAZ	7534	PAR-CLIP	23592263	Unspecified
hsa-let-7a-5p	MIMAT0000062	ZNF8	7554	PAR-CLIP	23592263	Unspecified
hsa-let-7a-5p	MIMAT0000062	CNBP	7555	CLASH	23622248	Unspecified
hsa-let-7a-5p	MIMAT0000062	ZNF28	7576	PAR-CLIP	23592263	Unspecified
hsa-let-7a-5p	MIMAT0000062	ZNF200	7752	PAR-CLIP	21572407|20371350	Unspecified
hsa-let-7a-5p	MIMAT0000062	PTP4A1	7803	CLASH	23622248	Unspecified
hsa-let-7a-5p	MIMAT0000062	MLLT10	8028	PAR-CLIP	23592263|27292025	Unspecified
hsa-let-7a-5p	MIMAT0000062	KMT2D	8085	PAR-CLIP	24398324|21572407	Unspecified
hsa-let-7a-5p	MIMAT0000062	HMGA2	8091	CLASH//HITS-CLIP//Immunofluorescence//Immunohistochemistry//Luciferase reporter assay//PAR-CLIP//qRT-PCR//Western blot	17600087|18083101|17322030|18413822|19179606|22139073|23622248|24617339|20371350|21572407|26428358|25884389|26701625	Unspecified
hsa-let-7a-5p	MIMAT0000062	COIL	8161	PAR-CLIP	23446348|21572407|20371350	Unspecified
hsa-let-7a-5p	MIMAT0000062	NCOA3	8202	PAR-CLIP	24398324|26701625	Unspecified
hsa-let-7a-5p	MIMAT0000062	AKAP17A	8227	CLASH	23622248	Unspecified
hsa-let-7a-5p	MIMAT0000062	SMC1A	8243	PAR-CLIP	23446348|21572407|20371350|26701625	Unspecified
hsa-let-7a-5p	MIMAT0000062	TRRAP	8295	CLASH	23622248	Unspecified
hsa-let-7a-5p	MIMAT0000062	CDC7	8317	CLASH	23622248	Unspecified
hsa-let-7a-5p	MIMAT0000062	FZD9	8326	PAR-CLIP	23446348|21572407	Unspecified
hsa-let-7a-5p	MIMAT0000062	HIST2H2BE	8349	CLASH	23622248	Unspecified
hsa-let-7a-5p	MIMAT0000062	HIST1H4D	8360	CLASH	23622248	Unspecified
hsa-let-7a-5p	MIMAT0000062	DYRK3	8444	PAR-CLIP	26701625	Unspecified
hsa-let-7a-5p	MIMAT0000062	DEGS1	8560	CLASH	23622248	Unspecified
hsa-let-7a-5p	MIMAT0000062	SOCS1	8651	PAR-CLIP	23592263	Unspecified
hsa-let-7a-5p	MIMAT0000062	EIF3C	8663	CLASH	23622248	Unspecified
hsa-let-7a-5p	MIMAT0000062	GBF1	8729	CLASH	23622248	Unspecified
hsa-let-7a-5p	MIMAT0000062	TNFSF9	8744	PAR-CLIP	23592263|26701625	Unspecified
hsa-let-7a-5p	MIMAT0000062	RIOK3	8780	CLASH	23622248	Unspecified
hsa-let-7a-5p	MIMAT0000062	TNFRSF10B	8795	qRT-PCR//Western blot	24120475	Unspecified
hsa-let-7a-5p	MIMAT0000062	PEX11B	8799	PAR-CLIP	21572407	Unspecified
hsa-let-7a-5p	MIMAT0000062	NR1I2	8856	Luciferase reporter assay	17890240	Unspecified
hsa-let-7a-5p	MIMAT0000062	SLC5A6	8884	PAR-CLIP	24398324|21572407	Unspecified
hsa-let-7a-5p	MIMAT0000062	DDX18	8886	CLASH	23622248	Unspecified
hsa-let-7a-5p	MIMAT0000062	MCM3AP	8888	CLASH	23622248	Unspecified
hsa-let-7a-5p	MIMAT0000062	MBD2	8932	PAR-CLIP	24398324|23446348|21572407|20371350	Unspecified
hsa-let-7a-5p	MIMAT0000062	WASL	8976	PAR-CLIP	22012620|21572407|20371350	Unspecified
hsa-let-7a-5p	MIMAT0000062	BAZ1B	9031	CLASH	23622248	Unspecified
hsa-let-7a-5p	MIMAT0000062	CLDN12	9069	PAR-CLIP	24398324|23446348|20371350|27292025	Unspecified
hsa-let-7a-5p	MIMAT0000062	USP14	9097	CLASH	23622248	Unspecified
hsa-let-7a-5p	MIMAT0000062	CNOT9	9125	CLASH	23622248	Unspecified
hsa-let-7a-5p	MIMAT0000062	CCNB2	9133	CLASH	23622248	Unspecified
hsa-let-7a-5p	MIMAT0000062	ATG12	9140	PAR-CLIP	23592263	Unspecified
hsa-let-7a-5p	MIMAT0000062	CTDP1	9150	CLASH	23622248	Unspecified
hsa-let-7a-5p	MIMAT0000062	ZMYM3	9203	CLASH	23622248	Unspecified
hsa-let-7a-5p	MIMAT0000062	AURKB	9212	Luciferase reporter assay//Western blot	23769985	Unspecified
hsa-let-7a-5p	MIMAT0000062	TIAF1	9220	PAR-CLIP	26701625	Unspecified
hsa-let-7a-5p	MIMAT0000062	NOLC1	9221	CLASH	23622248	Unspecified
hsa-let-7a-5p	MIMAT0000062	WDR46	9277	CLASH	23622248	Unspecified
hsa-let-7a-5p	MIMAT0000062	ATP6V1F	9296	PAR-CLIP	23592263|24398324|26701625|27292025	Unspecified
hsa-let-7a-5p	MIMAT0000062	GTF3C5	9328	CLASH	23622248	Unspecified
hsa-let-7a-5p	MIMAT0000062	HAND1	9421	PAR-CLIP	21572407	Unspecified
hsa-let-7a-5p	MIMAT0000062	ZNF264	9422	CLASH//PAR-CLIP	23622248|21572407	Unspecified
hsa-let-7a-5p	MIMAT0000062	QKI	9444	CLASH	23622248	Unspecified
hsa-let-7a-5p	MIMAT0000062	ITM2B	9445	CLASH	23622248	Unspecified
hsa-let-7a-5p	MIMAT0000062	MAP4K4	9448	Luciferase reporter assay//qRT-PCR//Western blot	26197270	Unspecified
hsa-let-7a-5p	MIMAT0000062	GGPS1	9453	CLASH	23622248	Unspecified
hsa-let-7a-5p	MIMAT0000062	ONECUT2	9480	PAR-CLIP	23446348	Unspecified
hsa-let-7a-5p	MIMAT0000062	ATP6V1G1	9550	PAR-CLIP	22100165|22291592|23446348	Unspecified
hsa-let-7a-5p	MIMAT0000062	NUP155	9631	PAR-CLIP	23446348|21572407|20371350	Unspecified
hsa-let-7a-5p	MIMAT0000062	PDE4DIP	9659	CLASH	23622248	Unspecified
hsa-let-7a-5p	MIMAT0000062	CEP135	9662	PAR-CLIP	24398324	Unspecified
hsa-let-7a-5p	MIMAT0000062	VGLL4	9686	CLASH	23622248	Unspecified
hsa-let-7a-5p	MIMAT0000062	BZW1	9689	PAR-CLIP	23592263|20371350|26701625	Unspecified
hsa-let-7a-5p	MIMAT0000062	UBE3C	9690	CLASH	23622248	Unspecified
hsa-let-7a-5p	MIMAT0000062	KIAA0391	9692	PAR-CLIP	21572407	Unspecified
hsa-let-7a-5p	MIMAT0000062	ESPL1	9700	PAR-CLIP	23446348|21572407	Unspecified
hsa-let-7a-5p	MIMAT0000062	HERPUD1	9709	HITS-CLIP//PAR-CLIP	23592263|23706177	Unspecified
hsa-let-7a-5p	MIMAT0000062	EIF4A3	9775	HITS-CLIP	23706177	Unspecified
hsa-let-7a-5p	MIMAT0000062	SNX17	9784	PAR-CLIP	22291592	Unspecified
hsa-let-7a-5p	MIMAT0000062	NUP58	9818	CLASH	23622248	Unspecified
hsa-let-7a-5p	MIMAT0000062	TSC22D2	9819	PAR-CLIP	23592263|24398324	Unspecified
hsa-let-7a-5p	MIMAT0000062	DNAJC6	9829	CLASH	23622248	Unspecified
hsa-let-7a-5p	MIMAT0000062	AREL1	9870	PAR-CLIP	23592263	Unspecified
hsa-let-7a-5p	MIMAT0000062	SMG7	9887	CLASH	23622248	Unspecified
hsa-let-7a-5p	MIMAT0000062	UBAP2L	9898	CLASH	23622248	Unspecified
hsa-let-7a-5p	MIMAT0000062	ZBTB5	9925	PAR-CLIP	23592263|24398324|21572407|20371350	Unspecified
hsa-let-7a-5p	MIMAT0000062	AMMECR1	9949	qRT-PCR	17942906	Unspecified
hsa-let-7a-5p	MIMAT0000062	HNRNPDL	9987	qRT-PCR	17942906	Unspecified
hsa-let-7a-5p	MIMAT0000062	HDAC5	10014	CLASH	23622248	Unspecified
hsa-let-7a-5p	MIMAT0000062	BCL2L11	10018	CLASH	23622248	Unspecified
hsa-let-7a-5p	MIMAT0000062	HUWE1	10075	CLASH	23622248	Unspecified
hsa-let-7a-5p	MIMAT0000062	TSPAN3	10099	CLASH	23622248	Unspecified
hsa-let-7a-5p	MIMAT0000062	PREB	10113	CLASH	23622248	Unspecified
hsa-let-7a-5p	MIMAT0000062	RBM6	10180	CLASH	23622248	Unspecified
hsa-let-7a-5p	MIMAT0000062	LHFPL2	10184	CLASH	23622248	Unspecified
hsa-let-7a-5p	MIMAT0000062	ZNF443	10224	HITS-CLIP	23313552	Unspecified
hsa-let-7a-5p	MIMAT0000062	AKAP8	10270	PAR-CLIP	21572407|20371350	Unspecified
hsa-let-7a-5p	MIMAT0000062	SF3A1	10291	CLASH	23622248	Unspecified
hsa-let-7a-5p	MIMAT0000062	PCGF3	10336	PAR-CLIP	23592263|23446348|20371350	Unspecified
hsa-let-7a-5p	MIMAT0000062	TUBB4A	10382	PAR-CLIP	26701625	Unspecified
hsa-let-7a-5p	MIMAT0000062	IPO7	10527	CLASH	23622248	Unspecified
hsa-let-7a-5p	MIMAT0000062	PDLIM5	10611	PAR-CLIP	26701625	Unspecified
hsa-let-7a-5p	MIMAT0000062	TGOLN2	10618	PAR-CLIP	20371350	Unspecified
hsa-let-7a-5p	MIMAT0000062	ARID3B	10620	CLASH//PAR-CLIP	23622248|23446348|21572407|20371350	Unspecified
hsa-let-7a-5p	MIMAT0000062	LEFTY1	10637	PAR-CLIP	22012620	Unspecified
hsa-let-7a-5p	MIMAT0000062	IGF2BP1	10642	Immunoblot//PAR-CLIP//qRT-PCR//Western blot	21252116|21572407	Unspecified
hsa-let-7a-5p	MIMAT0000062	IGF2BP3	10643	PAR-CLIP	21572407|20371350	Unspecified
hsa-let-7a-5p	MIMAT0000062	CELF1	10658	PAR-CLIP	24398324	Unspecified
hsa-let-7a-5p	MIMAT0000062	SLC12A7	10723	PAR-CLIP	22291592	Unspecified
hsa-let-7a-5p	MIMAT0000062	ZNF460	10794	PAR-CLIP	21572407|20371350	Unspecified
hsa-let-7a-5p	MIMAT0000062	NEU3	10825	CLASH	23622248	Unspecified
hsa-let-7a-5p	MIMAT0000062	PGRMC1	10857	PAR-CLIP	21572407	Unspecified
hsa-let-7a-5p	MIMAT0000062	TCERG1	10915	CLASH	23622248	Unspecified
hsa-let-7a-5p	MIMAT0000062	PNRC1	10957	CLASH	23622248	Unspecified
hsa-let-7a-5p	MIMAT0000062	ASCC3	10973	CLASH	23622248	Unspecified
hsa-let-7a-5p	MIMAT0000062	GCN1	10985	CLASH	23622248	Unspecified
hsa-let-7a-5p	MIMAT0000062	LILRB4	11006	CLASH	23622248	Unspecified
hsa-let-7a-5p	MIMAT0000062	WWP2	11060	CLASH	23622248	Unspecified
hsa-let-7a-5p	MIMAT0000062	CNTRL	11064	CLASH	23622248	Unspecified
hsa-let-7a-5p	MIMAT0000062	HNRNPUL1	11100	CLASH	23622248	Unspecified
hsa-let-7a-5p	MIMAT0000062	RABL2B	11158	PAR-CLIP	23592263|26701625	Unspecified
hsa-let-7a-5p	MIMAT0000062	RABL2A	11159	PAR-CLIP	23592263|26701625	Unspecified
hsa-let-7a-5p	MIMAT0000062	NUDT4	11163	CLASH	23622248	Unspecified
hsa-let-7a-5p	MIMAT0000062	NUDT5	11164	CLASH	23622248	Unspecified
hsa-let-7a-5p	MIMAT0000062	BAZ2A	11176	CLASH	23622248	Unspecified
hsa-let-7a-5p	MIMAT0000062	WDR6	11180	CLASH	23622248	Unspecified
hsa-let-7a-5p	MIMAT0000062	ATXN2L	11273	CLASH	23622248	Unspecified
hsa-let-7a-5p	MIMAT0000062	GPN1	11321	CLASH	23622248	Unspecified
hsa-let-7a-5p	MIMAT0000062	TUSC2	11334	qRT-PCR	17942906	Unspecified
hsa-let-7a-5p	MIMAT0000062	NID2	22795	CLASH	23622248	Unspecified
hsa-let-7a-5p	MIMAT0000062	IKZF3	22806	HITS-CLIP//PAR-CLIP	23446348|23706177	Unspecified
hsa-let-7a-5p	MIMAT0000062	COPZ1	22818	CLASH	23622248	Unspecified
hsa-let-7a-5p	MIMAT0000062	RNF44	22838	PAR-CLIP	24398324|20371350|27292025	Unspecified
hsa-let-7a-5p	MIMAT0000062	FNDC3A	22862	CLASH//PAR-CLIP	23622248|23592263	Unspecified
hsa-let-7a-5p	MIMAT0000062	FOXJ3	22887	CLASH	23622248	Unspecified
hsa-let-7a-5p	MIMAT0000062	UBOX5	22888	CLASH	23622248	Unspecified
hsa-let-7a-5p	MIMAT0000062	ZNF609	23060	CLASH//PAR-CLIP	23622248|26701625	Unspecified
hsa-let-7a-5p	MIMAT0000062	CAND2	23066	CLASH	23622248	Unspecified
hsa-let-7a-5p	MIMAT0000062	EXPH5	23086	CLASH	23622248	Unspecified
hsa-let-7a-5p	MIMAT0000062	PEG10	23089	PAR-CLIP	20371350	Unspecified
hsa-let-7a-5p	MIMAT0000062	MCF2L2	23101	HITS-CLIP//PAR-CLIP	21572407|20371350|23706177	Unspecified
hsa-let-7a-5p	MIMAT0000062	TAB2	23118	CLASH	23622248	Unspecified
hsa-let-7a-5p	MIMAT0000062	PLXND1	23129	PAR-CLIP	23592263	Unspecified
hsa-let-7a-5p	MIMAT0000062	KDM6B	23135	CLASH	23622248	Unspecified
hsa-let-7a-5p	MIMAT0000062	GGA3	23163	PAR-CLIP	24398324	Unspecified
hsa-let-7a-5p	MIMAT0000062	PMPCA	23203	PAR-CLIP	21572407|20371350	Unspecified
hsa-let-7a-5p	MIMAT0000062	SEL1L3	23231	CLASH	23622248	Unspecified
hsa-let-7a-5p	MIMAT0000062	ICOSLG	23308	PAR-CLIP	23592263	Unspecified
hsa-let-7a-5p	MIMAT0000062	KIAA0930	23313	PAR-CLIP	23592263	Unspecified
hsa-let-7a-5p	MIMAT0000062	ZNF629	23361	CLASH	23622248	Unspecified
hsa-let-7a-5p	MIMAT0000062	LARP1	23367	CLASH	23622248	Unspecified
hsa-let-7a-5p	MIMAT0000062	AHCYL2	23382	PAR-CLIP	23592263	Unspecified
hsa-let-7a-5p	MIMAT0000062	MED13L	23389	CLASH	23622248	Unspecified
hsa-let-7a-5p	MIMAT0000062	DICER1	23405	CLASH//Luciferase reporter assay//Northern blot//Western blot	18700235|23622248	Unspecified
hsa-let-7a-5p	MIMAT0000062	CBX5	23468	PAR-CLIP	21572407	Unspecified
hsa-let-7a-5p	MIMAT0000062	RBFOX2	23543	CLASH//PAR-CLIP	23622248|24398324|23446348|22012620|21572407|20371350	Unspecified
hsa-let-7a-5p	MIMAT0000062	PIGN	23556	CLASH	23622248	Unspecified
hsa-let-7a-5p	MIMAT0000062	CARHSP1	23589	CLASH	23622248	Unspecified
hsa-let-7a-5p	MIMAT0000062	ACOT9	23597	PAR-CLIP	23592263|23446348	Unspecified
hsa-let-7a-5p	MIMAT0000062	CD2AP	23607	CLASH	23622248	Unspecified
hsa-let-7a-5p	MIMAT0000062	KPNA6	23633	CLASH	23622248	Unspecified
hsa-let-7a-5p	MIMAT0000062	PLD3	23646	PAR-CLIP	26701625	Unspecified
hsa-let-7a-5p	MIMAT0000062	FKBP8	23770	CLASH	23622248	Unspecified
hsa-let-7a-5p	MIMAT0000062	ARIH1	25820	PAR-CLIP	21572407	Unspecified
hsa-let-7a-5p	MIMAT0000062	NIPBL	25836	CLASH	23622248	Unspecified
hsa-let-7a-5p	MIMAT0000062	INTS7	25896	HITS-CLIP	23706177	Unspecified
hsa-let-7a-5p	MIMAT0000062	NDUFAF3	25915	CLASH	23622248	Unspecified
hsa-let-7a-5p	MIMAT0000062	GORASP2	26003	CLASH	23622248	Unspecified
hsa-let-7a-5p	MIMAT0000062	ANKRD17	26057	CLASH	23622248	Unspecified
hsa-let-7a-5p	MIMAT0000062	CHTOP	26097	HITS-CLIP	23313552	Unspecified
hsa-let-7a-5p	MIMAT0000062	WIPI2	26100	CLASH	23622248	Unspecified
hsa-let-7a-5p	MIMAT0000062	FBXW2	26190	CLASH//PAR-CLIP	23622248|23446348|20371350	Unspecified
hsa-let-7a-5p	MIMAT0000062	AGO1	26523	CLASH//Immunohistochemistry//Immunoprecipitaion//Luciferase reporter assay//Northern blot//qRT-PCR//Western blot	23622248|23426184	Unspecified
hsa-let-7a-5p	MIMAT0000062	ACAD8	27034	CLASH	23622248	Unspecified
hsa-let-7a-5p	MIMAT0000062	TAF5L	27097	CLASH	23622248	Unspecified
hsa-let-7a-5p	MIMAT0000062	PALD1	27143	CLASH	23622248	Unspecified
hsa-let-7a-5p	MIMAT0000062	AGO2	27161	CLASH	23622248	Unspecified
hsa-let-7a-5p	MIMAT0000062	SALL3	27164	PAR-CLIP	21572407	Unspecified
hsa-let-7a-5p	MIMAT0000062	DISC1	27185	PAR-CLIP	23592263|26701625|27292025	Unspecified
hsa-let-7a-5p	MIMAT0000062	SESN1	27244	CLASH	23622248	Unspecified
hsa-let-7a-5p	MIMAT0000062	SMPDL3B	27293	CLASH	23622248	Unspecified
hsa-let-7a-5p	MIMAT0000062	POLL	27343	PAR-CLIP	26701625	Unspecified
hsa-let-7a-5p	MIMAT0000062	NKIRAS2	28511	ELISA//Luciferase reporter assay//qRT-PCR//Western blot	20351193	Unspecified
hsa-let-7a-5p	MIMAT0000062	C19orf53	28974	PAR-CLIP	23592263|26701625	Unspecified
hsa-let-7a-5p	MIMAT0000062	THYN1	29087	PAR-CLIP	20371350	Unspecified
hsa-let-7a-5p	MIMAT0000062	MRPL15	29088	CLASH	23622248	Unspecified
hsa-let-7a-5p	MIMAT0000062	UHRF1	29128	CLASH//Luciferase reporter assay//qRT-PCR//Western blot	23622248|26049093	Unspecified
hsa-let-7a-5p	MIMAT0000062	ABT1	29777	HITS-CLIP//PAR-CLIP	23592263|24398324|21572407|23313552|27292025	Unspecified
hsa-let-7a-5p	MIMAT0000062	ERO1A	30001	PAR-CLIP	26701625	Unspecified
hsa-let-7a-5p	MIMAT0000062	SOCS7	30837	PAR-CLIP	26701625	Unspecified
hsa-let-7a-5p	MIMAT0000062	TMED5	50999	HITS-CLIP//PAR-CLIP	23592263|24906430	Unspecified
hsa-let-7a-5p	MIMAT0000062	TMED7	51014	Western blot	19818775	Unspecified
hsa-let-7a-5p	MIMAT0000062	TMX2	51075	CLASH	23622248	Unspecified
hsa-let-7a-5p	MIMAT0000062	MRPS2	51116	CLASH	23622248	Unspecified
hsa-let-7a-5p	MIMAT0000062	NAA20	51126	PAR-CLIP	23592263	Unspecified
hsa-let-7a-5p	MIMAT0000062	RNFT1	51136	PAR-CLIP	24398324	Unspecified
hsa-let-7a-5p	MIMAT0000062	PLEKHO1	51177	PAR-CLIP	22291592|20371350	Unspecified
hsa-let-7a-5p	MIMAT0000062	CPA4	51200	HITS-CLIP	23706177	Unspecified
hsa-let-7a-5p	MIMAT0000062	C1RL	51279	PAR-CLIP	23592263	Unspecified
hsa-let-7a-5p	MIMAT0000062	THEM6	51337	PAR-CLIP	23592263|24398324	Unspecified
hsa-let-7a-5p	MIMAT0000062	RWDD1	51389	HITS-CLIP	23824327	Unspecified
hsa-let-7a-5p	MIMAT0000062	NCKIPSD	51517	HITS-CLIP//PAR-CLIP	23446348|23706177	Unspecified
hsa-let-7a-5p	MIMAT0000062	TRMO	51531	PAR-CLIP	23446348	Unspecified
hsa-let-7a-5p	MIMAT0000062	DPH5	51611	CLASH	23622248	Unspecified
hsa-let-7a-5p	MIMAT0000062	TAF9B	51616	CLASH	23622248	Unspecified
hsa-let-7a-5p	MIMAT0000062	BTBD1	53339	CLASH	23622248	Unspecified
hsa-let-7a-5p	MIMAT0000062	MIEF1	54471	PAR-CLIP	23592263|24398324|21572407|20371350	Unspecified
hsa-let-7a-5p	MIMAT0000062	FAM105A	54491	HITS-CLIP//PAR-CLIP	23592263|23446348|23706177	Unspecified
hsa-let-7a-5p	MIMAT0000062	PAQR5	54852	CLASH	23622248	Unspecified
hsa-let-7a-5p	MIMAT0000062	BCOR	54880	CLASH	23622248	Unspecified
hsa-let-7a-5p	MIMAT0000062	CDKAL1	54901	HITS-CLIP	23706177	Unspecified
hsa-let-7a-5p	MIMAT0000062	SEMA4C	54910	PAR-CLIP	24398324|23446348|20371350	Unspecified
hsa-let-7a-5p	MIMAT0000062	DNAJC28	54943	HITS-CLIP	23313552	Unspecified
hsa-let-7a-5p	MIMAT0000062	PARP16	54956	PAR-CLIP	20371350	Unspecified
hsa-let-7a-5p	MIMAT0000062	TTC22	55001	CLASH	23622248	Unspecified
hsa-let-7a-5p	MIMAT0000062	USP47	55031	PAR-CLIP	27292025	Unspecified
hsa-let-7a-5p	MIMAT0000062	SAMD4B	55095	CLASH	23622248	Unspecified
hsa-let-7a-5p	MIMAT0000062	BSDC1	55108	CLASH	23622248	Unspecified
hsa-let-7a-5p	MIMAT0000062	FIGN	55137	HITS-CLIP//PAR-CLIP	23446348|21572407|20371350|23706177	Unspecified
hsa-let-7a-5p	MIMAT0000062	ARL8B	55207	HITS-CLIP	23706177	Unspecified
hsa-let-7a-5p	MIMAT0000062	C11orf57	55216	CLASH//PAR-CLIP	23622248|23592263|21572407	Unspecified
hsa-let-7a-5p	MIMAT0000062	LRRC20	55222	PAR-CLIP	23592263	Unspecified
hsa-let-7a-5p	MIMAT0000062	RAVER2	55225	Immunoprecipitaion//Luciferase reporter assay//Western blot	17637574	Unspecified
hsa-let-7a-5p	MIMAT0000062	UBA6	55236	CLASH	23622248	Unspecified
hsa-let-7a-5p	MIMAT0000062	SLC38A7	55238	HITS-CLIP	23706177	Unspecified
hsa-let-7a-5p	MIMAT0000062	TMEM39A	55254	CLASH	23622248	Unspecified
hsa-let-7a-5p	MIMAT0000062	TBC1D19	55296	PAR-CLIP	22291592	Unspecified
hsa-let-7a-5p	MIMAT0000062	SYNJ2BP	55333	PAR-CLIP	23592263|26701625	Unspecified
hsa-let-7a-5p	MIMAT0000062	SLC35C1	55343	CLASH	23622248	Unspecified
hsa-let-7a-5p	MIMAT0000062	YOD1	55432	PAR-CLIP	23446348|21572407|20371350	Unspecified
hsa-let-7a-5p	MIMAT0000062	NDUFAF7	55471	CLASH	23622248	Unspecified
hsa-let-7a-5p	MIMAT0000062	CDV3	55573	PAR-CLIP	21572407	Unspecified
hsa-let-7a-5p	MIMAT0000062	KIF27	55582	PAR-CLIP	22100165	Unspecified
hsa-let-7a-5p	MIMAT0000062	UBE2Q1	55585	CLASH	23622248	Unspecified
hsa-let-7a-5p	MIMAT0000062	G2E3	55632	CLASH	23622248	Unspecified
hsa-let-7a-5p	MIMAT0000062	IPO9	55705	HITS-CLIP	23313552	Unspecified
hsa-let-7a-5p	MIMAT0000062	FAM222B	55731	PAR-CLIP	21572407	Unspecified
hsa-let-7a-5p	MIMAT0000062	TXLNG	55787	PAR-CLIP	21572407	Unspecified
hsa-let-7a-5p	MIMAT0000062	UBAP2	55833	CLASH	23622248	Unspecified
hsa-let-7a-5p	MIMAT0000062	TMEM165	55858	CLASH	23622248	Unspecified
hsa-let-7a-5p	MIMAT0000062	ECHDC1	55862	PAR-CLIP	21572407	Unspecified
hsa-let-7a-5p	MIMAT0000062	MTFR1L	56181	CLASH	23622248	Unspecified
hsa-let-7a-5p	MIMAT0000062	MEPCE	56257	CLASH	23622248	Unspecified
hsa-let-7a-5p	MIMAT0000062	DIABLO	56616	PAR-CLIP	23446348|20371350	Unspecified
hsa-let-7a-5p	MIMAT0000062	SAR1A	56681	HITS-CLIP	23706177	Unspecified
hsa-let-7a-5p	MIMAT0000062	RAD18	56852	PAR-CLIP	21572407	Unspecified
hsa-let-7a-5p	MIMAT0000062	C1GALT1	56913	CLASH	23622248	Unspecified
hsa-let-7a-5p	MIMAT0000062	SMARCAD1	56916	CLASH//PAR-CLIP	23622248|24398324|20371350	Unspecified
hsa-let-7a-5p	MIMAT0000062	ATXN7L3	56970	PAR-CLIP	23592263	Unspecified
hsa-let-7a-5p	MIMAT0000062	YAE1D1	57002	PAR-CLIP	23592263	Unspecified
hsa-let-7a-5p	MIMAT0000062	C12orf4	57102	PAR-CLIP	23446348	Unspecified
hsa-let-7a-5p	MIMAT0000062	INTS12	57117	CLASH	23622248	Unspecified
hsa-let-7a-5p	MIMAT0000062	PHTF2	57157	CLASH	23622248	Unspecified
hsa-let-7a-5p	MIMAT0000062	KIAA1147	57189	CLASH	23622248	Unspecified
hsa-let-7a-5p	MIMAT0000062	MRS2	57380	CLASH	23622248	Unspecified
hsa-let-7a-5p	MIMAT0000062	BIRC6	57448	CLASH	23622248	Unspecified
hsa-let-7a-5p	MIMAT0000062	KIAA1143	57456	PAR-CLIP	26701625	Unspecified
hsa-let-7a-5p	MIMAT0000062	MTUS1	57509	CLASH//PAR-CLIP	23622248|23592263|24398324|23446348|26701625	Unspecified
hsa-let-7a-5p	MIMAT0000062	MIB1	57534	CLASH	23622248	Unspecified
hsa-let-7a-5p	MIMAT0000062	KIAA1328	57536	HITS-CLIP	23313552	Unspecified
hsa-let-7a-5p	MIMAT0000062	PDP2	57546	PAR-CLIP	23592263	Unspecified
hsa-let-7a-5p	MIMAT0000062	USP35	57558	qRT-PCR	26348204	Unspecified
hsa-let-7a-5p	MIMAT0000062	ARRDC3	57561	CLASH	23622248	Unspecified
hsa-let-7a-5p	MIMAT0000062	IGDCC4	57722	PAR-CLIP	23446348|21572407|20371350|26701625	Unspecified
hsa-let-7a-5p	MIMAT0000062	RAB40C	57799	Immunohistochemistry//Luciferase reporter assay//PAR-CLIP//qRT-PCR//Western blot	21349817|23592263	Unspecified
hsa-let-7a-5p	MIMAT0000062	ABHD17C	58489	PAR-CLIP	20371350	Unspecified
hsa-let-7a-5p	MIMAT0000062	SNX6	58533	CLASH	23622248	Unspecified
hsa-let-7a-5p	MIMAT0000062	NAA35	60560	CLASH	23622248	Unspecified
hsa-let-7a-5p	MIMAT0000062	PCIF1	63935	CLASH	23622248	Unspecified
hsa-let-7a-5p	MIMAT0000062	PRSS22	64063	HITS-CLIP	23313552	Unspecified
hsa-let-7a-5p	MIMAT0000062	NSD1	64324	PAR-CLIP	24398324	Unspecified
hsa-let-7a-5p	MIMAT0000062	NOM1	64434	PAR-CLIP	23592263|23446348	Unspecified
hsa-let-7a-5p	MIMAT0000062	S100PBP	64766	CLASH	23622248	Unspecified
hsa-let-7a-5p	MIMAT0000062	AIDA	64853	CLASH	23622248	Unspecified
hsa-let-7a-5p	MIMAT0000062	MARCKSL1	65108	PAR-CLIP	26701625	Unspecified
hsa-let-7a-5p	MIMAT0000062	SPATS2	65244	CLASH	23622248	Unspecified
hsa-let-7a-5p	MIMAT0000062	PLEKHA3	65977	PAR-CLIP	21572407	Unspecified
hsa-let-7a-5p	MIMAT0000062	PHACTR4	65979	HITS-CLIP	23706177	Unspecified
hsa-let-7a-5p	MIMAT0000062	ATG9A	79065	PAR-CLIP	23592263|26701625|27292025	Unspecified
hsa-let-7a-5p	MIMAT0000062	EFHD2	79180	PAR-CLIP	23592263	Unspecified
hsa-let-7a-5p	MIMAT0000062	ADIPOR2	79602	PAR-CLIP	21572407	Unspecified
hsa-let-7a-5p	MIMAT0000062	RHBDF2	79651	PAR-CLIP	26701625	Unspecified
hsa-let-7a-5p	MIMAT0000062	DYNC2H1	79659	CLASH	23622248	Unspecified
hsa-let-7a-5p	MIMAT0000062	LIN28A	79727	B-globin reporter assay//Immunoblot//Luciferase reporter assay//Microarray//Northern blot//qRT-PCR	16495412|15722555|25515921	Unspecified
hsa-let-7a-5p	MIMAT0000062	TTC26	79989	CLASH	23622248	Unspecified
hsa-let-7a-5p	MIMAT0000062	ZNF556	80032	HITS-CLIP	23824327	Unspecified
hsa-let-7a-5p	MIMAT0000062	PTGES2	80142	CLASH	23622248	Unspecified
hsa-let-7a-5p	MIMAT0000062	OPA3	80207	PAR-CLIP	23592263|26701625	Unspecified
hsa-let-7a-5p	MIMAT0000062	ORAI2	80228	CLASH	23622248	Unspecified
hsa-let-7a-5p	MIMAT0000062	EDEM3	80267	HITS-CLIP	23313552	Unspecified
hsa-let-7a-5p	MIMAT0000062	CD276	80381	CLASH	23622248	Unspecified
hsa-let-7a-5p	MIMAT0000062	SLC19A3	80704	HITS-CLIP	23706177	Unspecified
hsa-let-7a-5p	MIMAT0000062	LIMD2	80774	PAR-CLIP	23592263	Unspecified
hsa-let-7a-5p	MIMAT0000062	SETD7	80854	CLASH	23622248	Unspecified
hsa-let-7a-5p	MIMAT0000062	ILKAP	80895	CLASH	23622248	Unspecified
hsa-let-7a-5p	MIMAT0000062	COLEC12	81035	PAR-CLIP	21572407	Unspecified
hsa-let-7a-5p	MIMAT0000062	C1orf21	81563	PAR-CLIP	20371350	Unspecified
hsa-let-7a-5p	MIMAT0000062	CLPB	81570	CLASH	23622248	Unspecified
hsa-let-7a-5p	MIMAT0000062	ZNF611	81856	HITS-CLIP//PAR-CLIP	21572407|20371350|23706177	Unspecified
hsa-let-7a-5p	MIMAT0000062	DNAL1	83544	PAR-CLIP	21572407|27292025	Unspecified
hsa-let-7a-5p	MIMAT0000062	SESN2	83667	CLASH	23622248	Unspecified
hsa-let-7a-5p	MIMAT0000062	HASPIN	83903	HITS-CLIP//PAR-CLIP	21572407|20371350|23706177	Unspecified
hsa-let-7a-5p	MIMAT0000062	KREMEN1	83999	PAR-CLIP	23592263|26701625	Unspecified
hsa-let-7a-5p	MIMAT0000062	EMILIN2	84034	HITS-CLIP//PAR-CLIP	20371350|23706177	Unspecified
hsa-let-7a-5p	MIMAT0000062	SLC10A7	84068	PAR-CLIP	24398324|21572407|20371350	Unspecified
hsa-let-7a-5p	MIMAT0000062	TOMM40L	84134	PAR-CLIP	26701625|27292025	Unspecified
hsa-let-7a-5p	MIMAT0000062	ZNF644	84146	CLASH//PAR-CLIP	23622248|23446348	Unspecified
hsa-let-7a-5p	MIMAT0000062	TRAF7	84231	CLASH	23622248	Unspecified
hsa-let-7a-5p	MIMAT0000062	ZCCHC9	84240	CLASH	23622248	Unspecified
hsa-let-7a-5p	MIMAT0000062	NOA1	84273	PAR-CLIP	23592263|23446348	Unspecified
hsa-let-7a-5p	MIMAT0000062	PHF6	84295	CLASH	23622248	Unspecified
hsa-let-7a-5p	MIMAT0000062	RAB11FIP4	84440	PAR-CLIP	24398324	Unspecified
hsa-let-7a-5p	MIMAT0000062	SYVN1	84447	CLASH	23622248	Unspecified
hsa-let-7a-5p	MIMAT0000062	JPH4	84502	CLASH	23622248	Unspecified
hsa-let-7a-5p	MIMAT0000062	ZBTB37	84614	PAR-CLIP	20371350	Unspecified
hsa-let-7a-5p	MIMAT0000062	USP38	84640	PAR-CLIP	21572407	Unspecified
hsa-let-7a-5p	MIMAT0000062	FUT10	84750	PAR-CLIP	23592263|26701625	Unspecified
hsa-let-7a-5p	MIMAT0000062	BUD13	84811	CLASH	23622248	Unspecified
hsa-let-7a-5p	MIMAT0000062	NFATC2IP	84901	CLASH	23622248	Unspecified
hsa-let-7a-5p	MIMAT0000062	ZNF587	84914	PAR-CLIP	23592263	Unspecified
hsa-let-7a-5p	MIMAT0000062	UTP4	84916	CLASH	23622248	Unspecified
hsa-let-7a-5p	MIMAT0000062	PPP1R15B	84919	PAR-CLIP	23592263|27292025	Unspecified
hsa-let-7a-5p	MIMAT0000062	FAM104A	84923	PAR-CLIP	20371350	Unspecified
hsa-let-7a-5p	MIMAT0000062	ZNF566	84924	PAR-CLIP	23446348|21572407|20371350	Unspecified
hsa-let-7a-5p	MIMAT0000062	ATG4C	84938	CLASH	23622248	Unspecified
hsa-let-7a-5p	MIMAT0000062	FBXL20	84961	PAR-CLIP	21572407	Unspecified
hsa-let-7a-5p	MIMAT0000062	COX14	84987	CLASH	23622248	Unspecified
hsa-let-7a-5p	MIMAT0000062	TMEM241	85019	CLASH	23622248	Unspecified
hsa-let-7a-5p	MIMAT0000062	REPS1	85021	CLASH	23622248	Unspecified
hsa-let-7a-5p	MIMAT0000062	ARRDC1-AS1	85026	CLASH	23622248	Unspecified
hsa-let-7a-5p	MIMAT0000062	HIST1H2BK	85236	PAR-CLIP	23592263|27292025	Unspecified
hsa-let-7a-5p	MIMAT0000062	TRIM5	85363	CLASH	23622248	Unspecified
hsa-let-7a-5p	MIMAT0000062	ZCCHC3	85364	PAR-CLIP	23446348|26701625	Unspecified
hsa-let-7a-5p	MIMAT0000062	UNK	85451	CLASH	23622248	Unspecified
hsa-let-7a-5p	MIMAT0000062	MIDN	90007	PAR-CLIP	26701625	Unspecified
hsa-let-7a-5p	MIMAT0000062	OTULIN	90268	CLASH	23622248	Unspecified
hsa-let-7a-5p	MIMAT0000062	GADD45GIP1	90480	CLASH	23622248	Unspecified
hsa-let-7a-5p	MIMAT0000062	ZNF799	90576	HITS-CLIP	23313552	Unspecified
hsa-let-7a-5p	MIMAT0000062	ANGEL2	90806	CLASH	23622248	Unspecified
hsa-let-7a-5p	MIMAT0000062	DHX57	90957	CLASH	23622248	Unspecified
hsa-let-7a-5p	MIMAT0000062	FMNL3	91010	PAR-CLIP	22100165	Unspecified
hsa-let-7a-5p	MIMAT0000062	ZC3HAV1L	92092	PAR-CLIP	23592263	Unspecified
hsa-let-7a-5p	MIMAT0000062	MARS2	92935	PAR-CLIP	26701625	Unspecified
hsa-let-7a-5p	MIMAT0000062	SDR42E1	93517	PAR-CLIP	24398324	Unspecified
hsa-let-7a-5p	MIMAT0000062	ZFAND4	93550	HITS-CLIP//PAR-CLIP	23706177|23313552|27292025	Unspecified
hsa-let-7a-5p	MIMAT0000062	PAXBP1	94104	CLASH	23622248	Unspecified
hsa-let-7a-5p	MIMAT0000062	FNIP1	96459	CLASH	23622248	Unspecified
hsa-let-7a-5p	MIMAT0000062	SLC35A4	113829	CLASH	23622248	Unspecified
hsa-let-7a-5p	MIMAT0000062	LRRC42	115353	CLASH	23622248	Unspecified
hsa-let-7a-5p	MIMAT0000062	UHRF2	115426	Luciferase reporter assay//qRT-PCR//Western blot	19818775	Unspecified
hsa-let-7a-5p	MIMAT0000062	PDZD8	118987	PAR-CLIP	21572407	Unspecified
hsa-let-7a-5p	MIMAT0000062	CYP2R1	120227	CLASH	23622248	Unspecified
hsa-let-7a-5p	MIMAT0000062	LRIG3	121227	PAR-CLIP	21572407|20371350	Unspecified
hsa-let-7a-5p	MIMAT0000062	NAA30	122830	PAR-CLIP	21572407	Unspecified
hsa-let-7a-5p	MIMAT0000062	ZC3H18	124245	CLASH	23622248	Unspecified
hsa-let-7a-5p	MIMAT0000062	MSI2	124540	PAR-CLIP	21572407	Unspecified
hsa-let-7a-5p	MIMAT0000062	RAVER1	125950	CLASH	23622248	Unspecified
hsa-let-7a-5p	MIMAT0000062	C19orf47	126526	PAR-CLIP	21572407|20371350	Unspecified
hsa-let-7a-5p	MIMAT0000062	LIX1L	128077	CLASH	23622248	Unspecified
hsa-let-7a-5p	MIMAT0000062	DIS3L2	129563	Northern blot	24141620	Unspecified
hsa-let-7a-5p	MIMAT0000062	TRIM71	131405	Immunoblot//Luciferase reporter assay//Northern blot//PAR-CLIP//Reporter assay	17890240|18829576|15722555|20371350	Unspecified
hsa-let-7a-5p	MIMAT0000062	CRYBG3	131544	CLASH	23622248	Unspecified
hsa-let-7a-5p	MIMAT0000062	FAM43A	131583	PAR-CLIP	23592263|20371350	Unspecified
hsa-let-7a-5p	MIMAT0000062	METTL6	131965	CLASH	23622248	Unspecified
hsa-let-7a-5p	MIMAT0000062	SYNPR	132204	CLASH	23622248	Unspecified
hsa-let-7a-5p	MIMAT0000062	GRPEL2	134266	PAR-CLIP	23592263|24398324|23446348|21572407|20371350|26701625	Unspecified
hsa-let-7a-5p	MIMAT0000062	PM20D2	135293	PAR-CLIP	21572407	Unspecified
hsa-let-7a-5p	MIMAT0000062	UBXN2B	137886	PAR-CLIP	21572407	Unspecified
hsa-let-7a-5p	MIMAT0000062	GPAT4	137964	PAR-CLIP	26701625	Unspecified
hsa-let-7a-5p	MIMAT0000062	BRI3BP	140707	HITS-CLIP	23706177	Unspecified
hsa-let-7a-5p	MIMAT0000062	SMCR8	140775	PAR-CLIP	24398324|23446348|21572407|26701625|27292025	Unspecified
hsa-let-7a-5p	MIMAT0000062	C2CD4A	145741	CLASH	23622248	Unspecified
hsa-let-7a-5p	MIMAT0000062	ZNF578	147660	HITS-CLIP	23706177	Unspecified
hsa-let-7a-5p	MIMAT0000062	ZNF417	147687	HITS-CLIP	23313552	Unspecified
hsa-let-7a-5p	MIMAT0000062	ZNF738	148203	HITS-CLIP	23706177	Unspecified
hsa-let-7a-5p	MIMAT0000062	ZNF555	148254	CLASH	23622248	Unspecified
hsa-let-7a-5p	MIMAT0000062	C1orf210	149466	HITS-CLIP//PAR-CLIP	23446348|21572407|23706177	Unspecified
hsa-let-7a-5p	MIMAT0000062	SIK1	150094	CLASH	23622248	Unspecified
hsa-let-7a-5p	MIMAT0000062	ARL6IP6	151188	CLASH	23622248	Unspecified
hsa-let-7a-5p	MIMAT0000062	UPP2	151531	CLASH	23622248	Unspecified
hsa-let-7a-5p	MIMAT0000062	DTX3L	151636	HITS-CLIP	23706177	Unspecified
hsa-let-7a-5p	MIMAT0000062	CEP120	153241	PAR-CLIP	23592263	Unspecified
hsa-let-7a-5p	MIMAT0000062	BMT2	154743	CLASH	23622248	Unspecified
hsa-let-7a-5p	MIMAT0000062	ZNF746	155061	CLASH	23622248	Unspecified
hsa-let-7a-5p	MIMAT0000062	ANKRD46	157567	PAR-CLIP	22100165|26701625	Unspecified
hsa-let-7a-5p	MIMAT0000062	KIAA2026	158358	CLASH	23622248	Unspecified
hsa-let-7a-5p	MIMAT0000062	TMTC3	160418	PAR-CLIP	23592263	Unspecified
hsa-let-7a-5p	MIMAT0000062	IFNLR1	163702	PAR-CLIP	23592263	Unspecified
hsa-let-7a-5p	MIMAT0000062	TMEM64	169200	CLASH	23622248	Unspecified
hsa-let-7a-5p	MIMAT0000062	AGO4	192670	Luciferase reporter assay	20144220	Unspecified
hsa-let-7a-5p	MIMAT0000062	ANO6	196527	CLASH	23622248	Unspecified
hsa-let-7a-5p	MIMAT0000062	TXLNA	200081	PAR-CLIP	21572407	Unspecified
hsa-let-7a-5p	MIMAT0000062	KLHDC8B	200942	PAR-CLIP	23592263	Unspecified
hsa-let-7a-5p	MIMAT0000062	ZNF584	201514	HITS-CLIP	23706177	Unspecified
hsa-let-7a-5p	MIMAT0000062	PDE12	201626	PAR-CLIP	24398324|23446348|21572407|20371350	Unspecified
hsa-let-7a-5p	MIMAT0000062	SLC16A9	220963	PAR-CLIP	21572407	Unspecified
hsa-let-7a-5p	MIMAT0000062	FAM13C	220965	CLASH	23622248	Unspecified
hsa-let-7a-5p	MIMAT0000062	SKA3	221150	CLASH	23622248	Unspecified
hsa-let-7a-5p	MIMAT0000062	JAZF1	221895	CLASH	23622248	Unspecified
hsa-let-7a-5p	MIMAT0000062	TMED4	222068	PAR-CLIP	27292025	Unspecified
hsa-let-7a-5p	MIMAT0000062	RNF144B	255488	PAR-CLIP	23592263	Unspecified
hsa-let-7a-5p	MIMAT0000062	MFSD8	256471	PAR-CLIP	24398324	Unspecified
hsa-let-7a-5p	MIMAT0000062	ASPM	259266	CLASH	23622248	Unspecified
hsa-let-7a-5p	MIMAT0000062	PGM2L1	283209	PAR-CLIP	23592263	Unspecified
hsa-let-7a-5p	MIMAT0000062	KCTD21	283219	PAR-CLIP	23592263	Unspecified
hsa-let-7a-5p	MIMAT0000062	B4GALNT3	283358	CLASH	23622248	Unspecified
hsa-let-7a-5p	MIMAT0000062	CEP170B	283638	CLASH	23622248	Unspecified
hsa-let-7a-5p	MIMAT0000062	FAM171A2	284069	CLASH	23622248	Unspecified
hsa-let-7a-5p	MIMAT0000062	KCTD1	284252	CLASH	23622248	Unspecified
hsa-let-7a-5p	MIMAT0000062	ZNF780A	284323	CLASH	23622248	Unspecified
hsa-let-7a-5p	MIMAT0000062	C5orf51	285636	PAR-CLIP	23592263|24398324|23446348|21572407|20371350|26701625|27292025	Unspecified
hsa-let-7a-5p	MIMAT0000062	KRTAP19-1	337882	CLASH	23622248	Unspecified
hsa-let-7a-5p	MIMAT0000062	ZNF260	339324	CLASH	23622248	Unspecified
hsa-let-7a-5p	MIMAT0000062	ZBTB8OS	339487	HITS-CLIP//PAR-CLIP	23446348|23706177	Unspecified
hsa-let-7a-5p	MIMAT0000062	NAT8L	339983	PAR-CLIP	21572407	Unspecified
hsa-let-7a-5p	MIMAT0000062	ACER2	340485	PAR-CLIP	24398324	Unspecified
hsa-let-7a-5p	MIMAT0000062	ZNF774	342132	HITS-CLIP//PAR-CLIP	22100165|27418678	Unspecified
hsa-let-7a-5p	MIMAT0000062	MTX3	345778	HITS-CLIP	23706177	Unspecified
hsa-let-7a-5p	MIMAT0000062	NDUFA4P1	360165	PAR-CLIP	22100165	Unspecified
hsa-let-7a-5p	MIMAT0000062	NHLRC2	374354	HITS-CLIP	23313552	Unspecified
hsa-let-7a-5p	MIMAT0000062	NHLRC3	387921	PAR-CLIP	24398324|21572407|20371350	Unspecified
hsa-let-7a-5p	MIMAT0000062	BEND4	389206	PAR-CLIP	21572407|20371350	Unspecified
hsa-let-7a-5p	MIMAT0000062	LIN28B	389421	Western blot	26997273	Unspecified
hsa-let-7a-5p	MIMAT0000062	RBM12B	389677	PAR-CLIP	21572407|20371350	Unspecified
hsa-let-7a-5p	MIMAT0000062	RAB19	401409	HITS-CLIP//PAR-CLIP	23706177|23313552|27292025	Unspecified
hsa-let-7a-5p	MIMAT0000062	POTEG	404785	PAR-CLIP	26701625|27292025	Unspecified
hsa-let-7a-5p	MIMAT0000062	FNDC9	408263	PAR-CLIP	26701625	Unspecified
hsa-let-7a-5p	MIMAT0000062	HIST2H2BF	440689	CLASH	23622248	Unspecified
hsa-let-7a-5p	MIMAT0000062	LRRC37A2	474170	CLASH	23622248	Unspecified
hsa-let-7a-5p	MIMAT0000062	RBMXL1	494115	CLASH	23622248	Unspecified
hsa-let-7a-5p	MIMAT0000062	ATXN7L3B	552889	PAR-CLIP	23592263|20371350	Unspecified
hsa-let-7a-5p	MIMAT0000062	PRR5-ARHGAP8	553158	PAR-CLIP	27292025	Unspecified
hsa-let-7a-5p	MIMAT0000062	POTEM	641455	PAR-CLIP	26701625|27292025	Unspecified
hsa-let-7a-5p	MIMAT0000062	FAM83G	644815	PAR-CLIP	23592263|24398324	Unspecified
hsa-let-7a-5p	MIMAT0000062	CASTOR2	729438	PAR-CLIP	26701625	Unspecified
hsa-let-7e-3p	MIMAT0004485	GPS1	2873	Western blot	21530537	Unspecified
hsa-let-7e-3p	MIMAT0004485	SUMO2	6613	PAR-CLIP	23592263|24398324|21572407	Unspecified
hsa-let-7e-3p	MIMAT0004485	GTF3C4	9329	PAR-CLIP	20371350	Unspecified
hsa-let-7e-3p	MIMAT0004485	COPS8	10920	Western blot	21530537	Unspecified
hsa-let-7e-3p	MIMAT0004485	COPS6	10980	Western blot	21530537	Unspecified
hsa-let-7e-3p	MIMAT0004485	AGPAT5	55326	PAR-CLIP	23592263	Unspecified
hsa-let-7e-3p	MIMAT0004485	PLEKHA1	59338	HITS-CLIP//PAR-CLIP	24398324|23446348|22012620|21572407|20371350	Unspecified
hsa-let-7e-3p	MIMAT0004485	PHF23	79142	CLASH	23622248	Unspecified
hsa-let-7e-3p	MIMAT0004485	HOOK3	84376	HITS-CLIP	23313552	Unspecified
hsa-let-7e-3p	MIMAT0004485	MSANTD3	91283	PAR-CLIP	23592263	Unspecified
hsa-let-7e-3p	MIMAT0004485	LINC00598	646982	HITS-CLIP	19536157	Unspecified
hsa-let-7e-5p	MIMAT0000066	ACTA1	58	PAR-CLIP	21572407	Unspecified
hsa-let-7e-5p	MIMAT0000066	ADH5	128	HITS-CLIP//PAR-CLIP	23313552|26701625|27292025	Unspecified
hsa-let-7e-5p	MIMAT0000066	AHR	196	PAR-CLIP	23592263	Unspecified
hsa-let-7e-5p	MIMAT0000066	AK4	205	PAR-CLIP	23446348|20371350	Unspecified
hsa-let-7e-5p	MIMAT0000066	AMD1	262	HITS-CLIP	23313552	Unspecified
hsa-let-7e-5p	MIMAT0000066	AMPD2	271	CLASH	23622248	Unspecified
hsa-let-7e-5p	MIMAT0000066	XIAP	331	CLASH	23622248	Unspecified
hsa-let-7e-5p	MIMAT0000066	FASLG	356	Luciferase reporter assay	26826505	Unspecified
hsa-let-7e-5p	MIMAT0000066	AQP6	363	PAR-CLIP	27292025	Unspecified
hsa-let-7e-5p	MIMAT0000066	ARCN1	372	CLASH	23622248	Unspecified
hsa-let-7e-5p	MIMAT0000066	BACH1	571	PAR-CLIP	20371350	Unspecified
hsa-let-7e-5p	MIMAT0000066	CCND1	595	Luciferase reporter assay//PAR-CLIP//qRT-PCR//Western blot	21969366|23592263|24100610|26701625	Unspecified
hsa-let-7e-5p	MIMAT0000066	POLR3D	661	CLASH//HITS-CLIP	23622248|23313552	Unspecified
hsa-let-7e-5p	MIMAT0000066	CALU	813	PAR-CLIP	20371350	Unspecified
hsa-let-7e-5p	MIMAT0000066	RUNX1T1	862	CLASH	23622248	Unspecified
hsa-let-7e-5p	MIMAT0000066	CCNG1	900	CLASH	23622248	Unspecified
hsa-let-7e-5p	MIMAT0000066	CCNT2	905	PAR-CLIP	21572407	Unspecified
hsa-let-7e-5p	MIMAT0000066	CD59	966	PAR-CLIP	23446348|20371350	Unspecified
hsa-let-7e-5p	MIMAT0000066	CDC5L	988	CLASH	23622248	Unspecified
hsa-let-7e-5p	MIMAT0000066	CDH18	1016	CLASH	23622248	Unspecified
hsa-let-7e-5p	MIMAT0000066	CDKN1A	1026	PAR-CLIP	21572407	Unspecified
hsa-let-7e-5p	MIMAT0000066	AP1S1	1174	PAR-CLIP	23592263|26701625	Unspecified
hsa-let-7e-5p	MIMAT0000066	CLTC	1213	CLASH	23622248	Unspecified
hsa-let-7e-5p	MIMAT0000066	COL6A1	1291	CLASH	23622248	Unspecified
hsa-let-7e-5p	MIMAT0000066	COL8A1	1295	PAR-CLIP	23592263	Unspecified
hsa-let-7e-5p	MIMAT0000066	COX6B1	1340	HITS-CLIP	23706177	Unspecified
hsa-let-7e-5p	MIMAT0000066	COX10	1352	CLASH	23622248	Unspecified
hsa-let-7e-5p	MIMAT0000066	CLDN4	1364	CLASH	23622248	Unspecified
hsa-let-7e-5p	MIMAT0000066	CREBBP	1387	CLASH	23622248	Unspecified
hsa-let-7e-5p	MIMAT0000066	CRK	1398	CLASH	23622248	Unspecified
hsa-let-7e-5p	MIMAT0000066	CRX	1406	PAR-CLIP	26701625	Unspecified
hsa-let-7e-5p	MIMAT0000066	CRY2	1408	PAR-CLIP	23592263|26701625	Unspecified
hsa-let-7e-5p	MIMAT0000066	CTPS1	1503	HITS-CLIP	23313552	Unspecified
hsa-let-7e-5p	MIMAT0000066	CYP2B6	1555	CLASH	23622248	Unspecified
hsa-let-7e-5p	MIMAT0000066	DHX15	1665	CLASH	23622248	Unspecified
hsa-let-7e-5p	MIMAT0000066	DIAPH1	1729	CLASH	23622248	Unspecified
hsa-let-7e-5p	MIMAT0000066	DNA2	1763	PAR-CLIP	23446348	Unspecified
hsa-let-7e-5p	MIMAT0000066	DNAH9	1770	HITS-CLIP	23706177	Unspecified
hsa-let-7e-5p	MIMAT0000066	ARID3A	1820	Luciferase reporter assay//PAR-CLIP//qRT-PCR//Western blot	23592263|28408353	Unspecified
hsa-let-7e-5p	MIMAT0000066	DSP	1832	CLASH	23622248	Unspecified
hsa-let-7e-5p	MIMAT0000066	DTNB	1838	CLASH	23622248	Unspecified
hsa-let-7e-5p	MIMAT0000066	DUSP1	1843	PAR-CLIP	21572407	Unspecified
hsa-let-7e-5p	MIMAT0000066	DVL3	1857	PAR-CLIP	23446348	Unspecified
hsa-let-7e-5p	MIMAT0000066	E2F6	1876	PAR-CLIP	20371350	Unspecified
hsa-let-7e-5p	MIMAT0000066	EDN1	1906	PAR-CLIP	23592263	Unspecified
hsa-let-7e-5p	MIMAT0000066	EIF4A1	1973	CLASH	23622248	Unspecified
hsa-let-7e-5p	MIMAT0000066	EIF4EBP2	1979	CLASH	23622248	Unspecified
hsa-let-7e-5p	MIMAT0000066	EIF4G2	1982	PAR-CLIP	23592263|21572407|27292025	Unspecified
hsa-let-7e-5p	MIMAT0000066	EN2	2020	CLASH	23622248	Unspecified
hsa-let-7e-5p	MIMAT0000066	ENSA	2029	CLASH	23622248	Unspecified
hsa-let-7e-5p	MIMAT0000066	EPHA4	2043	PAR-CLIP	21572407	Unspecified
hsa-let-7e-5p	MIMAT0000066	EZH2	2146	qRT-PCR//Western blot	24100610	Unspecified
hsa-let-7e-5p	MIMAT0000066	FDPS	2224	CLASH	23622248	Unspecified
hsa-let-7e-5p	MIMAT0000066	FMO4	2329	HITS-CLIP	23824327	Unspecified
hsa-let-7e-5p	MIMAT0000066	FPR1	2357	HITS-CLIP	23313552	Unspecified
hsa-let-7e-5p	MIMAT0000066	FXN	2395	PAR-CLIP	23592263	Unspecified
hsa-let-7e-5p	MIMAT0000066	GABPB1	2553	HITS-CLIP//PAR-CLIP	23592263|23313552	Unspecified
hsa-let-7e-5p	MIMAT0000066	GATM	2628	PAR-CLIP	26701625	Unspecified
hsa-let-7e-5p	MIMAT0000066	NR6A1	2649	PAR-CLIP	23592263	Unspecified
hsa-let-7e-5p	MIMAT0000066	GLO1	2739	PAR-CLIP	23592263	Unspecified
hsa-let-7e-5p	MIMAT0000066	GLUL	2752	CLASH	23622248	Unspecified
hsa-let-7e-5p	MIMAT0000066	GNG5	2787	CLASH//PAR-CLIP	23622248|20371350|27292025	Unspecified
hsa-let-7e-5p	MIMAT0000066	GOLGA4	2803	PAR-CLIP	20371350	Unspecified
hsa-let-7e-5p	MIMAT0000066	GPM6B	2824	CLASH	23622248	Unspecified
hsa-let-7e-5p	MIMAT0000066	GTF2I	2969	CLASH	23622248	Unspecified
hsa-let-7e-5p	MIMAT0000066	GTF3C1	2975	CLASH	23622248	Unspecified
hsa-let-7e-5p	MIMAT0000066	HIST1H2BD	3017	PAR-CLIP	24398324|23446348	Unspecified
hsa-let-7e-5p	MIMAT0000066	HLA-C	3107	CLASH	23622248	Unspecified
hsa-let-7e-5p	MIMAT0000066	HMGB1	3146	CLASH	23622248	Unspecified
hsa-let-7e-5p	MIMAT0000066	HMGA1	3159	HITS-CLIP//PAR-CLIP	23592263|23313552	Unspecified
hsa-let-7e-5p	MIMAT0000066	HNRNPC	3183	CLASH	23622248	Unspecified
hsa-let-7e-5p	MIMAT0000066	NDST1	3340	CLASH	23622248	Unspecified
hsa-let-7e-5p	MIMAT0000066	IGF1	3479	Luciferase reporter assay//qRT-PCR//Western blot	24582811	Unspecified
hsa-let-7e-5p	MIMAT0000066	IGF1R	3480	CLASH//Luciferase reporter assay//PAR-CLIP//qRT-PCR//Western blot	23622248|24582811|23592263|24398324|23446348|21572407	Unspecified
hsa-let-7e-5p	MIMAT0000066	IL6R	3570	PAR-CLIP	27292025	Unspecified
hsa-let-7e-5p	MIMAT0000066	CXCL8	3576	PAR-CLIP	26701625	Unspecified
hsa-let-7e-5p	MIMAT0000066	ITGA3	3675	HITS-CLIP	23706177|23313552	Unspecified
hsa-let-7e-5p	MIMAT0000066	IVD	3712	CLASH	23622248	Unspecified
hsa-let-7e-5p	MIMAT0000066	KPNA5	3841	HITS-CLIP//PAR-CLIP	24398324|23446348|21572407|20371350	Unspecified
hsa-let-7e-5p	MIMAT0000066	RPSA	3921	CLASH	23622248	Unspecified
hsa-let-7e-5p	MIMAT0000066	LMNA	4000	CLASH	23622248	Unspecified
hsa-let-7e-5p	MIMAT0000066	LYN	4067	PAR-CLIP	23592263	Unspecified
hsa-let-7e-5p	MIMAT0000066	MXD1	4084	PAR-CLIP	21572407	Unspecified
hsa-let-7e-5p	MIMAT0000066	MAGEA3	4102	PAR-CLIP	27292025	Unspecified
hsa-let-7e-5p	MIMAT0000066	MAGEA6	4105	PAR-CLIP	27292025	Unspecified
hsa-let-7e-5p	MIMAT0000066	MAGEA12	4111	PAR-CLIP	27292025	Unspecified
hsa-let-7e-5p	MIMAT0000066	MDM4	4194	PAR-CLIP	23592263|24398324	Unspecified
hsa-let-7e-5p	MIMAT0000066	MEF2D	4209	PAR-CLIP	26701625	Unspecified
hsa-let-7e-5p	MIMAT0000066	MEIS3P1	4213	PAR-CLIP	23592263	Unspecified
hsa-let-7e-5p	MIMAT0000066	MKI67	4288	CLASH	23622248	Unspecified
hsa-let-7e-5p	MIMAT0000066	MMP9	4318	Luciferase reporter assay//qRT-PCR//Western blot	24503540	Unspecified
hsa-let-7e-5p	MIMAT0000066	MPL	4352	Luciferase reporter assay	20445018	Unspecified
hsa-let-7e-5p	MIMAT0000066	ATP6	4508	CLASH	23622248	Unspecified
hsa-let-7e-5p	MIMAT0000066	COX1	4512	CLASH	23622248	Unspecified
hsa-let-7e-5p	MIMAT0000066	COX3	4514	CLASH	23622248	Unspecified
hsa-let-7e-5p	MIMAT0000066	ND1	4535	CLASH	23622248	Unspecified
hsa-let-7e-5p	MIMAT0000066	ND2	4536	CLASH	23622248	Unspecified
hsa-let-7e-5p	MIMAT0000066	ND3	4537	CLASH	23622248	Unspecified
hsa-let-7e-5p	MIMAT0000066	ND4	4538	CLASH	23622248	Unspecified
hsa-let-7e-5p	MIMAT0000066	ND5	4540	CLASH	23622248	Unspecified
hsa-let-7e-5p	MIMAT0000066	MYC	4609	TRAP	24510096	Unspecified
hsa-let-7e-5p	MIMAT0000066	MYCN	4613	Luciferase reporter assay//Microarray//qRT-PCR//Reporter assay//Western blot	21654684|23774216	Unspecified
hsa-let-7e-5p	MIMAT0000066	MYO9B	4650	CLASH	23622248	Unspecified
hsa-let-7e-5p	MIMAT0000066	NAP1L1	4673	HITS-CLIP	19536157	Unspecified
hsa-let-7e-5p	MIMAT0000066	NCBP1	4686	CLASH	23622248	Unspecified
hsa-let-7e-5p	MIMAT0000066	NDUFA3	4696	CLASH	23622248	Unspecified
hsa-let-7e-5p	MIMAT0000066	NDUFS5	4725	CLASH	23622248	Unspecified
hsa-let-7e-5p	MIMAT0000066	NF1	4763	CLASH	23622248	Unspecified
hsa-let-7e-5p	MIMAT0000066	NME4	4833	CLASH	23622248	Unspecified
hsa-let-7e-5p	MIMAT0000066	SLC11A2	4891	HITS-CLIP//PAR-CLIP	23592263|23313552	Unspecified
hsa-let-7e-5p	MIMAT0000066	NUCB2	4925	PAR-CLIP	23592263	Unspecified
hsa-let-7e-5p	MIMAT0000066	OPRL1	4987	PAR-CLIP	22012620	Unspecified
hsa-let-7e-5p	MIMAT0000066	PA2G4	5036	CLASH	23622248	Unspecified
hsa-let-7e-5p	MIMAT0000066	PAFAH2	5051	HITS-CLIP	19536157	Unspecified
hsa-let-7e-5p	MIMAT0000066	PAX3	5077	CLASH	23622248	Unspecified
hsa-let-7e-5p	MIMAT0000066	PBX2	5089	PAR-CLIP	26701625	Unspecified
hsa-let-7e-5p	MIMAT0000066	PCBP2	5094	CLASH	23622248	Unspecified
hsa-let-7e-5p	MIMAT0000066	PDGFB	5155	PAR-CLIP	27292025	Unspecified
hsa-let-7e-5p	MIMAT0000066	GATB	5188	CLASH	23622248	Unspecified
hsa-let-7e-5p	MIMAT0000066	PFAS	5198	CLASH	23622248	Unspecified
hsa-let-7e-5p	MIMAT0000066	PGD	5226	CLASH	23622248	Unspecified
hsa-let-7e-5p	MIMAT0000066	PHKA1	5255	CLASH	23622248	Unspecified
hsa-let-7e-5p	MIMAT0000066	PLAGL2	5326	PAR-CLIP	23592263|26701625	Unspecified
hsa-let-7e-5p	MIMAT0000066	PLCG2	5336	PAR-CLIP	24398324|23446348	Unspecified
hsa-let-7e-5p	MIMAT0000066	PLK1	5347	Microarray//qRT-PCR//Western blot	25970317	Unspecified
hsa-let-7e-5p	MIMAT0000066	PMAIP1	5366	PAR-CLIP	23592263	Unspecified
hsa-let-7e-5p	MIMAT0000066	POLD1	5424	CLASH	23622248	Unspecified
hsa-let-7e-5p	MIMAT0000066	POLR2D	5433	PAR-CLIP	23592263|21572407|26701625	Unspecified
hsa-let-7e-5p	MIMAT0000066	CTSA	5476	CLASH	23622248	Unspecified
hsa-let-7e-5p	MIMAT0000066	PPP1R2	5504	CLASH	23622248	Unspecified
hsa-let-7e-5p	MIMAT0000066	PPP1R10	5514	CLASH	23622248	Unspecified
hsa-let-7e-5p	MIMAT0000066	PPP2R1A	5518	CLASH	23622248	Unspecified
hsa-let-7e-5p	MIMAT0000066	PPP2R2A	5520	PAR-CLIP	23446348	Unspecified
hsa-let-7e-5p	MIMAT0000066	PRIM2	5558	HITS-CLIP	23706177	Unspecified
hsa-let-7e-5p	MIMAT0000066	MAPK6	5597	PAR-CLIP	21572407	Unspecified
hsa-let-7e-5p	MIMAT0000066	MAP2K7	5609	PAR-CLIP	23592263|26701625	Unspecified
hsa-let-7e-5p	MIMAT0000066	PSMA6	5687	CLASH	23622248	Unspecified
hsa-let-7e-5p	MIMAT0000066	PSMD2	5708	CLASH	23622248	Unspecified
hsa-let-7e-5p	MIMAT0000066	PTK2	5747	CLASH	23622248	Unspecified
hsa-let-7e-5p	MIMAT0000066	QSOX1	5768	CLASH	23622248	Unspecified
hsa-let-7e-5p	MIMAT0000066	PYCR1	5831	CLASH	23622248	Unspecified
hsa-let-7e-5p	MIMAT0000066	QDPR	5860	PAR-CLIP	23592263	Unspecified
hsa-let-7e-5p	MIMAT0000066	RANBP2	5903	CLASH	23622248	Unspecified
hsa-let-7e-5p	MIMAT0000066	RAP1A	5906	CLASH	23622248	Unspecified
hsa-let-7e-5p	MIMAT0000066	RBBP4	5928	CLASH	23622248	Unspecified
hsa-let-7e-5p	MIMAT0000066	RBM4	5936	CLASH	23622248	Unspecified
hsa-let-7e-5p	MIMAT0000066	RDX	5962	CLASH//PAR-CLIP	23622248|23446348|21572407|26701625	Unspecified
hsa-let-7e-5p	MIMAT0000066	RFC2	5982	HITS-CLIP	23706177	Unspecified
hsa-let-7e-5p	MIMAT0000066	RHD	6007	HITS-CLIP//PAR-CLIP	23592263|23706177|23313552	Unspecified
hsa-let-7e-5p	MIMAT0000066	RPA1	6117	CLASH	23622248	Unspecified
hsa-let-7e-5p	MIMAT0000066	RPL10	6134	CLASH	23622248	Unspecified
hsa-let-7e-5p	MIMAT0000066	RPL12	6136	CLASH	23622248	Unspecified
hsa-let-7e-5p	MIMAT0000066	RPL27A	6157	CLASH	23622248	Unspecified
hsa-let-7e-5p	MIMAT0000066	RPLP2	6181	CLASH	23622248	Unspecified
hsa-let-7e-5p	MIMAT0000066	MRPL12	6182	PAR-CLIP	23592263	Unspecified
hsa-let-7e-5p	MIMAT0000066	RPN2	6185	CLASH	23622248	Unspecified
hsa-let-7e-5p	MIMAT0000066	RPS27	6232	CLASH	23622248	Unspecified
hsa-let-7e-5p	MIMAT0000066	RRAD	6236	PAR-CLIP	22012620	Unspecified
hsa-let-7e-5p	MIMAT0000066	RRM1	6240	PAR-CLIP	23592263	Unspecified
hsa-let-7e-5p	MIMAT0000066	RRM2	6241	PAR-CLIP	21572407	Unspecified
hsa-let-7e-5p	MIMAT0000066	SALL1	6299	CLASH	23622248	Unspecified
hsa-let-7e-5p	MIMAT0000066	MSMO1	6307	CLASH	23622248	Unspecified
hsa-let-7e-5p	MIMAT0000066	ATXN2	6311	HITS-CLIP	23313552	Unspecified
hsa-let-7e-5p	MIMAT0000066	SCD	6319	CLASH	23622248	Unspecified
hsa-let-7e-5p	MIMAT0000066	SRSF2	6427	CLASH	23622248	Unspecified
hsa-let-7e-5p	MIMAT0000066	SKIV2L	6499	CLASH	23622248	Unspecified
hsa-let-7e-5p	MIMAT0000066	SLC12A4	6560	CLASH	23622248	Unspecified
hsa-let-7e-5p	MIMAT0000066	SLC20A1	6574	PAR-CLIP	23592263|20371350	Unspecified
hsa-let-7e-5p	MIMAT0000066	SOD2	6648	PAR-CLIP	22012620	Unspecified
hsa-let-7e-5p	MIMAT0000066	SPN	6693	CLASH	23622248	Unspecified
hsa-let-7e-5p	MIMAT0000066	SPTBN1	6711	CLASH	23622248	Unspecified
hsa-let-7e-5p	MIMAT0000066	SQLE	6713	CLASH	23622248	Unspecified
hsa-let-7e-5p	MIMAT0000066	SREBF1	6720	CLASH	23622248	Unspecified
hsa-let-7e-5p	MIMAT0000066	SSB	6741	CLASH	23622248	Unspecified
hsa-let-7e-5p	MIMAT0000066	STAT2	6773	HITS-CLIP	23706177	Unspecified
hsa-let-7e-5p	MIMAT0000066	STAT3	6774	CLASH	23622248	Unspecified
hsa-let-7e-5p	MIMAT0000066	STK4	6789	PAR-CLIP	23446348	Unspecified
hsa-let-7e-5p	MIMAT0000066	STRN	6801	PAR-CLIP	24398324|20371350	Unspecified
hsa-let-7e-5p	MIMAT0000066	STX3	6809	PAR-CLIP	27292025	Unspecified
hsa-let-7e-5p	MIMAT0000066	SUOX	6821	PAR-CLIP	21572407	Unspecified
hsa-let-7e-5p	MIMAT0000066	SUPT4H1	6827	CLASH	23622248	Unspecified
hsa-let-7e-5p	MIMAT0000066	SURF4	6836	PAR-CLIP	20371350	Unspecified
hsa-let-7e-5p	MIMAT0000066	SVIL	6840	CLASH	23622248	Unspecified
hsa-let-7e-5p	MIMAT0000066	VAMP2	6844	CLASH	23622248	Unspecified
hsa-let-7e-5p	MIMAT0000066	SYT1	6857	PAR-CLIP	26701625	Unspecified
hsa-let-7e-5p	MIMAT0000066	TCF4	6925	CLASH	23622248	Unspecified
hsa-let-7e-5p	MIMAT0000066	TERF1	7013	CLASH	23622248	Unspecified
hsa-let-7e-5p	MIMAT0000066	TGFBR3	7049	PAR-CLIP	21572407	Unspecified
hsa-let-7e-5p	MIMAT0000066	THBS1	7057	PAR-CLIP	24398324	Unspecified
hsa-let-7e-5p	MIMAT0000066	TIMP3	7078	CLASH	23622248	Unspecified
hsa-let-7e-5p	MIMAT0000066	TRAPPC10	7109	PAR-CLIP	26701625	Unspecified
hsa-let-7e-5p	MIMAT0000066	TNFAIP1	7126	CLASH	23622248	Unspecified
hsa-let-7e-5p	MIMAT0000066	TNFAIP3	7128	Luciferase reporter assay//Western blot	26110642	Unspecified
hsa-let-7e-5p	MIMAT0000066	TNFRSF1A	7132	CLASH	23622248	Unspecified
hsa-let-7e-5p	MIMAT0000066	TUBB2A	7280	PAR-CLIP	23592263	Unspecified
hsa-let-7e-5p	MIMAT0000066	TXNRD1	7296	CLASH	23622248	Unspecified
hsa-let-7e-5p	MIMAT0000066	UBE2H	7328	CLASH	23622248	Unspecified
hsa-let-7e-5p	MIMAT0000066	UBE2V2	7336	CLASH	23622248	Unspecified
hsa-let-7e-5p	MIMAT0000066	SUMO1	7341	PAR-CLIP	24398324	Unspecified
hsa-let-7e-5p	MIMAT0000066	VARS	7407	CLASH	23622248	Unspecified
hsa-let-7e-5p	MIMAT0000066	VCL	7414	PAR-CLIP	23592263	Unspecified
hsa-let-7e-5p	MIMAT0000066	TRPV1	7442	CLASH	23622248	Unspecified
hsa-let-7e-5p	MIMAT0000066	WNT1	7471	Flow//Immunoblot//Luciferase reporter assay//Microarray//qRT-PCR	19398721	Unspecified
hsa-let-7e-5p	MIMAT0000066	YWHAE	7531	CLASH	23622248	Unspecified
hsa-let-7e-5p	MIMAT0000066	YWHAG	7532	CLASH	23622248	Unspecified
hsa-let-7e-5p	MIMAT0000066	YWHAZ	7534	PAR-CLIP	23592263	Unspecified
hsa-let-7e-5p	MIMAT0000066	ZNF8	7554	PAR-CLIP	23592263	Unspecified
hsa-let-7e-5p	MIMAT0000066	CNBP	7555	CLASH	23622248	Unspecified
hsa-let-7e-5p	MIMAT0000066	ZNF28	7576	PAR-CLIP	23592263	Unspecified
hsa-let-7e-5p	MIMAT0000066	ZNF200	7752	PAR-CLIP	21572407|20371350	Unspecified
hsa-let-7e-5p	MIMAT0000066	ZFAND5	7763	CLASH	23622248	Unspecified
hsa-let-7e-5p	MIMAT0000066	ZNF236	7776	CLASH	23622248	Unspecified
hsa-let-7e-5p	MIMAT0000066	LUZP1	7798	CLASH	23622248	Unspecified
hsa-let-7e-5p	MIMAT0000066	PRRC2A	7916	CLASH	23622248	Unspecified
hsa-let-7e-5p	MIMAT0000066	STAM	8027	CLASH	23622248	Unspecified
hsa-let-7e-5p	MIMAT0000066	MLLT10	8028	PAR-CLIP	23592263|27292025	Unspecified
hsa-let-7e-5p	MIMAT0000066	KMT2D	8085	PAR-CLIP	24398324|21572407	Unspecified
hsa-let-7e-5p	MIMAT0000066	HMGA2	8091	HITS-CLIP//Luciferase reporter assay//PAR-CLIP//qRT-PCR	17437991|20371350|21572407|26701625	Unspecified
hsa-let-7e-5p	MIMAT0000066	COIL	8161	PAR-CLIP	23446348|21572407|20371350	Unspecified
hsa-let-7e-5p	MIMAT0000066	NCOA3	8202	PAR-CLIP	24398324|26701625	Unspecified
hsa-let-7e-5p	MIMAT0000066	SMC1A	8243	Luciferase reporter assay//PAR-CLIP//Reporter assay	15131085|23446348|21572407|20371350|26701625	Unspecified
hsa-let-7e-5p	MIMAT0000066	ARID1A	8289	CLASH	23622248	Unspecified
hsa-let-7e-5p	MIMAT0000066	TRRAP	8295	CLASH	23622248	Unspecified
hsa-let-7e-5p	MIMAT0000066	FZD9	8326	PAR-CLIP	23446348|21572407	Unspecified
hsa-let-7e-5p	MIMAT0000066	DYRK3	8444	PAR-CLIP	26701625	Unspecified
hsa-let-7e-5p	MIMAT0000066	DYRK2	8445	CLASH	23622248	Unspecified
hsa-let-7e-5p	MIMAT0000066	IRS4	8471	CLASH	23622248	Unspecified
hsa-let-7e-5p	MIMAT0000066	SOCS1	8651	PAR-CLIP	23592263	Unspecified
hsa-let-7e-5p	MIMAT0000066	IRS2	8660	CLASH	23622248	Unspecified
hsa-let-7e-5p	MIMAT0000066	EIF3J	8669	Luciferase reporter assay//Reporter assay	15131085	Unspecified
hsa-let-7e-5p	MIMAT0000066	RNMT	8731	CLASH	23622248	Unspecified
hsa-let-7e-5p	MIMAT0000066	TNFSF9	8744	PAR-CLIP	23592263|26701625	Unspecified
hsa-let-7e-5p	MIMAT0000066	TNFRSF10B	8795	qRT-PCR//Western blot	24120475	Unspecified
hsa-let-7e-5p	MIMAT0000066	PEX11B	8799	PAR-CLIP	21572407	Unspecified
hsa-let-7e-5p	MIMAT0000066	GMPS	8833	CLASH	23622248	Unspecified
hsa-let-7e-5p	MIMAT0000066	SLC5A6	8884	PAR-CLIP	24398324|21572407	Unspecified
hsa-let-7e-5p	MIMAT0000066	MBD2	8932	PAR-CLIP	24398324|23446348|21572407|20371350	Unspecified
hsa-let-7e-5p	MIMAT0000066	BTRC	8945	CLASH	23622248	Unspecified
hsa-let-7e-5p	MIMAT0000066	WASL	8976	PAR-CLIP	22012620|21572407|20371350	Unspecified
hsa-let-7e-5p	MIMAT0000066	BAZ1B	9031	CLASH	23622248	Unspecified
hsa-let-7e-5p	MIMAT0000066	SPAG9	9043	CLASH	23622248	Unspecified
hsa-let-7e-5p	MIMAT0000066	CLDN12	9069	PAR-CLIP	24398324|23446348|20371350|27292025	Unspecified
hsa-let-7e-5p	MIMAT0000066	ATG12	9140	PAR-CLIP	23592263	Unspecified
hsa-let-7e-5p	MIMAT0000066	AURKB	9212	Luciferase reporter assay//Microarray//qRT-PCR//Western blot	23774216	Unspecified
hsa-let-7e-5p	MIMAT0000066	TIAF1	9220	PAR-CLIP	26701625	Unspecified
hsa-let-7e-5p	MIMAT0000066	NOLC1	9221	CLASH	23622248	Unspecified
hsa-let-7e-5p	MIMAT0000066	ATP6V1F	9296	PAR-CLIP	23592263|24398324|26701625|27292025	Unspecified
hsa-let-7e-5p	MIMAT0000066	PPIG	9360	CLASH	23622248	Unspecified
hsa-let-7e-5p	MIMAT0000066	HAND1	9421	PAR-CLIP	21572407	Unspecified
hsa-let-7e-5p	MIMAT0000066	ZNF264	9422	PAR-CLIP	21572407	Unspecified
hsa-let-7e-5p	MIMAT0000066	ONECUT2	9480	PAR-CLIP	23446348	Unspecified
hsa-let-7e-5p	MIMAT0000066	ATP6V1G1	9550	PAR-CLIP	22100165|22291592|23446348	Unspecified
hsa-let-7e-5p	MIMAT0000066	NUP155	9631	CLASH//PAR-CLIP	23622248|23446348|21572407|20371350	Unspecified
hsa-let-7e-5p	MIMAT0000066	MTFR1	9650	CLASH	23622248	Unspecified
hsa-let-7e-5p	MIMAT0000066	CEP135	9662	PAR-CLIP	24398324	Unspecified
hsa-let-7e-5p	MIMAT0000066	VGLL4	9686	CLASH	23622248	Unspecified
hsa-let-7e-5p	MIMAT0000066	BZW1	9689	PAR-CLIP	23592263|20371350|26701625	Unspecified
hsa-let-7e-5p	MIMAT0000066	KIAA0391	9692	PAR-CLIP	21572407	Unspecified
hsa-let-7e-5p	MIMAT0000066	ESPL1	9700	PAR-CLIP	23446348|21572407	Unspecified
hsa-let-7e-5p	MIMAT0000066	KIAA0100	9703	CLASH	23622248	Unspecified
hsa-let-7e-5p	MIMAT0000066	HERPUD1	9709	HITS-CLIP//PAR-CLIP	23592263|23706177	Unspecified
hsa-let-7e-5p	MIMAT0000066	KIAA0355	9710	CLASH	23622248	Unspecified
hsa-let-7e-5p	MIMAT0000066	SETD1A	9739	CLASH	23622248	Unspecified
hsa-let-7e-5p	MIMAT0000066	EIF4A3	9775	HITS-CLIP	23706177	Unspecified
hsa-let-7e-5p	MIMAT0000066	MATR3	9782	CLASH	23622248	Unspecified
hsa-let-7e-5p	MIMAT0000066	SNX17	9784	PAR-CLIP	22291592	Unspecified
hsa-let-7e-5p	MIMAT0000066	SPCS2	9789	CLASH	23622248	Unspecified
hsa-let-7e-5p	MIMAT0000066	TSC22D2	9819	PAR-CLIP	23592263|24398324	Unspecified
hsa-let-7e-5p	MIMAT0000066	AREL1	9870	PAR-CLIP	23592263	Unspecified
hsa-let-7e-5p	MIMAT0000066	UBAP2L	9898	CLASH	23622248	Unspecified
hsa-let-7e-5p	MIMAT0000066	ARNT2	9915	CLASH	23622248	Unspecified
hsa-let-7e-5p	MIMAT0000066	ZBTB5	9925	PAR-CLIP	23592263|24398324|21572407|20371350	Unspecified
hsa-let-7e-5p	MIMAT0000066	RBM8A	9939	CLASH	23622248	Unspecified
hsa-let-7e-5p	MIMAT0000066	SUGP2	10147	CLASH	23622248	Unspecified
hsa-let-7e-5p	MIMAT0000066	SERF2	10169	CLASH	23622248	Unspecified
hsa-let-7e-5p	MIMAT0000066	ZNF256	10172	CLASH	23622248	Unspecified
hsa-let-7e-5p	MIMAT0000066	LHFPL2	10184	CLASH	23622248	Unspecified
hsa-let-7e-5p	MIMAT0000066	ZNF443	10224	HITS-CLIP	23313552	Unspecified
hsa-let-7e-5p	MIMAT0000066	AKAP8	10270	PAR-CLIP	21572407|20371350	Unspecified
hsa-let-7e-5p	MIMAT0000066	KATNB1	10300	CLASH	23622248	Unspecified
hsa-let-7e-5p	MIMAT0000066	PCGF3	10336	PAR-CLIP	23592263|23446348|20371350	Unspecified
hsa-let-7e-5p	MIMAT0000066	TUBA1B	10376	CLASH	23622248	Unspecified
hsa-let-7e-5p	MIMAT0000066	TUBB4A	10382	PAR-CLIP	26701625	Unspecified
hsa-let-7e-5p	MIMAT0000066	TUBB4B	10383	CLASH	23622248	Unspecified
hsa-let-7e-5p	MIMAT0000066	RBM14	10432	CLASH	23622248	Unspecified
hsa-let-7e-5p	MIMAT0000066	LRRC41	10489	CLASH	23622248	Unspecified
hsa-let-7e-5p	MIMAT0000066	CARM1	10498	CLASH	23622248	Unspecified
hsa-let-7e-5p	MIMAT0000066	SEMA4B	10509	CLASH	23622248	Unspecified
hsa-let-7e-5p	MIMAT0000066	PRPF8	10594	CLASH	23622248	Unspecified
hsa-let-7e-5p	MIMAT0000066	PDLIM5	10611	PAR-CLIP	26701625	Unspecified
hsa-let-7e-5p	MIMAT0000066	TGOLN2	10618	PAR-CLIP	20371350	Unspecified
hsa-let-7e-5p	MIMAT0000066	ARID3B	10620	PAR-CLIP	23446348|21572407|20371350	Unspecified
hsa-let-7e-5p	MIMAT0000066	LEFTY1	10637	PAR-CLIP	22012620	Unspecified
hsa-let-7e-5p	MIMAT0000066	IGF2BP1	10642	PAR-CLIP	21572407	Unspecified
hsa-let-7e-5p	MIMAT0000066	IGF2BP3	10643	CLASH//PAR-CLIP	23622248|21572407|20371350	Unspecified
hsa-let-7e-5p	MIMAT0000066	CELF1	10658	PAR-CLIP	24398324	Unspecified
hsa-let-7e-5p	MIMAT0000066	CELF2	10659	CLASH	23622248	Unspecified
hsa-let-7e-5p	MIMAT0000066	SLC12A7	10723	PAR-CLIP	22291592	Unspecified
hsa-let-7e-5p	MIMAT0000066	RAI2	10742	CLASH	23622248	Unspecified
hsa-let-7e-5p	MIMAT0000066	WDR4	10785	CLASH	23622248	Unspecified
hsa-let-7e-5p	MIMAT0000066	ZNF460	10794	PAR-CLIP	21572407|20371350	Unspecified
hsa-let-7e-5p	MIMAT0000066	PGRMC1	10857	PAR-CLIP	21572407	Unspecified
hsa-let-7e-5p	MIMAT0000066	SUB1	10923	CLASH	23622248	Unspecified
hsa-let-7e-5p	MIMAT0000066	YWHAQ	10971	CLASH	23622248	Unspecified
hsa-let-7e-5p	MIMAT0000066	HNRNPUL1	11100	CLASH	23622248	Unspecified
hsa-let-7e-5p	MIMAT0000066	RABL2B	11158	PAR-CLIP	23592263|26701625	Unspecified
hsa-let-7e-5p	MIMAT0000066	RABL2A	11159	PAR-CLIP	23592263|26701625	Unspecified
hsa-let-7e-5p	MIMAT0000066	SEC23IP	11196	CLASH	23622248	Unspecified
hsa-let-7e-5p	MIMAT0000066	CA5B	11238	CLASH	23622248	Unspecified
hsa-let-7e-5p	MIMAT0000066	ATXN2L	11273	CLASH	23622248	Unspecified
hsa-let-7e-5p	MIMAT0000066	IKZF3	22806	HITS-CLIP//PAR-CLIP	23446348|23706177	Unspecified
hsa-let-7e-5p	MIMAT0000066	COPG1	22820	CLASH	23622248	Unspecified
hsa-let-7e-5p	MIMAT0000066	ZNF652	22834	CLASH	23622248	Unspecified
hsa-let-7e-5p	MIMAT0000066	RNF44	22838	PAR-CLIP	24398324|20371350|27292025	Unspecified
hsa-let-7e-5p	MIMAT0000066	FNDC3A	22862	PAR-CLIP	23592263	Unspecified
hsa-let-7e-5p	MIMAT0000066	DZIP1	22873	CLASH	23622248	Unspecified
hsa-let-7e-5p	MIMAT0000066	SCMH1	22955	CLASH	23622248	Unspecified
hsa-let-7e-5p	MIMAT0000066	PDCD11	22984	CLASH	23622248	Unspecified
hsa-let-7e-5p	MIMAT0000066	WDFY3	23001	CLASH	23622248	Unspecified
hsa-let-7e-5p	MIMAT0000066	DAAM1	23002	CLASH	23622248	Unspecified
hsa-let-7e-5p	MIMAT0000066	ZNF609	23060	PAR-CLIP	26701625	Unspecified
hsa-let-7e-5p	MIMAT0000066	PEG10	23089	PAR-CLIP	20371350	Unspecified
hsa-let-7e-5p	MIMAT0000066	MCF2L2	23101	HITS-CLIP//PAR-CLIP	21572407|20371350|23706177	Unspecified
hsa-let-7e-5p	MIMAT0000066	PLXND1	23129	PAR-CLIP	23592263	Unspecified
hsa-let-7e-5p	MIMAT0000066	GGA3	23163	PAR-CLIP	24398324	Unspecified
hsa-let-7e-5p	MIMAT0000066	TTLL12	23170	CLASH	23622248	Unspecified
hsa-let-7e-5p	MIMAT0000066	PSME4	23198	CLASH	23622248	Unspecified
hsa-let-7e-5p	MIMAT0000066	PMPCA	23203	CLASH//PAR-CLIP	23622248|21572407|20371350	Unspecified
hsa-let-7e-5p	MIMAT0000066	PACS2	23241	CLASH	23622248	Unspecified
hsa-let-7e-5p	MIMAT0000066	RPRD2	23248	CLASH	23622248	Unspecified
hsa-let-7e-5p	MIMAT0000066	ICOSLG	23308	PAR-CLIP	23592263	Unspecified
hsa-let-7e-5p	MIMAT0000066	KIAA0930	23313	PAR-CLIP	23592263	Unspecified
hsa-let-7e-5p	MIMAT0000066	PSD3	23362	CLASH	23622248	Unspecified
hsa-let-7e-5p	MIMAT0000066	AHCYL2	23382	PAR-CLIP	23592263	Unspecified
hsa-let-7e-5p	MIMAT0000066	MED13L	23389	CLASH	23622248	Unspecified
hsa-let-7e-5p	MIMAT0000066	TDRD7	23424	CLASH	23622248	Unspecified
hsa-let-7e-5p	MIMAT0000066	CBX5	23468	CLASH//PAR-CLIP	23622248|21572407	Unspecified
hsa-let-7e-5p	MIMAT0000066	PHF3	23469	CLASH	23622248	Unspecified
hsa-let-7e-5p	MIMAT0000066	PES1	23481	CLASH	23622248	Unspecified
hsa-let-7e-5p	MIMAT0000066	MACF1	23499	CLASH	23622248	Unspecified
hsa-let-7e-5p	MIMAT0000066	SUZ12	23512	CLASH	23622248	Unspecified
hsa-let-7e-5p	MIMAT0000066	RBFOX2	23543	PAR-CLIP	24398324|23446348|22012620|21572407|20371350	Unspecified
hsa-let-7e-5p	MIMAT0000066	PIGN	23556	CLASH	23622248	Unspecified
hsa-let-7e-5p	MIMAT0000066	ACOT9	23597	PAR-CLIP	23592263|23446348	Unspecified
hsa-let-7e-5p	MIMAT0000066	PLD3	23646	PAR-CLIP	26701625	Unspecified
hsa-let-7e-5p	MIMAT0000066	MTCH2	23788	CLASH	23622248	Unspecified
hsa-let-7e-5p	MIMAT0000066	BRI3	25798	CLASH	23622248	Unspecified
hsa-let-7e-5p	MIMAT0000066	NOCT	25819	CLASH	23622248	Unspecified
hsa-let-7e-5p	MIMAT0000066	ARIH1	25820	PAR-CLIP	21572407	Unspecified
hsa-let-7e-5p	MIMAT0000066	INTS7	25896	HITS-CLIP	23706177	Unspecified
hsa-let-7e-5p	MIMAT0000066	ZNF451	26036	CLASH	23622248	Unspecified
hsa-let-7e-5p	MIMAT0000066	APPL1	26060	CLASH	23622248	Unspecified
hsa-let-7e-5p	MIMAT0000066	CHTOP	26097	HITS-CLIP	23313552	Unspecified
hsa-let-7e-5p	MIMAT0000066	SERBP1	26135	CLASH	23622248	Unspecified
hsa-let-7e-5p	MIMAT0000066	RSL1D1	26156	CLASH	23622248	Unspecified
hsa-let-7e-5p	MIMAT0000066	FBXW2	26190	PAR-CLIP	23446348|20371350	Unspecified
hsa-let-7e-5p	MIMAT0000066	AGO1	26523	CLASH//Immunohistochemistry//Immunoprecipitaion//Luciferase reporter assay//Northern blot//qRT-PCR//Western blot	23622248|23426184	Unspecified
hsa-let-7e-5p	MIMAT0000066	AGO2	27161	CLASH	23622248	Unspecified
hsa-let-7e-5p	MIMAT0000066	SALL3	27164	PAR-CLIP	21572407	Unspecified
hsa-let-7e-5p	MIMAT0000066	DISC1	27185	PAR-CLIP	23592263|26701625|27292025	Unspecified
hsa-let-7e-5p	MIMAT0000066	POLL	27343	PAR-CLIP	26701625	Unspecified
hsa-let-7e-5p	MIMAT0000066	SGSM3	27352	CLASH	23622248	Unspecified
hsa-let-7e-5p	MIMAT0000066	SLCO4A1	28231	CLASH	23622248	Unspecified
hsa-let-7e-5p	MIMAT0000066	SLCO3A1	28232	CLASH	23622248	Unspecified
hsa-let-7e-5p	MIMAT0000066	C19orf53	28974	PAR-CLIP	23592263|26701625	Unspecified
hsa-let-7e-5p	MIMAT0000066	CCDC113	29070	CLASH	23622248	Unspecified
hsa-let-7e-5p	MIMAT0000066	GTPBP8	29083	CLASH	23622248	Unspecified
hsa-let-7e-5p	MIMAT0000066	THYN1	29087	PAR-CLIP	20371350	Unspecified
hsa-let-7e-5p	MIMAT0000066	RACGAP1	29127	CLASH	23622248	Unspecified
hsa-let-7e-5p	MIMAT0000066	ABT1	29777	HITS-CLIP//PAR-CLIP	23592263|24398324|21572407|23313552|27292025	Unspecified
hsa-let-7e-5p	MIMAT0000066	CCDC106	29903	CLASH	23622248	Unspecified
hsa-let-7e-5p	MIMAT0000066	ERO1A	30001	PAR-CLIP	26701625	Unspecified
hsa-let-7e-5p	MIMAT0000066	SOCS7	30837	PAR-CLIP	26701625	Unspecified
hsa-let-7e-5p	MIMAT0000066	DCAF8	50717	CLASH	23622248	Unspecified
hsa-let-7e-5p	MIMAT0000066	SHANK1	50944	CLASH	23622248	Unspecified
hsa-let-7e-5p	MIMAT0000066	TMED5	50999	HITS-CLIP//PAR-CLIP	23592263|24906430	Unspecified
hsa-let-7e-5p	MIMAT0000066	MRPS2	51116	CLASH	23622248	Unspecified
hsa-let-7e-5p	MIMAT0000066	NAA20	51126	PAR-CLIP	23592263	Unspecified
hsa-let-7e-5p	MIMAT0000066	RNFT1	51136	PAR-CLIP	24398324	Unspecified
hsa-let-7e-5p	MIMAT0000066	PLEKHO1	51177	PAR-CLIP	22291592|20371350	Unspecified
hsa-let-7e-5p	MIMAT0000066	CPA4	51200	HITS-CLIP	23706177	Unspecified
hsa-let-7e-5p	MIMAT0000066	PIGP	51227	CLASH	23622248	Unspecified
hsa-let-7e-5p	MIMAT0000066	COX16	51241	CLASH	23622248	Unspecified
hsa-let-7e-5p	MIMAT0000066	C1RL	51279	PAR-CLIP	23592263	Unspecified
hsa-let-7e-5p	MIMAT0000066	THEM6	51337	PAR-CLIP	23592263|24398324	Unspecified
hsa-let-7e-5p	MIMAT0000066	RWDD1	51389	HITS-CLIP	23824327	Unspecified
hsa-let-7e-5p	MIMAT0000066	CWC15	51503	CLASH	23622248	Unspecified
hsa-let-7e-5p	MIMAT0000066	NCKIPSD	51517	CLASH//HITS-CLIP//PAR-CLIP	23622248|23446348|23706177	Unspecified
hsa-let-7e-5p	MIMAT0000066	TRMO	51531	PAR-CLIP	23446348	Unspecified
hsa-let-7e-5p	MIMAT0000066	LSR	51599	CLASH	23622248	Unspecified
hsa-let-7e-5p	MIMAT0000066	SLC38A2	54407	CLASH	23622248	Unspecified
hsa-let-7e-5p	MIMAT0000066	MIEF1	54471	PAR-CLIP	23592263|24398324|21572407|20371350	Unspecified
hsa-let-7e-5p	MIMAT0000066	DGCR8	54487	CLASH	23622248	Unspecified
hsa-let-7e-5p	MIMAT0000066	FAM105A	54491	HITS-CLIP//PAR-CLIP	23592263|23446348|23706177	Unspecified
hsa-let-7e-5p	MIMAT0000066	2019-03-05	54708	CLASH	23622248	Unspecified
hsa-let-7e-5p	MIMAT0000066	UHRF1BP1	54887	CLASH	23622248	Unspecified
hsa-let-7e-5p	MIMAT0000066	CDKAL1	54901	CLASH//HITS-CLIP	23622248|23706177	Unspecified
hsa-let-7e-5p	MIMAT0000066	SEMA4C	54910	PAR-CLIP	24398324|23446348|20371350	Unspecified
hsa-let-7e-5p	MIMAT0000066	DNAJC28	54943	HITS-CLIP	23313552	Unspecified
hsa-let-7e-5p	MIMAT0000066	PARP16	54956	PAR-CLIP	20371350	Unspecified
hsa-let-7e-5p	MIMAT0000066	ZNF770	54989	CLASH	23622248	Unspecified
hsa-let-7e-5p	MIMAT0000066	USP47	55031	PAR-CLIP	27292025	Unspecified
hsa-let-7e-5p	MIMAT0000066	BSDC1	55108	CLASH	23622248	Unspecified
hsa-let-7e-5p	MIMAT0000066	FIGN	55137	HITS-CLIP//PAR-CLIP	23446348|21572407|20371350|23706177	Unspecified
hsa-let-7e-5p	MIMAT0000066	VPS13D	55187	CLASH	23622248	Unspecified
hsa-let-7e-5p	MIMAT0000066	ARL8B	55207	HITS-CLIP	23706177	Unspecified
hsa-let-7e-5p	MIMAT0000066	C11orf57	55216	PAR-CLIP	23592263|21572407	Unspecified
hsa-let-7e-5p	MIMAT0000066	LRRC20	55222	PAR-CLIP	23592263	Unspecified
hsa-let-7e-5p	MIMAT0000066	SLC38A7	55238	HITS-CLIP	23706177	Unspecified
hsa-let-7e-5p	MIMAT0000066	NUDT15	55270	CLASH	23622248	Unspecified
hsa-let-7e-5p	MIMAT0000066	TBC1D19	55296	PAR-CLIP	22291592	Unspecified
hsa-let-7e-5p	MIMAT0000066	SYNJ2BP	55333	PAR-CLIP	23592263|26701625	Unspecified
hsa-let-7e-5p	MIMAT0000066	PLCXD1	55344	CLASH	23622248	Unspecified
hsa-let-7e-5p	MIMAT0000066	YOD1	55432	PAR-CLIP	23446348|21572407|20371350	Unspecified
hsa-let-7e-5p	MIMAT0000066	CDV3	55573	PAR-CLIP	21572407	Unspecified
hsa-let-7e-5p	MIMAT0000066	KIF27	55582	PAR-CLIP	22100165	Unspecified
hsa-let-7e-5p	MIMAT0000066	BMP2K	55589	CLASH	23622248	Unspecified
hsa-let-7e-5p	MIMAT0000066	OTUD5	55593	CLASH	23622248	Unspecified
hsa-let-7e-5p	MIMAT0000066	OTUB1	55611	CLASH	23622248	Unspecified
hsa-let-7e-5p	MIMAT0000066	KRBOX4	55634	CLASH	23622248	Unspecified
hsa-let-7e-5p	MIMAT0000066	CHD7	55636	CLASH	23622248	Unspecified
hsa-let-7e-5p	MIMAT0000066	HIF1AN	55662	CLASH	23622248	Unspecified
hsa-let-7e-5p	MIMAT0000066	RABL6	55684	CLASH	23622248	Unspecified
hsa-let-7e-5p	MIMAT0000066	IPO9	55705	HITS-CLIP	23313552	Unspecified
hsa-let-7e-5p	MIMAT0000066	FAM222B	55731	PAR-CLIP	21572407	Unspecified
hsa-let-7e-5p	MIMAT0000066	RCOR3	55758	CLASH	23622248	Unspecified
hsa-let-7e-5p	MIMAT0000066	TXLNG	55787	PAR-CLIP	21572407	Unspecified
hsa-let-7e-5p	MIMAT0000066	DCAF6	55827	CLASH	23622248	Unspecified
hsa-let-7e-5p	MIMAT0000066	USE1	55850	CLASH	23622248	Unspecified
hsa-let-7e-5p	MIMAT0000066	ECHDC1	55862	PAR-CLIP	21572407	Unspecified
hsa-let-7e-5p	MIMAT0000066	ZKSCAN7	55888	CLASH	23622248	Unspecified
hsa-let-7e-5p	MIMAT0000066	LRRC8A	56262	CLASH	23622248	Unspecified
hsa-let-7e-5p	MIMAT0000066	DIABLO	56616	PAR-CLIP	23446348|20371350	Unspecified
hsa-let-7e-5p	MIMAT0000066	SAR1A	56681	HITS-CLIP	23706177	Unspecified
hsa-let-7e-5p	MIMAT0000066	RAD18	56852	PAR-CLIP	21572407	Unspecified
hsa-let-7e-5p	MIMAT0000066	UGGT1	56886	CLASH	23622248	Unspecified
hsa-let-7e-5p	MIMAT0000066	STARD7	56910	CLASH	23622248	Unspecified
hsa-let-7e-5p	MIMAT0000066	SMARCAD1	56916	PAR-CLIP	24398324|20371350	Unspecified
hsa-let-7e-5p	MIMAT0000066	NCLN	56926	CLASH	23622248	Unspecified
hsa-let-7e-5p	MIMAT0000066	ATXN7L3	56970	PAR-CLIP	23592263	Unspecified
hsa-let-7e-5p	MIMAT0000066	YAE1D1	57002	PAR-CLIP	23592263	Unspecified
hsa-let-7e-5p	MIMAT0000066	C12orf4	57102	PAR-CLIP	23446348	Unspecified
hsa-let-7e-5p	MIMAT0000066	FAM219B	57184	CLASH	23622248	Unspecified
hsa-let-7e-5p	MIMAT0000066	SCYL1	57410	CLASH	23622248	Unspecified
hsa-let-7e-5p	MIMAT0000066	RHBDD2	57414	CLASH	23622248	Unspecified
hsa-let-7e-5p	MIMAT0000066	KIAA1143	57456	PAR-CLIP	26701625	Unspecified
hsa-let-7e-5p	MIMAT0000066	MTUS1	57509	PAR-CLIP	23592263|24398324|23446348|26701625	Unspecified
hsa-let-7e-5p	MIMAT0000066	KIAA1328	57536	HITS-CLIP	23313552	Unspecified
hsa-let-7e-5p	MIMAT0000066	PDP2	57546	CLASH//PAR-CLIP	23622248|23592263	Unspecified
hsa-let-7e-5p	MIMAT0000066	BAHCC1	57597	CLASH	23622248	Unspecified
hsa-let-7e-5p	MIMAT0000066	WDR48	57599	CLASH	23622248	Unspecified
hsa-let-7e-5p	MIMAT0000066	USP37	57695	CLASH	23622248	Unspecified
hsa-let-7e-5p	MIMAT0000066	FAM160B1	57700	CLASH	23622248	Unspecified
hsa-let-7e-5p	MIMAT0000066	NCKAP5L	57701	CLASH	23622248	Unspecified
hsa-let-7e-5p	MIMAT0000066	IGDCC4	57722	PAR-CLIP	23446348|21572407|20371350|26701625	Unspecified
hsa-let-7e-5p	MIMAT0000066	RAB40C	57799	PAR-CLIP	23592263	Unspecified
hsa-let-7e-5p	MIMAT0000066	ABHD17C	58489	PAR-CLIP	20371350	Unspecified
hsa-let-7e-5p	MIMAT0000066	SPCS3	60559	CLASH	23622248	Unspecified
hsa-let-7e-5p	MIMAT0000066	THADA	63892	CLASH	23622248	Unspecified
hsa-let-7e-5p	MIMAT0000066	PRSS22	64063	HITS-CLIP	23313552	Unspecified
hsa-let-7e-5p	MIMAT0000066	RRAGC	64121	CLASH	23622248	Unspecified
hsa-let-7e-5p	MIMAT0000066	NSD1	64324	PAR-CLIP	24398324	Unspecified
hsa-let-7e-5p	MIMAT0000066	MTMR14	64419	CLASH	23622248	Unspecified
hsa-let-7e-5p	MIMAT0000066	NOM1	64434	PAR-CLIP	23592263|23446348	Unspecified
hsa-let-7e-5p	MIMAT0000066	SMAP2	64744	CLASH	23622248	Unspecified
hsa-let-7e-5p	MIMAT0000066	RMND5A	64795	CLASH	23622248	Unspecified
hsa-let-7e-5p	MIMAT0000066	NT5DC2	64943	CLASH	23622248	Unspecified
hsa-let-7e-5p	MIMAT0000066	MARCKSL1	65108	PAR-CLIP	26701625	Unspecified
hsa-let-7e-5p	MIMAT0000066	PLEKHA3	65977	PAR-CLIP	21572407	Unspecified
hsa-let-7e-5p	MIMAT0000066	PHACTR4	65979	HITS-CLIP	23706177	Unspecified
hsa-let-7e-5p	MIMAT0000066	SLC2A11	66035	CLASH	23622248	Unspecified
hsa-let-7e-5p	MIMAT0000066	ATG9A	79065	PAR-CLIP	23592263|26701625|27292025	Unspecified
hsa-let-7e-5p	MIMAT0000066	RNF26	79102	CLASH	23622248	Unspecified
hsa-let-7e-5p	MIMAT0000066	EFHD2	79180	PAR-CLIP	23592263	Unspecified
hsa-let-7e-5p	MIMAT0000066	ADIPOR2	79602	PAR-CLIP	21572407	Unspecified
hsa-let-7e-5p	MIMAT0000066	RHBDF2	79651	PAR-CLIP	26701625	Unspecified
hsa-let-7e-5p	MIMAT0000066	LIN28A	79727	Luciferase reporter assay//Microarray//qRT-PCR//Western blot	23774216	Unspecified
hsa-let-7e-5p	MIMAT0000066	C12orf49	79794	CLASH	23622248	Unspecified
hsa-let-7e-5p	MIMAT0000066	AGMAT	79814	CLASH	23622248	Unspecified
hsa-let-7e-5p	MIMAT0000066	ALG13	79868	CLASH	23622248	Unspecified
hsa-let-7e-5p	MIMAT0000066	NAA60	79903	CLASH	23622248	Unspecified
hsa-let-7e-5p	MIMAT0000066	NRSN2	80023	CLASH	23622248	Unspecified
hsa-let-7e-5p	MIMAT0000066	ZNF556	80032	HITS-CLIP	23824327	Unspecified
hsa-let-7e-5p	MIMAT0000066	CTC1	80169	CLASH	23622248	Unspecified
hsa-let-7e-5p	MIMAT0000066	CHD9	80205	CLASH	23622248	Unspecified
hsa-let-7e-5p	MIMAT0000066	OPA3	80207	PAR-CLIP	23592263|26701625	Unspecified
hsa-let-7e-5p	MIMAT0000066	EDEM3	80267	HITS-CLIP	23313552	Unspecified
hsa-let-7e-5p	MIMAT0000066	SLC19A3	80704	HITS-CLIP	23706177	Unspecified
hsa-let-7e-5p	MIMAT0000066	LIMD2	80774	PAR-CLIP	23592263	Unspecified
hsa-let-7e-5p	MIMAT0000066	COLEC12	81035	PAR-CLIP	21572407	Unspecified
hsa-let-7e-5p	MIMAT0000066	RCC1L	81554	CLASH	23622248	Unspecified
hsa-let-7e-5p	MIMAT0000066	C1orf21	81563	PAR-CLIP	20371350	Unspecified
hsa-let-7e-5p	MIMAT0000066	ZNF611	81856	HITS-CLIP//PAR-CLIP	21572407|20371350|23706177	Unspecified
hsa-let-7e-5p	MIMAT0000066	CDCA3	83461	CLASH	23622248	Unspecified
hsa-let-7e-5p	MIMAT0000066	DNAL1	83544	PAR-CLIP	21572407|27292025	Unspecified
hsa-let-7e-5p	MIMAT0000066	HASPIN	83903	HITS-CLIP//PAR-CLIP	21572407|20371350|23706177	Unspecified
hsa-let-7e-5p	MIMAT0000066	KREMEN1	83999	PAR-CLIP	23592263|26701625	Unspecified
hsa-let-7e-5p	MIMAT0000066	EMILIN2	84034	HITS-CLIP//PAR-CLIP	20371350|23706177	Unspecified
hsa-let-7e-5p	MIMAT0000066	KATNAL1	84056	CLASH	23622248	Unspecified
hsa-let-7e-5p	MIMAT0000066	SLC10A7	84068	PAR-CLIP	24398324|21572407|20371350	Unspecified
hsa-let-7e-5p	MIMAT0000066	TOMM40L	84134	PAR-CLIP	26701625|27292025	Unspecified
hsa-let-7e-5p	MIMAT0000066	UTP15	84135	CLASH	23622248	Unspecified
hsa-let-7e-5p	MIMAT0000066	ZNF644	84146	PAR-CLIP	23446348	Unspecified
hsa-let-7e-5p	MIMAT0000066	NOA1	84273	PAR-CLIP	23592263|23446348	Unspecified
hsa-let-7e-5p	MIMAT0000066	NICN1	84276	CLASH	23622248	Unspecified
hsa-let-7e-5p	MIMAT0000066	TMEM107	84314	CLASH	23622248	Unspecified
hsa-let-7e-5p	MIMAT0000066	RAB11FIP4	84440	PAR-CLIP	24398324	Unspecified
hsa-let-7e-5p	MIMAT0000066	ZBTB37	84614	PAR-CLIP	20371350	Unspecified
hsa-let-7e-5p	MIMAT0000066	USP38	84640	PAR-CLIP	21572407	Unspecified
hsa-let-7e-5p	MIMAT0000066	FUT10	84750	PAR-CLIP	23592263|26701625	Unspecified
hsa-let-7e-5p	MIMAT0000066	C19orf48	84798	CLASH	23622248	Unspecified
hsa-let-7e-5p	MIMAT0000066	ZNF587	84914	PAR-CLIP	23592263	Unspecified
hsa-let-7e-5p	MIMAT0000066	PPP1R15B	84919	PAR-CLIP	23592263|27292025	Unspecified
hsa-let-7e-5p	MIMAT0000066	FAM104A	84923	PAR-CLIP	20371350	Unspecified
hsa-let-7e-5p	MIMAT0000066	ZNF566	84924	PAR-CLIP	23446348|21572407|20371350	Unspecified
hsa-let-7e-5p	MIMAT0000066	FBXL20	84961	PAR-CLIP	21572407	Unspecified
hsa-let-7e-5p	MIMAT0000066	ARHGAP19	84986	CLASH	23622248	Unspecified
hsa-let-7e-5p	MIMAT0000066	COX14	84987	CLASH	23622248	Unspecified
hsa-let-7e-5p	MIMAT0000066	HIST1H2BK	85236	PAR-CLIP	23592263|27292025	Unspecified
hsa-let-7e-5p	MIMAT0000066	ZCCHC3	85364	PAR-CLIP	23446348|26701625	Unspecified
hsa-let-7e-5p	MIMAT0000066	LMLN	89782	CLASH	23622248	Unspecified
hsa-let-7e-5p	MIMAT0000066	MIDN	90007	PAR-CLIP	26701625	Unspecified
hsa-let-7e-5p	MIMAT0000066	HS6ST2	90161	CLASH	23622248	Unspecified
hsa-let-7e-5p	MIMAT0000066	CCDC97	90324	CLASH	23622248	Unspecified
hsa-let-7e-5p	MIMAT0000066	ZNF799	90576	HITS-CLIP	23313552	Unspecified
hsa-let-7e-5p	MIMAT0000066	DHX57	90957	CLASH	23622248	Unspecified
hsa-let-7e-5p	MIMAT0000066	FMNL3	91010	PAR-CLIP	22100165	Unspecified
hsa-let-7e-5p	MIMAT0000066	ANKRD40	91369	CLASH	23622248	Unspecified
hsa-let-7e-5p	MIMAT0000066	ELMSAN1	91748	CLASH	23622248	Unspecified
hsa-let-7e-5p	MIMAT0000066	CABLES1	91768	CLASH	23622248	Unspecified
hsa-let-7e-5p	MIMAT0000066	ZC3HAV1L	92092	PAR-CLIP	23592263	Unspecified
hsa-let-7e-5p	MIMAT0000066	TIMM50	92609	CLASH	23622248	Unspecified
hsa-let-7e-5p	MIMAT0000066	MARS2	92935	PAR-CLIP	26701625	Unspecified
hsa-let-7e-5p	MIMAT0000066	SDR42E1	93517	PAR-CLIP	24398324	Unspecified
hsa-let-7e-5p	MIMAT0000066	ZFAND4	93550	HITS-CLIP//PAR-CLIP	23706177|23313552|27292025	Unspecified
hsa-let-7e-5p	MIMAT0000066	TBC1D31	93594	CLASH	23622248	Unspecified
hsa-let-7e-5p	MIMAT0000066	PIGS	94005	CLASH	23622248	Unspecified
hsa-let-7e-5p	MIMAT0000066	PDZD8	118987	PAR-CLIP	21572407	Unspecified
hsa-let-7e-5p	MIMAT0000066	LRIG3	121227	PAR-CLIP	21572407|20371350	Unspecified
hsa-let-7e-5p	MIMAT0000066	AEBP2	121536	CLASH	23622248	Unspecified
hsa-let-7e-5p	MIMAT0000066	NAA30	122830	PAR-CLIP	21572407	Unspecified
hsa-let-7e-5p	MIMAT0000066	MSI2	124540	PAR-CLIP	21572407	Unspecified
hsa-let-7e-5p	MIMAT0000066	ZFP3	124961	CLASH	23622248	Unspecified
hsa-let-7e-5p	MIMAT0000066	IRGQ	126298	CLASH	23622248	Unspecified
hsa-let-7e-5p	MIMAT0000066	C19orf47	126526	PAR-CLIP	21572407|20371350	Unspecified
hsa-let-7e-5p	MIMAT0000066	TRIM71	131405	PAR-CLIP	20371350	Unspecified
hsa-let-7e-5p	MIMAT0000066	DCBLD2	131566	CLASH	23622248	Unspecified
hsa-let-7e-5p	MIMAT0000066	FAM43A	131583	PAR-CLIP	23592263|20371350	Unspecified
hsa-let-7e-5p	MIMAT0000066	UROC1	131669	CLASH	23622248	Unspecified
hsa-let-7e-5p	MIMAT0000066	GRPEL2	134266	PAR-CLIP	23592263|24398324|23446348|21572407|20371350|26701625	Unspecified
hsa-let-7e-5p	MIMAT0000066	PM20D2	135293	PAR-CLIP	21572407	Unspecified
hsa-let-7e-5p	MIMAT0000066	UBXN2B	137886	PAR-CLIP	21572407	Unspecified
hsa-let-7e-5p	MIMAT0000066	GPAT4	137964	PAR-CLIP	26701625	Unspecified
hsa-let-7e-5p	MIMAT0000066	BRI3BP	140707	HITS-CLIP	23706177	Unspecified
hsa-let-7e-5p	MIMAT0000066	SMCR8	140775	PAR-CLIP	24398324|23446348|21572407|26701625|27292025	Unspecified
hsa-let-7e-5p	MIMAT0000066	ZNF578	147660	HITS-CLIP	23706177	Unspecified
hsa-let-7e-5p	MIMAT0000066	ZNF417	147687	HITS-CLIP	23313552	Unspecified
hsa-let-7e-5p	MIMAT0000066	ZNF738	148203	HITS-CLIP	23706177	Unspecified
hsa-let-7e-5p	MIMAT0000066	C1orf210	149466	HITS-CLIP//PAR-CLIP	23446348|21572407|23706177	Unspecified
hsa-let-7e-5p	MIMAT0000066	DTX3L	151636	HITS-CLIP	23706177	Unspecified
hsa-let-7e-5p	MIMAT0000066	CEP120	153241	PAR-CLIP	23592263	Unspecified
hsa-let-7e-5p	MIMAT0000066	ANKRD46	157567	PAR-CLIP	22100165|26701625	Unspecified
hsa-let-7e-5p	MIMAT0000066	TMTC3	160418	PAR-CLIP	23592263	Unspecified
hsa-let-7e-5p	MIMAT0000066	OR7D2	162998	CLASH	23622248	Unspecified
hsa-let-7e-5p	MIMAT0000066	IFNLR1	163702	PAR-CLIP	23592263	Unspecified
hsa-let-7e-5p	MIMAT0000066	PAPD4	167153	CLASH	23622248	Unspecified
hsa-let-7e-5p	MIMAT0000066	TXLNA	200081	PAR-CLIP	21572407	Unspecified
hsa-let-7e-5p	MIMAT0000066	KLHDC8B	200942	PAR-CLIP	23592263	Unspecified
hsa-let-7e-5p	MIMAT0000066	ZNF584	201514	HITS-CLIP	23706177	Unspecified
hsa-let-7e-5p	MIMAT0000066	PDE12	201626	PAR-CLIP	24398324|23446348|21572407|20371350	Unspecified
hsa-let-7e-5p	MIMAT0000066	HIPK1	204851	CLASH	23622248	Unspecified
hsa-let-7e-5p	MIMAT0000066	SLC16A9	220963	PAR-CLIP	21572407	Unspecified
hsa-let-7e-5p	MIMAT0000066	JMJD1C	221037	CLASH	23622248	Unspecified
hsa-let-7e-5p	MIMAT0000066	SPATA13	221178	CLASH	23622248	Unspecified
hsa-let-7e-5p	MIMAT0000066	JAZF1	221895	CLASH	23622248	Unspecified
hsa-let-7e-5p	MIMAT0000066	TMED4	222068	PAR-CLIP	27292025	Unspecified
hsa-let-7e-5p	MIMAT0000066	UBN2	254048	CLASH	23622248	Unspecified
hsa-let-7e-5p	MIMAT0000066	NUDT8	254552	CLASH	23622248	Unspecified
hsa-let-7e-5p	MIMAT0000066	RNF144B	255488	PAR-CLIP	23592263	Unspecified
hsa-let-7e-5p	MIMAT0000066	MFSD8	256471	PAR-CLIP	24398324	Unspecified
hsa-let-7e-5p	MIMAT0000066	PGM2L1	283209	PAR-CLIP	23592263	Unspecified
hsa-let-7e-5p	MIMAT0000066	KCTD21	283219	PAR-CLIP	23592263	Unspecified
hsa-let-7e-5p	MIMAT0000066	C5orf51	285636	PAR-CLIP	23592263|24398324|23446348|21572407|20371350|26701625|27292025	Unspecified
hsa-let-7e-5p	MIMAT0000066	ZBTB8OS	339487	HITS-CLIP//PAR-CLIP	23446348|23706177	Unspecified
hsa-let-7e-5p	MIMAT0000066	NAT8L	339983	PAR-CLIP	21572407	Unspecified
hsa-let-7e-5p	MIMAT0000066	ACER2	340485	PAR-CLIP	24398324	Unspecified
hsa-let-7e-5p	MIMAT0000066	MS4A10	341116	CLASH	23622248	Unspecified
hsa-let-7e-5p	MIMAT0000066	ZNF774	342132	HITS-CLIP//PAR-CLIP	22100165|27418678	Unspecified
hsa-let-7e-5p	MIMAT0000066	ZNF284	342909	CLASH	23622248	Unspecified
hsa-let-7e-5p	MIMAT0000066	MTX3	345778	HITS-CLIP	23706177	Unspecified
hsa-let-7e-5p	MIMAT0000066	SKA2	348235	CLASH	23622248	Unspecified
hsa-let-7e-5p	MIMAT0000066	NDUFA4P1	360165	PAR-CLIP	22100165	Unspecified
hsa-let-7e-5p	MIMAT0000066	NHLRC2	374354	HITS-CLIP	23313552	Unspecified
hsa-let-7e-5p	MIMAT0000066	NHLRC3	387921	PAR-CLIP	24398324|21572407|20371350	Unspecified
hsa-let-7e-5p	MIMAT0000066	BEND4	389206	PAR-CLIP	21572407|20371350	Unspecified
hsa-let-7e-5p	MIMAT0000066	RBM12B	389677	PAR-CLIP	21572407|20371350	Unspecified
hsa-let-7e-5p	MIMAT0000066	ZNF805	390980	CLASH	23622248	Unspecified
hsa-let-7e-5p	MIMAT0000066	PRAMEF13	400736	CLASH	23622248	Unspecified
hsa-let-7e-5p	MIMAT0000066	RAB19	401409	HITS-CLIP//PAR-CLIP	23706177|23313552|27292025	Unspecified
hsa-let-7e-5p	MIMAT0000066	CENPP	401541	CLASH	23622248	Unspecified
hsa-let-7e-5p	MIMAT0000066	POTEG	404785	PAR-CLIP	26701625|27292025	Unspecified
hsa-let-7e-5p	MIMAT0000066	FNDC9	408263	PAR-CLIP	26701625	Unspecified
hsa-let-7e-5p	MIMAT0000066	HIST2H2BF	440689	CLASH	23622248	Unspecified
hsa-let-7e-5p	MIMAT0000066	ATXN7L3B	552889	PAR-CLIP	23592263|20371350	Unspecified
hsa-let-7e-5p	MIMAT0000066	PRR5-ARHGAP8	553158	PAR-CLIP	27292025	Unspecified
hsa-let-7e-5p	MIMAT0000066	POTEM	641455	PAR-CLIP	26701625|27292025	Unspecified
hsa-let-7e-5p	MIMAT0000066	ZFP62	643836	CLASH	23622248	Unspecified
hsa-let-7e-5p	MIMAT0000066	FAM83G	644815	PAR-CLIP	23592263|24398324	Unspecified
hsa-let-7e-5p	MIMAT0000066	FOXD4L6	653404	CLASH	23622248	Unspecified
hsa-let-7e-5p	MIMAT0000066	CASTOR2	729438	PAR-CLIP	26701625	Unspecified
hsa-let-7e-5p	MIMAT0000066	C11orf91	100131378	CLASH	23622248	Unspecified
hsa-let-7e-5p	MIMAT0000066	OCLN	100506658	CLASH	23622248	Unspecified
hsa-let-7f-2-3p	MIMAT0004487	ALDH1A3	220	HITS-CLIP	23313552	Unspecified
hsa-let-7f-2-3p	MIMAT0004487	BACH1	571	HITS-CLIP	23313552	Unspecified
hsa-let-7f-2-3p	MIMAT0004487	BTG1	694	PAR-CLIP	22012620	Unspecified
hsa-let-7f-2-3p	MIMAT0004487	CDKN1B	1027	PAR-CLIP	21572407	Unspecified
hsa-let-7f-2-3p	MIMAT0004487	CREB1	1385	PAR-CLIP	23446348	Unspecified
hsa-let-7f-2-3p	MIMAT0004487	DLX2	1746	PAR-CLIP	20371350	Unspecified
hsa-let-7f-2-3p	MIMAT0004487	DSG2	1829	PAR-CLIP	21572407	Unspecified
hsa-let-7f-2-3p	MIMAT0004487	DUSP6	1848	HITS-CLIP	23824327	Unspecified
hsa-let-7f-2-3p	MIMAT0004487	GABRG1	2565	HITS-CLIP//PAR-CLIP	21572407	Unspecified
hsa-let-7f-2-3p	MIMAT0004487	GRIK3	2899	HITS-CLIP//PAR-CLIP	23446348|21572407	Unspecified
hsa-let-7f-2-3p	MIMAT0004487	GSK3B	2932	PAR-CLIP	21572407|20371350	Unspecified
hsa-let-7f-2-3p	MIMAT0004487	MSH6	2956	HITS-CLIP	23824327	Unspecified
hsa-let-7f-2-3p	MIMAT0004487	HNRNPU	3192	PAR-CLIP	26701625	Unspecified
hsa-let-7f-2-3p	MIMAT0004487	HOXA9	3205	PAR-CLIP	22012620	Unspecified
hsa-let-7f-2-3p	MIMAT0004487	IRS1	3667	HITS-CLIP	23824327|27418678	Unspecified
hsa-let-7f-2-3p	MIMAT0004487	LDLR	3949	HITS-CLIP	23313552	Unspecified
hsa-let-7f-2-3p	MIMAT0004487	SMAD2	4087	PAR-CLIP	27292025	Unspecified
hsa-let-7f-2-3p	MIMAT0004487	MAX	4149	PAR-CLIP	23592263	Unspecified
hsa-let-7f-2-3p	MIMAT0004487	MBNL1	4154	PAR-CLIP	21572407|20371350	Unspecified
hsa-let-7f-2-3p	MIMAT0004487	MDM2	4193	PAR-CLIP	20371350	Unspecified
hsa-let-7f-2-3p	MIMAT0004487	CD99	4267	HITS-CLIP	23824327|19536157	Unspecified
hsa-let-7f-2-3p	MIMAT0004487	PCK1	5105	HITS-CLIP	23824327|23313552|27418678|28735896	Unspecified
hsa-let-7f-2-3p	MIMAT0004487	PGGT1B	5229	PAR-CLIP	20371350	Unspecified
hsa-let-7f-2-3p	MIMAT0004487	PGK1	5230	HITS-CLIP	27418678	Unspecified
hsa-let-7f-2-3p	MIMAT0004487	PHKA1	5255	HITS-CLIP	23824327|27418678	Unspecified
hsa-let-7f-2-3p	MIMAT0004487	PMAIP1	5366	CLASH//PAR-CLIP	23622248|23446348|21572407|20371350	Unspecified
hsa-let-7f-2-3p	MIMAT0004487	PURA	5813	HITS-CLIP	23824327	Unspecified
hsa-let-7f-2-3p	MIMAT0004487	RORA	6095	PAR-CLIP	22012620	Unspecified
hsa-let-7f-2-3p	MIMAT0004487	RPS16	6217	PAR-CLIP	20371350	Unspecified
hsa-let-7f-2-3p	MIMAT0004487	RS1	6247	HITS-CLIP	23706177	Unspecified
hsa-let-7f-2-3p	MIMAT0004487	MAP2K4	6416	PAR-CLIP	23592263	Unspecified
hsa-let-7f-2-3p	MIMAT0004487	SET	6418	PAR-CLIP	20371350	Unspecified
hsa-let-7f-2-3p	MIMAT0004487	SRI	6717	PAR-CLIP	23592263	Unspecified
hsa-let-7f-2-3p	MIMAT0004487	NR2F2	7026	PAR-CLIP	21572407	Unspecified
hsa-let-7f-2-3p	MIMAT0004487	TGFBR2	7048	PAR-CLIP	21572407	Unspecified
hsa-let-7f-2-3p	MIMAT0004487	USP1	7398	PAR-CLIP	22012620|21572407	Unspecified
hsa-let-7f-2-3p	MIMAT0004487	ZFX	7543	PAR-CLIP	23592263	Unspecified
hsa-let-7f-2-3p	MIMAT0004487	ZNF136	7695	PAR-CLIP	21572407	Unspecified
hsa-let-7f-2-3p	MIMAT0004487	SHOC2	8036	PAR-CLIP	23592263|24398324|23446348|21572407|20371350	Unspecified
hsa-let-7f-2-3p	MIMAT0004487	STX7	8417	HITS-CLIP	23824327	Unspecified
hsa-let-7f-2-3p	MIMAT0004487	HAT1	8520	PAR-CLIP	22100165	Unspecified
hsa-let-7f-2-3p	MIMAT0004487	COPB2	9276	HITS-CLIP	23313552	Unspecified
hsa-let-7f-2-3p	MIMAT0004487	ZNF264	9422	PAR-CLIP	21572407|20371350	Unspecified
hsa-let-7f-2-3p	MIMAT0004487	MTFR1	9650	PAR-CLIP	23592263	Unspecified
hsa-let-7f-2-3p	MIMAT0004487	COL4A3BP	10087	PAR-CLIP	23446348	Unspecified
hsa-let-7f-2-3p	MIMAT0004487	TSPAN2	10100	HITS-CLIP//PAR-CLIP	23446348|21572407	Unspecified
hsa-let-7f-2-3p	MIMAT0004487	ZNF256	10172	PAR-CLIP	22012620	Unspecified
hsa-let-7f-2-3p	MIMAT0004487	RUVBL2	10856	HITS-CLIP	23824327	Unspecified
hsa-let-7f-2-3p	MIMAT0004487	DIP2A	23181	HITS-CLIP	23706177	Unspecified
hsa-let-7f-2-3p	MIMAT0004487	SF3B3	23450	PAR-CLIP	23592263	Unspecified
hsa-let-7f-2-3p	MIMAT0004487	POLA2	23649	HITS-CLIP	23824327	Unspecified
hsa-let-7f-2-3p	MIMAT0004487	MOB4	25843	PAR-CLIP	20371350	Unspecified
hsa-let-7f-2-3p	MIMAT0004487	RNF11	26994	PAR-CLIP	20371350	Unspecified
hsa-let-7f-2-3p	MIMAT0004487	BRPF3	27154	HITS-CLIP	23824327	Unspecified
hsa-let-7f-2-3p	MIMAT0004487	EML4	27436	PAR-CLIP	23592263|21572407	Unspecified
hsa-let-7f-2-3p	MIMAT0004487	TBK1	29110	PAR-CLIP	23446348|20371350	Unspecified
hsa-let-7f-2-3p	MIMAT0004487	SENP1	29843	HITS-CLIP//PAR-CLIP	23446348|21572407|20371350|23313552	Unspecified
hsa-let-7f-2-3p	MIMAT0004487	NRBF2	29982	PAR-CLIP	23446348|21572407|20371350	Unspecified
hsa-let-7f-2-3p	MIMAT0004487	GOLGA7	51125	PAR-CLIP	21572407	Unspecified
hsa-let-7f-2-3p	MIMAT0004487	PBDC1	51260	CLASH	23622248	Unspecified
hsa-let-7f-2-3p	MIMAT0004487	MRPL35	51318	PAR-CLIP	20371350	Unspecified
hsa-let-7f-2-3p	MIMAT0004487	ZBTB7A	51341	HITS-CLIP	23313552	Unspecified
hsa-let-7f-2-3p	MIMAT0004487	PPIL3	53938	PAR-CLIP	22012620	Unspecified
hsa-let-7f-2-3p	MIMAT0004487	KCNK10	54207	HITS-CLIP//PAR-CLIP	21572407|23824327|23313552|27418678|28735896	Unspecified
hsa-let-7f-2-3p	MIMAT0004487	FOXJ2	55810	PAR-CLIP	26701625	Unspecified
hsa-let-7f-2-3p	MIMAT0004487	ARID1B	57492	PAR-CLIP	23446348|21572407	Unspecified
hsa-let-7f-2-3p	MIMAT0004487	ZNF608	57507	HITS-CLIP//PAR-CLIP	23446348|21572407	Unspecified
hsa-let-7f-2-3p	MIMAT0004487	PCTP	58488	PAR-CLIP	21572407	Unspecified
hsa-let-7f-2-3p	MIMAT0004487	AFAP1	60312	HITS-CLIP	23824327	Unspecified
hsa-let-7f-2-3p	MIMAT0004487	AASDHPPT	60496	PAR-CLIP	21572407	Unspecified
hsa-let-7f-2-3p	MIMAT0004487	KIF13A	63971	PAR-CLIP	23592263|24398324|21572407|26701625	Unspecified
hsa-let-7f-2-3p	MIMAT0004487	PAPOLG	64895	HITS-CLIP	23824327	Unspecified
hsa-let-7f-2-3p	MIMAT0004487	CASD1	64921	HITS-CLIP	23824327	Unspecified
hsa-let-7f-2-3p	MIMAT0004487	WNK1	65125	PAR-CLIP	20371350	Unspecified
hsa-let-7f-2-3p	MIMAT0004487	PANK3	79646	PAR-CLIP	20371350	Unspecified
hsa-let-7f-2-3p	MIMAT0004487	E2F8	79733	PAR-CLIP	23446348|21572407	Unspecified
hsa-let-7f-2-3p	MIMAT0004487	KLHL15	80311	PAR-CLIP	23446348|21572407|20371350	Unspecified
hsa-let-7f-2-3p	MIMAT0004487	BRMS1L	84312	HITS-CLIP//PAR-CLIP	23446348|21572407	Unspecified
hsa-let-7f-2-3p	MIMAT0004487	LCOR	84458	PAR-CLIP	23446348|20371350	Unspecified
hsa-let-7f-2-3p	MIMAT0004487	MYADM	91663	HITS-CLIP//PAR-CLIP	23446348|21572407	Unspecified
hsa-let-7f-2-3p	MIMAT0004487	TP53INP1	94241	PAR-CLIP	22012620	Unspecified
hsa-let-7f-2-3p	MIMAT0004487	PCMTD1	115294	PAR-CLIP	23446348|22012620|21572407	Unspecified
hsa-let-7f-2-3p	MIMAT0004487	RAB39B	116442	PAR-CLIP	21572407	Unspecified
hsa-let-7f-2-3p	MIMAT0004487	ARAP2	116984	PAR-CLIP	23592263	Unspecified
hsa-let-7f-2-3p	MIMAT0004487	NCOA7	135112	PAR-CLIP	21572407	Unspecified
hsa-let-7f-2-3p	MIMAT0004487	SESN3	143686	PAR-CLIP	23592263|20371350	Unspecified
hsa-let-7f-2-3p	MIMAT0004487	C1orf52	148423	HITS-CLIP	19536157	Unspecified
hsa-let-7f-2-3p	MIMAT0004487	KANSL1L	151050	PAR-CLIP	20371350	Unspecified
hsa-let-7f-2-3p	MIMAT0004487	ZNF585A	199704	HITS-CLIP	23824327|27418678	Unspecified
hsa-let-7f-2-3p	MIMAT0004487	USF3	205717	HITS-CLIP	23824327	Unspecified
hsa-let-7f-2-3p	MIMAT0004487	MTURN	222166	PAR-CLIP	27292025	Unspecified
hsa-let-7f-2-3p	MIMAT0004487	GPRIN3	285513	HITS-CLIP	23824327	Unspecified
hsa-let-7f-2-3p	MIMAT0004487	DCAF12L2	340578	PAR-CLIP	22012620	Unspecified
hsa-let-7f-2-3p	MIMAT0004487	ATXN1L	342371	PAR-CLIP	21572407|20371350	Unspecified
hsa-let-7f-2-3p	MIMAT0004487	LANCL3	347404	HITS-CLIP	27418678	Unspecified
hsa-let-7f-2-3p	MIMAT0004487	IRF2BP2	359948	PAR-CLIP	21572407|20371350	Unspecified
hsa-let-7f-2-3p	MIMAT0004487	RBM12B	389677	PAR-CLIP	21572407|20371350	Unspecified
hsa-let-7f-2-3p	MIMAT0004487	C1orf147	574431	PAR-CLIP	23446348|22012620	Unspecified
hsa-let-7f-2-3p	MIMAT0004487	HSPE1-MOB4	100529241	PAR-CLIP	20371350	Unspecified
hsa-let-7i-3p	MIMAT0004585	ACTB	60	PAR-CLIP	24398324|23446348|20371350|26701625|27292025	Unspecified
hsa-let-7i-3p	MIMAT0004585	KCNB1	3745	HITS-CLIP	27418678	Unspecified
hsa-let-7i-3p	MIMAT0004585	MYBPC3	4607	qRT-PCR	25815883	Unspecified
hsa-let-7i-3p	MIMAT0004585	PABPN1	8106	PAR-CLIP	23446348	Unspecified
hsa-let-7i-3p	MIMAT0004585	FUBP1	8880	HITS-CLIP//PAR-CLIP	21572407	Unspecified
hsa-let-7i-3p	MIMAT0004585	KDM2A	22992	PAR-CLIP	26701625	Unspecified
hsa-let-7i-3p	MIMAT0004585	KLHL15	80311	PAR-CLIP	21572407	Unspecified
hsa-let-7i-3p	MIMAT0004585	USP48	84196	PAR-CLIP	21572407|20371350	Unspecified
hsa-let-7i-3p	MIMAT0004585	MYOCD	93649	HITS-CLIP	19536157	Unspecified
hsa-let-7i-3p	MIMAT0004585	MXRA7	439921	PAR-CLIP	23592263|20371350|27292025	Unspecified
hsa-mir-105-5p	MIMAT0000102	AKT1	207	Luciferase reporter assay//Western blot	25280563	Unspecified
hsa-mir-105-5p	MIMAT0000102	CDK6	1021	PAR-CLIP//qRT-PCR//Western blot	23446348|21572407|20371350|23950948	Unspecified
hsa-mir-105-5p	MIMAT0000102	COX8A	1351	PAR-CLIP	27292025	Unspecified
hsa-mir-105-5p	MIMAT0000102	CREBL2	1389	PAR-CLIP	23592263	Unspecified
hsa-mir-105-5p	MIMAT0000102	DCC	1630	HITS-CLIP	19536157	Unspecified
hsa-mir-105-5p	MIMAT0000102	DFFA	1676	PAR-CLIP	20371350	Unspecified
hsa-mir-105-5p	MIMAT0000102	FRK	2444	PAR-CLIP	22012620	Unspecified
hsa-mir-105-5p	MIMAT0000102	GRB2	2885	PAR-CLIP	24398324|21572407	Unspecified
hsa-mir-105-5p	MIMAT0000102	H3F3B	3021	PAR-CLIP	26701625	Unspecified
hsa-mir-105-5p	MIMAT0000102	HSPA8	3312	PAR-CLIP	26701625	Unspecified
hsa-mir-105-5p	MIMAT0000102	IRS1	3667	Luciferase reporter assay//Western blot	25280563	Unspecified
hsa-mir-105-5p	MIMAT0000102	MYB	4602	Luciferase reporter assay//qRT-PCR//Western blot	24446170	Unspecified
hsa-mir-105-5p	MIMAT0000102	NCL	4691	PAR-CLIP	27292025	Unspecified
hsa-mir-105-5p	MIMAT0000102	NPTX1	4884	HITS-CLIP	23824327	Unspecified
hsa-mir-105-5p	MIMAT0000102	PAFAH1B1	5048	HITS-CLIP	23824327	Unspecified
hsa-mir-105-5p	MIMAT0000102	PDGFRA	5156	HITS-CLIP	23824327	Unspecified
hsa-mir-105-5p	MIMAT0000102	PDK1	5163	Luciferase reporter assay//Western blot	25280563	Unspecified
hsa-mir-105-5p	MIMAT0000102	POU5F1B	5462	PAR-CLIP	22012620	Unspecified
hsa-mir-105-5p	MIMAT0000102	PRKX	5613	HITS-CLIP	23824327	Unspecified
hsa-mir-105-5p	MIMAT0000102	PTEN	5728	PAR-CLIP	23592263	Unspecified
hsa-mir-105-5p	MIMAT0000102	PTPN14	5784	PAR-CLIP	22012620	Unspecified
hsa-mir-105-5p	MIMAT0000102	RAG1	5896	PAR-CLIP	21572407	Unspecified
hsa-mir-105-5p	MIMAT0000102	REST	5978	PAR-CLIP	20371350	Unspecified
hsa-mir-105-5p	MIMAT0000102	VPS52	6293	HITS-CLIP	23824327	Unspecified
hsa-mir-105-5p	MIMAT0000102	SCD	6319	PAR-CLIP	23446348|21572407	Unspecified
hsa-mir-105-5p	MIMAT0000102	SLC4A1	6521	HITS-CLIP	23824327	Unspecified
hsa-mir-105-5p	MIMAT0000102	SLC6A6	6533	HITS-CLIP	23824327	Unspecified
hsa-mir-105-5p	MIMAT0000102	SOX9	6662	Luciferase reporter assay//qRT-PCR//Western blot	27736002	Unspecified
hsa-mir-105-5p	MIMAT0000102	TFCP2	7024	HITS-CLIP	27418678	Unspecified
hsa-mir-105-5p	MIMAT0000102	THBS2	7058	PAR-CLIP	22012620	Unspecified
hsa-mir-105-5p	MIMAT0000102	TJP1	7082	In situ hybridization//Luciferase reporter assay//Microarray//qRT-PCR//Western blot	24735924	Unspecified
hsa-mir-105-5p	MIMAT0000102	TK1	7083	HITS-CLIP	23313552	Unspecified
hsa-mir-105-5p	MIMAT0000102	TLR2	7097	Luciferase reporter assay//qRT-PCR//Western blot	19509287	Unspecified
hsa-mir-105-5p	MIMAT0000102	TUBB2A	7280	PAR-CLIP	20371350	Unspecified
hsa-mir-105-5p	MIMAT0000102	UBE2D2	7322	PAR-CLIP	21572407	Unspecified
hsa-mir-105-5p	MIMAT0000102	ZNF121	7675	PAR-CLIP	23446348|21572407	Unspecified
hsa-mir-105-5p	MIMAT0000102	ZNF225	7768	HITS-CLIP	23824327	Unspecified
hsa-mir-105-5p	MIMAT0000102	SLBP	7884	HITS-CLIP	28735896	Unspecified
hsa-mir-105-5p	MIMAT0000102	FZD1	8321	PAR-CLIP	20371350	Unspecified
hsa-mir-105-5p	MIMAT0000102	TTF2	8458	PAR-CLIP	23446348	Unspecified
hsa-mir-105-5p	MIMAT0000102	NCOA1	8648	HITS-CLIP//Immunohistochemistry//Luciferase reporter assay//qRT-PCR//Western blot	28060733|27418678|28735896	Unspecified
hsa-mir-105-5p	MIMAT0000102	WISP3	8838	HITS-CLIP	23824327	Unspecified
hsa-mir-105-5p	MIMAT0000102	GPRC5A	9052	PAR-CLIP	26701625	Unspecified
hsa-mir-105-5p	MIMAT0000102	BCAR1	9564	HITS-CLIP	23313552	Unspecified
hsa-mir-105-5p	MIMAT0000102	CREB5	9586	HITS-CLIP	23824327	Unspecified
hsa-mir-105-5p	MIMAT0000102	USP15	9958	PAR-CLIP	20371350	Unspecified
hsa-mir-105-5p	MIMAT0000102	BCL2L11	10018	PAR-CLIP	23446348|20371350	Unspecified
hsa-mir-105-5p	MIMAT0000102	TSPAN1	10103	PAR-CLIP	23592263	Unspecified
hsa-mir-105-5p	MIMAT0000102	PDIA6	10130	PAR-CLIP	23592263	Unspecified
hsa-mir-105-5p	MIMAT0000102	ABI2	10152	HITS-CLIP	23824327	Unspecified
hsa-mir-105-5p	MIMAT0000102	PLXNC1	10154	HITS-CLIP	23824327	Unspecified
hsa-mir-105-5p	MIMAT0000102	ABCC4	10257	PAR-CLIP	22012620	Unspecified
hsa-mir-105-5p	MIMAT0000102	GIPC1	10755	PAR-CLIP	27292025	Unspecified
hsa-mir-105-5p	MIMAT0000102	ARPP19	10776	PAR-CLIP	23446348	Unspecified
hsa-mir-105-5p	MIMAT0000102	SPINT3	10816	HITS-CLIP	23824327	Unspecified
hsa-mir-105-5p	MIMAT0000102	COPS8	10920	PAR-CLIP	23446348	Unspecified
hsa-mir-105-5p	MIMAT0000102	DNAJB4	11080	PAR-CLIP	23592263	Unspecified
hsa-mir-105-5p	MIMAT0000102	MAST3	23031	HITS-CLIP	23313552	Unspecified
hsa-mir-105-5p	MIMAT0000102	MON2	23041	PAR-CLIP	26701625	Unspecified
hsa-mir-105-5p	MIMAT0000102	PEG10	23089	PAR-CLIP	20371350	Unspecified
hsa-mir-105-5p	MIMAT0000102	KIAA1549L	25758	HITS-CLIP	23824327	Unspecified
hsa-mir-105-5p	MIMAT0000102	TECPR1	25851	PAR-CLIP	22291592	Unspecified
hsa-mir-105-5p	MIMAT0000102	BLOC1S6	26258	HITS-CLIP	19536157	Unspecified
hsa-mir-105-5p	MIMAT0000102	RNF11	26994	PAR-CLIP	23446348	Unspecified
hsa-mir-105-5p	MIMAT0000102	TRUB2	26995	HITS-CLIP	19536157	Unspecified
hsa-mir-105-5p	MIMAT0000102	FOXP1	27086	PAR-CLIP	21572407	Unspecified
hsa-mir-105-5p	MIMAT0000102	TOR1B	27348	PAR-CLIP	23446348	Unspecified
hsa-mir-105-5p	MIMAT0000102	NRBF2	29982	PAR-CLIP	20371350	Unspecified
hsa-mir-105-5p	MIMAT0000102	DUOX2	50506	HITS-CLIP	23824327	Unspecified
hsa-mir-105-5p	MIMAT0000102	SAR1B	51128	PAR-CLIP	22012620	Unspecified
hsa-mir-105-5p	MIMAT0000102	RAB9B	51209	HITS-CLIP	23824327	Unspecified
hsa-mir-105-5p	MIMAT0000102	ESF1	51575	PAR-CLIP	23592263	Unspecified
hsa-mir-105-5p	MIMAT0000102	CLIC5	53405	HITS-CLIP	23824327	Unspecified
hsa-mir-105-5p	MIMAT0000102	EPB41L4B	54566	PAR-CLIP	21572407	Unspecified
hsa-mir-105-5p	MIMAT0000102	KLHL28	54813	HITS-CLIP	23824327	Unspecified
hsa-mir-105-5p	MIMAT0000102	ANKRD49	54851	PAR-CLIP	22012620	Unspecified
hsa-mir-105-5p	MIMAT0000102	PHIP	55023	PAR-CLIP	27292025	Unspecified
hsa-mir-105-5p	MIMAT0000102	PRPF38B	55119	PAR-CLIP	27292025	Unspecified
hsa-mir-105-5p	MIMAT0000102	PRPF40A	55660	PAR-CLIP	22012620|20371350	Unspecified
hsa-mir-105-5p	MIMAT0000102	INTS13	55726	PAR-CLIP	27292025	Unspecified
hsa-mir-105-5p	MIMAT0000102	EXOC2	55770	HITS-CLIP	21572407	Unspecified
hsa-mir-105-5p	MIMAT0000102	PLGRKT	55848	PAR-CLIP	22012620	Unspecified
hsa-mir-105-5p	MIMAT0000102	CIAPIN1	57019	PAR-CLIP	23592263	Unspecified
hsa-mir-105-5p	MIMAT0000102	ODF2L	57489	PAR-CLIP	23446348	Unspecified
hsa-mir-105-5p	MIMAT0000102	KLHL25	64410	HITS-CLIP	23824327	Unspecified
hsa-mir-105-5p	MIMAT0000102	SLC30A5	64924	HITS-CLIP	23313552	Unspecified
hsa-mir-105-5p	MIMAT0000102	ZBTB10	65986	PAR-CLIP	21572407	Unspecified
hsa-mir-105-5p	MIMAT0000102	TTPAL	79183	HITS-CLIP	23824327	Unspecified
hsa-mir-105-5p	MIMAT0000102	PPP1R3B	79660	PAR-CLIP	21572407	Unspecified
hsa-mir-105-5p	MIMAT0000102	YRDC	79693	HITS-CLIP//PAR-CLIP	23592263|24398324|23446348|22012620|21572407|20371350|26701625|27292025	Unspecified
hsa-mir-105-5p	MIMAT0000102	ECHDC3	79746	PAR-CLIP	22100165	Unspecified
hsa-mir-105-5p	MIMAT0000102	L2HGDH	79944	PAR-CLIP	20371350	Unspecified
hsa-mir-105-5p	MIMAT0000102	CRISPLD2	83716	HITS-CLIP	23824327|27418678	Unspecified
hsa-mir-105-5p	MIMAT0000102	ZIC4	84107	PAR-CLIP	22100165	Unspecified
hsa-mir-105-5p	MIMAT0000102	MCRIP2	84331	PAR-CLIP	21572407	Unspecified
hsa-mir-105-5p	MIMAT0000102	BTF3L4	91408	PAR-CLIP	21572407|20371350	Unspecified
hsa-mir-105-5p	MIMAT0000102	NUS1	116150	PAR-CLIP	23592263|21572407	Unspecified
hsa-mir-105-5p	MIMAT0000102	TANGO2	128989	PAR-CLIP	22012620	Unspecified
hsa-mir-105-5p	MIMAT0000102	BRI3BP	140707	HITS-CLIP//PAR-CLIP	22012620|23824327	Unspecified
hsa-mir-105-5p	MIMAT0000102	CACUL1	143384	HITS-CLIP	23313552	Unspecified
hsa-mir-105-5p	MIMAT0000102	TOM1L2	146691	PAR-CLIP	22100165	Unspecified
hsa-mir-105-5p	MIMAT0000102	C18orf25	147339	PAR-CLIP	20371350	Unspecified
hsa-mir-105-5p	MIMAT0000102	ANKRD46	157567	PAR-CLIP	23592263|24398324	Unspecified
hsa-mir-105-5p	MIMAT0000102	HNRNPA3	220988	PAR-CLIP	22291592	Unspecified
hsa-mir-105-5p	MIMAT0000102	ABCB5	340273	HITS-CLIP	23824327	Unspecified
hsa-mir-105-5p	MIMAT0000102	ARL5C	390790	HITS-CLIP//PAR-CLIP	23592263|24398324|23446348|21572407|20371350|23706177|26701625|27292025	Unspecified
hsa-mir-105-5p	MIMAT0000102	TMED7-TICAM2	100302736	PAR-CLIP	26701625	Unspecified
hsa-mir-10a-3p	MIMAT0004555	ACLY	47	CLASH	23622248	Unspecified
hsa-mir-10a-3p	MIMAT0004555	CALU	813	PAR-CLIP	23592263|20371350	Unspecified
hsa-mir-10a-3p	MIMAT0004555	CDC27	996	PAR-CLIP	20371350	Unspecified
hsa-mir-10a-3p	MIMAT0004555	CDR1	1038	PAR-CLIP	22100165	Unspecified
hsa-mir-10a-3p	MIMAT0004555	DBN1	1627	HITS-CLIP//PAR-CLIP	21572407	Unspecified
hsa-mir-10a-3p	MIMAT0004555	EFNA5	1946	HITS-CLIP	23824327	Unspecified
hsa-mir-10a-3p	MIMAT0004555	CELSR2	1952	HITS-CLIP	23824327	Unspecified
hsa-mir-10a-3p	MIMAT0004555	FUT4	2526	PAR-CLIP	21572407	Unspecified
hsa-mir-10a-3p	MIMAT0004555	GTF2I	2969	CLASH	23622248	Unspecified
hsa-mir-10a-3p	MIMAT0004555	GYPA	2993	PAR-CLIP	22012620	Unspecified
hsa-mir-10a-3p	MIMAT0004555	HOXB3	3213	PAR-CLIP	21572407	Unspecified
hsa-mir-10a-3p	MIMAT0004555	HOXC4	3221	HITS-CLIP//PAR-CLIP	23446348|21572407|20371350|23824327	Unspecified
hsa-mir-10a-3p	MIMAT0004555	IGF1	3479	PAR-CLIP	22012620	Unspecified
hsa-mir-10a-3p	MIMAT0004555	EIF6	3692	PAR-CLIP	23446348	Unspecified
hsa-mir-10a-3p	MIMAT0004555	NFATC2	4773	HITS-CLIP	23824327|27418678	Unspecified
hsa-mir-10a-3p	MIMAT0004555	PCBP1	5093	PAR-CLIP	23592263	Unspecified
hsa-mir-10a-3p	MIMAT0004555	PODXL	5420	HITS-CLIP	23313552	Unspecified
hsa-mir-10a-3p	MIMAT0004555	MAPK6	5597	PAR-CLIP	21572407	Unspecified
hsa-mir-10a-3p	MIMAT0004555	RAP1A	5906	PAR-CLIP	21572407	Unspecified
hsa-mir-10a-3p	MIMAT0004555	MAP2K4	6416	PAR-CLIP	21572407	Unspecified
hsa-mir-10a-3p	MIMAT0004555	SIX3	6496	HITS-CLIP	23824327|27418678	Unspecified
hsa-mir-10a-3p	MIMAT0004555	SOD2	6648	PAR-CLIP	22012620	Unspecified
hsa-mir-10a-3p	MIMAT0004555	GCFC2	6936	CLASH	23622248	Unspecified
hsa-mir-10a-3p	MIMAT0004555	TFAP2A	7020	PAR-CLIP	20371350	Unspecified
hsa-mir-10a-3p	MIMAT0004555	NR2C2	7182	Luciferase reporter assay	26821827	Unspecified
hsa-mir-10a-3p	MIMAT0004555	UBE2H	7328	PAR-CLIP	21572407	Unspecified
hsa-mir-10a-3p	MIMAT0004555	UQCRFS1	7386	PAR-CLIP	24398324|20371350	Unspecified
hsa-mir-10a-3p	MIMAT0004555	ZNF24	7572	PAR-CLIP	22100165	Unspecified
hsa-mir-10a-3p	MIMAT0004555	HMGA2	8091	PAR-CLIP	26701625	Unspecified
hsa-mir-10a-3p	MIMAT0004555	BTRC	8945	Luciferase reporter assay	26821827	Unspecified
hsa-mir-10a-3p	MIMAT0004555	SMC3	9126	PAR-CLIP	22100165	Unspecified
hsa-mir-10a-3p	MIMAT0004555	ONECUT2	9480	PAR-CLIP	23446348	Unspecified
hsa-mir-10a-3p	MIMAT0004555	ATP6V1G1	9550	HITS-CLIP	23313552	Unspecified
hsa-mir-10a-3p	MIMAT0004555	TSC22D2	9819	PAR-CLIP	22100165	Unspecified
hsa-mir-10a-3p	MIMAT0004555	YAP1	10413	HITS-CLIP	23313552	Unspecified
hsa-mir-10a-3p	MIMAT0004555	B3GNT2	10678	PAR-CLIP	21572407|20371350	Unspecified
hsa-mir-10a-3p	MIMAT0004555	HBS1L	10767	PAR-CLIP	22100165	Unspecified
hsa-mir-10a-3p	MIMAT0004555	ZNF460	10794	PAR-CLIP	21572407|20371350	Unspecified
hsa-mir-10a-3p	MIMAT0004555	FRS2	10818	PAR-CLIP	22012620	Unspecified
hsa-mir-10a-3p	MIMAT0004555	BLCAP	10904	HITS-CLIP//PAR-CLIP	23592263|24398324|23446348|21572407|20371350	Unspecified
hsa-mir-10a-3p	MIMAT0004555	SERINC3	10955	PAR-CLIP	23592263|24398324|23446348|21572407|20371350	Unspecified
hsa-mir-10a-3p	MIMAT0004555	AKAP10	11216	PAR-CLIP	21572407	Unspecified
hsa-mir-10a-3p	MIMAT0004555	NCBP2	22916	CLASH	23622248	Unspecified
hsa-mir-10a-3p	MIMAT0004555	ARL6IP1	23204	PAR-CLIP	27292025	Unspecified
hsa-mir-10a-3p	MIMAT0004555	COMMD3	23412	PAR-CLIP	23446348|21572407|20371350	Unspecified
hsa-mir-10a-3p	MIMAT0004555	CLIC4	25932	CLASH	23622248	Unspecified
hsa-mir-10a-3p	MIMAT0004555	RGS17	26575	HITS-CLIP	23824327	Unspecified
hsa-mir-10a-3p	MIMAT0004555	GOLIM4	27333	HITS-CLIP	23824327	Unspecified
hsa-mir-10a-3p	MIMAT0004555	IRAK4	51135	Luciferase reporter assay	26821827	Unspecified
hsa-mir-10a-3p	MIMAT0004555	ATG2B	55102	PAR-CLIP	21572407	Unspecified
hsa-mir-10a-3p	MIMAT0004555	VPS13D	55187	CLASH	23622248	Unspecified
hsa-mir-10a-3p	MIMAT0004555	QRSL1	55278	HITS-CLIP	23824327	Unspecified
hsa-mir-10a-3p	MIMAT0004555	RCOR3	55758	PAR-CLIP	22100165	Unspecified
hsa-mir-10a-3p	MIMAT0004555	GNPNAT1	64841	PAR-CLIP	23592263	Unspecified
hsa-mir-10a-3p	MIMAT0004555	MRPS15	64960	HITS-CLIP	23824327	Unspecified
hsa-mir-10a-3p	MIMAT0004555	GRAMD2B	65983	PAR-CLIP	22100165	Unspecified
hsa-mir-10a-3p	MIMAT0004555	TAF1D	79101	PAR-CLIP	23592263|23446348|21572407	Unspecified
hsa-mir-10a-3p	MIMAT0004555	EDEM3	80267	PAR-CLIP	23446348|22012620|20371350|26701625|27292025	Unspecified
hsa-mir-10a-3p	MIMAT0004555	C1orf21	81563	HITS-CLIP	23824327	Unspecified
hsa-mir-10a-3p	MIMAT0004555	R3HDM4	91300	PAR-CLIP	23592263|26701625	Unspecified
hsa-mir-10a-3p	MIMAT0004555	TRABD2A	129293	HITS-CLIP	19536157	Unspecified
hsa-mir-10a-3p	MIMAT0004555	SLITRK4	139065	PAR-CLIP	23592263	Unspecified
hsa-mir-10a-3p	MIMAT0004555	TTL	150465	PAR-CLIP	26701625	Unspecified
hsa-mir-10a-3p	MIMAT0004555	ZNF431	170959	HITS-CLIP	23824327|19536157|27418678|28735896	Unspecified
hsa-mir-10a-3p	MIMAT0004555	CASP16P	197350	PAR-CLIP	23592263|23446348|22012620|20371350|27292025	Unspecified
hsa-mir-10a-3p	MIMAT0004555	ZBTB38	253461	PAR-CLIP	23592263	Unspecified
hsa-mir-10a-3p	MIMAT0004555	ELMOD2	255520	PAR-CLIP	21572407	Unspecified
hsa-mir-10a-5p	MIMAT0000253	ABCB7	22	CLASH	23622248	Unspecified
hsa-mir-10a-5p	MIMAT0000253	ACAA1	30	CLASH	23622248	Unspecified
hsa-mir-10a-5p	MIMAT0000253	ACTG1	71	CLASH//GFP reporter assay//Microarray//qRT-PCR//Western blot	23622248|22815788|28383561	Unspecified
hsa-mir-10a-5p	MIMAT0000253	ACVR2A	92	PAR-CLIP//Sequencing	20371350	Unspecified
hsa-mir-10a-5p	MIMAT0000253	ADCY9	115	CLASH	23622248	Unspecified
hsa-mir-10a-5p	MIMAT0000253	AGER	177	CLASH	23622248	Unspecified
hsa-mir-10a-5p	MIMAT0000253	AHCY	191	HITS-CLIP	23313552	Unspecified
hsa-mir-10a-5p	MIMAT0000253	AMPD1	270	CLASH	23622248	Unspecified
hsa-mir-10a-5p	MIMAT0000253	AMPD2	271	CLASH	23622248	Unspecified
hsa-mir-10a-5p	MIMAT0000253	SLC25A5	292	CLASH	23622248	Unspecified
hsa-mir-10a-5p	MIMAT0000253	XIAP	331	HITS-CLIP	23313552	Unspecified
hsa-mir-10a-5p	MIMAT0000253	BIRC5	332	Sequencing	20371350	Unspecified
hsa-mir-10a-5p	MIMAT0000253	APOC3	345	HITS-CLIP	23313552	Unspecified
hsa-mir-10a-5p	MIMAT0000253	APRT	353	CLASH	23622248	Unspecified
hsa-mir-10a-5p	MIMAT0000253	ARF3	377	CLASH	23622248	Unspecified
hsa-mir-10a-5p	MIMAT0000253	ATIC	471	PAR-CLIP	27292025	Unspecified
hsa-mir-10a-5p	MIMAT0000253	ATP1A2	477	CLASH	23622248	Unspecified
hsa-mir-10a-5p	MIMAT0000253	ATP5F1	515	CLASH	23622248	Unspecified
hsa-mir-10a-5p	MIMAT0000253	AXL	558	HITS-CLIP	21572407	Unspecified
hsa-mir-10a-5p	MIMAT0000253	BCL6	604	Luciferase reporter assay//Western blot	26590574	Unspecified
hsa-mir-10a-5p	MIMAT0000253	BCR	613	CLASH	23622248	Unspecified
hsa-mir-10a-5p	MIMAT0000253	BDNF	627	Luciferase reporter assay//qRT-PCR	28112253	Unspecified
hsa-mir-10a-5p	MIMAT0000253	C5	727	CLASH	23622248	Unspecified
hsa-mir-10a-5p	MIMAT0000253	CCNG1	900	HITS-CLIP	23824327	Unspecified
hsa-mir-10a-5p	MIMAT0000253	CD3D	915	PAR-CLIP	27292025	Unspecified
hsa-mir-10a-5p	MIMAT0000253	CD59	966	CLASH	23622248	Unspecified
hsa-mir-10a-5p	MIMAT0000253	CDC6	990	HITS-CLIP	21572407	Unspecified
hsa-mir-10a-5p	MIMAT0000253	CDK8	1024	CLASH	23622248	Unspecified
hsa-mir-10a-5p	MIMAT0000253	CHRNA5	1138	CLASH	23622248	Unspecified
hsa-mir-10a-5p	MIMAT0000253	COL4A2	1284	CLASH	23622248	Unspecified
hsa-mir-10a-5p	MIMAT0000253	COL4A3	1285	CLASH	23622248	Unspecified
hsa-mir-10a-5p	MIMAT0000253	COL6A2	1292	CLASH	23622248	Unspecified
hsa-mir-10a-5p	MIMAT0000253	COPA	1314	CLASH	23622248	Unspecified
hsa-mir-10a-5p	MIMAT0000253	COX7B	1349	CLASH	23622248	Unspecified
hsa-mir-10a-5p	MIMAT0000253	CRK	1398	Sequencing	20371350	Unspecified
hsa-mir-10a-5p	MIMAT0000253	CRY2	1408	HITS-CLIP	19536157	Unspecified
hsa-mir-10a-5p	MIMAT0000253	CSNK2A1	1457	CLASH//PAR-CLIP	23622248|22012620	Unspecified
hsa-mir-10a-5p	MIMAT0000253	CTNND1	1500	CLASH	23622248	Unspecified
hsa-mir-10a-5p	MIMAT0000253	CYP8B1	1582	CLASH	23622248	Unspecified
hsa-mir-10a-5p	MIMAT0000253	DLG4	1742	CLASH	23622248	Unspecified
hsa-mir-10a-5p	MIMAT0000253	DPYSL2	1808	CLASH	23622248	Unspecified
hsa-mir-10a-5p	MIMAT0000253	SLC26A2	1836	CLASH	23622248	Unspecified
hsa-mir-10a-5p	MIMAT0000253	DUSP3	1845	Sequencing	20371350	Unspecified
hsa-mir-10a-5p	MIMAT0000253	DVL1	1855	CLASH	23622248	Unspecified
hsa-mir-10a-5p	MIMAT0000253	DVL3	1857	PAR-CLIP	23446348	Unspecified
hsa-mir-10a-5p	MIMAT0000253	E2F1	1869	CLASH	23622248	Unspecified
hsa-mir-10a-5p	MIMAT0000253	EEF2	1938	CLASH	23622248	Unspecified
hsa-mir-10a-5p	MIMAT0000253	EPB41L2	2037	CLASH	23622248	Unspecified
hsa-mir-10a-5p	MIMAT0000253	EPHA4	2043	CLASH//GFP reporter assay//Immunohistochemistry//qRT-PCR//Western blot	22996586|23622248	Unspecified
hsa-mir-10a-5p	MIMAT0000253	CLN8	2055	HITS-CLIP	23313552	Unspecified
hsa-mir-10a-5p	MIMAT0000253	ETS1	2113	CLASH	23622248	Unspecified
hsa-mir-10a-5p	MIMAT0000253	EXTL3	2137	CLASH	23622248	Unspecified
hsa-mir-10a-5p	MIMAT0000253	FASN	2194	CLASH	23622248	Unspecified
hsa-mir-10a-5p	MIMAT0000253	FAT2	2196	CLASH	23622248	Unspecified
hsa-mir-10a-5p	MIMAT0000253	FGFR1	2260	CLASH	23622248	Unspecified
hsa-mir-10a-5p	MIMAT0000253	FHL2	2274	PAR-CLIP	23446348|21572407	Unspecified
hsa-mir-10a-5p	MIMAT0000253	FUS	2521	CLASH	23622248	Unspecified
hsa-mir-10a-5p	MIMAT0000253	FUT1	2523	HITS-CLIP//PAR-CLIP	21572407|23824327|23706177|27292025|27418678	Unspecified
hsa-mir-10a-5p	MIMAT0000253	FZD2	2535	HITS-CLIP	23313552	Unspecified
hsa-mir-10a-5p	MIMAT0000253	GALNT1	2589	CLASH	23622248	Unspecified
hsa-mir-10a-5p	MIMAT0000253	NIPSNAP2	2631	CLASH	23622248	Unspecified
hsa-mir-10a-5p	MIMAT0000253	GNAL	2774	CLASH	23622248	Unspecified
hsa-mir-10a-5p	MIMAT0000253	GP1BA	2811	Luciferase reporter assay//qRT-PCR	27834869	Unspecified
hsa-mir-10a-5p	MIMAT0000253	MLNR	2862	CLASH	23622248	Unspecified
hsa-mir-10a-5p	MIMAT0000253	GRK6	2870	PAR-CLIP	22291592	Unspecified
hsa-mir-10a-5p	MIMAT0000253	MKNK2	2872	PAR-CLIP	23592263	Unspecified
hsa-mir-10a-5p	MIMAT0000253	GSR	2936	HITS-CLIP	23824327	Unspecified
hsa-mir-10a-5p	MIMAT0000253	GSS	2937	PAR-CLIP	22012620	Unspecified
hsa-mir-10a-5p	MIMAT0000253	GTF3C2	2976	CLASH	23622248	Unspecified
hsa-mir-10a-5p	MIMAT0000253	H3F3B	3021	PAR-CLIP	23592263|23446348|21572407|20371350	Unspecified
hsa-mir-10a-5p	MIMAT0000253	HK1	3098	CLASH	23622248	Unspecified
hsa-mir-10a-5p	MIMAT0000253	HLA-E	3133	HITS-CLIP	23824327	Unspecified
hsa-mir-10a-5p	MIMAT0000253	HMGN2	3151	PAR-CLIP	22012620|26701625	Unspecified
hsa-mir-10a-5p	MIMAT0000253	HNRNPF	3185	CLASH	23622248	Unspecified
hsa-mir-10a-5p	MIMAT0000253	HOXA1	3198	Luciferase reporter assay//qRT-PCR//Reporter assay//Western blot	16549775|24498243	Unspecified
hsa-mir-10a-5p	MIMAT0000253	HOXA3	3200	CLASH	23622248	Unspecified
hsa-mir-10a-5p	MIMAT0000253	HOXB3	3213	PAR-CLIP//Sequencing	20371350|23446348|21572407	Unspecified
hsa-mir-10a-5p	MIMAT0000253	HOXD13	3239	CLASH	23622248	Unspecified
hsa-mir-10a-5p	MIMAT0000253	HSPA1B	3304	CLASH	23622248	Unspecified
hsa-mir-10a-5p	MIMAT0000253	HSPA4	3308	CLASH	23622248	Unspecified
hsa-mir-10a-5p	MIMAT0000253	HSPA8	3312	CLASH	23622248	Unspecified
hsa-mir-10a-5p	MIMAT0000253	HSP90AA1	3320	CLASH	23622248	Unspecified
hsa-mir-10a-5p	MIMAT0000253	DNAJB1	3337	CLASH	23622248	Unspecified
hsa-mir-10a-5p	MIMAT0000253	ID4	3400	PAR-CLIP	23446348|22012620|20371350	Unspecified
hsa-mir-10a-5p	MIMAT0000253	IGSF1	3547	CLASH	23622248	Unspecified
hsa-mir-10a-5p	MIMAT0000253	IL12A	3592	ELISA//qRT-PCR	25281418	Unspecified
hsa-mir-10a-5p	MIMAT0000253	STT3A	3703	CLASH	23622248	Unspecified
hsa-mir-10a-5p	MIMAT0000253	LAMC1	3915	CLASH	23622248	Unspecified
hsa-mir-10a-5p	MIMAT0000253	LRP3	4037	CLASH	23622248	Unspecified
hsa-mir-10a-5p	MIMAT0000253	LSS	4047	CLASH	23622248	Unspecified
hsa-mir-10a-5p	MIMAT0000253	MARS	4141	CLASH	23622248	Unspecified
hsa-mir-10a-5p	MIMAT0000253	MBD1	4152	CLASH	23622248	Unspecified
hsa-mir-10a-5p	MIMAT0000253	MMP14	4323	GFP reporter assay//qRT-PCR//Western blot	28383561	Unspecified
hsa-mir-10a-5p	MIMAT0000253	MTR	4548	CLASH	23622248	Unspecified
hsa-mir-10a-5p	MIMAT0000253	PPP1R12A	4659	CLASH	23622248	Unspecified
hsa-mir-10a-5p	MIMAT0000253	NAP1L1	4673	CLASH	23622248	Unspecified
hsa-mir-10a-5p	MIMAT0000253	NDUFB5	4711	PAR-CLIP	21572407	Unspecified
hsa-mir-10a-5p	MIMAT0000253	NDUFB6	4712	Sequencing	20371350	Unspecified
hsa-mir-10a-5p	MIMAT0000253	NF2	4771	CLASH	23622248	Unspecified
hsa-mir-10a-5p	MIMAT0000253	NOP2	4839	CLASH	23622248	Unspecified
hsa-mir-10a-5p	MIMAT0000253	NPTX1	4884	CLASH	23622248	Unspecified
hsa-mir-10a-5p	MIMAT0000253	SLC11A2	4891	HITS-CLIP	23824327	Unspecified
hsa-mir-10a-5p	MIMAT0000253	OAZ1	4946	CLASH	23622248	Unspecified
hsa-mir-10a-5p	MIMAT0000253	OCRL	4952	CLASH	23622248	Unspecified
hsa-mir-10a-5p	MIMAT0000253	ORC1	4998	HITS-CLIP//PAR-CLIP	21572407|23313552	Unspecified
hsa-mir-10a-5p	MIMAT0000253	PABPC3	5042	CLASH	23622248	Unspecified
hsa-mir-10a-5p	MIMAT0000253	PAFAH1B1	5048	PAR-CLIP	23446348	Unspecified
hsa-mir-10a-5p	MIMAT0000253	SERPINE1	5054	ELISA//Luciferase reporter assay//qRT-PCR//Western blot	25554417	Unspecified
hsa-mir-10a-5p	MIMAT0000253	PDK3	5165	HITS-CLIP	21572407	Unspecified
hsa-mir-10a-5p	MIMAT0000253	PDPK1	5170	Sequencing	20371350	Unspecified
hsa-mir-10a-5p	MIMAT0000253	PFAS	5198	CLASH	23622248	Unspecified
hsa-mir-10a-5p	MIMAT0000253	PIK3CG	5294	Luciferase reporter assay//qRT-PCR//Western blot	24522205	Unspecified
hsa-mir-10a-5p	MIMAT0000253	PLA2G4A	5321	CLASH	23622248	Unspecified
hsa-mir-10a-5p	MIMAT0000253	PLSCR1	5359	CLASH	23622248	Unspecified
hsa-mir-10a-5p	MIMAT0000253	POLR2A	5430	CLASH	23622248	Unspecified
hsa-mir-10a-5p	MIMAT0000253	POLR2H	5437	CLASH	23622248	Unspecified
hsa-mir-10a-5p	MIMAT0000253	POU2F2	5452	HITS-CLIP	23824327	Unspecified
hsa-mir-10a-5p	MIMAT0000253	MED1	5469	CLASH	23622248	Unspecified
hsa-mir-10a-5p	MIMAT0000253	PPM1G	5496	CLASH	23622248	Unspecified
hsa-mir-10a-5p	MIMAT0000253	MAPK8	5599	Sequencing	20371350	Unspecified
hsa-mir-10a-5p	MIMAT0000253	RELN	5649	CLASH	23622248	Unspecified
hsa-mir-10a-5p	MIMAT0000253	PSMB1	5689	CLASH	23622248	Unspecified
hsa-mir-10a-5p	MIMAT0000253	PSMD13	5719	CLASH	23622248	Unspecified
hsa-mir-10a-5p	MIMAT0000253	PTEN	5728	Luciferase reporter assay//Western blot	24100613|26317552	Unspecified
hsa-mir-10a-5p	MIMAT0000253	PTPRG	5793	CLASH	23622248	Unspecified
hsa-mir-10a-5p	MIMAT0000253	PYGL	5836	CLASH	23622248	Unspecified
hsa-mir-10a-5p	MIMAT0000253	RAP2A	5911	Microarray//qRT-PCR	22815788	Unspecified
hsa-mir-10a-5p	MIMAT0000253	RNF2	6045	HITS-CLIP	23824327	Unspecified
hsa-mir-10a-5p	MIMAT0000253	RORA	6095	PAR-CLIP	21572407|20371350	Unspecified
hsa-mir-10a-5p	MIMAT0000253	RPL15	6138	CLASH	23622248	Unspecified
hsa-mir-10a-5p	MIMAT0000253	RPS9	6203	CLASH	23622248	Unspecified
hsa-mir-10a-5p	MIMAT0000253	RPS15A	6210	PAR-CLIP	21572407	Unspecified
hsa-mir-10a-5p	MIMAT0000253	RPS29	6235	CLASH	23622248	Unspecified
hsa-mir-10a-5p	MIMAT0000253	SCD	6319	CLASH	23622248	Unspecified
hsa-mir-10a-5p	MIMAT0000253	SFPQ	6421	CLASH	23622248	Unspecified
hsa-mir-10a-5p	MIMAT0000253	SFRP1	6422	PAR-CLIP	22100165	Unspecified
hsa-mir-10a-5p	MIMAT0000253	SRSF1	6426	Luciferase reporter assay	21118818	Unspecified
hsa-mir-10a-5p	MIMAT0000253	TRA2B	6434	HITS-CLIP//Luciferase reporter assay	21118818|21572407	Unspecified
hsa-mir-10a-5p	MIMAT0000253	SHBG	6462	CLASH	23622248	Unspecified
hsa-mir-10a-5p	MIMAT0000253	SLC2A3	6515	CLASH	23622248	Unspecified
hsa-mir-10a-5p	MIMAT0000253	SLC3A2	6520	CLASH	23622248	Unspecified
hsa-mir-10a-5p	MIMAT0000253	SLC5A5	6528	HITS-CLIP	23313552	Unspecified
hsa-mir-10a-5p	MIMAT0000253	SNTB2	6645	CLASH	23622248	Unspecified
hsa-mir-10a-5p	MIMAT0000253	SON	6651	PAR-CLIP	23446348|21572407|20371350	Unspecified
hsa-mir-10a-5p	MIMAT0000253	SORD	6652	CLASH	23622248	Unspecified
hsa-mir-10a-5p	MIMAT0000253	SPARC	6678	CLASH	23622248	Unspecified
hsa-mir-10a-5p	MIMAT0000253	SREBF1	6720	CLASH	23622248	Unspecified
hsa-mir-10a-5p	MIMAT0000253	SRP19	6728	PAR-CLIP	27292025	Unspecified
hsa-mir-10a-5p	MIMAT0000253	SUPT6H	6830	CLASH	23622248	Unspecified
hsa-mir-10a-5p	MIMAT0000253	MAP3K7	6885	Luciferase reporter assay//Microarray//qRT-PCR//Reporter assay//Western blot	20624982	Unspecified
hsa-mir-10a-5p	MIMAT0000253	TCF15	6939	HITS-CLIP	23824327	Unspecified
hsa-mir-10a-5p	MIMAT0000253	PRDX2	7001	CLASH	23622248	Unspecified
hsa-mir-10a-5p	MIMAT0000253	TFAP2C	7022	PAR-CLIP//Sequencing	20371350|21572407	Unspecified
hsa-mir-10a-5p	MIMAT0000253	TFPI	7035	PAR-CLIP	23446348	Unspecified
hsa-mir-10a-5p	MIMAT0000253	TGFB3	7043	CLASH	23622248	Unspecified
hsa-mir-10a-5p	MIMAT0000253	TIAM1	7074	Microarray//qRT-PCR	22815788	Unspecified
hsa-mir-10a-5p	MIMAT0000253	TLE3	7090	Sequencing	20371350	Unspecified
hsa-mir-10a-5p	MIMAT0000253	TPI1	7167	CLASH	23622248	Unspecified
hsa-mir-10a-5p	MIMAT0000253	TPM4	7171	HITS-CLIP//PAR-CLIP	20371350|21572407	Unspecified
hsa-mir-10a-5p	MIMAT0000253	NR2C2	7182	PAR-CLIP	23446348|21572407|20371350	Unspecified
hsa-mir-10a-5p	MIMAT0000253	UBE2D2	7322	CLASH	23622248	Unspecified
hsa-mir-10a-5p	MIMAT0000253	UBTF	7343	CLASH	23622248	Unspecified
hsa-mir-10a-5p	MIMAT0000253	UGDH	7358	PAR-CLIP	22012620	Unspecified
hsa-mir-10a-5p	MIMAT0000253	USF2	7392	Luciferase reporter assay//qRT-PCR//Western blot	19074828	Unspecified
hsa-mir-10a-5p	MIMAT0000253	VDAC1	7416	CLASH	23622248	Unspecified
hsa-mir-10a-5p	MIMAT0000253	EIF4H	7458	CLASH	23622248	Unspecified
hsa-mir-10a-5p	MIMAT0000253	WEE1	7465	Sequencing	20371350	Unspecified
hsa-mir-10a-5p	MIMAT0000253	YES1	7525	Sequencing	20371350	Unspecified
hsa-mir-10a-5p	MIMAT0000253	ZNF708	7562	HITS-CLIP	23313552	Unspecified
hsa-mir-10a-5p	MIMAT0000253	ZFAND5	7763	Microarray//qRT-PCR	22815788	Unspecified
hsa-mir-10a-5p	MIMAT0000253	ZNF223	7766	PAR-CLIP	21572407|20371350	Unspecified
hsa-mir-10a-5p	MIMAT0000253	TUBA1A	7846	CLASH	23622248	Unspecified
hsa-mir-10a-5p	MIMAT0000253	TAF15	8148	CLASH	23622248	Unspecified
hsa-mir-10a-5p	MIMAT0000253	SYMPK	8189	CLASH	23622248	Unspecified
hsa-mir-10a-5p	MIMAT0000253	CHAF1B	8208	HITS-CLIP	23824327	Unspecified
hsa-mir-10a-5p	MIMAT0000253	USP11	8237	CLASH	23622248	Unspecified
hsa-mir-10a-5p	MIMAT0000253	USP9X	8239	PAR-CLIP	23446348|21572407|27292025	Unspecified
hsa-mir-10a-5p	MIMAT0000253	CUL3	8452	CLASH	23622248	Unspecified
hsa-mir-10a-5p	MIMAT0000253	PPFIBP1	8496	HITS-CLIP	21572407	Unspecified
hsa-mir-10a-5p	MIMAT0000253	API5	8539	HITS-CLIP	23824327	Unspecified
hsa-mir-10a-5p	MIMAT0000253	MAPKAPK5	8550	PAR-CLIP	23446348|21572407	Unspecified
hsa-mir-10a-5p	MIMAT0000253	DGAT1	8694	HITS-CLIP	19536157	Unspecified
hsa-mir-10a-5p	MIMAT0000253	SNX4	8723	PAR-CLIP//Sequencing	20371350|21572407	Unspecified
hsa-mir-10a-5p	MIMAT0000253	RIOK3	8780	CLASH	23622248	Unspecified
hsa-mir-10a-5p	MIMAT0000253	ALDH1A2	8854	CLASH	23622248	Unspecified
hsa-mir-10a-5p	MIMAT0000253	SYNJ1	8867	CLASH	23622248	Unspecified
hsa-mir-10a-5p	MIMAT0000253	BTRC	8945	Luciferase reporter assay//Microarray//qRT-PCR//Western blot	20624982	Unspecified
hsa-mir-10a-5p	MIMAT0000253	BTAF1	9044	CLASH	23622248	Unspecified
hsa-mir-10a-5p	MIMAT0000253	S1PR2	9294	PAR-CLIP	23446348	Unspecified
hsa-mir-10a-5p	MIMAT0000253	KIF3B	9371	CLASH	23622248	Unspecified
hsa-mir-10a-5p	MIMAT0000253	CRIPT	9419	HITS-CLIP	21572407	Unspecified
hsa-mir-10a-5p	MIMAT0000253	ABCG2	9429	CLASH	23622248	Unspecified
hsa-mir-10a-5p	MIMAT0000253	MAPK8IP1	9479	Luciferase reporter assay//qRT-PCR	28454224	Unspecified
hsa-mir-10a-5p	MIMAT0000253	H6PD	9563	HITS-CLIP	21572407	Unspecified
hsa-mir-10a-5p	MIMAT0000253	GOSR2	9570	CLASH	23622248	Unspecified
hsa-mir-10a-5p	MIMAT0000253	CREB5	9586	Sequencing	20371350	Unspecified
hsa-mir-10a-5p	MIMAT0000253	NCOR2	9612	qRT-PCR//Western blot	21212796	Unspecified
hsa-mir-10a-5p	MIMAT0000253	ZNF592	9640	CLASH	23622248	Unspecified
hsa-mir-10a-5p	MIMAT0000253	IQCB1	9657	CLASH	23622248	Unspecified
hsa-mir-10a-5p	MIMAT0000253	UBE3C	9690	CLASH	23622248	Unspecified
hsa-mir-10a-5p	MIMAT0000253	RAPGEF2	9693	PAR-CLIP	20371350	Unspecified
hsa-mir-10a-5p	MIMAT0000253	ESPL1	9700	CLASH	23622248	Unspecified
hsa-mir-10a-5p	MIMAT0000253	KIAA0100	9703	CLASH	23622248	Unspecified
hsa-mir-10a-5p	MIMAT0000253	USP6NL	9712	HITS-CLIP	23313552	Unspecified
hsa-mir-10a-5p	MIMAT0000253	MRC2	9902	CLASH	23622248	Unspecified
hsa-mir-10a-5p	MIMAT0000253	MED12	9968	CLASH	23622248	Unspecified
hsa-mir-10a-5p	MIMAT0000253	CCS	9973	HITS-CLIP	23824327	Unspecified
hsa-mir-10a-5p	MIMAT0000253	NR1D2	9975	Sequencing	20371350	Unspecified
hsa-mir-10a-5p	MIMAT0000253	BCL2L11	10018	HITS-CLIP//Luciferase reporter assay//PAR-CLIP	21572407|20371350|26824181|26701625	Unspecified
hsa-mir-10a-5p	MIMAT0000253	ARPC5	10092	Sequencing	20371350	Unspecified
hsa-mir-10a-5p	MIMAT0000253	FEM1B	10116	CLASH	23622248	Unspecified
hsa-mir-10a-5p	MIMAT0000253	SLC25A13	10165	CLASH	23622248	Unspecified
hsa-mir-10a-5p	MIMAT0000253	EIF1	10209	CLASH	23622248	Unspecified
hsa-mir-10a-5p	MIMAT0000253	SF3B4	10262	CLASH	23622248	Unspecified
hsa-mir-10a-5p	MIMAT0000253	BCKDK	10295	CLASH	23622248	Unspecified
hsa-mir-10a-5p	MIMAT0000253	PIAS3	10401	CLASH	23622248	Unspecified
hsa-mir-10a-5p	MIMAT0000253	ARFGEF1	10565	CLASH	23622248	Unspecified
hsa-mir-10a-5p	MIMAT0000253	PRPF8	10594	CLASH	23622248	Unspecified
hsa-mir-10a-5p	MIMAT0000253	PAICS	10606	PAR-CLIP	21572407	Unspecified
hsa-mir-10a-5p	MIMAT0000253	ERLIN1	10613	CLASH	23622248	Unspecified
hsa-mir-10a-5p	MIMAT0000253	CHL1	10752	Luciferase reporter assay	22634495	Unspecified
hsa-mir-10a-5p	MIMAT0000253	ZNF460	10794	PAR-CLIP	23446348	Unspecified
hsa-mir-10a-5p	MIMAT0000253	2019-09-09	10801	CLASH	23622248	Unspecified
hsa-mir-10a-5p	MIMAT0000253	RALBP1	10928	CLASH	23622248	Unspecified
hsa-mir-10a-5p	MIMAT0000253	MSL3	10943	CLASH	23622248	Unspecified
hsa-mir-10a-5p	MIMAT0000253	EBNA1BP2	10969	PAR-CLIP	23446348	Unspecified
hsa-mir-10a-5p	MIMAT0000253	LILRA2	11027	HITS-CLIP	23824327	Unspecified
hsa-mir-10a-5p	MIMAT0000253	PTPRT	11122	CLASH	23622248	Unspecified
hsa-mir-10a-5p	MIMAT0000253	POLR3A	11128	CLASH	23622248	Unspecified
hsa-mir-10a-5p	MIMAT0000253	PWP1	11137	CLASH	23622248	Unspecified
hsa-mir-10a-5p	MIMAT0000253	NUDT4	11163	HITS-CLIP	21572407	Unspecified
hsa-mir-10a-5p	MIMAT0000253	DDX42	11325	CLASH	23622248	Unspecified
hsa-mir-10a-5p	MIMAT0000253	PHB2	11331	CLASH	23622248	Unspecified
hsa-mir-10a-5p	MIMAT0000253	SYNPO	11346	PAR-CLIP	22012620	Unspecified
hsa-mir-10a-5p	MIMAT0000253	MTF2	22823	CLASH	23622248	Unspecified
hsa-mir-10a-5p	MIMAT0000253	ZFP30	22835	CLASH	23622248	Unspecified
hsa-mir-10a-5p	MIMAT0000253	CARD8	22900	HITS-CLIP//PAR-CLIP	23313552|27292025	Unspecified
hsa-mir-10a-5p	MIMAT0000253	RAB18	22931	CLASH	23622248	Unspecified
hsa-mir-10a-5p	MIMAT0000253	SCAP	22937	CLASH	23622248	Unspecified
hsa-mir-10a-5p	MIMAT0000253	IGSF9B	22997	CLASH	23622248	Unspecified
hsa-mir-10a-5p	MIMAT0000253	GOLGA8A	23015	CLASH	23622248	Unspecified
hsa-mir-10a-5p	MIMAT0000253	XPO7	23039	CLASH	23622248	Unspecified
hsa-mir-10a-5p	MIMAT0000253	RRP1B	23076	CLASH	23622248	Unspecified
hsa-mir-10a-5p	MIMAT0000253	CDK19	23097	CLASH	23622248	Unspecified
hsa-mir-10a-5p	MIMAT0000253	NUP205	23165	CLASH	23622248	Unspecified
hsa-mir-10a-5p	MIMAT0000253	KANK1	23189	CLASH	23622248	Unspecified
hsa-mir-10a-5p	MIMAT0000253	FAM168A	23201	CLASH	23622248	Unspecified
hsa-mir-10a-5p	MIMAT0000253	PRRC2C	23215	CLASH	23622248	Unspecified
hsa-mir-10a-5p	MIMAT0000253	FAM208A	23272	HITS-CLIP	23313552	Unspecified
hsa-mir-10a-5p	MIMAT0000253	TRIM2	23321	PAR-CLIP//Sequencing	20371350|21572407	Unspecified
hsa-mir-10a-5p	MIMAT0000253	SMCHD1	23347	CLASH	23622248	Unspecified
hsa-mir-10a-5p	MIMAT0000253	ZNF629	23361	CLASH	23622248	Unspecified
hsa-mir-10a-5p	MIMAT0000253	PUM2	23369	Sequencing	20371350	Unspecified
hsa-mir-10a-5p	MIMAT0000253	AHCYL2	23382	PAR-CLIP	26701625	Unspecified
hsa-mir-10a-5p	MIMAT0000253	NCSTN	23385	CLASH	23622248	Unspecified
hsa-mir-10a-5p	MIMAT0000253	EXOSC2	23404	HITS-CLIP	23313552	Unspecified
hsa-mir-10a-5p	MIMAT0000253	NOMO1	23420	CLASH	23622248	Unspecified
hsa-mir-10a-5p	MIMAT0000253	ATP1B4	23439	HITS-CLIP	23824327	Unspecified
hsa-mir-10a-5p	MIMAT0000253	SF3B3	23450	CLASH	23622248	Unspecified
hsa-mir-10a-5p	MIMAT0000253	PSD4	23550	PAR-CLIP	27292025	Unspecified
hsa-mir-10a-5p	MIMAT0000253	CARHSP1	23589	CLASH	23622248	Unspecified
hsa-mir-10a-5p	MIMAT0000253	LEMD3	23592	CLASH	23622248	Unspecified
hsa-mir-10a-5p	MIMAT0000253	CADM1	23705	PAR-CLIP	20371350	Unspecified
hsa-mir-10a-5p	MIMAT0000253	BCL2L13	23786	Sequencing	20371350	Unspecified
hsa-mir-10a-5p	MIMAT0000253	PANX1	24145	Sequencing	20371350	Unspecified
hsa-mir-10a-5p	MIMAT0000253	ZNF318	24149	CLASH	23622248	Unspecified
hsa-mir-10a-5p	MIMAT0000253	QPCT	25797	PAR-CLIP	27292025	Unspecified
hsa-mir-10a-5p	MIMAT0000253	BAMBI	25805	Sequencing	20371350	Unspecified
hsa-mir-10a-5p	MIMAT0000253	METTL7A	25840	PAR-CLIP	23446348	Unspecified
hsa-mir-10a-5p	MIMAT0000253	POC1A	25886	PAR-CLIP	23592263	Unspecified
hsa-mir-10a-5p	MIMAT0000253	GEMIN5	25929	CLASH	23622248	Unspecified
hsa-mir-10a-5p	MIMAT0000253	C2CD2	25966	CLASH	23622248	Unspecified
hsa-mir-10a-5p	MIMAT0000253	GORASP2	26003	CLASH	23622248	Unspecified
hsa-mir-10a-5p	MIMAT0000253	IPCEF1	26034	CLASH	23622248	Unspecified
hsa-mir-10a-5p	MIMAT0000253	UBXN7	26043	HITS-CLIP	23313552	Unspecified
hsa-mir-10a-5p	MIMAT0000253	SERBP1	26135	CLASH//Sequencing	20371350|23622248	Unspecified
hsa-mir-10a-5p	MIMAT0000253	PABPC1	26986	CLASH	23622248	Unspecified
hsa-mir-10a-5p	MIMAT0000253	ACAD8	27034	HITS-CLIP	23313552	Unspecified
hsa-mir-10a-5p	MIMAT0000253	MCTS1	28985	HITS-CLIP	23313552	Unspecified
hsa-mir-10a-5p	MIMAT0000253	NOB1	28987	CLASH	23622248	Unspecified
hsa-mir-10a-5p	MIMAT0000253	NTMT1	28989	CLASH	23622248	Unspecified
hsa-mir-10a-5p	MIMAT0000253	UHRF1	29128	CLASH	23622248	Unspecified
hsa-mir-10a-5p	MIMAT0000253	EHD4	30844	CLASH	23622248	Unspecified
hsa-mir-10a-5p	MIMAT0000253	MYEF2	50804	CLASH	23622248	Unspecified
hsa-mir-10a-5p	MIMAT0000253	TMED5	50999	PAR-CLIP	23592263	Unspecified
hsa-mir-10a-5p	MIMAT0000253	GLOD4	51031	CLASH	23622248	Unspecified
hsa-mir-10a-5p	MIMAT0000253	TRAPPC12	51112	CLASH	23622248	Unspecified
hsa-mir-10a-5p	MIMAT0000253	IER3IP1	51124	Sequencing	20371350	Unspecified
hsa-mir-10a-5p	MIMAT0000253	RLIM	51132	CLASH	23622248	Unspecified
hsa-mir-10a-5p	MIMAT0000253	PHF20	51230	HITS-CLIP	23824327	Unspecified
hsa-mir-10a-5p	MIMAT0000253	CRLF3	51379	PAR-CLIP	21572407|20371350	Unspecified
hsa-mir-10a-5p	MIMAT0000253	LIMA1	51474	CLASH	23622248	Unspecified
hsa-mir-10a-5p	MIMAT0000253	NOP16	51491	Sequencing	20371350	Unspecified
hsa-mir-10a-5p	MIMAT0000253	NT5DC3	51559	CLASH	23622248	Unspecified
hsa-mir-10a-5p	MIMAT0000253	IL23A	51561	ELISA//qRT-PCR	25281418	Unspecified
hsa-mir-10a-5p	MIMAT0000253	ARMCX3	51566	CLASH	23622248	Unspecified
hsa-mir-10a-5p	MIMAT0000253	ASB1	51665	CLASH	23622248	Unspecified
hsa-mir-10a-5p	MIMAT0000253	NUB1	51667	CLASH	23622248	Unspecified
hsa-mir-10a-5p	MIMAT0000253	CMPK1	51727	PAR-CLIP//Sequencing	20371350|23446348|21572407	Unspecified
hsa-mir-10a-5p	MIMAT0000253	PHAX	51808	HITS-CLIP	23313552	Unspecified
hsa-mir-10a-5p	MIMAT0000253	XRN1	54464	Sequencing	20371350	Unspecified
hsa-mir-10a-5p	MIMAT0000253	WDR74	54663	CLASH	23622248	Unspecified
hsa-mir-10a-5p	MIMAT0000253	TMEM106B	54664	CLASH	23622248	Unspecified
hsa-mir-10a-5p	MIMAT0000253	ALKBH4	54784	HITS-CLIP	23824327	Unspecified
hsa-mir-10a-5p	MIMAT0000253	GATAD2A	54815	Sequencing	20371350	Unspecified
hsa-mir-10a-5p	MIMAT0000253	TRPM7	54822	CLASH	23622248	Unspecified
hsa-mir-10a-5p	MIMAT0000253	CNTLN	54875	CLASH	23622248	Unspecified
hsa-mir-10a-5p	MIMAT0000253	ELOVL2	54898	Sequencing	20371350	Unspecified
hsa-mir-10a-5p	MIMAT0000253	ADPRHL2	54936	CLASH	23622248	Unspecified
hsa-mir-10a-5p	MIMAT0000253	SLC41A3	54946	CLASH	23622248	Unspecified
hsa-mir-10a-5p	MIMAT0000253	FAM118A	55007	HITS-CLIP	21572407	Unspecified
hsa-mir-10a-5p	MIMAT0000253	PLEKHB2	55041	CLASH	23622248	Unspecified
hsa-mir-10a-5p	MIMAT0000253	KIAA1551	55196	HITS-CLIP	23824327	Unspecified
hsa-mir-10a-5p	MIMAT0000253	RPRD1A	55197	CLASH	23622248	Unspecified
hsa-mir-10a-5p	MIMAT0000253	KLHDC8A	55220	HITS-CLIP	23824327	Unspecified
hsa-mir-10a-5p	MIMAT0000253	AP5S1	55317	CLASH	23622248	Unspecified
hsa-mir-10a-5p	MIMAT0000253	CHDH	55349	HITS-CLIP	23824327	Unspecified
hsa-mir-10a-5p	MIMAT0000253	NCBP3	55421	PAR-CLIP	27292025	Unspecified
hsa-mir-10a-5p	MIMAT0000253	YOD1	55432	CLASH	23622248	Unspecified
hsa-mir-10a-5p	MIMAT0000253	PARL	55486	CLASH	23622248	Unspecified
hsa-mir-10a-5p	MIMAT0000253	FEM1A	55527	PAR-CLIP	26701625	Unspecified
hsa-mir-10a-5p	MIMAT0000253	KIF21A	55605	CLASH	23622248	Unspecified
hsa-mir-10a-5p	MIMAT0000253	THUMPD1	55623	CLASH//Sequencing	20371350|23622248	Unspecified
hsa-mir-10a-5p	MIMAT0000253	SLC48A1	55652	PAR-CLIP	27292025	Unspecified
hsa-mir-10a-5p	MIMAT0000253	TMEM127	55654	HITS-CLIP	23313552	Unspecified
hsa-mir-10a-5p	MIMAT0000253	URGCP	55665	PAR-CLIP	23446348	Unspecified
hsa-mir-10a-5p	MIMAT0000253	RABL6	55684	CLASH	23622248	Unspecified
hsa-mir-10a-5p	MIMAT0000253	TENM3	55714	CLASH	23622248	Unspecified
hsa-mir-10a-5p	MIMAT0000253	LMBR1L	55716	CLASH	23622248	Unspecified
hsa-mir-10a-5p	MIMAT0000253	CHFR	55743	CLASH	23622248	Unspecified
hsa-mir-10a-5p	MIMAT0000253	RIOK2	55781	CLASH	23622248	Unspecified
hsa-mir-10a-5p	MIMAT0000253	CSGALNACT1	55790	HITS-CLIP	19536157	Unspecified
hsa-mir-10a-5p	MIMAT0000253	ACOT13	55856	HITS-CLIP	23313552	Unspecified
hsa-mir-10a-5p	MIMAT0000253	GPCPD1	56261	PAR-CLIP	23446348	Unspecified
hsa-mir-10a-5p	MIMAT0000253	C21orf59	56683	CLASH	23622248	Unspecified
hsa-mir-10a-5p	MIMAT0000253	C1GALT1	56913	HITS-CLIP	23313552	Unspecified
hsa-mir-10a-5p	MIMAT0000253	CHMP1B	57132	HITS-CLIP//PAR-CLIP	23824327|27292025	Unspecified
hsa-mir-10a-5p	MIMAT0000253	FAM219B	57184	CLASH	23622248	Unspecified
hsa-mir-10a-5p	MIMAT0000253	KIAA1147	57189	CLASH	23622248	Unspecified
hsa-mir-10a-5p	MIMAT0000253	TTC7A	57217	CLASH	23622248	Unspecified
hsa-mir-10a-5p	MIMAT0000253	KIAA1143	57456	HITS-CLIP	19536157	Unspecified
hsa-mir-10a-5p	MIMAT0000253	ERMN	57471	CLASH	23622248	Unspecified
hsa-mir-10a-5p	MIMAT0000253	CNOT6	57472	PAR-CLIP	23446348	Unspecified
hsa-mir-10a-5p	MIMAT0000253	MAVS	57506	HITS-CLIP	23824327	Unspecified
hsa-mir-10a-5p	MIMAT0000253	INTS2	57508	CLASH	23622248	Unspecified
hsa-mir-10a-5p	MIMAT0000253	LRFN1	57622	CLASH	23622248	Unspecified
hsa-mir-10a-5p	MIMAT0000253	RNF213	57674	CLASH	23622248	Unspecified
hsa-mir-10a-5p	MIMAT0000253	HIVEP3	59269	CLASH	23622248	Unspecified
hsa-mir-10a-5p	MIMAT0000253	RNF123	63891	CLASH	23622248	Unspecified
hsa-mir-10a-5p	MIMAT0000253	BLOC1S5	63915	Sequencing	20371350	Unspecified
hsa-mir-10a-5p	MIMAT0000253	XPNPEP3	63929	HITS-CLIP	21572407	Unspecified
hsa-mir-10a-5p	MIMAT0000253	MRPS14	63931	HITS-CLIP	21572407	Unspecified
hsa-mir-10a-5p	MIMAT0000253	NOD2	64127	Luciferase reporter assay//qRT-PCR	25281418	Unspecified
hsa-mir-10a-5p	MIMAT0000253	PAPD5	64282	CLASH	23622248	Unspecified
hsa-mir-10a-5p	MIMAT0000253	HHIP	64399	HITS-CLIP	23313552	Unspecified
hsa-mir-10a-5p	MIMAT0000253	ATG3	64422	CLASH	23622248	Unspecified
hsa-mir-10a-5p	MIMAT0000253	WDR13	64743	PAR-CLIP	21572407	Unspecified
hsa-mir-10a-5p	MIMAT0000253	ZNF574	64763	HITS-CLIP	23313552	Unspecified
hsa-mir-10a-5p	MIMAT0000253	MEAF6	64769	CLASH	23622248	Unspecified
hsa-mir-10a-5p	MIMAT0000253	LPIN3	64900	PAR-CLIP	27292025	Unspecified
hsa-mir-10a-5p	MIMAT0000253	UBE2Z	65264	CLASH	23622248	Unspecified
hsa-mir-10a-5p	MIMAT0000253	ZBTB10	65986	Sequencing	20371350	Unspecified
hsa-mir-10a-5p	MIMAT0000253	MIS12	79003	CLASH	23622248	Unspecified
hsa-mir-10a-5p	MIMAT0000253	NUP37	79023	CLASH	23622248	Unspecified
hsa-mir-10a-5p	MIMAT0000253	KXD1	79036	CLASH	23622248	Unspecified
hsa-mir-10a-5p	MIMAT0000253	DDX54	79039	CLASH	23622248	Unspecified
hsa-mir-10a-5p	MIMAT0000253	TMEM109	79073	HITS-CLIP	23824327	Unspecified
hsa-mir-10a-5p	MIMAT0000253	WDR77	79084	HITS-CLIP	23313552	Unspecified
hsa-mir-10a-5p	MIMAT0000253	MCPH1	79648	CLASH	23622248	Unspecified
hsa-mir-10a-5p	MIMAT0000253	ZNF329	79673	PAR-CLIP	27292025	Unspecified
hsa-mir-10a-5p	MIMAT0000253	FBXO31	79791	HITS-CLIP	19536157	Unspecified
hsa-mir-10a-5p	MIMAT0000253	AGBL2	79841	CLASH	23622248	Unspecified
hsa-mir-10a-5p	MIMAT0000253	C11orf63	79864	CLASH	23622248	Unspecified
hsa-mir-10a-5p	MIMAT0000253	CPED1	79974	CLASH	23622248	Unspecified
hsa-mir-10a-5p	MIMAT0000253	ELOVL7	79993	HITS-CLIP	19536157	Unspecified
hsa-mir-10a-5p	MIMAT0000253	FOXRED2	80020	PAR-CLIP	27292025	Unspecified
hsa-mir-10a-5p	MIMAT0000253	PANK2	80025	CLASH	23622248	Unspecified
hsa-mir-10a-5p	MIMAT0000253	CSRNP3	80034	PAR-CLIP	21572407	Unspecified
hsa-mir-10a-5p	MIMAT0000253	C3orf36	80111	HITS-CLIP	23824327	Unspecified
hsa-mir-10a-5p	MIMAT0000253	OPA3	80207	HITS-CLIP	19536157	Unspecified
hsa-mir-10a-5p	MIMAT0000253	ORAI2	80228	CLASH	23622248	Unspecified
hsa-mir-10a-5p	MIMAT0000253	TTYH3	80727	HITS-CLIP	23824327	Unspecified
hsa-mir-10a-5p	MIMAT0000253	GPR63	81491	Sequencing	20371350	Unspecified
hsa-mir-10a-5p	MIMAT0000253	ANP32E	81611	HITS-CLIP	21572407	Unspecified
hsa-mir-10a-5p	MIMAT0000253	CAB39L	81617	CLASH	23622248	Unspecified
hsa-mir-10a-5p	MIMAT0000253	FAHD1	81889	HITS-CLIP	23824327	Unspecified
hsa-mir-10a-5p	MIMAT0000253	AMMECR1L	83607	CLASH	23622248	Unspecified
hsa-mir-10a-5p	MIMAT0000253	CCDC8	83987	PAR-CLIP	27292025	Unspecified
hsa-mir-10a-5p	MIMAT0000253	B3GNT5	84002	CLASH	23622248	Unspecified
hsa-mir-10a-5p	MIMAT0000253	ADGRV1	84059	CLASH	23622248	Unspecified
hsa-mir-10a-5p	MIMAT0000253	ZNF394	84124	HITS-CLIP	23313552	Unspecified
hsa-mir-10a-5p	MIMAT0000253	EIF1AD	84285	CLASH	23622248	Unspecified
hsa-mir-10a-5p	MIMAT0000253	TMEM101	84336	CLASH//PAR-CLIP//Sequencing	20371350|23622248|21572407	Unspecified
hsa-mir-10a-5p	MIMAT0000253	PPP1R15B	84919	PAR-CLIP	23592263	Unspecified
hsa-mir-10a-5p	MIMAT0000253	AJUBA	84962	Sequencing	20371350	Unspecified
hsa-mir-10a-5p	MIMAT0000253	ARHGAP19	84986	CLASH	23622248	Unspecified
hsa-mir-10a-5p	MIMAT0000253	RBM17	84991	Sequencing	20371350	Unspecified
hsa-mir-10a-5p	MIMAT0000253	KLHL6	89857	CLASH	23622248	Unspecified
hsa-mir-10a-5p	MIMAT0000253	SAPCD2	89958	HITS-CLIP	19536157	Unspecified
hsa-mir-10a-5p	MIMAT0000253	MCU	90550	CLASH	23622248	Unspecified
hsa-mir-10a-5p	MIMAT0000253	ZNF502	91392	PAR-CLIP	22012620	Unspecified
hsa-mir-10a-5p	MIMAT0000253	CENPL	91687	HITS-CLIP	23313552	Unspecified
hsa-mir-10a-5p	MIMAT0000253	SPECC1	92521	CLASH	23622248	Unspecified
hsa-mir-10a-5p	MIMAT0000253	TIMM50	92609	HITS-CLIP	21572407	Unspecified
hsa-mir-10a-5p	MIMAT0000253	ARHGAP18	93663	PAR-CLIP	21572407	Unspecified
hsa-mir-10a-5p	MIMAT0000253	GLB1L3	112937	CLASH	23622248	Unspecified
hsa-mir-10a-5p	MIMAT0000253	ZNF618	114991	CLASH	23622248	Unspecified
hsa-mir-10a-5p	MIMAT0000253	OMA1	115209	Sequencing	20371350	Unspecified
hsa-mir-10a-5p	MIMAT0000253	CCDC151	115948	CLASH	23622248	Unspecified
hsa-mir-10a-5p	MIMAT0000253	BORCS5	118426	HITS-CLIP	23824327	Unspecified
hsa-mir-10a-5p	MIMAT0000253	SLC24A4	123041	HITS-CLIP	23824327	Unspecified
hsa-mir-10a-5p	MIMAT0000253	ZC3H18	124245	CLASH	23622248	Unspecified
hsa-mir-10a-5p	MIMAT0000253	TMEM170A	124491	HITS-CLIP	21572407	Unspecified
hsa-mir-10a-5p	MIMAT0000253	IRGQ	126298	HITS-CLIP//PAR-CLIP	21572407	Unspecified
hsa-mir-10a-5p	MIMAT0000253	LIX1L	128077	HITS-CLIP	21572407	Unspecified
hsa-mir-10a-5p	MIMAT0000253	LYPD6	130574	CLASH	23622248	Unspecified
hsa-mir-10a-5p	MIMAT0000253	AHSA2	130872	HITS-CLIP	21572407	Unspecified
hsa-mir-10a-5p	MIMAT0000253	EMB	133418	CLASH	23622248	Unspecified
hsa-mir-10a-5p	MIMAT0000253	NACC2	138151	CLASH	23622248	Unspecified
hsa-mir-10a-5p	MIMAT0000253	NEK7	140609	CLASH	23622248	Unspecified
hsa-mir-10a-5p	MIMAT0000253	ZNF280B	140883	PAR-CLIP	21572407	Unspecified
hsa-mir-10a-5p	MIMAT0000253	E2F7	144455	Sequencing	20371350	Unspecified
hsa-mir-10a-5p	MIMAT0000253	CEP128	145508	CLASH	23622248	Unspecified
hsa-mir-10a-5p	MIMAT0000253	KCTD11	147040	CLASH//HITS-CLIP//PAR-CLIP	23622248|23446348|24906430|23824327|23313552|19536157|27418678|28735896	Unspecified
hsa-mir-10a-5p	MIMAT0000253	MOB3C	148932	CLASH	23622248	Unspecified
hsa-mir-10a-5p	MIMAT0000253	KLHL23	151230	CLASH	23622248	Unspecified
hsa-mir-10a-5p	MIMAT0000253	ARSK	153642	PAR-CLIP	21572407	Unspecified
hsa-mir-10a-5p	MIMAT0000253	CNKSR3	154043	HITS-CLIP	23313552	Unspecified
hsa-mir-10a-5p	MIMAT0000253	RUNDC3B	154661	CLASH	23622248	Unspecified
hsa-mir-10a-5p	MIMAT0000253	CNST	163882	Microarray//qRT-PCR	22815788	Unspecified
hsa-mir-10a-5p	MIMAT0000253	LCA5	167691	Sequencing	20371350	Unspecified
hsa-mir-10a-5p	MIMAT0000253	ANO6	196527	CLASH	23622248	Unspecified
hsa-mir-10a-5p	MIMAT0000253	SLC25A43	203427	PAR-CLIP	21572407	Unspecified
hsa-mir-10a-5p	MIMAT0000253	RTKN2	219790	CLASH	23622248	Unspecified
hsa-mir-10a-5p	MIMAT0000253	NT5DC1	221294	CLASH	23622248	Unspecified
hsa-mir-10a-5p	MIMAT0000253	C6orf89	221477	HITS-CLIP	23824327	Unspecified
hsa-mir-10a-5p	MIMAT0000253	TMED4	222068	PAR-CLIP	27292025	Unspecified
hsa-mir-10a-5p	MIMAT0000253	UBN2	254048	CLASH	23622248	Unspecified
hsa-mir-10a-5p	MIMAT0000253	PLA2G4F	255189	CLASH	23622248	Unspecified
hsa-mir-10a-5p	MIMAT0000253	GK5	256356	HITS-CLIP	21572407	Unspecified
hsa-mir-10a-5p	MIMAT0000253	C17orf105	284067	HITS-CLIP	21572407	Unspecified
hsa-mir-10a-5p	MIMAT0000253	TSPAN33	340348	CLASH	23622248	Unspecified
hsa-mir-10a-5p	MIMAT0000253	MSANTD1	345222	CLASH	23622248	Unspecified
hsa-mir-10a-5p	MIMAT0000253	MTX3	345778	HITS-CLIP	23824327	Unspecified
hsa-mir-10a-5p	MIMAT0000253	ZNF445	353274	HITS-CLIP	23824327	Unspecified
hsa-mir-10a-5p	MIMAT0000253	TMEM179B	374395	CLASH	23622248	Unspecified
hsa-mir-10a-5p	MIMAT0000253	SFT2D2	375035	HITS-CLIP	23824327	Unspecified
hsa-mir-10a-5p	MIMAT0000253	LHFPL4	375323	Sequencing	20371350	Unspecified
hsa-mir-10a-5p	MIMAT0000253	RAB15	376267	PAR-CLIP	22012620	Unspecified
hsa-mir-10a-5p	MIMAT0000253	RBM12B	389677	PAR-CLIP//Sequencing	20371350|24398324|21572407	Unspecified
hsa-mir-10a-5p	MIMAT0000253	ONECUT3	390874	PAR-CLIP	23446348	Unspecified
hsa-mir-10a-5p	MIMAT0000253	PLA2G2C	391013	PAR-CLIP	23446348	Unspecified
hsa-mir-10a-5p	MIMAT0000253	FRRS1	391059	HITS-CLIP	23313552	Unspecified
[truncated: 33,232 more rows]
