# Supplementary material for: A Reductionist Approach Using Primary and Metastatic Cell–Derived Extracellular Vesicles Reveals Hub Proteins Associated with Oral Cancer Prognosis
Source: Mol Cell Proteomics. 2021 Jun 27;20:100118. doi: 10.1016/j.mcpro.2021.100118 (PMC8350068; doi:10.1016/j.mcpro.2021.100118)
Supplement: Supplemental Table S16 [file mmc17.xlsx]

## Sheet: Table S16
Table S16. Metabolites identified in SCC-9-EV and LN1-EV replicates, after filtering for 2 valid values in at least one group.
Compound	SCC-9_1-EV intensity	SCC-9_2-EV intensity	SCC-9_3-EV intensity	SCC-9_4-EV intensity	SCC-9_5-EV intensity	LN1_1-EV intensity	LN1_2-EV intensity	LN1_3-EV intensity	LN1_4-EV intensity	LN1_5-EV intensity
Lactic Acid	16.0921	15.0396	15.294	15.8178	15.2035	16.4507	16.1413	16.1772	16.4353	16.4956
Alanine	13.1668	12.8646	13.0186	12.8674	13.2408	14.4325	13.8098	14.2609	13.4742	13.8846
Pyruvate	NaN	NaN	NaN	NaN	NaN	10.2393	9.62543	9.85534	9.63968	9.61104
Valine	13.0952	12.1752	13.5783	13.1598	13.0098	14.0988	13.7853	14.2176	13.9546	13.8121
Glycerol	14.0373	14.4563	13.2972	14.1792	NaN	11.1201	13.1929	12.0184	13.0211	13.0238
L-Leucine	12.8235	12.0704	13.2021	12.9284	12.7326	13.7552	13.5457	13.9583	13.6585	13.5401
Isoleucine	12.4242	11.6299	12.7996	12.518	12.3602	13.4868	13.3125	13.7442	13.4141	13.3334
Glycine	12.8895	11.8366	12.3384	13.4657	13.2691	13.0704	12.9783	13.0551	12.2988	12.3568
Phosphate	17.2896	17.3816	17.189	17.0924	17.097	14.9993	16.1555	15.7408	15.9901	16.0882
Urea	9.72152	NaN	9.45392	11.753	11.9517	8.12886	NaN	8.55471	10.8239	10.6132
L-Serine	10.0675	11.3485	10.6641	10.9856	NaN	11.5676	11.4755	11.6152	11.3652	11.2261
(-)-Riboflavin	13.7394	13.3399	13.4336	12.8848	13.1643	11.3187	NaN	12.1027	11.3587	11.5578
L-Threonine	11.5923	10.9651	12.0999	11.5168	11.6979	13.2146	12.7762	13.1432	12.5101	12.4616
Uracil	NaN	NaN	NaN	11.3522	10.8951	9.99315	NaN	NaN	9.78847	9.55202
Malic Acid	7.37701	7.08284	7.53575	NaN	NaN	6.75658	6.37421	6.76732	7.03223	6.42912
4-Aminobutyric Acid	8.82492	9.17586	8.92025	9.00283	NaN	7.97398	7.47996	NaN	7.26345	7.37753
L-Aspartic Acid	9.7459	10.2826	9.94025	NaN	NaN	10.0228	9.71299	10.3724	9.91915	9.83161
L-Methionine	10.1815	9.36334	NaN	10.0725	9.44522	11.323	11.1869	11.4892	11.1116	10.9769
Arginine	10.2629	10.0791	NaN	10.8022	10.2666	12.7151	12.3776	12.5485	11.8576	11.565
Pyroglutamic Acid	13.5743	13.0675	14.4204	14.4433	14.5286	14.699	14.2551	14.9469	13.9998	13.7931
L-Glutamic Acid	NaN	9.28823	NaN	11.4346	11.6617	NaN	10.5948	NaN	12.9167	12.8924
Phenilalanine	10.7977	9.91555	11.362	10.8972	10.6564	12.0021	11.6883	12.0355	11.9314	11.7805
D-Mannitol	11.2935	NaN	13.2577	13.5748	13.8864	14.1459	14.0782	12.8636	14.0171	12.5683
Glucose	11.7863	10.6781	12.4153	11.9711	11.4171	13.6445	12.8252	13.3604	12.8735	12.7412
Citric Acid	9.32712	8.76628	9.63403	9.43273	9.25477	NaN	8.54832	NaN	8.02216	7.9275
Glutamine	9.99592	11.8413	8.68816	12.204	11.4274	13.6464	NaN	12.7043	13.6671	13.5215
L-Lysine	11.3068	11.043	12.0281	12.0086	11.3451	13.4363	13.1488	13.3027	13.1493	12.9833
Myo-inositol	10.3035	9.28284	10.8221	10.3499	10.2312	11.4017	11.1261	11.39	11.0508	11.0331
Tyrosine	12.1325	11.4047	12.8047	12.1618	11.9136	13.959	13.4521	13.8175	13.3924	13.2678
Adenine	NaN	NaN	NaN	9.66875	9.0265	8.41768	NaN	NaN	8.17102	7.70068
L-Histidine	NaN	NaN	NaN	NaN	NaN	NaN	8.75494	9.1321	9.13868	8.2306
Tryptophan	9.16595	8.89634	9.05227	8.89577	NaN	9.86113	8.59227	9.29467	9.25646	9.11023
Sucrose	11.1732	11.0491	8.68984	10.0799	11.5495	7.54607	NaN	8.12743	8.70902	8.44512
