# Supplementary material for: A Reductionist Approach Using Primary and Metastatic Cell–Derived Extracellular Vesicles Reveals Hub Proteins Associated with Oral Cancer Prognosis
Source: Mol Cell Proteomics. 2021 Jun 27;20:100118. doi: 10.1016/j.mcpro.2021.100118 (PMC8350068; doi:10.1016/j.mcpro.2021.100118)
Supplement: Supplemental Table S17 [file mmc18.xlsx]

## Sheet: Table S17
Table S17. Differentially abundant metabolites between LN1-EVs and SCC-9-EVs.
Compound	Status (LN1-EV_SCC-9-EV)	Expression (LN1-EV_SCC-9-EV)	Student's T-test Significant LN1-EV_SCC-9-EV	Student's T-test significant	Student's T-test p-value LN1-EV_SCC-9-EV	Student's T-test Difference LN1-EV_SCC-9-EV	SCC-9_1-EV intensity	SCC-9_2-EV intensity	SCC-9_3-EV intensity	SCC-9_4-EV intensity	SCC-9_5-EV intensity	LN1_1-EV intensity	LN1_2-EV intensity	LN1_3-EV intensity	LN1_4-EV intensity	LN1_5-EV intensity
Sucrose	Downregulated	Downregulated	+	LN1-EV_SCC-9-EV	0.00778761	-2.30141	11.1732	11.0491	8.68984	10.0799	11.5495	7.54607	NaN	8.12743	8.70902	8.44512
(-)-Riboflavin	Downregulated	Downregulated	+	LN1-EV_SCC-9-EV	0.000121049	-1.72794	13.7394	13.3399	13.4336	12.8848	13.1643	11.3187	NaN	12.1027	11.3587	11.5578
Glycerol	Downregulated	Downregulated	+	LN1-EV_SCC-9-EV	0.0190543	-1.51722	14.0373	14.4563	13.2972	14.1792	NaN	11.1201	13.1929	12.0184	13.0211	13.0238
4-Aminobutyric Acid	Downregulated	Downregulated	+	LN1-EV_SCC-9-EV	0.000154004	-1.45723	8.82492	9.17586	8.92025	9.00283	NaN	7.97398	7.47996	NaN	7.26345	7.37753
Phosphate	Downregulated	Downregulated	+	LN1-EV_SCC-9-EV	0.000191464	-1.41514	17.2896	17.3816	17.189	17.0924	17.097	14.9993	16.1555	15.7408	15.9901	16.0882
Uracil	Downregulated	Downregulated	+	LN1-EV_SCC-9-EV	0.0108004	-1.34577	NaN	NaN	NaN	11.3522	10.8951	9.99315	NaN	NaN	9.78847	9.55202
Adenine	Downregulated	Downregulated	+	LN1-EV_SCC-9-EV	0.0407364	-1.25117	NaN	NaN	NaN	9.66875	9.0265	8.41768	NaN	NaN	8.17102	7.70068
Citric Acid	Downregulated	Downregulated	+	LN1-EV_SCC-9-EV	0.00337354	-1.11699	9.32712	8.76628	9.63403	9.43273	9.25477	NaN	8.54832	NaN	8.02216	7.9275
Malic Acid	Downregulated	Downregulated	+	LN1-EV_SCC-9-EV	0.0127777	-0.659974	7.37701	7.08284	7.53575	NaN	NaN	6.75658	6.37421	6.76732	7.03223	6.42912
L-Serine	Upregulated	Upregulated	+	LN1-EV_SCC-9-EV	0.0299159	0.68354	10.0675	11.3485	10.6641	10.9856	NaN	11.5676	11.4755	11.6152	11.3652	11.2261
Lactic Acid	Upregulated	Upregulated	+	LN1-EV_SCC-9-EV	0.00395456	0.850622	16.0921	15.0396	15.294	15.8178	15.2035	16.4507	16.1413	16.1772	16.4353	16.4956
L-Leucine	Upregulated	Upregulated	+	LN1-EV_SCC-9-EV	0.00168632	0.940132	12.8235	12.0704	13.2021	12.9284	12.7326	13.7552	13.5457	13.9583	13.6585	13.5401
Alanine	Upregulated	Upregulated	+	LN1-EV_SCC-9-EV	0.000990796	0.940739	13.1668	12.8646	13.0186	12.8674	13.2408	14.4325	13.8098	14.2609	13.4742	13.8846
Valine	Upregulated	Upregulated	+	LN1-EV_SCC-9-EV	0.00404637	0.970029	13.0952	12.1752	13.5783	13.1598	13.0098	14.0988	13.7853	14.2176	13.9546	13.8121
Myo-inositol	Upregulated	Upregulated	+	LN1-EV_SCC-9-EV	0.00526734	1.00241	10.3035	9.28284	10.8221	10.3499	10.2312	11.4017	11.1261	11.39	11.0508	11.0331
Isoleucine	Upregulated	Upregulated	+	LN1-EV_SCC-9-EV	0.000716964	1.11185	12.4242	11.6299	12.7996	12.518	12.3602	13.4868	13.3125	13.7442	13.4141	13.3334
Phenylalanine	Upregulated	Upregulated	+	LN1-EV_SCC-9-EV	0.00141681	1.1618	10.7977	9.91555	11.362	10.8972	10.6564	12.0021	11.6883	12.0355	11.9314	11.7805
L-Threonine	Upregulated	Upregulated	+	LN1-EV_SCC-9-EV	0.000829798	1.24674	11.5923	10.9651	12.0999	11.5168	11.6979	13.2146	12.7762	13.1432	12.5101	12.4616
Glucose	Upregulated	Upregulated	+	LN1-EV_SCC-9-EV	0.00295783	1.43538	11.7863	10.6781	12.4153	11.9711	11.4171	13.6445	12.8252	13.3604	12.8735	12.7412
L-Methionine	Upregulated	Upregulated	+	LN1-EV_SCC-9-EV	0.00022914	1.45186	10.1815	9.36334	NaN	10.0725	9.44522	11.323	11.1869	11.4892	11.1116	10.9769
Tyrosine	Upregulated	Upregulated	+	LN1-EV_SCC-9-EV	0.000446624	1.4943	12.1325	11.4047	12.8047	12.1618	11.9136	13.959	13.4521	13.8175	13.3924	13.2678
L-Lysine	Upregulated	Upregulated	+	LN1-EV_SCC-9-EV	5.49356e-05	1.65772	11.3068	11.043	12.0281	12.0086	11.3451	13.4363	13.1488	13.3027	13.1493	12.9833
Arginine	Upregulated	Upregulated	+	LN1-EV_SCC-9-EV	0.000300495	1.86007	10.2629	10.0791	NaN	10.8022	10.2666	12.7151	12.3776	12.5485	11.8576	11.565
Glutamine	Upregulated	Upregulated	+	LN1-EV_SCC-9-EV	0.012697	2.5535	9.99592	11.8413	8.68816	12.204	11.4274	13.6464	NaN	12.7043	13.6671	13.5215
Pyruvate	Exclusive LN1	Upregulated			1	NaN	NaN	NaN	NaN	NaN	NaN	10.2393	9.62543	9.85534	9.63968	9.61104
L-Histidine	Exclusive LN1	Upregulated			1	NaN	NaN	NaN	NaN	NaN	NaN	NaN	8.75494	9.1321	9.13868	8.2306
