# Supplementary material for: A Reductionist Approach Using Primary and Metastatic Cell–Derived Extracellular Vesicles Reveals Hub Proteins Associated with Oral Cancer Prognosis
Source: Mol Cell Proteomics. 2021 Jun 27;20:100118. doi: 10.1016/j.mcpro.2021.100118 (PMC8350068; doi:10.1016/j.mcpro.2021.100118)
Supplement: Supplemental Table S18 [file mmc19.xlsx]

## Sheet: Table S18
Table S18. Lipids identified in SCC-9-EV and LN1-EV replicates, after filtering for 2 valid values in at least one group.
Peak_ID	Compound_Name	FA_composition	Lipid_Class	LN1_1-EV intensity	LN1_2-EV intensity	LN1_3-EV intensity	SCC-9_1-EV intensity	SCC-9_2-EV intensity	SCC-9_3-EV intensity	mz_mean	Sample_count	mz_diff_ppm	RT_diff	Adduct	Chem_Sum_Formula	Exact_Mass
LN_1725	FA 22:1	NA	FattyAcid	17.4664	18.1479	17.6849	17.2165	20.0105	17.8774	337.311	6	0.669711	-0.0801412	[M-H]-	C22H42O2	338.318
LN_1726	FA 20:1	NA	FattyAcid	16.7285	16.2807	16.5084	17.3741	17.4318	16.8419	309.28	6	-0.255096	-0.0219292	[M-H]-	C20H38O2	310.287
LN_1727	FA 16:1	NA	FattyAcid	20.3545	20.4368	19.963	20.9319	21.0889	20.4929	253.217	6	-0.633706	0.0104078	[M-H]-	C16H30O2	254.225
LN_1729	FA 18:1	NA	FattyAcid	21.9572	21.5258	21.8559	22.8953	21.9409	21.7756	281.249	6	-0.580544	0.000564937	[M-H]-	C18H34O2	282.256
LN_1730	FA 24:1	NA	FattyAcid	NaN	NaN	16.8944	NaN	18.2756	17.929	365.342	3	1.12433	-0.055402	[M-H]-	C24H46O2	366.35
LN_1731	FA 20:2	NA	FattyAcid	16.5958	16.3048	NaN	16.5259	16.9058	15.9651	307.264	5	-0.60975	0.0599047	[M-H]-	C20H36O2	308.272
LN_1732	FA 18:2	NA	FattyAcid	19.2037	18.935	19.8293	19.7366	19.3083	19.8789	279.233	6	-0.530774	-0.00302695	[M-H]-	C18H32O2	280.24
LN_1734	FA 18:3	NA	FattyAcid	16.8773	16.8792	NaN	17.138	16.5706	16.3111	277.217	5	0.0588749	0.00106041	[M-H]-	C18H30O2	278.225
LN_1735	FA 20:5	NA	FattyAcid	16.5214	17.382	16.8977	17.1805	16.86	16.8245	301.217	6	-1.14437	0.0305199	[M-H]-	C20H30O2	302.225
LN_1736	Cer(d18:1/16:0)	d18:1/16:0	Ceramide	17.8371	17.4304	19.0894	20.6122	20.2835	19.9437	596.526	6	-0.411911	-0.0150051	[M+AcOH-H]-	C34H67NO3	537.512
LN_1739	DAG 36:2	18:1/18:1	Diacylglycerol	NaN	NaN	NaN	17.2933	17.2558	17.232	679.552	3	0.60286	-0.00427098	[M+AcOH-H]-	C39H72O5	620.538
LN_1740	DGDG 36:6	18:3/18:3	Digalactosyl-Diacylglycerol	17.1683	17.093	16.4892	18.8603	18.2019	17.5411	995.595	6	1.36598	-0.0497572	[M+AcOH-H]-	C51H84O15	936.581
LN_1741	Dodecanoic acid	NA	FattyAcid	NaN	16.5819	16.9434	17.4531	17.2825	17.1944	199.17	5	-1.38715	-0.0162165	[M-H]-	C12H24O2	200.178
LN_1742	Eicosanoic acid	NA	FattyAcid	20.7937	20.1159	20.2695	20.2511	20.5876	19.9458	311.296	6	-0.0537853	-0.0828193	[M-H]-	C20H40O2	312.303
LN_1743	FA 17:1	NA	FattyAcid	16.9186	16.9123	16.6339	17.4148	17.3917	17.0431	267.233	6	-0.601439	0.00381414	[M-H]-	C17H32O2	268.24
LN_1744	FA 26:1	NA	FattyAcid	NaN	NaN	16.4173	18.0153	17.9949	17.6751	393.374	4	0.329481	-0.0249388	[M-H]-	C26H50O2	394.381
LN_1745	Heptadecanoic acid	NA	FattyAcid	20.0147	19.0197	19.7367	19.4504	19.697	19.0348	269.249	6	-0.738709	-0.0315727	[M-H]-	C17H34O2	270.256
LN_1746	Hexacosanoic acid	NA	FattyAcid	19.5025	18.4325	18.7934	19.525	19.3142	19.1406	395.389	6	-0.00833577	-0.0442483	[M-H]-	C26H52O2	396.397
LN_1747	Hexadecanoic acid	NA	FattyAcid	25.8168	25.4156	25.7646	25.5965	25.9016	25.1517	255.233	6	-0.829359	-0.00713027	[M-H]-	C16H32O2	256.24
LN_1748	Nonadecanoic acid	NA	FattyAcid	17.7054	16.9038	17.2268	17.0831	17.3726	16.7692	297.28	6	-0.44434	-0.0457345	[M-H]-	C19H38O2	298.287
LN_1749	Octadecanoic acid	NA	FattyAcid	26.9399	26.25	26.6126	26.5014	26.9203	26.1254	283.264	6	-1.4928	-0.0283476	[M-H]-	C18H36O2	284.272
LN_1750	PC 32:0	16:0/16:0	Phosphatidylcholine	20.5661	20.31	21.0465	20.5784	20.5027	19.9305	792.576	6	-0.743654	-0.013877	[M+AcOH-H]-	C40H80NO8P	733.562
LN_1752	PC 33:1	15:0/18:1	Phosphatidylcholine	16.24	16.3066	17.4046	18.3158	18.1348	17.9701	804.577	6	0.417989	-0.0212725	[M+AcOH-H]-	C41H80NO8P	745.562
LN_1753	PC 34:0	17:0/17:0	Phosphatidylcholine	23.4529	23.4907	23.8025	23.858	23.8178	23.0383	820.608	6	-0.479437	-0.0337039	[M+AcOH-H]-	C42H84NO8P	761.593
LN_1755	PC 35:1	16:0/19:1	Phosphatidylcholine	NaN	NaN	NaN	16.2985	NaN	15.8468	832.609	2	1.19482	-0.0183095	[M+AcOH-H]-	C43H84NO8P	773.593
LN_1759	PC 36:4	18:2/18:2	Phosphatidylcholine	NaN	NaN	NaN	18.0328	17.1961	16.6431	840.576	3	1.01808	-0.0268158	[M+AcOH-H]-	C44H80NO8P	781.562
LN_1760	PE 34:1	16:0/18:1	Phosphatidylethanolamine	16.2956	16.2419	16.6062	18.8228	18.8825	18.1946	716.524	6	-0.0645071	-0.00327358	[M-H]-	C39H76NO8P	717.531
LN_1761	PE 34:2	16:0/18:2	Phosphatidylethanolamine	15.7477	NaN	16.1238	18.1527	18.21	17.4578	714.509	5	3.27918	0.000542144	[M-H]-	C39H74NO8P	715.515
LN_1762	PE 34:3	16:1/18:2	Phosphatidylethanolamine	NaN	NaN	NaN	17.4607	16.84	16.1821	712.493	3	2.80736	-0.0249409	[M-H]-	C39H72NO8P	713.5
LN_1763	PE 36:1	18:0/18:1	Phosphatidylethanolamine	16.0682	16.05	16.9217	18.7148	18.6517	18.1146	744.555	6	-0.67633	-0.0157749	[M-H]-	C41H80NO8P	745.562
LN_1764	PE 36:2	18:1/18:1	Phosphatidylethanolamine	NaN	NaN	17.0902	18.5885	18.9037	18.1745	742.54	4	0.171549	-0.00436635	[M-H]-	C41H78NO8P	743.547
LN_1765	PE 36:3	18:0/18:3	Phosphatidylethanolamine	NaN	NaN	NaN	17.2887	16.7777	16.0546	740.525	3	0.601136	-0.0865835	[M-H]-	C41H76NO8P	741.531
LN_1766	PE 36:4	18:2/18:2	Phosphatidylethanolamine	NaN	NaN	NaN	16.8721	16.0889	NaN	738.508	2	0.463618	-0.00353265	[M-H]-	C41H74NO8P	739.515
LN_1767	PE 36:5	18:2/18:3	Phosphatidylethanolamine	NaN	NaN	NaN	17.3752	16.7103	16.0134	736.493	3	1.22128	-0.0675878	[M-H]-	C41H72NO8P	737.5
LN_1769	Pentacosanoic acid	NA	FattyAcid	17.5126	NaN	16.5005	16.7576	16.3954	16.4606	381.374	5	-1.66782	-0.0353763	[M-H]-	C25H50O2	382.381
LN_1770	Pentadecanoic acid	NA	FattyAcid	18.9731	18.399	18.9409	19.0973	19.016	18.6994	241.217	6	-0.276193	-0.0344019	[M-H]-	C15H30O2	242.225
LN_1771	PG 34:2	NA	Phosphatidylglycerol	NaN	NaN	NaN	16.5557	16.0631	NaN	745.503	2	1.72171	0.0599722	[M-H]-	C40H75O10P	746.51
LN_1772	PG 34:3	16:0/18:3	Phosphatidylglycerol	16.0514	NaN	NaN	17.4684	17.0045	16.4325	743.487	4	1.04194	0.0383859	[M-H]-	C40H73O10P	744.494
LN_1773	PG 34:4	16:1/18:3	Phosphatidylglycerol	15.9615	NaN	NaN	17.294	16.7496	15.9791	741.472	4	0.830918	0.0568938	[M-H]-	C40H71O10P	742.478
LN_1774	Tetracosanoic acid	NA	FattyAcid	20.4155	18.9495	19.4763	20.2253	20.2118	20.0764	367.358	6	-1.26094	-0.0480243	[M-H]-	C24H48O2	368.365
LN_1775	Tetradecanoic acid	NA	FattyAcid	19.861	20.0916	20.4538	20.6235	20.6339	20.306	227.201	6	-0.654698	-0.0166056	[M-H]-	C14H28O2	228.209
LN_1776	Tricosanoic acid	NA	FattyAcid	17.2946	NaN	16.4337	16.6776	16.5089	16.6809	353.343	5	0.88445	-0.0689779	[M-H]-	C23H46O2	354.35
LP_1141	SM 32:1	NA	Sphyngomyelin	17.7905	17.9349	18.8879	20.1009	19.9721	19.4929	675.542	6	NA	NA	[M+H]+	C37H75N2O6P	674.536
LP_1166	SM 33:1	NA	Sphyngomyelin	17.0648	17.2932	18.1564	18.8899	18.6104	17.8632	689.558	6	NA	NA	[M+H]+	C38H77N2O6P	688.552
LP_1184	PC 30:0	14:0/16:0	Phosphatidylcholine	20.476	20.9881	21.9903	22.697	22.6937	22.0416	706.537	6	NA	NA	[M+H]+	C38H76NO8P	705.531
LP_1305	TAG 45:1	13:0/14:0/18:1 | 13:0/16:0/16:1 | 14:0/15:0/16:1 | 14:0/15:1/16:0 | 14:1/15:0/16:0 | 15:0/15:0/15:1	Triacylglyceride	20.4264	20.137	18.8201	19.9751	20.1021	19.4788	780.706	6	NA	NA	[M+NH4]+	C48H90O6	762.674
LP_1310	TAG 45:0	13:0/16:0/16:0 | 14:0/15:0/16:0 | 15:0/15:0/15:0 | 13:0/15:0/17:0 | 14:0/14:0/17:0 | 12:0/16:0/17:0	Triacylglyceride	21.0565	20.8222	19.5212	20.7425	20.8487	20.3717	782.721	6	NA	NA	[M+NH4]+	C48H92O6	764.689
LP_1340	TAG 47:2	14:0/15:1/18:1 | 14:0/16:1/17:1 | 15:0/15:1/17:1 | 15:0/16:1/16:1	Triacylglyceride	20.0732	19.8745	18.4456	19.8704	19.7598	19.2718	806.722	6	NA	NA	[M+NH4]+	C49H90O6	788.69
LP_1344	TAG 47:1	13:0/16:0/18:1 | 13:0/17:0/17:1 | 14:0/15:0/18:1 | 14:0/16:0/17:1 | 14:0/16:1/17:0 | 15:0/15:0/17:1 | 15:0/16:0/16:1	Triacylglyceride	21.3944	21.0705	19.8389	21.0172	21.0965	20.693	808.737	6	NA	NA	[M+NH4]+	C49H92O6	790.705
LP_1348	TAG 47:0	14:0/15:0/18:0 | 14:0/16:0/17:0 | 15:0/15:0/17:0 | 15:0/16:0/16:0 | 13:0/16:0/18:0 | 13:0/17:0/17:0	Triacylglyceride	21.4085	21.0834	19.9384	21.052	21.2569	20.6815	810.752	6	NA	NA	[M+NH4]+	C49H94O6	792.72
LP_1354	SM 42:2	NA	Sphyngomyelin	NaN	16.316	17.0376	18.8935	18.3623	17.6932	813.683	5	NA	NA	[M+H]+	C47H93N2O6P	812.677
LP_1362	TAG 48:3	16:1/16:1/16:1 | 14:1/16:1/18:1	Triacylglyceride	19.0941	18.7575	17.5097	18.703	18.7525	18.2429	818.721	6	NA	NA	[M+NH4]+	C51H92O6	800.69
LP_1379	TAG 49:3	16:1/16:1/17:1	Triacylglyceride	18.2089	17.86	16.4793	17.6319	17.7414	17.2516	832.737	6	NA	NA	[M+NH4]+	C52H94O6	814.705
LP_1400	TAG 50:3	16:1/16:1/18:1 | 14:1/18:1/18:1 | 16:1/17:1/17:1	Triacylglyceride	19.226	18.8854	17.4016	18.4708	NaN	18.216	846.752	5	NA	NA	[M+NH4]+	C53H96O6	828.72
LP_1630	Cer(d18:1/16:0)	d18:1/16:0	Ceramide	17.0586	16.5019	18.4873	20.0003	19.5477	19.0853	538.518	6	-0.981176	-0.0168541	[M+H]+	C34H67NO3	537.512
LP_1631	DAG 34:2	16:0/18:2	Diacylglycerol	NaN	NaN	NaN	16.2887	16.0838	15.7193	610.54	3	-1.41761	-0.0363744	[M+NH4]+	C37H68O5	592.507
LP_1632	DAG 36:2	18:1/18:1	Diacylglycerol	NaN	NaN	NaN	17.6382	17.4966	16.9815	638.571	3	-0.90138	-0.0195449	[M+NH4]+	C39H72O5	620.538
LP_1642	PC 32:1	14:0/18:1	Phosphatidylcholine	16.558	18.0648	19.2923	22.6147	22.4923	22.2213	732.552	6	-1.54067	-0.0114676	[M+H]+	C40H78NO8P	731.547
LP_1643	PC 32:2	14:0/18:2	Phosphatidylcholine	NaN	NaN	NaN	18.8086	19.0928	18.7427	730.537	3	-1.49342	-0.0339183	[M+H]+	C40H76NO8P	729.531
LP_1644	PC 33:1	15:0/18:1	Phosphatidylcholine	17.9711	18.0031	19.2687	20.346	19.9944	19.5216	746.568	6	-1.055	-0.0175527	[M+H]+	C41H80NO8P	745.562
LP_1645	PC 34:1	16:0/18:1	Phosphatidylcholine	21.5767	21.626	22.8506	24.3509	23.9268	23.5238	760.583	6	-0.547941	-0.0161279	[M+H]+	C42H82NO8P	759.578
LP_1646	PC 34:2	16:1/18:1	Phosphatidylcholine	19.1217	19.0983	20.3696	22.1081	21.7202	21.2679	758.567	6	-1.04205	-0.0171937	[M+H]+	C42H80NO8P	757.562
LP_1647	PC 34:3	16:0/18:3	Phosphatidylcholine	17.8542	17.7251	17.5455	20.0609	19.1413	18.379	756.552	6	-0.0504565	-0.0122446	[M+H]+	C42H78NO8P	755.547
LP_1648	PC 35:1	17:0/18:1	Phosphatidylcholine	NaN	NaN	17.0153	18.0695	17.5236	17.3079	774.599	4	-0.909423	-0.0282276	[M+H]+	C43H84NO8P	773.593
LP_1649	PC 35:2	17:1/18:1	Phosphatidylcholine	15.8655	NaN	17.459	18.8994	18.6158	18.2414	772.584	5	-0.914372	-0.020246	[M+H]+	C43H82NO8P	771.578
LP_1650	PC 36:1	18:0/18:1	Phosphatidylcholine	18.9278	19.3417	20.483	22.3066	21.6653	21.2235	788.615	6	-0.624964	-0.0632981	[M+H]+	C44H86NO8P	787.609
LP_1651	PC 36:2	18:1/18:1	Phosphatidylcholine	19.0405	18.7813	19.9699	22.916	22.712	22.2184	786.598	6	-0.943205	-0.0224345	[M+H]+	C44H84NO8P	785.593
LP_1652	PC 36:3	18:1/18:2	Phosphatidylcholine	17.7859	17.5156	18.8632	20.4462	19.6973	19.1064	784.583	6	-0.666078	0.00303469	[M+H]+	C44H82NO8P	783.578
LP_1653	PC 36:4	18:1/18:3	Phosphatidylcholine	17.5229	17.1463	17.3562	20.1778	19.1445	18.4813	782.568	6	-2.23619	-0.0321734	[M+H]+	C44H80NO8P	781.562
LP_1654	PC 36:5	18:2/18:3	Phosphatidylcholine	17.8052	17.7923	17.5296	19.7935	18.9369	18.0456	780.552	6	0.223942	-0.0184884	[M+H]+	C44H78NO8P	779.547
LP_1655	PC 36:6	18:3/18:3	Phosphatidylcholine	17.1093	17.1043	16.763	19.3276	18.2716	17.6544	778.536	6	1.097	-0.00474547	[M+H]+	C44H76NO8P	777.531
LP_1657	PC 38:2	18:1/20:1	Phosphatidylcholine	16.0037	16.2554	17.5735	20.3551	20.1732	19.4636	814.63	6	-2.74327	-0.0728622	[M+H]+	C46H88NO8P	813.625
LP_1658	PC 38:3	18:2/20:1	Phosphatidylcholine	NaN	NaN	16.7431	17.3899	16.9206	16.6554	812.615	4	-0.124909	-0.0304345	[M+H]+	C46H86NO8P	811.609
LP_1659	PC 38:4	18:1/20:3	Phosphatidylcholine	NaN	NaN	NaN	17.1652	16.6858	15.6904	810.599	3	-1.82556	0.0014279	[M+H]+	C46H84NO8P	809.593
LP_1660	PE 32:1	16:0/16:1	Phosphatidylethanolamine	NaN	NaN	NaN	16.7824	17.2561	16.3452	690.506	3	-1.35636	0.00741884	[M+H]+	C37H72NO8P	689.5
LP_1661	PE 34:1	16:0/18:1	Phosphatidylethanolamine	16.8995	16.7262	17.53	19.8538	19.5014	18.799	718.537	6	-0.276136	0.00275876	[M+H]+	C39H76NO8P	717.531
LP_1662	PE 34:2	16:0/18:2	Phosphatidylethanolamine	16.3545	16.1161	16.7624	19.0481	18.7028	17.9234	716.521	6	-0.835488	0.00437383	[M+H]+	C39H74NO8P	715.515
LP_1663	PE 34:3	16:0/18:3	Phosphatidylethanolamine	16.148	NaN	NaN	18.4041	17.4822	16.7007	714.505	4	-0.18985	0.00422193	[M+H]+	C39H72NO8P	713.5
LP_1664	PE 36:1	18:0/18:1	Phosphatidylethanolamine	16.4002	16.3948	17.6423	19.4535	19.2881	18.5239	746.568	6	-2.32864	-0.0390066	[M+H]+	C41H80NO8P	745.562
LP_1665	PE 36:2	18:1/18:1	Phosphatidylethanolamine	16.4021	16.6333	17.6265	19.6215	19.583	18.7001	744.552	6	-0.977096	-0.0103918	[M+H]+	C41H78NO8P	743.547
LP_1666	PE 36:3	18:1/18:2	Phosphatidylethanolamine	15.8308	NaN	16.3605	18.0822	17.4329	16.7028	742.537	5	-1.10527	0.0105079	[M+H]+	C41H76NO8P	741.531
LP_1667	PE 36:3	18:0/18:3	Phosphatidylethanolamine	15.8308	NaN	16.3605	NaN	NaN	16.7028	742.537	3	-2.01886	-0.0928209	[M+H]+	C41H76NO8P	741.531
LP_1668	PE 36:4	18:2/18:2	Phosphatidylethanolamine	NaN	NaN	NaN	17.7874	16.8965	16.2924	740.521	3	-1.41733	-0.0158403	[M+H]+	C41H74NO8P	739.515
LP_1669	PE 36:5	18:2/18:3	Phosphatidylethanolamine	NaN	NaN	NaN	18.1152	17.2182	16.501	738.505	3	-0.750185	-0.0131886	[M+H]+	C41H72NO8P	737.5
LP_1670	PE 36:6	18:3/18:3	Phosphatidylethanolamine	NaN	NaN	NaN	17.1425	16.1794	NaN	736.49	2	0.254659	-0.00371122	[M+H]+	C41H70NO8P	735.484
LP_1671	PE 38:2	18:1/20:1	Phosphatidylethanolamine	NaN	NaN	NaN	16.1673	16.2627	NaN	772.584	2	-0.788169	-0.0399607	[M+H]+	C43H82NO8P	771.578
LP_1672	SM 34:0	NA	Sphyngomyelin	18.5842	18.0274	19.0568	19.9433	19.8192	19.4883	705.589	6	-2.75429	-0.0288772	[M+H]+	C39H81N2O6P	704.583
LP_1673	SM 34:1	NA	Sphyngomyelin	21.4672	21.6064	22.5207	23.57	23.331	22.6506	703.573	6	-3.07443	-0.0377688	[M+H]+	C39H79N2O6P	702.568
LP_1674	SM 34:2	NA	Sphyngomyelin	17.6702	17.8023	18.8513	20.0286	19.8626	19.0255	701.558	6	-2.99248	-0.0529198	[M+H]+	C39H77N2O6P	700.552
LP_1675	SM 36:1	NA	Sphyngomyelin	16.828	16.7572	17.5362	17.4815	17.2582	16.5392	731.605	6	-2.70952	-0.0351763	[M+H]+	C41H83N2O6P	730.599
LP_1676	SM 40:1	NA	Sphyngomyelin	16.9232	16.9645	17.7676	18.5717	18.0531	17.8098	787.667	6	-3.13805	-0.0467898	[M+H]+	C45H91N2O6P	786.662
LP_1677	SM 42:1	NA	Sphyngomyelin	17.9756	18.0908	18.8595	20.55	20.1499	19.6031	815.698	6	-3.11361	-0.0355371	[M+H]+	C47H95N2O6P	814.693
LP_1678	SM 42:2	NA	Sphyngomyelin	19.8501	19.6348	20.5889	21.2156	21.1159	20.521	813.682	6	-3.20888	-0.0462261	[M+H]+	C47H93N2O6P	812.677
LP_1679	SM 42:3	NA	Sphyngomyelin	17.2996	17.3106	18.2068	18.9128	18.9774	18.2976	811.667	6	-2.19832	-0.0379675	[M+H]+	C47H91N2O6P	810.661
LP_1680	TAG 42:0	NA	Triacylglyceride	18.324	18.0089	17.0968	17.9824	18.0911	17.63	740.674	6	0.869073	-0.0151956	[M+NH4]+	C45H86O6	722.642
LP_1681	TAG 42:1	NA	Triacylglyceride	17.5295	17.1937	16.1475	17.2064	17.2326	16.942	738.659	6	1.56543	-0.0143824	[M+NH4]+	C45H84O6	720.627
LP_1682	TAG 44:0	NA	Triacylglyceride	20.347	20.0001	18.9839	20.1811	20.278	19.7537	768.706	6	-0.013092	-0.00532175	[M+NH4]+	C47H90O6	750.674
LP_1683	TAG 44:1	NA	Triacylglyceride	20.042	19.7608	18.3004	19.6262	19.646	19.5655	766.691	6	0.105149	0.0078666	[M+NH4]+	C47H88O6	748.658
LP_1684	TAG 46:0	14:0/16:0/16:0	Triacylglyceride	21.8188	21.5851	20.4121	21.4633	21.6297	21.1536	796.737	6	-1.05217	-0.0129074	[M+NH4]+	C49H94O6	778.705
LP_1685	TAG 46:1	NA	Triacylglyceride	21.6979	21.3259	19.9732	21.2256	21.3972	20.813	794.721	6	-1.99343	0.00618594	[M+NH4]+	C49H92O6	776.689
LP_1686	TAG 48:0	16:0/16:0/16:0	Triacylglyceride	22.1125	22.177	20.9098	22.542	22.1667	21.6214	824.768	6	-0.945261	-0.00741657	[M+NH4]+	C51H98O6	806.736
LP_1687	TAG 48:1	16:0/16:0/16:1	Triacylglyceride	22.1525	21.8508	20.4634	21.7906	21.8985	21.4509	822.753	6	-0.965648	0.0140472	[M+NH4]+	C51H96O6	804.721
LP_1688	TAG 48:2	16:0/16:1/16:1	Triacylglyceride	21.4854	21.3147	19.8624	21.1411	21.2316	20.7567	820.737	6	-1.23461	0.044308	[M+NH4]+	C51H94O6	802.705
LP_1689	TAG 49:0	NA	Triacylglyceride	20.6247	20.3627	19.2764	20.4084	20.5624	20.1084	838.784	6	0.193253	-0.0122578	[M+NH4]+	C52H100O6	820.752
LP_1690	TAG 49:1	16:0/16:0/17:1	Triacylglyceride	20.9813	20.6595	19.3486	20.6076	20.7052	20.2262	836.768	6	-0.544591	0.013148	[M+NH4]+	C52H98O6	818.736
LP_1691	TAG 49:2	NA	Triacylglyceride	20.577	20.1577	18.8777	20.1566	20.2569	19.636	834.753	6	-1.38434	-0.0168819	[M+NH4]+	C52H96O6	816.721
LP_1692	TAG 50:0	16:0/16:0/18:0	Triacylglyceride	21.068	20.531	19.5848	20.93	20.8202	20.4293	852.799	6	-1.30095	-0.00825425	[M+NH4]+	C53H102O6	834.768
LP_1693	TAG 50:1	16:0/16:0/18:1	Triacylglyceride	22.0001	21.7388	20.6392	22.3234	21.9439	21.3388	850.784	6	-0.375093	0.0098407	[M+NH4]+	C53H100O6	832.752
LP_1694	TAG 50:2	16:0/16:1/18:1	Triacylglyceride	21.2054	20.7572	19.6427	20.7829	20.8305	20.3268	848.768	6	-0.953533	0.0280809	[M+NH4]+	C53H98O6	830.736
LP_1696	TAG 51:0	NA	Triacylglyceride	18.3657	18.0012	17.1575	18.0282	18.2561	17.7678	866.816	6	-1.41092	-0.00673938	[M+NH4]+	C54H104O6	848.783
LP_1697	TAG 51:1	16:0/17:0/18:1	Triacylglyceride	19.2884	19.0753	18.0572	19.1245	19.1351	18.7614	864.8	6	-0.300839	0.00820664	[M+NH4]+	C54H102O6	846.768
LP_1698	TAG 51:2	17:0/17:1/17:1	Triacylglyceride	19.313	18.9627	17.9883	19.0403	19.1995	18.6091	862.784	6	-0.115411	0.0248523	[M+NH4]+	C54H100O6	844.752
LP_1699	TAG 51:3	15:1/18:1/18:1	Triacylglyceride	17.6377	17.4207	16.0597	17.4506	17.4482	16.7356	860.768	6	0.293577	0.00630347	[M+NH4]+	C54H98O6	842.736
LP_1700	TAG 52:0	NA	Triacylglyceride	20.4023	19.7105	18.6001	19.7963	19.8971	19.6813	880.831	6	-1.79428	-0.00908636	[M+NH4]+	C55H106O6	862.799
LP_1701	TAG 52:1	16:0/18:0/18:1	Triacylglyceride	20.2994	19.7681	19.1592	20.4024	20.14	19.5613	878.815	6	-0.7005	0.00491391	[M+NH4]+	C55H104O6	860.783
LP_1702	TAG 52:2	16:1/18:0/18:1	Triacylglyceride	21.382	20.8582	20.2537	21.7701	21.3168	21.0187	876.799	6	-0.115593	0.010817	[M+NH4]+	C55H102O6	858.768
LP_1703	TAG 52:3	16:1/18:1/18:1	Triacylglyceride	20.1801	19.3656	19.2979	20.4541	20.0058	19.6573	874.784	6	-0.0627571	0.0129693	[M+NH4]+	C55H100O6	856.752
LP_1704	TAG 52:4	16:0/18:1/18:3	Triacylglyceride	20.0547	19.4131	19.4243	20.0728	19.8027	19.5194	872.768	6	-0.0637945	-0.00864347	[M+NH4]+	C55H98O6	854.736
LP_1705	TAG 52:5	16:1/18:2/18:2	Triacylglyceride	17.5894	17.1558	17.6202	17.7206	17.3496	17.0606	870.753	6	0.624174	-0.00511808	[M+NH4]+	C55H96O6	852.721
LP_1706	TAG 52:6	16:0/18:3/18:3	Triacylglyceride	16.6844	16.5243	17.02	17.1784	16.7087	16.8379	868.737	6	0.648081	-0.0036365	[M+NH4]+	C55H94O6	850.705
LP_1707	TAG 53:0	NA	Triacylglyceride	18.1211	17.7626	16.7091	17.6268	17.8714	17.4061	894.847	6	-1.44613	-0.0113748	[M+NH4]+	C56H108O6	876.815
LP_1708	TAG 53:1	17:0/18:0/18:1	Triacylglyceride	17.4503	17.0174	16.2076	17.1181	17.2311	16.9093	892.831	6	-0.432112	0.0193931	[M+NH4]+	C56H106O6	874.799
LP_1709	TAG 53:2	17:0/18:1/18:1	Triacylglyceride	17.6847	17.4271	16.4407	17.4422	17.3617	16.9048	890.815	6	0.13764	0.012815	[M+NH4]+	C56H104O6	872.783
LP_1710	TAG 53:3	NA	Triacylglyceride	16.7265	16.4406	NaN	16.1976	16.373	NaN	888.799	4	-0.82352	0.0285509	[M+NH4]+	C56H102O6	870.768
LP_1711	TAG 54:0	NA	Triacylglyceride	19.5452	18.8388	17.7044	18.9007	18.8667	18.8146	908.862	6	-1.92667	-0.00735472	[M+NH4]+	C57H110O6	890.83
LP_1712	TAG 54:1	18:0/18:0/18:1	Triacylglyceride	19.1705	18.253	17.521	18.6792	18.5411	18.2875	906.847	6	-0.775155	0.017827	[M+NH4]+	C57H108O6	888.815
LP_1713	TAG 54:2	18:0/18:1/18:1	Triacylglyceride	20.3947	19.1673	18.7835	19.9321	19.7723	19.3968	904.831	6	-0.249132	0.00692917	[M+NH4]+	C57H106O6	886.799
LP_1714	TAG 54:3	18:1/18:1/18:1	Triacylglyceride	22.0193	21.0541	20.7293	21.7435	21.6079	21.4576	902.815	6	0.0770925	0.00448511	[M+NH4]+	C57H104O6	884.783
LP_1715	TAG 54:4	18:1/18:1/18:2	Triacylglyceride	21.1245	19.9299	19.6905	20.7361	20.6091	20.2754	900.799	6	-0.0250472	-0.00190519	[M+NH4]+	C57H102O6	882.768
LP_1716	TAG 54:5	18:1/18:2/18:2	Triacylglyceride	20.8236	19.8972	19.7427	20.3871	20.3928	20.1043	898.783	6	0.616798	-0.00449068	[M+NH4]+	C57H100O6	880.752
LP_1717	TAG 54:6	18:2/18:2/18:2	Triacylglyceride	20.1446	19.5207	19.51	19.9963	20.046	19.7491	896.768	6	0.495723	-0.007483	[M+NH4]+	C57H98O6	878.736
LP_1718	TAG 54:7	18:2/18:2/18:3	Triacylglyceride	17.8529	17.4943	17.5424	17.8574	17.6142	17.2464	894.753	6	0.832424	-0.00420863	[M+NH4]+	C57H96O6	876.721
LP_1719	TAG 54:8	18:2/18:3/18:3	Triacylglyceride	16.7835	16.7366	16.9596	17.1529	16.8306	16.6844	892.737	6	1.46412	0.0015245	[M+NH4]+	C57H94O6	874.705
LP_1720	TAG 54:9	18:3/18:3/18:3	Triacylglyceride	15.9617	NaN	NaN	NaN	16.0071	15.8189	890.721	3	0.979623	0.00119228	[M+NH4]+	C57H92O6	872.689
LP_1721	TAG 55:0	NA	Triacylglyceride	18.598	18.2679	17.0911	18.2044	18.3713	17.9458	922.878	6	-2.40433	-0.00693658	[M+NH4]+	C58H112O6	904.846
LP_1722	TAG 55:1	NA	Triacylglyceride	18.4076	18.0502	16.9901	17.9597	18.0974	17.5919	920.863	6	-1.49423	0.0253378	[M+NH4]+	C58H110O6	902.83
LP_1724	TAG 56:0	NA	Triacylglyceride	18.7232	18.3877	17.193	18.4927	18.4726	18.1258	936.893	6	-1.73106	-0.00996584	[M+NH4]+	C59H114O6	918.862
LP_1725	TAG 56:1	16:1/20:0/20:0	Triacylglyceride	18.9749	18.5321	17.4578	18.5227	18.6591	18.1207	934.878	6	-0.395249	0.0270737	[M+NH4]+	C59H112O6	916.846
LP_1726	TAG 56:2	18:1/18:1/20:0	Triacylglyceride	17.6077	16.7727	NaN	16.9171	16.7607	16.4148	932.862	5	0.111637	0.0263324	[M+NH4]+	C59H110O6	914.83
LP_1727	TAG 56:3	18:1/18:2/20:0	Triacylglyceride	17.4879	16.2991	NaN	17.1742	16.8949	16.7231	930.847	5	0.670296	-0.00140435	[M+NH4]+	C59H108O6	912.815
LP_1728	TAG 56:4	18:2/18:2/20:0	Triacylglyceride	17.2866	16.498	16.7567	17.5269	16.9304	16.5257	928.832	6	1.7064	-0.0122711	[M+NH4]+	C59H106O6	910.799
LP_1729	TAG 56:5	18:2/18:2/20:1	Triacylglyceride	16.3319	NaN	NaN	16.9839	16.3902	16.0899	926.815	4	0.165455	-0.00987213	[M+NH4]+	C59H104O6	908.783
LP_1730	TAG 56:6	NA	Triacylglyceride	16.41	16.5037	16.2774	16.939	16.6392	16.5161	924.799	6	0.108294	-0.0102989	[M+NH4]+	C59H102O6	906.768
LP_1731	TAG 56:7	18:3/18:3/20:1	Triacylglyceride	NaN	NaN	NaN	16.1531	16.2015	NaN	922.785	2	2.08604	0.000714706	[M+NH4]+	C59H100O6	904.752
LP_1732	TAG 57:0	NA	Triacylglyceride	18.0285	17.5531	16.4073	17.6334	17.8904	17.6366	950.909	6	-1.5847	-0.00777032	[M+NH4]+	C60H116O6	932.877
LP_1733	TAG 57:1	NA	Triacylglyceride	18.468	18.0872	16.8313	18.0109	18.1269	17.5929	948.894	6	-2.52188	0.0170754	[M+NH4]+	C60H114O6	930.862
LP_1734	TAG 58:0	NA	Triacylglyceride	17.504	16.9842	16.0098	17.2449	17.0871	16.8023	964.925	6	-2.12172	-0.00490667	[M+NH4]+	C61H118O6	946.893
LP_1735	TAG 58:1	18:0/18:1/22:0	Triacylglyceride	18.0699	17.5734	16.5662	17.7644	17.9159	17.494	962.909	6	-0.289689	0.0189174	[M+NH4]+	C61H116O6	944.877
LP_1736	TAG 58:2	NA	Triacylglyceride	17.0975	16.6256	NaN	16.7892	16.8273	16.3705	960.894	5	-0.198145	0.0280101	[M+NH4]+	C61H114O6	942.862
LP_1738	TAG 59:1	NA	Triacylglyceride	16.8733	16.6417	NaN	16.768	16.6694	16.28	976.925	5	-1.60372	0.012701	[M+NH4]+	C62H118O6	958.893
LP_1739	TAG 59:2	NA	Triacylglyceride	16.3532	16.0192	NaN	NaN	16.0885	NaN	974.909	3	-1.34018	0.0320001	[M+NH4]+	C62H116O6	956.877
LP_1740	TAG 60:1	NA	Triacylglyceride	16.4161	NaN	NaN	16.6672	16.1975	15.6894	990.941	4	-0.54074	0.0096302	[M+NH4]+	C63H120O6	972.908
LP_1741	TAG 60:2	18:1/18:1/24:0	Triacylglyceride	16.1833	NaN	NaN	16.9472	15.8864	15.8509	988.924	4	-0.639474	0.015188	[M+NH4]+	C63H118O6	970.893
