# Supplementary material for: A Reductionist Approach Using Primary and Metastatic Cell–Derived Extracellular Vesicles Reveals Hub Proteins Associated with Oral Cancer Prognosis
Source: Mol Cell Proteomics. 2021 Jun 27;20:100118. doi: 10.1016/j.mcpro.2021.100118 (PMC8350068; doi:10.1016/j.mcpro.2021.100118)
Supplement: Supplemental Table S19 [file mmc20.xlsx]

## Sheet: Table S19
Table S19. Differentially abundant lipids between LN1-EVs and SCC-9-EVs.
Peak_ID	Compound_Name	FA_composition	Lipid_Class	Status (LN1-EV_SCC-9-EV)	Expression (LN1-EV_SCC-9-EV)	Student's T-test Significant LN1-EV_SCC-9-EV	Student's T-test significant	Student's T-test p-value LN1-EV_SCC-9-EV	Student's T-test Difference LN1-EV_SCC-9-EV	LN1_1-EV intensity	LN1_2-EV intensity	LN1_3-EV intensity	SCC-9_1-EV intensity	SCC-9_2-EV intensity	SCC-9_3-EV intensity
LP_1645	PC 34:1	16:0/18:1	Phosphatidylcholine	Downregulated	Downregulated	+	LN1_SCC9	0.0162671	-1.91612	21.5767	21.626	22.8506	24.3509	23.9268	23.5238
LP_1673	SM 34:1	NA	Sphyngomyelin	Downregulated	Downregulated	+	LN1_SCC9	0.03742	-1.3191	21.4672	21.6064	22.5207	23.57	23.331	22.6506
LP_1642	PC 32:1	14:0/18:1	Phosphatidylcholine	Downregulated	Downregulated	+	LN1_SCC9	0.00501045	-4.47104	16.558	18.0648	19.2923	22.6147	22.4923	22.2213
LP_1651	PC 36:2	18:1/18:1	Phosphatidylcholine	Downregulated	Downregulated	+	LN1_SCC9	0.00128945	-3.35158	19.0405	18.7813	19.9699	22.916	22.712	22.2184
LP_1646	PC 34:2	16:1/18:1	Phosphatidylcholine	Downregulated	Downregulated	+	LN1_SCC9	0.0110635	-2.16885	19.1217	19.0983	20.3696	22.1081	21.7202	21.2679
LP_1650	PC 36:1	18:0/18:1	Phosphatidylcholine	Downregulated	Downregulated	+	LN1_SCC9	0.0186832	-2.14761	18.9278	19.3417	20.483	22.3066	21.6653	21.2235
LN_1736	Cer(d18:1/16:0)	d18:1/16:0	Ceramide	Downregulated	Downregulated	+	LN1_SCC9	0.0156375	-2.16086	17.8371	17.4304	19.0894	20.6122	20.2835	19.9437
LP_1677	SM 42:1	NA	Sphyngomyelin	Downregulated	Downregulated	+	LN1_SCC9	0.0100838	-1.79234	17.9756	18.0908	18.8595	20.55	20.1499	19.6031
LP_1644	PC 33:1	15:0/18:1	Phosphatidylcholine	Downregulated	Downregulated	+	LN1_SCC9	0.0346645	-1.53971	17.9711	18.0031	19.2687	20.346	19.9944	19.5216
LP_1141	SM 32:1	NA	Sphyngomyelin	Downregulated	Downregulated	+	LN1_SCC9	0.013435	-1.65083	17.7905	17.9349	18.8879	20.1009	19.9721	19.4929
LP_1672	SM 34:0	NA	Sphyngomyelin	Downregulated	Downregulated	+	LN1_SCC9	0.0217388	-1.19416	18.5842	18.0274	19.0568	19.9433	19.8192	19.4883
LP_1657	PC 38:2	18:1/20:1	Phosphatidylcholine	Downregulated	Downregulated	+	LN1_SCC9	0.00371304	-3.38644	16.0037	16.2554	17.5735	20.3551	20.1732	19.4636
LP_1652	PC 36:3	18:1/18:2	Phosphatidylcholine	Downregulated	Downregulated	+	LN1_SCC9	0.0400298	-1.69504	17.7859	17.5156	18.8632	20.4462	19.6973	19.1064
LP_1630	Cer(d18:1/16:0)	d18:1/16:0	Ceramide	Downregulated	Downregulated	+	LN1_SCC9	0.0275374	-2.19514	17.0586	16.5019	18.4873	20.0003	19.5477	19.0853
LP_1674	SM 34:2	NA	Sphyngomyelin	Downregulated	Downregulated	+	LN1_SCC9	0.0344612	-1.53096	17.6702	17.8023	18.8513	20.0286	19.8626	19.0255
LP_1661	PE 34:1	16:0/18:1	Phosphatidylethanolamine	Downregulated	Downregulated	+	LN1_SCC9	0.0041018	-2.33287	16.8995	16.7262	17.53	19.8538	19.5014	18.799
LP_1665	PE 36:2	18:1/18:1	Phosphatidylethanolamine	Downregulated	Downregulated	+	LN1_SCC9	0.00740391	-2.41425	16.4021	16.6333	17.6265	19.6215	19.583	18.7001
LP_1664	PE 36:1	18:0/18:1	Phosphatidylethanolamine	Downregulated	Downregulated	+	LN1_SCC9	0.0106983	-2.27604	16.4002	16.3948	17.6423	19.4535	19.2881	18.5239
LP_1653	PC 36:4	18:1/18:3	Phosphatidylcholine	Downregulated	Downregulated	+	LN1_SCC9	0.018937	-1.92603	17.5229	17.1463	17.3562	20.1778	19.1445	18.4813
LP_1647	PC 34:3	16:0/18:3	Phosphatidylcholine	Downregulated	Downregulated	+	LN1_SCC9	0.0397671	-1.48545	17.8542	17.7251	17.5455	20.0609	19.1413	18.379
LP_1679	SM 42:3	NA	Sphyngomyelin	Downregulated	Downregulated	+	LN1_SCC9	0.0386919	-1.12359	17.2996	17.3106	18.2068	18.9128	18.9774	18.2976
LN_1760	PE 34:1	16:0/18:1	Phosphatidylethanolamine	Downregulated	Downregulated	+	LN1_SCC9	0.000810348	-2.25208	16.2956	16.2419	16.6062	18.8228	18.8825	18.1946
LN_1763	PE 36:1	18:0/18:1	Phosphatidylethanolamine	Downregulated	Downregulated	+	LN1_SCC9	0.00339083	-2.14709	16.0682	16.05	16.9217	18.7148	18.6517	18.1146
LN_1752	PC 33:1	15:0/18:1	Phosphatidylcholine	Downregulated	Downregulated	+	LN1_SCC9	0.0188675	-1.48979	16.24	16.3066	17.4046	18.3158	18.1348	17.9701
LP_1662	PE 34:2	16:0/18:2	Phosphatidylethanolamine	Downregulated	Downregulated	+	LN1_SCC9	0.00494625	-2.14707	16.3545	16.1161	16.7624	19.0481	18.7028	17.9234
LP_1655	PC 36:6	18:3/18:3	Phosphatidylcholine	Downregulated	Downregulated	+	LN1_SCC9	0.046811	-1.42566	17.1093	17.1043	16.763	19.3276	18.2716	17.6544
LN_1740	DGDG 36:6	18:3/18:3	Digalactosyl-Diacylglycerol	Downregulated	Downregulated	+	LN1_SCC9	0.0425138	-1.28429	17.1683	17.093	16.4892	18.8603	18.2019	17.5411
LN_1743	FA 17:1	NA	FattyAcid	Downregulated	Downregulated	+	LN1_SCC9	0.0389225	-0.461627	16.9186	16.9123	16.6339	17.4148	17.3917	17.0431
LN_1726	FA 20:1	NA	FattyAcid	Downregulated	Downregulated	+	LN1_SCC9	0.0357028	-0.710084	16.7285	16.2807	16.5084	17.3741	17.4318	16.8419
LN_1761	PE 34:2	16:0/18:2	Phosphatidylethanolamine	Downregulated	Downregulated	+	LN1_SCC9	0.00991801	-2.00443	15.7477	NaN	16.1238	18.1527	18.21	17.4578
LN_1741	Dodecanoic acid	NA	FattyAcid	Downregulated	Downregulated	+	LN1_SCC9	0.0462452	-0.547339	NaN	16.5819	16.9434	17.4531	17.2825	17.1944
LP_1643	PC 32:2	14:0/18:2	Phosphatidylcholine	Exclusive SCC9	Downregulated			1	NaN	NaN	NaN	NaN	18.8086	19.0928	18.7427
LN_1739	DAG 36:2	18:1/18:1	Diacylglycerol	Exclusive SCC9	Downregulated			1	NaN	NaN	NaN	NaN	17.2933	17.2558	17.232
LP_1632	DAG 36:2	18:1/18:1	Diacylglycerol	Exclusive SCC9	Downregulated			1	NaN	NaN	NaN	NaN	17.6382	17.4966	16.9815
LN_1759	PC 36:4	18:2/18:2	Phosphatidylcholine	Exclusive SCC9	Downregulated			1	NaN	NaN	NaN	NaN	18.0328	17.1961	16.6431
LP_1669	PE 36:5	18:2/18:3	Phosphatidylethanolamine	Exclusive SCC9	Downregulated			1	NaN	NaN	NaN	NaN	18.1152	17.2182	16.501
LP_1660	PE 32:1	16:0/16:1	Phosphatidylethanolamine	Exclusive SCC9	Downregulated			1	NaN	NaN	NaN	NaN	16.7824	17.2561	16.3452
LP_1668	PE 36:4	18:2/18:2	Phosphatidylethanolamine	Exclusive SCC9	Downregulated			1	NaN	NaN	NaN	NaN	17.7874	16.8965	16.2924
LN_1762	PE 34:3	16:1/18:2	Phosphatidylethanolamine	Exclusive SCC9	Downregulated			1	NaN	NaN	NaN	NaN	17.4607	16.84	16.1821
LN_1765	PE 36:3	18:0/18:3	Phosphatidylethanolamine	Exclusive SCC9	Downregulated			1	NaN	NaN	NaN	NaN	17.2887	16.7777	16.0546
LN_1767	PE 36:5	18:2/18:3	Phosphatidylethanolamine	Exclusive SCC9	Downregulated			1	NaN	NaN	NaN	NaN	17.3752	16.7103	16.0134
LP_1631	DAG 34:2	16:0/18:2	Diacylglycerol	Exclusive SCC9	Downregulated			1	NaN	NaN	NaN	NaN	16.2887	16.0838	15.7193
LP_1659	PC 38:4	18:1/20:3	Phosphatidylcholine	Exclusive SCC9	Downregulated			1	NaN	NaN	NaN	NaN	17.1652	16.6858	15.6904
LP_1671	PE 38:2	18:1/20:1	Phosphatidylethanolamine	Exclusive SCC9	Downregulated			1	NaN	NaN	NaN	NaN	16.1673	16.2627	NaN
LP_1731	TAG 56:7	18:3/18:3/20:1	Triacylglyceride	Exclusive SCC9	Downregulated			1	NaN	NaN	NaN	NaN	16.1531	16.2015	NaN
LP_1670	PE 36:6	18:3/18:3	Phosphatidylethanolamine	Exclusive SCC9	Downregulated			1	NaN	NaN	NaN	NaN	17.1425	16.1794	NaN
LN_1766	PE 36:4	18:2/18:2	Phosphatidylethanolamine	Exclusive SCC9	Downregulated			1	NaN	NaN	NaN	NaN	16.8721	16.0889	NaN
LN_1771	PG 34:2	NA	Phosphatidylglycerol	Exclusive SCC9	Downregulated			1	NaN	NaN	NaN	NaN	16.5557	16.0631	NaN
LN_1755	PC 35:1	16:0/19:1	Phosphatidylcholine	Exclusive SCC9	Downregulated			1	NaN	NaN	NaN	NaN	16.2985	NaN	15.8468
LN_1764	PE 36:2	18:1/18:1	Phosphatidylethanolamine	Exclusive SCC9	Downregulated			1	-1.46531	NaN	NaN	17.0902	18.5885	18.9037	18.1745
LN_1744	FA 26:1	NA	FattyAcid	Exclusive SCC9	Downregulated			1	-1.47783	NaN	NaN	16.4173	18.0153	17.9949	17.6751
LP_1648	PC 35:1	17:0/18:1	Phosphatidylcholine	Exclusive SCC9	Downregulated			1	-0.618391	NaN	NaN	17.0153	18.0695	17.5236	17.3079
LP_1663	PE 34:3	16:0/18:3	Phosphatidylethanolamine	Exclusive SCC9	Downregulated			1	-1.38103	16.148	NaN	NaN	18.4041	17.4822	16.7007
LP_1658	PC 38:3	18:2/20:1	Phosphatidylcholine	Exclusive SCC9	Downregulated			1	-0.245504	NaN	NaN	16.7431	17.3899	16.9206	16.6554
LN_1772	PG 34:3	16:0/18:3	Phosphatidylglycerol	Exclusive SCC9	Downregulated			1	-0.917093	16.0514	NaN	NaN	17.4684	17.0045	16.4325
LP_1729	TAG 56:5	18:2/18:2/20:1	Triacylglyceride	Exclusive SCC9	Downregulated			1	-0.156033	16.3319	NaN	NaN	16.9839	16.3902	16.0899
LN_1773	PG 34:4	16:1/18:3	Phosphatidylglycerol	Exclusive SCC9	Downregulated			1	-0.71274	15.9615	NaN	NaN	17.294	16.7496	15.9791
LP_1741	TAG 60:2	18:1/18:1/24:0	Triacylglyceride	Exclusive SCC9	Downregulated			1	-0.0449028	16.1833	NaN	NaN	16.9472	15.8864	15.8509
LP_1740	TAG 60:1	NA	Triacylglyceride	Exclusive SCC9	Downregulated			1	0.231422	16.4161	NaN	NaN	16.6672	16.1975	15.6894
LN_1730	FA 24:1	NA	FattyAcid	Exclusive SCC9	Downregulated			1	-1.20792	NaN	NaN	16.8944	NaN	18.2756	17.929
LP_1720	TAG 54:9	18:3/18:3/18:3	Triacylglyceride	Exclusive SCC9	Downregulated			1	0.0487671	15.9617	NaN	NaN	NaN	16.0071	15.8189
LP_1739	TAG 59:2	NA	Triacylglyceride	Exclusive LN1	Upregulated			1	0.0976887	16.3532	16.0192	NaN	NaN	16.0885	NaN
LP_1667	PE 36:3	18:0/18:3	Phosphatidylethanolamine	Exclusive LN1	Upregulated			1	-0.607141	15.8308	NaN	16.3605	NaN	NaN	16.7028
