# Supplementary material for: A Reductionist Approach Using Primary and Metastatic Cell–Derived Extracellular Vesicles Reveals Hub Proteins Associated with Oral Cancer Prognosis
Source: Mol Cell Proteomics. 2021 Jun 27;20:100118. doi: 10.1016/j.mcpro.2021.100118 (PMC8350068; doi:10.1016/j.mcpro.2021.100118)
Supplement: Supplemental Table S20 [file mmc21.xlsx]

## Sheet: Table S20
Table S20. Detailed information about proteins that interact with metabolites, miRNAs or lipids according to a multi-omics integrative approach.
Hub protein	Protein IDs	Majority protein IDs	Protein names	Cell location (The Human Protein Atlas)	Protein expression (LN1-EV_SCC-9-EV)	Integrative analysis - Interacting molecules from our dataset			Prognosis in HNSCC (TCGA, GSE41613, E-MTAB-1328 and GSE65858 databases)														Prognosis in other tumors (TCGA database)			Protein concentration in healthy plasma (The Human Protein Atlas)
						miRNA	Metabolite	Lipid	Pathological T status (T1-2 vs T3-4)		Pathological N status (N+ vs N0)		Histologic grade (G1 vs G2)		Lymphovascular invasion (Yes vs No)		Pathological stage (I-II vs III-IV)		Perineural invasion (Yes vs No)		Overall survival	Metastasis-free survival	Tumor site (Metastasis vs Primary)		Overall survival
									Shapiro-Wilk test	Statistical test	Shapiro-Wilk test	Statistical test	Shapiro-Wilk test	Statistical test	Shapiro-Wilk test	Statistical test	Shapiro-Wilk test	Statistical test	Shapiro-Wilk test	Statistical test			Shapiro-Wilk test	Statistical test
ADSS	P30520	P30520	Adenylosuccinate synthetase isozyme 2	Cytosol	Downregulated	hsa-miR-20a-5p; hsa-miR-22-5p	Phosphate		-	ns	-	ns	-	ns	-	ns	-	ns	-	ns	ns	ns	-	ns	ns	620 ng/L
ALDH7A1	P49419-2;P49419;F8VS02;P49419-4;A0A0J9YWF7;H0YHM6;F8VVF2;A0A0J9YWK1;A0A0J9YWM6;F8WDY6;F8WD33	P49419-2;P49419;F8VS02;P49419-4;A0A0J9YWF7	Alpha-aminoadipic semialdehyde dehydrogenase	Mitochondria	Downregulated	hsa-miR-let7a-5p	4-Aminobutyric Acid	X	P-value=1.65E-13 (not normally distributed)	Non-adjusted Wilcoxon; P-value=0.027	P-value=3.51E-13 (not normally distributed)	Non-adjusted Wilcoxon; P-value=0.003	-	ns	-	ns	-	ns	-	ns	ns	ns	-	ns	P-value<0.001 (Renal cancer)	140 ng/L
CAD	F8VPD4;P27708;H7BZB3;H7C2E4	F8VPD4;P27708	CAD protein;Glutamine-dependent carbamoyl-phosphate synthase;Aspartate carbamoyltransferase;Dihydroorotase	Nucleoplasm	Downregulated	hsa-miR-18a-5p	Phosphate		-	ns	-	ns	P-value=3.30E-04 (not normally distributed)	Non-adjusted Wilcoxon; P-value=0.021	-	ns	-	ns	-	ns	ns	ns	-	ns	ns	26 ng/L
CANT1	K7EN15;Q8WVQ1-2;Q8WVQ1-3;Q8WVQ1	K7EN15;Q8WVQ1-2;Q8WVQ1-3;Q8WVQ1	Soluble calcium-activated nucleotidase 1	-	Downregulated	hsa-miR-320a	Phosphate		-	ns	-	ns	-	ns	P-value=9.30E-05 (not normally distributed)	Non-adjusted Wilcoxon; P-value=0.044	-	ns	-	ns	ns	P-value=0.010	-	ns	ns	2,3 ug/L
GAPDH	P04406;P04406-2;E7EUT5;O14556	P04406;P04406-2;E7EUT5	Glyceraldehyde-3-phosphate dehydrogenase	Nucleoplasm	Downregulated	hsa-miR-484; hsa-miR-320a	Phosphate		-	ns	-	ns	-	ns	-	ns	-	ns	-	ns	ns	ns	-	ns	ns	2,2 mg/L
GOT1	P17174;P17174-2	P17174;P17174-2	Aspartate aminotransferase, cytoplasmic	Nucleoplasm	Downregulated	hsa-miR-200b-3p; hsa-miR-768-5p; hsa-miR-7641	Tyrosine		-	ns	-	ns	-	ns	-	ns	-	ns	-	ns	P-value=0.041	ns	P-value=2.20E-16 (not normally distributed) (THCA)	Non-adjusted Wilcoxon; P-value=0.019 (THCA)	P-value<0.001 (Renal and cervical cancer)	130 ug/L
MARS	P56192;P56192-2;H0YHV5;H0YIP0;H0YIC2;F8VPL7;F8VS26;H0YHL6;F8W0M7;F8W0S4;F8VZZ9;H0YI94;H0YI27;F5H2V6	P56192;P56192-2	Methionine--tRNA ligase, cytoplasmic	Cytosol	Downregulated	hsa-miR-10a-5p; hsa-miR-222-3p; hsa-miR-484	L-Methionine		-	ns	-	ns	-	ns	-	ns	-	ns	-	ns	ns	ns	-	ns	ns	21 ng/L
MTHFD1	P11586;F5H2F4;V9GYY3	P11586;F5H2F4	C-1-tetrahydrofolate synthase, cytoplasmic;Methylenetetrahydrofolate dehydrogenase;Methenyltetrahydrofolate cyclohydrolase;Formyltetrahydrofolate synthetase;C-1-tetrahydrofolate synthase, cytoplasmic, N-terminally processed	Cytosol	Downregulated	hsa-miR-378a-5p; hsa-miR-197-3p; hsa-miR-let-7a	Phosphate		-	ns	-	ns	-	ns	-	ns	-	ns	-	ns	P-value=0.006	ns	-	ns	P-value<0.001 (Renal cancer)	250 ng/L
PYGB	P11216;H0Y4Z6;P11217	P11216	Glycogen phosphorylase, brain form	Cytosol	Downregulated	hsa-miR-484;hsa-miR-20a-5p; hsa-miR-378a-5p	Phosphate		-	ns	-	ns	-	ns	-	ns	-	ns	-	ns	P-value=0.031	ns	-	ns	ns	16 ug/L
SARS	Q5T5C7;P49591	Q5T5C7;P49591	Serine--tRNA ligase, cytoplasmic	Cytosol	Downregulated	hsa-miR-29a-3p; hsa-miR-26a-5p; hsa-miR-4488	L-Serine		P-value=0.309 (normally distributed)	Student's t-test; P-value=0.037	-	ns	-	ns	-	ns	P-value=0.439 (normally distributed)	Student's t-test; P-value=0.004	P-value=0.194 (normally distributed)	Student's t-test; P-value=0.043	ns	ns	-	ns	ns	100 ng/L
TARS2	Q9BW92;Q5T5E9;U3KQ50;U3KQG0;Q9BW92-2	Q9BW92;Q5T5E9;U3KQ50;U3KQG0;Q9BW92-2	Threonine--tRNA ligase, mitochondrial	Cytosol;Nucleoplasm	Downregulated	hsa-miR-484	L-Threonine		-	ns	-	ns	-	ns	-	ns	-	ns	-	ns	ns	ns	-	ns	ns	NaN
ns: non-significant; NaN: not detected; THCA: thyroid cancer
