# Supplementary material for: A Reductionist Approach Using Primary and Metastatic Cell–Derived Extracellular Vesicles Reveals Hub Proteins Associated with Oral Cancer Prognosis
Source: Mol Cell Proteomics. 2021 Jun 27;20:100118. doi: 10.1016/j.mcpro.2021.100118 (PMC8350068; doi:10.1016/j.mcpro.2021.100118)
Supplement: Supplemental Table S21 [file mmc22.xlsx]

## Sheet: Table S21
Table S21. All peaks (annotated and non-annotated) with non-normalized intensities and annotation information when available (detected adduct, exact mass and chemical sum formula) detected in lipidomics analysis.
Peak_ID	Compound_Name	Annotated	FA_composition	mz_mean	sample_count	mz_diff_ppm	RT_diff	Adduct	Lipid_Class	Chem_Sum_Formula	Exact_Mass	LN1_1-EV intensity	LN1_2-EV intensity	LN1_3-EV intensity	SCC-9_1-EV intensity	SCC-9_2-EV intensity	SCC-9_3-EV intensity
LN_0392	NA	NA	NA	184.885	6	NA	NA	NA	NA	NA	NA	147861	93774	134386	202336	200624	88011
LN_0417	NA	NA	NA	192.88	6	NA	NA	NA	NA	NA	NA	69681	60590	134356	159716	151385	110085
LN_0418	NA	NA	NA	192.879	6	NA	NA	NA	NA	NA	NA	139794	110219	123696	114121	120078	88965
LN_0422	NA	NA	NA	192.957	6	NA	NA	NA	NA	NA	NA	108839	122990	139960	90793	113610	73911
LN_0427	NA	NA	NA	192.957	6	NA	NA	NA	NA	NA	NA	125699	121564	150352	106810	112143	116227
LN_0431	NA	NA	NA	194.877	6	NA	NA	NA	NA	NA	NA	82087	74008	150612	197418	193722	128689
LN_0432	NA	NA	NA	194.876	6	NA	NA	NA	NA	NA	NA	158330	146150	160005	127220	146087	109005
LN_0448	NA	NA	NA	201.023	5	NA	NA	NA	NA	NA	NA	141836	107231	109794	63868	101852	NA
LN_0452	NA	NA	NA	201.024	6	NA	NA	NA	NA	NA	NA	165612	130774	136710	142031	170880	150394
LN_0490	NA	NA	NA	214.144	5	NA	NA	NA	NA	NA	NA	183596	108949	173210	NA	83025	181209
LN_0510	NA	NA	NA	217.002	4	NA	NA	NA	NA	NA	NA	266220	NA	224672	234678	NA	177306
LN_0515	NA	NA	NA	217.001	4	NA	NA	NA	NA	NA	NA	NA	232676	NA	294972	383616	258906
LN_0516	NA	NA	NA	217.001	6	NA	NA	NA	NA	NA	NA	826118	593758	751332	483432	508220	399192
LN_0518	NA	NA	NA	217.001	6	NA	NA	NA	NA	NA	NA	486458	179938	339605	196553	335986	256728
LN_0519	NA	NA	NA	217.002	4	NA	NA	NA	NA	NA	NA	178618	256727	NA	261488	333441	NA
LN_0520	NA	NA	NA	217.001	6	NA	NA	NA	NA	NA	NA	826160	809940	675414	502426	656568	391988
LN_0521	NA	NA	NA	217.001	6	NA	NA	NA	NA	NA	NA	368790	447701	472408	356142	410174	430724
LN_0523	NA	NA	NA	217.002	3	NA	NA	NA	NA	NA	NA	NA	NA	205236	180748	NA	154137
LN_0524	NA	NA	NA	217.002	6	NA	NA	NA	NA	NA	NA	384520	409792	558233	702338	588623	513569
LN_0531	NA	NA	NA	217.001	3	NA	NA	NA	NA	NA	NA	NA	NA	NA	180270	225636	258584
LN_0532	NA	NA	NA	217.001	5	NA	NA	NA	NA	NA	NA	205130	139032	210445	207926	106518	NA
LN_0533	NA	NA	NA	217.002	4	NA	NA	NA	NA	NA	NA	176304	NA	NA	181544	188357	191548
LN_0534	NA	NA	NA	217.001	6	NA	NA	NA	NA	NA	NA	317628	339064	374842	224181	231178	213240
LN_0535	NA	NA	NA	217.003	4	NA	NA	NA	NA	NA	NA	190939	NA	195330	253043	NA	237620
LN_0536	NA	NA	NA	217.003	4	NA	NA	NA	NA	NA	NA	NA	NA	197953	211250	121619	200676
LN_0537	NA	NA	NA	217.001	6	NA	NA	NA	NA	NA	NA	588024	534568	109940	431177	543734	553638
LN_0541	NA	NA	NA	217.001	6	NA	NA	NA	NA	NA	NA	407652	322662	392603	300483	340283	247958
LN_0543	NA	NA	NA	217.002	5	NA	NA	NA	NA	NA	NA	540305	344699	NA	530306	479893	638812
LN_0545	NA	NA	NA	217.001	6	NA	NA	NA	NA	NA	NA	894568	1000968	1109258	818800	992030	800124
LN_0549	NA	NA	NA	217.003	4	NA	NA	NA	NA	NA	NA	NA	159532	NA	151934	308312	155917
LN_0551	NA	NA	NA	217.003	3	NA	NA	NA	NA	NA	NA	NA	NA	NA	135554	111815	179452
LN_0573	NA	NA	NA	223.018	6	NA	NA	NA	NA	NA	NA	157250	81725	91556	124368	144012	104826
LN_0574	NA	NA	NA	223.018	6	NA	NA	NA	NA	NA	NA	197966	122413	97663	158811	150666	137218
LN_0575	NA	NA	NA	223.019	6	NA	NA	NA	NA	NA	NA	123390	99270	140666	155135	149208	143412
LN_0577	NA	NA	NA	223.018	6	NA	NA	NA	NA	NA	NA	166171	129827	112513	128330	138644	116279
LN_0586	NA	NA	NA	223.028	5	NA	NA	NA	NA	NA	NA	113811	172650	250688	NA	128642	132957
LN_0588	NA	NA	NA	223.028	6	NA	NA	NA	NA	NA	NA	204372	236963	178429	219167	224031	289053
LN_0589	NA	NA	NA	223.028	4	NA	NA	NA	NA	NA	NA	NA	61220	NA	110880	160256	901079
LN_0590	NA	NA	NA	223.028	6	NA	NA	NA	NA	NA	NA	193617	307514	167684	576087	742877	4310717
LN_0591	NA	NA	NA	223.028	6	NA	NA	NA	NA	NA	NA	125914	271614	85028	646641	791748	5632509
LN_0592	NA	NA	NA	223.028	4	NA	NA	NA	NA	NA	NA	NA	112914	NA	305912	402500	3127215
LN_0593	NA	NA	NA	223.028	4	NA	NA	NA	NA	NA	NA	NA	128439	NA	411237	510526	4258094
LN_0594	NA	NA	NA	223.028	6	NA	NA	NA	NA	NA	NA	157272	358336	81400	1030622	1236305	11155505
LN_0630	NA	NA	NA	236.105	4	NA	NA	NA	NA	NA	NA	243395	NA	NA	228545	131720	235784
LN_0637	NA	NA	NA	239.059	5	NA	NA	NA	NA	NA	NA	78263	130768	197182	NA	98481	87499
LN_0639	NA	NA	NA	239.059	6	NA	NA	NA	NA	NA	NA	208436	200196	170712	204179	229735	254904
LN_0640	NA	NA	NA	239.059	4	NA	NA	NA	NA	NA	NA	NA	68342	NA	134888	155253	946496
LN_0641	NA	NA	NA	239.059	6	NA	NA	NA	NA	NA	NA	243261	375756	199876	691383	912281	5285720
LN_0642	NA	NA	NA	239.059	6	NA	NA	NA	NA	NA	NA	201700	346555	141591	768442	964157	7002784
LN_0643	NA	NA	NA	239.059	5	NA	NA	NA	NA	NA	NA	66923	150199	NA	386283	479278	3707699
LN_0644	NA	NA	NA	239.059	5	NA	NA	NA	NA	NA	NA	69351	166196	NA	446816	529286	4368610
LN_0645	NA	NA	NA	239.059	6	NA	NA	NA	NA	NA	NA	201149	384199	110093	1079097	1326272	11912644
LN_0669	NA	NA	NA	242.176	6	NA	NA	NA	NA	NA	NA	3436443	3404196	3569809	1533496	2356692	3459535
LN_0670	NA	NA	NA	242.176	6	NA	NA	NA	NA	NA	NA	5771102	4981263	5955302	2299626	3341345	6972183
LN_0685	NA	NA	NA	251.132	6	NA	NA	NA	NA	NA	NA	143271	130668	155607	184611	164399	161545
LN_0686	NA	NA	NA	251.131	4	NA	NA	NA	NA	NA	NA	NA	NA	66084	170354	145185	117048
LN_0687	NA	NA	NA	251.131	6	NA	NA	NA	NA	NA	NA	330209	292057	371363	384964	387080	244446
LN_0688	NA	NA	NA	251.131	6	NA	NA	NA	NA	NA	NA	169844	121087	149105	170071	174475	173288
LN_0701	NA	NA	NA	255.219	6	NA	NA	NA	NA	NA	NA	386704	232896	278158	351750	512353	245593
LN_0702	NA	NA	NA	255.232	6	NA	NA	NA	NA	NA	NA	220359	115049	186264	216513	218562	152333
LN_0704	NA	NA	NA	255.232	6	NA	NA	NA	NA	NA	NA	108818	119846	133671	151134	122946	107489
LN_0706	NA	NA	NA	255.232	6	NA	NA	NA	NA	NA	NA	138554	218795	196533	210760	193688	135960
LN_0708	NA	NA	NA	255.246	6	NA	NA	NA	NA	NA	NA	394555	213088	317368	367464	447668	268555
LN_0726	NA	NA	NA	265.148	6	NA	NA	NA	NA	NA	NA	294417	154206	145198	241660	232249	246929
LN_0727	NA	NA	NA	265.148	4	NA	NA	NA	NA	NA	NA	282792	NA	NA	259792	218489	187932
LN_0728	NA	NA	NA	265.148	6	NA	NA	NA	NA	NA	NA	3262304	1504293	1076613	2730892	2309856	2594254
LN_0738	NA	NA	NA	270.207	6	NA	NA	NA	NA	NA	NA	168862	229508	253302	117328	143631	214448
LN_0743	NA	NA	NA	277.181	5	NA	NA	NA	NA	NA	NA	249088	228211	235022	223594	215104	NA
LN_0746	NA	NA	NA	278.153	6	NA	NA	NA	NA	NA	NA	211352	209360	231111	89959	169698	229481
LN_0747	NA	NA	NA	278.153	6	NA	NA	NA	NA	NA	NA	438759	377733	452531	152599	238428	508258
LN_0749	NA	NA	NA	279.233	6	NA	NA	NA	NA	NA	NA	201563	173035	96220	216930	336252	179689
LN_0752	NA	NA	NA	280.15	5	NA	NA	NA	NA	NA	NA	110002	113713	143995	NA	67436	159032
LN_0760	NA	NA	NA	283.216	5	NA	NA	NA	NA	NA	NA	195445	81806	134169	NA	286104	136303
LN_0761	NA	NA	NA	283.248	6	NA	NA	NA	NA	NA	NA	784535	450896	580018	516468	687465	393501
LN_0763	NA	NA	NA	283.264	6	NA	NA	NA	NA	NA	NA	118590	145211	130164	143409	137032	133779
LN_0765	NA	NA	NA	283.263	6	NA	NA	NA	NA	NA	NA	123498	138183	145326	157817	151048	85236
LN_0766	NA	NA	NA	283.263	6	NA	NA	NA	NA	NA	NA	195695	196666	211114	196224	236661	150531
LN_0770	NA	NA	NA	283.279	6	NA	NA	NA	NA	NA	NA	828730	470291	646158	470698	705162	340830
LN_0771	NA	NA	NA	283.332	3	NA	NA	NA	NA	NA	NA	147615	125389	NA	NA	165538	NA
LN_0776	NA	NA	NA	287.994	6	NA	NA	NA	NA	NA	NA	120052	109489	132155	143598	165218	114940
LN_0798	NA	NA	NA	293.176	5	NA	NA	NA	NA	NA	NA	1266997	NA	433040	1244692	657138	1207626
LN_0799	NA	NA	NA	293.18	4	NA	NA	NA	NA	NA	NA	125779	NA	NA	97744	101953	88117
LN_0800	NA	NA	NA	293.18	6	NA	NA	NA	NA	NA	NA	347791	171202	132081	200539	195913	227166
LN_0801	NA	NA	NA	293.18	6	NA	NA	NA	NA	NA	NA	1777685	745901	561985	1296796	1118963	1172060
LN_0802	NA	NA	NA	293.175	6	NA	NA	NA	NA	NA	NA	202334	94389	138426	182606	190201	98066
LN_0803	NA	NA	NA	293.175	6	NA	NA	NA	NA	NA	NA	348337	194250	305075	294942	381898	201403
LN_0804	NA	NA	NA	293.176	6	NA	NA	NA	NA	NA	NA	382047	549795	540402	279543	508824	459795
LN_0805	NA	NA	NA	293.176	6	NA	NA	NA	NA	NA	NA	194181	206358	316214	284760	351298	264722
LN_0807	NA	NA	NA	293.175	6	NA	NA	NA	NA	NA	NA	208512	149300	278161	238877	280418	153323
LN_0808	NA	NA	NA	293.175	6	NA	NA	NA	NA	NA	NA	140631	138285	148594	131418	115731	133275
LN_0812	NA	NA	NA	297.047	3	NA	NA	NA	NA	NA	NA	NA	NA	NA	65246	76466	658588
LN_0819	NA	NA	NA	297.153	4	NA	NA	NA	NA	NA	NA	95419	169262	NA	96022	92922	NA
LN_0820	NA	NA	NA	297.153	5	NA	NA	NA	NA	NA	NA	177291	241915	NA	121569	91607	90858
LN_0821	NA	NA	NA	297.153	6	NA	NA	NA	NA	NA	NA	1054813	1382292	491896	797395	841131	606720
LN_0830	NA	NA	NA	299.006	6	NA	NA	NA	NA	NA	NA	72468	101124	142532	141483	150241	140276
LN_0831	NA	NA	NA	299.004	5	NA	NA	NA	NA	NA	NA	128275	70401	NA	137128	172918	149724
LN_0833	NA	NA	NA	299.005	4	NA	NA	NA	NA	NA	NA	132871	NA	NA	146243	91932	160158
LN_0834	NA	NA	NA	299.004	6	NA	NA	NA	NA	NA	NA	197380	187672	189582	239383	218624	181480
LN_0836	NA	NA	NA	299.202	6	NA	NA	NA	NA	NA	NA	1702629	1846980	926336	1188207	1266084	909022
LN_0839	NA	NA	NA	301.217	6	NA	NA	NA	NA	NA	NA	253756	367925	318729	417782	392587	317675
LN_0841	NA	NA	NA	303.233	6	NA	NA	NA	NA	NA	NA	187544	203488	107358	173118	191033	128688
LN_0849	NA	NA	NA	309.174	5	NA	NA	NA	NA	NA	NA	235221	101254	NA	138651	149349	150558
LN_0850	NA	NA	NA	309.174	6	NA	NA	NA	NA	NA	NA	1521341	651580	486979	1112538	1015060	941466
LN_0852	NA	NA	NA	311.169	6	NA	NA	NA	NA	NA	NA	281745	379716	129624	219038	220631	170464
LN_0853	NA	NA	NA	311.169	6	NA	NA	NA	NA	NA	NA	670614	848344	299120	494077	510145	365362
LN_0854	NA	NA	NA	311.169	6	NA	NA	NA	NA	NA	NA	3082898	4068163	1391874	2531392	2435511	1738733
LN_0857	NA	NA	NA	311.168	6	NA	NA	NA	NA	NA	NA	156339	120322	113135	156555	138078	109259
LN_0858	NA	NA	NA	311.168	6	NA	NA	NA	NA	NA	NA	144177	225545	194699	118203	191982	145112
LN_0863	NA	NA	NA	313.079	6	NA	NA	NA	NA	NA	NA	172444	183516	132761	189848	220831	724953
LN_0864	NA	NA	NA	313.079	6	NA	NA	NA	NA	NA	NA	95644	123179	86459	225846	276972	1716518
LN_0865	NA	NA	NA	313.079	4	NA	NA	NA	NA	NA	NA	NA	63451	NA	116998	139763	892859
LN_0866	NA	NA	NA	313.079	5	NA	NA	NA	NA	NA	NA	64498	132394	NA	270527	336445	2493706
LN_0867	NA	NA	NA	313.079	5	NA	NA	NA	NA	NA	NA	85845	175787	NA	494537	609144	4944304
LN_0868	NA	NA	NA	313.079	5	NA	NA	NA	NA	NA	NA	72690	167846	NA	445090	572455	4628266
LN_0869	NA	NA	NA	313.079	5	NA	NA	NA	NA	NA	NA	61602	144498	NA	370248	446318	4238783
LN_0878	NA	NA	NA	313.164	5	NA	NA	NA	NA	NA	NA	133647	161600	NA	102385	107113	74105
LN_0879	NA	NA	NA	313.192	6	NA	NA	NA	NA	NA	NA	171900	128808	171521	182050	200429	125350
LN_0886	NA	NA	NA	319.241	6	NA	NA	NA	NA	NA	NA	571431	265522	423280	392260	575506	271769
LN_0889	NA	NA	NA	321.21	6	NA	NA	NA	NA	NA	NA	388436	162329	114150	244575	317746	279265
LN_0890	NA	NA	NA	321.237	6	NA	NA	NA	NA	NA	NA	201715	76953	109558	109547	201264	91698
LN_0893	NA	NA	NA	325.184	6	NA	NA	NA	NA	NA	NA	223602	268423	153442	169354	195299	173447
LN_0894	NA	NA	NA	325.184	6	NA	NA	NA	NA	NA	NA	745713	966508	315406	565543	630165	408462
LN_0895	NA	NA	NA	325.184	6	NA	NA	NA	NA	NA	NA	3829317	5121853	1827536	2914369	3006404	1959611
LN_0897	NA	NA	NA	325.183	6	NA	NA	NA	NA	NA	NA	149654	118692	157485	132341	176706	110008
LN_0898	NA	NA	NA	325.184	6	NA	NA	NA	NA	NA	NA	119130	190540	169265	109588	155038	163285
LN_0900	NA	NA	NA	325.183	6	NA	NA	NA	NA	NA	NA	134837	123586	131099	101403	99134	93906
LN_0905	NA	NA	NA	327.18	6	NA	NA	NA	NA	NA	NA	174342	216573	81875	133935	133443	91620
LN_0909	NA	NA	NA	329.269	6	NA	NA	NA	NA	NA	NA	170729	131187	129116	164148	229185	130372
LN_0914	NA	NA	NA	337.205	6	NA	NA	NA	NA	NA	NA	182170	85983	73048	156200	155524	119683
LN_0915	NA	NA	NA	337.206	6	NA	NA	NA	NA	NA	NA	944888	448238	316855	756074	580932	594600
LN_0918	NA	NA	NA	339.2	6	NA	NA	NA	NA	NA	NA	144254	189372	87052	102819	169490	100657
LN_0919	NA	NA	NA	339.2	6	NA	NA	NA	NA	NA	NA	445449	571247	282900	335160	368700	344063
LN_0920	NA	NA	NA	339.2	6	NA	NA	NA	NA	NA	NA	2691816	3629526	1340337	2192856	2319700	1558976
LN_0925	NA	NA	NA	339.327	6	NA	NA	NA	NA	NA	NA	648435	270952	452939	523313	705773	426166
LN_0929	NA	NA	NA	341.223	6	NA	NA	NA	NA	NA	NA	415648	269810	354878	331563	436122	284862
LN_0934	NA	NA	NA	343.219	6	NA	NA	NA	NA	NA	NA	134570	97804	114282	125930	150229	97014
LN_0935	NA	NA	NA	344.273	6	NA	NA	NA	NA	NA	NA	177043	230058	225160	107788	153761	185493
LN_0937	NA	NA	NA	346.177	6	NA	NA	NA	NA	NA	NA	976992	828384	944924	506093	938219	546284
LN_0942	NA	NA	NA	349.242	6	NA	NA	NA	NA	NA	NA	266915	88980	69467	137851	255874	151826
LN_0945	NA	NA	NA	351.251	6	NA	NA	NA	NA	NA	NA	200242	121661	132008	141441	161752	101815
LN_0948	NA	NA	NA	353.2	5	NA	NA	NA	NA	NA	NA	172423	71939	NA	136002	141519	109266
LN_0949	NA	NA	NA	353.2	6	NA	NA	NA	NA	NA	NA	901379	422887	309524	771090	614362	572423
LN_0950	NA	NA	NA	353.209	6	NA	NA	NA	NA	NA	NA	234109	125676	177372	211174	276819	154167
LN_0955	NA	NA	NA	360.193	6	NA	NA	NA	NA	NA	NA	311300	260006	306128	170507	290625	172622
LN_0962	NA	NA	NA	365.218	6	NA	NA	NA	NA	NA	NA	115065	91721	136186	133004	133983	132375
LN_0964	NA	NA	NA	365.218	6	NA	NA	NA	NA	NA	NA	191488	173766	245994	220374	239966	141372
LN_0965	NA	NA	NA	365.217	6	NA	NA	NA	NA	NA	NA	174868	181576	175584	182044	194442	161091
LN_0966	NA	NA	NA	365.218	6	NA	NA	NA	NA	NA	NA	162175	158476	116328	137537	140638	147005
LN_0971	NA	NA	NA	365.246	6	NA	NA	NA	NA	NA	NA	1822449	1590692	1142176	1134732	2482481	1214060
LN_0972	NA	NA	NA	367.243	6	NA	NA	NA	NA	NA	NA	612543	560776	345261	412270	836822	413986
LN_0976	NA	NA	NA	369.301	6	NA	NA	NA	NA	NA	NA	162321	91918	119917	128232	144737	91922
LN_0977	NA	NA	NA	370.288	6	NA	NA	NA	NA	NA	NA	110566	227248	171350	88928	196369	171298
LN_0978	NA	NA	NA	372.304	6	NA	NA	NA	NA	NA	NA	4555811	7529508	6054521	3381042	6235890	6237836
LN_0981	NA	NA	NA	374.301	6	NA	NA	NA	NA	NA	NA	1447316	2489522	1984170	1092272	1888565	1913945
LN_0990	NA	NA	NA	379.252	6	NA	NA	NA	NA	NA	NA	262113	135963	221325	215643	294306	172226
LN_0997	NA	NA	NA	381.008	4	NA	NA	NA	NA	NA	NA	144981	NA	NA	110440	82654	130838
LN_0998	NA	NA	NA	381.007	6	NA	NA	NA	NA	NA	NA	170088	176777	195943	159979	204197	145919
LN_0999	NA	NA	NA	381.105	6	NA	NA	NA	NA	NA	NA	211952	153599	156112	293902	311888	149217
LN_1003	NA	NA	NA	381.205	6	NA	NA	NA	NA	NA	NA	143505	173597	79629	115778	121991	83902
LN_1004	NA	NA	NA	381.232	4	NA	NA	NA	NA	NA	NA	143393	NA	NA	81351	84392	95908
LN_1005	NA	NA	NA	381.232	6	NA	NA	NA	NA	NA	NA	614426	295152	208294	472805	390784	399677
LN_1006	NA	NA	NA	381.241	6	NA	NA	NA	NA	NA	NA	589289	278964	438548	427754	562850	307398
LN_1010	NA	NA	NA	383.103	6	NA	NA	NA	NA	NA	NA	151055	97956	125989	194386	202836	88773
LN_1017	NA	NA	NA	386.283	6	NA	NA	NA	NA	NA	NA	234071	132188	148544	80915	136008	261061
LN_1023	NA	NA	NA	387.097	3	NA	NA	NA	NA	NA	NA	NA	NA	NA	72344	83893	542650
LN_1025	NA	NA	NA	387.098	3	NA	NA	NA	NA	NA	NA	NA	NA	NA	83258	98367	874566
LN_1026	NA	NA	NA	387.097	3	NA	NA	NA	NA	NA	NA	NA	NA	NA	92662	93686	1003224
LN_1027	NA	NA	NA	388.299	6	NA	NA	NA	NA	NA	NA	203968	163253	153689	79766	123689	203274
LN_1032	NA	NA	NA	389.233	6	NA	NA	NA	NA	NA	NA	155629	145026	167968	179829	188043	120025
LN_1033	NA	NA	NA	389.291	6	NA	NA	NA	NA	NA	NA	3802772	3176920	2149558	2490120	5350235	2408504
LN_1037	NA	NA	NA	391.097	6	NA	NA	NA	NA	NA	NA	119902	89161	127398	122778	162341	91132
LN_1041	NA	NA	NA	393.172	6	NA	NA	NA	NA	NA	NA	135519	177079	69710	108358	110529	89310
LN_1042	NA	NA	NA	393.278	6	NA	NA	NA	NA	NA	NA	3429866	2944620	1934841	2391162	4736569	2779556
LN_1043	NA	NA	NA	395.194	6	NA	NA	NA	NA	NA	NA	239825	106383	176905	180096	220609	137449
LN_1045	NA	NA	NA	395.274	6	NA	NA	NA	NA	NA	NA	1102232	888955	580458	743018	1447760	819312
LN_1046	NA	NA	NA	396.348	6	NA	NA	NA	NA	NA	NA	426005	721512	598581	348202	580928	568755
LN_1051	NA	NA	NA	397.226	6	NA	NA	NA	NA	NA	NA	458744	232356	158311	391734	332774	307415
LN_1052	NA	NA	NA	397.244	6	NA	NA	NA	NA	NA	NA	201334	126351	144864	154700	193534	130008
LN_1053	NA	NA	NA	397.332	6	NA	NA	NA	NA	NA	NA	227552	91137	140305	137406	175241	107132
LN_1054	NA	NA	NA	399.323	6	NA	NA	NA	NA	NA	NA	191108	227607	187930	143912	178192	177262
LN_1055	NA	NA	NA	400.335	6	NA	NA	NA	NA	NA	NA	175088	514479	458612	252809	429853	382506
LN_1058	NA	NA	NA	402.332	6	NA	NA	NA	NA	NA	NA	55315	165058	138002	79618	124993	108769
LN_1059	NA	NA	NA	402.359	6	NA	NA	NA	NA	NA	NA	543459	353249	181065	303416	496678	340644
LN_1061	NA	NA	NA	403.307	6	NA	NA	NA	NA	NA	NA	253769	221004	158751	177473	371577	193271
LN_1065	NA	NA	NA	405.15	6	NA	NA	NA	NA	NA	NA	121368	100677	108955	167726	145674	84103
LN_1072	NA	NA	NA	407.187	6	NA	NA	NA	NA	NA	NA	208094	261060	110488	146471	154142	102450
LN_1075	NA	NA	NA	409.137	6	NA	NA	NA	NA	NA	NA	309510	233650	329122	394821	380716	267411
LN_1077	NA	NA	NA	410.328	6	NA	NA	NA	NA	NA	NA	366474	174872	221020	140487	208749	393704
LN_1079	NA	NA	NA	411.134	6	NA	NA	NA	NA	NA	NA	228741	149791	191682	228716	260460	149244
LN_1080	NA	NA	NA	412.343	6	NA	NA	NA	NA	NA	NA	453332	386301	328304	162939	251866	475500
LN_1081	NA	NA	NA	413.222	6	NA	NA	NA	NA	NA	NA	1076399	698445	861806	927575	1150797	714367
LN_1086	NA	NA	NA	417.131	6	NA	NA	NA	NA	NA	NA	207193	147912	177962	187494	229215	145896
LN_1087	NA	NA	NA	417.209	6	NA	NA	NA	NA	NA	NA	226806	130981	174928	164431	223445	131799
LN_1088	NA	NA	NA	417.322	6	NA	NA	NA	NA	NA	NA	7157814	5976393	3783359	4607085	9993792	5150861
LN_1091	NA	NA	NA	419.128	6	NA	NA	NA	NA	NA	NA	229096	154933	213051	218670	257455	180696
LN_1092	NA	NA	NA	419.239	6	NA	NA	NA	NA	NA	NA	918602	589100	778012	809265	987791	617658
LN_1093	NA	NA	NA	420.289	6	NA	NA	NA	NA	NA	NA	386104	323130	386858	147419	261457	338151
LN_1096	NA	NA	NA	421.125	6	NA	NA	NA	NA	NA	NA	157272	112358	137381	135153	170078	140871
LN_1097	NA	NA	NA	421.155	6	NA	NA	NA	NA	NA	NA	222016	205792	257987	178760	323298	199978
LN_1098	NA	NA	NA	421.203	6	NA	NA	NA	NA	NA	NA	150525	205583	79131	119773	122203	84615
LN_1099	NA	NA	NA	421.227	6	NA	NA	NA	NA	NA	NA	141806	153095	85080	96794	280284	77107
LN_1106	NA	NA	NA	423.226	6	NA	NA	NA	NA	NA	NA	424817	259530	309105	353196	444547	306263
LN_1107	NA	NA	NA	423.421	6	NA	NA	NA	NA	NA	NA	293601	152232	142804	323058	277618	238630
LN_1109	NA	NA	NA	425.258	6	NA	NA	NA	NA	NA	NA	307739	165839	112443	252392	218218	192255
LN_1110	NA	NA	NA	425.276	6	NA	NA	NA	NA	NA	NA	252891	155608	239392	210608	223673	177528
LN_1113	NA	NA	NA	428.338	6	NA	NA	NA	NA	NA	NA	114428	150630	207849	66867	145998	242813
LN_1114	NA	NA	NA	429.194	6	NA	NA	NA	NA	NA	NA	196557	133553	150242	197820	190147	113321
LN_1116	NA	NA	NA	433.181	6	NA	NA	NA	NA	NA	NA	126383	74879	115465	138455	159100	97467
LN_1117	NA	NA	NA	433.254	6	NA	NA	NA	NA	NA	NA	141948	100261	118462	128999	193981	113406
LN_1118	NA	NA	NA	435.213	6	NA	NA	NA	NA	NA	NA	140656	86230	114837	129861	167448	84525
LN_1123	NA	NA	NA	441.253	6	NA	NA	NA	NA	NA	NA	210880	115410	75635	212903	161542	149547
LN_1124	NA	NA	NA	441.253	6	NA	NA	NA	NA	NA	NA	1419454	766534	1044170	1076595	1538548	978179
LN_1128	NA	NA	NA	445.2	6	NA	NA	NA	NA	NA	NA	283627	258947	347023	218186	398743	294182
LN_1131	NA	NA	NA	447.27	6	NA	NA	NA	NA	NA	NA	1761735	986840	1273326	1293096	1815055	1038007
LN_1132	NA	NA	NA	447.307	6	NA	NA	NA	NA	NA	NA	169268	133414	149471	99782	127135	132607
LN_1133	NA	NA	NA	447.308	6	NA	NA	NA	NA	NA	NA	211580	148117	205618	129971	152658	217006
LN_1134	NA	NA	NA	449.174	6	NA	NA	NA	NA	NA	NA	439338	485042	509739	611509	654623	291490
LN_1135	NA	NA	NA	451.17	6	NA	NA	NA	NA	NA	NA	139899	121612	152828	186578	159309	98126
LN_1136	NA	NA	NA	451.452	6	NA	NA	NA	NA	NA	NA	157851	74294	66305	155514	134111	100977
LN_1139	NA	NA	NA	457.225	6	NA	NA	NA	NA	NA	NA	182669	95101	136854	177872	183023	112171
LN_1142	NA	NA	NA	459.327	5	NA	NA	NA	NA	NA	NA	381455	NA	466127	187854	324370	518740
LN_1143	NA	NA	NA	459.327	6	NA	NA	NA	NA	NA	NA	461990	2891392	319970	1031517	389735	379133
LN_1145	NA	NA	NA	459.327	3	NA	NA	NA	NA	NA	NA	NA	NA	273414	NA	206788	261142
LN_1147	NA	NA	NA	459.327	6	NA	NA	NA	NA	NA	NA	146503	224802	138488	142962	119427	175823
LN_1149	NA	NA	NA	459.326	6	NA	NA	NA	NA	NA	NA	159989	137990	195907	174091	177778	101633
LN_1150	NA	NA	NA	459.326	6	NA	NA	NA	NA	NA	NA	147492	146654	155245	120062	142271	161033
LN_1154	NA	NA	NA	463.011	6	NA	NA	NA	NA	NA	NA	106693	139732	131324	107198	130491	108974
LN_1155	NA	NA	NA	463.244	6	NA	NA	NA	NA	NA	NA	252524	143269	210641	171325	239315	162243
LN_1156	NA	NA	NA	465.304	6	NA	NA	NA	NA	NA	NA	173921	104800	84330	192778	232373	163880
LN_1157	NA	NA	NA	465.304	6	NA	NA	NA	NA	NA	NA	727465	372616	344460	646354	762640	563238
LN_1160	NA	NA	NA	471.18	6	NA	NA	NA	NA	NA	NA	174759	120089	167265	151673	195575	138819
LN_1163	NA	NA	NA	473.218	6	NA	NA	NA	NA	NA	NA	1736818	1775281	1701015	1837623	1958502	1029610
LN_1164	NA	NA	NA	473.283	6	NA	NA	NA	NA	NA	NA	148622	152713	160701	140869	159716	110245
LN_1165	NA	NA	NA	473.4	6	NA	NA	NA	NA	NA	NA	6268962	5704947	6824211	7414607	7358674	4357496
LN_1167	NA	NA	NA	475.382	6	NA	NA	NA	NA	NA	NA	186492	114215	176622	167150	220027	128346
LN_1171	NA	NA	NA	479.483	6	NA	NA	NA	NA	NA	NA	535530	259471	118525	333847	261178	169748
LN_1175	NA	NA	NA	485.069	6	NA	NA	NA	NA	NA	NA	273077	256915	252978	253857	274424	249369
LN_1176	NA	NA	NA	485.069	6	NA	NA	NA	NA	NA	NA	388685	385616	322845	406174	479394	350425
LN_1177	NA	NA	NA	485.069	6	NA	NA	NA	NA	NA	NA	429895	359259	348953	449068	428489	318870
LN_1180	NA	NA	NA	486.453	6	NA	NA	NA	NA	NA	NA	388176	212135	123534	167709	242182	243991
LN_1186	NA	NA	NA	489.278	6	NA	NA	NA	NA	NA	NA	317483	275392	312236	252850	247464	348985
LN_1187	NA	NA	NA	489.277	6	NA	NA	NA	NA	NA	NA	225288	280499	183927	153110	223917	217146
LN_1189	NA	NA	NA	491.341	6	NA	NA	NA	NA	NA	NA	915394	756915	682978	813253	901051	691293
LN_1191	NA	NA	NA	495.225	6	NA	NA	NA	NA	NA	NA	719594	476346	602222	635473	722896	511989
LN_1192	NA	NA	NA	495.304	5	NA	NA	NA	NA	NA	NA	212683	NA	274549	140938	193228	248988
LN_1193	NA	NA	NA	495.304	6	NA	NA	NA	NA	NA	NA	294296	922939	274335	514447	264719	258418
LN_1195	NA	NA	NA	497.3	6	NA	NA	NA	NA	NA	NA	67694	265259	52949	129016	83154	67887
LN_1196	NA	NA	NA	499.212	6	NA	NA	NA	NA	NA	NA	281190	161799	190724	205889	266387	207871
LN_1200	NA	NA	NA	501.242	6	NA	NA	NA	NA	NA	NA	276676	173555	236406	233522	303615	182482
LN_1201	NA	NA	NA	505.229	6	NA	NA	NA	NA	NA	NA	150624	103637	132371	141548	184250	115297
LN_1203	NA	NA	NA	507.278	6	NA	NA	NA	NA	NA	NA	146040	92079	123790	161519	151920	102102
LN_1204	NA	NA	NA	507.515	6	NA	NA	NA	NA	NA	NA	525315	308196	119261	249305	211936	137301
LN_1205	NA	NA	NA	509.377	6	NA	NA	NA	NA	NA	NA	1584558	1396786	1754191	1862927	1944236	1153791
LN_1206	NA	NA	NA	511.198	6	NA	NA	NA	NA	NA	NA	158462	123498	128861	173007	176906	118409
LN_1207	NA	NA	NA	511.373	6	NA	NA	NA	NA	NA	NA	470259	450385	536664	543733	532650	339068
LN_1213	NA	NA	NA	515.435	6	NA	NA	NA	NA	NA	NA	142287	103090	110928	139362	140822	91282
LN_1215	NA	NA	NA	518.406	4	NA	NA	NA	NA	NA	NA	126385	67393	NA	NA	196981	121957
LN_1217	NA	NA	NA	519.348	5	NA	NA	NA	NA	NA	NA	146598	NA	168413	93189	97076	172552
LN_1218	NA	NA	NA	519.348	6	NA	NA	NA	NA	NA	NA	228927	629641	212970	268423	223323	209910
LN_1220	NA	NA	NA	519.348	5	NA	NA	NA	NA	NA	NA	151786	NA	163744	112162	127026	148368
LN_1222	NA	NA	NA	519.405	6	NA	NA	NA	NA	NA	NA	313874	299287	391617	386559	376126	217804
LN_1224	NA	NA	NA	523.256	6	NA	NA	NA	NA	NA	NA	883058	573031	700880	729769	931374	638338
LN_1226	NA	NA	NA	527.447	6	NA	NA	NA	NA	NA	NA	2729023	2969164	2866118	3239580	3368428	2355588
LN_1227	NA	NA	NA	529.273	6	NA	NA	NA	NA	NA	NA	484740	278858	347003	347768	480351	328558
LN_1229	NA	NA	NA	529.423	6	NA	NA	NA	NA	NA	NA	358088	312373	353996	432447	447473	278652
LN_1230	NA	NA	NA	529.463	6	NA	NA	NA	NA	NA	NA	939573	844612	987237	934004	1076542	701363
LN_1231	NA	NA	NA	529.462	6	NA	NA	NA	NA	NA	NA	55772416	56022432	60073616	62200324	63538052	41736284
LN_1233	NA	NA	NA	529.501	6	NA	NA	NA	NA	NA	NA	388792	369348	367552	426778	437034	291633
LN_1235	NA	NA	NA	533.421	6	NA	NA	NA	NA	NA	NA	1027610	931281	1025271	1161901	1183213	661948
LN_1237	NA	NA	NA	535.52	5	NA	NA	NA	NA	NA	NA	284368	160189	NA	294845	278669	290849
LN_1238	NA	NA	NA	536.396	6	NA	NA	NA	NA	NA	NA	292136	257080	288035	311368	329359	188611
LN_1239	NA	NA	NA	539.229	6	NA	NA	NA	NA	NA	NA	152225	115549	119527	171335	170759	124084
LN_1241	NA	NA	NA	539.48	6	NA	NA	NA	NA	NA	NA	156731	127952	119638	154837	157121	117209
LN_1243	NA	NA	NA	543.466	6	NA	NA	NA	NA	NA	NA	1580424	1001343	739123	1631629	1572080	1446804
LN_1245	NA	NA	NA	544.45	3	NA	NA	NA	NA	NA	NA	NA	NA	NA	154755	193718	145828
LN_1247	NA	NA	NA	545.463	6	NA	NA	NA	NA	NA	NA	482344	321947	218423	484761	498544	403363
LN_1248	NA	NA	NA	553.184	6	NA	NA	NA	NA	NA	NA	125851	88725	101045	118241	141248	108761
LN_1249	NA	NA	NA	553.495	6	NA	NA	NA	NA	NA	NA	165142	117544	69280	200584	184325	173854
LN_1256	NA	NA	NA	557.108	6	NA	NA	NA	NA	NA	NA	189544	175788	153467	166362	186576	164853
LN_1258	NA	NA	NA	557.482	5	NA	NA	NA	NA	NA	NA	118669	94880	NA	135915	94256	140435
LN_1263	NA	NA	NA	563.55	5	NA	NA	NA	NA	NA	NA	459611	273469	NA	386979	364608	381950
LN_1265	NA	NA	NA	564.344	6	NA	NA	NA	NA	NA	NA	4386240	3598163	4114271	2320460	4421717	2296280
LN_1267	NA	NA	NA	565.44	6	NA	NA	NA	NA	NA	NA	151392	124945	178766	156411	199031	114906
LN_1268	NA	NA	NA	565.439	6	NA	NA	NA	NA	NA	NA	4310262	4193554	4173258	4552192	4481330	3366017
LN_1269	NA	NA	NA	567.436	6	NA	NA	NA	NA	NA	NA	1382554	1229286	1385869	1360348	1358106	1020014
LN_1270	NA	NA	NA	567.511	6	NA	NA	NA	NA	NA	NA	1825620	1195318	796920	2013712	1941469	1726015
LN_1271	NA	NA	NA	568.495	3	NA	NA	NA	NA	NA	NA	NA	NA	NA	118438	140017	100732
LN_1272	NA	NA	NA	570.466	2	NA	NA	NA	NA	NA	NA	NA	NA	NA	NA	165788	130243
LN_1273	NA	NA	NA	570.485	6	NA	NA	NA	NA	NA	NA	656026	414819	318417	683417	684820	621978
LN_1278	NA	NA	NA	571.498	6	NA	NA	NA	NA	NA	NA	10617267	6743149	2179909	10573312	9618097	11675423
LN_1279	NA	NA	NA	572.432	6	NA	NA	NA	NA	NA	NA	167252	169689	158474	151551	169548	138612
LN_1280	NA	NA	NA	572.482	6	NA	NA	NA	NA	NA	NA	384657	256513	864252	2358092	2080493	1515745
LN_1281	NA	NA	NA	573.494	6	NA	NA	NA	NA	NA	NA	3411833	2146158	659235	3443915	3037455	3632595
LN_1282	NA	NA	NA	574.478	6	NA	NA	NA	NA	NA	NA	117127	78911	237114	716954	625946	442452
LN_1283	NA	NA	NA	577.228	6	NA	NA	NA	NA	NA	NA	361416	257808	305930	296394	335563	261890
LN_1288	NA	NA	NA	581.215	6	NA	NA	NA	NA	NA	NA	129331	103756	138871	129414	162782	131002
LN_1290	NA	NA	NA	581.526	5	NA	NA	NA	NA	NA	NA	136531	86180	NA	147573	135247	155394
LN_1291	NA	NA	NA	581.526	6	NA	NA	NA	NA	NA	NA	1345072	780814	245582	1540277	1319169	1422033
LN_1293	NA	NA	NA	582.51	4	NA	NA	NA	NA	NA	NA	NA	NA	74808	208695	188631	123940
LN_1296	NA	NA	NA	585.513	5	NA	NA	NA	NA	NA	NA	382665	180756	NA	355480	285306	369802
LN_1299	NA	NA	NA	588.477	6	NA	NA	NA	NA	NA	NA	158381	83246	70488	154956	155156	162594
LN_1301	NA	NA	NA	591.581	5	NA	NA	NA	NA	NA	NA	239940	104951	NA	194724	149258	186099
LN_1305	NA	NA	NA	595.542	6	NA	NA	NA	NA	NA	NA	13509474	9018574	2438502	15253263	13048410	14602340
LN_1308	NA	NA	NA	598.516	6	NA	NA	NA	NA	NA	NA	3778915	2697426	918015	4029905	3556597	4207751
LN_1310	NA	NA	NA	599.481	4	NA	NA	NA	NA	NA	NA	122031	NA	NA	123683	96905	125061
LN_1311	NA	NA	NA	599.493	5	NA	NA	NA	NA	NA	NA	148263	64381	148794	NA	59478	491955
LN_1312	NA	NA	NA	599.501	6	NA	NA	NA	NA	NA	NA	93987	60266	213864	613694	514138	380138
LN_1313	NA	NA	NA	599.529	6	NA	NA	NA	NA	NA	NA	16187000	10584988	1534731	14715857	13099377	15856378
LN_1315	NA	NA	NA	601.526	6	NA	NA	NA	NA	NA	NA	5638076	3550868	472866	4671312	4368911	5339659
LN_1317	NA	NA	NA	605.26	6	NA	NA	NA	NA	NA	NA	400425	323803	346679	358570	423588	343361
LN_1318	NA	NA	NA	605.479	6	NA	NA	NA	NA	NA	NA	190906	180202	195577	204724	228762	121896
LN_1319	NA	NA	NA	609.441	5	NA	NA	NA	NA	NA	NA	145709	NA	102354	119375	187218	65188
LN_1320	NA	NA	NA	609.558	5	NA	NA	NA	NA	NA	NA	529518	276560	NA	530344	423120	474328
LN_1321	NA	NA	NA	609.558	6	NA	NA	NA	NA	NA	NA	2343081	1366094	194438	2014924	1793710	2301805
LN_1323	NA	NA	NA	611.277	6	NA	NA	NA	NA	NA	NA	157364	86162	132142	142917	172448	113113
LN_1324	NA	NA	NA	611.408	6	NA	NA	NA	NA	NA	NA	99266	76327	70745	156753	133639	94073
LN_1326	NA	NA	NA	612.532	5	NA	NA	NA	NA	NA	NA	166115	100005	NA	135293	126714	178160
LN_1327	NA	NA	NA	613.545	5	NA	NA	NA	NA	NA	NA	309747	124304	NA	243981	181902	259137
LN_1329	NA	NA	NA	615.458	6	NA	NA	NA	NA	NA	NA	170960	66389	122636	153727	229214	82443
LN_1332	NA	NA	NA	621.474	6	NA	NA	NA	NA	NA	NA	101922	116746	134036	145941	157207	94319
LN_1333	NA	NA	NA	623.522	5	NA	NA	NA	NA	NA	NA	203185	97415	NA	176333	132954	162138
LN_1334	NA	NA	NA	623.537	3	NA	NA	NA	NA	NA	NA	119369	NA	108141	NA	NA	353582
LN_1335	NA	NA	NA	623.573	6	NA	NA	NA	NA	NA	NA	27472372	14209168	1768148	23839682	20351788	25566638
LN_1336	NA	NA	NA	623.626	5	NA	NA	NA	NA	NA	NA	174715	100800	NA	117242	104992	135900
LN_1337	NA	NA	NA	625.552	5	NA	NA	NA	NA	NA	NA	161628	126789	NA	206980	175890	192469
LN_1338	NA	NA	NA	626.36	6	NA	NA	NA	NA	NA	NA	256790	132585	80504	152295	284695	202580
LN_1340	NA	NA	NA	626.547	6	NA	NA	NA	NA	NA	NA	5675046	4245334	702016	5171834	4777158	5466482
LN_1342	NA	NA	NA	627.56	6	NA	NA	NA	NA	NA	NA	9304868	4757512	237886	7230670	6596863	7985372
LN_1344	NA	NA	NA	629.558	6	NA	NA	NA	NA	NA	NA	3167400	1543324	74374	2381824	2079156	2674485
LN_1345	NA	NA	NA	631.508	6	NA	NA	NA	NA	NA	NA	236008	183890	116386	188894	238109	192438
LN_1348	NA	NA	NA	635.453	6	NA	NA	NA	NA	NA	NA	124067	82261	76368	178675	148005	88332
LN_1350	NA	NA	NA	637.588	5	NA	NA	NA	NA	NA	NA	148350	98117	101052	134042	148927	NA
LN_1351	NA	NA	NA	637.589	5	NA	NA	NA	NA	NA	NA	209162	84560	NA	146956	141626	216298
LN_1352	NA	NA	NA	637.589	5	NA	NA	NA	NA	NA	NA	1412753	714594	NA	1188775	1017278	1252701
LN_1354	NA	NA	NA	640.625	6	NA	NA	NA	NA	NA	NA	211763	134437	132638	116801	127546	97428
LN_1355	NA	NA	NA	641.091	6	NA	NA	NA	NA	NA	NA	355554	336826	333720	316434	415889	405656
LN_1357	NA	NA	NA	641.091	6	NA	NA	NA	NA	NA	NA	364010	292600	295366	352417	377613	296083
LN_1358	NA	NA	NA	645.131	6	NA	NA	NA	NA	NA	NA	69300	72025	62694	89327	87616	318345
LN_1363	NA	NA	NA	649.514	5	NA	NA	NA	NA	NA	NA	149223	93115	NA	238213	220831	199940
LN_1364	NA	NA	NA	651.605	6	NA	NA	NA	NA	NA	NA	15266666	6987876	317154	11205938	9838825	12585548
LN_1367	NA	NA	NA	653.584	5	NA	NA	NA	NA	NA	NA	254794	167822	NA	211944	223021	248044
LN_1368	NA	NA	NA	654.58	6	NA	NA	NA	NA	NA	NA	4030376	2205823	114622	3364802	3123018	3528180
LN_1369	NA	NA	NA	655.422	6	NA	NA	NA	NA	NA	NA	291467	287782	311484	277735	359394	200371
LN_1372	NA	NA	NA	655.508	3	NA	NA	NA	NA	NA	NA	NA	NA	NA	150702	207011	136834
LN_1373	NA	NA	NA	655.553	6	NA	NA	NA	NA	NA	NA	261547	211357	129723	195553	248133	205710
LN_1374	NA	NA	NA	655.592	5	NA	NA	NA	NA	NA	NA	231708	113466	NA	187020	147411	202932
LN_1375	NA	NA	NA	656.576	4	NA	NA	NA	NA	NA	NA	NA	NA	110793	245876	165174	151178
LN_1376	NA	NA	NA	657.393	6	NA	NA	NA	NA	NA	NA	1331952	1001771	561614	1188881	1485814	760937
LN_1378	NA	NA	NA	659.231	6	NA	NA	NA	NA	NA	NA	160894	123078	182031	132693	159338	143550
LN_1379	NA	NA	NA	659.539	6	NA	NA	NA	NA	NA	NA	207678	169124	83871	143810	163612	157368
LN_1381	NA	NA	NA	665.504	6	NA	NA	NA	NA	NA	NA	316993	108042	167697	170081	325170	148391
LN_1382	NA	NA	NA	668.657	5	NA	NA	NA	NA	NA	NA	201980	119956	129065	NA	89859	78242
LN_1384	NA	NA	NA	671.268	6	NA	NA	NA	NA	NA	NA	2358402	1543726	3008432	1382165	2454707	1620850
LN_1385	NA	NA	NA	671.521	6	NA	NA	NA	NA	NA	NA	422791	158557	314245	291449	576371	155473
LN_1387	NA	NA	NA	673.265	6	NA	NA	NA	NA	NA	NA	799376	494733	915237	469677	829581	530821
LN_1390	NA	NA	NA	677.545	5	NA	NA	NA	NA	NA	NA	242090	155485	NA	233090	196645	214199
LN_1392	NA	NA	NA	679.636	5	NA	NA	NA	NA	NA	NA	288614	119373	NA	178999	169276	233596
LN_1393	NA	NA	NA	680.577	4	NA	NA	NA	NA	NA	NA	NA	NA	62756	180570	214061	137843
LN_1394	NA	NA	NA	680.621	4	NA	NA	NA	NA	NA	NA	NA	NA	85196	172513	121788	95954
LN_1396	NA	NA	NA	681.297	6	NA	NA	NA	NA	NA	NA	331106	226019	420271	198162	365471	191592
LN_1397	NA	NA	NA	681.615	5	NA	NA	NA	NA	NA	NA	181567	93735	NA	140304	144981	154824
LN_1399	NA	NA	NA	682.592	6	NA	NA	NA	NA	NA	NA	185602	108781	347929	832148	962035	719262
LN_1400	NA	NA	NA	682.59	3	NA	NA	NA	NA	NA	NA	NA	NA	NA	235484	208754	150907
LN_1401	NA	NA	NA	683.584	6	NA	NA	NA	NA	NA	NA	213802	182619	95509	156458	183590	176398
LN_1402	NA	NA	NA	684.589	5	NA	NA	NA	NA	NA	NA	63172	NA	111699	269929	327750	237927
LN_1404	NA	NA	NA	684.607	6	NA	NA	NA	NA	NA	NA	171364	129189	261050	971387	880331	767252
LN_1405	NA	NA	NA	686.605	4	NA	NA	NA	NA	NA	NA	NA	NA	96002	309744	285754	259158
LN_1408	NA	NA	NA	687.262	6	NA	NA	NA	NA	NA	NA	166756	144181	186755	189821	165948	150401
LN_1410	NA	NA	NA	687.537	4	NA	NA	NA	NA	NA	NA	NA	NA	61274	138224	146141	87261
LN_1411	NA	NA	NA	691.398	6	NA	NA	NA	NA	NA	NA	248941	258560	241381	188954	265520	167703
LN_1412	NA	NA	NA	691.443	6	NA	NA	NA	NA	NA	NA	171148	87266	135287	159255	229360	98905
LN_1416	NA	NA	NA	695.312	6	NA	NA	NA	NA	NA	NA	7458130	4660499	8821982	3881866	7119786	4583296
LN_1417	NA	NA	NA	695.503	5	NA	NA	NA	NA	NA	NA	228510	182952	NA	256559	241519	243697
LN_1418	NA	NA	NA	698.287	6	NA	NA	NA	NA	NA	NA	1147231	730127	1482618	618134	1135644	790924
LN_1419	NA	NA	NA	700.529	4	NA	NA	NA	NA	NA	NA	NA	NA	69495	346808	502942	205293
LN_1420	NA	NA	NA	700.602	5	NA	NA	NA	NA	NA	NA	131563	79782	NA	126288	118686	133444
LN_1424	NA	NA	NA	704.621	3	NA	NA	NA	NA	NA	NA	NA	NA	NA	156693	182143	128159
LN_1426	NA	NA	NA	705.577	5	NA	NA	NA	NA	NA	NA	171220	109522	NA	152494	154151	154235
LN_1427	NA	NA	NA	706.636	6	NA	NA	NA	NA	NA	NA	126017	69737	223976	601408	721169	525854
LN_1428	NA	NA	NA	706.636	3	NA	NA	NA	NA	NA	NA	NA	NA	NA	162897	141600	124795
LN_1429	NA	NA	NA	708.652	6	NA	NA	NA	NA	NA	NA	111075	97061	195428	698653	641750	537607
LN_1430	NA	NA	NA	709.611	5	NA	NA	NA	NA	NA	NA	56165	NA	105864	251641	311120	230341
LN_1432	NA	NA	NA	711.29	6	NA	NA	NA	NA	NA	NA	172553	130584	185073	167548	101625	72091
LN_1433	NA	NA	NA	711.627	5	NA	NA	NA	NA	NA	NA	57207	NA	100204	353914	321995	280858
LN_1434	NA	NA	NA	712.639	4	NA	NA	NA	NA	NA	NA	67134	NA	NA	137172	130155	115788
LN_1436	NA	NA	NA	713.131	6	NA	NA	NA	NA	NA	NA	243827	194621	186200	225535	254929	179383
LN_1437	NA	NA	NA	713.131	6	NA	NA	NA	NA	NA	NA	232238	165921	189979	195260	211307	159038
LN_1439	NA	NA	NA	716.597	6	NA	NA	NA	NA	NA	NA	140257	80108	61433	114031	126087	135779
LN_1440	NA	NA	NA	718.613	5	NA	NA	NA	NA	NA	NA	120292	134655	NA	91671	104950	108132
LN_1441	NA	NA	NA	719.15	6	NA	NA	NA	NA	NA	NA	81872	110020	72503	203406	267536	1604948
LN_1443	NA	NA	NA	721.147	5	NA	NA	NA	NA	NA	NA	65720	77448	NA	158523	220686	1279688
LN_1445	NA	NA	NA	722.514	6	NA	NA	NA	NA	NA	NA	289624	233525	409100	428185	519291	239933
LN_1446	NA	NA	NA	723.535	5	NA	NA	NA	NA	NA	NA	405009	310119	NA	422579	398261	436024
LN_1453	NA	NA	NA	729.179	2	NA	NA	NA	NA	NA	NA	NA	NA	NA	NA	74248	424113
LN_1456	NA	NA	NA	733.551	6	NA	NA	NA	NA	NA	NA	99939	96889	173426	422488	456741	331577
LN_1457	NA	NA	NA	733.558	6	NA	NA	NA	NA	NA	NA	200399	180306	236700	202594	229425	142909
LN_1460	NA	NA	NA	736.514	5	NA	NA	NA	NA	NA	NA	NA	63349	104007	408012	565795	323567
LN_1462	NA	NA	NA	737.538	6	NA	NA	NA	NA	NA	NA	153058	156180	259823	481486	493817	316089
LN_1465	NA	NA	NA	739.536	5	NA	NA	NA	NA	NA	NA	59748	NA	89983	188490	185523	114040
LN_1466	NA	NA	NA	740.501	6	NA	NA	NA	NA	NA	NA	54059	63877	112330	218256	256541	168468
LN_1472	NA	NA	NA	744.629	6	NA	NA	NA	NA	NA	NA	175665	97686	81166	125016	141307	161913
LN_1474	NA	NA	NA	746.168	3	NA	NA	NA	NA	NA	NA	NA	NA	NA	89153	107903	613590
LN_1475	NA	NA	NA	746.514	6	NA	NA	NA	NA	NA	NA	84473	80112	147678	174743	314531	143140
LN_1477	NA	NA	NA	747.507	6	NA	NA	NA	NA	NA	NA	313139	116749	188298	198032	326971	146228
LN_1478	NA	NA	NA	747.519	5	NA	NA	NA	NA	NA	NA	144673	132917	187171	105613	94701	NA
LN_1479	NA	NA	NA	747.566	6	NA	NA	NA	NA	NA	NA	65748	60803	114688	199057	194933	119263
LN_1480	NA	NA	NA	747.567	4	NA	NA	NA	NA	NA	NA	NA	NA	69004	144271	144563	82076
LN_1481	NA	NA	NA	748.529	6	NA	NA	NA	NA	NA	NA	82174	70345	121482	154306	227332	125861
LN_1486	NA	NA	NA	750.545	6	NA	NA	NA	NA	NA	NA	267253	158620	331758	123798	106682	62784
LN_1487	NA	NA	NA	750.566	3	NA	NA	NA	NA	NA	NA	NA	NA	NA	137076	248090	114036
LN_1489	NA	NA	NA	751.566	5	NA	NA	NA	NA	NA	NA	282331	159074	NA	276189	244557	283257
LN_1491	NA	NA	NA	753.524	5	NA	NA	NA	NA	NA	NA	194162	NA	109211	103685	218704	92791
LN_1492	NA	NA	NA	756.637	5	NA	NA	NA	NA	NA	NA	199548	139721	88305	NA	272470	186280
LN_1495	NA	NA	NA	759.566	6	NA	NA	NA	NA	NA	NA	92441	91587	155262	406237	423176	251453
LN_1496	NA	NA	NA	760.577	6	NA	NA	NA	NA	NA	NA	170826	152868	178506	185831	199954	117777
LN_1497	NA	NA	NA	762.53	3	NA	NA	NA	NA	NA	NA	NA	NA	NA	254589	378561	242669
LN_1500	NA	NA	NA	766.516	3	NA	NA	NA	NA	NA	NA	NA	NA	NA	181195	214007	184068
LN_1503	NA	NA	NA	768.532	6	NA	NA	NA	NA	NA	NA	183897	122595	227550	164459	201144	114120
LN_1508	NA	NA	NA	773.447	6	NA	NA	NA	NA	NA	NA	121760	66989	108834	111393	179738	75166
LN_1515	NA	NA	NA	778.561	6	NA	NA	NA	NA	NA	NA	144912	97652	179458	157285	180102	116889
LN_1517	NA	NA	NA	778.598	3	NA	NA	NA	NA	NA	NA	NA	NA	NA	183269	305123	133766
LN_1518	NA	NA	NA	781.467	6	NA	NA	NA	NA	NA	NA	1011238	853402	715776	3075374	2077788	1240396
LN_1519	NA	NA	NA	783.465	3	NA	NA	NA	NA	NA	NA	381363	NA	261905	NA	758384	NA
LN_1521	NA	NA	NA	784.468	3	NA	NA	NA	NA	NA	NA	NA	130638	NA	459028	NA	191259
LN_1522	NA	NA	NA	784.668	4	NA	NA	NA	NA	NA	NA	117298	90410	NA	NA	181899	116954
LN_1528	NA	NA	NA	793.169	6	NA	NA	NA	NA	NA	NA	80751	135826	68182	249952	332157	1913772
LN_1529	NA	NA	NA	794.548	6	NA	NA	NA	NA	NA	NA	103100	96956	235060	609160	459907	424041
LN_1531	NA	NA	NA	795.167	4	NA	NA	NA	NA	NA	NA	70109	NA	NA	195878	270604	1605864
LN_1532	NA	NA	NA	796.563	6	NA	NA	NA	NA	NA	NA	1145320	952302	1260578	1436092	1483025	876384
LN_1533	NA	NA	NA	797.114	6	NA	NA	NA	NA	NA	NA	300376	287555	279365	280015	327461	275236
LN_1534	NA	NA	NA	797.113	6	NA	NA	NA	NA	NA	NA	767758	725778	660872	760722	889665	751846
LN_1537	NA	NA	NA	799.564	6	NA	NA	NA	NA	NA	NA	170001	172723	208732	214082	236593	141018
LN_1541	NA	NA	NA	804.577	4	NA	NA	NA	NA	NA	NA	NA	NA	61970	182186	123182	123146
LN_1544	NA	NA	NA	806.592	6	NA	NA	NA	NA	NA	NA	309010	280707	386661	431348	433228	253137
LN_1545	NA	NA	NA	808.486	6	NA	NA	NA	NA	NA	NA	104776	98350	68311	344467	202242	131786
LN_1546	NA	NA	NA	809.498	6	NA	NA	NA	NA	NA	NA	305426	258611	198896	921227	657251	387562
LN_1549	NA	NA	NA	817.214	3	NA	NA	NA	NA	NA	NA	NA	NA	NA	66311	80266	553196
LN_1550	NA	NA	NA	818.489	6	NA	NA	NA	NA	NA	NA	1115227	863874	1038616	541531	1028183	565113
LN_1552	NA	NA	NA	819.541	5	NA	NA	NA	NA	NA	NA	65314	NA	110371	177445	186105	120722
LN_1553	NA	NA	NA	820.186	3	NA	NA	NA	NA	NA	NA	NA	NA	NA	97658	133480	628773
LN_1555	NA	NA	NA	820.563	3	NA	NA	NA	NA	NA	NA	NA	NA	NA	218491	263156	151960
LN_1556	NA	NA	NA	821.49	6	NA	NA	NA	NA	NA	NA	192681	171563	193967	98580	206504	104103
LN_1557	NA	NA	NA	821.497	6	NA	NA	NA	NA	NA	NA	899392	720846	286063	492342	705438	641758
LN_1559	NA	NA	NA	822.58	4	NA	NA	NA	NA	NA	NA	NA	NA	65896	190558	150608	109707
LN_1560	NA	NA	NA	823.581	4	NA	NA	NA	NA	NA	NA	114194	112269	126670	NA	156313	NA
LN_1561	NA	NA	NA	829.51	6	NA	NA	NA	NA	NA	NA	195301	91048	153483	145378	210710	96025
LN_1563	NA	NA	NA	839.124	6	NA	NA	NA	NA	NA	NA	181769	171351	169014	173615	179537	165060
LN_1564	NA	NA	NA	839.123	6	NA	NA	NA	NA	NA	NA	539233	466942	451206	485022	478033	483764
LN_1566	NA	NA	NA	843.585	6	NA	NA	NA	NA	NA	NA	156428	168776	255477	498983	488567	340784
LN_1567	NA	NA	NA	845.507	6	NA	NA	NA	NA	NA	NA	289477	258390	298246	156953	287396	163511
LN_1568	NA	NA	NA	846.548	6	NA	NA	NA	NA	NA	NA	67117	76774	124585	245112	296830	190225
LN_1570	NA	NA	NA	847.647	5	NA	NA	NA	NA	NA	NA	79629	NA	94530	157151	161094	121541
LN_1575	NA	NA	NA	854.522	6	NA	NA	NA	NA	NA	NA	134884	120071	153747	139423	156198	95206
LN_1580	NA	NA	NA	858.554	6	NA	NA	NA	NA	NA	NA	183781	144517	210616	251193	238048	148987
LN_1581	NA	NA	NA	867.187	4	NA	NA	NA	NA	NA	NA	NA	96094	NA	191289	255383	1920799
LN_1583	NA	NA	NA	869.186	4	NA	NA	NA	NA	NA	NA	NA	91172	NA	201537	248427	1927633
LN_1584	NA	NA	NA	869.559	6	NA	NA	NA	NA	NA	NA	97830	283045	87769	105495	114857	104172
LN_1585	NA	NA	NA	871.692	3	NA	NA	NA	NA	NA	NA	NA	NA	NA	178747	156494	127035
LN_1586	NA	NA	NA	872.564	3	NA	NA	NA	NA	NA	NA	NA	NA	NA	199861	236526	188361
LN_1588	NA	NA	NA	874.58	6	NA	NA	NA	NA	NA	NA	194403	130147	226351	194095	191583	133776
LN_1589	NA	NA	NA	876.551	4	NA	NA	NA	NA	NA	NA	NA	NA	89832	225512	211025	194419
LN_1590	NA	NA	NA	877.216	2	NA	NA	NA	NA	NA	NA	NA	NA	NA	NA	64079	522766
LN_1591	NA	NA	NA	878.566	6	NA	NA	NA	NA	NA	NA	446601	415435	535529	539734	572015	367269
LN_1594	NA	NA	NA	887.514	6	NA	NA	NA	NA	NA	NA	97005	73590	63521	289809	181809	125208
LN_1595	NA	NA	NA	888.595	6	NA	NA	NA	NA	NA	NA	140928	112194	160317	172868	175350	106067
LN_1596	NA	NA	NA	891.232	2	NA	NA	NA	NA	NA	NA	NA	NA	NA	NA	69721	654061
LN_1597	NA	NA	NA	894.204	3	NA	NA	NA	NA	NA	NA	NA	NA	NA	104576	124139	717682
LN_1598	NA	NA	NA	900.595	6	NA	NA	NA	NA	NA	NA	117081	100109	229386	646474	538688	463981
LN_1601	NA	NA	NA	902.61	6	NA	NA	NA	NA	NA	NA	1220913	1077522	1426509	1634138	1639367	962028
LN_1602	NA	NA	NA	903.501	5	NA	NA	NA	NA	NA	NA	128619	120216	NA	79872	106054	88550
LN_1606	NA	NA	NA	915.433	5	NA	NA	NA	NA	NA	NA	176821	149013	NA	72343	104250	107754
LN_1607	NA	NA	NA	915.599	6	NA	NA	NA	NA	NA	NA	385389	484213	436150	392449	465982	280831
LN_1610	NA	NA	NA	918.584	6	NA	NA	NA	NA	NA	NA	133473	120697	155514	159509	163829	102390
LN_1611	NA	NA	NA	919.571	4	NA	NA	NA	NA	NA	NA	NA	NA	77253	139602	142258	82573
LN_1612	NA	NA	NA	925.589	4	NA	NA	NA	NA	NA	NA	NA	NA	80541	158881	151656	99013
LN_1613	NA	NA	NA	926.61	3	NA	NA	NA	NA	NA	NA	NA	NA	NA	250622	257127	197014
LN_1614	NA	NA	NA	927.505	6	NA	NA	NA	NA	NA	NA	218521	216201	184585	340994	315785	247151
LN_1616	NA	NA	NA	928.627	3	NA	NA	NA	NA	NA	NA	NA	NA	NA	186901	138575	122941
LN_1619	NA	NA	NA	937.534	6	NA	NA	NA	NA	NA	NA	267718	265318	219030	508823	459669	308677
LN_1621	NA	NA	NA	941.206	4	NA	NA	NA	NA	NA	NA	NA	71571	NA	167693	217201	1868816
LN_1622	NA	NA	NA	941.484	5	NA	NA	NA	NA	NA	NA	71773	62418	NA	159545	133806	88251
LN_1623	NA	NA	NA	943.204	4	NA	NA	NA	NA	NA	NA	NA	81770	NA	206602	252704	1958758
LN_1625	NA	NA	NA	951.513	6	NA	NA	NA	NA	NA	NA	119794	106763	85272	252120	218152	148224
LN_1626	NA	NA	NA	951.549	6	NA	NA	NA	NA	NA	NA	1377066	1277049	1094404	2704854	2382658	1573461
LN_1628	NA	NA	NA	951.576	6	NA	NA	NA	NA	NA	NA	563313	612535	587748	509448	634394	404680
LN_1629	NA	NA	NA	953.694	5	NA	NA	NA	NA	NA	NA	60238	NA	88847	138999	189416	108597
LN_1632	NA	NA	NA	954.578	3	NA	NA	NA	NA	NA	NA	NA	144243	132240	NA	139557	NA
LN_1636	NA	NA	NA	960.569	6	NA	NA	NA	NA	NA	NA	176895	167003	197261	217970	221506	147613
LN_1638	NA	NA	NA	965.528	6	NA	NA	NA	NA	NA	NA	512808	503116	365769	1135282	938358	684686
LN_1641	NA	NA	NA	967.738	5	NA	NA	NA	NA	NA	NA	211653	96071	NA	92871	121634	195617
LN_1642	NA	NA	NA	968.223	3	NA	NA	NA	NA	NA	NA	NA	NA	NA	92101	101561	745881
LN_1644	NA	NA	NA	971.551	5	NA	NA	NA	NA	NA	NA	85279	67136	NA	278441	198922	113843
LN_1645	NA	NA	NA	975.621	6	NA	NA	NA	NA	NA	NA	276579	302569	310913	271274	343508	204172
LN_1646	NA	NA	NA	976.581	4	NA	NA	NA	NA	NA	NA	NA	NA	62320	148977	144158	109828
LN_1648	NA	NA	NA	978.597	6	NA	NA	NA	NA	NA	NA	275260	252553	321938	312927	359269	221557
LN_1649	NA	NA	NA	982.598	4	NA	NA	NA	NA	NA	NA	NA	NA	73097	183980	159822	145288
LN_1650	NA	NA	NA	984.614	6	NA	NA	NA	NA	NA	NA	364084	293500	375657	444507	488082	274793
LN_1657	NA	NA	NA	1015.22	4	NA	NA	NA	NA	NA	NA	NA	80511	NA	201144	251946	2121950
LN_1658	NA	NA	NA	1017.22	4	NA	NA	NA	NA	NA	NA	NA	83456	NA	258798	275148	2487779
LN_1662	NA	NA	NA	1042.24	3	NA	NA	NA	NA	NA	NA	NA	NA	NA	106877	129315	1016240
LN_1664	NA	NA	NA	1043.24	2	NA	NA	NA	NA	NA	NA	NA	NA	NA	124140	146900	NA
LN_1668	NA	NA	NA	1060.6	6	NA	NA	NA	NA	NA	NA	176004	156219	222903	226640	202775	133621
LN_1670	NA	NA	NA	1089.24	4	NA	NA	NA	NA	NA	NA	NA	80821	NA	247295	286092	2584908
LN_1671	NA	NA	NA	1091.24	4	NA	NA	NA	NA	NA	NA	NA	109264	NA	290777	351288	3387512
LN_1672	NA	NA	NA	1099.27	2	NA	NA	NA	NA	NA	NA	NA	NA	NA	NA	64267	596212
LN_1673	NA	NA	NA	1108.03	5	NA	NA	NA	NA	NA	NA	470062	176610	NA	394949	313334	401263
LN_1674	NA	NA	NA	1116.26	3	NA	NA	NA	NA	NA	NA	NA	NA	NA	150628	164908	1377329
LN_1675	NA	NA	NA	1117.26	3	NA	NA	NA	NA	NA	NA	NA	NA	NA	157135	198639	1563012
LN_1677	NA	NA	NA	1119.71	6	NA	NA	NA	NA	NA	NA	129146	151944	147517	167505	186290	113069
LN_1678	NA	NA	NA	1120.26	2	NA	NA	NA	NA	NA	NA	NA	NA	NA	NA	67256	532383
LN_1682	NA	NA	NA	1164.09	5	NA	NA	NA	NA	NA	NA	1199622	420326	NA	877569	679806	1076642
LN_1686	NA	NA	NA	1173.76	6	NA	NA	NA	NA	NA	NA	605906	709581	719180	609589	757189	500042
LN_1688	NA	NA	NA	1175.78	6	NA	NA	NA	NA	NA	NA	3453040	4662991	4365926	3857271	4439346	2988338
LN_1694	NA	NA	NA	1191.77	6	NA	NA	NA	NA	NA	NA	146889	163374	159901	163395	195937	124363
LN_1725	FA 22:1	1	NA	337.311	6	0.669711	-0.0801412	[M-H]-	FattyAcid	C22H42O2	338.318	184153	247898	195640	155881	1178501	244023
LN_1726	FA 20:1	1	NA	309.28	6	-0.255096	-0.0219292	[M-H]-	FattyAcid	C20H38O2	310.287	110422	67949	86553	173877	197264	119044
LN_1727	FA 16:1	1	NA	253.217	6	-0.633706	0.0104078	[M-H]-	FattyAcid	C16H30O2	254.225	1363248	1211471	948882	2047480	2488570	1495454
LN_1729	FA 18:1	1	NA	281.249	6	-0.580544	0.000564937	[M-H]-	FattyAcid	C18H34O2	282.256	4140382	2577112	3524036	7985212	4491752	3638297
LN_1730	FA 24:1	1	NA	365.342	3	1.12433	-0.055402	[M-H]-	FattyAcid	C24H46O2	366.35	NA	NA	113104	NA	354049	252903
LN_1731	FA 20:2	1	NA	307.264	5	-0.60975	0.0599047	[M-H]-	FattyAcid	C20H36O2	308.272	100715	69096	NA	96582	136998	64826
LN_1732	FA 18:2	1	NA	279.233	6	-0.530774	-0.00302695	[M-H]-	FattyAcid	C18H32O2	280.24	613977	427784	864930	894126	724319	977091
LN_1734	FA 18:3	1	NA	277.217	5	0.0588749	0.00106041	[M-H]-	FattyAcid	C18H30O2	278.225	122418	102890	NA	147625	108593	82399
LN_1735	FA 20:5	1	NA	301.217	6	-1.14437	0.0305199	[M-H]-	FattyAcid	C20H30O2	302.225	95654	145785	113364	152032	132718	117617
LN_1736	Cer(d18:1/16:0)	1	d18:1/16:0	596.526	6	-0.411911	-0.0150051	[M+AcOH-H]-	Ceramide	C34H67NO3	537.512	238111	150756	517878	1640574	1423955	1021998
LN_1739	DAG 36:2	1	18:1/18:1	679.552	3	0.60286	-0.00427098	[M+AcOH-H]-	Diacylglycerol	C39H72O5	620.538	NA	NA	NA	164399	174604	156004
LN_1740	DGDG 36:6	1	18:3/18:3	995.595	6	1.36598	-0.0497572	[M+AcOH-H]-	Digalactosyl-Diacylglycerol	C51H84O15	936.581	149773	119321	85409	487110	336404	193285
LN_1741	Dodecanoic acid	1	NA	199.17	5	-1.38715	-0.0162165	[M-H]-	FattyAcid	C12H24O2	200.178	NA	83728	117013	183659	177876	151990
LN_1742	Eicosanoic acid	1	NA	311.296	6	-0.0537853	-0.0828193	[M-H]-	FattyAcid	C20H40O2	312.303	1848334	969826	1173482	1277269	1758034	1023479
LN_1743	FA 17:1	1	NA	267.233	6	-0.601439	0.00381414	[M-H]-	FattyAcid	C17H32O2	268.24	125970	105272	94420	178847	191863	136857
LN_1744	FA 26:1	1	NA	393.374	4	0.329481	-0.0249388	[M-H]-	FattyAcid	C26H50O2	394.381	NA	NA	81255	271177	291436	212098
LN_1745	Heptadecanoic acid	1	NA	269.249	6	-0.738709	-0.0315727	[M-H]-	FattyAcid	C17H34O2	270.256	1077166	453649	811139	733279	948282	544296
LN_1746	Hexacosanoic acid	1	NA	395.389	6	-0.00833577	-0.0442483	[M-H]-	FattyAcid	C26H52O2	396.397	755250	301952	421839	772181	727308	585722
LN_1747	Hexadecanoic acid	1	NA	255.233	6	-0.829359	-0.00713027	[M-H]-	FattyAcid	C16H32O2	256.24	60104808	38199296	52927188	51930400	69939240	37775424
LN_1748	Nonadecanoic acid	1	NA	297.28	6	-0.44434	-0.0457345	[M-H]-	FattyAcid	C19H38O2	298.287	217326	104657	142415	142116	189328	113191
LN_1749	Octadecanoic acid	1	NA	283.264	6	-1.4928	-0.0283476	[M-H]-	FattyAcid	C18H36O2	284.272	130912208	68117112	95266712	97234040	141705248	74185680
LN_1750	PC 32:0	1	16:0/16:0	792.576	6	-0.743654	-0.013877	[M+AcOH-H]-	Phosphatidylcholine	C40H80NO8P	733.562	1578576	1109526	2010871	1602604	1657572	1012642
LN_1752	PC 33:1	1	15:0/18:1	804.577	6	0.417989	-0.0212725	[M+AcOH-H]-	Phosphatidylcholine	C41H80NO8P	745.562	78706	69182	161090	333981	321113	260203
LN_1753	PC 34:0	1	17:0/17:0	820.608	6	-0.479437	-0.0337039	[M+AcOH-H]-	Phosphatidylcholine	C42H84NO8P	761.593	11676105	10060378	13583466	15562044	16497640	8730080
LN_1755	PC 35:1	1	16:0/19:1	832.609	2	1.19482	-0.0183095	[M+AcOH-H]-	Phosphatidylcholine	C43H84NO8P	773.593	NA	NA	NA	82497	NA	59723
LN_1759	PC 36:4	1	18:2/18:2	840.576	3	1.01808	-0.0268158	[M+AcOH-H]-	Phosphatidylcholine	C44H80NO8P	781.562	NA	NA	NA	274481	167536	103718
LN_1760	PE 34:1	1	16:0/18:1	716.524	6	-0.0645071	-0.00327358	[M-H]-	Phosphatidylethanolamine	C39H76NO8P	717.531	81796	66147	92623	474617	539210	304018
LN_1761	PE 34:2	1	16:0/18:2	714.509	5	3.27918	0.000542144	[M-H]-	Phosphatidylethanolamine	C39H74NO8P	715.515	55948	NA	66300	298279	338311	182428
LN_1762	PE 34:3	1	16:1/18:2	712.493	3	2.80736	-0.0249409	[M-H]-	Phosphatidylethanolamine	C39H72NO8P	713.5	NA	NA	NA	184624	130892	75351
LN_1763	PE 36:1	1	18:0/18:1	744.555	6	-0.67633	-0.0157749	[M-H]-	Phosphatidylethanolamine	C41H80NO8P	745.562	69868	57907	115264	440360	459502	287629
LN_1764	PE 36:2	1	18:1/18:1	742.54	4	0.171549	-0.00436635	[M-H]-	Phosphatidylethanolamine	C41H78NO8P	743.547	NA	NA	129548	403456	547188	299806
LN_1765	PE 36:3	1	18:0/18:3	740.525	3	0.601136	-0.0865835	[M-H]-	Phosphatidylethanolamine	C41H76NO8P	741.531	NA	NA	NA	163873	125355	68979
LN_1766	PE 36:4	1	18:2/18:2	738.508	2	0.463618	-0.00353265	[M-H]-	Phosphatidylethanolamine	C41H74NO8P	739.515	NA	NA	NA	122779	77765	NA
LN_1767	PE 36:5	1	18:2/18:3	736.493	3	1.22128	-0.0675878	[M-H]-	Phosphatidylethanolamine	C41H72NO8P	737.5	NA	NA	NA	174004	119638	67034
LN_1769	Pentacosanoic acid	1	NA	381.374	5	-1.66782	-0.0353763	[M-H]-	FattyAcid	C25H50O2	382.381	190140	NA	86080	113407	96176	91394
LN_1770	Pentadecanoic acid	1	NA	241.217	6	-0.276193	-0.0344019	[M-H]-	FattyAcid	C15H30O2	242.225	523268	295028	467223	574080	591472	431389
LN_1771	PG 34:2	1	NA	745.503	2	1.72171	0.0599722	[M-H]-	Phosphatidylglycerol	C40H75O10P	746.51	NA	NA	NA	98595	76388	NA
LN_1772	PG 34:3	1	16:0/18:3	743.487	4	1.04194	0.0383859	[M-H]-	Phosphatidylglycerol	C40H73O10P	744.494	69059	NA	NA	185621	146701	89631
LN_1773	PG 34:4	1	16:1/18:3	741.472	4	0.830918	0.0568938	[M-H]-	Phosphatidylglycerol	C40H71O10P	742.478	64886	NA	NA	164482	122935	65458
LN_1774	Tetracosanoic acid	1	NA	367.358	6	-1.26094	-0.0480243	[M-H]-	FattyAcid	C24H48O2	368.365	1422152	432081	677182	1254650	1354920	1120396
LN_1775	Tetradecanoic acid	1	NA	227.201	6	-0.654698	-0.0166056	[M-H]-	FattyAcid	C14H28O2	228.209	968317	953650	1333388	1653416	1815441	1313755
LN_1776	Tricosanoic acid	1	NA	353.343	5	0.88445	-0.0689779	[M-H]-	FattyAcid	C23H46O2	354.35	163476	NA	82184	107290	104049	106470
LP_0462	NA	NA	NA	200.022	5	NA	NA	NA	NA	NA	NA	97619	NA	126233	142981	133005	147061
LP_0466	NA	NA	NA	200.023	6	NA	NA	NA	NA	NA	NA	167294	113084	110846	138511	146133	161446
LP_0468	NA	NA	NA	200.021	6	NA	NA	NA	NA	NA	NA	139135	157939	138779	168743	133873	183492
LP_0471	NA	NA	NA	200.06	6	NA	NA	NA	NA	NA	NA	115640	124747	117403	204164	165434	149653
LP_0472	NA	NA	NA	200.058	6	NA	NA	NA	NA	NA	NA	139671	144044	171932	171906	155816	123896
LP_0474	NA	NA	NA	200.164	6	NA	NA	NA	NA	NA	NA	385613	317076	465750	158927	197747	458373
LP_0475	NA	NA	NA	200.164	6	NA	NA	NA	NA	NA	NA	879226	557758	924262	290772	377400	1015104
LP_0476	NA	NA	NA	200.237	6	NA	NA	NA	NA	NA	NA	468666	314164	159939	156777	564726	318778
LP_0478	NA	NA	NA	204.993	6	NA	NA	NA	NA	NA	NA	141693	158677	143245	90815	102062	100865
LP_0479	NA	NA	NA	204.993	5	NA	NA	NA	NA	NA	NA	262701	257322	NA	205195	277450	205297
LP_0480	NA	NA	NA	204.993	6	NA	NA	NA	NA	NA	NA	144668	174700	160156	139600	117148	216579
LP_0481	NA	NA	NA	204.994	5	NA	NA	NA	NA	NA	NA	118470	77140	NA	118630	121041	199217
LP_0488	NA	NA	NA	208.169	6	NA	NA	NA	NA	NA	NA	943797	995579	1189388	395678	577930	1187977
LP_0489	NA	NA	NA	208.169	6	NA	NA	NA	NA	NA	NA	543795	415906	544067	183066	272452	621875
LP_0490	NA	NA	NA	209.153	6	NA	NA	NA	NA	NA	NA	3907174	4142844	4736183	1763451	2517198	4956700
LP_0491	NA	NA	NA	209.153	6	NA	NA	NA	NA	NA	NA	2239036	1842321	2497184	889610	1217964	2793114
LP_0495	NA	NA	NA	211.168	6	NA	NA	NA	NA	NA	NA	723124	750648	966434	289917	470290	908396
LP_0496	NA	NA	NA	211.169	6	NA	NA	NA	NA	NA	NA	732135	607768	798974	256610	407488	948950
LP_0499	NA	NA	NA	214.252	6	NA	NA	NA	NA	NA	NA	156719	176093	94031	124111	319419	152809
LP_0502	NA	NA	NA	216.159	6	NA	NA	NA	NA	NA	NA	390284	256433	432507	125582	159724	456707
LP_0509	NA	NA	NA	221.174	5	NA	NA	NA	NA	NA	NA	139594	115920	164383	NA	78612	181949
LP_0510	NA	NA	NA	222.004	6	NA	NA	NA	NA	NA	NA	138263	125291	108691	173900	159749	122776
LP_0512	NA	NA	NA	222.004	6	NA	NA	NA	NA	NA	NA	229412	148853	184242	160528	203378	152425
LP_0513	NA	NA	NA	222.005	5	NA	NA	NA	NA	NA	NA	112296	NA	129304	132023	180918	118396
LP_0516	NA	NA	NA	222.054	5	NA	NA	NA	NA	NA	NA	144448	133314	NA	117382	196394	179250
LP_0517	NA	NA	NA	222.054	4	NA	NA	NA	NA	NA	NA	76078	79997	101537	NA	NA	154626
LP_0518	NA	NA	NA	222.054	6	NA	NA	NA	NA	NA	NA	216649	168158	177000	257297	188912	180930
LP_0520	NA	NA	NA	222.054	6	NA	NA	NA	NA	NA	NA	111315	151204	201521	211694	161374	234779
LP_0521	NA	NA	NA	222.054	6	NA	NA	NA	NA	NA	NA	180631	157086	156886	135030	150062	127872
LP_0522	NA	NA	NA	222.054	6	NA	NA	NA	NA	NA	NA	177949	209154	226704	257210	191372	211144
LP_0523	NA	NA	NA	222.054	6	NA	NA	NA	NA	NA	NA	213064	138928	94686	102721	172065	155907
LP_0525	NA	NA	NA	222.054	6	NA	NA	NA	NA	NA	NA	124725	120340	165044	191701	288676	192395
LP_0526	NA	NA	NA	222.054	5	NA	NA	NA	NA	NA	NA	NA	96446	187941	156614	160348	152012
LP_0527	NA	NA	NA	222.054	5	NA	NA	NA	NA	NA	NA	300070	259566	NA	221210	200571	244530
LP_0528	NA	NA	NA	222.054	6	NA	NA	NA	NA	NA	NA	270677	210864	212320	244146	211915	252276
LP_0530	NA	NA	NA	222.054	5	NA	NA	NA	NA	NA	NA	186427	154935	NA	150786	111979	155244
LP_0531	NA	NA	NA	222.054	6	NA	NA	NA	NA	NA	NA	137067	134307	135867	136118	156804	120051
LP_0533	NA	NA	NA	222.053	6	NA	NA	NA	NA	NA	NA	184848	169061	205744	215417	190737	201058
LP_0549	NA	NA	NA	226.18	6	NA	NA	NA	NA	NA	NA	5956928	6028621	7636504	2577225	3877511	7317048
LP_0550	NA	NA	NA	226.18	6	NA	NA	NA	NA	NA	NA	3389442	2699851	3665180	1277170	1910600	4142530
LP_0551	NA	NA	NA	227.164	6	NA	NA	NA	NA	NA	NA	300450	291421	344862	129599	217740	394043
LP_0552	NA	NA	NA	227.164	6	NA	NA	NA	NA	NA	NA	263722	210602	252979	87539	144370	329131
LP_0553	NA	NA	NA	227.211	6	NA	NA	NA	NA	NA	NA	1315194	1355980	1669001	494427	803974	1588622
LP_0554	NA	NA	NA	227.211	6	NA	NA	NA	NA	NA	NA	457357	399923	580094	151342	246399	570517
LP_0559	NA	NA	NA	228.195	6	NA	NA	NA	NA	NA	NA	359185	388590	525015	154814	255270	528685
LP_0560	NA	NA	NA	228.195	6	NA	NA	NA	NA	NA	NA	250382	201168	233037	84625	109094	255539
LP_0561	NA	NA	NA	228.195	6	NA	NA	NA	NA	NA	NA	20470904	22208642	25934944	8652150	14127276	26092296
LP_0562	NA	NA	NA	228.195	6	NA	NA	NA	NA	NA	NA	17706516	14905437	19572522	6649568	9717428	22683118
LP_0563	NA	NA	NA	228.268	6	NA	NA	NA	NA	NA	NA	605132	328694	120753	161488	256479	309347
LP_0564	NA	NA	NA	228.268	5	NA	NA	NA	NA	NA	NA	280870	185637	66736	NA	272636	229357
LP_0566	NA	NA	NA	229.179	6	NA	NA	NA	NA	NA	NA	332882	353739	433020	151160	222080	390692
LP_0567	NA	NA	NA	229.179	6	NA	NA	NA	NA	NA	NA	333759	273290	342492	151394	200939	419580
LP_0569	NA	NA	NA	230.247	6	NA	NA	NA	NA	NA	NA	3052268	4429480	4066643	1236709	2273565	1300875
LP_0580	NA	NA	NA	240.064	5	NA	NA	NA	NA	NA	NA	NA	141194	133415	95834	126630	91109
LP_0588	NA	NA	NA	241.048	6	NA	NA	NA	NA	NA	NA	152498	180747	180595	184229	156817	175153
LP_0589	NA	NA	NA	241.048	6	NA	NA	NA	NA	NA	NA	180843	115427	142002	148135	199333	131441
LP_0593	NA	NA	NA	241.048	6	NA	NA	NA	NA	NA	NA	186852	188671	205058	192695	146381	154472
LP_0595	NA	NA	NA	241.084	6	NA	NA	NA	NA	NA	NA	140907	145756	146865	171381	146196	133270
LP_0597	NA	NA	NA	241.085	5	NA	NA	NA	NA	NA	NA	NA	111342	160342	118153	104926	156112
LP_0599	NA	NA	NA	241.084	5	NA	NA	NA	NA	NA	NA	138056	NA	147419	167695	129385	150057
LP_0602	NA	NA	NA	241.085	5	NA	NA	NA	NA	NA	NA	NA	91852	121414	120188	162786	137887
LP_0604	NA	NA	NA	241.085	5	NA	NA	NA	NA	NA	NA	198415	163621	NA	176076	131786	170119
LP_0605	NA	NA	NA	241.084	6	NA	NA	NA	NA	NA	NA	165563	162838	151928	133923	158074	137970
LP_0607	NA	NA	NA	241.084	6	NA	NA	NA	NA	NA	NA	123089	184796	136353	151554	127126	153671
LP_0609	NA	NA	NA	242.284	6	NA	NA	NA	NA	NA	NA	140812	156078	81562	76041	207739	122648
LP_0612	NA	NA	NA	244.19	5	NA	NA	NA	NA	NA	NA	145730	121166	141637	NA	77877	157373
LP_0613	NA	NA	NA	244.19	6	NA	NA	NA	NA	NA	NA	4386652	4805340	5555188	1907161	3081551	5459497
LP_0614	NA	NA	NA	244.19	6	NA	NA	NA	NA	NA	NA	10814147	9170693	11249122	4108530	6172285	12893164
LP_0615	NA	NA	NA	245.174	6	NA	NA	NA	NA	NA	NA	595273	496762	595777	238767	325673	681882
LP_0618	NA	NA	NA	250.177	6	NA	NA	NA	NA	NA	NA	697126	724640	995855	304698	501255	922365
LP_0619	NA	NA	NA	250.177	6	NA	NA	NA	NA	NA	NA	924757	763679	1085732	355178	551791	1164620
LP_0621	NA	NA	NA	253.263	5	NA	NA	NA	NA	NA	NA	100076	110791	102795	179657	152544	NA
LP_0622	NA	NA	NA	254.211	5	NA	NA	NA	NA	NA	NA	119975	140139	162528	NA	74430	126333
LP_0624	NA	NA	NA	254.211	4	NA	NA	NA	NA	NA	NA	83537	138908	146494	NA	NA	137286
LP_0628	NA	NA	NA	256.226	6	NA	NA	NA	NA	NA	NA	294450	311947	374380	120102	191916	366441
LP_0629	NA	NA	NA	256.226	6	NA	NA	NA	NA	NA	NA	310889	372704	449701	153103	224088	413258
LP_0630	NA	NA	NA	256.227	6	NA	NA	NA	NA	NA	NA	220538	344369	367826	142894	201655	338877
LP_0631	NA	NA	NA	256.227	6	NA	NA	NA	NA	NA	NA	280184	392157	405439	175738	232272	384227
LP_0632	NA	NA	NA	256.299	6	NA	NA	NA	NA	NA	NA	195023	199710	89695	116876	226693	163889
LP_0635	NA	NA	NA	258.279	6	NA	NA	NA	NA	NA	NA	1138803	1544457	1163699	308172	717687	252477
LP_0638	NA	NA	NA	262.981	6	NA	NA	NA	NA	NA	NA	122361	92635	131644	132511	158834	119360
LP_0639	NA	NA	NA	262.979	5	NA	NA	NA	NA	NA	NA	138872	132503	NA	112255	93592	107396
LP_0642	NA	NA	NA	266.172	6	NA	NA	NA	NA	NA	NA	421544	428770	548971	149346	255015	472914
LP_0643	NA	NA	NA	266.172	6	NA	NA	NA	NA	NA	NA	515389	421079	574069	197234	285384	648737
LP_0645	NA	NA	NA	269.21	6	NA	NA	NA	NA	NA	NA	258024	281030	336201	118878	171769	344016
LP_0646	NA	NA	NA	269.21	5	NA	NA	NA	NA	NA	NA	147587	115972	149693	NA	80817	180952
LP_0647	NA	NA	NA	270.242	6	NA	NA	NA	NA	NA	NA	1051347	1163963	1424309	467422	703369	1375428
LP_0648	NA	NA	NA	270.242	6	NA	NA	NA	NA	NA	NA	528204	442096	611402	189159	298800	714596
LP_0649	NA	NA	NA	270.315	6	NA	NA	NA	NA	NA	NA	251951	188009	133847	221772	149761	189523
LP_0651	NA	NA	NA	271.226	6	NA	NA	NA	NA	NA	NA	601417	647839	755290	225456	344794	790895
LP_0652	NA	NA	NA	271.226	6	NA	NA	NA	NA	NA	NA	623063	453005	667249	208189	312142	705967
LP_0653	NA	NA	NA	272.221	5	NA	NA	NA	NA	NA	NA	181153	206323	265927	NA	126085	237980
LP_0654	NA	NA	NA	272.221	6	NA	NA	NA	NA	NA	NA	179768	244376	264973	106603	149322	235790
LP_0656	NA	NA	NA	272.258	6	NA	NA	NA	NA	NA	NA	1417388	941747	388034	1095394	1379999	816490
LP_0657	NA	NA	NA	272.294	6	NA	NA	NA	NA	NA	NA	248813	245645	109486	205510	64526	159116
LP_0660	NA	NA	NA	279.279	6	NA	NA	NA	NA	NA	NA	177395	158608	169351	215515	224307	98783
LP_0661	NA	NA	NA	281.137	6	NA	NA	NA	NA	NA	NA	146599	140525	146996	144845	161157	77909
LP_0662	NA	NA	NA	281.295	6	NA	NA	NA	NA	NA	NA	3189016	2978766	2996116	4882969	4334512	1993223
LP_0665	NA	NA	NA	284.331	6	NA	NA	NA	NA	NA	NA	18585240	12027619	6295986	10212573	17251612	11331779
LP_0667	NA	NA	NA	286.191	3	NA	NA	NA	NA	NA	NA	NA	NA	NA	215309	143139	92666
LP_0670	NA	NA	NA	286.31	6	NA	NA	NA	NA	NA	NA	261884	331446	185747	86213	176783	69706
LP_0671	NA	NA	NA	287.221	6	NA	NA	NA	NA	NA	NA	449709	412600	499953	187807	252710	552667
LP_0672	NA	NA	NA	288.3	6	NA	NA	NA	NA	NA	NA	134956	202951	161931	60202	97581	56678
LP_0679	NA	NA	NA	294.227	5	NA	NA	NA	NA	NA	NA	198390	235694	NA	162608	281953	165903
LP_0684	NA	NA	NA	298.346	6	NA	NA	NA	NA	NA	NA	657244	396756	152774	182217	338140	538990
LP_0685	NA	NA	NA	298.346	6	NA	NA	NA	NA	NA	NA	3888599	603032	60381	292409	297963	798118
LP_0689	NA	NA	NA	300.289	6	NA	NA	NA	NA	NA	NA	840299	527899	235880	572717	740288	514484
LP_0691	NA	NA	NA	303.304	6	NA	NA	NA	NA	NA	NA	119649	255786	193276	87754	190829	184573
LP_0692	NA	NA	NA	304.299	6	NA	NA	NA	NA	NA	NA	2482951	2374614	1625320	1191275	1984039	1600377
LP_0693	NA	NA	NA	307.31	6	NA	NA	NA	NA	NA	NA	200560	203362	215007	235775	273539	116166
LP_0695	NA	NA	NA	308.294	5	NA	NA	NA	NA	NA	NA	113501	194215	152180	NA	131442	149051
LP_0696	NA	NA	NA	309.326	6	NA	NA	NA	NA	NA	NA	4607388	4016453	4148829	6079130	5750290	2905258
LP_0697	NA	NA	NA	310.31	6	NA	NA	NA	NA	NA	NA	1540052	2548874	2112528	845672	1646122	1965094
LP_0699	NA	NA	NA	312.326	6	NA	NA	NA	NA	NA	NA	155459	209958	179227	80571	158492	174136
LP_0700	NA	NA	NA	312.362	6	NA	NA	NA	NA	NA	NA	1902029	1188703	993987	923524	1190508	1168874
LP_0706	NA	NA	NA	316.32	3	NA	NA	NA	NA	NA	NA	NA	NA	NA	2066703	350263	1134389
LP_0708	NA	NA	NA	321.314	6	NA	NA	NA	NA	NA	NA	772222	1450624	1320329	540535	1257992	1156539
LP_0713	NA	NA	NA	326.377	6	NA	NA	NA	NA	NA	NA	1862370	1603525	711446	803371	822642	1471118
LP_0717	NA	NA	NA	330.31	5	NA	NA	NA	NA	NA	NA	265785	177685	NA	235105	261318	152520
LP_0718	NA	NA	NA	332.292	6	NA	NA	NA	NA	NA	NA	207743	355934	299880	109764	215256	277357
LP_0720	NA	NA	NA	332.33	5	NA	NA	NA	NA	NA	NA	1839582	2139838	1328518	NA	1348829	896413
LP_0722	NA	NA	NA	334.309	6	NA	NA	NA	NA	NA	NA	207017	466350	338879	174104	330165	304992
LP_0725	NA	NA	NA	336.325	6	NA	NA	NA	NA	NA	NA	1251749	1146725	1105212	496674	767049	1341182
LP_0726	NA	NA	NA	336.325	6	NA	NA	NA	NA	NA	NA	594190	244189	372829	224353	370940	433358
LP_0727	NA	NA	NA	336.326	6	NA	NA	NA	NA	NA	NA	819079	1904076	1528134	656243	1284544	1326724
LP_0729	NA	NA	NA	338.32	6	NA	NA	NA	NA	NA	NA	305972	562643	506652	231731	473676	489850
LP_0730	NA	NA	NA	338.341	6	NA	NA	NA	NA	NA	NA	50834944	92778032	81440816	37531208	82385208	77318280
LP_0731	NA	NA	NA	338.362	6	NA	NA	NA	NA	NA	NA	235093	470420	427498	154467	386770	390375
LP_0734	NA	NA	NA	340.32	6	NA	NA	NA	NA	NA	NA	219916	169764	236385	74602	122152	261584
LP_0735	NA	NA	NA	340.357	6	NA	NA	NA	NA	NA	NA	141273	205542	188757	83914	188988	178005
LP_0736	NA	NA	NA	340.393	6	NA	NA	NA	NA	NA	NA	2165218	1363767	775764	997703	1393796	1546503
LP_0738	NA	NA	NA	341.352	6	NA	NA	NA	NA	NA	NA	288531	205126	93476	173543	212001	140771
LP_0741	NA	NA	NA	343.295	6	NA	NA	NA	NA	NA	NA	459165	227801	183474	332826	292835	323785
LP_0743	NA	NA	NA	344.348	6	NA	NA	NA	NA	NA	NA	196959	343235	309918	167428	307581	323692
LP_0748	NA	NA	NA	352.32	6	NA	NA	NA	NA	NA	NA	3321042	1706206	2127668	1327647	1984002	3679514
LP_0749	NA	NA	NA	352.32	6	NA	NA	NA	NA	NA	NA	248447	137936	148892	95557	162644	231490
LP_0752	NA	NA	NA	354.336	6	NA	NA	NA	NA	NA	NA	1154300	435297	678837	450833	537754	892479
LP_0753	NA	NA	NA	355.367	6	NA	NA	NA	NA	NA	NA	1566834	3008852	2474560	1226348	2447768	2492612
LP_0754	NA	NA	NA	357.146	5	NA	NA	NA	NA	NA	NA	115567	160004	NA	87385	88613	66395
LP_0756	NA	NA	NA	358.342	5	NA	NA	NA	NA	NA	NA	217236	132326	NA	140861	192399	134848
LP_0757	NA	NA	NA	358.367	5	NA	NA	NA	NA	NA	NA	182887	100131	NA	107353	180969	91800
LP_0760	NA	NA	NA	360.323	6	NA	NA	NA	NA	NA	NA	6552366	14073064	10382837	5348146	10716316	10261614
LP_0761	NA	NA	NA	360.362	6	NA	NA	NA	NA	NA	NA	375060	438659	235221	196602	242154	170913
LP_0762	NA	NA	NA	362.301	6	NA	NA	NA	NA	NA	NA	225542	236979	280269	82918	148113	294652
LP_0763	NA	NA	NA	362.302	6	NA	NA	NA	NA	NA	NA	353173	254747	394832	117652	181543	384905
LP_0766	NA	NA	NA	366.372	6	NA	NA	NA	NA	NA	NA	253055	775743	617133	309832	588263	479171
LP_0767	NA	NA	NA	368.315	6	NA	NA	NA	NA	NA	NA	566503	599965	686357	219564	350241	683231
LP_0768	NA	NA	NA	368.315	6	NA	NA	NA	NA	NA	NA	297508	229611	307764	109523	151120	383572
LP_0769	NA	NA	NA	368.363	6	NA	NA	NA	NA	NA	NA	226159	239347	252077	188428	198185	221331
LP_0770	NA	NA	NA	368.425	6	NA	NA	NA	NA	NA	NA	10832238	6198094	3704551	4491278	6905748	7312986
LP_0772	NA	NA	NA	369.383	6	NA	NA	NA	NA	NA	NA	5153252	3436926	1540200	2648110	4114192	2814784
LP_0773	NA	NA	NA	371.162	6	NA	NA	NA	NA	NA	NA	168696	207162	86240	132835	138312	98429
LP_0774	NA	NA	NA	371.315	6	NA	NA	NA	NA	NA	NA	2285370	2705046	1203077	1835275	2882312	1667255
LP_0776	NA	NA	NA	372.347	5	NA	NA	NA	NA	NA	NA	211728	102774	132552	NA	119651	171703
LP_0777	NA	NA	NA	372.346	6	NA	NA	NA	NA	NA	NA	1643255	1038026	643762	1033165	2560668	1667788
LP_0778	NA	NA	NA	374.302	6	NA	NA	NA	NA	NA	NA	500498	250479	307953	182844	281256	520093
LP_0780	NA	NA	NA	376.296	6	NA	NA	NA	NA	NA	NA	518163	828839	614665	474984	684364	701454
LP_0781	NA	NA	NA	376.318	6	NA	NA	NA	NA	NA	NA	410612	332421	303975	136104	225069	405223
LP_0782	NA	NA	NA	376.318	6	NA	NA	NA	NA	NA	NA	374479	130230	222295	123822	215741	245552
LP_0783	NA	NA	NA	379.237	6	NA	NA	NA	NA	NA	NA	160182	82192	67381	128913	153234	135908
LP_0784	NA	NA	NA	380.276	6	NA	NA	NA	NA	NA	NA	195996	202445	259622	84266	111634	254405
LP_0785	NA	NA	NA	380.276	6	NA	NA	NA	NA	NA	NA	258420	153265	270944	74041	98028	291770
LP_0786	NA	NA	NA	380.336	6	NA	NA	NA	NA	NA	NA	143232	83732	71649	138016	190853	129326
LP_0790	NA	NA	NA	385.378	6	NA	NA	NA	NA	NA	NA	1168355	1299794	434036	752700	1235936	781368
LP_0791	NA	NA	NA	386.325	6	NA	NA	NA	NA	NA	NA	1817506	1770208	2390888	682634	1140992	2102146
LP_0792	NA	NA	NA	386.325	6	NA	NA	NA	NA	NA	NA	1951966	1580569	2338425	622898	1062763	2277686
LP_0793	NA	NA	NA	387.192	6	NA	NA	NA	NA	NA	NA	193828	198761	244772	150947	314242	226159
LP_0795	NA	NA	NA	388.341	6	NA	NA	NA	NA	NA	NA	728105	953228	371074	623867	1008796	511159
LP_0796	NA	NA	NA	388.393	5	NA	NA	NA	NA	NA	NA	98310	65014	NA	253260	65340	90512
LP_0797	NA	NA	NA	391.283	6	NA	NA	NA	NA	NA	NA	937843	1241547	907400	1349025	1330880	836846
LP_0798	NA	NA	NA	391.281	6	NA	NA	NA	NA	NA	NA	169667	156084	115460	131425	131248	131951
LP_0800	NA	NA	NA	391.777	5	NA	NA	NA	NA	NA	NA	59141	NA	94213	202624	204417	141544
LP_0802	NA	NA	NA	393.285	4	NA	NA	NA	NA	NA	NA	NA	233165	NA	180542	474491	238026
LP_0803	NA	NA	NA	394.352	6	NA	NA	NA	NA	NA	NA	188401	96219	76131	123464	129383	255304
LP_0804	NA	NA	NA	394.379	6	NA	NA	NA	NA	NA	NA	135253	252286	229798	133218	206885	209745
LP_0805	NA	NA	NA	395.388	6	NA	NA	NA	NA	NA	NA	253365	635317	635181	726314	1100720	294708
LP_0806	NA	NA	NA	396.394	4	NA	NA	NA	NA	NA	NA	757020	1234715	877189	NA	NA	991056
LP_0808	NA	NA	NA	397.378	6	NA	NA	NA	NA	NA	NA	300714	534850	435567	207251	466106	428225
LP_0809	NA	NA	NA	398.232	6	NA	NA	NA	NA	NA	NA	595074	288797	251667	517304	1003859	478754
LP_0810	NA	NA	NA	398.362	6	NA	NA	NA	NA	NA	NA	198809	155657	91222	93277	251274	229421
LP_0812	NA	NA	NA	399.25	6	NA	NA	NA	NA	NA	NA	95226	95105	68947	72949	241728	109099
LP_0815	NA	NA	NA	400.378	6	NA	NA	NA	NA	NA	NA	2903302	1846126	1324088	1711101	4553742	3197320
LP_0817	NA	NA	NA	402.357	6	NA	NA	NA	NA	NA	NA	916326	117027	126426	1273672	2586944	543150
LP_0818	NA	NA	NA	403.232	6	NA	NA	NA	NA	NA	NA	678459	638843	469416	559683	760641	595040
LP_0819	NA	NA	NA	403.352	6	NA	NA	NA	NA	NA	NA	232608	236703	296837	70727	121359	305108
LP_0820	NA	NA	NA	403.352	6	NA	NA	NA	NA	NA	NA	406690	324131	499450	101192	188584	512144
LP_0824	NA	NA	NA	406.292	6	NA	NA	NA	NA	NA	NA	189843	234099	259553	75424	126522	240864
LP_0826	NA	NA	NA	408.278	6	NA	NA	NA	NA	NA	NA	557741	757360	704725	335320	564747	707188
LP_0827	NA	NA	NA	408.307	6	NA	NA	NA	NA	NA	NA	10152765	10878684	13285954	4193624	6503191	12780375
LP_0828	NA	NA	NA	408.308	6	NA	NA	NA	NA	NA	NA	7558904	6334879	8227488	2811360	4149073	9140442
LP_0829	NA	NA	NA	408.368	6	NA	NA	NA	NA	NA	NA	176878	134736	107563	125148	175236	175967
LP_0830	NA	NA	NA	410.373	6	NA	NA	NA	NA	NA	NA	2159624	1180225	1493534	921229	1413373	2410655
LP_0831	NA	NA	NA	410.373	6	NA	NA	NA	NA	NA	NA	195207	105358	106733	77396	112881	168910
LP_0832	NA	NA	NA	412.389	6	NA	NA	NA	NA	NA	NA	962916	868947	817177	361393	603572	943693
LP_0833	NA	NA	NA	412.389	6	NA	NA	NA	NA	NA	NA	1495255	575020	922191	583034	921108	1154377
LP_0834	NA	NA	NA	412.414	6	NA	NA	NA	NA	NA	NA	202799	582251	544359	663043	1013072	241135
LP_0836	NA	NA	NA	413.265	6	NA	NA	NA	NA	NA	NA	193023	195619	144389	271270	197043	117756
LP_0838	NA	NA	NA	415.21	6	NA	NA	NA	NA	NA	NA	4050876	4106781	4195576	4493292	4932077	2469197
LP_0839	NA	NA	NA	416.267	6	NA	NA	NA	NA	NA	NA	246004	116993	90906	212228	181793	173215
LP_0840	NA	NA	NA	416.347	6	NA	NA	NA	NA	NA	NA	980206	934908	1231676	406651	570322	1166423
LP_0841	NA	NA	NA	416.347	6	NA	NA	NA	NA	NA	NA	1549157	1008782	1588706	516902	668553	1739308
LP_0843	NA	NA	NA	420.331	6	NA	NA	NA	NA	NA	NA	1023845	812171	502869	683464	1041260	762129
LP_0845	NA	NA	NA	421.29	6	NA	NA	NA	NA	NA	NA	178720	169812	175364	165937	183640	129265
LP_0847	NA	NA	NA	424.281	6	NA	NA	NA	NA	NA	NA	1749537	2034900	2388622	789490	1194841	2232631
LP_0848	NA	NA	NA	424.281	6	NA	NA	NA	NA	NA	NA	1604078	1392407	1813228	675181	950184	2054022
LP_0849	NA	NA	NA	424.362	6	NA	NA	NA	NA	NA	NA	184084	129231	114071	194311	293757	169920
LP_0850	NA	NA	NA	424.425	6	NA	NA	NA	NA	NA	NA	99291	196388	173495	106310	166998	161221
LP_0855	NA	NA	NA	428.372	4	NA	NA	NA	NA	NA	NA	65913	NA	NA	82122	678424	110714
LP_0856	NA	NA	NA	428.384	6	NA	NA	NA	NA	NA	NA	187477	255437	365892	110142	225884	439973
LP_0857	NA	NA	NA	429.252	6	NA	NA	NA	NA	NA	NA	461330	368379	250438	297561	550705	288494
LP_0859	NA	NA	NA	430.388	6	NA	NA	NA	NA	NA	NA	503192	119170	138505	1030005	2278298	439353
LP_0860	NA	NA	NA	431.383	6	NA	NA	NA	NA	NA	NA	2913056	2583196	3128838	1894816	2925248	4310489
LP_0861	NA	NA	NA	431.384	6	NA	NA	NA	NA	NA	NA	2608872	1965580	2399214	1444485	2278957	3869135
LP_0862	NA	NA	NA	432.237	6	NA	NA	NA	NA	NA	NA	5203581	5339505	5339636	5687349	6142981	3051565
LP_0864	NA	NA	NA	434.294	6	NA	NA	NA	NA	NA	NA	103480	214169	159275	87821	167985	149870
LP_0865	NA	NA	NA	434.311	4	NA	NA	NA	NA	NA	NA	NA	164032	NA	142963	375412	200764
LP_0866	NA	NA	NA	436.309	6	NA	NA	NA	NA	NA	NA	2339351	2120128	2270194	2206012	2385364	2448700
LP_0869	NA	NA	NA	437.192	6	NA	NA	NA	NA	NA	NA	1175084	1209349	1243797	1393973	1375824	737642
LP_0870	NA	NA	NA	437.434	6	NA	NA	NA	NA	NA	NA	326364	914458	1017370	720151	1110244	497445
LP_0871	NA	NA	NA	438.378	6	NA	NA	NA	NA	NA	NA	307468	160522	138028	140347	217315	391570
LP_0873	NA	NA	NA	442.363	6	NA	NA	NA	NA	NA	NA	169010	384331	386613	136377	172559	257696
LP_0874	NA	NA	NA	442.363	6	NA	NA	NA	NA	NA	NA	180973	284180	313994	112659	158349	241229
LP_0877	NA	NA	NA	444.346	6	NA	NA	NA	NA	NA	NA	257083	183779	276700	122228	167125	290108
LP_0878	NA	NA	NA	444.348	6	NA	NA	NA	NA	NA	NA	205089	163056	180572	102924	106835	242661
LP_0879	NA	NA	NA	444.378	6	NA	NA	NA	NA	NA	NA	38858760	40028224	46003724	22705724	30612862	43626932
LP_0880	NA	NA	NA	444.378	6	NA	NA	NA	NA	NA	NA	28161552	24546492	28581728	13837624	18392974	33727960
LP_0881	NA	NA	NA	444.408	6	NA	NA	NA	NA	NA	NA	244684	240691	240587	177282	235761	254415
LP_0882	NA	NA	NA	444.41	4	NA	NA	NA	NA	NA	NA	137524	123141	180811	NA	NA	190435
LP_0884	NA	NA	NA	445.245	6	NA	NA	NA	NA	NA	NA	286992	278914	373679	222400	430393	326088
LP_0887	NA	NA	NA	452.394	6	NA	NA	NA	NA	NA	NA	224876	176060	133729	162430	239722	227388
LP_0888	NA	NA	NA	453.166	6	NA	NA	NA	NA	NA	NA	852413	911969	909044	903346	932588	563726
LP_0891	NA	NA	NA	453.441	6	NA	NA	NA	NA	NA	NA	139309	380467	355997	434589	650942	147034
LP_0893	NA	NA	NA	454.461	6	NA	NA	NA	NA	NA	NA	528947	1568844	1922470	1358352	2034971	866465
LP_0895	NA	NA	NA	457.283	6	NA	NA	NA	NA	NA	NA	327416	275733	187314	218268	442766	253364
LP_0898	NA	NA	NA	459.416	6	NA	NA	NA	NA	NA	NA	69321	192017	242174	159238	232583	104711
LP_0899	NA	NA	NA	460.268	6	NA	NA	NA	NA	NA	NA	243272	255146	250077	348803	355598	147227
LP_0901	NA	NA	NA	460.293	6	NA	NA	NA	NA	NA	NA	249214	119816	83009	213131	157727	183434
LP_0903	NA	NA	NA	461.358	6	NA	NA	NA	NA	NA	NA	284273	245348	146369	201778	301351	212688
LP_0904	NA	NA	NA	461.358	5	NA	NA	NA	NA	NA	NA	NA	150053	148438	149740	143835	167591
LP_0905	NA	NA	NA	462.146	6	NA	NA	NA	NA	NA	NA	551390	717195	814308	133066	369431	467179
LP_0907	NA	NA	NA	464.34	6	NA	NA	NA	NA	NA	NA	68835	204570	155642	79776	148796	134039
LP_0910	NA	NA	NA	466.265	6	NA	NA	NA	NA	NA	NA	265906	249400	300612	116699	173148	301378
LP_0911	NA	NA	NA	466.266	6	NA	NA	NA	NA	NA	NA	238812	202903	245948	95064	131976	258086
LP_0912	NA	NA	NA	466.409	5	NA	NA	NA	NA	NA	NA	170190	84330	NA	91367	110276	274023
LP_0913	NA	NA	NA	466.534	3	NA	NA	NA	NA	NA	NA	136563	81159	194197	NA	NA	NA
LP_0916	NA	NA	NA	468.389	6	NA	NA	NA	NA	NA	NA	181391	123489	106794	187606	300817	170002
LP_0917	NA	NA	NA	468.477	5	NA	NA	NA	NA	NA	NA	NA	121475	153326	89720	129676	78911
LP_0920	NA	NA	NA	472.41	6	NA	NA	NA	NA	NA	NA	480763	745229	801597	348034	459435	729921
LP_0921	NA	NA	NA	472.41	6	NA	NA	NA	NA	NA	NA	1061092	1291292	1521874	650568	913480	1276655
LP_0922	NA	NA	NA	473.263	6	NA	NA	NA	NA	NA	NA	11031594	10619235	10562748	11900279	12020527	7243946
LP_0923	NA	NA	NA	473.398	6	NA	NA	NA	NA	NA	NA	337664	211413	78729	197234	293638	271877
LP_0925	NA	NA	NA	475.414	6	NA	NA	NA	NA	NA	NA	168393	157185	189733	175136	220915	129719
LP_0926	NA	NA	NA	477.335	6	NA	NA	NA	NA	NA	NA	845432	987205	936790	732581	922700	930390
LP_0927	NA	NA	NA	479.368	6	NA	NA	NA	NA	NA	NA	198665	177400	180992	184183	180075	181202
LP_0928	NA	NA	NA	479.481	6	NA	NA	NA	NA	NA	NA	162518	353143	389740	262651	366140	217115
LP_0932	NA	NA	NA	482.404	6	NA	NA	NA	NA	NA	NA	319869	168899	131882	143752	218995	410627
LP_0933	NA	NA	NA	483.376	6	NA	NA	NA	NA	NA	NA	409712	139649	121377	233914	179200	167792
LP_0935	NA	NA	NA	484.293	6	NA	NA	NA	NA	NA	NA	260067	259817	316326	107838	191027	302593
LP_0941	NA	NA	NA	488.394	6	NA	NA	NA	NA	NA	NA	446016	166764	148079	461152	368660	189555
LP_0942	NA	NA	NA	489.312	6	NA	NA	NA	NA	NA	NA	137176	130303	160335	150441	156072	87911
LP_0943	NA	NA	NA	490.281	6	NA	NA	NA	NA	NA	NA	133823	199278	161019	90619	148621	162391
LP_0944	NA	NA	NA	490.31	6	NA	NA	NA	NA	NA	NA	355819	374298	460864	168672	259187	450887
LP_0945	NA	NA	NA	490.31	6	NA	NA	NA	NA	NA	NA	316464	277910	318672	114823	170733	390082
LP_0947	NA	NA	NA	490.425	6	NA	NA	NA	NA	NA	NA	1880989	1119444	456428	1100702	1707874	1537354
LP_0949	NA	NA	NA	491.373	4	NA	NA	NA	NA	NA	NA	174095	NA	NA	89875	76716	70830
LP_0951	NA	NA	NA	494.267	6	NA	NA	NA	NA	NA	NA	327739	238402	264203	317453	274405	290805
LP_0952	NA	NA	NA	494.565	4	NA	NA	NA	NA	NA	NA	1694652	1291936	1314837	NA	NA	934018
LP_0953	NA	NA	NA	495.346	6	NA	NA	NA	NA	NA	NA	601618	633153	675937	544564	608465	585407
LP_0954	NA	NA	NA	495.426	5	NA	NA	NA	NA	NA	NA	242832	NA	71284	65341	163521	127778
LP_0955	NA	NA	NA	495.488	6	NA	NA	NA	NA	NA	NA	375151	1107210	1323454	861659	1404180	584190
LP_0957	NA	NA	NA	496.329	6	NA	NA	NA	NA	NA	NA	434813	447327	449551	416434	426194	487827
LP_0958	NA	NA	NA	496.366	6	NA	NA	NA	NA	NA	NA	212848	238609	199111	167217	227152	213056
LP_0959	NA	NA	NA	496.42	6	NA	NA	NA	NA	NA	NA	229843	161195	133683	159141	224215	236868
LP_0960	NA	NA	NA	496.508	6	NA	NA	NA	NA	NA	NA	440196	982028	1130248	754902	1015349	602606
LP_0962	NA	NA	NA	502.334	6	NA	NA	NA	NA	NA	NA	194648	209822	221131	195725	234544	192999
LP_0964	NA	NA	NA	505.389	6	NA	NA	NA	NA	NA	NA	441804	156004	123874	279276	203157	197153
LP_0968	NA	NA	NA	509.503	6	NA	NA	NA	NA	NA	NA	1543314	1104118	659216	1501908	1630922	1390256
LP_0969	NA	NA	NA	510.435	5	NA	NA	NA	NA	NA	NA	198643	109541	NA	95183	137694	355162
LP_0973	NA	NA	NA	512.415	6	NA	NA	NA	NA	NA	NA	136196	111320	88493	156896	262784	145050
LP_0974	NA	NA	NA	513.386	5	NA	NA	NA	NA	NA	NA	203507	69397	NA	124484	84747	74943
LP_0977	NA	NA	NA	516.425	6	NA	NA	NA	NA	NA	NA	690874	280845	202524	718414	613551	335932
LP_0978	NA	NA	NA	518.312	6	NA	NA	NA	NA	NA	NA	1189610	1190703	1256205	1090894	1233740	1300430
LP_0980	NA	NA	NA	520.508	4	NA	NA	NA	NA	NA	NA	NA	NA	73711	193263	189863	136847
LP_0981	NA	NA	NA	522.596	4	NA	NA	NA	NA	NA	NA	5189788	3672338	4036423	NA	NA	2519762
LP_0983	NA	NA	NA	526.43	6	NA	NA	NA	NA	NA	NA	291125	185458	152647	142147	204077	418063
LP_0984	NA	NA	NA	527.402	6	NA	NA	NA	NA	NA	NA	527120	163453	150634	315925	210713	216856
LP_0985	NA	NA	NA	527.904	6	NA	NA	NA	NA	NA	NA	307002	112671	87636	174611	126885	135305
LP_0986	NA	NA	NA	528.256	6	NA	NA	NA	NA	NA	NA	160875	182816	204410	68548	121115	215631
LP_0987	NA	NA	NA	528.256	5	NA	NA	NA	NA	NA	NA	142199	126560	165196	NA	92291	193967
LP_0989	NA	NA	NA	531.451	6	NA	NA	NA	NA	NA	NA	664798	423786	163098	407121	591214	540827
LP_0990	NA	NA	NA	531.485	6	NA	NA	NA	NA	NA	NA	451892	333258	222793	436950	459717	401999
LP_0992	NA	NA	NA	532.365	4	NA	NA	NA	NA	NA	NA	NA	NA	113902	119790	162972	143887
LP_0993	NA	NA	NA	532.439	6	NA	NA	NA	NA	NA	NA	745826	301193	196852	198082	241738	150561
LP_0996	NA	NA	NA	536.164	6	NA	NA	NA	NA	NA	NA	1808142	2840257	3465588	510369	1269932	1773983
LP_0998	NA	NA	NA	537.534	6	NA	NA	NA	NA	NA	NA	355707	768350	860474	625107	870338	480277
LP_0999	NA	NA	NA	537.534	6	NA	NA	NA	NA	NA	NA	13350829	7459751	2074520	11586688	11255510	12249551
LP_1000	NA	NA	NA	538.555	6	NA	NA	NA	NA	NA	NA	191887	296759	327380	189132	268878	162620
LP_1002	NA	NA	NA	539.525	6	NA	NA	NA	NA	NA	NA	199610	150168	146680	201234	234745	166351
LP_1003	NA	NA	NA	540.446	6	NA	NA	NA	NA	NA	NA	204183	156594	123117	144846	221280	228507
LP_1006	NA	NA	NA	544.457	6	NA	NA	NA	NA	NA	NA	387954	150515	97730	346759	317525	184324
LP_1009	NA	NA	NA	548.3	6	NA	NA	NA	NA	NA	NA	182844	162069	183551	116124	105314	105002
LP_1010	NA	NA	NA	548.503	6	NA	NA	NA	NA	NA	NA	4189732	4025822	4314493	4133762	4905930	3115922
LP_1011	NA	NA	NA	549.415	6	NA	NA	NA	NA	NA	NA	568092	171057	155149	313524	245572	236141
LP_1012	NA	NA	NA	549.917	6	NA	NA	NA	NA	NA	NA	341020	107376	95418	195352	148075	142434
LP_1013	NA	NA	NA	550.627	4	NA	NA	NA	NA	NA	NA	5683921	3249770	4059683	NA	NA	2219850
LP_1015	NA	NA	NA	551.55	5	NA	NA	NA	NA	NA	NA	360061	180893	NA	307440	243415	293702
LP_1018	NA	NA	NA	553.458	6	NA	NA	NA	NA	NA	NA	183808	182112	206927	180392	212858	132529
LP_1019	NA	NA	NA	554.175	6	NA	NA	NA	NA	NA	NA	209094	171821	170023	200898	218698	278151
LP_1020	NA	NA	NA	554.461	5	NA	NA	NA	NA	NA	NA	226457	125938	NA	98856	132230	402404
LP_1022	NA	NA	NA	556.441	6	NA	NA	NA	NA	NA	NA	104401	98925	83523	121534	232858	111899
LP_1023	NA	NA	NA	557.412	6	NA	NA	NA	NA	NA	NA	286565	88696	67367	144032	121023	107331
LP_1024	NA	NA	NA	557.914	4	NA	NA	NA	NA	NA	NA	180852	NA	NA	88588	67257	61956
LP_1027	NA	NA	NA	559.516	6	NA	NA	NA	NA	NA	NA	3926696	2224783	678288	3089684	3060111	3414966
LP_1029	NA	NA	NA	565.566	6	NA	NA	NA	NA	NA	NA	25347184	12687018	1359869	20018776	17326782	22168230
LP_1030	NA	NA	NA	565.61	4	NA	NA	NA	NA	NA	NA	148367	NA	NA	123421	110005	128645
LP_1031	NA	NA	NA	566.296	6	NA	NA	NA	NA	NA	NA	171644	165099	238072	67636	116256	210866
LP_1032	NA	NA	NA	566.296	6	NA	NA	NA	NA	NA	NA	157796	131569	164251	62181	88697	211463
LP_1033	NA	NA	NA	567.556	6	NA	NA	NA	NA	NA	NA	2662650	1792944	1155537	2718234	2832532	2363690
LP_1035	NA	NA	NA	569.432	6	NA	NA	NA	NA	NA	NA	1198025	1218792	1347743	1225757	1314406	935963
LP_1036	NA	NA	NA	570.456	6	NA	NA	NA	NA	NA	NA	282601	150258	122842	135131	182306	355112
LP_1037	NA	NA	NA	571.428	6	NA	NA	NA	NA	NA	NA	547661	194335	156425	308043	248162	250381
LP_1038	NA	NA	NA	571.93	6	NA	NA	NA	NA	NA	NA	377346	139563	101256	212253	165245	160535
LP_1040	NA	NA	NA	573.465	6	NA	NA	NA	NA	NA	NA	369249	158893	104592	108874	127160	74217
LP_1042	NA	NA	NA	575.49	6	NA	NA	NA	NA	NA	NA	647707	378589	126921	561654	528288	578300
LP_1043	NA	NA	NA	576.27	6	NA	NA	NA	NA	NA	NA	163707	123997	146410	173378	165912	155446
LP_1046	NA	NA	NA	579.581	6	NA	NA	NA	NA	NA	NA	183634	287965	340526	199144	279867	173765
LP_1048	NA	NA	NA	579.581	5	NA	NA	NA	NA	NA	NA	244436	104450	NA	168109	159274	228545
LP_1049	NA	NA	NA	579.927	4	NA	NA	NA	NA	NA	NA	147013	NA	NA	75350	67950	59638
LP_1050	NA	NA	NA	582.592	6	NA	NA	NA	NA	NA	NA	712335	386806	98432	801580	790832	804602
LP_1051	NA	NA	NA	584.472	6	NA	NA	NA	NA	NA	NA	176443	129348	103981	111954	201345	192859
LP_1052	NA	NA	NA	586.437	6	NA	NA	NA	NA	NA	NA	522479	435641	500103	473528	511575	393200
LP_1053	NA	NA	NA	587.547	6	NA	NA	NA	NA	NA	NA	7010726	3859627	452654	5773936	5000468	6158050
LP_1054	NA	NA	NA	589.326	6	NA	NA	NA	NA	NA	NA	308685	292724	329293	174543	188814	181036
LP_1055	NA	NA	NA	589.529	6	NA	NA	NA	NA	NA	NA	431720	398282	463984	444293	435778	284610
LP_1057	NA	NA	NA	593.441	6	NA	NA	NA	NA	NA	NA	464137	170751	148732	270673	224225	239522
LP_1058	NA	NA	NA	593.597	6	NA	NA	NA	NA	NA	NA	12683813	6303586	311222	9750427	8386184	11142188
LP_1059	NA	NA	NA	593.943	6	NA	NA	NA	NA	NA	NA	276614	119560	91763	175695	133221	147661
LP_1060	NA	NA	NA	594.297	6	NA	NA	NA	NA	NA	NA	235627	186969	184727	195557	195144	202491
LP_1062	NA	NA	NA	595.587	6	NA	NA	NA	NA	NA	NA	18562044	11416909	3585066	17262818	17232666	18406432
LP_1065	NA	NA	NA	596.571	5	NA	NA	NA	NA	NA	NA	64554	NA	122809	394628	402159	260165
LP_1066	NA	NA	NA	598.487	5	NA	NA	NA	NA	NA	NA	196599	93690	NA	85165	132970	403696
LP_1067	NA	NA	NA	599.459	6	NA	NA	NA	NA	NA	NA	110848	218128	97634	130064	101786	106083
LP_1068	NA	NA	NA	600.315	6	NA	NA	NA	NA	NA	NA	480993	453181	484364	437269	435007	446885
LP_1071	NA	NA	NA	603.522	6	NA	NA	NA	NA	NA	NA	1093943	677654	98427	929540	819355	971549
LP_1073	NA	NA	NA	607.388	6	NA	NA	NA	NA	NA	NA	273738	246467	278723	240660	238821	165704
LP_1074	NA	NA	NA	609.603	5	NA	NA	NA	NA	NA	NA	762655	332272	NA	738643	591380	641194
LP_1075	NA	NA	NA	610.183	6	NA	NA	NA	NA	NA	NA	1544839	1492756	1551489	1334911	1445880	1441201
LP_1076	NA	NA	NA	610.576	4	NA	NA	NA	NA	NA	NA	1935039	1384122	724640	NA	NA	1928614
LP_1077	NA	NA	NA	610.623	6	NA	NA	NA	NA	NA	NA	1694121	768818	72158	1608475	1609065	1776347
LP_1079	NA	NA	NA	613.475	6	NA	NA	NA	NA	NA	NA	140890	231326	120605	134789	124909	125885
LP_1080	NA	NA	NA	614.482	6	NA	NA	NA	NA	NA	NA	220543	119679	96294	86337	148779	283692
LP_1081	NA	NA	NA	615.454	6	NA	NA	NA	NA	NA	NA	378828	162551	125000	225578	194231	184165
LP_1082	NA	NA	NA	615.578	6	NA	NA	NA	NA	NA	NA	3507438	1745588	101120	2697702	2370686	2960935
LP_1083	NA	NA	NA	615.956	6	NA	NA	NA	NA	NA	NA	260802	113531	84544	153892	124670	132355
LP_1085	NA	NA	NA	619.613	6	NA	NA	NA	NA	NA	NA	190725	439797	306627	67445	198529	282845
LP_1087	NA	NA	NA	621.628	5	NA	NA	NA	NA	NA	NA	193241	96554	NA	154241	118435	163682
LP_1088	NA	NA	NA	623.618	6	NA	NA	NA	NA	NA	NA	34444296	19761444	2568133	28354506	26184056	30843634
LP_1091	NA	NA	NA	628.193	6	NA	NA	NA	NA	NA	NA	196082	184617	164596	218240	246157	850230
LP_1092	NA	NA	NA	628.373	6	NA	NA	NA	NA	NA	NA	1833188	953767	564144	1046921	1694409	1387033
LP_1094	NA	NA	NA	631.552	5	NA	NA	NA	NA	NA	NA	592587	333524	NA	437583	383544	521861
LP_1095	NA	NA	NA	637.304	6	NA	NA	NA	NA	NA	NA	2914482	1810381	3960316	1449280	2838971	1777808
LP_1096	NA	NA	NA	637.467	6	NA	NA	NA	NA	NA	NA	293691	135789	103590	163205	162581	154426
LP_1099	NA	NA	NA	637.634	5	NA	NA	NA	NA	NA	NA	511606	253220	NA	411586	411915	490999
LP_1101	NA	NA	NA	638.336	5	NA	NA	NA	NA	NA	NA	3642782	6761240	100719	690598	721706	NA
LP_1102	NA	NA	NA	638.607	4	NA	NA	NA	NA	NA	NA	4820302	3321011	1823408	NA	NA	4385395
LP_1103	NA	NA	NA	638.654	5	NA	NA	NA	NA	NA	NA	854729	470952	NA	862430	867328	932542
LP_1104	NA	NA	NA	640.535	6	NA	NA	NA	NA	NA	NA	239486	97123	72229	144608	122030	114249
LP_1105	NA	NA	NA	642.513	5	NA	NA	NA	NA	NA	NA	130291	83095	NA	64630	88237	273445
LP_1106	NA	NA	NA	644.49	6	NA	NA	NA	NA	NA	NA	343350	304828	314084	286635	348345	274284
LP_1107	NA	NA	NA	646.612	3	NA	NA	NA	NA	NA	NA	NA	NA	NA	140175	160343	106891
LP_1108	NA	NA	NA	647.458	6	NA	NA	NA	NA	NA	NA	7958138	14066480	3706606	6236514	6902104	3192002
LP_1112	NA	NA	NA	648.628	5	NA	NA	NA	NA	NA	NA	63621	NA	128535	309082	364504	275930
LP_1114	NA	NA	NA	650.643	4	NA	NA	NA	NA	NA	NA	NA	NA	111772	395458	308366	288579
LP_1115	NA	NA	NA	651.65	6	NA	NA	NA	NA	NA	NA	14970121	7190225	412947	10989127	10845634	13118944
LP_1116	NA	NA	NA	654.33	6	NA	NA	NA	NA	NA	NA	17243682	10073399	22047390	9046871	16099526	9807503
LP_1121	NA	NA	NA	659.286	6	NA	NA	NA	NA	NA	NA	1134984	727507	1439172	555501	1073401	748619
LP_1122	NA	NA	NA	659.405	6	NA	NA	NA	NA	NA	NA	1709038	1250424	722205	1253990	1700891	947522
LP_1123	NA	NA	NA	659.48	6	NA	NA	NA	NA	NA	NA	235104	98735	79680	139111	124216	111032
LP_1125	NA	NA	NA	663.394	6	NA	NA	NA	NA	NA	NA	313801	358438	388020	313588	392201	296991
LP_1126	NA	NA	NA	663.452	6	NA	NA	NA	NA	NA	NA	60390224	60663196	68663368	57068576	66943940	56023344
LP_1128	NA	NA	NA	664.622	4	NA	NA	NA	NA	NA	NA	375620	281744	135963	NA	NA	346019
LP_1130	NA	NA	NA	666.565	6	NA	NA	NA	NA	NA	NA	337550	330508	387286	356234	397476	248678
LP_1131	NA	NA	NA	666.638	4	NA	NA	NA	NA	NA	NA	2762263	1888884	1030536	NA	NA	2544995
LP_1132	NA	NA	NA	668.617	4	NA	NA	NA	NA	NA	NA	222962	69632	85485	NA	NA	171465
LP_1133	NA	NA	NA	669.22	6	NA	NA	NA	NA	NA	NA	111111	90134	79812	117194	137935	415863
LP_1134	NA	NA	NA	670.308	6	NA	NA	NA	NA	NA	NA	243900	172054	272026	225865	148709	94305
LP_1139	NA	NA	NA	674.461	6	NA	NA	NA	NA	NA	NA	142281	140981	148431	118974	147387	89812
LP_1140	NA	NA	NA	675.259	6	NA	NA	NA	NA	NA	NA	172020	93755	222722	86552	151075	108377
LP_1141	SM 32:1	1	NA	675.542	6	NA	NA	[M+H]+	Sphyngomyelin	C37H75N2O6P	674.536	245319	224499	430323	989156	1100462	831468
LP_1142	NA	NA	NA	675.613	6	NA	NA	NA	NA	NA	NA	189368	181562	328315	130899	262049	299688
LP_1143	NA	NA	NA	675.674	6	NA	NA	NA	NA	NA	NA	42943088	88902720	70651320	27776910	72721480	66660864
LP_1144	NA	NA	NA	675.73	6	NA	NA	NA	NA	NA	NA	250563	522463	407396	155977	434643	410901
LP_1146	NA	NA	NA	677.558	3	NA	NA	NA	NA	NA	NA	NA	NA	NA	123818	154077	133370
LP_1147	NA	NA	NA	678.505	6	NA	NA	NA	NA	NA	NA	138657	202665	349927	1217320	1722696	1074000
LP_1148	NA	NA	NA	679.362	5	NA	NA	NA	NA	NA	NA	3538198	6202260	103918	674565	760671	NA
LP_1149	NA	NA	NA	679.681	5	NA	NA	NA	NA	NA	NA	410133	182282	NA	316443	259662	342702
LP_1150	NA	NA	NA	680.42	6	NA	NA	NA	NA	NA	NA	770730	661623	875940	777563	1002804	792611
LP_1151	NA	NA	NA	680.478	6	NA	NA	NA	NA	NA	NA	118571360	118902496	137054096	123345912	133202856	109540736
LP_1156	NA	NA	NA	680.537	6	NA	NA	NA	NA	NA	NA	706504	617735	744065	728571	796930	748768
LP_1158	NA	NA	NA	681.681	6	NA	NA	NA	NA	NA	NA	87405	183807	146756	69172	157775	165894
LP_1160	NA	NA	NA	682.362	6	NA	NA	NA	NA	NA	NA	417475	212330	425604	315722	625266	270846
LP_1161	NA	NA	NA	683.598	6	NA	NA	NA	NA	NA	NA	303578	302381	342850	313329	353313	209569
LP_1162	NA	NA	NA	684.202	6	NA	NA	NA	NA	NA	NA	4353618	3945988	3919078	3769695	4524744	3838564
LP_1163	NA	NA	NA	684.561	6	NA	NA	NA	NA	NA	NA	250683	97452	87598	148428	123494	124631
LP_1165	NA	NA	NA	685.433	6	NA	NA	NA	NA	NA	NA	7147738	7372111	8273965	6818875	7630565	6968851
LP_1166	SM 33:1	1	NA	689.558	6	NA	NA	[M+H]+	Sphyngomyelin	C38H77N2O6P	688.552	148342	143895	259163	427289	428218	268705
LP_1167	NA	NA	NA	690.542	3	NA	NA	NA	NA	NA	NA	NA	NA	NA	145398	259336	119472
LP_1168	NA	NA	NA	692.521	6	NA	NA	NA	NA	NA	NA	58448	65416	104256	230816	290949	205165
LP_1169	NA	NA	NA	692.557	4	NA	NA	NA	NA	NA	NA	NA	NA	62080	441355	846973	353145
LP_1170	NA	NA	NA	695.356	6	NA	NA	NA	NA	NA	NA	4525040	2731247	5527021	2304990	4222176	2675506
LP_1171	NA	NA	NA	697.524	4	NA	NA	NA	NA	NA	NA	NA	NA	66905	148846	162243	115583
LP_1172	NA	NA	NA	697.655	6	NA	NA	NA	NA	NA	NA	2248276	5307678	3578546	1716231	3713990	3652856
LP_1173	NA	NA	NA	698.254	6	NA	NA	NA	NA	NA	NA	509455	475817	409689	435600	485803	421808
LP_1174	NA	NA	NA	699.594	6	NA	NA	NA	NA	NA	NA	3499089	3463388	3953857	4006672	4149954	2775416
LP_1177	NA	NA	NA	700.626	6	NA	NA	NA	NA	NA	NA	4821328	4510564	5240478	4923254	5310750	3402238
LP_1178	NA	NA	NA	701.407	6	NA	NA	NA	NA	NA	NA	1417348	1383887	1523732	1321111	1316200	1224296
LP_1179	NA	NA	NA	702.212	6	NA	NA	NA	NA	NA	NA	216237	215171	157953	504599	641067	4253820
LP_1180	NA	NA	NA	702.542	5	NA	NA	NA	NA	NA	NA	69914	NA	110989	455345	761354	350505
LP_1182	NA	NA	NA	704.521	4	NA	NA	NA	NA	NA	NA	NA	NA	65077	912938	1195333	781375
LP_1183	NA	NA	NA	705.581	6	NA	NA	NA	NA	NA	NA	1684084	1574852	1771851	1611985	1735235	1220666
LP_1184	PC 30:0	1	14:0/16:0	706.537	6	NA	NA	[M+H]+	Phosphatidylcholine	C38H76NO8P	705.531	1578148	1863475	3695836	5981015	7258808	4865142
LP_1185	NA	NA	NA	706.681	4	NA	NA	NA	NA	NA	NA	NA	NA	65489	151372	188814	126939
LP_1187	NA	NA	NA	707.167	3	NA	NA	NA	NA	NA	NA	NA	NA	NA	93120	118743	737742
LP_1188	NA	NA	NA	708.509	6	NA	NA	NA	NA	NA	NA	10179706	11528112	11805037	14045355	15254834	11079005
LP_1189	NA	NA	NA	708.696	3	NA	NA	NA	NA	NA	NA	NA	NA	NA	179539	157932	133774
LP_1201	NA	NA	NA	717.589	6	NA	NA	NA	NA	NA	NA	130521	87438	186988	138358	129849	107231
LP_1203	NA	NA	NA	718.537	3	NA	NA	NA	NA	NA	NA	NA	NA	NA	228495	297056	196645
LP_1204	NA	NA	NA	718.573	6	NA	NA	NA	NA	NA	NA	216267	126866	203896	261477	377315	152280
LP_1207	NA	NA	NA	720.552	6	NA	NA	NA	NA	NA	NA	405121	310175	599504	475466	550348	347932
LP_1208	NA	NA	NA	720.589	6	NA	NA	NA	NA	NA	NA	99040	92298	156263	629714	1020289	434986
LP_1211	NA	NA	NA	721.441	6	NA	NA	NA	NA	NA	NA	460172	481596	492489	389553	477081	452438
LP_1212	NA	NA	NA	721.504	6	NA	NA	NA	NA	NA	NA	65186464	67067280	78448224	67532816	73813280	65783620
LP_1213	NA	NA	NA	721.504	6	NA	NA	NA	NA	NA	NA	295647	420714	176083	241427	214167	111020
LP_1216	NA	NA	NA	721.504	6	NA	NA	NA	NA	NA	NA	151450	159617	133517	131460	128876	169423
LP_1217	NA	NA	NA	721.554	6	NA	NA	NA	NA	NA	NA	475497	469943	574508	523801	558130	380001
LP_1218	NA	NA	NA	721.567	6	NA	NA	NA	NA	NA	NA	396140	409527	463737	347528	382281	388636
LP_1219	NA	NA	NA	721.576	6	NA	NA	NA	NA	NA	NA	769008	741836	769664	805118	827154	569125
LP_1223	NA	NA	NA	723.142	6	NA	NA	NA	NA	NA	NA	76166	75314	61336	135087	159440	1040787
LP_1225	NA	NA	NA	724.526	6	NA	NA	NA	NA	NA	NA	388349	266936	559661	599948	684464	323104
LP_1227	NA	NA	NA	725.228	6	NA	NA	NA	NA	NA	NA	451834	421287	410445	442040	524735	437660
LP_1228	NA	NA	NA	726.46	6	NA	NA	NA	NA	NA	NA	821256	902432	1036339	837086	939742	767833
LP_1233	NA	NA	NA	728.519	6	NA	NA	NA	NA	NA	NA	180594	204578	390710	637899	745249	502846
LP_1234	NA	NA	NA	728.586	6	NA	NA	NA	NA	NA	NA	304685	100172	93116	166426	137135	129762
LP_1235	NA	NA	NA	728.657	6	NA	NA	NA	NA	NA	NA	428842	373351	376751	613747	599989	358158
LP_1241	NA	NA	NA	735.519	6	NA	NA	NA	NA	NA	NA	175848	171151	220851	187148	164806	166680
LP_1243	NA	NA	NA	736.54	6	NA	NA	NA	NA	NA	NA	670379	721082	628704	1209944	1245870	811798
LP_1244	NA	NA	NA	737.55	6	NA	NA	NA	NA	NA	NA	176341	169082	201920	207396	208596	144438
LP_1250	NA	NA	NA	741.652	6	NA	NA	NA	NA	NA	NA	4995182	5242048	5421682	5244250	5631477	3754928
LP_1253	NA	NA	NA	743.239	6	NA	NA	NA	NA	NA	NA	155439	197330	131712	396708	515667	2972822
LP_1254	NA	NA	NA	743.391	6	NA	NA	NA	NA	NA	NA	153498	157765	180778	155749	193841	125530
LP_1256	NA	NA	NA	744.582	4	NA	NA	NA	NA	NA	NA	148288	NA	NA	90602	75263	65517
LP_1257	NA	NA	NA	744.589	5	NA	NA	NA	NA	NA	NA	81464	NA	126332	320006	416512	220817
LP_1258	NA	NA	NA	744.652	6	NA	NA	NA	NA	NA	NA	223702	233602	238293	308207	325208	184444
LP_1260	NA	NA	NA	746.604	5	NA	NA	NA	NA	NA	NA	124071	80060	183501	289897	540934	NA
LP_1261	NA	NA	NA	748.526	6	NA	NA	NA	NA	NA	NA	107549	91345	189412	236493	396884	179106
LP_1263	NA	NA	NA	748.584	4	NA	NA	NA	NA	NA	NA	222680	159979	249643	NA	68331	NA
LP_1264	NA	NA	NA	749.597	6	NA	NA	NA	NA	NA	NA	195150	207594	223240	198366	204525	227079
LP_1265	NA	NA	NA	750.406	6	NA	NA	NA	NA	NA	NA	204205	310894	111334	159667	157494	106001
LP_1266	NA	NA	NA	750.542	6	NA	NA	NA	NA	NA	NA	107298	86120	151227	183580	345598	175196
LP_1269	NA	NA	NA	752.558	6	NA	NA	NA	NA	NA	NA	300042	197765	439593	142677	127502	74683
LP_1270	NA	NA	NA	752.675	6	NA	NA	NA	NA	NA	NA	299907	212342	87239	190456	234779	186624
LP_1271	NA	NA	NA	754.69	6	NA	NA	NA	NA	NA	NA	578488	410811	160958	354044	457829	359248
LP_1272	NA	NA	NA	756.55	6	NA	NA	NA	NA	NA	NA	470050	320724	638821	491776	497034	333782
LP_1273	NA	NA	NA	757.647	6	NA	NA	NA	NA	NA	NA	4227249	4028734	4476720	4773851	4892240	3246329
LP_1274	NA	NA	NA	757.664	6	NA	NA	NA	NA	NA	NA	172911	259910	255000	131313	238096	223509
LP_1275	NA	NA	NA	758.22	6	NA	NA	NA	NA	NA	NA	7802597	7417158	6412170	6952482	8445236	6530842
LP_1277	NA	NA	NA	761.219	5	NA	NA	NA	NA	NA	NA	2169087	NA	1814070	1950172	2406104	1819752
LP_1278	NA	NA	NA	761.417	6	NA	NA	NA	NA	NA	NA	125386	132918	151122	121760	126540	110254
LP_1281	NA	NA	NA	762.665	6	NA	NA	NA	NA	NA	NA	213172	176415	254533	297860	346694	163836
LP_1283	NA	NA	NA	764.675	6	NA	NA	NA	NA	NA	NA	275544	191267	68325	163206	210901	146691
LP_1285	NA	NA	NA	767.436	6	NA	NA	NA	NA	NA	NA	219059	219001	279406	227340	250935	222841
LP_1286	NA	NA	NA	767.432	6	NA	NA	NA	NA	NA	NA	538788	565941	508279	453462	479462	418043
LP_1288	NA	NA	NA	771.574	3	NA	NA	NA	NA	NA	NA	NA	NA	NA	153415	176008	96405
LP_1289	NA	NA	NA	771.643	6	NA	NA	NA	NA	NA	NA	749778	728247	1178345	136897	288773	1073964
LP_1290	NA	NA	NA	771.643	6	NA	NA	NA	NA	NA	NA	655768	463696	820928	85411	196010	948340
LP_1292	NA	NA	NA	772.272	6	NA	NA	NA	NA	NA	NA	4508485	3957914	3324586	3678983	4309281	3446036
LP_1293	NA	NA	NA	772.612	6	NA	NA	NA	NA	NA	NA	385158	154977	156211	229717	219346	190583
LP_1294	NA	NA	NA	773.588	6	NA	NA	NA	NA	NA	NA	381285	278050	496953	613545	637298	222126
LP_1295	NA	NA	NA	773.641	6	NA	NA	NA	NA	NA	NA	1217492	1905910	1817305	1004384	1797644	1684891
LP_1297	NA	NA	NA	774.091	6	NA	NA	NA	NA	NA	NA	377293	281958	448473	560893	643312	225646
LP_1299	NA	NA	NA	774.599	6	NA	NA	NA	NA	NA	NA	143730	89526	211116	159433	196005	131909
LP_1300	NA	NA	NA	776.231	6	NA	NA	NA	NA	NA	NA	183064	262835	163388	540878	705849	5081965
LP_1302	NA	NA	NA	777.497	5	NA	NA	NA	NA	NA	NA	56690	NA	88937	153917	162835	105604
LP_1304	NA	NA	NA	778.69	6	NA	NA	NA	NA	NA	NA	350761	239641	86768	233011	273544	205356
LP_1305	TAG 45:1	1	13:0/14:0/18:1 | 13:0/16:0/16:1 | 14:0/15:0/16:1 | 14:0/15:1/16:0 | 14:1/15:0/16:0 | 15:0/15:0/15:1	780.706	6	NA	NA	[M+NH4]+	Triacylglyceride	C48H90O6	762.674	1524746	1032993	410551	906540	1204288	823403
LP_1306	NA	NA	NA	781.185	3	NA	NA	NA	NA	NA	NA	NA	NA	NA	76613	103021	722219
LP_1307	NA	NA	NA	781.571	6	NA	NA	NA	NA	NA	NA	240513	154363	303419	363484	360444	130219
LP_1308	NA	NA	NA	782.074	6	NA	NA	NA	NA	NA	NA	190924	162563	242513	327735	332799	132562
LP_1309	NA	NA	NA	782.568	6	NA	NA	NA	NA	NA	NA	141050	92231	312281	315626	231551	162389
LP_1310	TAG 45:0	1	13:0/16:0/16:0 | 14:0/15:0/16:0 | 15:0/15:0/15:0 | 13:0/15:0/17:0 | 14:0/14:0/17:0 | 12:0/16:0/17:0	782.721	6	NA	NA	[M+NH4]+	Triacylglyceride	C48H92O6	764.689	2359837	1661044	667468	1543065	2020468	1528962
LP_1312	NA	NA	NA	783.513	6	NA	NA	NA	NA	NA	NA	61807	60314	110641	189725	189270	134809
LP_1313	NA	NA	NA	785.081	6	NA	NA	NA	NA	NA	NA	298909	221017	429561	415290	450007	167531
LP_1315	NA	NA	NA	785.661	6	NA	NA	NA	NA	NA	NA	222340	159101	60954	141465	179308	134474
LP_1316	NA	NA	NA	786.252	6	NA	NA	NA	NA	NA	NA	174786	166827	111936	236567	287060	156365
LP_1318	NA	NA	NA	787.677	6	NA	NA	NA	NA	NA	NA	336402	228648	108026	234143	275463	218662
LP_1319	NA	NA	NA	788.608	4	NA	NA	NA	NA	NA	NA	164439	NA	NA	89204	85677	68047
LP_1321	NA	NA	NA	790.631	6	NA	NA	NA	NA	NA	NA	216881	186962	246358	297132	308615	166230
LP_1322	NA	NA	NA	790.69	5	NA	NA	NA	NA	NA	NA	177593	131397	NA	119763	153450	91901
LP_1323	NA	NA	NA	792.706	6	NA	NA	NA	NA	NA	NA	1337205	867196	345056	825551	1020763	730356
LP_1324	NA	NA	NA	793.625	6	NA	NA	NA	NA	NA	NA	473782	567698	818694	97748	223173	726473
LP_1325	NA	NA	NA	793.625	6	NA	NA	NA	NA	NA	NA	570564	410771	714218	101965	210671	817962
LP_1327	NA	NA	NA	797.16	5	NA	NA	NA	NA	NA	NA	58945	77071	NA	156290	196857	1207198
LP_1328	NA	NA	NA	797.661	5	NA	NA	NA	NA	NA	NA	224574	126751	NA	126446	163134	117543
LP_1329	NA	NA	NA	799.246	6	NA	NA	NA	NA	NA	NA	5733482	5656472	4758922	5394736	6259410	4955213
LP_1330	NA	NA	NA	799.666	6	NA	NA	NA	NA	NA	NA	120262	86712	113636	187413	190038	165136
LP_1331	NA	NA	NA	800.554	6	NA	NA	NA	NA	NA	NA	377949	310155	424912	529916	596241	287392
LP_1332	NA	NA	NA	801.541	6	NA	NA	NA	NA	NA	NA	76508	71995	122523	226128	224740	160780
LP_1333	NA	NA	NA	801.551	6	NA	NA	NA	NA	NA	NA	1558600	1248124	1399412	708437	1274206	746604
LP_1335	NA	NA	NA	802.245	5	NA	NA	NA	NA	NA	NA	1715190	1678119	NA	1543322	1942225	1469133
LP_1340	TAG 47:2	1	14:0/15:1/18:1 | 14:0/16:1/17:1 | 15:0/15:1/17:1 | 15:0/16:1/16:1	806.722	6	NA	NA	[M+NH4]+	Triacylglyceride	C49H90O6	788.69	1193712	861134	316689	843092	949899	713343
LP_1342	NA	NA	NA	807.716	6	NA	NA	NA	NA	NA	NA	370314	234931	92929	236158	294432	230153
LP_1344	TAG 47:1	1	13:0/16:0/18:1 | 13:0/17:0/17:1 | 14:0/15:0/18:1 | 14:0/16:0/17:1 | 14:0/16:1/17:0 | 15:0/15:0/17:1 | 15:0/16:0/16:1	808.737	6	NA	NA	[M+NH4]+	Triacylglyceride	C49H92O6	790.705	2982603	1972926	831890	1866757	2399158	1910441
LP_1346	NA	NA	NA	810.551	5	NA	NA	NA	NA	NA	NA	109380	92653	140273	182252	185755	NA
LP_1347	NA	NA	NA	810.735	6	NA	NA	NA	NA	NA	NA	225232	157146	68633	178390	223951	126742
LP_1348	TAG 47:0	1	14:0/15:0/18:0 | 14:0/16:0/17:0 | 15:0/15:0/17:0 | 15:0/16:0/16:0 | 13:0/16:0/18:0 | 13:0/17:0/17:0	810.752	6	NA	NA	[M+NH4]+	Triacylglyceride	C49H94O6	792.72	3011996	1990668	891285	1912292	2681396	1895193
LP_1350	NA	NA	NA	811.587	6	NA	NA	NA	NA	NA	NA	142533	157333	145417	121298	150914	138982
LP_1351	NA	NA	NA	811.677	5	NA	NA	NA	NA	NA	NA	176507	112618	NA	123360	150281	108535
LP_1352	NA	NA	NA	812.615	4	NA	NA	NA	NA	NA	NA	NA	NA	95158	202875	147749	144464
LP_1354	SM 42:2	1	NA	813.683	5	NA	NA	[M+H]+	Sphyngomyelin	C47H93N2O6P	812.677	NA	73090	119344	428350	360565	238834
LP_1355	NA	NA	NA	813.692	6	NA	NA	NA	NA	NA	NA	405272	302932	125262	273652	333650	262036
LP_1356	NA	NA	NA	815.651	5	NA	NA	NA	NA	NA	NA	188247	123278	NA	107882	141859	117658
LP_1357	NA	NA	NA	815.708	6	NA	NA	NA	NA	NA	NA	415564	246823	114507	246412	351345	260683
LP_1358	NA	NA	NA	816.637	6	NA	NA	NA	NA	NA	NA	642562	232566	194662	328154	277573	254584
LP_1359	NA	NA	NA	817.257	6	NA	NA	NA	NA	NA	NA	217169	284349	178056	596792	791119	4794824
LP_1360	NA	NA	NA	817.666	5	NA	NA	NA	NA	NA	NA	163688	115337	NA	117445	133661	109853
LP_1361	NA	NA	NA	818.636	5	NA	NA	NA	NA	NA	NA	63874	NA	133716	699950	667395	379709
LP_1362	TAG 48:3	1	16:1/16:1/16:1 | 14:1/16:1/18:1	818.721	6	NA	NA	[M+NH4]+	Triacylglyceride	C51H92O6	800.69	605557	397032	165543	375354	472553	349599
LP_1364	NA	NA	NA	820.256	4	NA	NA	NA	NA	NA	NA	NA	85895	NA	180051	223009	1362468
LP_1365	NA	NA	NA	820.651	6	NA	NA	NA	NA	NA	NA	1559711	1112002	2242540	3099924	3644549	931614
LP_1367	NA	NA	NA	821.732	6	NA	NA	NA	NA	NA	NA	521950	320487	128239	333683	426524	283222
LP_1368	NA	NA	NA	822.48	6	NA	NA	NA	NA	NA	NA	331542	247357	317725	155056	249303	165458
LP_1369	NA	NA	NA	823.509	6	NA	NA	NA	NA	NA	NA	1733613	1304772	542663	936256	1286476	1206398
LP_1370	NA	NA	NA	823.523	4	NA	NA	NA	NA	NA	NA	NA	NA	96765	172485	179326	113597
LP_1374	NA	NA	NA	831.6	6	NA	NA	NA	NA	NA	NA	218391	254381	245241	160334	233838	247909
LP_1376	NA	NA	NA	832.238	6	NA	NA	NA	NA	NA	NA	8077492	7537808	6152328	6818711	8089950	7141878
LP_1378	NA	NA	NA	832.634	4	NA	NA	NA	NA	NA	NA	161354	NA	NA	89717	72709	69943
LP_1379	TAG 49:3	1	16:1/16:1/17:1	832.737	6	NA	NA	[M+NH4]+	Triacylglyceride	C52H94O6	814.705	327850	213136	81044	178658	234468	175859
LP_1380	NA	NA	NA	833.732	6	NA	NA	NA	NA	NA	NA	565995	303453	100982	315367	409580	278113
LP_1381	NA	NA	NA	834.506	4	NA	NA	NA	NA	NA	NA	NA	NA	72954	167531	162500	140126
LP_1384	NA	NA	NA	835.237	5	NA	NA	NA	NA	NA	NA	2739015	2460910	2206975	2348571	NA	2471686
LP_1385	NA	NA	NA	835.747	6	NA	NA	NA	NA	NA	NA	1310701	802213	308045	795570	1063558	707142
LP_1386	NA	NA	NA	836.522	6	NA	NA	NA	NA	NA	NA	267584	249253	288164	323281	309130	207761
LP_1388	NA	NA	NA	837.762	6	NA	NA	NA	NA	NA	NA	1178937	775184	340717	787318	1077667	739628
LP_1389	NA	NA	NA	840.523	4	NA	NA	NA	NA	NA	NA	NA	NA	107333	226698	221758	172215
LP_1392	NA	NA	NA	842.538	6	NA	NA	NA	NA	NA	NA	463127	408705	470596	528207	552070	369413
LP_1393	NA	NA	NA	842.577	6	NA	NA	NA	NA	NA	NA	1116153	882444	1008003	572948	1024129	539021
LP_1395	NA	NA	NA	845.492	6	NA	NA	NA	NA	NA	NA	339321	257227	111982	158760	218790	212732
LP_1398	NA	NA	NA	845.697	6	NA	NA	NA	NA	NA	NA	181512	149000	65908	199013	180763	139586
LP_1399	NA	NA	NA	846.29	6	NA	NA	NA	NA	NA	NA	2291183	2130941	1680119	1935806	2243344	1626561
LP_1400	TAG 50:3	1	16:1/16:1/18:1 | 14:1/18:1/18:1 | 16:1/17:1/17:1	846.752	5	NA	NA	[M+NH4]+	Triacylglyceride	C53H96O6	828.72	663506	433851	153590	319561	NA	343146
LP_1401	NA	NA	NA	847.747	6	NA	NA	NA	NA	NA	NA	387382	271029	98274	298881	321860	226241
LP_1403	NA	NA	NA	849.289	6	NA	NA	NA	NA	NA	NA	789944	733101	599577	699177	756316	545461
LP_1404	NA	NA	NA	849.762	6	NA	NA	NA	NA	NA	NA	996016	623408	243471	624335	754971	467012
LP_1405	NA	NA	NA	850.249	6	NA	NA	NA	NA	NA	NA	101244	156426	68709	408748	563882	5451240
LP_1407	NA	NA	NA	852.781	6	NA	NA	NA	NA	NA	NA	556629	325188	153437	362187	463422	317934
LP_1408	NA	NA	NA	855.645	6	NA	NA	NA	NA	NA	NA	312444	475724	433668	234797	423184	393048
LP_1410	NA	NA	NA	858.55	4	NA	NA	NA	NA	NA	NA	NA	NA	109608	271357	256501	189317
LP_1412	NA	NA	NA	859.748	5	NA	NA	NA	NA	NA	NA	256999	162116	NA	159816	216982	148642
LP_1413	NA	NA	NA	860.27	6	NA	NA	NA	NA	NA	NA	146138	122906	88591	188739	212799	165173
LP_1415	NA	NA	NA	860.566	6	NA	NA	NA	NA	NA	NA	435671	382495	476241	625638	557292	347480
LP_1416	NA	NA	NA	860.664	6	NA	NA	NA	NA	NA	NA	617654	217751	209741	357962	281024	277552
LP_1417	NA	NA	NA	861.763	6	NA	NA	NA	NA	NA	NA	1051984	651502	255712	711270	867195	611099
LP_1419	NA	NA	NA	863.778	6	NA	NA	NA	NA	NA	NA	1774958	1129946	434749	1204627	1498156	1006939
LP_1421	NA	NA	NA	865.794	6	NA	NA	NA	NA	NA	NA	1506339	1283646	569394	1844720	1577093	1162184
LP_1423	NA	NA	NA	866.583	6	NA	NA	NA	NA	NA	NA	188397	156840	227083	249600	246193	151812
LP_1424	NA	NA	NA	869.559	6	NA	NA	NA	NA	NA	NA	163651	126265	152805	174529	170476	108577
LP_1425	NA	NA	NA	871.179	3	NA	NA	NA	NA	NA	NA	NA	NA	NA	111597	150690	1132514
LP_1426	NA	NA	NA	871.571	6	NA	NA	NA	NA	NA	NA	596838	1679956	507607	591405	675892	576265
LP_1427	NA	NA	NA	873.264	6	NA	NA	NA	NA	NA	NA	11372154	10165443	8770817	9837462	11706510	10635665
LP_1428	NA	NA	NA	875.778	6	NA	NA	NA	NA	NA	NA	434724	314612	108253	298592	347801	251397
LP_1429	NA	NA	NA	876.263	4	NA	NA	NA	NA	NA	NA	4234240	4090767	3491898	NA	4543157	NA
LP_1430	NA	NA	NA	877.794	6	NA	NA	NA	NA	NA	NA	682209	471586	179983	483554	582690	421238
LP_1431	NA	NA	NA	878.261	3	NA	NA	NA	NA	NA	NA	NA	NA	NA	742327	879427	764256
LP_1432	NA	NA	NA	880.533	4	NA	NA	NA	NA	NA	NA	NA	NA	67481	158255	148971	114044
LP_1433	NA	NA	NA	881.564	6	NA	NA	NA	NA	NA	NA	797590	664038	278739	433667	531455	598398
LP_1434	NA	NA	NA	882.548	6	NA	NA	NA	NA	NA	NA	268338	240358	305218	352187	344476	217690
LP_1436	NA	NA	NA	887.317	6	NA	NA	NA	NA	NA	NA	544430	471437	364870	480498	534114	372822
LP_1437	NA	NA	NA	887.779	5	NA	NA	NA	NA	NA	NA	298970	181457	NA	158501	189243	106933
LP_1438	NA	NA	NA	889.297	6	NA	NA	NA	NA	NA	NA	73874	68960	61673	80375	86125	380952
LP_1439	NA	NA	NA	889.794	6	NA	NA	NA	NA	NA	NA	1022556	616361	277353	651428	750593	545277
LP_1441	NA	NA	NA	890.316	4	NA	NA	NA	NA	NA	NA	186991	NA	NA	172000	182833	134347
LP_1443	NA	NA	NA	891.276	6	NA	NA	NA	NA	NA	NA	152104	224484	97337	582859	744506	5647893
LP_1444	NA	NA	NA	891.81	6	NA	NA	NA	NA	NA	NA	1536093	1052418	457024	1725016	1517370	897663
LP_1446	NA	NA	NA	893.54	6	NA	NA	NA	NA	NA	NA	705723	594987	574238	1317803	1217019	852271
LP_1447	NA	NA	NA	893.826	6	NA	NA	NA	NA	NA	NA	726059	394286	193642	546699	595122	512877
LP_1448	NA	NA	NA	894.275	4	NA	NA	NA	NA	NA	NA	NA	78088	NA	211119	280686	2307119
LP_1453	NA	NA	NA	903.81	5	NA	NA	NA	NA	NA	NA	181477	128581	NA	134324	157421	97900
LP_1454	NA	NA	NA	904.531	6	NA	NA	NA	NA	NA	NA	188545	184821	212498	230935	248892	165217
LP_1455	NA	NA	NA	904.691	6	NA	NA	NA	NA	NA	NA	441537	162543	124437	233311	196598	200870
LP_1456	NA	NA	NA	906.257	6	NA	NA	NA	NA	NA	NA	13589891	12544099	12918735	13655455	15039936	19327848
LP_1458	NA	NA	NA	907.52	6	NA	NA	NA	NA	NA	NA	164989	144712	113031	356307	297647	205558
LP_1461	NA	NA	NA	913.209	6	NA	NA	NA	NA	NA	NA	111499	115907	112344	112981	132190	194772
LP_1462	NA	NA	NA	913.794	6	NA	NA	NA	NA	NA	NA	509177	278413	255616	471906	483392	397003
LP_1464	NA	NA	NA	915.81	6	NA	NA	NA	NA	NA	NA	553723	274959	244270	571292	505003	425131
LP_1465	NA	NA	NA	917.825	6	NA	NA	NA	NA	NA	NA	1126782	634130	369168	1111346	1001234	518246
LP_1467	NA	NA	NA	919.841	6	NA	NA	NA	NA	NA	NA	499685	245562	159245	451507	412858	308241
LP_1468	NA	NA	NA	920.309	6	NA	NA	NA	NA	NA	NA	568850	384734	342299	373441	477842	411857
LP_1469	NA	NA	NA	921.857	6	NA	NA	NA	NA	NA	NA	466268	238235	105538	257116	320235	308325
LP_1470	NA	NA	NA	924.268	5	NA	NA	NA	NA	NA	NA	71387	117960	NA	371052	442637	4989332
LP_1471	NA	NA	NA	927.185	6	NA	NA	NA	NA	NA	NA	102544	105716	113329	129550	136036	197283
LP_1474	NA	NA	NA	930.847	5	NA	NA	NA	NA	NA	NA	214728	71619	NA	211710	198099	129686
LP_1478	NA	NA	NA	934.287	6	NA	NA	NA	NA	NA	NA	225872	206177	164708	357068	342407	385356
LP_1479	NA	NA	NA	934.638	6	NA	NA	NA	NA	NA	NA	395360	462862	436436	356336	451839	287956
LP_1481	NA	NA	NA	937.794	6	NA	NA	NA	NA	NA	NA	723661	365420	375997	548826	727521	511413
LP_1483	NA	NA	NA	939.81	6	NA	NA	NA	NA	NA	NA	1050056	409478	371451	694747	795017	628293
LP_1484	NA	NA	NA	941.825	6	NA	NA	NA	NA	NA	NA	1166022	408744	329970	780748	859050	674642
LP_1485	NA	NA	NA	942.57	6	NA	NA	NA	NA	NA	NA	124085	131527	153024	170258	173880	98779
LP_1486	NA	NA	NA	943.841	6	NA	NA	NA	NA	NA	NA	1342753	519308	377415	876153	975079	637744
LP_1487	NA	NA	NA	945.197	3	NA	NA	NA	NA	NA	NA	NA	NA	NA	91690	109894	979368
LP_1488	NA	NA	NA	945.857	6	NA	NA	NA	NA	NA	NA	556527	222056	147706	344666	389414	279028
LP_1490	NA	NA	NA	947.283	6	NA	NA	NA	NA	NA	NA	20748222	19564018	19307274	21138656	22677732	28717156
LP_1491	NA	NA	NA	947.378	6	NA	NA	NA	NA	NA	NA	112818	106527	124742	124060	139277	180966
LP_1493	NA	NA	NA	948.717	6	NA	NA	NA	NA	NA	NA	311710	115953	105132	184065	161924	151763
LP_1494	NA	NA	NA	949.888	5	NA	NA	NA	NA	NA	NA	264138	133469	NA	135805	162880	139881
LP_1495	NA	NA	NA	950.8	6	NA	NA	NA	NA	NA	NA	230678	119483	67193	145950	180101	248435
LP_1498	NA	NA	NA	961.337	6	NA	NA	NA	NA	NA	NA	307662	213782	196866	235807	281640	203155
LP_1501	NA	NA	NA	965.295	6	NA	NA	NA	NA	NA	NA	109619	187926	65609	615368	686856	5817161
LP_1502	NA	NA	NA	968.293	3	NA	NA	NA	NA	NA	NA	NA	NA	NA	270008	322279	2564864
LP_1504	NA	NA	NA	975.903	5	NA	NA	NA	NA	NA	NA	163266	116766	NA	120804	138788	93291
LP_1506	NA	NA	NA	980.276	6	NA	NA	NA	NA	NA	NA	5256765	4290367	5159524	5057564	5255804	12733535
LP_1507	NA	NA	NA	983.274	4	NA	NA	NA	NA	NA	NA	2740604	2322138	2576212	NA	2515712	NA
LP_1509	NA	NA	NA	991.825	6	NA	NA	NA	NA	NA	NA	245521	110527	65722	170780	235083	212913
LP_1511	NA	NA	NA	994.328	6	NA	NA	NA	NA	NA	NA	209752	158210	140885	161911	202790	138035
LP_1512	NA	NA	NA	998.287	5	NA	NA	NA	NA	NA	NA	62700	98152	NA	336269	432231	5113150
LP_1513	NA	NA	NA	1008.31	5	NA	NA	NA	NA	NA	NA	89700	NA	60570	106557	98578	219209
LP_1515	NA	NA	NA	1019.22	3	NA	NA	NA	NA	NA	NA	NA	NA	NA	87031	106238	987933
LP_1516	NA	NA	NA	1021.3	6	NA	NA	NA	NA	NA	NA	9217740	7375098	8655469	8878844	8796520	17750558
LP_1517	NA	NA	NA	1034.99	6	NA	NA	NA	NA	NA	NA	108659	339342	191137	101727	195646	197092
LP_1518	NA	NA	NA	1035.35	6	NA	NA	NA	NA	NA	NA	206397	141937	131456	154682	206759	132890
LP_1520	NA	NA	NA	1039.31	6	NA	NA	NA	NA	NA	NA	142667	190491	68570	668244	812774	6644440
LP_1521	NA	NA	NA	1054.29	6	NA	NA	NA	NA	NA	NA	1569520	1639594	1881602	2403347	1924495	6764493
LP_1522	NA	NA	NA	1055.29	5	NA	NA	NA	NA	NA	NA	1623047	1672066	1922617	2447246	NA	7065090
LP_1523	NA	NA	NA	1057.29	5	NA	NA	NA	NA	NA	NA	989469	1013246	NA	1363177	1200446	4435444
LP_1526	NA	NA	NA	1072.31	5	NA	NA	NA	NA	NA	NA	69622	104793	NA	351454	405648	4785092
LP_1527	NA	NA	NA	1073.31	5	NA	NA	NA	NA	NA	NA	76513	105356	NA	354648	431005	4916484
LP_1528	NA	NA	NA	1080.8	4	NA	NA	NA	NA	NA	NA	150387	NA	NA	93006	59137	67649
LP_1529	NA	NA	NA	1086.93	6	NA	NA	NA	NA	NA	NA	142297	273661	218244	95835	253176	209722
LP_1530	NA	NA	NA	1093.23	3	NA	NA	NA	NA	NA	NA	NA	NA	NA	72350	92977	800907
LP_1531	NA	NA	NA	1095	5	NA	NA	NA	NA	NA	NA	84059	207766	145123	NA	181360	137439
LP_1532	NA	NA	NA	1095.32	6	NA	NA	NA	NA	NA	NA	3216616	3245624	3761055	4327956	3599212	10309670
LP_1533	NA	NA	NA	1096.04	5	NA	NA	NA	NA	NA	NA	261644	95474	NA	289230	252215	274604
LP_1534	NA	NA	NA	1096.32	5	NA	NA	NA	NA	NA	NA	3283849	NA	3870378	4413708	3843518	11099581
LP_1535	NA	NA	NA	1102.32	4	NA	NA	NA	NA	NA	NA	NA	92246	NA	125307	112826	312616
LP_1538	NA	NA	NA	1110.98	6	NA	NA	NA	NA	NA	NA	267879	668997	487041	162682	549201	433970
LP_1539	NA	NA	NA	1113.33	6	NA	NA	NA	NA	NA	NA	150443	227262	71267	748272	888658	6777038
LP_1540	NA	NA	NA	1114.33	5	NA	NA	NA	NA	NA	NA	150494	236710	81847	759642	NA	7236250
LP_1544	NA	NA	NA	1146.32	5	NA	NA	NA	NA	NA	NA	64987	87967	NA	279483	376368	4291906
LP_1545	NA	NA	NA	1147.32	5	NA	NA	NA	NA	NA	NA	71130	98589	NA	331309	394435	4820152
LP_1547	NA	NA	NA	1152.1	5	NA	NA	NA	NA	NA	NA	683211	234159	NA	485689	379307	528084
LP_1553	NA	NA	NA	1187.35	5	NA	NA	NA	NA	NA	NA	147271	200026	NA	663437	823463	6046159
LP_1554	NA	NA	NA	1188.35	6	NA	NA	NA	NA	NA	NA	170183	229761	71616	779711	928464	6853402
LP_1559	NA	NA	NA	1194.81	6	NA	NA	NA	NA	NA	NA	3196171	4152472	4216254	3399848	4143238	2434453
LP_1562	NA	NA	NA	1199.77	6	NA	NA	NA	NA	NA	NA	351244	456544	425744	358579	436892	280339
LP_1566	NA	NA	NA	1208.17	4	NA	NA	NA	NA	NA	NA	145250	NA	NA	115272	62697	121598
LP_1567	NA	NA	NA	1210.81	6	NA	NA	NA	NA	NA	NA	209665	191600	187822	193381	228150	143102
LP_1568	NA	NA	NA	1215.74	6	NA	NA	NA	NA	NA	NA	530762	662802	632071	594406	650184	467972
LP_1569	NA	NA	NA	1220.34	4	NA	NA	NA	NA	NA	NA	NA	76287	NA	278075	313989	3593594
LP_1570	NA	NA	NA	1221.34	5	NA	NA	NA	NA	NA	NA	78174	86860	NA	300932	364763	4242880
LP_1571	NA	NA	NA	1222.34	5	NA	NA	NA	NA	NA	NA	79992	93844	NA	307407	382185	4809044
LP_1573	NA	NA	NA	1235.84	6	NA	NA	NA	NA	NA	NA	1246963	1569401	1464121	1295939	1654775	992122
LP_1578	NA	NA	NA	1256.04	5	NA	NA	NA	NA	NA	NA	177957	91883	NA	156697	147467	150978
LP_1579	NA	NA	NA	1261.37	5	NA	NA	NA	NA	NA	NA	144839	167420	NA	560876	673699	4910038
LP_1580	NA	NA	NA	1262.37	5	NA	NA	NA	NA	NA	NA	165021	200409	NA	641492	803392	6270440
LP_1581	NA	NA	NA	1263.37	6	NA	NA	NA	NA	NA	NA	170588	211656	62296	699146	856294	6445872
LP_1583	NA	NA	NA	1278.02	5	NA	NA	NA	NA	NA	NA	374507	199553	NA	302260	223897	299207
LP_1588	NA	NA	NA	1294.36	3	NA	NA	NA	NA	NA	NA	NA	NA	NA	160357	174608	2705842
LP_1589	NA	NA	NA	1295.36	3	NA	NA	NA	NA	NA	NA	NA	NA	NA	202878	230908	3172902
LP_1590	NA	NA	NA	1296.36	3	NA	NA	NA	NA	NA	NA	NA	NA	NA	219254	259511	3430349
LP_1630	Cer(d18:1/16:0)	1	d18:1/16:0	538.518	6	-0.981176	-0.0168541	[M+H]+	Ceramide	C34H67NO3	537.512	147707	83147	325990	922508	820005	626863
LP_1631	DAG 34:2	1	16:0/18:2	610.54	3	-1.41761	-0.0363744	[M+NH4]+	Diacylglycerol	C37H68O5	592.507	NA	NA	NA	70415	74318	60799
LP_1632	DAG 36:2	1	18:1/18:1	638.571	3	-0.90138	-0.0195449	[M+NH4]+	Diacylglycerol	C39H72O5	620.538	NA	NA	NA	179437	197866	145829
LP_1642	PC 32:1	1	14:0/18:1	732.552	6	-1.54067	-0.0114676	[M+H]+	Phosphatidylcholine	C40H78NO8P	731.547	104400	245640	569553	5649070	6312892	5510437
LP_1643	PC 32:2	1	14:0/18:2	730.537	3	-1.49342	-0.0339183	[M+H]+	Phosphatidylcholine	C40H76NO8P	729.531	NA	NA	NA	403873	598254	494342
LP_1644	PC 33:1	1	15:0/18:1	746.568	6	-1.055	-0.0175527	[M+H]+	Phosphatidylcholine	C41H80NO8P	745.562	278022	235369	560277	1172272	1117613	848215
LP_1645	PC 34:1	1	16:0/18:1	760.583	6	-0.547941	-0.0161279	[M+H]+	Phosphatidylcholine	C42H82NO8P	759.578	3384314	2899522	6709254	18821192	17063540	13592088
LP_1646	PC 34:2	1	16:1/18:1	758.567	6	-1.04205	-0.0171937	[M+H]+	Phosphatidylcholine	C42H80NO8P	757.562	617248	502849	1201798	3976440	3696708	2845711
LP_1647	PC 34:3	1	16:0/18:3	756.552	6	-0.0504565	-0.0122446	[M+H]+	Phosphatidylcholine	C42H78NO8P	755.547	256390	194115	169698	962107	618698	384178
LP_1648	PC 35:1	1	17:0/18:1	774.599	4	-0.909423	-0.0282276	[M+H]+	Phosphatidylcholine	C43H84NO8P	773.593	NA	NA	117508	241956	201615	182854
LP_1649	PC 35:2	1	17:1/18:1	772.584	5	-0.914372	-0.020246	[M+H]+	Phosphatidylcholine	C43H82NO8P	771.578	64601	NA	159826	430092	429830	349236
LP_1650	PC 36:1	1	18:0/18:1	788.615	6	-0.624964	-0.0632981	[M+H]+	Phosphatidylcholine	C44H86NO8P	787.609	539634	595238	1300005	4562816	3558549	2759432
LP_1651	PC 36:2	1	18:1/18:1	786.598	6	-0.943205	-0.0224345	[M+H]+	Phosphatidylcholine	C44H84NO8P	785.593	583461	403643	910979	6961278	7351724	5499428
LP_1652	PC 36:3	1	18:1/18:2	784.583	6	-0.666078	0.00303469	[M+H]+	Phosphatidylcholine	C44H82NO8P	783.578	244540	167869	423005	1256601	909603	636060
LP_1653	PC 36:4	1	18:1/18:3	782.568	6	-2.23619	-0.0321734	[M+H]+	Phosphatidylcholine	C44H80NO8P	781.562	203788	129966	148828	1043288	620082	412406
LP_1654	PC 36:5	1	18:2/18:3	780.552	6	0.223942	-0.0184884	[M+H]+	Phosphatidylcholine	C44H78NO8P	779.547	247820	203368	167839	799316	536992	304914
LP_1655	PC 36:6	1	18:3/18:3	778.536	6	1.097	-0.00474547	[M+H]+	Phosphatidylcholine	C44H76NO8P	777.531	152986	126233	98655	578712	338596	232489
LP_1656	PC 37:2	1	18:1/19:1	800.614	2	1.56412	-0.0654231	[M+H]+	Phosphatidylcholine	C45H86NO8P	799.609	NA	NA	66468	NA	NA	202217
LP_1657	PC 38:2	1	18:1/20:1	814.63	6	-2.74327	-0.0728622	[M+H]+	Phosphatidylcholine	C46H88NO8P	813.625	71097	70084	173021	1179692	1265102	814771
LP_1658	PC 38:3	1	18:2/20:1	812.615	4	-0.124909	-0.0304345	[M+H]+	Phosphatidylcholine	C46H86NO8P	811.609	NA	NA	97305	151060	132736	116326
LP_1659	PC 38:4	1	18:1/20:3	810.599	3	-1.82556	0.0014279	[M+H]+	Phosphatidylcholine	C46H84NO8P	809.593	NA	NA	NA	129278	112799	59591
LP_1660	PE 32:1	1	16:0/16:1	690.506	3	-1.35636	0.00741884	[M+H]+	Phosphatidylethanolamine	C37H72NO8P	689.5	NA	NA	NA	99148	167488	93820
LP_1661	PE 34:1	1	16:0/18:1	718.537	6	-0.276136	0.00275876	[M+H]+	Phosphatidylethanolamine	C39H76NO8P	717.531	132280	97129	167887	833457	794150	514007
LP_1662	PE 34:2	1	16:0/18:2	716.521	6	-0.835488	0.00437383	[M+H]+	Phosphatidylethanolamine	C39H74NO8P	715.515	90667	63636	98617	476794	456533	280150
LP_1663	PE 34:3	1	16:0/18:3	714.505	4	-0.18985	0.00422193	[M+H]+	Phosphatidylethanolamine	C39H72NO8P	713.5	78572	NA	NA	305118	195906	120039
LP_1664	PE 36:1	1	18:0/18:1	746.568	6	-2.32864	-0.0390066	[M+H]+	Phosphatidylethanolamine	C41H80NO8P	745.562	93586	77198	181470	631476	684974	424779
LP_1665	PE 36:2	1	18:1/18:1	744.552	6	-0.977096	-0.0103918	[M+H]+	Phosphatidylethanolamine	C41H78NO8P	743.547	93708	91072	179501	709499	840357	479958
LP_1666	PE 36:3	1	18:1/18:2	742.537	5	-1.10527	0.0105079	[M+H]+	Phosphatidylethanolamine	C41H76NO8P	741.531	63068	NA	74637	244102	189327	120214
LP_1667	PE 36:3	1	18:0/18:3	742.537	3	-2.01886	-0.0928209	[M+H]+	Phosphatidylethanolamine	C41H76NO8P	741.531	63068	NA	74637	NA	NA	120214
LP_1668	PE 36:4	1	18:2/18:2	740.521	3	-1.41733	-0.0158403	[M+H]+	Phosphatidylethanolamine	C41H74NO8P	739.515	NA	NA	NA	198982	130533	90450
LP_1669	PE 36:5	1	18:2/18:3	738.505	3	-0.750185	-0.0131886	[M+H]+	Phosphatidylethanolamine	C41H72NO8P	737.5	NA	NA	NA	249749	163145	104522
LP_1670	PE 36:6	1	18:3/18:3	736.49	2	0.254659	-0.00371122	[M+H]+	Phosphatidylethanolamine	C41H70NO8P	735.484	NA	NA	NA	127263	79409	NA
LP_1671	PE 38:2	1	18:1/20:1	772.584	2	-0.788169	-0.0399607	[M+H]+	Phosphatidylethanolamine	C43H82NO8P	771.578	NA	NA	NA	64735	84128	NA
LP_1672	SM 34:0	1	NA	705.589	6	-2.75429	-0.0288772	[M+H]+	Sphyngomyelin	C39H81N2O6P	704.583	425249	239355	483743	886776	989794	828853
LP_1673	SM 34:1	1	NA	703.573	6	-3.07443	-0.0377688	[M+H]+	Sphyngomyelin	C39H79N2O6P	702.568	3137020	2860489	5337956	10953818	11290551	7420300
LP_1674	SM 34:2	1	NA	701.558	6	-2.99248	-0.0529198	[M+H]+	Sphyngomyelin	C39H77N2O6P	700.552	225683	204780	419536	940778	1020039	601380
LP_1675	SM 36:1	1	NA	731.605	6	-2.70952	-0.0351763	[M+H]+	Sphyngomyelin	C41H83N2O6P	730.599	125887	99240	168606	160964	167734	107326
LP_1676	SM 40:1	1	NA	787.667	6	-3.13805	-0.0467898	[M+H]+	Sphyngomyelin	C45H91N2O6P	786.662	134474	114576	197940	342703	291002	258944
LP_1677	SM 42:1	1	NA	815.698	6	-3.11361	-0.0355371	[M+H]+	Sphyngomyelin	C47H95N2O6P	814.693	278907	250118	421934	1350368	1244825	897511
LP_1678	SM 42:2	1	NA	813.682	6	-3.20888	-0.0462261	[M+H]+	Sphyngomyelin	C47H93N2O6P	812.677	1022647	729336	1399009	2141999	2431732	1695638
LP_1679	SM 42:3	1	NA	811.667	6	-2.19832	-0.0379675	[M+H]+	Sphyngomyelin	C47H91N2O6P	810.661	174559	145636	268387	434102	552278	363101
LP_1680	TAG 42:0	1	NA	740.674	6	0.869073	-0.0151956	[M+NH4]+	Triacylglyceride	C45H86O6	722.642	355074	236318	124341	227785	298783	228602
LP_1681	TAG 42:1	1	NA	738.659	6	1.56543	-0.0143824	[M+NH4]+	Triacylglyceride	C45H84O6	720.627	204722	134299	64392	133026	164786	141897
LP_1682	TAG 44:0	1	NA	768.706	6	-0.013092	-0.00532175	[M+NH4]+	Triacylglyceride	C47H90O6	750.674	1443131	939480	459930	1045698	1360405	996248
LP_1683	TAG 44:1	1	NA	766.691	6	0.105149	0.0078666	[M+NH4]+	Triacylglyceride	C47H88O6	748.658	1168098	795910	286376	711808	877828	874432
LP_1684	TAG 46:0	1	14:0/16:0/16:0	796.737	6	-1.05217	-0.0129074	[M+NH4]+	Triacylglyceride	C49H94O6	778.705	4002727	2818574	1237654	2543266	3471880	2628968
LP_1685	TAG 46:1	1	NA	794.721	6	-1.99343	0.00618594	[M+NH4]+	Triacylglyceride	C49H92O6	776.689	3681080	2355095	913012	2156920	2955177	2076046
LP_1686	TAG 48:0	1	16:0/16:0/16:0	824.768	6	-0.945261	-0.00741657	[M+NH4]+	Triacylglyceride	C51H98O6	806.736	4906552	4248086	1747544	5371710	5037434	3635862
LP_1687	TAG 48:1	1	16:0/16:0/16:1	822.753	6	-0.965648	0.0140472	[M+NH4]+	Triacylglyceride	C51H96O6	804.721	5044598	3388415	1282502	3190784	4183069	3230555
LP_1688	TAG 48:2	1	16:0/16:1/16:1	820.737	6	-1.23461	0.044308	[M+NH4]+	Triacylglyceride	C51H94O6	802.705	3176941	2336790	845530	2034238	2634631	1996642
LP_1689	TAG 49:0	1	NA	838.784	6	0.193253	-0.0122578	[M+NH4]+	Triacylglyceride	C52H100O6	820.752	1749466	1207912	563290	1224159	1656864	1273903
LP_1690	TAG 49:1	1	16:0/16:0/17:1	836.768	6	-0.544591	0.013148	[M+NH4]+	Triacylglyceride	C52H98O6	818.736	2240079	1483820	592191	1405405	1829234	1382328
LP_1691	TAG 49:2	1	NA	834.753	6	-1.38434	-0.0168819	[M+NH4]+	Triacylglyceride	C52H96O6	816.721	1692618	1047974	427282	1028105	1340615	918195
LP_1692	TAG 50:0	1	16:0/16:0/18:0	852.799	6	-1.30095	-0.00825425	[M+NH4]+	Triacylglyceride	C53H102O6	834.768	2378713	1357420	697538	1757342	1981075	1591241
LP_1693	TAG 50:1	1	16:0/16:0/18:1	850.784	6	-0.375093	0.0098407	[M+NH4]+	Triacylglyceride	C53H100O6	832.752	4538903	3135314	1448743	4616455	4316661	2988970
LP_1694	TAG 50:2	1	16:0/16:1/18:1	848.768	6	-0.953533	0.0280809	[M+NH4]+	Triacylglyceride	C53H98O6	830.736	2616390	1587852	726107	1586934	1995156	1482146
LP_1695	TAG 50:3	1	16:1/16:1/18:1	846.753	1	0.266257	0.0313669	[M+NH4]+	Triacylglyceride	C53H96O6	828.721	NA	NA	NA	NA	449460	NA
LP_1696	TAG 51:0	1	NA	866.816	6	-1.41092	-0.00673938	[M+NH4]+	Triacylglyceride	C54H104O6	848.783	365495	235060	129686	235126	334975	251508
LP_1697	TAG 51:1	1	16:0/17:0/18:1	864.8	6	-0.300839	0.00820664	[M+NH4]+	Triacylglyceride	C54H102O6	846.768	692856	494882	241943	502726	616043	500787
LP_1698	TAG 51:2	1	17:0/17:1/17:1	862.784	6	-0.115411	0.0248523	[M+NH4]+	Triacylglyceride	C54H100O6	844.752	704757	457733	230661	474224	644188	450606
LP_1699	TAG 51:3	1	15:1/18:1/18:1	860.768	6	0.293577	0.00630347	[M+NH4]+	Triacylglyceride	C54H98O6	842.736	220664	157191	60590	157556	191344	122975
LP_1700	TAG 52:0	1	NA	880.831	6	-1.79428	-0.00908636	[M+NH4]+	Triacylglyceride	C55H106O6	862.799	1499545	768648	352496	800854	1044736	947493
LP_1701	TAG 52:1	1	16:0/18:0/18:1	878.815	6	-0.7005	0.00491391	[M+NH4]+	Triacylglyceride	C55H104O6	860.783	1396330	799915	519333	1219069	1236270	871886
LP_1702	TAG 52:2	1	16:1/18:0/18:1	876.799	6	-0.115593	0.010817	[M+NH4]+	Triacylglyceride	C55H102O6	858.768	2957081	1702996	1108978	3145899	2794915	2394224
LP_1703	TAG 52:3	1	16:1/18:1/18:1	874.784	6	-0.0627571	0.0129693	[M+NH4]+	Triacylglyceride	C55H100O6	856.752	1285439	605170	571763	1263496	1126512	931857
LP_1704	TAG 52:4	1	16:0/18:1/18:3	872.768	6	-0.0637945	-0.00864347	[M+NH4]+	Triacylglyceride	C55H98O6	854.736	1178431	625451	624120	970056	978572	846899
LP_1705	TAG 52:5	1	16:1/18:2/18:2	870.753	6	0.624174	-0.00511808	[M+NH4]+	Triacylglyceride	C55H96O6	852.721	213394	130819	178712	189982	178703	154053
LP_1706	TAG 52:6	1	16:0/18:3/18:3	868.737	6	0.648081	-0.0036365	[M+NH4]+	Triacylglyceride	C55H94O6	850.705	113957	84446	117890	130464	114608	132017
LP_1707	TAG 53:0	1	NA	894.847	6	-1.44613	-0.0113748	[M+NH4]+	Triacylglyceride	C56H108O6	876.815	308491	199221	95036	178019	256566	195737
LP_1708	TAG 53:1	1	17:0/18:0/18:1	892.831	6	-0.432112	0.0193931	[M+NH4]+	Triacylglyceride	C56H106O6	874.799	193785	118854	67133	125127	164614	138709
LP_1709	TAG 53:2	1	17:0/18:1/18:1	890.815	6	0.13764	0.012815	[M+NH4]+	Triacylglyceride	C56H104O6	872.783	227969	157881	78906	156637	180204	138283
LP_1710	TAG 53:3	1	NA	888.799	4	-0.82352	0.0285509	[M+NH4]+	Triacylglyceride	C56H102O6	870.768	117338	79687	NA	66105	90815	NA
LP_1711	TAG 54:0	1	NA	908.862	6	-1.92667	-0.00735472	[M+NH4]+	Triacylglyceride	C57H110O6	890.83	827825	420047	189462	430494	511473	519601
LP_1712	TAG 54:1	1	18:0/18:0/18:1	906.847	6	-0.775155	0.017827	[M+NH4]+	Triacylglyceride	C57H108O6	888.815	638488	279879	166838	369227	408132	360574
LP_1713	TAG 54:2	1	18:0/18:1/18:1	904.831	6	-0.249132	0.00692917	[M+NH4]+	Triacylglyceride	C57H106O6	886.799	1491636	527464	400286	879907	958134	777934
LP_1714	TAG 54:3	1	18:1/18:1/18:1	902.815	6	0.0770925	0.00448511	[M+NH4]+	Triacylglyceride	C57H104O6	884.783	4599464	1950585	1542034	3088378	3419798	3245540
LP_1715	TAG 54:4	1	18:1/18:1/18:2	900.799	6	-0.0250472	-0.00190519	[M+NH4]+	Triacylglyceride	C57H102O6	882.768	2473804	894869	750584	1536300	1711324	1430274
LP_1716	TAG 54:5	1	18:1/18:2/18:2	898.783	6	0.616798	-0.00449068	[M+NH4]+	Triacylglyceride	C57H100O6	880.752	2008118	874836	778247	1206140	1473123	1270320
LP_1717	TAG 54:6	1	18:2/18:2/18:2	896.768	6	0.495723	-0.007483	[M+NH4]+	Triacylglyceride	C57H98O6	878.736	1254263	673875	662310	919972	1158317	993098
LP_1718	TAG 54:7	1	18:2/18:2/18:3	894.753	6	0.832424	-0.00420863	[M+NH4]+	Triacylglyceride	C57H96O6	876.721	256157	165411	169340	208878	214674	175222
LP_1719	TAG 54:8	1	18:2/18:3/18:3	892.737	6	1.46412	0.0015245	[M+NH4]+	Triacylglyceride	C57H94O6	874.705	122064	97832	113062	128178	124707	118690
LP_1720	TAG 54:9	1	18:3/18:3/18:3	890.721	3	0.979623	0.00119228	[M+NH4]+	Triacylglyceride	C57H92O6	872.689	69058	NA	NA	NA	70468	65143
LP_1721	TAG 55:0	1	NA	922.878	6	-2.40433	-0.00693658	[M+NH4]+	Triacylglyceride	C58H112O6	904.846	429355	282780	123846	265676	362835	284541
LP_1722	TAG 55:1	1	NA	920.863	6	-1.49423	0.0253378	[M+NH4]+	Triacylglyceride	C58H110O6	902.83	376257	243165	115477	224227	300082	222636
LP_1723	TAG 55:2	1	18:1/18:1/19:0	918.847	1	-1.14889	0.0184714	[M+NH4]+	Triacylglyceride	C58H108O6	900.815	72983	NA	NA	NA	NA	NA
LP_1724	TAG 56:0	1	NA	936.893	6	-1.73106	-0.00996584	[M+NH4]+	Triacylglyceride	C59H114O6	918.862	468263	307261	132911	324448	389204	322355
LP_1725	TAG 56:1	1	16:1/20:0/20:0	934.878	6	-0.395249	0.0270737	[M+NH4]+	Triacylglyceride	C59H112O6	916.846	557524	339613	159690	331270	442915	321199
LP_1726	TAG 56:2	1	18:1/18:1/20:0	932.862	5	0.111637	0.0263324	[M+NH4]+	Triacylglyceride	C59H110O6	914.83	216121	100314	NA	108849	118807	98457
LP_1727	TAG 56:3	1	18:1/18:2/20:0	930.847	5	0.670296	-0.00140435	[M+NH4]+	Triacylglyceride	C59H108O6	912.815	198896	72241	NA	130084	130395	121915
LP_1728	TAG 56:4	1	18:2/18:2/20:0	928.832	6	1.7064	-0.0122711	[M+NH4]+	Triacylglyceride	C59H106O6	910.799	173000	82921	98224	166112	133642	106328
LP_1729	TAG 56:5	1	18:2/18:2/20:1	926.815	4	0.165455	-0.00987213	[M+NH4]+	Triacylglyceride	C59H104O6	908.783	89260	NA	NA	114008	91903	78604
LP_1730	TAG 56:6	1	NA	924.799	6	0.108294	-0.0102989	[M+NH4]+	Triacylglyceride	C59H102O6	906.768	94224	83249	70462	110514	109212	105619
LP_1731	TAG 56:7	1	18:3/18:3/20:1	922.785	2	2.08604	0.000714706	[M+NH4]+	Triacylglyceride	C59H100O6	904.752	NA	NA	NA	64097	80635	NA
LP_1732	TAG 57:0	1	NA	950.909	6	-1.5847	-0.00777032	[M+NH4]+	Triacylglyceride	C60H116O6	932.877	289308	172299	77099	178843	259966	229637
LP_1733	TAG 57:1	1	NA	948.894	6	-2.52188	0.0170754	[M+NH4]+	Triacylglyceride	C60H114O6	930.862	392352	249498	103436	232324	306290	222792
LP_1734	TAG 58:0	1	NA	964.925	6	-2.12172	-0.00490667	[M+NH4]+	Triacylglyceride	C61H118O6	946.893	201130	116153	58533	136623	148974	128799
LP_1735	TAG 58:1	1	18:0/18:1/22:0	962.909	6	-0.289689	0.0189174	[M+NH4]+	Triacylglyceride	C61H116O6	944.877	297728	174736	86074	195839	264610	208037
LP_1736	TAG 58:2	1	NA	960.894	5	-0.198145	0.0280101	[M+NH4]+	Triacylglyceride	C61H114O6	942.862	151740	90586	NA	99620	124427	95484
LP_1737	TAG 58:3	1	18:1/18:1/22:1	958.877	1	-0.683802	0.00243715	[M+NH4]+	Triacylglyceride	C61H112O6	940.846	63724	NA	NA	NA	NA	NA
LP_1738	TAG 59:1	1	NA	976.925	5	-1.60372	0.012701	[M+NH4]+	Triacylglyceride	C62H118O6	958.893	129906	91603	NA	98167	111527	89679
LP_1739	TAG 59:2	1	NA	974.909	3	-1.34018	0.0320001	[M+NH4]+	Triacylglyceride	C62H116O6	956.877	90587	59502	NA	NA	74562	NA
LP_1740	TAG 60:1	1	NA	990.941	4	-0.54074	0.0096302	[M+NH4]+	Triacylglyceride	C63H120O6	972.908	94622	NA	NA	91540	80410	59550
LP_1741	TAG 60:2	1	18:1/18:1/24:0	988.924	4	-0.639474	0.015188	[M+NH4]+	Triacylglyceride	C63H118O6	970.893	80519	NA	NA	111144	64815	66606
LP_1742	TAG 60:4	1	18:1/18:2/24:1	984.894	1	0.750704	-0.0010616	[M+NH4]+	Triacylglyceride	C63H114O6	966.862	NA	NA	NA	121010	NA	NA
LP_1743	TAG 62:2	1	18:1/18:1/26:0	1016.96	1	-1.23425	0.004304	[M+NH4]+	Triacylglyceride	C65H122O6	998.924	NA	NA	NA	67308	NA	NA
LP_1744	TAG 62:4	1	18:1/18:3/26:0	1012.93	1	0.115264	0.000897171	[M+NH4]+	Triacylglyceride	C65H118O6	994.893	NA	NA	NA	83800	NA	NA
