# Supplementary material for: A Reductionist Approach Using Primary and Metastatic Cell–Derived Extracellular Vesicles Reveals Hub Proteins Associated with Oral Cancer Prognosis
Source: Mol Cell Proteomics. 2021 Jun 27;20:100118. doi: 10.1016/j.mcpro.2021.100118 (PMC8350068; doi:10.1016/j.mcpro.2021.100118)
Supplement: Supplemental Table S22 [file mmc23.xlsx]

## Sheet: Table S22
Table S22. All features (annotated and non-annotated) with normalized intensities and annotation information when available (detected adduct, exact mass and chemical sum formula) detected in lipidomics analysis.
Peak_ID	Compound_Name	FA_composition	mz_mean	sample_count	mz_diff_ppm	RT_diff	Adduct	Lipid_Class	Chem_Sum_Formula	Exact_Mass	LN1_1-EV intensity	LN1_2-EV intensity	LN1_3-EV intensity	SCC-9_1-EV intensity	SCC-9_2-EV intensity	SCC-9_3-EV intensity
LN_0392	NA	NA	184.885	6	NA	NA	NA	NA	NA	NA	145408	109868	144742	197683	179816	86846
LN_0417	NA	NA	192.88	6	NA	NA	NA	NA	NA	NA	68525	70989	144710	156043	135684	108628
LN_0418	NA	NA	192.879	6	NA	NA	NA	NA	NA	NA	137475	129135	133229	111496	107624	87788
LN_0422	NA	NA	192.957	6	NA	NA	NA	NA	NA	NA	107033	144098	150746	88705	101827	72933
LN_0427	NA	NA	192.957	6	NA	NA	NA	NA	NA	NA	123614	142427	161939	104354	100512	114689
LN_0431	NA	NA	194.877	6	NA	NA	NA	NA	NA	NA	80725	86709	162219	192878	173630	126986
LN_0432	NA	NA	194.876	6	NA	NA	NA	NA	NA	NA	155703	171233	172336	124294	130936	107562
LN_0448	NA	NA	201.023	5	NA	NA	NA	NA	NA	NA	139483	125634	118255	62399	91288	NA
LN_0452	NA	NA	201.024	6	NA	NA	NA	NA	NA	NA	162864	153218	147246	138765	153157	148404
LN_0490	NA	NA	214.144	5	NA	NA	NA	NA	NA	NA	180550	127647	186558	NA	74414	178811
LN_0510	NA	NA	217.002	4	NA	NA	NA	NA	NA	NA	261803	NA	241986	229281	NA	174960
LN_0515	NA	NA	217.001	4	NA	NA	NA	NA	NA	NA	NA	272608	NA	288188	343829	255480
LN_0516	NA	NA	217.001	6	NA	NA	NA	NA	NA	NA	812412	695660	809234	472314	455510	393909
LN_0518	NA	NA	217.001	6	NA	NA	NA	NA	NA	NA	478387	210819	365777	192033	301139	253331
LN_0519	NA	NA	217.002	4	NA	NA	NA	NA	NA	NA	175655	300787	NA	255474	298858	NA
LN_0520	NA	NA	217.001	6	NA	NA	NA	NA	NA	NA	812453	948943	727465	490871	588472	386801
LN_0521	NA	NA	217.001	6	NA	NA	NA	NA	NA	NA	362671	524536	508814	347951	367633	425024
LN_0523	NA	NA	217.002	3	NA	NA	NA	NA	NA	NA	NA	NA	221053	176591	NA	152097
LN_0524	NA	NA	217.002	6	NA	NA	NA	NA	NA	NA	378140	480121	601253	686185	527574	506773
LN_0531	NA	NA	217.001	3	NA	NA	NA	NA	NA	NA	NA	NA	NA	176124	202234	255162
LN_0532	NA	NA	217.001	5	NA	NA	NA	NA	NA	NA	201727	162893	226663	203144	95470	NA
LN_0533	NA	NA	217.002	4	NA	NA	NA	NA	NA	NA	173379	NA	NA	177369	168821	189013
LN_0534	NA	NA	217.001	6	NA	NA	NA	NA	NA	NA	312358	397255	403729	219025	207201	210418
LN_0535	NA	NA	217.003	4	NA	NA	NA	NA	NA	NA	187771	NA	210383	247223	NA	234475
LN_0536	NA	NA	217.003	4	NA	NA	NA	NA	NA	NA	NA	NA	213208	206392	109005	198020
LN_0537	NA	NA	217.001	6	NA	NA	NA	NA	NA	NA	578268	626312	118413	421261	487340	546312
LN_0541	NA	NA	217.001	6	NA	NA	NA	NA	NA	NA	400889	378038	422859	293572	304990	244677
LN_0543	NA	NA	217.002	5	NA	NA	NA	NA	NA	NA	531341	403857	NA	518110	430121	630358
LN_0545	NA	NA	217.001	6	NA	NA	NA	NA	NA	NA	879726	1172756	1194743	799969	889141	789536
LN_0549	NA	NA	217.003	4	NA	NA	NA	NA	NA	NA	NA	186911	NA	148440	276335	153854
LN_0551	NA	NA	217.003	3	NA	NA	NA	NA	NA	NA	NA	NA	NA	132436	100218	177077
LN_0573	NA	NA	223.018	6	NA	NA	NA	NA	NA	NA	154641	95751	98612	121508	129076	103439
LN_0574	NA	NA	223.018	6	NA	NA	NA	NA	NA	NA	194682	143422	105189	155159	135040	135402
LN_0575	NA	NA	223.019	6	NA	NA	NA	NA	NA	NA	121343	116307	151506	151567	133733	141514
LN_0577	NA	NA	223.018	6	NA	NA	NA	NA	NA	NA	163414	152108	121184	125379	124264	114740
LN_0586	NA	NA	223.028	5	NA	NA	NA	NA	NA	NA	111923	202281	270007	NA	115300	131198
LN_0588	NA	NA	223.028	6	NA	NA	NA	NA	NA	NA	200981	277631	192180	214127	200796	285228
LN_0589	NA	NA	223.028	4	NA	NA	NA	NA	NA	NA	NA	71727	NA	108330	143635	889155
LN_0590	NA	NA	223.028	6	NA	NA	NA	NA	NA	NA	190405	360290	180607	562838	665829	4253672
LN_0591	NA	NA	223.028	6	NA	NA	NA	NA	NA	NA	123825	318229	91581	631769	709632	5557972
LN_0592	NA	NA	223.028	4	NA	NA	NA	NA	NA	NA	NA	132293	NA	298877	360755	3085831
LN_0593	NA	NA	223.028	4	NA	NA	NA	NA	NA	NA	NA	150482	NA	401779	457577	4201745
LN_0594	NA	NA	223.028	6	NA	NA	NA	NA	NA	NA	154663	419834	87673	1006919	1108081	11007880
LN_0630	NA	NA	236.105	4	NA	NA	NA	NA	NA	NA	239357	NA	NA	223289	118059	232664
LN_0637	NA	NA	239.059	5	NA	NA	NA	NA	NA	NA	76965	153211	212378	NA	88267	86341
LN_0639	NA	NA	239.059	6	NA	NA	NA	NA	NA	NA	204978	234554	183868	199483	205908	251531
LN_0640	NA	NA	239.059	4	NA	NA	NA	NA	NA	NA	NA	80071	NA	131786	139151	933971
LN_0641	NA	NA	239.059	6	NA	NA	NA	NA	NA	NA	239225	440244	215279	675482	817663	5215772
LN_0642	NA	NA	239.059	6	NA	NA	NA	NA	NA	NA	198354	406031	152503	750769	864159	6910114
LN_0643	NA	NA	239.059	5	NA	NA	NA	NA	NA	NA	65813	175976	NA	377399	429570	3658634
LN_0644	NA	NA	239.059	5	NA	NA	NA	NA	NA	NA	68200	194719	NA	436540	474391	4310799
LN_0645	NA	NA	239.059	6	NA	NA	NA	NA	NA	NA	197812	450136	118577	1054280	1188717	11755000
LN_0669	NA	NA	242.176	6	NA	NA	NA	NA	NA	NA	3379430	3988430	3844917	1498228	2112267	3413754
LN_0670	NA	NA	242.176	6	NA	NA	NA	NA	NA	NA	5675355	5836156	6414248	2246739	2994796	6879918
LN_0685	NA	NA	251.132	6	NA	NA	NA	NA	NA	NA	140894	153093	167599	180365	147348	159407
LN_0686	NA	NA	251.131	4	NA	NA	NA	NA	NA	NA	NA	NA	71177	166436	130127	115499
LN_0687	NA	NA	251.131	6	NA	NA	NA	NA	NA	NA	324731	342180	399982	376110	346934	241211
LN_0688	NA	NA	251.131	6	NA	NA	NA	NA	NA	NA	167026	141868	160596	166160	156379	170995
LN_0701	NA	NA	255.219	6	NA	NA	NA	NA	NA	NA	380288	272866	299594	343660	459214	242343
LN_0702	NA	NA	255.232	6	NA	NA	NA	NA	NA	NA	216703	134794	200618	211534	195894	150317
LN_0704	NA	NA	255.232	6	NA	NA	NA	NA	NA	NA	107013	140414	143972	147658	110195	106067
LN_0706	NA	NA	255.232	6	NA	NA	NA	NA	NA	NA	136255	256345	211679	205913	173600	134161
LN_0708	NA	NA	255.246	6	NA	NA	NA	NA	NA	NA	388009	249659	341826	359013	401238	265001
LN_0726	NA	NA	265.148	6	NA	NA	NA	NA	NA	NA	289532	180671	156388	236102	208161	243661
LN_0727	NA	NA	265.148	4	NA	NA	NA	NA	NA	NA	278100	NA	NA	253817	195828	185445
LN_0728	NA	NA	265.148	6	NA	NA	NA	NA	NA	NA	3208180	1762463	1159582	2668086	2070289	2559923
LN_0738	NA	NA	270.207	6	NA	NA	NA	NA	NA	NA	166060	268897	272823	114630	128734	211610
LN_0743	NA	NA	277.181	5	NA	NA	NA	NA	NA	NA	244955	267377	253134	218452	192794	NA
LN_0746	NA	NA	278.153	6	NA	NA	NA	NA	NA	NA	207845	245291	248922	87890	152098	226444
LN_0747	NA	NA	278.153	6	NA	NA	NA	NA	NA	NA	431480	442560	487405	149089	213699	501532
LN_0749	NA	NA	279.233	6	NA	NA	NA	NA	NA	NA	198219	202732	103635	211941	301378	177311
LN_0752	NA	NA	280.15	5	NA	NA	NA	NA	NA	NA	108177	133229	155092	NA	60442	156927
LN_0760	NA	NA	283.216	5	NA	NA	NA	NA	NA	NA	192202	95846	144509	NA	256431	134499
LN_0761	NA	NA	283.248	6	NA	NA	NA	NA	NA	NA	771519	528280	624717	504590	616164	388294
LN_0763	NA	NA	283.264	6	NA	NA	NA	NA	NA	NA	116622	170132	140195	140111	122820	132009
LN_0765	NA	NA	283.263	6	NA	NA	NA	NA	NA	NA	121449	161898	156526	154187	135382	84108
LN_0766	NA	NA	283.263	6	NA	NA	NA	NA	NA	NA	192448	230418	227384	191711	212116	148539
LN_0770	NA	NA	283.279	6	NA	NA	NA	NA	NA	NA	814981	551003	695954	459873	632026	336320
LN_0771	NA	NA	283.332	3	NA	NA	NA	NA	NA	NA	145166	146908	NA	NA	148369	NA
LN_0776	NA	NA	287.994	6	NA	NA	NA	NA	NA	NA	118060	128280	142340	140295	148082	113419
LN_0798	NA	NA	293.176	5	NA	NA	NA	NA	NA	NA	1245976	NA	466412	1216066	588983	1191645
LN_0799	NA	NA	293.18	4	NA	NA	NA	NA	NA	NA	123692	NA	NA	95496	91379	86951
LN_0800	NA	NA	293.18	6	NA	NA	NA	NA	NA	NA	342021	200584	142260	195927	175594	224160
LN_0801	NA	NA	293.18	6	NA	NA	NA	NA	NA	NA	1748192	873914	605294	1266972	1002909	1156550
LN_0802	NA	NA	293.175	6	NA	NA	NA	NA	NA	NA	198977	110588	149094	178406	170474	96768
LN_0803	NA	NA	293.175	6	NA	NA	NA	NA	NA	NA	342558	227588	328586	288159	342289	198738
LN_0804	NA	NA	293.176	6	NA	NA	NA	NA	NA	NA	375709	644152	582048	273114	456051	453710
LN_0805	NA	NA	293.176	6	NA	NA	NA	NA	NA	NA	190959	241774	340583	278211	314863	261219
LN_0807	NA	NA	293.175	6	NA	NA	NA	NA	NA	NA	205053	174923	299598	233383	251334	151294
LN_0808	NA	NA	293.175	6	NA	NA	NA	NA	NA	NA	138298	162018	160045	128396	103728	131511
LN_0812	NA	NA	297.047	3	NA	NA	NA	NA	NA	NA	NA	NA	NA	63745	68535	649873
LN_0819	NA	NA	297.153	4	NA	NA	NA	NA	NA	NA	93836	198311	NA	93814	83285	NA
LN_0820	NA	NA	297.153	5	NA	NA	NA	NA	NA	NA	174350	283433	NA	118773	82106	89656
LN_0821	NA	NA	297.153	6	NA	NA	NA	NA	NA	NA	1037313	1619523	529804	779056	753893	598691
LN_0830	NA	NA	299.006	6	NA	NA	NA	NA	NA	NA	71266	118479	153516	138229	134659	138420
LN_0831	NA	NA	299.004	5	NA	NA	NA	NA	NA	NA	126147	82483	NA	133974	154984	147743
LN_0833	NA	NA	299.005	4	NA	NA	NA	NA	NA	NA	130667	NA	NA	142880	82397	158039
LN_0834	NA	NA	299.004	6	NA	NA	NA	NA	NA	NA	194105	219881	204192	233878	195949	179078
LN_0836	NA	NA	299.202	6	NA	NA	NA	NA	NA	NA	1674381	2163962	997724	1160880	1134772	896993
LN_0839	NA	NA	301.217	6	NA	NA	NA	NA	NA	NA	249546	431069	343292	408174	351870	313471
LN_0841	NA	NA	303.233	6	NA	NA	NA	NA	NA	NA	184432	238411	115632	169137	171220	126985
LN_0849	NA	NA	309.174	5	NA	NA	NA	NA	NA	NA	231318	118631	NA	135462	133859	148566
LN_0850	NA	NA	309.174	6	NA	NA	NA	NA	NA	NA	1496101	763405	524508	1086952	909783	929007
LN_0852	NA	NA	311.169	6	NA	NA	NA	NA	NA	NA	277071	444884	139613	214001	197748	168208
LN_0853	NA	NA	311.169	6	NA	NA	NA	NA	NA	NA	659488	993938	322172	482714	457235	360527
LN_0854	NA	NA	311.169	6	NA	NA	NA	NA	NA	NA	3031750	4766349	1499139	2473174	2182911	1715724
LN_0857	NA	NA	311.168	6	NA	NA	NA	NA	NA	NA	153745	140972	121854	152955	123757	107813
LN_0858	NA	NA	311.168	6	NA	NA	NA	NA	NA	NA	141785	264253	209704	115485	172071	143192
LN_0863	NA	NA	313.079	6	NA	NA	NA	NA	NA	NA	169583	215011	142992	185482	197927	715359
LN_0864	NA	NA	313.079	6	NA	NA	NA	NA	NA	NA	94057	144319	93122	220652	248246	1693803
LN_0865	NA	NA	313.079	4	NA	NA	NA	NA	NA	NA	NA	74341	NA	114307	125267	881043
LN_0866	NA	NA	313.079	5	NA	NA	NA	NA	NA	NA	63428	155116	NA	264305	301550	2460706
LN_0867	NA	NA	313.079	5	NA	NA	NA	NA	NA	NA	84421	205956	NA	483164	545966	4878874
LN_0868	NA	NA	313.079	5	NA	NA	NA	NA	NA	NA	71484	196652	NA	434854	513083	4567018
LN_0869	NA	NA	313.079	5	NA	NA	NA	NA	NA	NA	60580	169297	NA	361733	400028	4182690
LN_0878	NA	NA	313.164	5	NA	NA	NA	NA	NA	NA	131430	189334	NA	100030	96004	73124
LN_0879	NA	NA	313.192	6	NA	NA	NA	NA	NA	NA	169048	150914	184739	177863	179641	123691
LN_0886	NA	NA	319.241	6	NA	NA	NA	NA	NA	NA	561950	311091	455900	383239	515817	268173
LN_0889	NA	NA	321.21	6	NA	NA	NA	NA	NA	NA	381992	190188	122947	238950	284791	275569
LN_0890	NA	NA	321.237	6	NA	NA	NA	NA	NA	NA	198368	90160	118001	107028	180390	90485
LN_0893	NA	NA	325.184	6	NA	NA	NA	NA	NA	NA	219892	314490	165267	165459	175044	171152
LN_0894	NA	NA	325.184	6	NA	NA	NA	NA	NA	NA	733341	1132382	339713	552536	564807	403057
LN_0895	NA	NA	325.184	6	NA	NA	NA	NA	NA	NA	3765785	6000875	1968375	2847344	2694594	1933679
LN_0897	NA	NA	325.183	6	NA	NA	NA	NA	NA	NA	147171	139062	169622	129297	158379	108552
LN_0898	NA	NA	325.184	6	NA	NA	NA	NA	NA	NA	117154	223241	182309	107068	138958	161124
LN_0900	NA	NA	325.183	6	NA	NA	NA	NA	NA	NA	132600	144796	141202	99071	88852	92663
LN_0905	NA	NA	327.18	6	NA	NA	NA	NA	NA	NA	171450	253742	88185	130855	119603	90408
LN_0909	NA	NA	329.269	6	NA	NA	NA	NA	NA	NA	167896	153702	139066	160373	205415	128647
LN_0914	NA	NA	337.205	6	NA	NA	NA	NA	NA	NA	179148	100740	78677	152608	139394	118099
LN_0915	NA	NA	337.206	6	NA	NA	NA	NA	NA	NA	929212	525165	341273	738686	520680	586731
LN_0918	NA	NA	339.2	6	NA	NA	NA	NA	NA	NA	141861	221872	93761	100454	151911	99325
LN_0919	NA	NA	339.2	6	NA	NA	NA	NA	NA	NA	438059	669285	304702	327452	330460	339510
LN_0920	NA	NA	339.2	6	NA	NA	NA	NA	NA	NA	2647157	4252432	1443630	2142424	2079112	1538345
LN_0925	NA	NA	339.327	6	NA	NA	NA	NA	NA	NA	637677	317453	487845	511278	632574	420526
LN_0929	NA	NA	341.223	6	NA	NA	NA	NA	NA	NA	408752	316115	382227	323938	390889	281092
LN_0934	NA	NA	343.219	6	NA	NA	NA	NA	NA	NA	132337	114589	123089	123034	134648	95730
LN_0935	NA	NA	344.273	6	NA	NA	NA	NA	NA	NA	174106	269541	242512	105309	137814	183038
LN_0937	NA	NA	346.177	6	NA	NA	NA	NA	NA	NA	960783	970553	1017745	494454	840911	539055
LN_0942	NA	NA	349.242	6	NA	NA	NA	NA	NA	NA	262487	104251	74820	134681	229336	149817
LN_0945	NA	NA	351.251	6	NA	NA	NA	NA	NA	NA	196920	142541	142181	138188	144976	100468
LN_0948	NA	NA	353.2	5	NA	NA	NA	NA	NA	NA	169562	84285	NA	132874	126841	107820
LN_0949	NA	NA	353.2	6	NA	NA	NA	NA	NA	NA	886424	495464	333378	753356	550643	564848
LN_0950	NA	NA	353.209	6	NA	NA	NA	NA	NA	NA	230225	147245	191041	206317	248109	152127
LN_0955	NA	NA	360.193	6	NA	NA	NA	NA	NA	NA	306135	304629	329720	166586	260483	170338
LN_0962	NA	NA	365.218	6	NA	NA	NA	NA	NA	NA	113156	107462	146681	129945	120087	130623
LN_0964	NA	NA	365.218	6	NA	NA	NA	NA	NA	NA	188311	203588	264952	215306	215078	139501
LN_0965	NA	NA	365.217	6	NA	NA	NA	NA	NA	NA	171967	212738	189115	177857	174275	158959
LN_0966	NA	NA	365.218	6	NA	NA	NA	NA	NA	NA	159484	185674	125293	134374	126052	145060
LN_0971	NA	NA	365.246	6	NA	NA	NA	NA	NA	NA	1792213	1863689	1230198	1108635	2225010	1197994
LN_0972	NA	NA	367.243	6	NA	NA	NA	NA	NA	NA	602380	657017	371869	402789	750031	408508
LN_0976	NA	NA	369.301	6	NA	NA	NA	NA	NA	NA	159628	107693	129158	125283	129726	90706
LN_0977	NA	NA	370.288	6	NA	NA	NA	NA	NA	NA	108732	266249	184555	86883	176003	169031
LN_0978	NA	NA	372.304	6	NA	NA	NA	NA	NA	NA	4480226	8821736	6521114	3303284	5589133	6155288
LN_0981	NA	NA	374.301	6	NA	NA	NA	NA	NA	NA	1423304	2916778	2137080	1067152	1692692	1888617
LN_0990	NA	NA	379.252	6	NA	NA	NA	NA	NA	NA	257764	159297	238381	210684	263782	169947
LN_0997	NA	NA	381.008	4	NA	NA	NA	NA	NA	NA	142576	NA	NA	107900	74082	129107
LN_0998	NA	NA	381.007	6	NA	NA	NA	NA	NA	NA	167266	207116	211043	156300	183019	143988
LN_0999	NA	NA	381.105	6	NA	NA	NA	NA	NA	NA	208436	179960	168143	287143	279540	147242
LN_1003	NA	NA	381.205	6	NA	NA	NA	NA	NA	NA	141124	203390	85766	113115	109339	82792
LN_1004	NA	NA	381.232	4	NA	NA	NA	NA	NA	NA	141014	NA	NA	79480	75639	94639
LN_1005	NA	NA	381.232	6	NA	NA	NA	NA	NA	NA	604232	345807	224346	461931	350254	394388
LN_1006	NA	NA	381.241	6	NA	NA	NA	NA	NA	NA	579512	326840	472345	417916	504474	303330
LN_1010	NA	NA	383.103	6	NA	NA	NA	NA	NA	NA	148549	114767	135698	189915	181799	87598
LN_1017	NA	NA	386.283	6	NA	NA	NA	NA	NA	NA	230188	154874	159992	79054	121902	257606
LN_1023	NA	NA	387.097	3	NA	NA	NA	NA	NA	NA	NA	NA	NA	70680	75192	535469
LN_1025	NA	NA	387.098	3	NA	NA	NA	NA	NA	NA	NA	NA	NA	81343	88165	862993
LN_1026	NA	NA	387.097	3	NA	NA	NA	NA	NA	NA	NA	NA	NA	90531	83969	989948
LN_1027	NA	NA	388.299	6	NA	NA	NA	NA	NA	NA	200584	191271	165533	77932	110861	200584
LN_1032	NA	NA	389.233	6	NA	NA	NA	NA	NA	NA	153047	169916	180912	175693	168540	118437
LN_1033	NA	NA	389.291	6	NA	NA	NA	NA	NA	NA	3739681	3722149	2315214	2432852	4795334	2376631
LN_1037	NA	NA	391.097	6	NA	NA	NA	NA	NA	NA	117913	104463	137216	119954	145504	89926
LN_1041	NA	NA	393.172	6	NA	NA	NA	NA	NA	NA	133271	207470	75082	105866	99065	88128
LN_1042	NA	NA	393.278	6	NA	NA	NA	NA	NA	NA	3372962	3449981	2083950	2336169	4245314	2742773
LN_1043	NA	NA	395.194	6	NA	NA	NA	NA	NA	NA	235846	124641	190538	175954	197728	135630
LN_1045	NA	NA	395.274	6	NA	NA	NA	NA	NA	NA	1083945	1041519	625191	725930	1297605	808470
LN_1046	NA	NA	396.348	6	NA	NA	NA	NA	NA	NA	418937	845339	644711	340194	520677	561228
LN_1051	NA	NA	397.226	6	NA	NA	NA	NA	NA	NA	451133	272233	170511	382725	298260	303347
LN_1052	NA	NA	397.244	6	NA	NA	NA	NA	NA	NA	197994	148036	156028	151142	173462	128288
LN_1053	NA	NA	397.332	6	NA	NA	NA	NA	NA	NA	223777	106778	151118	134246	157066	105714
LN_1054	NA	NA	399.323	6	NA	NA	NA	NA	NA	NA	187937	266669	202413	140602	159711	174916
LN_1055	NA	NA	400.335	6	NA	NA	NA	NA	NA	NA	172183	602775	493955	246995	385271	377444
LN_1058	NA	NA	402.332	6	NA	NA	NA	NA	NA	NA	54397	193386	148637	77787	112029	107330
LN_1059	NA	NA	402.359	6	NA	NA	NA	NA	NA	NA	534443	413874	195019	296438	445165	336136
LN_1061	NA	NA	403.307	6	NA	NA	NA	NA	NA	NA	249559	258933	170985	173391	333039	190713
LN_1065	NA	NA	405.15	6	NA	NA	NA	NA	NA	NA	119354	117955	117352	163869	130565	82990
LN_1072	NA	NA	407.187	6	NA	NA	NA	NA	NA	NA	204642	305864	119003	143102	138155	101094
LN_1075	NA	NA	409.137	6	NA	NA	NA	NA	NA	NA	304375	273749	354486	385741	341230	263872
LN_1077	NA	NA	410.328	6	NA	NA	NA	NA	NA	NA	360394	204884	238053	137256	187099	388494
LN_1079	NA	NA	411.134	6	NA	NA	NA	NA	NA	NA	224946	175498	206454	223456	233446	147269
LN_1080	NA	NA	412.343	6	NA	NA	NA	NA	NA	NA	445811	452599	353605	159192	225744	469208
LN_1081	NA	NA	413.222	6	NA	NA	NA	NA	NA	NA	1058541	818313	928221	906242	1031442	704914
LN_1086	NA	NA	417.131	6	NA	NA	NA	NA	NA	NA	203755	173297	191677	183182	205442	143965
LN_1087	NA	NA	417.209	6	NA	NA	NA	NA	NA	NA	223043	153460	188409	160649	200270	130055
LN_1088	NA	NA	417.322	6	NA	NA	NA	NA	NA	NA	7039060	7002072	4074924	4501130	8957283	5082698
LN_1091	NA	NA	419.128	6	NA	NA	NA	NA	NA	NA	225295	181523	229470	213641	230753	178305
LN_1092	NA	NA	419.239	6	NA	NA	NA	NA	NA	NA	903362	690202	837970	790653	885342	609484
LN_1093	NA	NA	420.289	6	NA	NA	NA	NA	NA	NA	379698	378586	416671	144029	234340	333676
LN_1096	NA	NA	421.125	6	NA	NA	NA	NA	NA	NA	154663	131641	147968	132045	152438	139007
LN_1097	NA	NA	421.155	6	NA	NA	NA	NA	NA	NA	218333	241110	277869	174649	289767	197332
LN_1098	NA	NA	421.203	6	NA	NA	NA	NA	NA	NA	148028	240866	85229	117018	109529	83495
LN_1099	NA	NA	421.227	6	NA	NA	NA	NA	NA	NA	139453	179369	91637	94568	251214	76087
LN_1106	NA	NA	423.226	6	NA	NA	NA	NA	NA	NA	417769	304071	332926	345073	398441	302210
LN_1107	NA	NA	423.421	6	NA	NA	NA	NA	NA	NA	288730	178358	153809	315628	248825	235472
LN_1109	NA	NA	425.258	6	NA	NA	NA	NA	NA	NA	302633	194301	121108	246587	195585	189711
LN_1110	NA	NA	425.276	6	NA	NA	NA	NA	NA	NA	248695	182314	257841	205764	200475	175179
LN_1113	NA	NA	428.338	6	NA	NA	NA	NA	NA	NA	112530	176481	223867	65329	130856	239600
LN_1114	NA	NA	429.194	6	NA	NA	NA	NA	NA	NA	193296	156474	161820	193270	170426	111821
LN_1116	NA	NA	433.181	6	NA	NA	NA	NA	NA	NA	124286	87730	124363	135271	142599	96177
LN_1117	NA	NA	433.254	6	NA	NA	NA	NA	NA	NA	139593	117468	127591	126032	173862	111905
LN_1118	NA	NA	435.213	6	NA	NA	NA	NA	NA	NA	138322	101029	123687	126874	150081	83406
LN_1123	NA	NA	441.253	6	NA	NA	NA	NA	NA	NA	207381	135217	81464	208007	144788	147568
LN_1124	NA	NA	441.253	6	NA	NA	NA	NA	NA	NA	1395904	898088	1124639	1051835	1378977	965234
LN_1128	NA	NA	445.2	6	NA	NA	NA	NA	NA	NA	278921	303388	373766	213168	357387	290289
LN_1131	NA	NA	447.27	6	NA	NA	NA	NA	NA	NA	1732506	1156203	1371455	1263357	1626806	1024271
LN_1132	NA	NA	447.307	6	NA	NA	NA	NA	NA	NA	166460	156311	160990	97487	113949	130852
LN_1133	NA	NA	447.308	6	NA	NA	NA	NA	NA	NA	208070	173537	221464	126982	136825	214134
LN_1134	NA	NA	449.174	6	NA	NA	NA	NA	NA	NA	432049	568286	549022	597445	586729	287633
LN_1135	NA	NA	451.17	6	NA	NA	NA	NA	NA	NA	137578	142483	164606	182287	142786	96827
LN_1136	NA	NA	451.452	6	NA	NA	NA	NA	NA	NA	155232	87044	71415	151937	120202	99641
LN_1139	NA	NA	457.225	6	NA	NA	NA	NA	NA	NA	179638	111422	147401	173781	164041	110687
LN_1142	NA	NA	459.327	5	NA	NA	NA	NA	NA	NA	375126	NA	502049	183534	290728	511875
LN_1143	NA	NA	459.327	6	NA	NA	NA	NA	NA	NA	454325	3387618	344629	1007794	349314	374116
LN_1145	NA	NA	459.327	3	NA	NA	NA	NA	NA	NA	NA	NA	294485	NA	185341	257686
LN_1147	NA	NA	459.327	6	NA	NA	NA	NA	NA	NA	144072	263383	149161	139674	107041	173496
LN_1149	NA	NA	459.326	6	NA	NA	NA	NA	NA	NA	157335	161672	211005	170087	159340	100288
LN_1150	NA	NA	459.326	6	NA	NA	NA	NA	NA	NA	145045	171823	167209	117301	127515	158902
LN_1154	NA	NA	463.011	6	NA	NA	NA	NA	NA	NA	104923	163713	141445	104733	116957	107532
LN_1155	NA	NA	463.244	6	NA	NA	NA	NA	NA	NA	248334	167857	226874	167385	214494	160096
LN_1156	NA	NA	465.304	6	NA	NA	NA	NA	NA	NA	171036	122786	90829	188344	208272	161711
LN_1157	NA	NA	465.304	6	NA	NA	NA	NA	NA	NA	715396	436565	371006	631489	683543	555784
LN_1160	NA	NA	471.18	6	NA	NA	NA	NA	NA	NA	171860	140699	180155	148185	175291	136982
LN_1163	NA	NA	473.218	6	NA	NA	NA	NA	NA	NA	1708003	2079958	1832104	1795361	1755375	1015985
LN_1164	NA	NA	473.283	6	NA	NA	NA	NA	NA	NA	146156	178922	173085	137629	143151	108786
LN_1165	NA	NA	473.4	6	NA	NA	NA	NA	NA	NA	6164955	6684040	7350120	7244084	6595467	4299832
LN_1167	NA	NA	475.382	6	NA	NA	NA	NA	NA	NA	183398	133817	190233	163306	197207	126648
LN_1171	NA	NA	479.483	6	NA	NA	NA	NA	NA	NA	526645	304002	127659	326169	234090	167502
LN_1175	NA	NA	485.069	6	NA	NA	NA	NA	NA	NA	268546	301007	272474	248019	245962	246069
LN_1176	NA	NA	485.069	6	NA	NA	NA	NA	NA	NA	382236	451796	347725	396833	429673	345788
LN_1177	NA	NA	485.069	6	NA	NA	NA	NA	NA	NA	422763	420916	375845	438740	384048	314650
LN_1180	NA	NA	486.453	6	NA	NA	NA	NA	NA	NA	381736	248542	133054	163852	217064	240762
LN_1186	NA	NA	489.278	6	NA	NA	NA	NA	NA	NA	312216	322655	336299	247035	221798	344367
LN_1187	NA	NA	489.277	6	NA	NA	NA	NA	NA	NA	221550	328639	198101	149589	200693	214272
LN_1189	NA	NA	491.341	6	NA	NA	NA	NA	NA	NA	900207	886818	735612	794550	807598	682145
LN_1191	NA	NA	495.225	6	NA	NA	NA	NA	NA	NA	707655	558097	648632	620858	647921	505214
LN_1192	NA	NA	495.304	5	NA	NA	NA	NA	NA	NA	209154	NA	295707	137697	173187	245693
LN_1193	NA	NA	495.304	6	NA	NA	NA	NA	NA	NA	289413	1081335	295477	502616	237264	254998
LN_1195	NA	NA	497.3	6	NA	NA	NA	NA	NA	NA	66571	310783	57030	126049	74530	66989
LN_1196	NA	NA	499.212	6	NA	NA	NA	NA	NA	NA	276525	189567	205422	201154	238759	205120
LN_1200	NA	NA	501.242	6	NA	NA	NA	NA	NA	NA	272086	203341	254625	228151	272125	180067
LN_1201	NA	NA	505.229	6	NA	NA	NA	NA	NA	NA	148125	121423	142572	138293	165140	113771
LN_1203	NA	NA	507.278	6	NA	NA	NA	NA	NA	NA	143617	107882	133330	157804	136164	100751
LN_1204	NA	NA	507.515	6	NA	NA	NA	NA	NA	NA	516600	361089	128452	243571	189955	135484
LN_1205	NA	NA	509.377	6	NA	NA	NA	NA	NA	NA	1558269	1636505	1889378	1820083	1742589	1138522
LN_1206	NA	NA	511.198	6	NA	NA	NA	NA	NA	NA	155833	144693	138792	169028	158558	116842
LN_1207	NA	NA	511.373	6	NA	NA	NA	NA	NA	NA	462457	527681	578022	531228	477406	334581
LN_1213	NA	NA	515.435	6	NA	NA	NA	NA	NA	NA	139926	120782	119477	136157	126217	90074
LN_1215	NA	NA	518.406	4	NA	NA	NA	NA	NA	NA	124288	78959	NA	NA	176551	120343
LN_1217	NA	NA	519.348	5	NA	NA	NA	NA	NA	NA	144166	NA	181392	91046	87008	170269
LN_1218	NA	NA	519.348	6	NA	NA	NA	NA	NA	NA	225129	737701	229383	262250	200161	207132
LN_1220	NA	NA	519.348	5	NA	NA	NA	NA	NA	NA	149268	NA	176363	109582	113851	146405
LN_1222	NA	NA	519.405	6	NA	NA	NA	NA	NA	NA	308667	350651	421797	377669	337116	214922
LN_1224	NA	NA	523.256	6	NA	NA	NA	NA	NA	NA	868407	671376	754893	712986	834776	629891
LN_1226	NA	NA	527.447	6	NA	NA	NA	NA	NA	NA	2683746	3478737	3086996	3165075	3019070	2324416
LN_1227	NA	NA	529.273	6	NA	NA	NA	NA	NA	NA	476698	326716	373745	339770	430531	324210
LN_1229	NA	NA	529.423	6	NA	NA	NA	NA	NA	NA	352147	365983	381277	422501	401063	274964
LN_1230	NA	NA	529.463	6	NA	NA	NA	NA	NA	NA	923985	989566	1063319	912524	964888	692082
LN_1231	NA	NA	529.462	6	NA	NA	NA	NA	NA	NA	54847105	65637104	64703200	60769825	56948183	41183972
LN_1233	NA	NA	529.501	6	NA	NA	NA	NA	NA	NA	382342	432736	395877	416963	391707	287774
LN_1235	NA	NA	533.421	6	NA	NA	NA	NA	NA	NA	1010561	1091109	1104284	1135179	1060496	653188
LN_1237	NA	NA	535.52	5	NA	NA	NA	NA	NA	NA	279650	187681	NA	288064	249767	287000
LN_1238	NA	NA	536.396	6	NA	NA	NA	NA	NA	NA	287289	301201	310232	304207	295199	186115
LN_1239	NA	NA	539.229	6	NA	NA	NA	NA	NA	NA	149699	135380	128738	167395	153049	122442
LN_1241	NA	NA	539.48	6	NA	NA	NA	NA	NA	NA	154131	149911	128858	151276	140825	115658
LN_1243	NA	NA	543.466	6	NA	NA	NA	NA	NA	NA	1554203	1173195	796084	1594104	1409031	1427658
LN_1245	NA	NA	544.45	3	NA	NA	NA	NA	NA	NA	NA	NA	NA	151196	173626	143898
LN_1247	NA	NA	545.463	6	NA	NA	NA	NA	NA	NA	474342	377200	235256	473612	446837	398025
LN_1248	NA	NA	553.184	6	NA	NA	NA	NA	NA	NA	123763	103952	108832	115522	126598	107322
LN_1249	NA	NA	553.495	6	NA	NA	NA	NA	NA	NA	162402	137717	74619	195971	165208	171553
LN_1256	NA	NA	557.108	6	NA	NA	NA	NA	NA	NA	186399	205957	165294	162536	167225	162671
LN_1258	NA	NA	557.482	5	NA	NA	NA	NA	NA	NA	116700	111163	NA	132789	84480	138577
LN_1263	NA	NA	563.55	5	NA	NA	NA	NA	NA	NA	451986	320402	NA	378079	326793	376896
LN_1265	NA	NA	564.344	6	NA	NA	NA	NA	NA	NA	4313469	4215686	4431338	2267093	3963117	2265892
LN_1267	NA	NA	565.44	6	NA	NA	NA	NA	NA	NA	148880	146388	192543	152814	178388	113385
LN_1268	NA	NA	565.439	6	NA	NA	NA	NA	NA	NA	4238751	4913259	4494871	4447499	4016547	3321473
LN_1269	NA	NA	567.436	6	NA	NA	NA	NA	NA	NA	1359616	1440258	1492671	1329062	1217250	1006516
LN_1270	NA	NA	567.511	6	NA	NA	NA	NA	NA	NA	1795331	1400461	858335	1967400	1740109	1703174
LN_1271	NA	NA	568.495	3	NA	NA	NA	NA	NA	NA	NA	NA	NA	115714	125495	99399
LN_1272	NA	NA	570.466	2	NA	NA	NA	NA	NA	NA	NA	NA	NA	NA	148593	128519
LN_1273	NA	NA	570.485	6	NA	NA	NA	NA	NA	NA	645142	486011	342956	667700	613794	613747
LN_1278	NA	NA	571.498	6	NA	NA	NA	NA	NA	NA	10441118	7900421	2347904	10330144	8620553	11520918
LN_1279	NA	NA	572.432	6	NA	NA	NA	NA	NA	NA	164477	198811	170687	148066	151963	136778
LN_1280	NA	NA	572.482	6	NA	NA	NA	NA	NA	NA	378275	300536	930856	2303860	1864714	1495687
LN_1281	NA	NA	573.494	6	NA	NA	NA	NA	NA	NA	3355228	2514486	710039	3364711	2722424	3584524
LN_1282	NA	NA	574.478	6	NA	NA	NA	NA	NA	NA	115184	92454	255387	700465	561026	436597
LN_1283	NA	NA	577.228	6	NA	NA	NA	NA	NA	NA	355420	302053	329507	289577	300760	258424
LN_1288	NA	NA	581.215	6	NA	NA	NA	NA	NA	NA	127185	121563	149573	126438	145899	129268
LN_1290	NA	NA	581.526	5	NA	NA	NA	NA	NA	NA	134266	100970	NA	144179	121220	153338
LN_1291	NA	NA	581.526	6	NA	NA	NA	NA	NA	NA	1322756	914819	264508	1504853	1182351	1403215
LN_1293	NA	NA	582.51	4	NA	NA	NA	NA	NA	NA	NA	NA	80573	203895	169067	122300
LN_1296	NA	NA	585.513	5	NA	NA	NA	NA	NA	NA	376316	211778	NA	347305	255715	364908
LN_1299	NA	NA	588.477	6	NA	NA	NA	NA	NA	NA	155753	97533	75920	151392	139064	160442
LN_1301	NA	NA	591.581	5	NA	NA	NA	NA	NA	NA	235959	122963	NA	190246	133778	183636
LN_1305	NA	NA	595.542	6	NA	NA	NA	NA	NA	NA	13285341	10566358	2626426	14902464	11695090	14409102
LN_1308	NA	NA	598.516	6	NA	NA	NA	NA	NA	NA	3716220	3160363	988762	3937224	3187723	4152068
LN_1310	NA	NA	599.481	4	NA	NA	NA	NA	NA	NA	120006	NA	NA	120839	86854	123406
LN_1311	NA	NA	599.493	5	NA	NA	NA	NA	NA	NA	145803	75430	160261	NA	53309	485445
LN_1312	NA	NA	599.501	6	NA	NA	NA	NA	NA	NA	92428	70609	230345	599580	460814	375107
LN_1313	NA	NA	599.529	6	NA	NA	NA	NA	NA	NA	15918444	12401603	1653005	14377418	11740771	15646545
LN_1315	NA	NA	601.526	6	NA	NA	NA	NA	NA	NA	5544536	4160274	509308	4563880	3915788	5268997
LN_1317	NA	NA	605.26	6	NA	NA	NA	NA	NA	NA	393782	379375	373396	350324	379655	338817
LN_1318	NA	NA	605.479	6	NA	NA	NA	NA	NA	NA	187739	211129	210649	200016	205036	120283
LN_1319	NA	NA	609.441	5	NA	NA	NA	NA	NA	NA	143292	NA	110242	116630	167801	64325
LN_1320	NA	NA	609.558	5	NA	NA	NA	NA	NA	NA	520733	324024	NA	518147	379236	468051
LN_1321	NA	NA	609.558	6	NA	NA	NA	NA	NA	NA	2304207	1600546	209422	1968584	1607675	2271344
LN_1323	NA	NA	611.277	6	NA	NA	NA	NA	NA	NA	154753	100949	142326	139630	154563	111616
LN_1324	NA	NA	611.408	6	NA	NA	NA	NA	NA	NA	97619	89426	76197	153148	119779	92828
LN_1326	NA	NA	612.532	5	NA	NA	NA	NA	NA	NA	163359	117168	NA	132181	113572	175802
LN_1327	NA	NA	613.545	5	NA	NA	NA	NA	NA	NA	304608	145637	NA	238370	163036	255708
LN_1329	NA	NA	615.458	6	NA	NA	NA	NA	NA	NA	168124	77783	132087	150192	205441	81352
LN_1332	NA	NA	621.474	6	NA	NA	NA	NA	NA	NA	100231	136782	144366	142585	140902	93071
LN_1333	NA	NA	623.522	5	NA	NA	NA	NA	NA	NA	199814	114134	NA	172278	119165	159992
LN_1334	NA	NA	623.537	3	NA	NA	NA	NA	NA	NA	117389	NA	116475	NA	NA	348903
LN_1335	NA	NA	623.573	6	NA	NA	NA	NA	NA	NA	27016582	16647771	1904411	23291411	18240996	25228305
LN_1336	NA	NA	623.626	5	NA	NA	NA	NA	NA	NA	171816	118099	NA	114546	94103	134102
LN_1337	NA	NA	625.552	5	NA	NA	NA	NA	NA	NA	158946	148549	NA	202220	157648	189922
LN_1338	NA	NA	626.36	6	NA	NA	NA	NA	NA	NA	252530	155339	86708	148792	255168	199899
LN_1340	NA	NA	626.547	6	NA	NA	NA	NA	NA	NA	5580892	4973926	756117	5052891	4281694	5394142
LN_1342	NA	NA	627.56	6	NA	NA	NA	NA	NA	NA	9150492	5574005	256219	7064377	5912667	7879699
LN_1344	NA	NA	629.558	6	NA	NA	NA	NA	NA	NA	3114850	1808192	80106	2327046	1863516	2639093
LN_1345	NA	NA	631.508	6	NA	NA	NA	NA	NA	NA	232092	215450	125355	184550	213413	189891
LN_1348	NA	NA	635.453	6	NA	NA	NA	NA	NA	NA	122009	96379	82253	174566	132655	87163
LN_1350	NA	NA	637.588	5	NA	NA	NA	NA	NA	NA	145889	114956	108840	130959	133481	NA
LN_1351	NA	NA	637.589	5	NA	NA	NA	NA	NA	NA	205692	99072	NA	143576	126937	213436
LN_1352	NA	NA	637.589	5	NA	NA	NA	NA	NA	NA	1389314	837234	NA	1161435	911771	1236124
LN_1354	NA	NA	640.625	6	NA	NA	NA	NA	NA	NA	208250	157509	142860	114115	114318	96139
LN_1355	NA	NA	641.091	6	NA	NA	NA	NA	NA	NA	349655	394633	359438	309157	372755	400288
LN_1357	NA	NA	641.091	6	NA	NA	NA	NA	NA	NA	357971	342817	318128	344312	338449	292165
LN_1358	NA	NA	645.131	6	NA	NA	NA	NA	NA	NA	68150	84386	67526	87273	78529	314132
LN_1363	NA	NA	649.514	5	NA	NA	NA	NA	NA	NA	146747	109096	NA	232735	197927	197294
LN_1364	NA	NA	651.605	6	NA	NA	NA	NA	NA	NA	15013379	8187148	341596	10948221	8818388	12418999
LN_1367	NA	NA	653.584	5	NA	NA	NA	NA	NA	NA	250567	196624	NA	207070	199890	244762
LN_1368	NA	NA	654.58	6	NA	NA	NA	NA	NA	NA	3963509	2584390	123455	3287417	2799113	3481490
LN_1369	NA	NA	655.422	6	NA	NA	NA	NA	NA	NA	286631	337172	335489	271348	322119	197719
LN_1372	NA	NA	655.508	3	NA	NA	NA	NA	NA	NA	NA	NA	NA	147236	185541	135023
LN_1373	NA	NA	655.553	6	NA	NA	NA	NA	NA	NA	257208	247630	139720	191056	222398	202988
LN_1374	NA	NA	655.592	5	NA	NA	NA	NA	NA	NA	227864	132939	NA	182719	132122	200247
LN_1375	NA	NA	656.576	4	NA	NA	NA	NA	NA	NA	NA	NA	119331	240221	148043	149177
LN_1376	NA	NA	657.393	6	NA	NA	NA	NA	NA	NA	1309854	1173697	604895	1161539	1331712	750867
LN_1378	NA	NA	659.231	6	NA	NA	NA	NA	NA	NA	158225	144201	196059	129641	142812	141650
LN_1379	NA	NA	659.539	6	NA	NA	NA	NA	NA	NA	204232	198149	90335	140503	146643	155285
LN_1381	NA	NA	665.504	6	NA	NA	NA	NA	NA	NA	311734	126584	180621	166169	291445	146427
LN_1382	NA	NA	668.657	5	NA	NA	NA	NA	NA	NA	198629	140543	139011	NA	80539	77207
LN_1384	NA	NA	671.268	6	NA	NA	NA	NA	NA	NA	2319274	1808663	3240277	1350378	2200116	1599401
LN_1385	NA	NA	671.521	6	NA	NA	NA	NA	NA	NA	415777	185769	338462	284746	516592	153416
LN_1387	NA	NA	673.265	6	NA	NA	NA	NA	NA	NA	786114	579640	985770	458875	743541	523796
LN_1390	NA	NA	677.545	5	NA	NA	NA	NA	NA	NA	238074	182170	NA	227729	176250	211364
LN_1392	NA	NA	679.636	5	NA	NA	NA	NA	NA	NA	283826	139860	NA	174882	151719	230505
LN_1393	NA	NA	680.577	4	NA	NA	NA	NA	NA	NA	NA	NA	67592	176417	191860	136019
LN_1394	NA	NA	680.621	4	NA	NA	NA	NA	NA	NA	NA	NA	91762	168546	109157	94684
LN_1396	NA	NA	681.297	6	NA	NA	NA	NA	NA	NA	325613	264809	452659	193605	327566	189057
LN_1397	NA	NA	681.615	5	NA	NA	NA	NA	NA	NA	178555	109822	NA	137077	129944	152775
LN_1399	NA	NA	682.592	6	NA	NA	NA	NA	NA	NA	182523	127450	374742	813010	862257	709744
LN_1400	NA	NA	682.59	3	NA	NA	NA	NA	NA	NA	NA	NA	NA	230068	187103	148910
LN_1401	NA	NA	683.584	6	NA	NA	NA	NA	NA	NA	210255	213960	102869	152860	164549	174064
LN_1402	NA	NA	684.589	5	NA	NA	NA	NA	NA	NA	62124	NA	120307	263721	293757	234778
LN_1404	NA	NA	684.607	6	NA	NA	NA	NA	NA	NA	168521	151361	281168	949047	789027	757099
LN_1405	NA	NA	686.605	4	NA	NA	NA	NA	NA	NA	NA	NA	103400	302620	256117	255728
LN_1408	NA	NA	687.262	6	NA	NA	NA	NA	NA	NA	163989	168926	201147	185455	148737	148411
LN_1410	NA	NA	687.537	4	NA	NA	NA	NA	NA	NA	NA	NA	65996	135045	130984	86106
LN_1411	NA	NA	691.398	6	NA	NA	NA	NA	NA	NA	244811	302935	259983	184608	237982	165484
LN_1412	NA	NA	691.443	6	NA	NA	NA	NA	NA	NA	168309	102243	145713	155592	205572	97596
LN_1416	NA	NA	695.312	6	NA	NA	NA	NA	NA	NA	7334393	5460342	9501850	3792590	6381355	4522644
LN_1417	NA	NA	695.503	5	NA	NA	NA	NA	NA	NA	224719	214351	NA	250659	216470	240472
LN_1418	NA	NA	698.287	6	NA	NA	NA	NA	NA	NA	1128197	855433	1596876	603918	1017860	780457
LN_1419	NA	NA	700.529	4	NA	NA	NA	NA	NA	NA	NA	NA	74851	338832	450779	202576
LN_1420	NA	NA	700.602	5	NA	NA	NA	NA	NA	NA	129380	93474	NA	123384	106376	131678
LN_1424	NA	NA	704.621	3	NA	NA	NA	NA	NA	NA	NA	NA	NA	153089	163252	126463
LN_1426	NA	NA	705.577	5	NA	NA	NA	NA	NA	NA	168379	128318	NA	148987	138163	152194
LN_1427	NA	NA	706.636	6	NA	NA	NA	NA	NA	NA	123926	81705	241237	587577	646373	518895
LN_1428	NA	NA	706.636	3	NA	NA	NA	NA	NA	NA	NA	NA	NA	159151	126914	123144
LN_1429	NA	NA	708.652	6	NA	NA	NA	NA	NA	NA	109232	113719	210489	682585	575191	530493
LN_1430	NA	NA	709.611	5	NA	NA	NA	NA	NA	NA	55233	NA	114022	245854	278852	227293
LN_1432	NA	NA	711.29	6	NA	NA	NA	NA	NA	NA	169690	152995	199336	163695	91085	71137
LN_1433	NA	NA	711.627	5	NA	NA	NA	NA	NA	NA	56258	NA	107926	345775	288599	277141
LN_1434	NA	NA	712.639	4	NA	NA	NA	NA	NA	NA	66020	NA	NA	134017	116656	114256
LN_1436	NA	NA	713.131	6	NA	NA	NA	NA	NA	NA	239782	228022	200550	220348	228489	177009
LN_1437	NA	NA	713.131	6	NA	NA	NA	NA	NA	NA	228385	194397	204620	190769	189391	156933
LN_1439	NA	NA	716.597	6	NA	NA	NA	NA	NA	NA	137930	93856	66167	111408	113010	133982
LN_1440	NA	NA	718.613	5	NA	NA	NA	NA	NA	NA	118296	157765	NA	89563	94065	106701
LN_1441	NA	NA	719.15	6	NA	NA	NA	NA	NA	NA	80514	128902	78090	198728	239788	1583709
LN_1443	NA	NA	721.147	5	NA	NA	NA	NA	NA	NA	64630	90740	NA	154877	197797	1262753
LN_1445	NA	NA	722.514	6	NA	NA	NA	NA	NA	NA	284819	273603	440627	418337	465433	236758
LN_1446	NA	NA	723.535	5	NA	NA	NA	NA	NA	NA	398290	363342	NA	412860	356955	430254
LN_1453	NA	NA	729.179	2	NA	NA	NA	NA	NA	NA	NA	NA	NA	NA	66547	418501
LN_1456	NA	NA	733.551	6	NA	NA	NA	NA	NA	NA	98281	113517	186791	412772	409370	327189
LN_1457	NA	NA	733.558	6	NA	NA	NA	NA	NA	NA	197074	211250	254941	197935	205630	141018
LN_1460	NA	NA	736.514	5	NA	NA	NA	NA	NA	NA	NA	74221	112022	398628	507113	319285
LN_1462	NA	NA	737.538	6	NA	NA	NA	NA	NA	NA	150519	182984	279846	470413	442601	311906
LN_1465	NA	NA	739.536	5	NA	NA	NA	NA	NA	NA	58757	NA	96918	184155	166281	112531
LN_1466	NA	NA	740.501	6	NA	NA	NA	NA	NA	NA	53162	74840	120987	213236	229934	166239
LN_1472	NA	NA	744.629	6	NA	NA	NA	NA	NA	NA	172751	114451	87421	122141	126651	159770
LN_1474	NA	NA	746.168	3	NA	NA	NA	NA	NA	NA	NA	NA	NA	87103	96712	605470
LN_1475	NA	NA	746.514	6	NA	NA	NA	NA	NA	NA	83072	93861	159059	170724	281909	141246
LN_1477	NA	NA	747.507	6	NA	NA	NA	NA	NA	NA	307944	136786	202809	193478	293059	144293
LN_1478	NA	NA	747.519	5	NA	NA	NA	NA	NA	NA	142273	155728	201595	103184	84879	NA
LN_1479	NA	NA	747.566	6	NA	NA	NA	NA	NA	NA	64657	71238	123526	194479	174715	117685
LN_1480	NA	NA	747.567	4	NA	NA	NA	NA	NA	NA	NA	NA	74322	140953	129570	80990
LN_1481	NA	NA	748.529	6	NA	NA	NA	NA	NA	NA	80811	82418	130844	150757	203754	124195
LN_1486	NA	NA	750.545	6	NA	NA	NA	NA	NA	NA	262819	185843	357325	120951	95617	61953
LN_1487	NA	NA	750.566	3	NA	NA	NA	NA	NA	NA	NA	NA	NA	133923	222359	112527
LN_1489	NA	NA	751.566	5	NA	NA	NA	NA	NA	NA	277647	186375	NA	269837	219193	279509
LN_1491	NA	NA	753.524	5	NA	NA	NA	NA	NA	NA	190941	NA	117627	101300	196021	91563
LN_1492	NA	NA	756.637	5	NA	NA	NA	NA	NA	NA	196237	163700	95110	NA	244211	183815
LN_1495	NA	NA	759.566	6	NA	NA	NA	NA	NA	NA	90907	107305	167227	396894	379286	248125
LN_1496	NA	NA	760.577	6	NA	NA	NA	NA	NA	NA	167992	179103	192263	181557	179216	116218
LN_1497	NA	NA	762.53	3	NA	NA	NA	NA	NA	NA	NA	NA	NA	248734	339298	239458
LN_1500	NA	NA	766.516	3	NA	NA	NA	NA	NA	NA	NA	NA	NA	177028	191811	181632
LN_1503	NA	NA	768.532	6	NA	NA	NA	NA	NA	NA	180846	143635	245086	160677	180282	112610
LN_1508	NA	NA	773.447	6	NA	NA	NA	NA	NA	NA	119740	78486	117221	108831	161096	74171
LN_1515	NA	NA	778.561	6	NA	NA	NA	NA	NA	NA	142508	114411	193288	153668	161423	115342
LN_1517	NA	NA	778.598	3	NA	NA	NA	NA	NA	NA	NA	NA	NA	179054	273477	131996
LN_1518	NA	NA	781.467	6	NA	NA	NA	NA	NA	NA	994461	999864	770937	3004646	1862290	1223981
LN_1519	NA	NA	783.465	3	NA	NA	NA	NA	NA	NA	375036	NA	282089	NA	679728	NA
LN_1521	NA	NA	784.468	3	NA	NA	NA	NA	NA	NA	NA	153058	NA	448471	NA	188728
LN_1522	NA	NA	784.668	4	NA	NA	NA	NA	NA	NA	115352	105926	NA	NA	163033	115406
LN_1528	NA	NA	793.169	6	NA	NA	NA	NA	NA	NA	79411	159137	73436	244204	297707	1888446
LN_1529	NA	NA	794.548	6	NA	NA	NA	NA	NA	NA	101389	113596	253175	595150	412208	418430
LN_1531	NA	NA	795.167	4	NA	NA	NA	NA	NA	NA	68946	NA	NA	191373	242538	1584613
LN_1532	NA	NA	796.563	6	NA	NA	NA	NA	NA	NA	1126318	1115738	1357725	1403064	1329213	864786
LN_1533	NA	NA	797.114	6	NA	NA	NA	NA	NA	NA	295393	336906	300894	273575	293498	271594
LN_1534	NA	NA	797.113	6	NA	NA	NA	NA	NA	NA	755020	850337	711802	743227	797393	741897
LN_1537	NA	NA	799.564	6	NA	NA	NA	NA	NA	NA	167181	202366	224818	209158	212055	139152
LN_1541	NA	NA	804.577	4	NA	NA	NA	NA	NA	NA	NA	NA	66746	177996	110406	121516
LN_1544	NA	NA	806.592	6	NA	NA	NA	NA	NA	NA	303883	328882	416459	421428	388296	249787
LN_1545	NA	NA	808.486	6	NA	NA	NA	NA	NA	NA	103038	115229	73575	336545	181266	130042
LN_1546	NA	NA	809.498	6	NA	NA	NA	NA	NA	NA	300359	302994	214224	900040	589084	382433
LN_1549	NA	NA	817.214	3	NA	NA	NA	NA	NA	NA	NA	NA	NA	64786	71941	545875
LN_1550	NA	NA	818.489	6	NA	NA	NA	NA	NA	NA	1096724	1012134	1118657	529077	921545	557635
LN_1552	NA	NA	819.541	5	NA	NA	NA	NA	NA	NA	64230	NA	118877	173364	166803	119124
LN_1553	NA	NA	820.186	3	NA	NA	NA	NA	NA	NA	NA	NA	NA	95412	119636	620452
LN_1555	NA	NA	820.563	3	NA	NA	NA	NA	NA	NA	NA	NA	NA	213466	235863	149949
LN_1556	NA	NA	821.49	6	NA	NA	NA	NA	NA	NA	189484	201007	208915	96313	185086	102725
LN_1557	NA	NA	821.497	6	NA	NA	NA	NA	NA	NA	884470	844559	308108	481019	632273	633265
LN_1559	NA	NA	822.58	4	NA	NA	NA	NA	NA	NA	NA	NA	70974	186175	134988	108255
LN_1560	NA	NA	823.581	4	NA	NA	NA	NA	NA	NA	112299	131537	136432	NA	140101	NA
LN_1561	NA	NA	829.51	6	NA	NA	NA	NA	NA	NA	192061	106674	165311	142035	188856	94754
LN_1563	NA	NA	839.124	6	NA	NA	NA	NA	NA	NA	178753	200759	182039	169622	160916	162876
LN_1564	NA	NA	839.123	6	NA	NA	NA	NA	NA	NA	530287	547079	485978	473867	428454	477362
LN_1566	NA	NA	843.585	6	NA	NA	NA	NA	NA	NA	153833	197742	275165	487507	437895	336274
LN_1567	NA	NA	845.507	6	NA	NA	NA	NA	NA	NA	284674	302735	321230	153343	257589	161347
LN_1568	NA	NA	846.548	6	NA	NA	NA	NA	NA	NA	66003	89950	134186	239475	266044	187708
LN_1570	NA	NA	847.647	5	NA	NA	NA	NA	NA	NA	78308	NA	101815	153537	144386	119933
LN_1575	NA	NA	854.522	6	NA	NA	NA	NA	NA	NA	132646	140678	165596	136217	139998	93946
LN_1580	NA	NA	858.554	6	NA	NA	NA	NA	NA	NA	180732	169319	226847	245416	213359	147015
LN_1581	NA	NA	867.187	4	NA	NA	NA	NA	NA	NA	NA	112586	NA	186890	228896	1895380
LN_1583	NA	NA	869.186	4	NA	NA	NA	NA	NA	NA	NA	106819	NA	196902	222661	1902124
LN_1584	NA	NA	869.559	6	NA	NA	NA	NA	NA	NA	96207	331622	94533	103069	102945	102793
LN_1585	NA	NA	871.692	3	NA	NA	NA	NA	NA	NA	NA	NA	NA	174636	140263	125354
LN_1586	NA	NA	872.564	3	NA	NA	NA	NA	NA	NA	NA	NA	NA	195265	211995	185868
LN_1588	NA	NA	874.58	6	NA	NA	NA	NA	NA	NA	191178	152483	243795	189631	171713	132006
LN_1589	NA	NA	876.551	4	NA	NA	NA	NA	NA	NA	NA	NA	96755	220326	189138	191846
LN_1590	NA	NA	877.216	2	NA	NA	NA	NA	NA	NA	NA	NA	NA	NA	57433	515848
LN_1591	NA	NA	878.566	6	NA	NA	NA	NA	NA	NA	439192	486733	576800	527321	512688	362409
LN_1594	NA	NA	887.514	6	NA	NA	NA	NA	NA	NA	95396	86220	68416	283144	162953	123551
LN_1595	NA	NA	888.595	6	NA	NA	NA	NA	NA	NA	138590	131449	172672	168892	157164	104663
LN_1596	NA	NA	891.232	2	NA	NA	NA	NA	NA	NA	NA	NA	NA	NA	62490	645406
LN_1597	NA	NA	894.204	3	NA	NA	NA	NA	NA	NA	NA	NA	NA	102171	111264	708185
LN_1598	NA	NA	900.595	6	NA	NA	NA	NA	NA	NA	115139	117290	247064	631606	482818	457841
LN_1601	NA	NA	902.61	6	NA	NA	NA	NA	NA	NA	1200657	1262448	1536443	1596556	1469340	949297
LN_1602	NA	NA	903.501	5	NA	NA	NA	NA	NA	NA	126485	140848	NA	78035	95055	87378
LN_1606	NA	NA	915.433	5	NA	NA	NA	NA	NA	NA	173887	174587	NA	70679	93438	106328
LN_1607	NA	NA	915.599	6	NA	NA	NA	NA	NA	NA	378995	567315	469762	383423	417653	277115
LN_1610	NA	NA	918.584	6	NA	NA	NA	NA	NA	NA	131259	141411	167499	155841	146837	101035
LN_1611	NA	NA	919.571	4	NA	NA	NA	NA	NA	NA	NA	NA	83207	136391	127504	81480
LN_1612	NA	NA	925.589	4	NA	NA	NA	NA	NA	NA	NA	NA	86748	155227	135927	97703
LN_1613	NA	NA	926.61	3	NA	NA	NA	NA	NA	NA	NA	NA	NA	244858	230459	194407
LN_1614	NA	NA	927.505	6	NA	NA	NA	NA	NA	NA	214896	253306	198810	333152	283033	243880
LN_1616	NA	NA	928.627	3	NA	NA	NA	NA	NA	NA	NA	NA	NA	182603	124203	121314
LN_1619	NA	NA	937.534	6	NA	NA	NA	NA	NA	NA	263276	310852	235910	497121	411994	304592
LN_1621	NA	NA	941.206	4	NA	NA	NA	NA	NA	NA	NA	83854	NA	163836	194674	1844085
LN_1622	NA	NA	941.484	5	NA	NA	NA	NA	NA	NA	70582	73130	NA	155876	119928	87083
LN_1623	NA	NA	943.204	4	NA	NA	NA	NA	NA	NA	NA	95804	NA	201851	226495	1932837
LN_1625	NA	NA	951.513	6	NA	NA	NA	NA	NA	NA	117807	125086	91844	246322	195526	146262
LN_1626	NA	NA	951.549	6	NA	NA	NA	NA	NA	NA	1354219	1496218	1178744	2642647	2135540	1552639
LN_1628	NA	NA	951.576	6	NA	NA	NA	NA	NA	NA	553967	717659	633043	497732	568598	399325
LN_1629	NA	NA	953.694	5	NA	NA	NA	NA	NA	NA	59239	NA	95694	135802	169771	107160
LN_1632	NA	NA	954.578	3	NA	NA	NA	NA	NA	NA	NA	168998	142431	NA	125083	NA
LN_1636	NA	NA	960.569	6	NA	NA	NA	NA	NA	NA	173960	195664	212463	212957	198532	145660
LN_1638	NA	NA	965.528	6	NA	NA	NA	NA	NA	NA	504300	589462	393957	1109172	841036	675625
LN_1641	NA	NA	967.738	5	NA	NA	NA	NA	NA	NA	208141	112559	NA	90735	109019	193028
LN_1642	NA	NA	968.223	3	NA	NA	NA	NA	NA	NA	NA	NA	NA	89983	91028	736010
LN_1644	NA	NA	971.551	5	NA	NA	NA	NA	NA	NA	83864	78658	NA	272037	178291	112336
LN_1645	NA	NA	975.621	6	NA	NA	NA	NA	NA	NA	271990	354496	334874	265035	307881	201470
LN_1646	NA	NA	976.581	4	NA	NA	NA	NA	NA	NA	NA	NA	67123	145551	129207	108375
LN_1648	NA	NA	978.597	6	NA	NA	NA	NA	NA	NA	270693	295897	346748	305730	322007	218625
LN_1649	NA	NA	982.598	4	NA	NA	NA	NA	NA	NA	NA	NA	78730	179749	143246	143365
LN_1650	NA	NA	984.614	6	NA	NA	NA	NA	NA	NA	358044	343871	404607	434284	437460	271157
LN_1657	NA	NA	1015.22	4	NA	NA	NA	NA	NA	NA	NA	94328	NA	196518	225815	2093869
LN_1658	NA	NA	1017.22	4	NA	NA	NA	NA	NA	NA	NA	97779	NA	252846	246611	2454857
LN_1662	NA	NA	1042.24	3	NA	NA	NA	NA	NA	NA	NA	NA	NA	104419	115903	1002792
LN_1664	NA	NA	1043.24	2	NA	NA	NA	NA	NA	NA	NA	NA	NA	121285	131664	NA
LN_1668	NA	NA	1060.6	6	NA	NA	NA	NA	NA	NA	173084	183030	240081	221428	181744	131853
LN_1670	NA	NA	1089.24	4	NA	NA	NA	NA	NA	NA	NA	94692	NA	241608	256420	2550701
LN_1671	NA	NA	1091.24	4	NA	NA	NA	NA	NA	NA	NA	128016	NA	284090	314854	3342684
LN_1672	NA	NA	1099.27	2	NA	NA	NA	NA	NA	NA	NA	NA	NA	NA	57602	588322
LN_1673	NA	NA	1108.03	5	NA	NA	NA	NA	NA	NA	462263	206920	NA	385866	280836	395953
LN_1674	NA	NA	1116.26	3	NA	NA	NA	NA	NA	NA	NA	NA	NA	147164	147805	1359102
LN_1675	NA	NA	1117.26	3	NA	NA	NA	NA	NA	NA	NA	NA	NA	153521	178037	1542328
LN_1677	NA	NA	1119.71	6	NA	NA	NA	NA	NA	NA	127003	178021	158885	163653	166969	111573
LN_1678	NA	NA	1120.26	2	NA	NA	NA	NA	NA	NA	NA	NA	NA	NA	60281	525338
LN_1682	NA	NA	1164.09	5	NA	NA	NA	NA	NA	NA	1179719	492463	NA	857386	609300	1062394
LN_1686	NA	NA	1173.76	6	NA	NA	NA	NA	NA	NA	595854	831361	774604	595570	678657	493425
LN_1688	NA	NA	1175.78	6	NA	NA	NA	NA	NA	NA	3395751	5463262	4702387	3768560	3978918	2948792
LN_1694	NA	NA	1191.77	6	NA	NA	NA	NA	NA	NA	144452	191413	172224	159637	175615	122717
LN_1725	FA 22:1	NA	337.311	6	0.669711	-0.0801412	[M-H]-	FattyAcid	C22H42O2	338.318	181098	290443	210717	152296	1056272	240794
LN_1726	FA 20:1	NA	309.28	6	-0.255096	-0.0219292	[M-H]-	FattyAcid	C20H38O2	310.287	108590	79611	93223	169878	176805	117469
LN_1727	FA 16:1	NA	253.217	6	-0.633706	0.0104078	[M-H]-	FattyAcid	C16H30O2	254.225	1340631	1419386	1022008	2000392	2230467	1475664
LN_1729	FA 18:1	NA	281.249	6	-0.580544	0.000564937	[M-H]-	FattyAcid	C18H34O2	282.256	4071690	3019401	3795616	7801566	4025889	3590150
LN_1730	FA 24:1	NA	365.342	3	1.12433	-0.055402	[M-H]-	FattyAcid	C24H46O2	366.35	NA	NA	121820	NA	317329	249556
LN_1731	FA 20:2	NA	307.264	5	-0.60975	0.0599047	[M-H]-	FattyAcid	C20H36O2	308.272	99044	80954	NA	94361	122789	63968
LN_1732	FA 18:2	NA	279.233	6	-0.530774	-0.00302695	[M-H]-	FattyAcid	C18H32O2	280.24	603791	501201	931586	873563	649196	964161
LN_1734	FA 18:3	NA	277.217	5	0.0588749	0.00106041	[M-H]-	FattyAcid	C18H30O2	278.225	120387	120548	NA	144230	97330	81309
LN_1735	FA 20:5	NA	301.217	6	-1.14437	0.0305199	[M-H]-	FattyAcid	C20H30O2	302.225	94067	170805	122100	148536	118953	116061
LN_1736	Cer(d18:1/16:0)	d18:1/16:0	596.526	6	-0.411911	-0.0150051	[M+AcOH-H]-	Ceramide	C34H67NO3	537.512	234161	176629	557788	1602844	1276269	1008474
LN_1739	DAG 36:2	18:1/18:1	679.552	3	0.60286	-0.00427098	[M+AcOH-H]-	Diacylglycerol	C39H72O5	620.538	NA	NA	NA	160618	156495	153940
LN_1740	DGDG 36:6	18:3/18:3	995.595	6	1.36598	-0.0497572	[M+AcOH-H]-	Digalactosyl-Diacylglycerol	C51H84O15	936.581	147288	139799	91991	475907	301514	190727
LN_1741	Dodecanoic acid	NA	199.17	5	-1.38715	-0.0162165	[M-H]-	FattyAcid	C12H24O2	200.178	NA	98098	126031	179435	159428	149979
LN_1742	Eicosanoic acid	NA	311.296	6	-0.0537853	-0.0828193	[M-H]-	FattyAcid	C20H40O2	312.303	1817669	1136269	1263917	1247894	1575699	1009935
LN_1743	FA 17:1	NA	267.233	6	-0.601439	0.00381414	[M-H]-	FattyAcid	C17H32O2	268.24	123880	123339	101696	174734	171964	135046
LN_1744	FA 26:1	NA	393.374	4	0.329481	-0.0249388	[M-H]-	FattyAcid	C26H50O2	394.381	NA	NA	87517	264940	261210	209291
LN_1745	Heptadecanoic acid	NA	269.249	6	-0.738709	-0.0315727	[M-H]-	FattyAcid	C17H34O2	270.256	1059295	531505	873650	716415	849931	537093
LN_1746	Hexacosanoic acid	NA	395.389	6	-0.00833577	-0.0442483	[M-H]-	FattyAcid	C26H52O2	396.397	742720	353774	454348	754422	651875	577971
LN_1747	Hexadecanoic acid	NA	255.233	6	-0.829359	-0.00713027	[M-H]-	FattyAcid	C16H32O2	256.24	59107619	44755129	57006031	50736091	62685469	37275528
LN_1748	Nonadecanoic acid	NA	297.28	6	-0.44434	-0.0457345	[M-H]-	FattyAcid	C19H38O2	298.287	213720	122618	153390	138848	169692	111693
LN_1749	Octadecanoic acid	NA	283.264	6	-1.4928	-0.0283476	[M-H]-	FattyAcid	C18H36O2	284.272	128740265	79807495	102608458	94997826	127008243	73203953
LN_1750	PC 32:0	16:0/16:0	792.576	6	-0.743654	-0.013877	[M+AcOH-H]-	Phosphatidylcholine	C40H80NO8P	733.562	1552386	1299945	2165839	1565747	1485656	999241
LN_1752	PC 33:1	15:0/18:1	804.577	6	0.417989	-0.0212725	[M+AcOH-H]-	Phosphatidylcholine	C41H80NO8P	745.562	77400	81055	173504	326300	287809	256760
LN_1753	PC 34:0	17:0/17:0	820.608	6	-0.479437	-0.0337039	[M+AcOH-H]-	Phosphatidylcholine	C42H84NO8P	761.593	11482389	11786958	14630278	15204144	14786582	8614552
LN_1755	PC 35:1	16:0/19:1	832.609	2	1.19482	-0.0183095	[M+AcOH-H]-	Phosphatidylcholine	C43H84NO8P	773.593	NA	NA	NA	80600	NA	58933
LN_1759	PC 36:4	18:2/18:2	840.576	3	1.01808	-0.0268158	[M+AcOH-H]-	Phosphatidylcholine	C44H80NO8P	781.562	NA	NA	NA	268168	150160	102345
LN_1760	PE 34:1	16:0/18:1	716.524	6	-0.0645071	-0.00327358	[M-H]-	Phosphatidylethanolamine	C39H76NO8P	717.531	80439	77499	99761	463702	483286	299995
LN_1761	PE 34:2	16:0/18:2	714.509	5	3.27918	0.000542144	[M-H]-	Phosphatidylethanolamine	C39H74NO8P	715.515	55020	NA	71409	291419	303223	180014
LN_1762	PE 34:3	16:1/18:2	712.493	3	2.80736	-0.0249409	[M-H]-	Phosphatidylethanolamine	C39H72NO8P	713.5	NA	NA	NA	180378	117316	74354
LN_1763	PE 36:1	18:0/18:1	744.555	6	-0.67633	-0.0157749	[M-H]-	Phosphatidylethanolamine	C41H80NO8P	745.562	68709	67845	124147	430232	411845	283823
LN_1764	PE 36:2	18:1/18:1	742.54	4	0.171549	-0.00436635	[M-H]-	Phosphatidylethanolamine	C41H78NO8P	743.547	NA	NA	139532	394177	490436	295839
LN_1765	PE 36:3	18:0/18:3	740.525	3	0.601136	-0.0865835	[M-H]-	Phosphatidylethanolamine	C41H76NO8P	741.531	NA	NA	NA	160104	112354	68066
LN_1766	PE 36:4	18:2/18:2	738.508	2	0.463618	-0.00353265	[M-H]-	Phosphatidylethanolamine	C41H74NO8P	739.515	NA	NA	NA	119955	69700	NA
LN_1767	PE 36:5	18:2/18:3	736.493	3	1.22128	-0.0675878	[M-H]-	Phosphatidylethanolamine	C41H72NO8P	737.5	NA	NA	NA	170002	107230	66147
LN_1769	Pentacosanoic acid	NA	381.374	5	-1.66782	-0.0353763	[M-H]-	FattyAcid	C25H50O2	382.381	186985	NA	92714	110799	86201	90185
LN_1770	Pentadecanoic acid	NA	241.217	6	-0.276193	-0.0344019	[M-H]-	FattyAcid	C15H30O2	242.225	514587	345661	503230	560877	530127	425680
LN_1771	PG 34:2	NA	745.503	2	1.72171	0.0599722	[M-H]-	Phosphatidylglycerol	C40H75O10P	746.51	NA	NA	NA	96327	68465	NA
LN_1772	PG 34:3	16:0/18:3	743.487	4	1.04194	0.0383859	[M-H]-	Phosphatidylglycerol	C40H73O10P	744.494	67913	NA	NA	181352	131486	88445
LN_1773	PG 34:4	16:1/18:3	741.472	4	0.830918	0.0568938	[M-H]-	Phosphatidylglycerol	C40H71O10P	742.478	63809	NA	NA	160699	110185	64592
LN_1774	Tetracosanoic acid	NA	367.358	6	-1.26094	-0.0480243	[M-H]-	FattyAcid	C24H48O2	368.365	1398557	506236	729369	1225795	1214394	1105569
LN_1775	Tetradecanoic acid	NA	227.201	6	-0.654698	-0.0166056	[M-H]-	FattyAcid	C14H28O2	228.209	952252	1117317	1436146	1615390	1627152	1296370
LN_1776	Tricosanoic acid	NA	353.343	5	0.88445	-0.0689779	[M-H]-	FattyAcid	C23H46O2	354.35	160764	NA	88518	104823	93258	105061
LP_0462	NA	NA	200.022	5	NA	NA	NA	NA	NA	NA	90216	NA	142303	162553	124304	130493
LP_0466	NA	NA	200.023	6	NA	NA	NA	NA	NA	NA	154607	126223	124957	157471	136573	143257
LP_0468	NA	NA	200.021	6	NA	NA	NA	NA	NA	NA	128584	176289	156446	191841	125115	162819
LP_0471	NA	NA	200.06	6	NA	NA	NA	NA	NA	NA	106870	139241	132349	232111	154612	132793
LP_0472	NA	NA	200.058	6	NA	NA	NA	NA	NA	NA	129079	160780	193819	195437	145623	109938
LP_0474	NA	NA	200.164	6	NA	NA	NA	NA	NA	NA	356370	353915	525041	180682	184811	406732
LP_0475	NA	NA	200.164	6	NA	NA	NA	NA	NA	NA	812550	622560	1041923	330574	352711	900740
LP_0476	NA	NA	200.237	6	NA	NA	NA	NA	NA	NA	433125	350665	180300	178237	527783	282864
LP_0478	NA	NA	204.993	6	NA	NA	NA	NA	NA	NA	130948	177113	161480	103246	95385	89501
LP_0479	NA	NA	204.993	5	NA	NA	NA	NA	NA	NA	242779	287219	NA	233283	259300	182168
LP_0480	NA	NA	204.993	6	NA	NA	NA	NA	NA	NA	133697	194997	180544	158709	109484	192179
LP_0481	NA	NA	204.994	5	NA	NA	NA	NA	NA	NA	109486	86102	NA	134869	113123	176773
LP_0488	NA	NA	208.169	6	NA	NA	NA	NA	NA	NA	872225	1111249	1340800	449840	540123	1054137
LP_0489	NA	NA	208.169	6	NA	NA	NA	NA	NA	NA	502557	464227	613328	208125	254629	551813
LP_0490	NA	NA	209.153	6	NA	NA	NA	NA	NA	NA	3610875	4624174	5339112	2004841	2352529	4398268
LP_0491	NA	NA	209.153	6	NA	NA	NA	NA	NA	NA	2069240	2056368	2815082	1011384	1138288	2478436
LP_0495	NA	NA	211.168	6	NA	NA	NA	NA	NA	NA	668286	837861	1089464	329602	439525	806054
LP_0496	NA	NA	211.169	6	NA	NA	NA	NA	NA	NA	676614	678381	900686	291736	380831	842039
LP_0499	NA	NA	214.252	6	NA	NA	NA	NA	NA	NA	144834	196552	106001	141100	298523	135593
LP_0502	NA	NA	216.159	6	NA	NA	NA	NA	NA	NA	360687	286226	487566	142772	149275	405253
LP_0509	NA	NA	221.174	5	NA	NA	NA	NA	NA	NA	129008	129388	185309	NA	73469	161450
LP_0510	NA	NA	222.004	6	NA	NA	NA	NA	NA	NA	127778	139848	122528	197704	149299	108944
LP_0512	NA	NA	222.004	6	NA	NA	NA	NA	NA	NA	212015	166147	207697	182502	190073	135252
LP_0513	NA	NA	222.005	5	NA	NA	NA	NA	NA	NA	103780	NA	145765	150095	169083	105057
LP_0516	NA	NA	222.054	5	NA	NA	NA	NA	NA	NA	133494	148803	NA	133450	183546	159055
LP_0517	NA	NA	222.054	4	NA	NA	NA	NA	NA	NA	70309	89291	114463	NA	NA	137206
LP_0518	NA	NA	222.054	6	NA	NA	NA	NA	NA	NA	200220	187695	199533	292517	176554	160546
LP_0520	NA	NA	222.054	6	NA	NA	NA	NA	NA	NA	102873	168771	227175	240672	150817	208328
LP_0521	NA	NA	222.054	6	NA	NA	NA	NA	NA	NA	166933	175337	176858	153514	140245	113466
LP_0522	NA	NA	222.054	6	NA	NA	NA	NA	NA	NA	164454	233454	255564	292418	178853	187356
LP_0523	NA	NA	222.054	6	NA	NA	NA	NA	NA	NA	196906	155069	106740	116782	160809	138342
LP_0525	NA	NA	222.054	6	NA	NA	NA	NA	NA	NA	115267	134322	186055	217942	269791	170719
LP_0526	NA	NA	222.054	5	NA	NA	NA	NA	NA	NA	NA	107651	211866	178052	149858	134886
LP_0527	NA	NA	222.054	5	NA	NA	NA	NA	NA	NA	277314	289723	NA	251490	187450	216981
LP_0528	NA	NA	222.054	6	NA	NA	NA	NA	NA	NA	250150	235363	239349	277566	198052	223854
LP_0530	NA	NA	222.054	5	NA	NA	NA	NA	NA	NA	172289	172936	NA	171426	104654	137754
LP_0531	NA	NA	222.054	6	NA	NA	NA	NA	NA	NA	126673	149911	153163	154751	146546	106526
LP_0533	NA	NA	222.053	6	NA	NA	NA	NA	NA	NA	170830	188703	231936	244904	178259	178406
LP_0549	NA	NA	226.18	6	NA	NA	NA	NA	NA	NA	5505187	6729048	8608652	2930008	3623853	6492694
LP_0550	NA	NA	226.18	6	NA	NA	NA	NA	NA	NA	3132405	3013529	4131767	1451995	1785613	3675824
LP_0551	NA	NA	227.164	6	NA	NA	NA	NA	NA	NA	277666	325279	388764	147339	203496	349649
LP_0552	NA	NA	227.164	6	NA	NA	NA	NA	NA	NA	243723	235070	285184	99522	134926	292050
LP_0553	NA	NA	227.211	6	NA	NA	NA	NA	NA	NA	1215457	1513523	1881469	562107	751380	1409645
LP_0554	NA	NA	227.211	6	NA	NA	NA	NA	NA	NA	422674	446387	653942	172058	230280	506241
LP_0559	NA	NA	228.195	6	NA	NA	NA	NA	NA	NA	331946	433738	591851	176006	238571	469122
LP_0560	NA	NA	228.195	6	NA	NA	NA	NA	NA	NA	231394	224540	262703	96209	101957	226749
LP_0561	NA	NA	228.195	6	NA	NA	NA	NA	NA	NA	18918503	24788922	29236533	9836500	13203103	23152683
LP_0562	NA	NA	228.195	6	NA	NA	NA	NA	NA	NA	16363751	16637204	22064157	7559794	9081737	20127591
LP_0563	NA	NA	228.268	6	NA	NA	NA	NA	NA	NA	559242	366883	136125	183593	239701	274495
LP_0564	NA	NA	228.268	5	NA	NA	NA	NA	NA	NA	259570	207205	75232	NA	254801	203517
LP_0566	NA	NA	229.179	6	NA	NA	NA	NA	NA	NA	307638	394838	488145	171852	207552	346676
LP_0567	NA	NA	229.179	6	NA	NA	NA	NA	NA	NA	308449	305042	386092	172118	187794	372309
LP_0569	NA	NA	230.247	6	NA	NA	NA	NA	NA	NA	2820801	4944113	4584338	1405996	2124834	1154316
LP_0580	NA	NA	240.064	5	NA	NA	NA	NA	NA	NA	NA	157598	150399	108952	118346	80844
LP_0588	NA	NA	241.048	6	NA	NA	NA	NA	NA	NA	140933	201747	203585	209447	146558	155420
LP_0589	NA	NA	241.048	6	NA	NA	NA	NA	NA	NA	167129	128838	160079	168412	186293	116633
LP_0593	NA	NA	241.048	6	NA	NA	NA	NA	NA	NA	172682	210591	231162	219072	136805	137069
LP_0595	NA	NA	241.084	6	NA	NA	NA	NA	NA	NA	130221	162690	165561	194840	136632	118256
LP_0597	NA	NA	241.085	5	NA	NA	NA	NA	NA	NA	NA	124278	180754	134326	98062	138524
LP_0599	NA	NA	241.084	5	NA	NA	NA	NA	NA	NA	127587	NA	166186	190650	120921	133151
LP_0602	NA	NA	241.085	5	NA	NA	NA	NA	NA	NA	NA	102524	136870	136640	152137	122352
LP_0604	NA	NA	241.085	5	NA	NA	NA	NA	NA	NA	183368	182631	NA	200178	123165	150953
LP_0605	NA	NA	241.084	6	NA	NA	NA	NA	NA	NA	153008	181757	171269	152255	147733	122426
LP_0607	NA	NA	241.084	6	NA	NA	NA	NA	NA	NA	113755	206266	153711	172299	118810	136358
LP_0609	NA	NA	242.284	6	NA	NA	NA	NA	NA	NA	130134	174212	91945	86450	194149	108830
LP_0612	NA	NA	244.19	5	NA	NA	NA	NA	NA	NA	134679	135243	159668	NA	72782	139643
LP_0613	NA	NA	244.19	6	NA	NA	NA	NA	NA	NA	4053992	5363642	6262379	2168223	2879963	4844419
LP_0614	NA	NA	244.19	6	NA	NA	NA	NA	NA	NA	9994061	10236177	12681166	4670926	5768509	11440593
LP_0615	NA	NA	245.174	6	NA	NA	NA	NA	NA	NA	550131	554478	671621	271451	304368	605060
LP_0618	NA	NA	250.177	6	NA	NA	NA	NA	NA	NA	644260	808831	1122630	346407	468464	818449
LP_0619	NA	NA	250.177	6	NA	NA	NA	NA	NA	NA	854628	852406	1223949	403797	515694	1033411
LP_0621	NA	NA	253.263	5	NA	NA	NA	NA	NA	NA	92487	123663	115881	204249	142565	NA
LP_0622	NA	NA	254.211	5	NA	NA	NA	NA	NA	NA	110877	156421	183218	NA	69561	112100
LP_0624	NA	NA	254.211	4	NA	NA	NA	NA	NA	NA	77202	155047	165143	NA	NA	121819
LP_0628	NA	NA	256.226	6	NA	NA	NA	NA	NA	NA	272121	348190	422040	136542	179361	325157
LP_0629	NA	NA	256.226	6	NA	NA	NA	NA	NA	NA	287313	416006	506949	174061	209429	366699
LP_0630	NA	NA	256.227	6	NA	NA	NA	NA	NA	NA	203814	384379	414651	162454	188463	300698
LP_0631	NA	NA	256.227	6	NA	NA	NA	NA	NA	NA	258936	437719	457052	199794	217077	340939
LP_0632	NA	NA	256.299	6	NA	NA	NA	NA	NA	NA	180234	222913	101113	132875	211863	145425
LP_0635	NA	NA	258.279	6	NA	NA	NA	NA	NA	NA	1052442	1723898	1311841	350356	670738	224032
LP_0638	NA	NA	262.981	6	NA	NA	NA	NA	NA	NA	113082	103398	148403	150650	148443	105913
LP_0639	NA	NA	262.979	5	NA	NA	NA	NA	NA	NA	128341	147898	NA	127621	87469	95297
LP_0642	NA	NA	266.172	6	NA	NA	NA	NA	NA	NA	389576	478586	618856	169789	238333	419635
LP_0643	NA	NA	266.172	6	NA	NA	NA	NA	NA	NA	476305	470001	647150	224232	266715	575649
LP_0645	NA	NA	269.21	6	NA	NA	NA	NA	NA	NA	238457	313681	379000	135151	160532	305258
LP_0646	NA	NA	269.21	5	NA	NA	NA	NA	NA	NA	136395	129446	168749	NA	75530	160566
LP_0647	NA	NA	270.242	6	NA	NA	NA	NA	NA	NA	971619	1299196	1605627	531405	657356	1220469
LP_0648	NA	NA	270.242	6	NA	NA	NA	NA	NA	NA	488148	493460	689235	215052	279253	634088
LP_0649	NA	NA	270.315	6	NA	NA	NA	NA	NA	NA	232844	209853	150886	252129	139964	168171
LP_0651	NA	NA	271.226	6	NA	NA	NA	NA	NA	NA	555809	723107	851440	256318	322238	701791
LP_0652	NA	NA	271.226	6	NA	NA	NA	NA	NA	NA	575813	505637	752192	236687	291722	626431
LP_0653	NA	NA	272.221	5	NA	NA	NA	NA	NA	NA	167415	230294	299780	NA	117837	211169
LP_0654	NA	NA	272.221	6	NA	NA	NA	NA	NA	NA	166135	272768	298705	121195	139554	209225
LP_0656	NA	NA	272.258	6	NA	NA	NA	NA	NA	NA	1309901	1051163	437432	1245337	1289723	724503
LP_0657	NA	NA	272.294	6	NA	NA	NA	NA	NA	NA	229944	274185	123424	233641	60305	141190
LP_0660	NA	NA	279.279	6	NA	NA	NA	NA	NA	NA	163942	177036	190910	245016	209633	87654
LP_0661	NA	NA	281.137	6	NA	NA	NA	NA	NA	NA	135482	156852	165709	164672	150614	69132
LP_0662	NA	NA	281.295	6	NA	NA	NA	NA	NA	NA	2947178	3324850	3377530	5551374	4050958	1768662
LP_0665	NA	NA	284.331	6	NA	NA	NA	NA	NA	NA	17175837	13425031	7097482	11610521	16123052	10055117
LP_0667	NA	NA	286.191	3	NA	NA	NA	NA	NA	NA	NA	NA	NA	244782	133775	82226
LP_0670	NA	NA	286.31	6	NA	NA	NA	NA	NA	NA	242024	369955	209393	98014	165218	61853
LP_0671	NA	NA	287.221	6	NA	NA	NA	NA	NA	NA	415606	460537	563598	213515	236178	490402
LP_0672	NA	NA	288.3	6	NA	NA	NA	NA	NA	NA	124722	226531	182545	68443	91197	50293
LP_0679	NA	NA	294.227	5	NA	NA	NA	NA	NA	NA	183345	263078	NA	184867	263508	147212
LP_0684	NA	NA	298.346	6	NA	NA	NA	NA	NA	NA	607402	442853	172223	207160	316020	478266
LP_0685	NA	NA	298.346	6	NA	NA	NA	NA	NA	NA	3593709	673094	68068	332435	278471	708200
LP_0689	NA	NA	300.289	6	NA	NA	NA	NA	NA	NA	776575	589232	265908	651113	691860	456521
LP_0691	NA	NA	303.304	6	NA	NA	NA	NA	NA	NA	110575	285504	217881	99766	178345	163779
LP_0692	NA	NA	304.299	6	NA	NA	NA	NA	NA	NA	2294658	2650505	1832228	1354343	1854248	1420075
LP_0693	NA	NA	307.31	6	NA	NA	NA	NA	NA	NA	185351	226989	242378	268049	255645	103078
LP_0695	NA	NA	308.294	5	NA	NA	NA	NA	NA	NA	104894	216780	171553	NA	122843	132259
LP_0696	NA	NA	309.326	6	NA	NA	NA	NA	NA	NA	4257989	4483099	4676986	6911272	5374120	2577946
LP_0697	NA	NA	310.31	6	NA	NA	NA	NA	NA	NA	1423263	2845011	2381459	961432	1538437	1743702
LP_0699	NA	NA	312.326	6	NA	NA	NA	NA	NA	NA	143670	234352	202043	91600	148124	154517
LP_0700	NA	NA	312.362	6	NA	NA	NA	NA	NA	NA	1757790	1326811	1120524	1049941	1112628	1037186
LP_0706	NA	NA	316.32	3	NA	NA	NA	NA	NA	NA	NA	NA	NA	2349604	327350	1006586
LP_0708	NA	NA	321.314	6	NA	NA	NA	NA	NA	NA	713661	1619163	1488410	614526	1175697	1026241
LP_0713	NA	NA	326.377	6	NA	NA	NA	NA	NA	NA	1721138	1789828	802015	913340	768827	1305379
LP_0717	NA	NA	330.31	5	NA	NA	NA	NA	NA	NA	245629	198329	NA	267287	244223	135337
LP_0718	NA	NA	332.292	6	NA	NA	NA	NA	NA	NA	191989	397288	338056	124789	201174	246109
LP_0720	NA	NA	332.33	5	NA	NA	NA	NA	NA	NA	1700078	2388452	1497642	NA	1260592	795421
LP_0722	NA	NA	334.309	6	NA	NA	NA	NA	NA	NA	191318	520532	382019	197936	308566	270631
LP_0725	NA	NA	336.325	6	NA	NA	NA	NA	NA	NA	1156823	1279956	1245908	564661	716870	1190082
LP_0726	NA	NA	336.325	6	NA	NA	NA	NA	NA	NA	549130	272560	420291	255064	346674	384535
LP_0727	NA	NA	336.326	6	NA	NA	NA	NA	NA	NA	756965	2125298	1722670	746073	1200512	1177253
LP_0729	NA	NA	338.32	6	NA	NA	NA	NA	NA	NA	282769	628013	571150	263452	442689	434662
LP_0730	NA	NA	338.341	6	NA	NA	NA	NA	NA	NA	46979900	103557316	91808453	42668668	76995761	68607441
LP_0731	NA	NA	338.362	6	NA	NA	NA	NA	NA	NA	217265	525075	481920	175611	361468	346395
LP_0734	NA	NA	340.32	6	NA	NA	NA	NA	NA	NA	203239	189488	266477	84814	114161	232113
LP_0735	NA	NA	340.357	6	NA	NA	NA	NA	NA	NA	130560	229423	212786	95401	176625	157951
LP_0736	NA	NA	340.393	6	NA	NA	NA	NA	NA	NA	2001020	1522214	874521	1134274	1302617	1372271
LP_0738	NA	NA	341.352	6	NA	NA	NA	NA	NA	NA	266650	228958	105376	197298	198132	124911
LP_0741	NA	NA	343.295	6	NA	NA	NA	NA	NA	NA	424344	254268	206831	378385	273678	287307
LP_0743	NA	NA	344.348	6	NA	NA	NA	NA	NA	NA	182023	383113	349371	190346	287460	287224
LP_0748	NA	NA	352.32	6	NA	NA	NA	NA	NA	NA	3069192	1904439	2398526	1509382	1854213	3264972
LP_0749	NA	NA	352.32	6	NA	NA	NA	NA	NA	NA	229606	153962	167846	108637	152004	205410
LP_0752	NA	NA	354.336	6	NA	NA	NA	NA	NA	NA	1066764	485871	765255	512545	502575	791930
LP_0753	NA	NA	355.367	6	NA	NA	NA	NA	NA	NA	1448014	3358431	2789578	1394217	2287641	2211789
LP_0754	NA	NA	357.146	5	NA	NA	NA	NA	NA	NA	106803	178594	NA	99347	82816	58915
LP_0756	NA	NA	358.342	5	NA	NA	NA	NA	NA	NA	200762	147700	NA	160143	179813	119656
LP_0757	NA	NA	358.367	5	NA	NA	NA	NA	NA	NA	169018	111765	NA	122048	169130	81458
LP_0760	NA	NA	360.323	6	NA	NA	NA	NA	NA	NA	6055470	15708123	11704600	6080227	10015280	9105519
LP_0761	NA	NA	360.362	6	NA	NA	NA	NA	NA	NA	346617	489624	265165	223514	226313	151658
LP_0762	NA	NA	362.301	6	NA	NA	NA	NA	NA	NA	208438	264512	315948	94268	138424	261456
LP_0763	NA	NA	362.302	6	NA	NA	NA	NA	NA	NA	326390	284344	445095	133757	169667	341541
LP_0766	NA	NA	366.372	6	NA	NA	NA	NA	NA	NA	233865	865872	695696	352243	549780	425187
LP_0767	NA	NA	368.315	6	NA	NA	NA	NA	NA	NA	523543	669671	773732	249619	327329	606257
LP_0768	NA	NA	368.315	6	NA	NA	NA	NA	NA	NA	274947	256288	346943	124515	141234	340358
LP_0769	NA	NA	368.363	6	NA	NA	NA	NA	NA	NA	209008	267155	284167	214221	185220	196395
LP_0770	NA	NA	368.425	6	NA	NA	NA	NA	NA	NA	10010780	6918211	4176150	5106067	6453990	6489090
LP_0772	NA	NA	369.383	6	NA	NA	NA	NA	NA	NA	4762458	3836240	1736272	3010597	3845051	2497665
LP_0773	NA	NA	371.162	6	NA	NA	NA	NA	NA	NA	155903	231231	97219	151018	129264	87340
LP_0774	NA	NA	371.315	6	NA	NA	NA	NA	NA	NA	2112060	3019328	1356232	2086497	2693758	1479419
LP_0776	NA	NA	372.347	5	NA	NA	NA	NA	NA	NA	195672	114715	149426	NA	111824	152359
LP_0777	NA	NA	372.346	6	NA	NA	NA	NA	NA	NA	1518640	1158628	725715	1174590	2393155	1479892
LP_0778	NA	NA	374.302	6	NA	NA	NA	NA	NA	NA	462543	279581	347156	207873	262857	461498
LP_0780	NA	NA	376.296	6	NA	NA	NA	NA	NA	NA	478868	925136	692914	540002	639595	622427
LP_0781	NA	NA	376.318	6	NA	NA	NA	NA	NA	NA	379473	371043	342672	154735	210346	359570
LP_0782	NA	NA	376.318	6	NA	NA	NA	NA	NA	NA	346081	145361	250594	140771	201628	217888
LP_0783	NA	NA	379.237	6	NA	NA	NA	NA	NA	NA	148035	91741	75959	146559	143210	120596
LP_0784	NA	NA	380.276	6	NA	NA	NA	NA	NA	NA	181133	225966	292673	95801	104331	225743
LP_0785	NA	NA	380.276	6	NA	NA	NA	NA	NA	NA	238823	171072	305436	84176	91615	258899
LP_0786	NA	NA	380.336	6	NA	NA	NA	NA	NA	NA	132370	93460	80770	156908	178368	114756
LP_0790	NA	NA	385.378	6	NA	NA	NA	NA	NA	NA	1079753	1450809	489290	855733	1155084	693337
LP_0791	NA	NA	386.325	6	NA	NA	NA	NA	NA	NA	1679676	1975877	2695255	776076	1066351	1865314
LP_0792	NA	NA	386.325	6	NA	NA	NA	NA	NA	NA	1803940	1764205	2636113	708163	993240	2021077
LP_0793	NA	NA	387.192	6	NA	NA	NA	NA	NA	NA	179129	221854	275932	171609	293685	200679
LP_0795	NA	NA	388.341	6	NA	NA	NA	NA	NA	NA	672889	1063977	418313	709265	942803	453571
LP_0796	NA	NA	388.393	5	NA	NA	NA	NA	NA	NA	90855	72568	NA	287927	61066	80315
LP_0797	NA	NA	391.283	6	NA	NA	NA	NA	NA	NA	866722	1385794	1022914	1533686	1243817	742565
LP_0798	NA	NA	391.281	6	NA	NA	NA	NA	NA	NA	156800	174218	130158	149415	122662	117085
LP_0800	NA	NA	391.777	5	NA	NA	NA	NA	NA	NA	54656	NA	106207	230360	191045	125597
LP_0802	NA	NA	393.285	4	NA	NA	NA	NA	NA	NA	NA	260255	NA	205255	443451	211209
LP_0803	NA	NA	394.352	6	NA	NA	NA	NA	NA	NA	174114	107398	85823	140364	120919	226541
LP_0804	NA	NA	394.379	6	NA	NA	NA	NA	NA	NA	124996	281597	259052	151454	193351	186115
LP_0805	NA	NA	395.388	6	NA	NA	NA	NA	NA	NA	234151	709130	716041	825736	1028713	261506
LP_0806	NA	NA	396.394	4	NA	NA	NA	NA	NA	NA	699612	1378169	988858	NA	NA	879402
LP_0808	NA	NA	397.378	6	NA	NA	NA	NA	NA	NA	277909	596991	491016	235621	435614	379980
LP_0809	NA	NA	398.232	6	NA	NA	NA	NA	NA	NA	549947	322350	283705	588115	938189	424817
LP_0810	NA	NA	398.362	6	NA	NA	NA	NA	NA	NA	183732	173742	102835	106045	234836	203574
LP_0812	NA	NA	399.25	6	NA	NA	NA	NA	NA	NA	88005	106155	77724	82935	225915	96808
LP_0815	NA	NA	400.378	6	NA	NA	NA	NA	NA	NA	2683131	2060616	1492648	1945325	4255847	2837103
LP_0817	NA	NA	402.357	6	NA	NA	NA	NA	NA	NA	846837	130624	142520	1448019	2417712	481958
LP_0818	NA	NA	403.232	6	NA	NA	NA	NA	NA	NA	627008	713066	529174	636295	710882	528002
LP_0819	NA	NA	403.352	6	NA	NA	NA	NA	NA	NA	214968	264204	334625	80408	113420	270734
LP_0820	NA	NA	403.352	6	NA	NA	NA	NA	NA	NA	375849	361790	563031	115044	176247	454445
LP_0824	NA	NA	406.292	6	NA	NA	NA	NA	NA	NA	175446	261297	292595	85748	118245	213728
LP_0826	NA	NA	408.278	6	NA	NA	NA	NA	NA	NA	515445	845353	794438	381220	527803	627515
LP_0827	NA	NA	408.307	6	NA	NA	NA	NA	NA	NA	9382835	12142608	14977292	4767668	6077767	11340511
LP_0828	NA	NA	408.308	6	NA	NA	NA	NA	NA	NA	6985678	7070888	9274870	3196193	3877650	8110661
LP_0829	NA	NA	408.368	6	NA	NA	NA	NA	NA	NA	163465	150390	121256	142279	163772	156142
LP_0830	NA	NA	410.373	6	NA	NA	NA	NA	NA	NA	1995850	1317348	1683665	1047331	1320913	2139066
LP_0831	NA	NA	410.373	6	NA	NA	NA	NA	NA	NA	180404	117599	120320	87990	105497	149880
LP_0832	NA	NA	412.389	6	NA	NA	NA	NA	NA	NA	889894	969904	921206	410862	564088	837375
LP_0833	NA	NA	412.389	6	NA	NA	NA	NA	NA	NA	1381863	641828	1039588	662843	860851	1024322
LP_0834	NA	NA	412.414	6	NA	NA	NA	NA	NA	NA	187420	649899	613657	753804	946799	213968
LP_0836	NA	NA	413.265	6	NA	NA	NA	NA	NA	NA	178385	218347	162770	308403	184153	104489
LP_0838	NA	NA	415.21	6	NA	NA	NA	NA	NA	NA	3743680	4583922	4729684	5108356	4609432	2191012
LP_0839	NA	NA	416.267	6	NA	NA	NA	NA	NA	NA	227348	130586	102479	241279	169901	153700
LP_0840	NA	NA	416.347	6	NA	NA	NA	NA	NA	NA	905873	1043529	1388472	462315	533013	1035011
LP_0841	NA	NA	416.347	6	NA	NA	NA	NA	NA	NA	1431677	1125986	1790953	587658	624818	1543354
LP_0843	NA	NA	420.331	6	NA	NA	NA	NA	NA	NA	946202	906532	566886	777020	973143	676266
LP_0845	NA	NA	421.29	6	NA	NA	NA	NA	NA	NA	165167	189541	197688	188651	171627	114702
LP_0847	NA	NA	424.281	6	NA	NA	NA	NA	NA	NA	1616862	2271322	2692700	897559	1116677	1981098
LP_0848	NA	NA	424.281	6	NA	NA	NA	NA	NA	NA	1482433	1554182	2044057	767603	888025	1822612
LP_0849	NA	NA	424.362	6	NA	NA	NA	NA	NA	NA	170124	144246	128593	220909	274540	150776
LP_0850	NA	NA	424.425	6	NA	NA	NA	NA	NA	NA	91761	219205	195581	120862	156073	143058
LP_0855	NA	NA	428.372	4	NA	NA	NA	NA	NA	NA	60915	NA	NA	93363	634043	98241
LP_0856	NA	NA	428.384	6	NA	NA	NA	NA	NA	NA	173260	285115	412471	125219	211107	390405
LP_0857	NA	NA	429.252	6	NA	NA	NA	NA	NA	NA	426345	411179	282319	338293	514679	255992
LP_0859	NA	NA	430.388	6	NA	NA	NA	NA	NA	NA	465033	133016	156137	1170997	2129257	389855
LP_0860	NA	NA	431.383	6	NA	NA	NA	NA	NA	NA	2692146	2883321	3527148	2154188	2733885	3824860
LP_0861	NA	NA	431.384	6	NA	NA	NA	NA	NA	NA	2411029	2193948	2704640	1642213	2129873	3433230
LP_0862	NA	NA	432.237	6	NA	NA	NA	NA	NA	NA	4808970	5959868	6019386	6465862	5741122	2707769
LP_0864	NA	NA	434.294	6	NA	NA	NA	NA	NA	NA	95633	239052	179551	99842	156996	132985
LP_0865	NA	NA	434.311	4	NA	NA	NA	NA	NA	NA	NA	183090	NA	162532	350853	178146
LP_0866	NA	NA	436.309	6	NA	NA	NA	NA	NA	NA	2161947	2366452	2559196	2507982	2229319	2172824
LP_0869	NA	NA	437.192	6	NA	NA	NA	NA	NA	NA	1085972	1349855	1402136	1584787	1285821	654538
LP_0870	NA	NA	437.434	6	NA	NA	NA	NA	NA	NA	301614	1020703	1146884	818729	1037614	441402
LP_0871	NA	NA	438.378	6	NA	NA	NA	NA	NA	NA	284151	179172	155599	159558	203099	347455
LP_0873	NA	NA	442.363	6	NA	NA	NA	NA	NA	NA	156193	428984	435830	155045	161271	228663
LP_0874	NA	NA	442.363	6	NA	NA	NA	NA	NA	NA	167249	317197	353966	128080	147990	214052
LP_0877	NA	NA	444.346	6	NA	NA	NA	NA	NA	NA	237587	205131	311925	138959	156192	257424
LP_0878	NA	NA	444.348	6	NA	NA	NA	NA	NA	NA	189536	182000	203559	117013	99846	215322
LP_0879	NA	NA	444.378	6	NA	NA	NA	NA	NA	NA	35911924	44678846	51860123	25813797	28610240	38711831
LP_0880	NA	NA	444.378	6	NA	NA	NA	NA	NA	NA	26025934	27398391	32220260	15731787	17189749	29928098
LP_0881	NA	NA	444.408	6	NA	NA	NA	NA	NA	NA	226129	268655	271214	201549	220338	225752
LP_0882	NA	NA	444.41	4	NA	NA	NA	NA	NA	NA	127095	137448	203829	NA	NA	168980
LP_0884	NA	NA	445.245	6	NA	NA	NA	NA	NA	NA	265228	311319	421249	252843	402238	289350
LP_0887	NA	NA	452.394	6	NA	NA	NA	NA	NA	NA	207823	196515	150753	184664	224040	201770
LP_0888	NA	NA	453.166	6	NA	NA	NA	NA	NA	NA	787771	1017925	1024768	1027001	871580	500215
LP_0891	NA	NA	453.441	6	NA	NA	NA	NA	NA	NA	128745	424671	401316	494078	608359	130469
LP_0893	NA	NA	454.461	6	NA	NA	NA	NA	NA	NA	488835	1751118	2167206	1544290	1901848	768847
LP_0895	NA	NA	457.283	6	NA	NA	NA	NA	NA	NA	302587	307769	211160	248146	413801	224819
LP_0898	NA	NA	459.416	6	NA	NA	NA	NA	NA	NA	64064	214326	273003	181035	217368	92914
LP_0899	NA	NA	460.268	6	NA	NA	NA	NA	NA	NA	224824	284790	281912	396549	332336	130640
LP_0901	NA	NA	460.293	6	NA	NA	NA	NA	NA	NA	230315	133737	93576	242305	147409	162768
LP_0903	NA	NA	461.358	6	NA	NA	NA	NA	NA	NA	262715	273853	165002	229398	281637	188726
LP_0904	NA	NA	461.358	5	NA	NA	NA	NA	NA	NA	NA	167487	167335	170237	134426	148710
LP_0905	NA	NA	462.146	6	NA	NA	NA	NA	NA	NA	509576	800521	917972	151281	345264	414546
LP_0907	NA	NA	464.34	6	NA	NA	NA	NA	NA	NA	63615	228338	175456	90696	139062	118938
LP_0910	NA	NA	466.265	6	NA	NA	NA	NA	NA	NA	245741	278376	338881	132673	161821	267424
LP_0911	NA	NA	466.266	6	NA	NA	NA	NA	NA	NA	220702	226477	277258	108077	123342	229009
LP_0912	NA	NA	466.409	5	NA	NA	NA	NA	NA	NA	157284	94128	NA	103874	103062	243151
LP_0913	NA	NA	466.534	3	NA	NA	NA	NA	NA	NA	126207	90588	218919	NA	NA	NA
LP_0916	NA	NA	468.389	6	NA	NA	NA	NA	NA	NA	167635	137836	120389	213286	281138	150849
LP_0917	NA	NA	468.477	5	NA	NA	NA	NA	NA	NA	NA	135588	172845	102001	121193	70021
LP_0920	NA	NA	472.41	6	NA	NA	NA	NA	NA	NA	444305	831812	903642	395675	429380	647687
LP_0921	NA	NA	472.41	6	NA	NA	NA	NA	NA	NA	980625	1441319	1715613	739621	853722	1132824
LP_0922	NA	NA	473.263	6	NA	NA	NA	NA	NA	NA	10195018	11853016	11907414	13529249	11234172	6427828
LP_0923	NA	NA	473.398	6	NA	NA	NA	NA	NA	NA	312057	235976	88751	224232	274429	241247
LP_0925	NA	NA	475.414	6	NA	NA	NA	NA	NA	NA	155623	175447	213887	199109	206463	115105
LP_0926	NA	NA	477.335	6	NA	NA	NA	NA	NA	NA	781319	1101902	1056046	832860	862339	825570
LP_0927	NA	NA	479.368	6	NA	NA	NA	NA	NA	NA	183599	198011	204033	209395	168295	160787
LP_0928	NA	NA	479.481	6	NA	NA	NA	NA	NA	NA	150194	394172	439355	298604	342188	192654
LP_0932	NA	NA	482.404	6	NA	NA	NA	NA	NA	NA	295612	188522	148671	163429	204669	364365
LP_0933	NA	NA	483.376	6	NA	NA	NA	NA	NA	NA	378642	155874	136829	265933	167477	148888
LP_0935	NA	NA	484.293	6	NA	NA	NA	NA	NA	NA	240345	290003	356595	122599	178530	268502
LP_0941	NA	NA	488.394	6	NA	NA	NA	NA	NA	NA	412193	186139	166930	524277	344543	168199
LP_0942	NA	NA	489.312	6	NA	NA	NA	NA	NA	NA	126773	145442	180746	171034	145862	78007
LP_0943	NA	NA	490.281	6	NA	NA	NA	NA	NA	NA	123675	222431	181517	103023	138899	144096
LP_0944	NA	NA	490.31	6	NA	NA	NA	NA	NA	NA	328836	417785	519533	191761	242232	400089
LP_0945	NA	NA	490.31	6	NA	NA	NA	NA	NA	NA	292465	310199	359240	130541	159564	346135
LP_0947	NA	NA	490.425	6	NA	NA	NA	NA	NA	NA	1738345	1249505	514533	1251372	1596149	1364152
LP_0949	NA	NA	491.373	4	NA	NA	NA	NA	NA	NA	160893	NA	NA	102178	71697	62850
LP_0951	NA	NA	494.267	6	NA	NA	NA	NA	NA	NA	302885	266100	297837	360908	256454	258042
LP_0952	NA	NA	494.565	4	NA	NA	NA	NA	NA	NA	1566139	1442038	1482219	NA	NA	828790
LP_0953	NA	NA	495.346	6	NA	NA	NA	NA	NA	NA	555995	706715	761986	619107	568661	519454
LP_0954	NA	NA	495.426	5	NA	NA	NA	NA	NA	NA	224417	NA	80359	74285	152824	113382
LP_0955	NA	NA	495.488	6	NA	NA	NA	NA	NA	NA	346702	1235850	1491933	979607	1312322	518374
LP_0957	NA	NA	496.329	6	NA	NA	NA	NA	NA	NA	401839	499299	506780	473438	398313	432867
LP_0958	NA	NA	496.366	6	NA	NA	NA	NA	NA	NA	196707	266331	224458	190107	212292	189053
LP_0959	NA	NA	496.42	6	NA	NA	NA	NA	NA	NA	212413	179923	150701	180925	209547	210182
LP_0960	NA	NA	496.508	6	NA	NA	NA	NA	NA	NA	406814	1096124	1274132	858237	948927	534715
LP_0962	NA	NA	502.334	6	NA	NA	NA	NA	NA	NA	179887	234200	249282	222517	219201	171255
LP_0964	NA	NA	505.389	6	NA	NA	NA	NA	NA	NA	408300	174129	139643	317505	189867	174941
LP_0968	NA	NA	509.503	6	NA	NA	NA	NA	NA	NA	1426278	1232398	743136	1707497	1524231	1233627
LP_0969	NA	NA	510.435	5	NA	NA	NA	NA	NA	NA	183579	122268	NA	108212	128686	315149
LP_0973	NA	NA	512.415	6	NA	NA	NA	NA	NA	NA	125868	124254	99758	178373	245593	128708
LP_0974	NA	NA	513.386	5	NA	NA	NA	NA	NA	NA	188074	77460	NA	141524	79203	66500
LP_0977	NA	NA	516.425	6	NA	NA	NA	NA	NA	NA	638482	313475	228306	816754	573414	298085
LP_0978	NA	NA	518.312	6	NA	NA	NA	NA	NA	NA	1099396	1329043	1416123	1240221	1153032	1153921
LP_0980	NA	NA	520.508	4	NA	NA	NA	NA	NA	NA	NA	NA	83095	219718	177443	121430
LP_0981	NA	NA	522.596	4	NA	NA	NA	NA	NA	NA	4796223	4099003	4550271	NA	NA	2235880
LP_0983	NA	NA	526.43	6	NA	NA	NA	NA	NA	NA	269048	207005	172079	161605	190727	370963
LP_0984	NA	NA	527.402	6	NA	NA	NA	NA	NA	NA	487146	182444	169810	359170	196929	192425
LP_0985	NA	NA	527.904	6	NA	NA	NA	NA	NA	NA	283721	125762	98792	198513	118584	120061
LP_0986	NA	NA	528.256	6	NA	NA	NA	NA	NA	NA	148675	204056	230432	77931	113192	191338
LP_0987	NA	NA	528.256	5	NA	NA	NA	NA	NA	NA	131415	141264	186226	NA	86254	172114
LP_0989	NA	NA	531.451	6	NA	NA	NA	NA	NA	NA	614383	473023	183861	462850	552538	479896
LP_0990	NA	NA	531.485	6	NA	NA	NA	NA	NA	NA	417623	371977	251155	496762	429643	356709
LP_0992	NA	NA	532.365	4	NA	NA	NA	NA	NA	NA	NA	NA	128402	136187	152311	127676
LP_0993	NA	NA	532.439	6	NA	NA	NA	NA	NA	NA	689267	336187	221912	225196	225924	133598
LP_0996	NA	NA	536.164	6	NA	NA	NA	NA	NA	NA	1671022	3170248	3906767	580231	1186856	1574122
LP_0998	NA	NA	537.534	6	NA	NA	NA	NA	NA	NA	328732	857620	970015	710675	813403	426168
LP_0999	NA	NA	537.534	6	NA	NA	NA	NA	NA	NA	12338375	8326452	2338612	13172732	10519201	10869491
LP_1000	NA	NA	538.555	6	NA	NA	NA	NA	NA	NA	177335	331238	369056	215021	251289	144299
LP_1002	NA	NA	539.525	6	NA	NA	NA	NA	NA	NA	184473	167615	165353	228780	219389	147610
LP_1003	NA	NA	540.446	6	NA	NA	NA	NA	NA	NA	188699	174788	138790	164673	206804	202763
LP_1006	NA	NA	544.457	6	NA	NA	NA	NA	NA	NA	358534	168002	110171	394225	296753	163558
LP_1009	NA	NA	548.3	6	NA	NA	NA	NA	NA	NA	168978	180899	206918	132020	98425	93172
LP_1010	NA	NA	548.503	6	NA	NA	NA	NA	NA	NA	3872006	4493556	4863740	4699612	4584996	2764876
LP_1011	NA	NA	549.415	6	NA	NA	NA	NA	NA	NA	525011	190931	174900	356441	229507	209537
LP_1012	NA	NA	549.917	6	NA	NA	NA	NA	NA	NA	315159	119851	107565	222093	138388	126387
LP_1013	NA	NA	550.627	4	NA	NA	NA	NA	NA	NA	5252883	3627340	4576492	NA	NA	1969757
LP_1015	NA	NA	551.55	5	NA	NA	NA	NA	NA	NA	332756	201910	NA	349524	227491	260613
LP_1018	NA	NA	553.458	6	NA	NA	NA	NA	NA	NA	169869	203270	233269	205085	198933	117598
LP_1019	NA	NA	554.175	6	NA	NA	NA	NA	NA	NA	193237	191784	191667	228398	204391	246814
LP_1020	NA	NA	554.461	5	NA	NA	NA	NA	NA	NA	209284	140570	NA	112388	123580	357068
LP_1022	NA	NA	556.441	6	NA	NA	NA	NA	NA	NA	96484	110418	94156	138170	217625	99292
LP_1023	NA	NA	557.412	6	NA	NA	NA	NA	NA	NA	264833	99001	75943	163748	113106	95239
LP_1024	NA	NA	557.914	4	NA	NA	NA	NA	NA	NA	167137	NA	NA	100714	62857	54976
LP_1027	NA	NA	559.516	6	NA	NA	NA	NA	NA	NA	3628917	2483266	764636	3512615	2859926	3030229
LP_1029	NA	NA	565.566	6	NA	NA	NA	NA	NA	NA	23424992	14161041	1532984	22759046	16193305	19670711
LP_1030	NA	NA	565.61	4	NA	NA	NA	NA	NA	NA	137116	NA	NA	140315	102809	114152
LP_1031	NA	NA	566.296	6	NA	NA	NA	NA	NA	NA	158627	184281	268379	76894	108651	187109
LP_1032	NA	NA	566.296	6	NA	NA	NA	NA	NA	NA	145830	146855	185161	70693	82895	187639
LP_1033	NA	NA	567.556	6	NA	NA	NA	NA	NA	NA	2460729	2001255	1302640	3090319	2647234	2097392
LP_1035	NA	NA	569.432	6	NA	NA	NA	NA	NA	NA	1107173	1360396	1519314	1393545	1228421	830515
LP_1036	NA	NA	570.456	6	NA	NA	NA	NA	NA	NA	261170	167716	138480	153628	170380	315104
LP_1037	NA	NA	571.428	6	NA	NA	NA	NA	NA	NA	506129	216914	176338	350209	231928	222173
LP_1038	NA	NA	571.93	6	NA	NA	NA	NA	NA	NA	348730	155778	114146	241307	154435	142449
LP_1040	NA	NA	573.465	6	NA	NA	NA	NA	NA	NA	341247	177354	117907	123777	118841	65856
LP_1042	NA	NA	575.49	6	NA	NA	NA	NA	NA	NA	598588	422575	143078	638536	493729	513148
LP_1043	NA	NA	576.27	6	NA	NA	NA	NA	NA	NA	151292	138403	165048	197111	155058	137933
LP_1046	NA	NA	579.581	6	NA	NA	NA	NA	NA	NA	169708	321422	383876	226404	261559	154188
LP_1048	NA	NA	579.581	5	NA	NA	NA	NA	NA	NA	225899	116585	NA	191121	148855	202797
LP_1049	NA	NA	579.927	4	NA	NA	NA	NA	NA	NA	135864	NA	NA	85664	63505	52919
LP_1050	NA	NA	582.592	6	NA	NA	NA	NA	NA	NA	658315	431747	110963	911304	739098	713954
LP_1051	NA	NA	584.472	6	NA	NA	NA	NA	NA	NA	163063	144376	117218	127279	188173	171131
LP_1052	NA	NA	586.437	6	NA	NA	NA	NA	NA	NA	482857	486255	563767	538347	478109	348901
LP_1053	NA	NA	587.547	6	NA	NA	NA	NA	NA	NA	6479071	4308052	510278	6564301	4673349	5464271
LP_1054	NA	NA	589.326	6	NA	NA	NA	NA	NA	NA	285276	326734	371213	198435	176462	160640
LP_1055	NA	NA	589.529	6	NA	NA	NA	NA	NA	NA	398981	444556	523050	505110	407270	252545
LP_1057	NA	NA	593.441	6	NA	NA	NA	NA	NA	NA	428939	190589	167666	307724	209557	212537
LP_1058	NA	NA	593.597	6	NA	NA	NA	NA	NA	NA	11721942	7035959	350841	11085114	7837579	9886886
LP_1059	NA	NA	593.943	6	NA	NA	NA	NA	NA	NA	255637	133451	103445	199745	124506	131025
LP_1060	NA	NA	594.297	6	NA	NA	NA	NA	NA	NA	217758	208692	208243	222326	182378	179678
LP_1062	NA	NA	595.587	6	NA	NA	NA	NA	NA	NA	17154400	12743366	4041455	19625839	16105345	16332725
LP_1065	NA	NA	596.571	5	NA	NA	NA	NA	NA	NA	59659	NA	138443	448647	375851	230854
LP_1066	NA	NA	598.487	5	NA	NA	NA	NA	NA	NA	181690	104575	NA	96823	124271	358215
LP_1067	NA	NA	599.459	6	NA	NA	NA	NA	NA	NA	102442	243471	110063	147868	95127	94131
LP_1068	NA	NA	600.315	6	NA	NA	NA	NA	NA	NA	444517	505833	546025	497125	406550	396538
LP_1071	NA	NA	603.522	6	NA	NA	NA	NA	NA	NA	1010984	756386	110957	1056780	765755	862092
LP_1073	NA	NA	607.388	6	NA	NA	NA	NA	NA	NA	252979	275102	314205	273603	223198	147035
LP_1074	NA	NA	609.603	5	NA	NA	NA	NA	NA	NA	704819	370877	NA	839752	552693	568956
LP_1075	NA	NA	610.183	6	NA	NA	NA	NA	NA	NA	1427687	1666190	1748998	1517640	1351294	1278832
LP_1076	NA	NA	610.576	4	NA	NA	NA	NA	NA	NA	1788296	1544934	816889	NA	NA	1711332
LP_1077	NA	NA	610.623	6	NA	NA	NA	NA	NA	NA	1565648	858142	81344	1828651	1503804	1576220
LP_1079	NA	NA	613.475	6	NA	NA	NA	NA	NA	NA	130206	258202	135958	153240	116738	111703
LP_1080	NA	NA	614.482	6	NA	NA	NA	NA	NA	NA	203818	133584	108552	98155	139046	251731
LP_1081	NA	NA	615.454	6	NA	NA	NA	NA	NA	NA	350100	181437	140913	256456	181525	163417
LP_1082	NA	NA	615.578	6	NA	NA	NA	NA	NA	NA	3241453	1948397	113993	3066977	2215601	2627350
LP_1083	NA	NA	615.956	6	NA	NA	NA	NA	NA	NA	241024	126721	95307	174958	116514	117444
LP_1085	NA	NA	619.613	6	NA	NA	NA	NA	NA	NA	176261	490894	345661	76677	185542	250979
LP_1087	NA	NA	621.628	5	NA	NA	NA	NA	NA	NA	178587	107772	NA	175354	110687	145241
LP_1088	NA	NA	623.618	6	NA	NA	NA	NA	NA	NA	31832229	22057399	2895063	32235813	24471156	27368726
LP_1091	NA	NA	628.193	6	NA	NA	NA	NA	NA	NA	181212	206066	185550	248114	230054	754441
LP_1092	NA	NA	628.373	6	NA	NA	NA	NA	NA	NA	1694169	1064579	635961	1190229	1583565	1230767
LP_1094	NA	NA	631.552	5	NA	NA	NA	NA	NA	NA	547648	372274	NA	497482	358453	463067
LP_1095	NA	NA	637.304	6	NA	NA	NA	NA	NA	NA	2693464	2020718	4464475	1647665	2653252	1577516
LP_1096	NA	NA	637.467	6	NA	NA	NA	NA	NA	NA	271419	151565	116777	185545	151945	137028
LP_1099	NA	NA	637.634	5	NA	NA	NA	NA	NA	NA	472809	282640	NA	467926	384968	435682
LP_1101	NA	NA	638.336	5	NA	NA	NA	NA	NA	NA	3366533	7546785	113541	785131	674494	NA
LP_1102	NA	NA	638.607	4	NA	NA	NA	NA	NA	NA	4454757	3706858	2055533	NA	NA	3891327
LP_1103	NA	NA	638.654	5	NA	NA	NA	NA	NA	NA	789911	525669	NA	980484	810589	827480
LP_1104	NA	NA	640.535	6	NA	NA	NA	NA	NA	NA	221325	108407	81424	164403	114047	101377
LP_1105	NA	NA	642.513	5	NA	NA	NA	NA	NA	NA	120410	92749	NA	73477	82465	242638
LP_1106	NA	NA	644.49	6	NA	NA	NA	NA	NA	NA	317312	340244	354068	325871	325557	243383
LP_1107	NA	NA	646.612	3	NA	NA	NA	NA	NA	NA	NA	NA	NA	159363	149854	94848
LP_1108	NA	NA	647.458	6	NA	NA	NA	NA	NA	NA	7354636	15700774	4178467	7090199	6450585	2832384
LP_1112	NA	NA	648.628	5	NA	NA	NA	NA	NA	NA	58796	NA	144898	351391	340659	244843
LP_1114	NA	NA	650.643	4	NA	NA	NA	NA	NA	NA	NA	NA	126001	449590	288193	256067
LP_1115	NA	NA	651.65	6	NA	NA	NA	NA	NA	NA	13834869	8025611	465516	12493374	10136138	11640936
LP_1116	NA	NA	654.33	6	NA	NA	NA	NA	NA	NA	15936015	11243763	24854083	10285252	15046333	8702569
LP_1121	NA	NA	659.286	6	NA	NA	NA	NA	NA	NA	1048913	812031	1622383	631541	1003182	664278
LP_1122	NA	NA	659.405	6	NA	NA	NA	NA	NA	NA	1579434	1395703	814144	1425642	1589623	840772
LP_1123	NA	NA	659.48	6	NA	NA	NA	NA	NA	NA	217275	110206	89823	158153	116090	98523
LP_1125	NA	NA	663.394	6	NA	NA	NA	NA	NA	NA	290004	400083	437416	356513	366544	263531
LP_1126	NA	NA	663.452	6	NA	NA	NA	NA	NA	NA	55810559	67711263	77404401	64880409	62564624	49711637
LP_1128	NA	NA	664.622	4	NA	NA	NA	NA	NA	NA	347135	314478	153271	NA	NA	307036
LP_1130	NA	NA	666.565	6	NA	NA	NA	NA	NA	NA	311952	368908	436589	404997	371474	220661
LP_1131	NA	NA	666.638	4	NA	NA	NA	NA	NA	NA	2552788	2108341	1161726	NA	NA	2258271
LP_1132	NA	NA	668.617	4	NA	NA	NA	NA	NA	NA	206054	77722	96367	NA	NA	152147
LP_1133	NA	NA	669.22	6	NA	NA	NA	NA	NA	NA	102685	100606	89972	133236	128912	369011
LP_1134	NA	NA	670.308	6	NA	NA	NA	NA	NA	NA	225404	192044	306656	256783	138981	83680
LP_1139	NA	NA	674.461	6	NA	NA	NA	NA	NA	NA	131491	157361	167327	135260	137745	79694
LP_1140	NA	NA	675.259	6	NA	NA	NA	NA	NA	NA	158975	104648	251075	98400	141192	96167
LP_1141	SM 32:1	NA	675.542	6	NA	NA	[M+H]+	Sphyngomyelin	C37H75N2O6P	674.536	226715	250582	485104	1124557	1028472	737793
LP_1142	NA	NA	675.613	6	NA	NA	NA	NA	NA	NA	175007	202657	370110	148817	244906	265925
LP_1143	NA	NA	675.674	6	NA	NA	NA	NA	NA	NA	39686519	99231756	79645425	31579153	67964211	59150712
LP_1144	NA	NA	675.73	6	NA	NA	NA	NA	NA	NA	231562	583165	459259	177328	406210	364608
LP_1146	NA	NA	677.558	3	NA	NA	NA	NA	NA	NA	NA	NA	NA	140767	143998	118344
LP_1147	NA	NA	678.505	6	NA	NA	NA	NA	NA	NA	128142	226211	394474	1383953	1610001	953001
LP_1148	NA	NA	679.362	5	NA	NA	NA	NA	NA	NA	3269880	6922861	117147	766903	710910	NA
LP_1149	NA	NA	679.681	5	NA	NA	NA	NA	NA	NA	379031	203460	NA	359759	242676	304092
LP_1150	NA	NA	680.42	6	NA	NA	NA	NA	NA	NA	712282	738493	987450	884000	937203	703314
LP_1151	NA	NA	680.478	6	NA	NA	NA	NA	NA	NA	109579556	132717014	154501454	140230119	124489037	97199648
LP_1156	NA	NA	680.537	6	NA	NA	NA	NA	NA	NA	652927	689506	838786	828301	744797	664410
LP_1158	NA	NA	681.681	6	NA	NA	NA	NA	NA	NA	80777	205162	165438	78641	147454	147204
LP_1160	NA	NA	682.362	6	NA	NA	NA	NA	NA	NA	385816	236999	479785	358940	584363	240332
LP_1161	NA	NA	683.598	6	NA	NA	NA	NA	NA	NA	280556	337513	386496	356219	330200	185959
LP_1162	NA	NA	684.202	6	NA	NA	NA	NA	NA	NA	4023463	4404447	4417987	4285710	4228746	3406103
LP_1163	NA	NA	684.561	6	NA	NA	NA	NA	NA	NA	231673	108774	98749	168746	115415	110590
LP_1165	NA	NA	685.433	6	NA	NA	NA	NA	NA	NA	6605693	8228629	9327263	7752277	7131391	6183726
LP_1166	SM 33:1	NA	689.558	6	NA	NA	[M+H]+	Sphyngomyelin	C38H77N2O6P	688.552	137093	160613	292155	485778	400205	238432
LP_1167	NA	NA	690.542	3	NA	NA	NA	NA	NA	NA	NA	NA	NA	165301	242371	106012
LP_1168	NA	NA	692.521	6	NA	NA	NA	NA	NA	NA	54016	73016	117528	262411	271916	182051
LP_1169	NA	NA	692.557	4	NA	NA	NA	NA	NA	NA	NA	NA	69983	501770	791566	313359
LP_1170	NA	NA	695.356	6	NA	NA	NA	NA	NA	NA	4181886	3048573	6230626	2620509	3945971	2374078
LP_1171	NA	NA	697.524	4	NA	NA	NA	NA	NA	NA	NA	NA	75422	169221	151629	102561
LP_1172	NA	NA	697.655	6	NA	NA	NA	NA	NA	NA	2077779	5924343	4034105	1951157	3471029	3241318
LP_1173	NA	NA	698.254	6	NA	NA	NA	NA	NA	NA	470821	531099	461844	495227	454023	374286
LP_1174	NA	NA	699.594	6	NA	NA	NA	NA	NA	NA	3233737	3865777	4457194	4555125	3878474	2462732
LP_1177	NA	NA	700.626	6	NA	NA	NA	NA	NA	NA	4455705	5034617	5907605	5597174	4963333	3018935
LP_1178	NA	NA	701.407	6	NA	NA	NA	NA	NA	NA	1309864	1544672	1717707	1501951	1230097	1086364
LP_1179	NA	NA	702.212	6	NA	NA	NA	NA	NA	NA	199839	240170	178061	573671	599130	3774576
LP_1180	NA	NA	702.542	5	NA	NA	NA	NA	NA	NA	64612	NA	125118	517675	711548	311016
LP_1182	NA	NA	704.521	4	NA	NA	NA	NA	NA	NA	NA	NA	73361	1037906	1117137	693344
LP_1183	NA	NA	705.581	6	NA	NA	NA	NA	NA	NA	1556372	1757824	1997412	1832642	1621720	1083143
LP_1184	PC 30:0	14:0/16:0	706.537	6	NA	NA	[M+H]+	Phosphatidylcholine	C38H76NO8P	705.531	1458470	2079980	4166326	6799726	6783954	4317025
LP_1185	NA	NA	706.681	4	NA	NA	NA	NA	NA	NA	NA	NA	73826	172093	176462	112638
LP_1187	NA	NA	707.167	3	NA	NA	NA	NA	NA	NA	NA	NA	NA	105867	110975	654626
LP_1188	NA	NA	708.509	6	NA	NA	NA	NA	NA	NA	9407733	12867489	13307850	15967954	14256899	9830821
LP_1189	NA	NA	708.696	3	NA	NA	NA	NA	NA	NA	NA	NA	NA	204115	147600	118703
LP_1201	NA	NA	717.589	6	NA	NA	NA	NA	NA	NA	120623	97597	210792	157297	121355	95150
LP_1203	NA	NA	718.537	3	NA	NA	NA	NA	NA	NA	NA	NA	NA	259773	277623	174491
LP_1204	NA	NA	718.573	6	NA	NA	NA	NA	NA	NA	199866	141606	229853	297269	352632	135124
LP_1207	NA	NA	720.552	6	NA	NA	NA	NA	NA	NA	374399	346212	675822	540550	514346	308733
LP_1208	NA	NA	720.589	6	NA	NA	NA	NA	NA	NA	91529	103022	176156	715912	953544	385980
LP_1211	NA	NA	721.441	6	NA	NA	NA	NA	NA	NA	425275	537550	555184	442877	445871	401465
LP_1212	NA	NA	721.504	6	NA	NA	NA	NA	NA	NA	60243079	74859397	88434896	76777046	68984588	58372300
LP_1213	NA	NA	721.504	6	NA	NA	NA	NA	NA	NA	273227	469594	198499	274475	200157	98512
LP_1216	NA	NA	721.504	6	NA	NA	NA	NA	NA	NA	139965	178162	150514	149455	120445	150335
LP_1217	NA	NA	721.554	6	NA	NA	NA	NA	NA	NA	439438	524543	647644	595502	521618	337189
LP_1218	NA	NA	721.567	6	NA	NA	NA	NA	NA	NA	366099	457107	522772	395099	357273	344851
LP_1219	NA	NA	721.576	6	NA	NA	NA	NA	NA	NA	710691	828025	867644	915327	773044	505006
LP_1223	NA	NA	723.142	6	NA	NA	NA	NA	NA	NA	70390	84064	69144	153578	149010	923530
LP_1225	NA	NA	724.526	6	NA	NA	NA	NA	NA	NA	358899	297950	630907	682072	639688	286702
LP_1227	NA	NA	725.228	6	NA	NA	NA	NA	NA	NA	417569	470234	462696	502549	490408	388352
LP_1228	NA	NA	726.46	6	NA	NA	NA	NA	NA	NA	758976	1007280	1168268	951671	878266	681327
LP_1233	NA	NA	728.519	6	NA	NA	NA	NA	NA	NA	166899	228347	440448	725218	696497	446194
LP_1234	NA	NA	728.586	6	NA	NA	NA	NA	NA	NA	281579	111810	104970	189207	128164	115143
LP_1235	NA	NA	728.657	6	NA	NA	NA	NA	NA	NA	396321	416728	424712	697760	560739	317807
LP_1241	NA	NA	735.519	6	NA	NA	NA	NA	NA	NA	162513	191036	248966	212766	154025	147901
LP_1243	NA	NA	736.54	6	NA	NA	NA	NA	NA	NA	619541	804860	708740	1375567	1164368	720339
LP_1244	NA	NA	737.55	6	NA	NA	NA	NA	NA	NA	162968	188727	227625	235785	194950	128165
LP_1250	NA	NA	741.652	6	NA	NA	NA	NA	NA	NA	4616375	5851088	6111877	5962109	5263079	3331890
LP_1253	NA	NA	743.239	6	NA	NA	NA	NA	NA	NA	143651	220257	148479	451011	481933	2637898
LP_1254	NA	NA	743.391	6	NA	NA	NA	NA	NA	NA	141858	176095	203792	177069	181160	111388
LP_1256	NA	NA	744.582	4	NA	NA	NA	NA	NA	NA	137043	NA	NA	103004	70339	58136
LP_1257	NA	NA	744.589	5	NA	NA	NA	NA	NA	NA	75286	NA	142414	363810	389265	195939
LP_1258	NA	NA	744.652	6	NA	NA	NA	NA	NA	NA	206738	260743	268628	350396	303934	163664
LP_1260	NA	NA	746.604	5	NA	NA	NA	NA	NA	NA	114662	89362	206861	329580	505547	NA
LP_1261	NA	NA	748.526	6	NA	NA	NA	NA	NA	NA	99393	101958	213525	268865	370921	158928
LP_1263	NA	NA	748.584	4	NA	NA	NA	NA	NA	NA	205793	178566	281423	NA	63861	NA
LP_1264	NA	NA	749.597	6	NA	NA	NA	NA	NA	NA	180351	231713	251659	225519	191145	201496
LP_1265	NA	NA	750.406	6	NA	NA	NA	NA	NA	NA	188719	347015	125507	181523	147191	94059
LP_1266	NA	NA	750.542	6	NA	NA	NA	NA	NA	NA	99161	96126	170479	208709	322990	155458
LP_1269	NA	NA	752.558	6	NA	NA	NA	NA	NA	NA	277288	220742	495554	162207	119161	66269
LP_1270	NA	NA	752.675	6	NA	NA	NA	NA	NA	NA	277164	237013	98345	216527	219420	165599
LP_1271	NA	NA	754.69	6	NA	NA	NA	NA	NA	NA	534619	458540	181448	402507	427879	318774
LP_1272	NA	NA	756.55	6	NA	NA	NA	NA	NA	NA	434404	357987	720145	559093	464519	296177
LP_1273	NA	NA	757.647	6	NA	NA	NA	NA	NA	NA	3906678	4496807	5046619	5427320	4572201	2880591
LP_1274	NA	NA	757.664	6	NA	NA	NA	NA	NA	NA	159798	290107	287462	149288	222520	198328
LP_1275	NA	NA	758.22	6	NA	NA	NA	NA	NA	NA	7210891	8278910	7228457	7904173	7892768	5795064
LP_1277	NA	NA	761.219	5	NA	NA	NA	NA	NA	NA	2004595	NA	2045006	2217121	2248702	1614735
LP_1278	NA	NA	761.417	6	NA	NA	NA	NA	NA	NA	115877	148361	170360	138427	118262	97833
LP_1281	NA	NA	762.665	6	NA	NA	NA	NA	NA	NA	197006	196912	286936	338633	324014	145378
LP_1283	NA	NA	764.675	6	NA	NA	NA	NA	NA	NA	254648	213489	77023	185546	197104	130164
LP_1285	NA	NA	767.436	6	NA	NA	NA	NA	NA	NA	202447	244445	314975	258459	234519	197735
LP_1286	NA	NA	767.432	6	NA	NA	NA	NA	NA	NA	497929	631694	572984	515534	448097	370945
LP_1288	NA	NA	771.574	3	NA	NA	NA	NA	NA	NA	NA	NA	NA	174415	164494	85544
LP_1289	NA	NA	771.643	6	NA	NA	NA	NA	NA	NA	692919	812857	1328352	155636	269882	952969
LP_1290	NA	NA	771.643	6	NA	NA	NA	NA	NA	NA	606038	517570	925434	97102	183187	841498
LP_1292	NA	NA	772.272	6	NA	NA	NA	NA	NA	NA	4166586	4417759	3747815	4182581	4027378	3057798
LP_1293	NA	NA	772.612	6	NA	NA	NA	NA	NA	NA	355950	172983	176097	261162	204997	169112
LP_1294	NA	NA	773.588	6	NA	NA	NA	NA	NA	NA	352370	310355	560216	697530	595607	197101
LP_1295	NA	NA	773.641	6	NA	NA	NA	NA	NA	NA	1125164	2127345	2048653	1141869	1680046	1495068
LP_1297	NA	NA	774.091	6	NA	NA	NA	NA	NA	NA	348681	314717	505565	637671	601228	200224
LP_1299	NA	NA	774.599	6	NA	NA	NA	NA	NA	NA	132830	99927	237992	181257	183183	117048
LP_1300	NA	NA	776.231	6	NA	NA	NA	NA	NA	NA	169181	293372	184188	614916	659674	4509420
LP_1302	NA	NA	777.497	5	NA	NA	NA	NA	NA	NA	52391	NA	100259	174986	152183	93706
LP_1304	NA	NA	778.69	6	NA	NA	NA	NA	NA	NA	324161	267483	97814	264907	255649	182220
LP_1305	TAG 45:1	13:0/14:0/18:1 | 13:0/16:0/16:1 | 14:0/15:0/16:1 | 14:0/15:1/16:0 | 14:1/15:0/16:0 | 15:0/15:0/15:1	780.706	6	NA	NA	[M+NH4]+	Triacylglyceride	C48H90O6	762.674	1409118	1153010	462815	1030632	1125506	730637
LP_1306	NA	NA	781.185	3	NA	NA	NA	NA	NA	NA	NA	NA	NA	87100	96282	640852
LP_1307	NA	NA	781.571	6	NA	NA	NA	NA	NA	NA	222274	172297	342045	413240	336865	115548
LP_1308	NA	NA	782.074	6	NA	NA	NA	NA	NA	NA	176445	181450	273386	372597	311028	117627
LP_1309	NA	NA	782.568	6	NA	NA	NA	NA	NA	NA	130354	102947	352035	358830	216403	144094
LP_1310	TAG 45:0	13:0/16:0/16:0 | 14:0/15:0/16:0 | 15:0/15:0/15:0 | 13:0/15:0/17:0 | 14:0/14:0/17:0 | 12:0/16:0/17:0	782.721	6	NA	NA	[M+NH4]+	Triacylglyceride	C48H92O6	764.689	2180880	1854030	752438	1754287	1888294	1356706
LP_1312	NA	NA	783.513	6	NA	NA	NA	NA	NA	NA	57120	67321	124726	215696	176888	119621
LP_1313	NA	NA	785.081	6	NA	NA	NA	NA	NA	NA	276241	246696	484245	472137	420569	148657
LP_1315	NA	NA	785.661	6	NA	NA	NA	NA	NA	NA	205479	177586	68714	160829	167578	119324
LP_1316	NA	NA	786.252	6	NA	NA	NA	NA	NA	NA	161531	186210	126186	268949	268281	138749
LP_1318	NA	NA	787.677	6	NA	NA	NA	NA	NA	NA	310891	255213	121778	266194	257443	194027
LP_1319	NA	NA	788.608	4	NA	NA	NA	NA	NA	NA	151969	NA	NA	101415	80072	60381
LP_1321	NA	NA	790.631	6	NA	NA	NA	NA	NA	NA	200434	208684	277720	337805	288426	147502
LP_1322	NA	NA	790.69	5	NA	NA	NA	NA	NA	NA	164125	146663	NA	136157	143412	81547
LP_1323	NA	NA	792.706	6	NA	NA	NA	NA	NA	NA	1235799	967950	388983	938557	953987	648073
LP_1324	NA	NA	793.625	6	NA	NA	NA	NA	NA	NA	437853	633655	922916	111128	208574	644627
LP_1325	NA	NA	793.625	6	NA	NA	NA	NA	NA	NA	527296	458496	805140	115922	196889	725809
LP_1327	NA	NA	797.16	5	NA	NA	NA	NA	NA	NA	54475	86025	NA	177684	183979	1071193
LP_1328	NA	NA	797.661	5	NA	NA	NA	NA	NA	NA	207544	141477	NA	143755	152462	104300
LP_1329	NA	NA	799.246	6	NA	NA	NA	NA	NA	NA	5298686	6313661	5364746	6133195	5849934	4396948
LP_1330	NA	NA	799.666	6	NA	NA	NA	NA	NA	NA	111142	96787	128102	213067	177606	146531
LP_1331	NA	NA	800.554	6	NA	NA	NA	NA	NA	NA	349287	346190	479004	602454	557236	255014
LP_1332	NA	NA	801.541	6	NA	NA	NA	NA	NA	NA	70706	80360	138121	257082	210038	142666
LP_1333	NA	NA	801.551	6	NA	NA	NA	NA	NA	NA	1440404	1393136	1577561	805411	1190850	662490
LP_1335	NA	NA	802.245	5	NA	NA	NA	NA	NA	NA	1585119	1873089	NA	1754580	1815169	1303617
LP_1340	TAG 47:2	14:0/15:1/18:1 | 14:0/16:1/17:1 | 15:0/15:1/17:1 | 15:0/16:1/16:1	806.722	6	NA	NA	[M+NH4]+	Triacylglyceride	C49H90O6	788.69	1103187	961184	357004	958499	887759	632976
LP_1342	NA	NA	807.716	6	NA	NA	NA	NA	NA	NA	342231	262226	104759	268484	275171	204223
LP_1344	TAG 47:1	13:0/16:0/18:1 | 13:0/17:0/17:1 | 14:0/15:0/18:1 | 14:0/16:0/17:1 | 14:0/16:1/17:0 | 15:0/15:0/17:1 | 15:0/16:0/16:1	808.737	6	NA	NA	[M+NH4]+	Triacylglyceride	C49H92O6	790.705	2756419	2202148	937792	2122288	2242211	1695207
LP_1346	NA	NA	810.551	5	NA	NA	NA	NA	NA	NA	101085	103418	158130	207200	173603	NA
LP_1347	NA	NA	810.735	6	NA	NA	NA	NA	NA	NA	208152	175404	77370	202809	209301	112463
LP_1348	TAG 47:0	14:0/15:0/18:0 | 14:0/16:0/17:0 | 15:0/15:0/17:0 | 15:0/16:0/16:0 | 13:0/16:0/18:0 | 13:0/17:0/17:0	810.752	6	NA	NA	[M+NH4]+	Triacylglyceride	C49H94O6	792.72	2783583	2221951	1004748	2174056	2505985	1681677
LP_1350	NA	NA	811.587	6	NA	NA	NA	NA	NA	NA	131724	175613	163929	137902	141042	123324
LP_1351	NA	NA	811.677	5	NA	NA	NA	NA	NA	NA	163122	125702	NA	140246	140450	96307
LP_1352	NA	NA	812.615	4	NA	NA	NA	NA	NA	NA	NA	NA	107272	230646	138084	128188
LP_1354	SM 42:2	NA	813.683	5	NA	NA	[M+H]+	Sphyngomyelin	C47H93N2O6P	812.677	NA	81582	134537	486985	336978	211926
LP_1355	NA	NA	813.692	6	NA	NA	NA	NA	NA	NA	374538	338128	141208	311111	311823	232514
LP_1356	NA	NA	815.651	5	NA	NA	NA	NA	NA	NA	173971	137601	NA	122649	132579	104402
LP_1357	NA	NA	815.708	6	NA	NA	NA	NA	NA	NA	384050	275500	129084	280142	328361	231314
LP_1358	NA	NA	816.637	6	NA	NA	NA	NA	NA	NA	593834	259586	219443	373073	259415	225902
LP_1359	NA	NA	817.257	6	NA	NA	NA	NA	NA	NA	200700	317386	200723	678484	739366	4254629
LP_1360	NA	NA	817.666	5	NA	NA	NA	NA	NA	NA	151275	128737	NA	133521	124917	97477
LP_1361	NA	NA	818.636	5	NA	NA	NA	NA	NA	NA	59030	NA	150738	795763	623736	336930
LP_1362	TAG 48:3	16:1/16:1/16:1 | 14:1/16:1/18:1	818.721	6	NA	NA	[M+NH4]+	Triacylglyceride	C51H92O6	800.69	559635	443161	186617	426734	441640	310212
LP_1364	NA	NA	820.256	4	NA	NA	NA	NA	NA	NA	NA	95875	NA	204697	208420	1208970
LP_1365	NA	NA	820.651	6	NA	NA	NA	NA	NA	NA	1441431	1241198	2528021	3524257	3406131	826656
LP_1367	NA	NA	821.732	6	NA	NA	NA	NA	NA	NA	482368	357722	144564	379359	398622	251314
LP_1368	NA	NA	822.48	6	NA	NA	NA	NA	NA	NA	306400	276096	358172	176281	232994	146817
LP_1369	NA	NA	823.509	6	NA	NA	NA	NA	NA	NA	1602145	1456365	611745	1064415	1202318	1070483
LP_1370	NA	NA	823.523	4	NA	NA	NA	NA	NA	NA	NA	NA	109083	196096	167595	100799
LP_1374	NA	NA	831.6	6	NA	NA	NA	NA	NA	NA	201829	283936	276461	182281	218541	219979
LP_1376	NA	NA	832.238	6	NA	NA	NA	NA	NA	NA	7464939	8413578	6935536	7752090	7560724	6337259
LP_1378	NA	NA	832.634	4	NA	NA	NA	NA	NA	NA	149118	NA	NA	101998	67953	62063
LP_1379	TAG 49:3	16:1/16:1/17:1	832.737	6	NA	NA	[M+NH4]+	Triacylglyceride	C52H94O6	814.705	302988	237899	91361	203114	219130	156046
LP_1380	NA	NA	833.732	6	NA	NA	NA	NA	NA	NA	523073	338709	113837	358536	382786	246780
LP_1381	NA	NA	834.506	4	NA	NA	NA	NA	NA	NA	NA	NA	82241	190463	151870	124339
LP_1384	NA	NA	835.237	5	NA	NA	NA	NA	NA	NA	2531303	2746827	2487929	2670055	NA	2193221
LP_1385	NA	NA	835.747	6	NA	NA	NA	NA	NA	NA	1211305	895417	347260	904472	993983	627474
LP_1386	NA	NA	836.522	6	NA	NA	NA	NA	NA	NA	247292	278212	324848	367533	288907	184354
LP_1388	NA	NA	837.762	6	NA	NA	NA	NA	NA	NA	1089533	865248	384091	895090	1007169	656300
LP_1389	NA	NA	840.523	4	NA	NA	NA	NA	NA	NA	NA	NA	120997	257730	207251	152813
LP_1392	NA	NA	842.538	6	NA	NA	NA	NA	NA	NA	428006	456190	530504	600511	515955	327794
LP_1393	NA	NA	842.577	6	NA	NA	NA	NA	NA	NA	1031510	984970	1136325	651376	957133	478294
LP_1395	NA	NA	845.492	6	NA	NA	NA	NA	NA	NA	313589	287113	126238	180492	204477	188765
LP_1398	NA	NA	845.697	6	NA	NA	NA	NA	NA	NA	167747	166311	74298	226255	168938	123860
LP_1399	NA	NA	846.29	6	NA	NA	NA	NA	NA	NA	2117432	2378521	1894003	2200789	2096590	1443309
LP_1400	TAG 50:3	16:1/16:1/18:1 | 14:1/18:1/18:1 | 16:1/17:1/17:1	846.752	5	NA	NA	[M+NH4]+	Triacylglyceride	C53H96O6	828.72	613189	484257	173142	363304	NA	304486
LP_1401	NA	NA	847.747	6	NA	NA	NA	NA	NA	NA	358005	302518	110785	339793	300805	200752
LP_1403	NA	NA	849.289	6	NA	NA	NA	NA	NA	NA	730039	818275	675905	794884	706840	484008
LP_1404	NA	NA	849.762	6	NA	NA	NA	NA	NA	NA	920484	695838	274466	709797	705583	414397
LP_1405	NA	NA	850.249	6	NA	NA	NA	NA	NA	NA	93566	174600	77456	464699	526994	4837092
LP_1407	NA	NA	852.781	6	NA	NA	NA	NA	NA	NA	514417	362970	172970	411765	433106	282115
LP_1408	NA	NA	855.645	6	NA	NA	NA	NA	NA	NA	288750	530995	488875	266937	395500	348766
LP_1410	NA	NA	858.55	4	NA	NA	NA	NA	NA	NA	NA	NA	123561	308502	239721	167988
LP_1412	NA	NA	859.748	5	NA	NA	NA	NA	NA	NA	237510	180951	NA	181692	202788	131896
LP_1413	NA	NA	860.27	6	NA	NA	NA	NA	NA	NA	135056	137186	99869	214575	198878	146564
LP_1415	NA	NA	860.566	6	NA	NA	NA	NA	NA	NA	402632	426935	536868	711278	520835	308332
LP_1416	NA	NA	860.664	6	NA	NA	NA	NA	NA	NA	570814	243050	236442	406962	262640	246282
LP_1417	NA	NA	861.763	6	NA	NA	NA	NA	NA	NA	972207	727196	288265	808632	810465	542251
LP_1419	NA	NA	863.778	6	NA	NA	NA	NA	NA	NA	1640355	1261227	490094	1369522	1400150	893495
LP_1421	NA	NA	865.794	6	NA	NA	NA	NA	NA	NA	1392106	1432785	641879	2097235	1473923	1031250
LP_1423	NA	NA	866.583	6	NA	NA	NA	NA	NA	NA	174110	175062	255991	283766	230088	134709
LP_1424	NA	NA	869.559	6	NA	NA	NA	NA	NA	NA	151241	140935	172257	198419	159324	96344
LP_1425	NA	NA	871.179	3	NA	NA	NA	NA	NA	NA	NA	NA	NA	126873	140832	1004923
LP_1426	NA	NA	871.571	6	NA	NA	NA	NA	NA	NA	551577	1875139	572227	672359	631677	511342
LP_1427	NA	NA	873.264	6	NA	NA	NA	NA	NA	NA	10509752	11346501	9887366	11184063	10940698	9437429
LP_1428	NA	NA	875.778	6	NA	NA	NA	NA	NA	NA	401757	351165	122034	339465	325049	223074
LP_1429	NA	NA	876.263	4	NA	NA	NA	NA	NA	NA	3913138	4566047	3936426	NA	4245954	NA
LP_1430	NA	NA	877.794	6	NA	NA	NA	NA	NA	NA	630474	526377	202895	549745	544572	373780
LP_1431	NA	NA	878.261	3	NA	NA	NA	NA	NA	NA	NA	NA	NA	843940	821897	678153
LP_1432	NA	NA	880.533	4	NA	NA	NA	NA	NA	NA	NA	NA	76072	179918	139226	101196
LP_1433	NA	NA	881.564	6	NA	NA	NA	NA	NA	NA	737105	741188	314223	493030	496688	530981
LP_1434	NA	NA	882.548	6	NA	NA	NA	NA	NA	NA	247989	268284	344073	400396	321941	193165
LP_1436	NA	NA	887.317	6	NA	NA	NA	NA	NA	NA	503143	526210	411319	546271	499174	330819
LP_1437	NA	NA	887.779	5	NA	NA	NA	NA	NA	NA	276298	202539	NA	180197	176863	94886
LP_1438	NA	NA	889.297	6	NA	NA	NA	NA	NA	NA	68272	76972	69524	91377	80491	338033
LP_1439	NA	NA	889.794	6	NA	NA	NA	NA	NA	NA	945011	687972	312661	740599	701491	483845
LP_1441	NA	NA	890.316	4	NA	NA	NA	NA	NA	NA	172811	NA	NA	195544	170872	119211
LP_1443	NA	NA	891.276	6	NA	NA	NA	NA	NA	NA	140569	250565	109728	662644	695802	5011590
LP_1444	NA	NA	891.81	6	NA	NA	NA	NA	NA	NA	1419604	1174692	515204	1961145	1418107	796530
LP_1446	NA	NA	893.54	6	NA	NA	NA	NA	NA	NA	652205	664115	647340	1498190	1137404	756252
LP_1447	NA	NA	893.826	6	NA	NA	NA	NA	NA	NA	670999	440096	218293	621534	556191	455095
LP_1448	NA	NA	894.275	4	NA	NA	NA	NA	NA	NA	NA	87161	NA	240018	262324	2047194
LP_1453	NA	NA	903.81	5	NA	NA	NA	NA	NA	NA	167715	143520	NA	152711	147123	86870
LP_1454	NA	NA	904.531	6	NA	NA	NA	NA	NA	NA	174247	206294	239550	262547	232610	146603
LP_1455	NA	NA	904.691	6	NA	NA	NA	NA	NA	NA	408053	181428	140278	265248	183737	178240
LP_1456	NA	NA	906.257	6	NA	NA	NA	NA	NA	NA	12559308	14001517	14563325	15524682	14056059	17150332
LP_1458	NA	NA	907.52	6	NA	NA	NA	NA	NA	NA	152477	161525	127420	405080	278176	182399
LP_1461	NA	NA	913.209	6	NA	NA	NA	NA	NA	NA	103044	129373	126646	128446	123542	172829
LP_1462	NA	NA	913.794	6	NA	NA	NA	NA	NA	NA	470564	310760	288157	536503	451770	352276
LP_1464	NA	NA	915.81	6	NA	NA	NA	NA	NA	NA	511732	306905	275366	649493	471967	377235
LP_1465	NA	NA	917.825	6	NA	NA	NA	NA	NA	NA	1041333	707805	416164	1263473	935736	459859
LP_1467	NA	NA	919.841	6	NA	NA	NA	NA	NA	NA	461792	274092	179517	513312	385850	273514
LP_1468	NA	NA	920.309	6	NA	NA	NA	NA	NA	NA	525712	429434	385875	424559	446583	365456
LP_1469	NA	NA	921.857	6	NA	NA	NA	NA	NA	NA	430909	265914	118973	292311	299286	273588
LP_1470	NA	NA	924.268	5	NA	NA	NA	NA	NA	NA	65973	131665	NA	421843	413681	4427223
LP_1471	NA	NA	927.185	6	NA	NA	NA	NA	NA	NA	94768	117998	127756	147283	127137	175057
LP_1474	NA	NA	930.847	5	NA	NA	NA	NA	NA	NA	198444	79940	NA	240690	185140	115075
LP_1478	NA	NA	934.287	6	NA	NA	NA	NA	NA	NA	208743	230131	185676	405945	320008	341941
LP_1479	NA	NA	934.638	6	NA	NA	NA	NA	NA	NA	365378	516639	491995	405113	422281	255514
LP_1481	NA	NA	937.794	6	NA	NA	NA	NA	NA	NA	668783	407876	423862	623952	679928	453796
LP_1483	NA	NA	939.81	6	NA	NA	NA	NA	NA	NA	970425	457053	418738	789847	743009	557508
LP_1484	NA	NA	941.825	6	NA	NA	NA	NA	NA	NA	1077597	456233	371976	887621	802853	598635
LP_1485	NA	NA	942.57	6	NA	NA	NA	NA	NA	NA	114675	146808	172504	193564	162505	87650
LP_1486	NA	NA	943.841	6	NA	NA	NA	NA	NA	NA	1240926	579643	425461	996085	911292	565894
LP_1487	NA	NA	945.197	3	NA	NA	NA	NA	NA	NA	NA	NA	NA	104241	102705	869030
LP_1488	NA	NA	945.857	6	NA	NA	NA	NA	NA	NA	514323	247855	166509	391846	363939	247592
LP_1490	NA	NA	947.283	6	NA	NA	NA	NA	NA	NA	19174790	21837036	21765142	24032221	21194208	25481821
LP_1491	NA	NA	947.378	6	NA	NA	NA	NA	NA	NA	104262	118904	140622	141042	130166	160578
LP_1493	NA	NA	948.717	6	NA	NA	NA	NA	NA	NA	288072	129425	118516	209261	151331	134665
LP_1494	NA	NA	949.888	5	NA	NA	NA	NA	NA	NA	244107	148976	NA	154395	152225	124122
LP_1495	NA	NA	950.8	6	NA	NA	NA	NA	NA	NA	213185	133365	75747	165928	168319	220446
LP_1498	NA	NA	961.337	6	NA	NA	NA	NA	NA	NA	284331	238620	221928	268085	263216	180267
LP_1501	NA	NA	965.295	6	NA	NA	NA	NA	NA	NA	101306	209760	73961	699603	641923	5161787
LP_1502	NA	NA	968.293	3	NA	NA	NA	NA	NA	NA	NA	NA	NA	306968	301196	2275901
LP_1504	NA	NA	975.903	5	NA	NA	NA	NA	NA	NA	150885	130332	NA	137340	129709	82781
LP_1506	NA	NA	980.276	6	NA	NA	NA	NA	NA	NA	4858121	4788837	5816345	5749869	4911982	11298948
LP_1507	NA	NA	983.274	4	NA	NA	NA	NA	NA	NA	2532772	2591932	2904171	NA	2351140	NA
LP_1509	NA	NA	991.825	6	NA	NA	NA	NA	NA	NA	226902	123368	74089	194157	219704	188926
LP_1511	NA	NA	994.328	6	NA	NA	NA	NA	NA	NA	193846	176591	158820	184074	189524	122484
LP_1512	NA	NA	998.287	5	NA	NA	NA	NA	NA	NA	57945	109556	NA	382299	403955	4537092
LP_1513	NA	NA	1008.31	5	NA	NA	NA	NA	NA	NA	82898	NA	68281	121143	92129	194512
LP_1515	NA	NA	1019.22	3	NA	NA	NA	NA	NA	NA	NA	NA	NA	98944	99288	876630
LP_1516	NA	NA	1021.3	6	NA	NA	NA	NA	NA	NA	8518717	8231963	9757334	10094225	8221072	15750743
LP_1517	NA	NA	1034.99	6	NA	NA	NA	NA	NA	NA	100419	378768	215469	115652	182847	174887
LP_1518	NA	NA	1035.35	6	NA	NA	NA	NA	NA	NA	190745	158428	148191	175856	193233	117918
LP_1520	NA	NA	1039.31	6	NA	NA	NA	NA	NA	NA	131848	212623	77299	759717	759604	5895864
LP_1521	NA	NA	1054.29	6	NA	NA	NA	NA	NA	NA	1450496	1830088	2121135	2732329	1798599	6002391
LP_1522	NA	NA	1055.29	5	NA	NA	NA	NA	NA	NA	1499964	1866333	2167371	2782237	NA	6269122
LP_1523	NA	NA	1057.29	5	NA	NA	NA	NA	NA	NA	914433	1130969	NA	1549776	1121916	3935738
LP_1526	NA	NA	1072.31	5	NA	NA	NA	NA	NA	NA	64342	116968	NA	399563	379111	4245994
LP_1527	NA	NA	1073.31	5	NA	NA	NA	NA	NA	NA	70711	117597	NA	403194	402810	4362583
LP_1528	NA	NA	1080.8	4	NA	NA	NA	NA	NA	NA	138982	NA	NA	105737	55268	60028
LP_1529	NA	NA	1086.93	6	NA	NA	NA	NA	NA	NA	131506	305456	246027	108953	236614	186094
LP_1530	NA	NA	1093.23	3	NA	NA	NA	NA	NA	NA	NA	NA	NA	82254	86895	710675
LP_1531	NA	NA	1095	5	NA	NA	NA	NA	NA	NA	77684	231905	163598	NA	169496	121955
LP_1532	NA	NA	1095.32	6	NA	NA	NA	NA	NA	NA	2972685	3622712	4239848	4920388	3363760	9148161
LP_1533	NA	NA	1096.04	5	NA	NA	NA	NA	NA	NA	241802	106567	NA	328821	235716	243667
LP_1534	NA	NA	1096.32	5	NA	NA	NA	NA	NA	NA	3034820	NA	4363088	5017878	3592084	9849079
LP_1535	NA	NA	1102.32	4	NA	NA	NA	NA	NA	NA	NA	102963	NA	142460	105445	277396
LP_1538	NA	NA	1110.98	6	NA	NA	NA	NA	NA	NA	247565	746723	549043	184951	513274	385078
LP_1539	NA	NA	1113.33	6	NA	NA	NA	NA	NA	NA	139034	253666	80339	850699	830524	6013523
LP_1540	NA	NA	1114.33	5	NA	NA	NA	NA	NA	NA	139081	264212	92266	863626	NA	6420999
LP_1544	NA	NA	1146.32	5	NA	NA	NA	NA	NA	NA	60059	98187	NA	317740	351747	3808371
LP_1545	NA	NA	1147.32	5	NA	NA	NA	NA	NA	NA	65736	110043	NA	376660	368632	4277104
LP_1547	NA	NA	1152.1	5	NA	NA	NA	NA	NA	NA	631400	261364	NA	552173	354494	468589
LP_1553	NA	NA	1187.35	5	NA	NA	NA	NA	NA	NA	136103	223266	NA	754252	769594	5364986
LP_1554	NA	NA	1188.35	6	NA	NA	NA	NA	NA	NA	157277	256455	80733	886442	867726	6081283
LP_1559	NA	NA	1194.81	6	NA	NA	NA	NA	NA	NA	2953791	4634921	4752995	3865236	3872197	2160182
LP_1562	NA	NA	1199.77	6	NA	NA	NA	NA	NA	NA	324608	509587	479942	407663	408312	248755
LP_1566	NA	NA	1208.17	4	NA	NA	NA	NA	NA	NA	134235	NA	NA	131051	58596	107899
LP_1567	NA	NA	1210.81	6	NA	NA	NA	NA	NA	NA	193765	213861	211732	219852	213225	126980
LP_1568	NA	NA	1215.74	6	NA	NA	NA	NA	NA	NA	490512	739809	712535	675771	607650	415249
LP_1569	NA	NA	1220.34	4	NA	NA	NA	NA	NA	NA	NA	85150	NA	316139	293449	3188732
LP_1570	NA	NA	1221.34	5	NA	NA	NA	NA	NA	NA	72246	96952	NA	342125	340901	3764868
LP_1571	NA	NA	1222.34	5	NA	NA	NA	NA	NA	NA	73926	104747	NA	349486	357183	4267247
LP_1573	NA	NA	1235.84	6	NA	NA	NA	NA	NA	NA	1152400	1751740	1650508	1473334	1546523	880347
LP_1578	NA	NA	1256.04	5	NA	NA	NA	NA	NA	NA	164462	102558	NA	178146	137820	133969
LP_1579	NA	NA	1261.37	5	NA	NA	NA	NA	NA	NA	133855	186871	NA	637652	629627	4356863
LP_1580	NA	NA	1262.37	5	NA	NA	NA	NA	NA	NA	152507	223693	NA	729303	750836	5563999
LP_1581	NA	NA	1263.37	6	NA	NA	NA	NA	NA	NA	157652	236247	70226	794849	800277	5719667
LP_1583	NA	NA	1278.02	5	NA	NA	NA	NA	NA	NA	346106	222738	NA	343635	209250	265498
LP_1588	NA	NA	1294.36	3	NA	NA	NA	NA	NA	NA	NA	NA	NA	182307	163186	2400996
LP_1589	NA	NA	1295.36	3	NA	NA	NA	NA	NA	NA	NA	NA	NA	230649	215803	2815436
LP_1590	NA	NA	1296.36	3	NA	NA	NA	NA	NA	NA	NA	NA	NA	249267	242534	3043879
LP_1630	Cer(d18:1/16:0)	d18:1/16:0	538.518	6	-0.981176	-0.0168541	[M+H]+	Ceramide	C34H67NO3	537.512	136506	92807	367489	1048786	766362	556239
LP_1631	DAG 34:2	16:0/18:2	610.54	3	-1.41761	-0.0363744	[M+NH4]+	Diacylglycerol	C37H68O5	592.507	NA	NA	NA	80054	69456	53949
LP_1632	DAG 36:2	18:1/18:1	638.571	3	-0.90138	-0.0195449	[M+NH4]+	Diacylglycerol	C39H72O5	620.538	NA	NA	NA	203999	184922	129400
LP_1642	PC 32:1	14:0/18:1	732.552	6	-1.54067	-0.0114676	[M+H]+	Phosphatidylcholine	C40H78NO8P	731.547	96483	274179	642059	6422343	5899917	4889620
LP_1643	PC 32:2	14:0/18:2	730.537	3	-1.49342	-0.0339183	[M+H]+	Phosphatidylcholine	C40H76NO8P	729.531	NA	NA	NA	459157	559118	438648
LP_1644	PC 33:1	15:0/18:1	746.568	6	-1.055	-0.0175527	[M+H]+	Phosphatidylcholine	C41H80NO8P	745.562	256938	262715	631602	1332738	1044501	752653
LP_1645	PC 34:1	16:0/18:1	760.583	6	-0.547941	-0.0161279	[M+H]+	Phosphatidylcholine	C42H82NO8P	759.578	3127666	3236399	7563360	21397531	15947283	12060775
LP_1646	PC 34:2	16:1/18:1	758.567	6	-1.04205	-0.0171937	[M+H]+	Phosphatidylcholine	C42H80NO8P	757.562	570439	561272	1354790	4520755	3454878	2525107
LP_1647	PC 34:3	16:0/18:3	756.552	6	-0.0504565	-0.0122446	[M+H]+	Phosphatidylcholine	C42H78NO8P	755.547	236947	216668	191301	1093805	578224	340896
LP_1648	PC 35:1	17:0/18:1	774.599	4	-0.909423	-0.0282276	[M+H]+	Phosphatidylcholine	C43H84NO8P	773.593	NA	NA	132467	275076	188426	162253
LP_1649	PC 35:2	17:1/18:1	772.584	5	-0.914372	-0.020246	[M+H]+	Phosphatidylcholine	C43H82NO8P	771.578	59702	NA	180172	488965	401712	309890
LP_1650	PC 36:1	18:0/18:1	788.615	6	-0.624964	-0.0632981	[M+H]+	Phosphatidylcholine	C44H86NO8P	787.609	498711	664395	1465499	5187397	3325757	2448549
LP_1651	PC 36:2	18:1/18:1	786.598	6	-0.943205	-0.0224345	[M+H]+	Phosphatidylcholine	C44H84NO8P	785.593	539215	450540	1026949	7914173	6870791	4879851
LP_1652	PC 36:3	18:1/18:2	784.583	6	-0.666078	0.00303469	[M+H]+	Phosphatidylcholine	C44H82NO8P	783.578	225995	187373	476855	1428611	850099	564400
LP_1653	PC 36:4	18:1/18:3	782.568	6	-2.23619	-0.0321734	[M+H]+	Phosphatidylcholine	C44H80NO8P	781.562	188334	145066	167774	1186098	579518	365943
LP_1654	PC 36:5	18:2/18:3	780.552	6	0.223942	-0.0184884	[M+H]+	Phosphatidylcholine	C44H78NO8P	779.547	229027	226996	189205	908730	501863	270562
LP_1655	PC 36:6	18:3/18:3	778.536	6	1.097	-0.00474547	[M+H]+	Phosphatidylcholine	C44H76NO8P	777.531	141384	140899	111214	657929	316446	206296
LP_1656	PC 37:2	18:1/19:1	800.614	2	1.56412	-0.0654231	[M+H]+	Phosphatidylcholine	C45H86NO8P	799.609	NA	NA	74930	NA	NA	179435
LP_1657	PC 38:2	18:1/20:1	814.63	6	-2.74327	-0.0728622	[M+H]+	Phosphatidylcholine	C46H88NO8P	813.625	65705	78227	195047	1341174	1182342	722977
LP_1658	PC 38:3	18:2/20:1	812.615	4	-0.124909	-0.0304345	[M+H]+	Phosphatidylcholine	C46H86NO8P	811.609	NA	NA	109692	171738	124053	103220
LP_1659	PC 38:4	18:1/20:3	810.599	3	-1.82556	0.0014279	[M+H]+	Phosphatidylcholine	C46H84NO8P	809.593	NA	NA	NA	146974	105420	52877
LP_1660	PE 32:1	16:0/16:1	690.506	3	-1.35636	0.00741884	[M+H]+	Phosphatidylethanolamine	C37H72NO8P	689.5	NA	NA	NA	112720	156531	83250
LP_1661	PE 34:1	16:0/18:1	718.537	6	-0.276136	0.00275876	[M+H]+	Phosphatidylethanolamine	C39H76NO8P	717.531	122249	108414	189259	947545	742199	456098
LP_1662	PE 34:2	16:0/18:2	716.521	6	-0.835488	0.00437383	[M+H]+	Phosphatidylethanolamine	C39H74NO8P	715.515	83791	71029	111171	542060	426668	248588
LP_1663	PE 34:3	16:0/18:3	714.505	4	-0.18985	0.00422193	[M+H]+	Phosphatidylethanolamine	C39H72NO8P	713.5	72614	NA	NA	346884	183090	106515
LP_1664	PE 36:1	18:0/18:1	746.568	6	-2.32864	-0.0390066	[M+H]+	Phosphatidylethanolamine	C41H80NO8P	745.562	86489	86167	204572	717916	640165	376923
LP_1665	PE 36:2	18:1/18:1	744.552	6	-0.977096	-0.0103918	[M+H]+	Phosphatidylethanolamine	C41H78NO8P	743.547	86602	101653	202352	806619	785383	425885
LP_1666	PE 36:3	18:1/18:2	742.537	5	-1.10527	0.0105079	[M+H]+	Phosphatidylethanolamine	C41H76NO8P	741.531	58285	NA	84138	277516	176942	106670
LP_1667	PE 36:3	18:0/18:3	742.537	3	-2.01886	-0.0928209	[M+H]+	Phosphatidylethanolamine	C41H76NO8P	741.531	58285	NA	84138	NA	NA	106670
LP_1668	PE 36:4	18:2/18:2	740.521	3	-1.41733	-0.0158403	[M+H]+	Phosphatidylethanolamine	C41H74NO8P	739.515	NA	NA	NA	226220	121994	80260
LP_1669	PE 36:5	18:2/18:3	738.505	3	-0.750185	-0.0131886	[M+H]+	Phosphatidylethanolamine	C41H72NO8P	737.5	NA	NA	NA	283936	152472	92746
LP_1670	PE 36:6	18:3/18:3	736.49	2	0.254659	-0.00371122	[M+H]+	Phosphatidylethanolamine	C41H70NO8P	735.484	NA	NA	NA	144683	74214	NA
LP_1671	PE 38:2	18:1/20:1	772.584	2	-0.788169	-0.0399607	[M+H]+	Phosphatidylethanolamine	C43H82NO8P	771.578	NA	NA	NA	73596	78625	NA
LP_1672	SM 34:0	NA	705.589	6	-2.75429	-0.0288772	[M+H]+	Sphyngomyelin	C39H81N2O6P	704.583	393000	267164	545325	1008162	925044	735473
LP_1673	SM 34:1	NA	703.573	6	-3.07443	-0.0377688	[M+H]+	Sphyngomyelin	C39H79N2O6P	702.568	2899126	3192831	6017492	12453232	10551950	6584313
LP_1674	SM 34:2	NA	701.558	6	-2.99248	-0.0529198	[M+H]+	Sphyngomyelin	C39H77N2O6P	700.552	208568	228572	472944	1069556	953310	533627
LP_1675	SM 36:1	NA	731.605	6	-2.70952	-0.0351763	[M+H]+	Sphyngomyelin	C41H83N2O6P	730.599	116340	110770	190070	182998	156761	95234
LP_1676	SM 40:1	NA	787.667	6	-3.13805	-0.0467898	[M+H]+	Sphyngomyelin	C45H91N2O6P	786.662	124276	127888	223138	389614	271965	229771
LP_1677	SM 42:1	NA	815.698	6	-3.11361	-0.0355371	[M+H]+	Sphyngomyelin	C47H95N2O6P	814.693	257756	279178	475647	1535213	1163391	796396
LP_1678	SM 42:2	NA	813.682	6	-3.20888	-0.0462261	[M+H]+	Sphyngomyelin	C47H93N2O6P	812.677	945095	814073	1577107	2435207	2272654	1504604
LP_1679	SM 42:3	NA	811.667	6	-2.19832	-0.0379675	[M+H]+	Sphyngomyelin	C47H91N2O6P	810.661	161321	162557	302553	493524	516149	322193
LP_1680	TAG 42:0	NA	740.674	6	0.869073	-0.0151956	[M+NH4]+	Triacylglyceride	C45H86O6	722.642	328147	263774	140170	258965	279237	202847
LP_1681	TAG 42:1	NA	738.659	6	1.56543	-0.0143824	[M+NH4]+	Triacylglyceride	C45H84O6	720.627	189197	149902	72589	151235	154006	125911
LP_1682	TAG 44:0	NA	768.706	6	-0.013092	-0.00532175	[M+NH4]+	Triacylglyceride	C47H90O6	750.674	1333692	1048632	518480	1188838	1271410	884009
LP_1683	TAG 44:1	NA	766.691	6	0.105149	0.0078666	[M+NH4]+	Triacylglyceride	C47H88O6	748.658	1079516	888382	322832	809244	820403	775917
LP_1684	TAG 46:0	14:0/16:0/16:0	796.737	6	-1.05217	-0.0129074	[M+NH4]+	Triacylglyceride	C49H94O6	778.705	3699182	3146046	1395211	2891401	3244758	2332783
LP_1685	TAG 46:1	NA	794.721	6	-1.99343	0.00618594	[M+NH4]+	Triacylglyceride	C49H92O6	776.689	3401927	2628718	1029241	2452170	2761856	1842154
LP_1686	TAG 48:0	16:0/16:0/16:0	824.768	6	-0.945261	-0.00741657	[M+NH4]+	Triacylglyceride	C51H98O6	806.736	4534466	4741644	1970011	6107017	4707897	3226238
LP_1687	TAG 48:1	16:0/16:0/16:1	822.753	6	-0.965648	0.0140472	[M+NH4]+	Triacylglyceride	C51H96O6	804.721	4662043	3782093	1445768	3627555	3909422	2866594
LP_1688	TAG 48:2	16:0/16:1/16:1	820.737	6	-1.23461	0.044308	[M+NH4]+	Triacylglyceride	C51H94O6	802.705	2936019	2608287	953168	2312695	2462280	1771696
LP_1689	TAG 49:0	NA	838.784	6	0.193253	-0.0122578	[M+NH4]+	Triacylglyceride	C52H100O6	820.752	1616796	1348252	634998	1391728	1548476	1130382
LP_1690	TAG 49:1	16:0/16:0/17:1	836.768	6	-0.544591	0.013148	[M+NH4]+	Triacylglyceride	C52H98O6	818.736	2070204	1656216	667579	1597784	1709570	1226592
LP_1691	TAG 49:2	NA	834.753	6	-1.38434	-0.0168819	[M+NH4]+	Triacylglyceride	C52H96O6	816.721	1564259	1169731	481676	1168837	1252915	814749
LP_1692	TAG 50:0	16:0/16:0/18:0	852.799	6	-1.30095	-0.00825425	[M+NH4]+	Triacylglyceride	C53H102O6	834.768	2198324	1515130	786336	1997896	1851478	1411968
LP_1693	TAG 50:1	16:0/16:0/18:1	850.784	6	-0.375093	0.0098407	[M+NH4]+	Triacylglyceride	C53H100O6	832.752	4194697	3499586	1633172	5248379	4034275	2652226
LP_1694	TAG 50:2	16:0/16:1/18:1	848.768	6	-0.953533	0.0280809	[M+NH4]+	Triacylglyceride	C53H98O6	830.736	2417977	1772334	818542	1804161	1864638	1315164
LP_1695	TAG 50:3	16:1/16:1/18:1	846.753	1	0.266257	0.0313669	[M+NH4]+	Triacylglyceride	C53H96O6	828.721	NA	NA	NA	NA	420057	NA
LP_1696	TAG 51:0	NA	866.816	6	-1.41092	-0.00673938	[M+NH4]+	Triacylglyceride	C54H104O6	848.783	337778	262370	146195	267311	313062	223173
LP_1697	TAG 51:1	16:0/17:0/18:1	864.8	6	-0.300839	0.00820664	[M+NH4]+	Triacylglyceride	C54H102O6	846.768	640314	552379	272743	571542	575743	444367
LP_1698	TAG 51:2	17:0/17:1/17:1	862.784	6	-0.115411	0.0248523	[M+NH4]+	Triacylglyceride	C54H100O6	844.752	651312	510914	260025	539138	602047	399840
LP_1699	TAG 51:3	15:1/18:1/18:1	860.768	6	0.293577	0.00630347	[M+NH4]+	Triacylglyceride	C54H98O6	842.736	203930	175454	68303	179123	178827	109120
LP_1700	TAG 52:0	NA	880.831	6	-1.79428	-0.00908636	[M+NH4]+	Triacylglyceride	C55H106O6	862.799	1385828	857952	397370	910479	976392	840746
LP_1701	TAG 52:1	16:0/18:0/18:1	878.815	6	-0.7005	0.00491391	[M+NH4]+	Triacylglyceride	C55H104O6	860.783	1290440	892852	585446	1385941	1155396	773658
LP_1702	TAG 52:2	16:1/18:0/18:1	876.799	6	-0.115593	0.010817	[M+NH4]+	Triacylglyceride	C55H102O6	858.768	2732832	1900856	1250154	3576525	2612078	2124486
LP_1703	TAG 52:3	16:1/18:1/18:1	874.784	6	-0.0627571	0.0129693	[M+NH4]+	Triacylglyceride	C55H100O6	856.752	1187958	675481	644550	1436450	1052818	826872
LP_1704	TAG 52:4	16:0/18:1/18:3	872.768	6	-0.0637945	-0.00864347	[M+NH4]+	Triacylglyceride	C55H98O6	854.736	1089065	698118	703572	1102842	914556	751486
LP_1705	TAG 52:5	16:1/18:2/18:2	870.753	6	0.624174	-0.00511808	[M+NH4]+	Triacylglyceride	C55H96O6	852.721	197211	146018	201463	215988	167013	136697
LP_1706	TAG 52:6	16:0/18:3/18:3	868.737	6	0.648081	-0.0036365	[M+NH4]+	Triacylglyceride	C55H94O6	850.705	105315	94257	132898	148323	107111	117144
LP_1707	TAG 53:0	NA	894.847	6	-1.44613	-0.0113748	[M+NH4]+	Triacylglyceride	C56H108O6	876.815	285097	222367	107134	202387	239782	173685
LP_1708	TAG 53:1	17:0/18:0/18:1	892.831	6	-0.432112	0.0193931	[M+NH4]+	Triacylglyceride	C56H106O6	874.799	179089	132663	75679	142255	153845	123082
LP_1709	TAG 53:2	17:0/18:1/18:1	890.815	6	0.13764	0.012815	[M+NH4]+	Triacylglyceride	C56H104O6	872.783	210681	176224	88951	178078	168415	122704
LP_1710	TAG 53:3	NA	888.799	4	-0.82352	0.0285509	[M+NH4]+	Triacylglyceride	C56H102O6	870.768	108440	88945	NA	75154	84874	NA
LP_1711	TAG 54:0	NA	908.862	6	-1.92667	-0.00735472	[M+NH4]+	Triacylglyceride	C57H110O6	890.83	765047	468850	213581	489422	478014	461062
LP_1712	TAG 54:1	18:0/18:0/18:1	906.847	6	-0.775155	0.017827	[M+NH4]+	Triacylglyceride	C57H108O6	888.815	590069	312396	188077	419769	381433	319951
LP_1713	TAG 54:2	18:0/18:1/18:1	904.831	6	-0.249132	0.00692917	[M+NH4]+	Triacylglyceride	C57H106O6	886.799	1378518	588747	451243	1000353	895455	690290
LP_1714	TAG 54:3	18:1/18:1/18:1	902.815	6	0.0770925	0.00448511	[M+NH4]+	Triacylglyceride	C57H104O6	884.783	4250666	2177211	1738339	3511131	3196083	2879891
LP_1715	TAG 54:4	18:1/18:1/18:2	900.799	6	-0.0250472	-0.00190519	[M+NH4]+	Triacylglyceride	C57H102O6	882.768	2286204	998838	846135	1746596	1599373	1269136
LP_1716	TAG 54:5	18:1/18:2/18:2	898.783	6	0.616798	-0.00449068	[M+NH4]+	Triacylglyceride	C57H100O6	880.752	1855833	976478	877320	1371242	1376755	1127203
LP_1717	TAG 54:6	18:2/18:2/18:2	896.768	6	0.495723	-0.007483	[M+NH4]+	Triacylglyceride	C57H98O6	878.736	1159147	752168	746624	1045902	1082543	881214
LP_1718	TAG 54:7	18:2/18:2/18:3	894.753	6	0.832424	-0.00420863	[M+NH4]+	Triacylglyceride	C57H96O6	876.721	236731	184629	190897	237470	200631	155481
LP_1719	TAG 54:8	18:2/18:3/18:3	892.737	6	1.46412	0.0015245	[M+NH4]+	Triacylglyceride	C57H94O6	874.705	112807	109198	127455	145724	116549	105318
LP_1720	TAG 54:9	18:3/18:3/18:3	890.721	3	0.979623	0.00119228	[M+NH4]+	Triacylglyceride	C57H92O6	872.689	63821	NA	NA	NA	65858	57804
LP_1721	TAG 55:0	NA	922.878	6	-2.40433	-0.00693658	[M+NH4]+	Triacylglyceride	C58H112O6	904.846	396795	315634	139612	302043	339099	252484
LP_1722	TAG 55:1	NA	920.863	6	-1.49423	0.0253378	[M+NH4]+	Triacylglyceride	C58H110O6	902.83	347724	271417	130178	254920	280451	197553
LP_1723	TAG 55:2	18:1/18:1/19:0	918.847	1	-1.14889	0.0184714	[M+NH4]+	Triacylglyceride	C58H108O6	900.815	67448	NA	NA	NA	NA	NA
LP_1724	TAG 56:0	NA	936.893	6	-1.73106	-0.00996584	[M+NH4]+	Triacylglyceride	C59H114O6	918.862	432752	342960	149831	368860	363743	286038
LP_1725	TAG 56:1	16:1/20:0/20:0	934.878	6	-0.395249	0.0270737	[M+NH4]+	Triacylglyceride	C59H112O6	916.846	515244	379070	180019	376616	413941	285012
LP_1726	TAG 56:2	18:1/18:1/20:0	932.862	5	0.111637	0.0263324	[M+NH4]+	Triacylglyceride	C59H110O6	914.83	199732	111969	NA	123749	111035	87365
LP_1727	TAG 56:3	18:1/18:2/20:0	930.847	5	0.670296	-0.00140435	[M+NH4]+	Triacylglyceride	C59H108O6	912.815	183813	80634	NA	147891	121865	108180
LP_1728	TAG 56:4	18:2/18:2/20:0	928.832	6	1.7064	-0.0122711	[M+NH4]+	Triacylglyceride	C59H106O6	910.799	159881	92555	110728	188850	124899	94349
LP_1729	TAG 56:5	18:2/18:2/20:1	926.815	4	0.165455	-0.00987213	[M+NH4]+	Triacylglyceride	C59H104O6	908.783	82491	NA	NA	129614	85891	69748
LP_1730	TAG 56:6	NA	924.799	6	0.108294	-0.0102989	[M+NH4]+	Triacylglyceride	C59H102O6	906.768	87079	92921	79432	125642	102068	93720
LP_1731	TAG 56:7	18:3/18:3/20:1	922.785	2	2.08604	0.000714706	[M+NH4]+	Triacylglyceride	C59H100O6	904.752	NA	NA	NA	72871	75360	NA
LP_1732	TAG 57:0	NA	950.909	6	-1.5847	-0.00777032	[M+NH4]+	Triacylglyceride	C60H116O6	932.877	267368	192317	86914	203324	242960	203766
LP_1733	TAG 57:1	NA	948.894	6	-2.52188	0.0170754	[M+NH4]+	Triacylglyceride	C60H114O6	930.862	362598	278486	116604	264126	286253	197692
LP_1734	TAG 58:0	NA	964.925	6	-2.12172	-0.00490667	[M+NH4]+	Triacylglyceride	C61H118O6	946.893	185877	129648	65984	155325	139228	114288
LP_1735	TAG 58:1	18:0/18:1/22:0	962.909	6	-0.289689	0.0189174	[M+NH4]+	Triacylglyceride	C61H116O6	944.877	275150	195037	97031	222646	247300	184599
LP_1736	TAG 58:2	NA	960.894	5	-0.198145	0.0280101	[M+NH4]+	Triacylglyceride	C61H114O6	942.862	140233	101111	NA	113256	116287	84727
LP_1737	TAG 58:3	18:1/18:1/22:1	958.877	1	-0.683802	0.00243715	[M+NH4]+	Triacylglyceride	C61H112O6	940.846	58892	NA	NA	NA	NA	NA
LP_1738	TAG 59:1	NA	976.925	5	-1.60372	0.012701	[M+NH4]+	Triacylglyceride	C62H118O6	958.893	120055	102246	NA	111605	104231	79576
LP_1739	TAG 59:2	NA	974.909	3	-1.34018	0.0320001	[M+NH4]+	Triacylglyceride	C62H116O6	956.877	83717	66415	NA	NA	69684	NA
LP_1740	TAG 60:1	NA	990.941	4	-0.54074	0.0096302	[M+NH4]+	Triacylglyceride	C63H120O6	972.908	87446	NA	NA	104070	75150	52841
LP_1741	TAG 60:2	18:1/18:1/24:0	988.924	4	-0.639474	0.015188	[M+NH4]+	Triacylglyceride	C63H118O6	970.893	74413	NA	NA	126358	60575	59102
LP_1742	TAG 60:4	18:1/18:2/24:1	984.894	1	0.750704	-0.0010616	[M+NH4]+	Triacylglyceride	C63H114O6	966.862	NA	NA	NA	137574	NA	NA
LP_1743	TAG 62:2	18:1/18:1/26:0	1016.96	1	-1.23425	0.004304	[M+NH4]+	Triacylglyceride	C65H122O6	998.924	NA	NA	NA	76521	NA	NA
LP_1744	TAG 62:4	18:1/18:3/26:0	1012.93	1	0.115264	0.000897171	[M+NH4]+	Triacylglyceride	C65H118O6	994.893	NA	NA	NA	95271	NA	NA
